# Supplementary material for: Characterization and Analysis of the Full-Length Transcriptomes of Multiple Organs in Pseudotaxus chienii (W.C.Cheng) W.C.Cheng
Source: Int J Mol Sci. 2020 Jun 17;21(12):4305. doi: 10.3390/ijms21124305 (PMC7352595; doi:10.3390/ijms21124305)
Supplement: Supplementary file 1 [file ijms-21-04305-s001.zip]

Archive with 15 entries (14 files):
- Supplementary Files/
- Supplementary Files/Supplementary Files.docx
- Supplementary Files/Table S11.xlsx
- Supplementary Files/Table S13.xlsx
- Supplementary Files/Table S14.xlsx
- Supplementary Files/Table S16.xlsx
- Supplementary Files/Table S17.xlsx
- Supplementary Files/Table S18.xlsx
- Supplementary Files/Table S19.xlsx
- Supplementary Files/Table S20.xlsx
- Supplementary Files/Table S21.xlsx
- Supplementary Files/Table S22.xlsx
- Supplementary Files/Table S6.xlsx
- Supplementary Files/Table S7.xlsx
- Supplementary Files/Table S9.xlsx
