# Supplementary material for: Characterization and Analysis of the Full-Length Transcriptomes of Multiple Organs in Pseudotaxus chienii (W.C.Cheng) W.C.Cheng
Source: Int J Mol Sci. 2020 Jun 17;21(12):4305. doi: 10.3390/ijms21124305 (PMC7352595; doi:10.3390/ijms21124305)
Supplement: Supplementary file 1 [file ijms-21-04305-s001.zip › Supplementary Files/Table S11.xlsx]

## Sheet: Sheet1
Table S11. Differentially expressed genes (DEGs) from the comparisons of the root, stem, leaf, and strobilus.
leaf vs. strobilus						leaf vs. root						leaf vs. stem						strobilus vs. root						strobilus vs. stem						stem vs. root
Gene_id	Leaf_readcount	Strobilus_readcount	log2FoldChange	pval	padj	Gene_id	Leaf_readcount	Root_readcount	log2FoldChange	pval	padj	Gene_id	Leaf_readcount	Stem_readcount	log2FoldChange	pval	padj	Gene_id	Strobilus_readcount	Root_readcount	log2FoldChange	pval	padj	Gene_id	Strobilus_readcount	Stem_readcount	log2FoldChange	pval	padj	Gene_id	Stem_readcount	Root_readcount	log2FoldChange	pval	padj
i0_HQ_P3Flower_c1034/f2p0/630	1806.39	32.8601	5.7806	0	0	i0_HQ_P3Flower_c1034/f2p0/630	1817.85	0.123192	13.849	2.7323e-146	1.2595e-143	i0_HQ_P3Flower_c1034/f2p0/630	1748.72	112.874	3.9535	0	0	i0_HQ_P3Flower_c1034/f2p0/630	36.8039	0.13473	8.0936	3.9052e-09	8.6179e-08	i0_HQ_P3Flower_c1034/f2p0/630	34.8737	125.324	-1.8454	4.8105e-12	1.971e-10	i0_HQ_P3Flower_c1034/f2p0/630	126.145	0.130715	9.9144	4.1262e-22	3.2871e-20
i0_HQ_P3Flower_c1049/f2p0/496	17.9575	45.5484	-1.3428	1.9258e-05	0.00026655	i0_HQ_P3Flower_c1113/f2p10/458	8.72611	26.5393	-1.6047	0.00025691	0.0017154	i0_HQ_P3Flower_c1057/f2p10/973	67.7083	23.3937	1.5332	3.2096e-05	0.0004556	i0_HQ_P3Flower_c1091/f2p4/596	61.7403	22.9939	1.425	3.2311e-05	0.00038864	i0_HQ_P3Flower_c1057/f2p10/973	56.9705	25.9739	1.1332	0.0001528	0.001932	i0_HQ_P3Flower_c1106/f2p5/564	51.5255	15.5986	1.7239	3.1876e-05	0.00045299
i0_HQ_P3Flower_c1091/f2p4/596	9.51495	55.1243	-2.5344	3.4539e-11	1.0722e-09	i0_HQ_P3Flower_c1143/f2p44/984	5.55855	53.4654	-3.2658	3.3352e-13	7.1224e-12	i0_HQ_P3Flower_c1132/f2p0/790	37.1366	2.9923	3.6335	4.1146e-08	9.4718e-07	i0_HQ_P3Flower_c1106/f2p5/564	216.67	16.0778	3.7524	2.4859e-44	3.5147e-42	i0_HQ_P3Flower_c1091/f2p4/596	58.5023	14.4392	2.0185	1.7855e-08	4.822e-07	i0_HQ_P3Flower_c1132/f2p0/790	3.34409	73.3675	-4.4555	5.5341e-19	3.6449e-17
i0_HQ_P3Flower_c1106/f2p5/564	32.5436	193.452	-2.5715	7.8962e-36	8.6509e-34	i0_HQ_P3Flower_c1150/f2p7/547	16.3657	0.0603642	8.0828	0.00013758	0.00098039	i0_HQ_P3Flower_c1143/f2p44/984	5.34716	79.7283	-3.8982	7.8784e-20	5.02e-18	i0_HQ_P3Flower_c1109/f2p6/394	32.8627	0	6.0384	3.2966e-09	7.3501e-08	i0_HQ_P3Flower_c1106/f2p5/564	205.307	51.1902	2.0038	8.2534e-26	8.0705e-24	i0_HQ_P3Flower_c1175/f2p0/496	4.3292	23.2672	-2.4261	7.119e-05	0.00093511
i0_HQ_P3Flower_c1109/f2p6/394	0.120953	29.3412	-7.9223	3.1373e-08	6.9943e-07	i0_HQ_P3Flower_c1175/f2p0/496	0.162293	21.9282	-7.078	6.3057e-07	6.8544e-06	i0_HQ_P3Flower_c1391/f2p0/606	589.256	77.459	2.9274	7.8564e-86	2.5235e-83	i0_HQ_P3Flower_c1123/f2p0/380	40.0312	101.047	-1.3358	6.9713e-08	1.3129e-06	i0_HQ_P3Flower_c1109/f2p6/394	31.1392	0	5.9607	3.3284e-09	9.8778e-08	i0_HQ_P3Flower_c1189/f2p0/819	204.29	57.6565	1.8251	4.887e-18	3.0223e-16
i0_HQ_P3Flower_c1133/f2p0/909	15.1518	50.5854	-1.7392	1.7021e-07	3.4266e-06	i0_HQ_P3Flower_c1189/f2p0/819	157.171	54.3384	1.5323	6.1061e-09	8.6233e-08	i0_HQ_P3Flower_c1401/f2p0/516	268.88	12.57	4.4189	2.2068e-56	4.4588e-54	i0_HQ_P3Flower_c1132/f2p0/790	14.4111	75.6213	-2.3916	6.9858e-12	2.0839e-10	i0_HQ_P3Flower_c1123/f2p0/380	37.9318	85.8601	-1.1786	7.7852e-05	0.0010707	i0_HQ_P3Flower_c1214/f2p0/964	0.723154	27.2218	-5.2343	2.9942e-08	7.2118e-07
i0_HQ_P3Flower_c1143/f2p44/984	5.52351	36.5089	-2.7246	2.5552e-08	5.7832e-07	i0_HQ_P3Flower_c1214/f2p0/964	0.0811467	25.6552	-8.3045	3.7602e-07	4.2302e-06	i0_HQ_P3Flower_c1424/f2p0/536	688.91	204.665	1.7511	7.4257e-50	1.3257e-47	i0_HQ_P3Flower_c1133/f2p0/909	56.6566	8.34338	2.7635	5.0744e-10	1.2448e-08	i0_HQ_P3Flower_c1133/f2p0/909	53.6853	9.7515	2.4608	1.5984e-09	4.9482e-08	i0_HQ_P3Flower_c1366/f2p0/508	0.51332	353.827	-9.429	2.2387e-66	7.4565e-64
i0_HQ_P3Flower_c1148/f2p0/934	0.0403176	12.1753	-8.2383	0.00045731	0.004503	i0_HQ_P3Flower_c1269/f2p0/766	36.0015	7.34226	2.2938	7.8986e-05	0.00059331	i0_HQ_P3Flower_c1437/f2p0/560	1.30596	18.4649	-3.8216	1.2902e-05	0.0001988	i0_HQ_P3Flower_c1148/f2p0/934	13.6366	0	4.7694	0.0001817	0.001827	i0_HQ_P3Flower_c1143/f2p44/984	38.7462	88.5219	-1.192	5.0634e-05	0.00073203	i0_HQ_P3Flower_c1391/f2p0/606	86.5655	0.408701	7.7266	1.0426e-19	7.1776e-18
i0_HQ_P3Flower_c1150/f2p7/547	16.2625	39.7844	-1.2907	9.5883e-05	0.0011342	i0_HQ_P3Flower_c1366/f2p0/508	0.12172	333.465	-11.42	6.6886e-48	6.4171e-46	i0_HQ_P3Flower_c1467/f2p0/615	45.4805	8.14798	2.4807	8.1546e-07	1.5556e-05	i0_HQ_P3Flower_c1150/f2p7/547	44.5593	0.0660177	9.3987	1.9094e-09	4.3828e-08	i0_HQ_P3Flower_c1148/f2p0/934	12.9214	0	4.6917	0.00017331	0.0021561	i0_HQ_P3Flower_c1399/f2p0/642	22.8388	115.835	-2.3425	3.3591e-18	2.0978e-16
i0_HQ_P3Flower_c1175/f2p0/496	0.16127	14.7479	-6.5149	3.3539e-05	0.00044229	i0_HQ_P3Flower_c1391/f2p0/606	612.551	0.385181	10.635	3.761e-88	7.7863e-86	i0_HQ_P3Flower_c1470/f2p0/484	73.8614	20.9141	1.8203	5.2938e-07	1.0416e-05	i0_HQ_P3Flower_c1214/f2p0/964	70.3602	28.058	1.3263	2.7709e-05	0.00033718	i0_HQ_P3Flower_c1150/f2p7/547	42.2224	3.10552	3.7651	1.2531e-10	4.4047e-09	i0_HQ_P3Flower_c1424/f2p0/536	228.727	1.11369	7.6821	1.6046e-49	3.5972e-47
i0_HQ_P3Flower_c1189/f2p0/819	156.18	41.1932	1.9227	5.4754e-13	2.0117e-11	i0_HQ_P3Flower_c1399/f2p0/642	50.0224	109.169	-1.1259	1.6178e-09	2.4358e-08	i0_HQ_P3Flower_c1487/f2p0/783	127.074	39.8315	1.6737	8.209e-10	2.3658e-08	i0_HQ_P3Flower_c1230/f2p0/871	20.5031	0	5.3578	3.147e-06	4.5963e-05	i0_HQ_P3Flower_c1189/f2p0/819	43.7175	202.961	-2.2149	1.4066e-23	1.2571e-21	i0_HQ_P3Flower_c17999/f3p0/646	534.035	137.257	1.9601	2.5751e-49	5.7545e-47
i0_HQ_P3Flower_c1214/f2p0/964	0.0806352	62.8206	-9.6056	3.1201e-13	1.1754e-11	i0_HQ_P3Flower_c1401/f2p0/516	279.51	13.469	4.3752	2.0131e-55	2.3337e-53	i0_HQ_P3Flower_c17945/f26p0/525	75.9507	0	7.247	8.2762e-18	4.6044e-16	i0_HQ_P3Flower_c1236/f2p0/921	28.7829	5.85357	2.2978	6.8618e-05	0.00076747	i0_HQ_P3Flower_c1200/f2p0/541	50.4833	110.397	-1.1288	1.6466e-05	0.00026808	i0_HQ_P3Flower_c18050/f3p0/938	186.025	86.9923	1.0965	9.2019e-08	2.0517e-06
i0_HQ_P3Flower_c1230/f2p0/871	0.0403176	18.306	-8.8267	3.344e-05	0.00044111	i0_HQ_P3Flower_c1424/f2p0/536	716.144	1.0496	9.4143	1.3202e-121	4.5554e-119	i0_HQ_P3Flower_c17988/f13p76/568	10.537	38.7607	-1.8791	5.0212e-06	8.3644e-05	i0_HQ_P3Flower_c1269/f2p0/766	76.0133	8.02991	3.2428	6.4583e-15	2.485e-13	i0_HQ_P3Flower_c1214/f2p0/964	66.6702	0.718449	6.536	9.8887e-18	6.3597e-16	i0_HQ_P3Flower_c18111/f4p25/635	170.569	52.5826	1.6977	7.5477e-14	3.4192e-12
i0_HQ_P3Flower_c1236/f2p0/921	3.427	25.6985	-2.9067	1.5739e-06	2.6975e-05	i0_HQ_P3Flower_c1425/f2p6/986	6.37894	23.8414	-1.9021	0.00014254	0.001012	i0_HQ_P3Flower_c17999/f3p0/646	1253.99	477.855	1.3919	1.5009e-60	3.2985e-58	i0_HQ_P3Flower_c1295/f2p0/916	34.5572	6.96105	2.3116	1.1959e-05	0.00015652	i0_HQ_P3Flower_c1230/f2p0/871	19.4278	0.0438881	8.7901	2.7376e-05	0.00042341	i0_HQ_P3Flower_c18147/f3p2/520	2005.9	311.349	2.6876	2.2779e-272	5.4942e-269
i0_HQ_P3Flower_c1295/f2p0/916	0	30.8541	-5.9474	1.3021e-09	3.4236e-08	i0_HQ_P3Flower_c1437/f2p0/560	1.35758	22.1229	-4.0264	6.3659e-07	6.9185e-06	i0_HQ_P3Flower_c18052/f6p4/364	168.928	75.1379	1.1688	3.4294e-07	6.9318e-06	i0_HQ_P3Flower_c1296/f2p0/888	109.562	0.80838	7.0825	3.5196e-26	2.6945e-24	i0_HQ_P3Flower_c1236/f2p0/921	27.2734	4.3063	2.663	7.497e-06	0.00013115	i0_HQ_P3Flower_c18166/f3p1/485	1.38535	16.833	-3.603	5.7324e-05	0.00076989
i0_HQ_P3Flower_c1296/f2p0/888	0	97.8211	-7.6121	1.0804e-24	8.0073e-23	i0_HQ_P3Flower_c1467/f2p0/615	47.2785	12.1661	1.9583	6.6903e-05	0.00051067	i0_HQ_P3Flower_c18111/f4p25/635	440.7	152.625	1.5298	3.3636e-26	2.9638e-24	i0_HQ_P3Flower_c1391/f2p0/606	22.0838	0.421256	5.7122	1.2187e-06	1.9113e-05	i0_HQ_P3Flower_c1269/f2p0/766	72.0268	22.3391	1.689	2.2366e-08	5.9646e-07	i0_HQ_P3Flower_c18251/f4p0/348	19.5901	84.012	-2.1005	3.1862e-12	1.2423e-10
i0_HQ_P3Flower_c1347/f2p0/704	26.8035	0	5.7444	2.8457e-07	5.5067e-06	i0_HQ_P3Flower_c15825/f2p0/342	0.484851	12.405	-4.6772	0.00012702	0.00091264	i0_HQ_P3Flower_c18147/f3p2/520	6731.86	1794.89	1.9071	0	0	i0_HQ_P3Flower_c1401/f2p0/516	85.3044	14.7305	2.5338	3.6567e-13	1.2242e-11	i0_HQ_P3Flower_c1295/f2p0/916	32.7449	0	6.0332	1.3538e-09	4.2377e-08	i0_HQ_P3Flower_c18503/f19p7/958	0.89323	41.6535	-5.5433	6.3319e-12	2.3901e-10
i0_HQ_P3Flower_c1366/f2p0/508	0.120953	198.666	-10.682	8.4744e-33	8.3887e-31	i0_HQ_P3Flower_c17945/f26p0/525	78.9533	5.92021	3.7373	4.1337e-15	1.018e-13	i0_HQ_P3Flower_c18251/f4p0/348	0.494905	17.5292	-5.1465	7.0006e-06	0.00011382	i0_HQ_P3Flower_c1420/f2p0/589	15.8827	0	4.9894	4.7089e-05	0.00054704	i0_HQ_P3Flower_c1296/f2p0/888	103.816	0.658322	7.301	1.4554e-25	1.4057e-23	i0_HQ_P3Flower_c18804/f2p0/915	8.30721	165.321	-4.3148	3.3969e-40	5.7115e-38
i0_HQ_P3Flower_c1391/f2p0/606	608.691	19.7174	4.9482	3.6437e-127	1.6286e-124	i0_HQ_P3Flower_c17999/f3p0/646	1303.57	129.358	3.333	2.7592e-200	1.9615e-197	i0_HQ_P3Flower_c18503/f19p7/958	61.0614	0.799263	6.2554	3.6564e-15	1.7252e-13	i0_HQ_P3Flower_c1424/f2p0/536	2439.41	1.1479	11.053	0	0	i0_HQ_P3Flower_c1312/f2p3/806	45.6313	108.171	-1.2452	3.199e-06	6.0292e-05	i0_HQ_P3Flower_c240/f7p0/571	18.9668	70.2077	-1.8882	2.2204e-09	6.3288e-08
i0_HQ_P3Flower_c1399/f2p0/642	49.7072	181.17	-1.8658	8.0095e-25	5.9545e-23	i0_HQ_P3Flower_c18050/f3p0/938	229.64	81.9861	1.4859	9.2707e-12	1.7448e-10	i0_HQ_P3Flower_c240/f7p0/571	48.7778	16.9715	1.5231	0.00045012	0.0048261	i0_HQ_P3Flower_c1454/f2p0/768	150.262	54.9483	1.4513	4.7602e-11	1.3107e-09	i0_HQ_P3Flower_c1366/f2p0/508	210.84	0.50998	8.6915	6.3604e-44	1.1565e-41	i0_HQ_P3Flower_c26/f12p0/669	0.48063	18.3149	-5.2519	5.451e-06	9.0306e-05
i0_HQ_P3Flower_c1401/f2p0/516	277.748	76.1633	1.8666	6.5583e-21	4.0288e-19	i0_HQ_P3Flower_c18052/f6p4/364	175.606	59.9006	1.5517	4.9292e-10	7.8564e-09	i0_HQ_P3Flower_c288/f3p0/726	0.337613	16.7699	-5.6344	1.0423e-05	0.0001641	i0_HQ_P3Flower_c1463/f2p8/728	19.1984	0	5.2629	6.695e-06	9.1671e-05	i0_HQ_P3Flower_c1391/f2p0/606	20.9257	86.0023	-2.0391	7.5292e-10	2.433e-08	i0_HQ_P3Flower_c353/f6p0/863	15.4778	205.273	-3.7293	7.7408e-46	1.5785e-43
i0_HQ_P3Flower_c1420/f2p0/589	0.0403176	14.1807	-8.4583	0.00018791	0.0020628	i0_HQ_P3Flower_c18111/f4p25/635	458.122	49.5565	3.2086	7.4446e-69	1.1651e-66	i0_HQ_P3Flower_c307/f6p0/706	15.2979	0	4.9353	0.00010789	0.0013543	i0_HQ_P3Flower_c1487/f2p0/783	255.317	77.9772	1.7112	2.7207e-22	1.7067e-20	i0_HQ_P3Flower_c1399/f2p0/642	192.272	22.6902	3.083	3.9337e-37	5.9466e-35	i0_HQ_P3Flower_c409/f5p0/466	68.5317	11.5678	2.5667	2.3217e-10	7.5077e-09
i0_HQ_P3Flower_c1424/f2p0/536	711.631	2178.01	-1.6138	1.4647e-237	1.2409e-234	i0_HQ_P3Flower_c18147/f3p2/520	6997.99	293.431	4.5758	0	0	i0_HQ_P3Flower_c311/f4p0/629	2.12013	33.2018	-3.969	3.4035e-09	9.0746e-08	i0_HQ_P3Flower_c15/f15p0/813	100.463	1.13353	6.4697	7.8413e-25	5.6484e-23	i0_HQ_P3Flower_c1401/f2p0/516	80.8306	13.9564	2.534	5.5301e-14	2.7257e-12	i0_HQ_P3Flower_c479/f5p0/855	4.71353	135.329	-4.8435	1.5032e-34	2.1242e-32
i0_HQ_P3Flower_c1437/f2p0/560	1.34903	22.4081	-4.054	5.8214e-07	1.0689e-05	i0_HQ_P3Flower_c18166/f3p1/485	0	15.8643	-4.9877	1.2844e-05	0.00011294	i0_HQ_P3Flower_c391/f5p0/897	594.422	279.598	1.0881	5.5758e-19	3.3473e-17	i0_HQ_P3Flower_c17988/f13p76/568	95.5236	29.1448	1.7126	2.7986e-09	6.2875e-08	i0_HQ_P3Flower_c1420/f2p0/589	15.0497	0	4.9117	4.5117e-05	0.000661	i0_HQ_P3Flower_c488/f4p0/815	46.9652	6.91393	2.764	4.2167e-08	9.9308e-07
i0_HQ_P3Flower_c1463/f2p8/728	0	17.1411	-5.0994	6.0359e-06	9.2424e-05	i0_HQ_P3Flower_c18222/f2p3/342	0.616309	13.5754	-4.4612	6.8566e-05	0.00052181	i0_HQ_P3Flower_c394/f4p0/513	33.4697	0.0790567	8.7258	9.2115e-08	2.0167e-06	i0_HQ_P3Flower_c17999/f3p0/646	2038.36	141.474	3.8488	0	0	i0_HQ_P3Flower_c1424/f2p0/536	2311.48	227.239	3.3465	0	0	i0_HQ_P3Flower_c535/f4p0/568	108.267	2.3716	5.5126	4.3521e-26	4.2456e-24
i0_HQ_P3Flower_c1467/f2p0/615	46.9805	9.81718	2.2587	6.889e-06	0.00010424	i0_HQ_P3Flower_c18251/f4p0/348	0.51447	79.1773	-7.2659	5.6603e-21	1.9975e-19	i0_HQ_P3Flower_c446/f4p0/679	153.768	22.156	2.795	1.5816e-22	1.1817e-20	i0_HQ_P3Flower_c18007/f11p0/348	117.513	0	7.8767	2.1573e-26	1.6694e-24	i0_HQ_P3Flower_c1454/f2p0/768	142.381	70.81	1.0077	3.7665e-08	9.7323e-07	i0_HQ_P3Flower_c575/f3p0/995	172.887	424.929	-1.2974	9.1307e-31	1.0992e-28
i0_HQ_P3Flower_c15/f15p0/813	1.00794	89.6979	-6.4756	1.3104e-24	9.6827e-23	i0_HQ_P3Flower_c18804/f2p0/915	2.59669	155.807	-5.9069	1.2416e-42	1.0391e-40	i0_HQ_P3Flower_c488/f4p0/815	3.36832	42.0246	-3.6411	8.9419e-11	2.9002e-09	i0_HQ_P3Flower_c18050/f3p0/938	330.841	89.6646	1.8835	2.4973e-32	2.4012e-30	i0_HQ_P3Flower_c1463/f2p8/728	18.1915	0	5.1852	6.467e-06	0.00011465	i0_HQ_P3Flower_c603/f3p0/794	11.0991	1355.86	-6.9326	0	0
i0_HQ_P3Flower_c17945/f26p0/525	78.4556	2.05698	5.2533	3.2401e-18	1.6922e-16	i0_HQ_P3Flower_c228/f7p0/593	1.37949	25.578	-4.2127	6.388e-08	7.9535e-07	i0_HQ_P3Flower_c535/f4p0/568	248.769	96.8776	1.3606	8.2364e-13	3.2276e-11	i0_HQ_P3Flower_c18111/f4p25/635	497.801	54.1978	3.1993	1.7739e-87	6.8226e-85	i0_HQ_P3Flower_c1487/f2p0/783	241.927	44.2247	2.4516	2.0016e-37	3.0492e-35	i0_HQ_P3Flower_c687/f3p0/565	22.6373	537.57	-4.5697	1.7034e-129	1.5276e-126
i0_HQ_P3Flower_c17988/f13p76/568	10.8845	85.2874	-2.9701	1.1068e-18	5.9596e-17	i0_HQ_P3Flower_c232/f6p0/523	4.74262	21.0248	-2.1483	0.00014169	0.0010065	i0_HQ_P3Flower_c556/f4p15/1000	10.4082	64.0537	-2.6216	2.3872e-12	8.9891e-11	i0_HQ_P3Flower_c18147/f3p2/520	5020.84	320.913	3.9677	0	0	i0_HQ_P3Flower_c15/f15p0/813	95.1946	3.42854	4.7952	1.5044e-24	1.4e-22	i0_HQ_P3Flower_c689/f3p0/595	119.072	0.579066	7.6839	1.3584e-26	1.3554e-24
i0_HQ_P3Flower_c18007/f11p0/348	0.403176	104.921	-8.0237	2.2584e-25	1.7104e-23	i0_HQ_P3Flower_c26/f12p0/669	0	17.2609	-5.1094	5.1573e-06	4.882e-05	i0_HQ_P3Flower_c575/f3p0/995	8.89892	154.7	-4.1197	5.7897e-38	7.743e-36	i0_HQ_P3Flower_c18165/f2p0/825	137.382	1.08637	6.9825	1.3636e-32	1.337e-30	i0_HQ_P3Flower_c17988/f13p76/568	90.5139	43.0358	1.0726	4.4628e-06	8.1919e-05	i0_HQ_P3Flower_c706/f3p0/780	83.7697	19.2795	2.1194	6.3293e-10	1.9434e-08
i0_HQ_P3Flower_c18052/f6p4/364	174.499	79.1103	1.1413	4.9219e-06	7.6687e-05	i0_HQ_P3Flower_c288/f3p0/726	0.350959	37.1609	-6.7263	5.2357e-11	9.197e-10	i0_HQ_P3Flower_c689/f3p0/595	1578.3	106.546	3.8888	8.1377e-296	9.8651e-293	i0_HQ_P3Flower_c18166/f3p1/485	149.255	17.3501	3.1048	9.7173e-27	7.6198e-25	i0_HQ_P3Flower_c17999/f3p0/646	1931.46	530.56	1.8641	7.0941e-209	9.4883e-206	i0_HQ_P3Flower_c737/f3p0/745	189.099	862.128	-2.1888	1.1437e-115	7.7666e-113
i0_HQ_P3Flower_c18165/f2p0/825	0	122.661	-7.9385	1.2434e-29	1.1007e-27	i0_HQ_P3Flower_c307/f6p0/706	15.9027	0	4.9912	0.00010878	0.0007933	i0_HQ_P3Flower_c694/f3p0/948	20.6314	58.3545	-1.5	1.0376e-06	1.9448e-05	i0_HQ_P3Flower_c18235/f2p0/335	90.2135	0	7.4953	2.9131e-21	1.7332e-19	i0_HQ_P3Flower_c18007/f11p0/348	111.35	0	7.799	3.1299e-26	3.1304e-24	i0_HQ_PC3Leaf_c1077/f2p0/987	180.696	31.3885	2.5253	2.1901e-24	1.9766e-22
i0_HQ_P3Flower_c18166/f3p1/485	0	133.262	-8.0581	1.142e-31	1.0991e-29	i0_HQ_P3Flower_c311/f4p0/629	2.20394	47.5107	-4.4301	1.0122e-13	2.2563e-12	i0_HQ_P3Flower_c737/f3p0/745	6.3479	169.206	-4.7364	1.5061e-43	2.334e-41	i0_HQ_P3Flower_c18251/f4p0/348	22.4939	86.5928	-1.9447	9.5271e-11	2.5375e-09	i0_HQ_P3Flower_c18070/f2p1/690	108.653	36.7502	1.5639	6.4879e-11	2.3669e-09	i0_HQ_PC3Leaf_c1113/f2p0/359	0	22.8476	-5.514	3.5996e-07	7.3256e-06
i0_HQ_P3Flower_c18235/f2p0/335	0.0806352	80.5464	-9.9642	9.1572e-16	4.1464e-14	i0_HQ_P3Flower_c353/f6p0/863	10.1807	193.459	-4.2481	3.441e-50	3.4766e-48	i0_HQ_P3Flower_c871/f3p0/757	119.254	47.2799	1.3347	1.1295e-06	2.1035e-05	i0_HQ_P3Flower_c18317/f3p1/350	26.5674	0	5.7316	1.0223e-07	1.8782e-06	i0_HQ_P3Flower_c18111/f4p25/635	471.694	169.459	1.4769	3.2506e-39	5.2457e-37	i0_HQ_PC3Leaf_c1178/f2p0/989	9.76456	42.3812	-2.1178	6.579e-07	1.284e-05
i0_HQ_P3Flower_c18251/f4p0/348	0.511227	20.0835	-5.2959	9.2492e-07	1.6428e-05	i0_HQ_P3Flower_c394/f4p0/513	34.7928	0	6.1207	5.2028e-09	7.4043e-08	i0_HQ_PC3Leaf_c1006/f2p0/865	27.8232	1.37796	4.3357	4.1556e-07	8.3017e-06	i0_HQ_P3Flower_c18339/f14p0/327	184.181	0	8.525	5.952e-38	7.0566e-36	i0_HQ_P3Flower_c18147/f3p2/520	4757.52	1992.85	1.2554	7.6153e-304	1.717e-300	i0_HQ_PC3Leaf_c1185/f2p0/470	49.0724	106.355	-1.1159	2.0313e-07	4.2847e-06
i0_HQ_P3Flower_c18317/f3p1/350	0	23.7205	-5.5681	9.5394e-08	1.9823e-06	i0_HQ_P3Flower_c446/f4p0/679	159.847	8.50067	4.233	8.897e-32	5.172e-30	i0_HQ_PC3Leaf_c1055/f2p0/828	9.57805	31.2875	-1.7078	0.00010699	0.0013441	i0_HQ_P3Flower_c185/f8p0/793	325.81	110.446	1.5607	1.2653e-24	8.9742e-23	i0_HQ_P3Flower_c18165/f2p0/825	130.177	0	8.0243	9.1879e-30	1.0773e-27	i0_HQ_PC3Leaf_c1214/f2p0/863	3.64095	20.2917	-2.4785	0.00017587	0.0020782
i0_HQ_P3Flower_c18339/f14p0/327	0.443494	164.445	-8.5345	9.762e-37	1.0976e-34	i0_HQ_P3Flower_c479/f5p0/855	2.71882	127.541	-5.5518	2.1769e-35	1.4696e-33	i0_HQ_PC3Leaf_c1124/f2p21/407	15.9931	0.158113	6.6603	6.2417e-05	0.00083268	i0_HQ_P3Flower_c18503/f19p7/958	1109.56	42.9331	4.6917	1.9816e-248	4.1302e-245	i0_HQ_P3Flower_c18166/f3p1/485	141.428	1.37633	6.6831	1.4948e-35	2.1369e-33	i0_HQ_PC3Leaf_c185/f8p0/917	430.117	15.2561	4.8173	4.7277e-95	2.6455e-92
i0_HQ_P3Flower_c185/f8p0/793	131.067	290.897	-1.1502	7.2535e-23	4.9481e-21	i0_HQ_P3Flower_c528/f4p0/653	1.78198	17.4452	-3.2913	3.0493e-05	0.00024882	i0_HQ_PC3Leaf_c1140/f2p3/943	63.8568	16.6703	1.9376	9.679e-07	1.8224e-05	i0_HQ_P3Flower_c18804/f2p0/915	83.3384	170.4	-1.0319	8.7008e-09	1.8433e-07	i0_HQ_P3Flower_c18235/f2p0/335	85.4823	0	7.4176	3.7423e-21	2.995e-19	i0_HQ_PC3Leaf_c279/f7p0/666	33.6026	6.49216	2.3718	2.4054e-05	0.00035012
i0_HQ_P3Flower_c18503/f19p7/958	63.0753	990.658	-3.9732	7.8898e-240	6.7626e-237	i0_HQ_P3Flower_c535/f4p0/568	258.603	2.23512	6.8542	3.6331e-56	4.2787e-54	i0_HQ_PC3Leaf_c1176/f2p0/492	233.402	0	8.8667	1.7225e-44	2.7198e-42	i0_HQ_P3Flower_c228/f7p0/593	309.71	27.9735	3.4688	5.152e-59	1.0914e-56	i0_HQ_P3Flower_c18317/f3p1/350	25.1741	0	5.6539	1.0098e-07	2.4544e-06	i0_HQ_PC3Leaf_c373/f5p0/849	31.191	1.66095	4.2311	6.8751e-08	1.5613e-06
i0_HQ_P3Flower_c18804/f2p0/915	2.58033	74.408	-4.8498	6.0956e-21	3.7509e-19	i0_HQ_P3Flower_c556/f4p15/1000	10.8197	92.2389	-3.0917	6.9677e-21	2.4486e-19	i0_HQ_PC3Leaf_c1210/f2p0/875	78.5829	11.1944	2.8114	2.4667e-12	9.2605e-11	i0_HQ_P3Flower_c232/f6p0/523	93.7395	22.9939	2.0274	3.4484e-11	9.6499e-10	i0_HQ_P3Flower_c18339/f14p0/327	174.522	0	8.4473	1.1622e-37	1.7842e-35	i0_HQ_PC3Leaf_c374/f6p0/985	302.895	147.966	1.0336	1.1794e-10	3.9188e-09
i0_HQ_P3Flower_c228/f7p0/593	1.3708	276.522	-7.6562	2.1355e-66	4.3459e-64	i0_HQ_P3Flower_c562/f4p0/686	63.5646	21.4235	1.569	0.00015469	0.0010876	i0_HQ_PC3Leaf_c1214/f2p0/863	72.6093	3.25793	4.4781	1.562e-16	8.0687e-15	i0_HQ_P3Flower_c254/f5p0/735	201.68	71.0755	1.5046	4.6106e-15	1.7914e-13	i0_HQ_P3Flower_c185/f8p0/793	308.723	101.793	1.6007	5.0292e-29	5.6695e-27	i0_HQ_PC3Leaf_c674/f3p0/892	25.0104	0	5.6445	3.686e-07	7.4818e-06
i0_HQ_P3Flower_c232/f6p0/523	4.71272	83.6946	-4.1505	2.7717e-22	1.8307e-20	i0_HQ_P3Flower_c575/f3p0/995	9.25072	400.475	-5.436	2.8149e-107	7.7977e-105	i0_HQ_PC3Leaf_c185/f8p0/917	2843.81	384.869	2.8854	0	0	i0_HQ_P3Flower_c385/f5p0/692	76.8658	0	7.2643	1.2244e-18	6.152e-17	i0_HQ_P3Flower_c18503/f19p7/958	1051.37	0.887418	10.21	3.5314e-172	3.5275e-169	i0_HQ_PC3Leaf_c697/f3p0/977	57.4591	2.62519	4.452	1.1162e-13	4.9572e-12
i0_HQ_P3Flower_c26/f12p0/669	0	40.1964	-6.329	6.033e-12	2.0246e-10	i0_HQ_P3Flower_c603/f3p0/794	5.6263	1277.83	-7.8273	2.6589e-296	3.1377e-293	i0_HQ_PC3Leaf_c226/f8p0/825	327.513	0.197642	10.694	2.1065e-48	3.6481e-46	i0_HQ_P3Flower_c394/f4p0/513	67.3425	0	7.0734	1.0368e-16	4.6104e-15	i0_HQ_P3Flower_c18804/f2p0/915	78.9677	8.25316	3.2582	6.8647e-17	4.2026e-15	i0_HQ_PC3Leaf_c716/f3p0/879	10.1666	39.8065	-1.9692	3.8593e-06	6.5696e-05
i0_HQ_P3Flower_c288/f3p0/726	0.348747	64.4031	-7.5288	6.4912e-17	3.1613e-15	i0_HQ_P3Flower_c647/f3p0/727	41.171	90.3028	-1.1331	3.6491e-08	4.6714e-07	i0_HQ_PC3Leaf_c234/f8p0/535	367.49	167.607	1.1326	3.1552e-13	1.2868e-11	i0_HQ_P3Flower_c409/f5p0/466	100.712	11.9232	3.0784	2.0049e-18	9.9727e-17	i0_HQ_P3Flower_c228/f7p0/593	293.468	10.0504	4.8679	2.1578e-72	7.0655e-70	i0_HQ_PC3Leaf_c734/f3p0/750	486.903	168.97	1.5269	4.3041e-31	5.2632e-29
i0_HQ_P3Flower_c307/f6p0/706	15.8025	0.871469	4.1806	0.00022571	0.0024272	i0_HQ_P3Flower_c687/f3p0/565	12.6082	506.633	-5.3285	4.0683e-135	1.611e-132	i0_HQ_PC3Leaf_c274/f7p0/642	180.127	75.0801	1.2625	1.3821e-08	3.3958e-07	i0_HQ_P3Flower_c456/f4p0/440	76.6988	0	7.2611	1.3222e-18	6.6278e-17	i0_HQ_P3Flower_c232/f6p0/523	88.8234	17.2098	2.3677	2.9072e-14	1.4678e-12	i0_HQ_PC3Leaf_c768/f3p0/981	166.356	1.3956	6.8972	2.2793e-38	3.6735e-36
i0_HQ_P3Flower_c311/f4p0/629	2.19005	34.6767	-3.9849	5.9804e-10	1.6417e-08	i0_HQ_P3Flower_c689/f3p0/595	1640.69	0.545741	11.554	5.1067e-201	3.6745e-198	i0_HQ_PC3Leaf_c277/f5p0/831	155.327	60.0281	1.3716	1.2148e-08	3.0125e-07	i0_HQ_P3Flower_c488/f4p0/815	65.7202	7.12632	3.2051	5.6256e-13	1.8555e-11	i0_HQ_P3Flower_c240/f7p0/571	89.9217	18.8434	2.2546	9.7044e-14	4.6609e-12	i0_HQ_PC3Leaf_c777/f3p0/713	202.159	7.32263	4.787	1.5466e-45	3.0732e-43
i0_HQ_P3Flower_c353/f6p0/863	10.1165	203.433	-4.3298	1.2748e-52	2.0324e-50	i0_HQ_P3Flower_c694/f3p0/948	21.4471	73.1425	-1.7699	1.4743e-10	2.4719e-09	i0_HQ_PC3Leaf_c279/f7p0/666	390.105	30.0676	3.6976	9.5345e-72	2.6059e-69	i0_HQ_P3Flower_c535/f4p0/568	133.536	2.44445	5.7716	7.8511e-33	7.8045e-31	i0_HQ_P3Flower_c254/f5p0/735	191.103	75.1382	1.3467	4.8913e-15	2.6275e-13	i0_HQ_PC3Leaf_c779/f3p0/799	13.2836	0.0871431	7.252	0.00029206	0.0032421
i0_HQ_P3Flower_c385/f5p0/692	0	68.629	-7.1007	1.6221e-18	8.6387e-17	i0_HQ_P3Flower_c706/f3p0/780	94.6032	18.17	2.3803	4.7772e-11	8.4191e-10	i0_HQ_PC3Leaf_c289/f4p0/988	589.547	0	10.203	3.9116e-92	1.3486e-89	i0_HQ_P3Flower_c557/f4p0/472	21.6582	0	5.4368	1.6219e-06	2.4845e-05	i0_HQ_P3Flower_c26/f12p0/669	42.6596	0.477503	6.4812	6.5202e-12	2.6305e-10	i0_HQ_PC3Leaf_c801/f3p0/1001	2.79366	155.447	-5.7981	3.3435e-40	5.6353e-38
i0_HQ_P3Flower_c409/f5p0/466	37.2817	89.9196	-1.2702	6.2938e-09	1.5367e-07	i0_HQ_P3Flower_c737/f3p0/745	6.59885	812.514	-6.944	5.8111e-204	4.2859e-201	i0_HQ_PC3Leaf_c354/f6p0/626	323	0	9.3354	1.3464e-57	2.7649e-55	i0_HQ_P3Flower_c562/f4p0/686	98.6608	23.43	2.0741	5.138e-12	1.5492e-10	i0_HQ_P3Flower_c288/f3p0/726	68.3498	18.6195	1.8761	5.8066e-09	1.6638e-07	i0_HQ_PC3Leaf_c8438/f17p0/545	174.783	0.556844	8.2941	2.9507e-36	4.4195e-34
i0_HQ_P3Flower_c446/f4p0/679	158.84	19.7571	3.0071	1.3013e-23	9.2408e-22	i0_HQ_P3Flower_c812/f3p0/966	6.69987	22.2814	-1.7336	0.00047105	0.0029374	i0_HQ_PC3Leaf_c474/f5p0/533	456.57	4.38093	6.7035	2.3611e-101	9.1477e-99	i0_HQ_P3Flower_c575/f3p0/995	133.068	437.982	-1.7187	4.4839e-41	5.8295e-39	i0_HQ_P3Flower_c353/f6p0/863	215.899	15.3771	3.8115	2.6951e-48	5.3979e-46	i0_HQ_PC3Leaf_c8450/f15p0/987	184.63	7.99799	4.5289	9.0773e-41	1.5638e-38
i0_HQ_P3Flower_c456/f4p0/440	0	68.48	-7.0976	1.7493e-18	9.2961e-17	i0_HQ_P3Flower_c871/f3p0/757	123.969	30.7746	2.0102	4.1455e-11	7.3497e-10	i0_HQ_PC3Leaf_c481/f5p0/595	278.331	81.3003	1.7755	1.3975e-21	9.9094e-20	i0_HQ_P3Flower_c591/f2p0/688	31.2455	0	5.9656	7.8805e-09	1.681e-07	i0_HQ_P3Flower_c385/f5p0/692	72.8346	0	7.1866	1.483e-18	1.0089e-16	i0_HQ_PC3Leaf_c8466/f20p0/1007	97.1071	1.7616	5.7846	1.1604e-23	1.0071e-21
i0_HQ_P3Flower_c479/f5p0/855	2.70168	83.429	-4.9486	2.2692e-23	1.5942e-21	i0_HQ_PC3Leaf_c1006/f2p0/865	28.9231	3.62144	2.9976	2.2499e-05	0.00018873	i0_HQ_PC3Leaf_c580/f4p0/942	151.434	23.8858	2.6645	4.6752e-21	3.1974e-19	i0_HQ_P3Flower_c604/f4p0/770	103.768	2.82933	5.1968	1.3777e-25	1.0279e-23	i0_HQ_P3Flower_c394/f4p0/513	63.8108	0.0877762	9.5058	4.0285e-13	1.8228e-11	i0_HQ_PC3Leaf_c8482/f19p0/652	69.6865	5.05909	3.7839	8.3179e-15	4.0516e-13
i0_HQ_P3Flower_c488/f4p0/815	3.47941	58.6777	-4.0759	5.6645e-16	2.5972e-14	i0_HQ_PC3Leaf_c1045/f2p0/975	173.086	72.8477	1.2485	8.1906e-07	8.7788e-06	i0_HQ_PC3Leaf_c602/f4p0/812	47.9699	0	6.5841	3.8386e-12	1.4198e-10	i0_HQ_P3Flower_c687/f3p0/565	76.5683	554.083	-2.8553	1.8962e-92	7.804e-90	i0_HQ_P3Flower_c456/f4p0/440	72.6764	0	7.1834	1.6003e-18	1.0849e-16	i0_HQ_PC3Leaf_c8639/f3p0/917	1286.06	26.1826	5.6182	5.6847e-291	1.4727e-287
i0_HQ_P3Flower_c528/f4p0/653	1.77075	41.286	-4.5432	4.0804e-12	1.3931e-10	i0_HQ_PC3Leaf_c1066/f2p0/751	80.8302	27.1548	1.5737	1.8803e-05	0.00016016	i0_HQ_PC3Leaf_c630/f4p0/742	19.6221	1.1479	4.0954	2.9847e-05	0.00042665	i0_HQ_P3Flower_c689/f3p0/595	35.628	0.596854	5.8995	7.0995e-10	1.7028e-08	i0_HQ_P3Flower_c479/f5p0/855	88.5415	4.68286	4.2409	5.9222e-22	4.8986e-20	i0_HQ_PC3Leaf_c8736/f59p1/863	297.622	0.738973	8.6537	2.7499e-58	7.2858e-56
i0_HQ_P3Flower_c535/f4p0/568	256.973	119.226	1.1079	8.3733e-08	1.7525e-06	i0_HQ_PC3Leaf_c1077/f2p0/987	96.5962	29.5821	1.7072	4.4116e-07	4.9169e-06	i0_HQ_PC3Leaf_c650/f4p0/851	451.447	8.59662	5.7146	1.4486e-101	5.6415e-99	i0_HQ_P3Flower_c706/f3p0/780	173.59	19.8718	3.1269	5.0287e-31	4.6352e-29	i0_HQ_P3Flower_c528/f4p0/653	43.816	6.27425	2.8039	5.8262e-09	1.6688e-07	i0_HQ_PC3Leaf_c944/f2p0/944	70.8779	1.67881	5.3998	1.4155e-17	8.5944e-16
i0_HQ_P3Flower_c556/f4p15/1000	10.7515	51.591	-2.2626	1.2716e-09	3.347e-08	i0_HQ_PC3Leaf_c1113/f2p0/359	6.27832	21.5328	-1.7781	0.00049108	0.0030481	i0_HQ_PC3Leaf_c674/f3p0/892	169.435	22.3794	2.9205	7.4661e-26	6.5024e-24	i0_HQ_P3Flower_c711/f3p0/491	13.8612	0	4.793	0.00015857	0.0016198	i0_HQ_P3Flower_c557/f4p0/472	20.5223	0.0877762	7.8691	5.8002e-06	0.00010388	i0_HQ_PC3Leaf_c945/f2p0/965	56.2333	0	6.8134	4.4872e-14	2.0662e-12
i0_HQ_P3Flower_c557/f4p0/472	0	19.3373	-5.2733	1.4774e-06	2.5446e-05	i0_HQ_PC3Leaf_c1124/f2p21/407	16.6253	0.0410641	8.6613	0.00018808	0.0012938	i0_HQ_PC3Leaf_c732/f3p0/738	171.812	0	8.4247	8.9518e-35	1.0922e-32	i0_HQ_P3Flower_c718/f3p0/719	52.6727	0	6.719	1.2403e-13	4.3204e-12	i0_HQ_P3Flower_c562/f4p0/686	93.4866	44.7027	1.0644	3.5245e-06	6.5891e-05	i0_HQ_PC3Leaf_c957/f2p0/714	43.5271	6.3292	2.7818	1.1812e-07	2.5936e-06
i0_HQ_P3Flower_c575/f3p0/995	9.19241	118.809	-3.6921	2.9395e-29	2.5617e-27	i0_HQ_PC3Leaf_c1140/f2p3/943	66.3812	4.33801	3.9357	1.8805e-13	4.0973e-12	i0_HQ_PC3Leaf_c753/f3p0/714	183.234	30.804	2.5725	3.9373e-24	3.1855e-22	i0_HQ_P3Flower_c737/f3p0/745	159.754	888.611	-2.4757	5.3527e-127	3.6794e-124	i0_HQ_P3Flower_c591/f2p0/688	29.6069	0.0877762	8.3979	1.1727e-07	2.8204e-06	i0_HQ_PC3Leaf_c975/f2p0/903	0	30.6125	-5.936	3.9913e-09	1.0935e-07
i0_HQ_P3Flower_c591/f2p0/688	0.685399	27.8973	-5.347	7.2592e-09	1.7576e-07	i0_HQ_PC3Leaf_c1176/f2p0/492	242.628	0	8.9226	6.5711e-45	5.8303e-43	i0_HQ_PC3Leaf_c768/f3p0/981	2767.63	148.855	4.2167	0	0	i0_HQ_P3Flower_c763/f3p0/994	241.243	105.763	1.1897	1.2392e-12	3.9677e-11	i0_HQ_P3Flower_c603/f3p0/794	737.075	11.0269	6.0627	9.7752e-182	1.0714e-178	i0_HQ_PC3Root_c130/f7p0/862	0.0441756	236.767	-12.388	2.4499e-28	2.6526e-26
i0_HQ_P3Flower_c603/f3p0/794	5.59084	694.515	-6.9568	1.6475e-173	9.6801e-171	i0_HQ_PC3Leaf_c1178/f2p0/989	19.2362	39.9422	-1.0541	0.00045072	0.0028246	i0_HQ_PC3Leaf_c774/f3p0/958	223.198	11.0786	4.3325	1.3517e-46	2.2328e-44	i0_HQ_P3Flower_c764/f3p0/797	88.6703	9.89008	3.1644	8.4555e-17	3.7888e-15	i0_HQ_P3Flower_c604/f4p0/770	98.326	0	7.6195	1.0378e-23	9.3277e-22	i0_HQ_PC3Root_c141/f5p0/555	2.42391	30.3994	-3.6486	5.6329e-08	1.299e-06
i0_HQ_P3Flower_c604/f4p0/770	0	92.6485	-7.5337	1.2457e-23	8.8543e-22	i0_HQ_PC3Leaf_c1185/f2p0/470	45.8146	100.235	-1.1295	6.9996e-09	9.8124e-08	i0_HQ_PC3Leaf_c777/f3p0/713	1019.08	180.892	2.4941	2.0693e-121	9.9701e-119	i0_HQ_P3Flower_c790/f3p0/516	14.2655	0	4.8345	0.00012418	0.0013036	i0_HQ_P3Flower_c687/f3p0/565	72.5527	22.49	1.6897	1.9693e-08	5.2839e-07	i0_HQ_PC3Root_c167/f6p0/797	0.566331	110.691	-7.6107	1.2354e-26	1.2345e-24
i0_HQ_P3Flower_c687/f3p0/565	12.5287	68.3634	-2.448	3.862e-13	1.4378e-11	i0_HQ_PC3Leaf_c1210/f2p0/875	81.6895	6.70207	3.6075	3.8794e-15	9.5814e-14	i0_HQ_PC3Leaf_c779/f3p0/799	69.3413	11.8862	2.5444	6.015e-10	1.7722e-08	i0_HQ_P3Flower_c830/f3p0/820	86.4017	1.88622	5.5175	9.0896e-22	5.5723e-20	i0_HQ_P3Flower_c689/f3p0/595	33.7595	118.297	-1.8091	3.7123e-11	1.3857e-09	i0_HQ_PC3Root_c176/f6p0/756	438.758	159.833	1.4569	3.5511e-26	3.4787e-24
i0_HQ_P3Flower_c689/f3p0/595	1630.35	31.8102	5.6795	0	0	i0_HQ_PC3Leaf_c1214/f2p0/863	75.4798	19.1239	1.9807	3.6556e-07	4.121e-06	i0_HQ_PC3Leaf_c781/f3p0/538	21.3375	0.547468	5.2845	3.8139e-06	6.5132e-05	i0_HQ_P3Flower_c833/f3p0/706	31.1878	0	5.9629	8.1307e-09	1.7307e-07	i0_HQ_P3Flower_c711/f3p0/491	13.1343	0	4.7153	0.0001513	0.0019156	i0_HQ_PC3Root_c248/f2p0/429	0	27.1102	-5.7608	2.9636e-08	7.1432e-07
i0_HQ_P3Flower_c694/f3p0/948	21.3119	67.1109	-1.6549	4.7136e-09	1.1653e-07	i0_HQ_PC3Leaf_c185/f8p0/917	2956.24	14.3782	7.6837	0	0	i0_HQ_PC3Leaf_c801/f3p0/1001	62.0622	2.49977	4.6338	1.4107e-14	6.3872e-13	i0_HQ_P3Flower_c854/f3p0/452	13.7567	0	4.7821	0.00016893	0.0017098	i0_HQ_P3Flower_c718/f3p0/719	49.9103	0	6.6413	1.3542e-13	6.4181e-12	i0_HQ_PC3Root_c250/f4p0/901	157.904	385.971	-1.2894	7.0848e-28	7.4744e-26
i0_HQ_P3Flower_c711/f3p0/491	0	12.3759	-4.6295	0.00014061	0.00159	i0_HQ_PC3Leaf_c226/f8p0/825	340.461	0	9.4113	7.9907e-59	1.0074e-56	i0_HQ_PC3Leaf_c8422/f19p1/494	536.156	0.0395283	13.727	4.3651e-46	7.1323e-44	i0_HQ_P3Flower_c902/f3p0/470	98.7036	0	7.625	6.8794e-23	4.4854e-21	i0_HQ_P3Flower_c764/f3p0/797	84.0201	4.91547	4.0953	1.409e-20	1.0911e-18	i0_HQ_PC3Root_c255/f4p0/694	2.3413	102.742	-5.4556	3.8956e-27	4.0012e-25
i0_HQ_P3Flower_c718/f3p0/719	0.0806352	47.0284	-9.1879	8.3719e-11	2.4865e-09	i0_HQ_PC3Leaf_c234/f8p0/535	382.017	140.03	1.4479	1.0593e-17	3.0638e-16	i0_HQ_PC3Leaf_c8438/f17p0/545	1672.41	156.396	3.4187	3.0862e-281	3.5687e-278	i0_HQ_P3Flower_c971/f2p0/574	33.8977	4.88217	2.7956	1.3091e-06	2.0392e-05	i0_HQ_P3Flower_c790/f3p0/516	13.5174	0	4.7567	0.00011858	0.0015467	i0_HQ_PC3Root_c281/f3p0/867	0	35.2642	-6.1401	2.9485e-10	9.43e-09
i0_HQ_P3Flower_c737/f3p0/745	6.55725	142.635	-4.4431	9.4556e-38	1.0952e-35	i0_HQ_PC3Leaf_c274/f7p0/642	187.248	43.1645	2.117	2.6902e-17	7.5949e-16	i0_HQ_PC3Leaf_c8450/f15p0/987	2278.66	165.208	3.7858	0	0	i0_HQ_PC3Leaf_c1077/f2p0/987	211.092	32.3527	2.7059	1.8231e-32	1.7688e-30	i0_HQ_P3Flower_c830/f3p0/820	81.8704	0.175552	8.8653	1.0312e-17	6.6213e-16	i0_HQ_PC3Root_c282/f3p0/863	30.2006	172.094	-2.5105	3.9035e-28	4.194e-26
i0_HQ_P3Flower_c763/f3p0/994	98.0121	215.392	-1.1359	4.1998e-17	2.0745e-15	i0_HQ_PC3Leaf_c277/f5p0/831	161.467	43.1427	1.9041	6.2758e-13	1.3103e-11	i0_HQ_PC3Leaf_c8466/f20p0/1007	1493.53	86.8916	4.1034	6.5362e-291	7.7979e-288	i0_HQ_PC3Leaf_c1100/f2p0/855	38.5573	9.56718	2.0108	2.3772e-05	0.00029387	i0_HQ_P3Flower_c833/f3p0/706	29.5522	2.9405	3.3291	2.5858e-07	5.8975e-06	i0_HQ_PC3Root_c291/f3p0/682	9.9395	241.038	-4.5999	3.0646e-59	8.3734e-57
i0_HQ_P3Flower_c764/f3p0/797	4.20916	79.1686	-4.2333	2.501e-21	1.5776e-19	i0_HQ_PC3Leaf_c279/f7p0/666	405.527	6.11855	6.0505	1.8047e-88	3.7895e-86	i0_HQ_PC3Leaf_c8468/f13p4/632	91.7401	4.18052	4.4558	1.9927e-20	1.3126e-18	i0_HQ_PC3Leaf_c1167/f2p0/999	73.6361	165.151	-1.1653	4.8988e-10	1.2045e-08	i0_HQ_P3Flower_c854/f3p0/452	13.0352	0	4.7043	0.00016117	0.0020245	i0_HQ_PC3Root_c324/f3p0/679	24.384	113.869	-2.2234	5.2813e-17	3.099e-15
i0_HQ_P3Flower_c812/f3p0/966	6.65765	25.4861	-1.9366	8.2536e-05	0.00099082	i0_HQ_PC3Leaf_c289/f4p0/988	612.854	0	10.259	3.5555e-93	8.0999e-91	i0_HQ_PC3Leaf_c8482/f19p0/652	2637.18	62.3556	5.4023	0	0	i0_HQ_PC3Leaf_c1178/f2p0/989	0	43.6831	-6.449	5.9989e-12	1.7945e-10	i0_HQ_P3Flower_c902/f3p0/470	93.5271	1.97497	5.5655	1.0398e-24	9.7331e-23	i0_HQ_PC3Root_c341/f2p0/1007	0	113.33	-7.8244	9.8347e-27	9.8553e-25
i0_HQ_P3Flower_c815/f3p0/968	25.3158	53.6088	-1.0824	4.6307e-05	0.00059064	i0_HQ_PC3Leaf_c354/f6p0/626	335.769	0	9.3913	3.5105e-58	4.3515e-56	i0_HQ_PC3Leaf_c8515/f8p0/770	193.803	92.0963	1.0734	5.4269e-07	1.0664e-05	i0_HQ_PC3Leaf_c1185/f2p0/470	523.737	109.622	2.2563	2.8231e-63	6.6819e-61	i0_HQ_P3Flower_c971/f2p0/574	32.1199	2.13472	3.9114	1.3741e-08	3.7586e-07	i0_HQ_PC3Root_c3497/f16p0/775	15.4862	753.38	-5.6043	7.9151e-188	1.1779e-184
i0_HQ_P3Flower_c830/f3p0/820	0	77.1431	-7.2695	2.2879e-20	1.3641e-18	i0_HQ_PC3Leaf_c373/f5p0/849	32.3373	1.56536	4.3686	9.7511e-08	1.1856e-06	i0_HQ_PC3Leaf_c8520/f6p0/682	2193.07	0.0395283	15.76	3.4536e-120	1.6533e-117	i0_HQ_PC3Leaf_c1214/f2p0/863	3.00327	20.915	-2.7999	8.7215e-05	0.00095095	i0_HQ_P3Flower_c985/f2p4/925	49.8359	18.918	1.3974	4.1149e-05	0.00060991	i0_HQ_PC3Root_c3511/f12p2/910	0.0896764	153.897	-10.745	8.7215e-25	8.0162e-23
i0_HQ_P3Flower_c833/f3p0/706	0	27.8458	-5.7994	7.7854e-09	1.8751e-07	i0_HQ_PC3Leaf_c374/f6p0/985	469.238	139.451	1.7506	4.7218e-30	2.5654e-28	i0_HQ_PC3Leaf_c8611/f4p9/841	293.519	7.27519	5.3343	5.373e-66	1.3506e-63	i0_HQ_PC3Leaf_c185/f8p0/917	92.738	15.7248	2.5601	2.479e-14	9.1321e-13	i0_HQ_PC3Leaf_c1113/f2p0/359	15.0754	0	4.9141	4.4396e-05	0.00065192	i0_HQ_PC3Root_c3537/f6p0/667	0.39758	233.456	-9.1977	9.3097e-46	1.882e-43
i0_HQ_P3Flower_c871/f3p0/757	123.187	48.0267	1.3589	3.588e-06	5.744e-05	i0_HQ_PC3Leaf_c474/f5p0/533	474.619	0.21805	11.088	3.9397e-64	5.5612e-62	i0_HQ_PC3Leaf_c8639/f3p0/917	260.751	1150.77	-2.1419	4.8304e-158	3.0768e-155	i0_HQ_PC3Leaf_c349/f3p0/964	692.033	312.241	1.1482	1.6701e-31	1.5753e-29	i0_HQ_PC3Leaf_c1185/f2p0/470	496.27	48.7531	3.3476	2.3835e-99	1.1755e-96	i0_HQ_PC3Root_c367/f2p0/874	0	49.4537	-6.628	1.4587e-13	6.3887e-12
i0_HQ_P3Flower_c902/f3p0/470	0.0806352	88.1267	-10.094	8.4669e-17	4.0933e-15	i0_HQ_PC3Leaf_c481/f5p0/595	289.334	120.771	1.2605	1.1772e-10	1.9931e-09	i0_HQ_PC3Leaf_c872/f3p0/647	423.431	151.281	1.4849	5.0081e-24	4.0387e-22	i0_HQ_PC3Leaf_c373/f5p0/849	15.8365	1.71197	3.2095	0.00039843	0.0036553	i0_HQ_PC3Leaf_c185/f8p0/917	87.8744	427.318	-2.2818	1.2352e-49	2.5584e-47	i0_HQ_PC3Root_c379/f2p0/983	117.374	265.465	-1.1774	1.5422e-17	9.3397e-16
i0_HQ_P3Flower_c971/f2p0/574	3.2246	30.2653	-3.2305	5.7468e-08	1.2325e-06	i0_HQ_PC3Leaf_c493/f5p0/965	268.641	96.8595	1.4717	2.8106e-13	6.0457e-12	i0_HQ_PC3Leaf_c8736/f59p1/863	4716.95	266.313	4.1467	0	0	i0_HQ_PC3Leaf_c493/f5p0/965	221.813	105.931	1.0662	5.3992e-10	1.318e-08	i0_HQ_PC3Leaf_c374/f6p0/985	108.348	300.924	-1.4737	2.8841e-19	2.0615e-17	i0_HQ_PC3Root_c473/f2p0/1007	0.40774	81.474	-7.6425	5.6145e-20	3.9628e-18
i0_HQ_P3Flower_c985/f2p4/925	17.4079	46.9583	-1.4316	6.6058e-06	0.00010035	i0_HQ_PC3Leaf_c580/f4p0/942	157.421	10.1646	3.953	7.4555e-30	4.0174e-28	i0_HQ_PC3Leaf_c879/f3p0/1000	265.336	15.7129	4.0778	4.8812e-53	9.2179e-51	i0_HQ_PC3Leaf_c697/f3p0/977	24.0348	2.70583	3.151	1.5221e-05	0.00019545	i0_HQ_PC3Leaf_c481/f5p0/595	228.689	90.2673	1.3411	1.3363e-17	8.4766e-16	i0_HQ_PC3Root_c484/f2p0/732	264.551	59.9758	2.1411	1.8585e-28	2.0344e-26
i0_HQ_P3Flower_c990/f2p0/501	0.686609	13.1643	-4.261	0.00010817	0.001265	i0_HQ_PC3Leaf_c602/f4p0/812	49.8662	0	6.64	3.3845e-12	6.6345e-11	i0_HQ_PC3Leaf_c8806/f28p0/1002	1390.95	0	11.442	7.9128e-177	5.6107e-174	i0_HQ_PC3Leaf_c732/f3p0/738	16.9223	0	5.0809	2.5412e-05	0.00031228	i0_HQ_PC3Leaf_c535/f3p0/812	69.8947	24.6748	1.5021	3.3931e-07	7.583e-06	i0_HQ_PC3Root_c485/f2p0/584	661.926	228.228	1.5362	4.5981e-42	8.2467e-40
i0_HQ_PC3Leaf_c1006/f2p0/865	28.7408	0	5.845	1.0375e-07	2.1455e-06	i0_HQ_PC3Leaf_c630/f4p0/742	20.3978	0.718211	4.8279	1.3498e-05	0.00011829	i0_HQ_PC3Leaf_c913/f2p0/860	11.0846	36.7614	-1.7296	2.3192e-05	0.00033808	i0_HQ_PC3Leaf_c768/f3p0/981	112.933	1.43847	6.2948	7.48e-28	6.1648e-26	i0_HQ_PC3Leaf_c674/f3p0/892	3.79307	24.8477	-2.7117	7.1373e-05	0.0009921	i0_HQ_PC3Stem_c1024/f2p0/726	27.5947	6.41678	2.1045	0.0004146	0.0043953
i0_HQ_PC3Leaf_c1045/f2p0/975	171.995	73.6881	1.2229	9.7399e-07	1.7249e-05	i0_HQ_PC3Leaf_c650/f4p0/851	469.294	0.0821281	12.48	2.697e-50	2.7342e-48	i0_HQ_PC3Leaf_c916/f2p0/687	92.5449	36.8388	1.3289	1.9504e-05	0.00028909	i0_HQ_PC3Leaf_c777/f3p0/713	59.6235	7.54758	2.9818	3.2778e-11	9.2003e-10	i0_HQ_PC3Leaf_c697/f3p0/977	22.7743	57.0853	-1.3257	0.00035209	0.0040035	i0_HQ_PC3Stem_c1076/f2p0/609	38.7097	1.55725	4.6356	7.4871e-10	2.2809e-08
i0_HQ_PC3Leaf_c1066/f2p0/751	80.3207	25.1478	1.6753	4.5561e-06	7.1303e-05	i0_HQ_PC3Leaf_c674/f3p0/892	176.133	0	8.4605	1.1105e-34	7.313e-33	i0_HQ_PC3Leaf_c919/f2p0/758	61.8573	8.38278	2.8834	2.8515e-10	8.7229e-09	i0_HQ_PC3Leaf_c801/f3p0/1001	8.74702	160.222	-4.1951	5.072e-37	5.8943e-35	i0_HQ_PC3Leaf_c732/f3p0/738	16.0348	0	5.0031	2.4406e-05	0.0003816	i0_HQ_PC3Stem_c1098/f2p0/600	18.6681	0.689302	4.7593	1.7168e-05	0.0002578
i0_HQ_PC3Leaf_c1140/f2p3/943	65.9628	9.40259	2.8105	5.7986e-10	1.5942e-08	i0_HQ_PC3Leaf_c697/f3p0/977	66.705	2.47411	4.7528	4.4825e-15	1.1002e-13	i0_HQ_PC3Leaf_c922/f2p0/631	33.6051	4.07142	3.0451	1.6575e-06	3.0076e-05	i0_HQ_PC3Leaf_c8438/f17p0/545	65.6122	0.57395	6.8369	1.6004e-16	6.9966e-15	i0_HQ_PC3Leaf_c734/f3p0/750	199.86	483.735	-1.2752	8.3797e-24	7.5919e-22	i0_HQ_PC3Stem_c1113/f2p0/703	16.8123	76.5278	-2.1865	1.0053e-11	3.7164e-10
i0_HQ_PC3Leaf_c1176/f2p0/492	241.099	0.103132	11.191	5.3078e-33	5.3265e-31	i0_HQ_PC3Leaf_c732/f3p0/738	178.604	0	8.4806	4.4799e-35	2.9936e-33	i0_HQ_PC3Leaf_c932/f2p10/857	86.27	29.0415	1.5707	1.6397e-06	2.9776e-05	i0_HQ_PC3Leaf_c8450/f15p0/987	89.949	8.24368	3.4477	3.1065e-18	1.5264e-16	i0_HQ_PC3Leaf_c777/f3p0/713	56.4966	200.843	-1.8298	3.5043e-18	2.3356e-16	i0_HQ_PC3Stem_c1115/f2p4/460	54.1151	0	6.758	1.2442e-13	5.494e-12
i0_HQ_PC3Leaf_c1178/f2p0/989	19.115	0	5.2566	1.7387e-05	0.000243	i0_HQ_PC3Leaf_c734/f3p0/750	562.103	159.246	1.8196	4.2512e-38	3.1393e-36	i0_HQ_PC3Leaf_c944/f2p0/944	159.056	63.4216	1.3265	2.2832e-08	5.4479e-07	i0_HQ_PC3Leaf_c8466/f20p0/1007	40.2784	1.81571	4.4714	2.196e-10	5.6285e-09	i0_HQ_PC3Leaf_c8438/f17p0/545	62.1712	173.646	-1.4818	7.549e-12	3.0316e-10	i0_HQ_PC3Stem_c1120/f2p3/630	72.4731	304.783	-2.0723	1.2822e-39	2.1353e-37
i0_HQ_PC3Leaf_c1185/f2p0/470	45.5258	467.614	-3.3606	9.7698e-104	3.3734e-101	i0_HQ_PC3Leaf_c753/f3p0/714	190.478	45.8928	2.0533	8.5226e-17	2.3433e-15	i0_HQ_PC3Leaf_c945/f2p0/965	17.0906	50.3176	-1.5579	3.4165e-06	5.8896e-05	i0_HQ_PC3Leaf_c8482/f19p0/652	96.9628	5.2145	4.2168	3.0103e-22	1.8795e-20	i0_HQ_PC3Leaf_c8450/f15p0/987	85.2317	183.429	-1.1058	5.0636e-08	1.2857e-06	i0_HQ_PC3Stem_c1125/f2p3/862	13.0194	50.8724	-1.9662	1.8201e-07	3.8661e-06
i0_HQ_PC3Leaf_c1210/f2p0/875	81.1746	9.57069	3.0843	3.732e-13	1.3922e-11	i0_HQ_PC3Leaf_c768/f3p0/981	2877.04	1.31528	11.095	0	0	i0_HQ_PC3Leaf_c950/f2p0/729	114.809	20.3915	2.4932	3.8046e-15	1.7895e-13	i0_HQ_PC3Leaf_c8611/f4p9/841	220.682	0.55913	8.6246	1.2021e-44	1.7299e-42	i0_HQ_PC3Leaf_c8466/f20p0/1007	38.1661	96.4753	-1.3379	2.8348e-06	5.4086e-05	i0_HQ_PC3Stem_c1148/f2p1/765	73.6406	1.96072	5.231	4.3268e-18	2.6901e-16
i0_HQ_PC3Leaf_c1214/f2p0/863	75.004	2.68144	4.8059	5.8952e-17	2.8806e-15	i0_HQ_PC3Leaf_c774/f3p0/958	232.021	8.78566	4.723	2.788e-48	2.7236e-46	i0_HQ_PC3Leaf_c957/f2p0/714	192.165	38.9481	2.3027	5.2818e-22	3.8245e-20	i0_HQ_PC3Leaf_c873/f3p0/947	306.745	121.207	1.3396	1.1205e-18	5.6652e-17	i0_HQ_PC3Leaf_c8484/f10p4/769	269.949	660.664	-1.2912	1.4168e-32	1.8358e-30	i0_HQ_PC3Stem_c1158/f2p0/777	22.6223	3.18159	2.8299	0.0001156	0.0014316
i0_HQ_PC3Leaf_c185/f8p0/917	2937.6	82.8004	5.1489	0	0	i0_HQ_PC3Leaf_c777/f3p0/713	1059.37	6.90123	7.2621	1.3055e-219	1.041e-216	i0_HQ_PC3Leaf_c975/f2p0/903	31.7894	0	5.9905	1.325e-08	3.2673e-07	i0_HQ_PC3Leaf_c8736/f59p1/863	320.907	0.761674	8.7188	1.942e-63	4.6648e-61	i0_HQ_PC3Leaf_c8515/f8p0/770	213.656	102.254	1.0631	2.4655e-12	1.0349e-10	i0_HQ_PC3Stem_c1162/f2p0/536	121.174	26.6658	2.184	3.1641e-14	1.4735e-12
i0_HQ_PC3Leaf_c226/f8p0/825	338.315	1.08031	8.2908	2.5976e-66	5.2716e-64	i0_HQ_PC3Leaf_c779/f3p0/799	72.0826	0.0821281	9.7776	3.751e-13	7.9642e-12	i0_HQ_PC3Root_c104/f8p0/896	24.4677	54.1289	-1.1455	7.7188e-05	0.0010072	i0_HQ_PC3Leaf_c8806/f28p0/1002	12.0321	0	4.5888	0.00048441	0.0043364	i0_HQ_PC3Leaf_c8611/f4p9/841	209.109	8.07761	4.6942	1.4454e-51	3.1078e-49	i0_HQ_PC3Stem_c1200/f2p0/967	24.153	0	5.5941	5.9038e-07	1.1609e-05
i0_HQ_PC3Leaf_c274/f7p0/642	186.068	50.8371	1.8719	1.4013e-14	5.8371e-13	i0_HQ_PC3Leaf_c781/f3p0/538	22.181	0	5.4713	3.5456e-06	3.4448e-05	i0_HQ_PC3Root_c167/f6p0/797	18.153	0.506753	5.1628	2.1439e-05	0.00031552	i0_HQ_PC3Leaf_c932/f2p10/857	62.2231	25.8165	1.2692	0.00014268	0.0014734	i0_HQ_PC3Leaf_c8639/f3p0/917	21.1714	1277.69	-5.9153	1.3426e-291	2.7166e-288	i0_HQ_PC3Stem_c1238/f2p0/963	16.5292	47.3492	-1.5183	1.8908e-05	0.00028135
i0_HQ_PC3Leaf_c277/f5p0/831	160.45	75.0062	1.097	2.8348e-05	0.00037854	i0_HQ_PC3Leaf_c801/f3p0/1001	64.5156	146.501	-1.1832	6.1787e-13	1.2905e-11	i0_HQ_PC3Root_c176/f6p0/756	785.849	392.601	1.0012	6.3631e-21	4.3203e-19	i0_HQ_PC3Leaf_c944/f2p0/944	475.947	1.73038	8.1036	2.0334e-99	9.1879e-97	i0_HQ_PC3Leaf_c873/f3p0/947	290.657	133.877	1.1184	2.3775e-17	1.4937e-15	i0_HQ_PC3Stem_c1319/f2p0/564	29.2561	1.49712	4.2885	1.5618e-07	3.3571e-06
i0_HQ_PC3Leaf_c279/f7p0/666	402.971	19.4044	4.3762	9.5591e-80	2.3061e-77	i0_HQ_PC3Leaf_c814/f3p0/469	46.2402	8.76307	2.3996	3.7308e-06	3.6099e-05	i0_HQ_PC3Root_c250/f4p0/901	22.0728	141.292	-2.6783	7.1836e-26	6.2782e-24	i0_HQ_PC3Leaf_c950/f2p0/729	150.727	27.255	2.4673	1.8731e-21	1.1269e-19	i0_HQ_PC3Leaf_c944/f2p0/944	450.986	70.4167	2.6791	1.4341e-74	4.9635e-72	i0_HQ_PC3Stem_c13681/f23p0/931	1322.55	191.362	2.789	5.2992e-188	8.0578e-185
i0_HQ_PC3Leaf_c289/f4p0/988	608.991	0.0515662	13.528	1.5444e-53	2.5116e-51	i0_HQ_PC3Leaf_c8422/f19p1/494	557.352	0.123192	12.143	5.3978e-63	7.4763e-61	i0_HQ_PC3Root_c254/f4p0/599	43.9915	275.696	-2.6478	2.3386e-48	4.0407e-46	i0_HQ_PC3Leaf_c957/f2p0/714	43.3094	6.52363	2.7309	6.6395e-08	1.2529e-06	i0_HQ_PC3Leaf_c945/f2p0/965	7.03013	55.8674	-2.9904	3.3218e-10	1.1145e-08	i0_HQ_PC3Stem_c13687/f18p0/859	1146.87	122.163	3.2308	3.3573e-190	5.3371e-187
i0_HQ_PC3Leaf_c354/f6p0/626	333.652	1.70169	7.6152	3.2869e-69	6.921e-67	i0_HQ_PC3Leaf_c8438/f17p0/545	1738.53	0.524799	11.694	6.3359e-208	4.7322e-205	i0_HQ_PC3Root_c282/f3p0/863	2.93196	27.0236	-3.2043	6.7386e-07	1.3013e-05	i0_HQ_PC3Root_c130/f7p0/862	0.981838	244.04	-7.9574	1.0362e-53	1.9407e-51	i0_HQ_PC3Leaf_c950/f2p0/729	142.822	22.6406	2.6572	1.3257e-24	1.2366e-22	i0_HQ_PC3Stem_c13707/f18p0/921	739.558	18.1266	5.3505	5.2297e-167	6.5321e-164
i0_HQ_PC3Leaf_c374/f6p0/985	466.28	102.091	2.1913	1.335e-43	1.7847e-41	i0_HQ_PC3Leaf_c8450/f15p0/987	2368.74	7.53772	8.2958	0	0	i0_HQ_PC3Root_c305/f3p0/757	2.35587	87.9676	-5.2226	7.0241e-24	5.6344e-22	i0_HQ_PC3Root_c136/f7p0/930	98.8578	299.44	-1.5988	4.5687e-26	3.4608e-24	i0_HQ_PC3Leaf_c975/f2p0/903	24.7762	0	5.6309	1.2733e-07	3.0429e-06	i0_HQ_PC3Stem_c13709/f25p0/731	1797.68	583.932	1.6223	2.4967e-121	1.9622e-118
i0_HQ_PC3Leaf_c474/f5p0/533	471.628	7.02074	6.0699	3.7545e-103	1.2782e-100	i0_HQ_PC3Leaf_c8466/f20p0/1007	1552.57	1.66022	9.8691	4.1851e-246	3.8583e-243	i0_HQ_PC3Root_c324/f3p0/679	2.74891	21.8189	-2.9886	1.4233e-05	0.00021717	i0_HQ_PC3Root_c167/f6p0/797	15.5304	114.091	-2.877	1.5756e-20	9.0336e-19	i0_HQ_PC3Root_c141/f5p0/555	22.2205	2.40814	3.2059	1.0831e-05	0.00018349	i0_HQ_PC3Stem_c13742/f22p0/661	378.095	37.7452	3.3244	1.0881e-65	3.4911e-63
i0_HQ_PC3Leaf_c580/f4p0/942	156.429	15.9066	3.2978	1.3225e-25	1.011e-23	i0_HQ_PC3Leaf_c8468/f13p4/632	95.3668	0	7.5754	5.7896e-21	2.0407e-19	i0_HQ_PC3Root_c3497/f16p0/775	398.687	13.8571	4.8466	2.1995e-86	7.1259e-84	i0_HQ_PC3Root_c176/f6p0/756	1134.79	164.742	2.7841	8.92e-172	1.1301e-168	i0_HQ_PC3Root_c167/f6p0/797	14.7159	0.562646	4.709	6.0794e-05	0.00086082	i0_HQ_PC3Stem_c13750/f2p0/533	1369	476.834	1.5216	8.7206e-84	4.1494e-81
i0_HQ_PC3Leaf_c602/f4p0/812	49.5519	0	6.6309	3.4627e-12	1.1917e-10	i0_HQ_PC3Leaf_c8482/f19p0/652	2741.43	4.76795	9.1673	0	0	i0_HQ_PC3Root_c3512/f24p4/937	291.214	125.861	1.2102	4.2818e-12	1.5768e-10	i0_HQ_PC3Root_c248/f2p0/429	0.0577552	27.943	-8.9183	7.3816e-07	1.1969e-05	i0_HQ_PC3Root_c176/f6p0/756	1075.28	435.903	1.3026	1.1895e-73	4.0287e-71	i0_HQ_PC3Stem_c13762/f7p0/753	147.807	35.9295	2.0405	1.2997e-15	6.8046e-14
i0_HQ_PC3Leaf_c630/f4p0/742	20.2693	1.96931	3.3635	0.00014262	0.0016107	i0_HQ_PC3Leaf_c8520/f6p0/682	2279.77	0.0410641	15.761	1.7774e-123	6.3175e-121	i0_HQ_PC3Root_c3515/f12p2/843	3.62982	77.7127	-4.4202	1.8575e-20	1.2301e-18	i0_HQ_PC3Root_c250/f4p0/901	146.676	397.828	-1.4395	1.3265e-29	1.1693e-27	i0_HQ_PC3Root_c281/f3p0/867	56.3603	0	6.8166	4.9904e-15	2.6753e-13	i0_HQ_PC3Stem_c22/f11p0/778	140.017	7.88122	4.151	6.4028e-30	7.4394e-28
i0_HQ_PC3Leaf_c650/f4p0/851	466.336	9.23345	5.6584	1.5894e-101	5.2163e-99	i0_HQ_PC3Leaf_c8611/f4p9/841	305.123	0.511248	9.2212	3.9268e-54	4.3716e-52	i0_HQ_PC3Root_c3539/f4p0/934	1.26966	18.2392	-3.8445	1.4087e-05	0.00021515	i0_HQ_PC3Root_c255/f4p0/694	9.12531	105.898	-3.5367	1.3163e-22	8.4042e-21	i0_HQ_PC3Root_c300/f3p0/815	360.244	109.897	1.7128	1.6016e-36	2.3847e-34	i0_HQ_PC3Stem_c237/f5p0/631	66.084	24.9961	1.4026	7.0056e-05	0.00092195
i0_HQ_PC3Leaf_c674/f3p0/892	175.023	3.57406	5.6138	3.4185e-39	4.1234e-37	i0_HQ_PC3Leaf_c8621/f3p0/661	105.612	46.9362	1.17	0.00034301	0.0022221	i0_HQ_PC3Root_c371/f2p0/650	0.682251	20.8267	-4.932	1.0647e-06	1.9903e-05	i0_HQ_PC3Root_c282/f3p0/863	30.3596	177.38	-2.5466	1.5002e-27	1.2208e-25	i0_HQ_PC3Root_c305/f3p0/757	235.099	97.6699	1.2673	8.4156e-17	5.1242e-15	i0_HQ_PC3Stem_c245/f6p0/995	53.3323	0.426565	6.9661	2.4717e-13	1.06e-11
i0_HQ_PC3Leaf_c697/f3p0/977	66.2846	21.4593	1.6271	5.0391e-05	0.00063638	i0_HQ_PC3Leaf_c8639/f3p0/917	271.059	24.6758	3.4574	1.0806e-44	9.5165e-43	i0_HQ_PC3Root_c411/f2p0/846	1.48315	33.2038	-4.4846	1.2325e-09	3.4695e-08	i0_HQ_PC3Root_c291/f3p0/682	3.63857	248.442	-6.0934	4.0464e-61	9.0469e-59	i0_HQ_PC3Root_c3497/f16p0/775	245.937	15.3854	3.9987	2.7418e-56	6.3823e-54	i0_HQ_PC3Stem_c280/f6p0/575	966.384	76.7295	3.6547	6.5956e-179	9.0458e-176
i0_HQ_PC3Leaf_c732/f3p0/738	177.478	15.1089	3.5542	6.304e-31	5.9262e-29	i0_HQ_PC3Leaf_c872/f3p0/647	440.171	128.131	1.7804	4.0649e-29	2.1357e-27	i0_HQ_PC3Root_c425/f2p0/538	1.288	23.1241	-4.1662	5.9393e-07	1.1571e-05	i0_HQ_PC3Root_c300/f3p0/815	380.182	57.2549	2.7312	1.2153e-57	2.4617e-55	i0_HQ_PC3Root_c3515/f12p2/843	8.59202	86.284	-3.328	1.8982e-16	1.1341e-14	i0_HQ_PC3Stem_c302/f6p0/835	550.886	2.75808	7.6419	5.0254e-117	3.5506e-114
i0_HQ_PC3Leaf_c734/f3p0/750	558.56	188.32	1.5685	5.8104e-30	5.2198e-28	i0_HQ_PC3Leaf_c8736/f59p1/863	4903.42	0.696447	12.781	0	0	i0_HQ_PC3Root_c437/f2p0/594	74.9902	311.096	-2.0526	4.0273e-42	5.9704e-40	i0_HQ_PC3Root_c324/f3p0/679	48.4918	117.367	-1.2752	1.9729e-08	3.9862e-07	i0_HQ_PC3Root_c3539/f4p0/934	0	20.2509	-5.3399	4.8178e-06	8.7965e-05	i0_HQ_PC3Stem_c358/f5p0/884	39.6047	2.76897	3.8382	4.019e-09	1.0994e-07
i0_HQ_PC3Leaf_c753/f3p0/714	189.277	26.6551	2.828	5.8772e-26	4.5359e-24	i0_HQ_PC3Leaf_c879/f3p0/1000	275.826	6.56532	5.3927	6.8725e-60	8.8538e-58	i0_HQ_PC3Root_c441/f2p0/376	9.60147	96.4077	-3.3278	1.7215e-21	1.2104e-19	i0_HQ_PC3Root_c341/f2p0/1007	0.0577552	116.811	-10.982	3.0488e-18	1.4992e-16	i0_HQ_PC3Root_c411/f2p0/846	2.46268	36.866	-3.904	9.508e-09	2.6503e-07	i0_HQ_PC3Stem_c370/f3p0/970	257.433	84.8992	1.6004	1.9007e-18	1.213e-16
i0_HQ_PC3Leaf_c768/f3p0/981	2858.9	100.831	4.8255	0	0	i0_HQ_PC3Leaf_c8806/f28p0/1002	1445.94	0	11.498	4.5931e-179	2.7654e-176	i0_HQ_PC3Root_c484/f2p0/732	1.82467	236.72	-7.0194	1.6664e-58	3.5182e-56	i0_HQ_PC3Root_c3497/f16p0/775	259.549	776.523	-1.581	6.8554e-64	1.6528e-61	i0_HQ_PC3Root_c473/f2p0/1007	15.5362	0.405087	5.2613	3.0083e-05	0.00046032	i0_HQ_PC3Stem_c376/f4p0/670	2458.14	8.97138	8.098	0	0
i0_HQ_PC3Leaf_c774/f3p0/958	230.559	23.0532	3.3221	3.2301e-37	3.6657e-35	i0_HQ_PC3Leaf_c8921/f65p2/590	12.2629	0	4.6162	0.00084797	0.0049533	i0_HQ_PC3Root_c485/f2p0/584	0.195152	592.293	-11.567	8.467e-80	2.5456e-77	i0_HQ_PC3Root_c3511/f12p2/910	10.143	158.625	-3.9671	1.3921e-35	1.5376e-33	i0_HQ_PC3Root_c484/f2p0/732	49.8775	262.829	-2.3977	3.8825e-33	5.1665e-31	i0_HQ_PC3Stem_c386/f5p0/764	84.1376	28.2069	1.5767	7.4568e-07	1.4408e-05
i0_HQ_PC3Leaf_c777/f3p0/713	1052.69	53.2344	4.3056	4.4096e-203	3.2451e-200	i0_HQ_PC3Leaf_c913/f2p0/860	11.5228	31.0444	-1.4298	0.00021456	0.0014564	i0_HQ_PC3Stem_c1024/f2p0/726	123.124	24.6918	2.318	8.9312e-15	4.0882e-13	i0_HQ_PC3Root_c3515/f12p2/843	9.06756	92.3282	-3.348	3.8212e-19	1.9976e-17	i0_HQ_PC3Root_c485/f2p0/584	9.52236	657.62	-6.1098	7.2563e-151	6.1571e-148	i0_HQ_PC3Stem_c388/f3p0/769	103.054	23.5866	2.1274	6.2058e-12	2.3489e-10
i0_HQ_PC3Leaf_c779/f3p0/799	71.6282	2.93515	4.609	5.8552e-16	2.6829e-14	i0_HQ_PC3Leaf_c916/f2p0/687	96.2034	28.4496	1.7577	2.2736e-07	2.6392e-06	i0_HQ_PC3Stem_c1076/f2p0/609	0	34.6375	-6.1143	2.7874e-10	8.5467e-09	i0_HQ_PC3Root_c3537/f6p0/667	8.43225	240.628	-4.8347	5.8746e-58	1.2081e-55	i0_HQ_PC3Stem_c1076/f2p0/609	0	38.4578	-6.2652	2.6525e-10	9.0143e-09	i0_HQ_PC3Stem_c411/f5p0/663	1071.94	385.463	1.4756	8.6376e-63	2.6154e-60
i0_HQ_PC3Leaf_c781/f3p0/538	22.0412	1.76975	3.6386	3.7974e-05	0.00049378	i0_HQ_PC3Leaf_c919/f2p0/758	64.3026	5.29234	3.6029	3.2077e-12	6.2985e-11	i0_HQ_PC3Stem_c1115/f2p4/460	0	48.4222	-6.5976	1.4962e-13	6.2649e-12	i0_HQ_PC3Root_c3539/f4p0/934	0	30.1768	-5.9154	8.5868e-09	1.8233e-07	i0_HQ_PC3Stem_c1098/f2p0/600	0	18.5467	-5.2131	1.2732e-05	0.00021268	i0_HQ_PC3Stem_c462/f4p0/763	77.3381	19.8251	1.9639	1.855e-08	4.5946e-07
i0_HQ_PC3Leaf_c801/f3p0/1001	64.109	7.80971	3.0372	1.5574e-10	4.5081e-09	i0_HQ_PC3Leaf_c922/f2p0/631	34.9336	2.1764	4.0046	7.7136e-08	9.5116e-07	i0_HQ_PC3Stem_c1120/f2p3/630	14.2488	64.849	-2.1862	1.2916e-10	4.1029e-09	i0_HQ_PC3Root_c367/f2p0/874	0	50.9729	-6.6717	1.4086e-13	4.8932e-12	i0_HQ_PC3Stem_c1115/f2p4/460	0	53.7629	-6.7485	1.2687e-13	6.0201e-12	i0_HQ_PC3Stem_c482/f4p0/682	258.919	5.35538	5.5954	4.1672e-60	1.1753e-57
i0_HQ_PC3Leaf_c8422/f19p1/494	553.839	5.72024	6.5972	8.326e-120	3.5063e-117	i0_HQ_PC3Leaf_c932/f2p10/857	89.6804	23.6057	1.9257	6.1789e-08	7.7045e-07	i0_HQ_PC3Stem_c1148/f2p1/765	1.24897	65.8938	-5.7213	2.4153e-18	1.3847e-16	i0_HQ_PC3Root_c392/f2p0/792	18.7895	50.5664	-1.4283	6.1983e-05	0.00070078	i0_HQ_PC3Stem_c1148/f2p1/765	0.601988	73.1615	-6.9252	7.5703e-18	4.9127e-16	i0_HQ_PC3Stem_c5007/f3p0/737	1172.48	422.491	1.4726	2.7767e-68	9.5206e-66
i0_HQ_PC3Leaf_c8438/f17p0/545	1727.57	58.5813	4.8822	0	0	i0_HQ_PC3Leaf_c940/f2p0/607	283.729	129.765	1.1286	1.8086e-08	2.4094e-07	i0_HQ_PC3Stem_c1158/f2p0/777	1.17091	20.2425	-4.1117	3.2078e-06	5.5618e-05	i0_HQ_PC3Root_c396/f2p0/995	1.37168	21.3161	-3.9579	5.0963e-06	7.1338e-05	i0_HQ_PC3Stem_c1162/f2p0/536	2.79104	120.385	-5.4307	6.0243e-29	6.7719e-27	i0_HQ_PC3Stem_c517/f4p0/803	49.1674	7.36359	2.7392	2.4096e-08	5.8808e-07
i0_HQ_PC3Leaf_c8450/f15p0/987	2353.81	80.3103	4.8733	0	0	i0_HQ_PC3Leaf_c944/f2p0/944	165.344	1.5822	6.7074	9.7154e-37	6.94e-35	i0_HQ_PC3Stem_c1200/f2p0/967	1.48315	21.6121	-3.8651	2.1991e-06	3.9158e-05	i0_HQ_PC3Root_c411/f2p0/846	2.59898	21.3772	-3.0401	3.6844e-05	0.00043827	i0_HQ_PC3Stem_c1291/f2p12/927	44.2336	16.8298	1.3941	0.00011464	0.0015013	i0_HQ_PC3Stem_c550/f3p0/741	114.374	233.811	-1.0316	3.1059e-13	1.3206e-11
i0_HQ_PC3Leaf_c8466/f20p0/1007	1542.79	35.9623	5.4229	0	0	i0_HQ_PC3Leaf_c945/f2p0/965	17.7662	0	5.1511	3.8807e-05	0.00031031	i0_HQ_PC3Stem_c1240/f2p4/530	51.9014	0	6.6977	5.7223e-13	2.2768e-11	i0_HQ_PC3Root_c473/f2p0/1007	16.3961	83.9768	-2.3566	7.6992e-13	2.5151e-11	i0_HQ_PC3Stem_c1295/f2p0/748	16.7462	0.746098	4.4883	2.2283e-05	0.00035161	i0_HQ_PC3Stem_c561/f3p0/701	32.1178	2.71233	3.5658	2.6589e-07	5.4974e-06
i0_HQ_PC3Leaf_c8468/f13p4/632	94.7657	3.75402	4.6579	1.0218e-20	6.2039e-19	i0_HQ_PC3Leaf_c950/f2p0/729	119.347	24.921	2.2597	1.1912e-12	2.4277e-11	i0_HQ_PC3Stem_c1254/f2p0/794	99.607	38.3453	1.3772	4.6553e-06	7.812e-05	i0_HQ_PC3Root_c485/f2p0/584	10.0494	235.239	-4.5489	1.6005e-55	3.0871e-53	i0_HQ_PC3Stem_c1319/f2p0/564	6.71491	29.0658	-2.1139	0.00024363	0.0028958	i0_HQ_PC3Stem_c61/f12p0/777	106.289	3.94758	4.7509	1.1357e-24	1.0384e-22
i0_HQ_PC3Leaf_c8482/f19p0/652	2724.15	86.5725	4.9758	0	0	i0_HQ_PC3Leaf_c957/f2p0/714	199.762	5.96497	5.0656	4.6939e-43	3.9621e-41	i0_HQ_PC3Stem_c1291/f2p12/927	47.6834	15.1579	1.6534	0.00019666	0.0023117	i0_HQ_PC3Stem_c1008/f2p0/774	108.408	219.843	-1.02	9.3344e-11	2.4882e-09	i0_HQ_PC3Stem_c13681/f23p0/931	90.8362	1313.95	-3.8545	4.6626e-255	7.9986e-252	i0_HQ_PC3Stem_c653/f3p0/772	81.5039	9.71645	3.0684	2.1405e-14	1.0137e-12
i0_HQ_PC3Leaf_c8484/f10p4/769	544.718	254.361	1.0986	1.0969e-14	4.598e-13	i0_HQ_PC3Root_c104/f8p0/896	25.435	110.792	-2.123	3.8587e-18	1.1452e-16	i0_HQ_PC3Stem_c1309/f2p5/529	68.8495	18.2226	1.9177	4.5229e-07	8.9828e-06	i0_HQ_PC3Stem_c1081/f2p0/824	34.6981	0.0017964	14.237	0.00050839	0.0045197	i0_HQ_PC3Stem_c13687/f18p0/859	80.1673	1139.4	-3.8291	2.1409e-220	3.1875e-217	i0_HQ_PC3Stem_c661/f3p0/837	385.675	1408.21	-1.8684	3.5954e-156	4.336e-153
i0_HQ_PC3Leaf_c8520/f6p0/682	2265.4	0	12.146	1.3847e-250	1.2455e-247	i0_HQ_PC3Root_c130/f7p0/862	0	223.141	-8.8018	6.6424e-48	6.3832e-46	i0_HQ_PC3Stem_c1322/f2p0/720	0.434798	21.7192	-5.6425	5.2582e-07	1.0351e-05	i0_HQ_PC3Stem_c1113/f2p0/703	23.1725	78.8786	-1.7672	6.5023e-09	1.4042e-07	i0_HQ_PC3Stem_c13694/f14p0/781	0.58776	74.7441	-6.9906	3.8532e-18	2.5637e-16	i0_HQ_PC3Stem_c725/f3p0/373	545.789	0	10.092	1.0097e-87	5.1549e-85
i0_HQ_PC3Leaf_c8621/f3p0/661	104.947	46.0486	1.1884	0.00020987	0.0022753	i0_HQ_PC3Root_c141/f5p0/555	0.378955	28.65	-6.2404	5.3334e-09	7.5846e-08	i0_HQ_PC3Stem_c13681/f23p0/931	444.267	1183.42	-1.4135	1.1267e-99	4.3205e-97	i0_HQ_PC3Stem_c1120/f2p3/630	142.148	314.145	-1.144	2.6209e-17	1.2105e-15	i0_HQ_PC3Stem_c13707/f18p0/921	91.0431	734.746	-3.0126	8.1041e-116	4.9193e-113	i0_HQ_PC3Stem_c732/f3p0/466	49.3883	3.22429	3.9371	3.3418e-11	1.177e-09
i0_HQ_PC3Leaf_c8639/f3p0/917	269.351	19.9489	3.7551	2.6705e-48	3.9069e-46	i0_HQ_PC3Root_c167/f6p0/797	18.8707	104.321	-2.4668	1.2604e-19	4.0951e-18	i0_HQ_PC3Stem_c13687/f18p0/859	6.79792	1026.22	-7.238	2.783e-243	2.8654e-240	i0_HQ_PC3Stem_c1125/f2p3/862	9.51863	52.4351	-2.4617	6.4736e-09	1.3985e-07	i0_HQ_PC3Stem_c13709/f25p0/731	659.283	1785.98	-1.4377	7.7897e-102	4.0176e-99	i0_HQ_PC3Stem_c743/f2p0/835	304.585	44.0648	2.7891	9.9166e-45	1.9003e-42
i0_HQ_PC3Leaf_c872/f3p0/647	437.396	158.457	1.4649	4.5892e-21	2.8407e-19	i0_HQ_PC3Root_c176/f6p0/756	816.916	150.635	2.4391	3.364e-86	6.7975e-84	i0_HQ_PC3Stem_c13694/f14p0/781	0.674835	67.3191	-6.6403	3.2984e-18	1.8753e-16	i0_HQ_PC3Stem_c1162/f2p0/536	2.94551	27.4849	-3.222	1.5767e-06	2.4199e-05	i0_HQ_PC3Stem_c13742/f22p0/661	3.83083	375.634	-6.6155	6.9925e-86	2.8373e-83	i0_HQ_PC3Stem_c78/f11p0/843	465.605	226.264	1.0411	8.7224e-16	4.6431e-14
i0_HQ_PC3Leaf_c873/f3p0/947	82.4023	273.874	-1.7328	6.2576e-34	6.476e-32	i0_HQ_PC3Root_c248/f2p0/429	0	25.5501	-5.6753	2.7984e-08	3.6433e-07	i0_HQ_PC3Stem_c13709/f25p0/731	729.767	1608.56	-1.1403	1.7313e-102	6.813e-100	i0_HQ_PC3Stem_c1238/f2p0/963	16.961	48.8037	-1.5248	3.7364e-05	0.00044388	i0_HQ_PC3Stem_c13750/f2p0/533	353.914	1360.1	-1.9422	1.2925e-123	8.2919e-121	i0_HQ_PC3Stem_c822/f2p0/364	474.401	53.1242	3.1587	4.1296e-78	1.8053e-75
i0_HQ_PC3Leaf_c8736/f59p1/863	4872.52	286.519	4.088	0	0	i0_HQ_PC3Root_c250/f4p0/901	22.9454	363.759	-3.9867	2.8874e-90	6.2866e-88	i0_HQ_PC3Stem_c13742/f22p0/661	0.780607	338.32	-8.7596	4.0441e-70	1.0817e-67	i0_HQ_PC3Stem_c1254/f2p0/794	24.956	56.9329	-1.1899	0.00020591	0.0020415	i0_HQ_PC3Stem_c13762/f7p0/753	42.1228	146.845	-1.8016	2.0199e-13	9.3926e-12	i0_HQ_PC3Stem_c876/f2p0/834	25.909	0.436151	5.8925	2.2151e-07	4.6377e-06
i0_HQ_PC3Leaf_c879/f3p0/1000	274.087	14.7387	4.217	1.4628e-53	2.3842e-51	i0_HQ_PC3Root_c254/f4p0/599	45.7306	534.675	-3.5474	9.7539e-124	3.488e-121	i0_HQ_PC3Stem_c13829/f3p0/993	28.6557	69.2904	-1.2738	1.6317e-06	2.9665e-05	i0_HQ_PC3Stem_c1271/f2p0/903	224.616	492.316	-1.1321	7.7926e-26	5.8616e-24	i0_HQ_PC3Stem_c185/f7p0/877	84.8076	37.6257	1.1725	2.2077e-06	4.3252e-05	i0_HQ_PC3Stem_c899/f2p0/606	108.506	0	7.7616	3.1231e-24	2.8042e-22
i0_HQ_PC3Leaf_c8806/f28p0/1002	1436.82	10.7428	7.0634	9.0117e-302	1.0421e-298	i0_HQ_PC3Root_c255/f4p0/694	3.81389	96.8291	-4.6661	9.822e-27	4.7168e-25	i0_HQ_PC3Stem_c185/f7p0/877	81.6382	33.888	1.2685	0.00012402	0.0015313	i0_HQ_PC3Stem_c1295/f2p0/748	17.6731	0	5.1435	1.6326e-05	0.00020828	i0_HQ_PC3Stem_c2156/f2p1/835	0	12.6121	-4.6567	0.00041361	0.0046004	i0_HQ_PC3Stem_c907/f2p0/687	31.5347	113.22	-1.8441	7.0824e-14	3.2168e-12
i0_HQ_PC3Leaf_c916/f2p0/687	95.5971	39.2734	1.2834	0.00012035	0.0013867	i0_HQ_PC3Root_c281/f3p0/867	0	33.2348	-6.0546	2.8375e-10	4.6338e-09	i0_HQ_PC3Stem_c22/f11p0/778	51.3245	125.287	-1.2875	8.4781e-11	2.7562e-09	i0_HQ_PC3Stem_c13681/f23p0/931	95.8637	197.24	-1.0409	4.5706e-10	1.1289e-08	i0_HQ_PC3Stem_c22/f11p0/778	38.0446	139.106	-1.8704	1.9213e-13	8.9657e-12	i0_HQ_PC3Stem_c914/f2p0/506	31.2763	0	5.967	1.2607e-08	3.2102e-07
i0_HQ_PC3Leaf_c919/f2p0/758	63.8973	5.97343	3.4191	9.8061e-12	3.2153e-10	i0_HQ_PC3Root_c282/f3p0/863	3.04787	162.19	-5.7337	1.8731e-44	1.6398e-42	i0_HQ_PC3Stem_c237/f5p0/631	181.096	59.132	1.6147	1.1436e-12	4.4284e-11	i0_HQ_PC3Stem_c13694/f14p0/781	0.62029	38.6217	-5.9603	7.4861e-11	2.0171e-09	i0_HQ_PC3Stem_c237/f5p0/631	502.217	65.654	2.9354	3.5891e-90	1.5393e-87	i0_HQ_PC3Stem_c979/f2p5/690	33.2642	9.36788	1.8282	0.00047013	0.0048837
i0_HQ_PC3Leaf_c922/f2p0/631	34.7135	5.87855	2.562	2.3276e-05	0.00031721	i0_HQ_PC3Root_c291/f3p0/682	5.59912	227.166	-5.3424	1.223e-61	1.6289e-59	i0_HQ_PC3Stem_c245/f6p0/995	0	47.7218	-6.5766	2.1707e-13	8.9645e-12	i0_HQ_PC3Stem_c13707/f18p0/921	96.082	18.6835	2.3625	1.372e-13	4.7713e-12	i0_HQ_PC3Stem_c280/f6p0/575	0.656715	960.097	-10.514	4.5997e-144	3.5586e-141	i0_HQ_PC3Stem_c982/f2p4/627	46.0323	7.58842	2.6008	1.6371e-07	3.5071e-06
i0_HQ_PC3Leaf_c944/f2p0/944	164.301	424.945	-1.3709	7.1701e-40	8.8092e-38	i0_HQ_PC3Root_c300/f3p0/815	121.193	52.3518	1.211	6.6593e-05	0.00050857	i0_HQ_PC3Stem_c280/f6p0/575	0.117091	864.722	-12.85	1.3806e-91	4.6742e-89	i0_HQ_PC3Stem_c13742/f22p0/661	4.04286	38.9046	-3.2665	9.1594e-09	1.9322e-07	i0_HQ_PC3Stem_c302/f6p0/835	0	547.302	-10.096	3.2709e-88	1.3657e-85	i0_HQ_PC3Stem_c983/f2p0/686	14.5651	45.5371	-1.6445	9.9585e-06	0.00015702
i0_HQ_PC3Leaf_c957/f2p0/714	198.503	38.6685	2.3599	1.3085e-21	8.3184e-20	i0_HQ_PC3Root_c305/f3p0/757	2.44901	119.703	-5.6111	2.6346e-33	1.6363e-31	i0_HQ_PC3Stem_c302/f6p0/835	229.074	492.934	-1.1056	2.1807e-31	2.3617e-29	i0_HQ_PC3Stem_c185/f7p0/877	89.5014	35.1969	1.3465	1.7112e-06	2.612e-05	i0_HQ_PC3Stem_c305/f6p0/606	133.018	285.998	-1.1044	1.072e-11	4.2443e-10	i0_LQ_P3Flower_c10034/f1p0/745	0	56.338	-6.816	4.2244e-15	2.1121e-13
i0_HQ_PC3Root_c104/f8p0/896	25.2747	55.2316	-1.1278	2.2492e-05	0.00030745	i0_HQ_PC3Root_c324/f3p0/679	2.85758	107.316	-5.2309	5.3185e-30	2.8816e-28	i0_HQ_PC3Stem_c370/f3p0/970	39.5822	230.352	-2.5409	3.5638e-39	4.9329e-37	i0_HQ_PC3Stem_c22/f11p0/778	40.1502	8.12332	2.3053	2.4608e-06	3.6528e-05	i0_HQ_PC3Stem_c354/f5p0/555	91.0622	5.79323	3.9744	7.8091e-22	6.3991e-20	i0_LQ_P3Flower_c10804/f1p11/921	159.032	4.06435	5.2902	2.8432e-37	4.449e-35
i0_HQ_PC3Root_c141/f5p0/555	0.376566	20.9374	-5.797	5.5557e-07	1.025e-05	i0_HQ_PC3Root_c341/f2p0/1007	0	106.808	-7.7389	1.2257e-26	5.8044e-25	i0_HQ_PC3Stem_c373/f5p0/883	301.334	133.512	1.1744	7.826e-12	2.809e-10	i0_HQ_PC3Stem_c237/f5p0/631	530.013	25.764	4.3626	6.3252e-116	3.5539e-113	i0_HQ_PC3Stem_c358/f5p0/884	8.03873	39.347	-2.2912	6.5993e-06	0.00011668	i0_LQ_P3Flower_c10954/f1p3/413	18.8992	89.4803	-2.2432	8.2848e-14	3.7362e-12
i0_HQ_PC3Root_c250/f4p0/901	22.8008	130.958	-2.5219	2.2096e-24	1.6163e-22	i0_HQ_PC3Root_c3511/f12p2/910	1.93291	145.041	-6.2295	2.0767e-39	1.5997e-37	i0_HQ_PC3Stem_c376/f4p0/670	4.91782	2199.54	-8.805	0	0	i0_HQ_PC3Stem_c245/f6p0/995	38.2224	0.439669	6.4419	2.1547e-10	5.5269e-09	i0_HQ_PC3Stem_c370/f3p0/970	9.07087	255.758	-4.8174	1.0479e-57	2.521e-55	i0_LQ_P3Flower_c11084/f1p0/721	48.2574	15.8274	1.6083	0.00013947	0.0016893
i0_HQ_PC3Root_c254/f4p0/599	45.4424	296.033	-2.7036	2.7857e-56	4.8207e-54	i0_HQ_PC3Root_c3515/f12p2/843	3.77332	84.4216	-4.4837	2.8952e-23	1.1708e-21	i0_HQ_PC3Stem_c386/f5p0/764	13.3574	75.2865	-2.4948	1.1883e-13	5.015e-12	i0_HQ_PC3Stem_c280/f6p0/575	0.693062	79.0865	-6.8343	4.6069e-20	2.5639e-18	i0_HQ_PC3Stem_c376/f4p0/670	4.28835	2442.14	-9.1535	0	0	i0_LQ_P3Flower_c11105/f1p14/574	74.3598	0.282779	8.0387	1.0057e-16	5.7755e-15
i0_HQ_PC3Root_c281/f3p0/867	0	53.106	-6.7308	5.1565e-15	2.206e-13	i0_HQ_PC3Root_c3537/f6p0/667	0.202867	220.021	-10.083	9.757e-40	7.5849e-38	i0_HQ_PC3Stem_c411/f5p0/663	78.6879	959.177	-3.6076	1.7238e-209	1.4558e-206	i0_HQ_PC3Stem_c305/f6p0/606	140.38	362.933	-1.3704	2.1658e-25	1.5957e-23	i0_HQ_PC3Stem_c386/f5p0/764	8.24341	83.5902	-3.342	4.8814e-16	2.8138e-14	i0_LQ_P3Flower_c11383/f1p0/474	298.627	62.0895	2.2659	2.4696e-34	3.4617e-32
i0_HQ_PC3Root_c282/f3p0/863	3.02866	27.1063	-3.1619	3.4788e-07	6.6383e-06	i0_HQ_PC3Root_c3539/f4p0/934	1.31985	27.5926	-4.3858	1.5178e-08	2.0372e-07	i0_HQ_PC3Stem_c46/f12p0/801	5.98023	84.7171	-3.8244	9.2075e-21	6.19e-19	i0_HQ_PC3Stem_c354/f5p0/555	96.1023	0	7.5865	2.1517e-22	1.355e-20	i0_HQ_PC3Stem_c411/f5p0/663	373.476	1064.97	-1.5117	1.3019e-66	3.8335e-64	i0_LQ_P3Flower_c11448/f1p9/603	118.17	3.8343	4.9458	1.2339e-27	1.2843e-25
i0_HQ_PC3Root_c300/f3p0/815	120.429	339.442	-1.495	1.8823e-35	2.0317e-33	i0_HQ_PC3Root_c3551/f4p23/830	166.1	536.686	-1.692	2.5066e-64	3.5724e-62	i0_HQ_PC3Stem_c462/f4p0/763	534.225	69.2023	2.9486	1.3169e-78	3.8968e-76	i0_HQ_PC3Stem_c364/f5p0/798	24.9831	85.0905	-1.768	1.6459e-09	3.8132e-08	i0_HQ_PC3Stem_c46/f12p0/801	3.37715	94.061	-4.7997	2.9098e-22	2.4428e-20	i0_LQ_P3Flower_c11624/f1p0/971	153.218	15.0588	3.3469	8.2128e-28	8.6514e-26
i0_HQ_PC3Root_c305/f3p0/757	2.43357	221.524	-6.5082	3.571e-58	6.3611e-56	i0_HQ_PC3Root_c3554/f2p1/916	321.603	752.257	-1.2259	2.7265e-62	3.6982e-60	i0_HQ_PC3Stem_c478/f4p0/640	17.7588	45.7738	-1.366	4.5727e-05	0.00062775	i0_HQ_PC3Stem_c370/f3p0/970	9.57292	87.5071	-3.1924	1.4258e-17	6.6906e-16	i0_HQ_PC3Stem_c478/f4p0/640	10.3433	50.8224	-2.2968	2.9054e-07	6.5712e-06	i0_LQ_P3Flower_c11685/f1p0/715	20.1516	112.988	-2.4872	7.4194e-19	4.8456e-17
i0_HQ_PC3Root_c324/f3p0/679	2.83957	43.2955	-3.9305	5.4181e-12	1.8258e-10	i0_HQ_PC3Root_c367/f2p0/874	0	46.6077	-6.5425	1.461e-13	3.2094e-12	i0_HQ_PC3Stem_c482/f4p0/682	2.00421	231.681	-6.853	6.5544e-58	1.3534e-55	i0_HQ_PC3Stem_c373/f5p0/883	258.264	127.466	1.0187	1.1982e-10	3.16e-09	i0_HQ_PC3Stem_c482/f4p0/682	5.19954	257.234	-5.6286	3.8215e-60	9.7594e-58	i0_LQ_P3Flower_c11756/f1p0/785	96.4891	218.725	-1.1807	9.0433e-15	4.3987e-13
i0_HQ_PC3Root_c3512/f24p4/937	300.818	113.596	1.405	6.7959e-14	2.7056e-12	i0_HQ_PC3Root_c371/f2p0/650	0.709222	34.8178	-5.6174	8.8733e-11	1.5242e-09	i0_HQ_PC3Stem_c529/f4p0/987	2.93664	188.449	-6.0039	3.557e-49	6.2174e-47	i0_HQ_PC3Stem_c386/f5p0/764	8.69966	29.0734	-1.7407	0.00048747	0.0043594	i0_HQ_PC3Stem_c487/f3p0/900	128.025	57.0642	1.1658	6.9482e-09	1.9723e-07	i0_LQ_P3Flower_c11761/f1p0/695	372.798	19.6181	4.2481	8.2877e-78	3.5347e-75
i0_HQ_PC3Root_c3551/f4p23/830	165.053	382.665	-1.2131	2.0652e-31	1.9643e-29	i0_HQ_PC3Root_c379/f2p0/983	61.7238	250.188	-2.0191	4.7973e-37	3.4561e-35	i0_HQ_PC3Stem_c561/f3p0/701	68.9744	28.7391	1.263	0.00044244	0.0047485	i0_HQ_PC3Stem_c388/f3p0/769	195.847	24.3111	3.01	1.3632e-33	1.3981e-31	i0_HQ_PC3Stem_c561/f3p0/701	1.91432	31.9089	-4.0591	6.2858e-08	1.5737e-06	i0_LQ_P3Flower_c11773/f1p2/728	0.936522	13.3311	-3.8313	0.00025996	0.0029318
i0_HQ_PC3Root_c371/f2p0/650	0.704752	40.6522	-5.8501	3.1249e-12	1.079e-10	i0_HQ_PC3Root_c396/f2p0/995	0.850823	19.4906	-4.5178	1.7534e-06	1.7822e-05	i0_HQ_PC3Stem_c601/f3p0/903	8.50862	104.632	-3.6202	1.751e-24	1.4399e-22	i0_HQ_PC3Stem_c46/f12p0/801	3.56407	67.6816	-4.2472	1.1487e-16	5.0942e-15	i0_HQ_PC3Stem_c601/f3p0/903	7.22386	116.172	-4.0073	8.6595e-25	8.1349e-23	i0_LQ_P3Flower_c1181/f2p5/832	11.4083	50.6855	-2.1515	4.0599e-08	9.5872e-07
i0_HQ_PC3Root_c379/f2p0/983	61.3348	140.203	-1.1927	2.8473e-12	9.8735e-11	i0_HQ_PC3Root_c411/f2p0/846	1.54179	19.5465	-3.6642	4.9483e-06	4.6986e-05	i0_HQ_PC3Stem_c653/f3p0/772	33.2929	72.9298	-1.1313	5.3453e-06	8.863e-05	i0_HQ_PC3Stem_c473/f3p0/938	21.8343	50.5242	-1.2104	0.00039707	0.0036444	i0_HQ_PC3Stem_c61/f12p0/777	21.1265	105.597	-2.3214	9.6546e-14	4.6398e-12	i0_LQ_P3Flower_c11834/f1p0/455	40.8359	0.744638	5.7772	7.923e-11	2.6798e-09
i0_HQ_PC3Root_c437/f2p0/594	77.4634	245.549	-1.6644	2.582e-29	2.2555e-27	i0_HQ_PC3Root_c437/f2p0/594	77.9547	490.123	-2.6524	1.2552e-91	2.7947e-89	i0_HQ_PC3Stem_c675/f3p2/793	9.93205	46.785	-2.2359	3.2717e-08	7.6297e-07	i0_HQ_PC3Stem_c5007/f3p0/737	1653.64	435.47	1.925	4.1002e-159	4.0141e-156	i0_HQ_PC3Stem_c639/f3p0/722	74.8096	175.515	-1.2303	4.3558e-09	1.2721e-07	i0_LQ_P3Flower_c11904/f1p0/705	31.6544	0	5.9843	1.032e-08	2.6598e-07
i0_HQ_PC3Root_c441/f2p0/376	9.91813	89.1054	-3.1674	2.3631e-20	1.4078e-18	i0_HQ_PC3Root_c441/f2p0/376	9.98104	167.946	-4.0727	4.6364e-43	3.9193e-41	i0_HQ_PC3Stem_c725/f3p0/373	0	488.373	-9.9318	8.1937e-86	2.6206e-83	i0_HQ_PC3Stem_c517/f4p0/803	96.9709	7.58979	3.6754	1.8183e-20	1.0361e-18	i0_HQ_PC3Stem_c640/f3p0/669	27.333	71.9471	-1.3963	2.7453e-05	0.00042437	i0_LQ_P3Flower_c1209/f2p0/464	14.433	0.698016	4.37	0.00021257	0.0024605
i0_HQ_PC3Root_c473/f2p0/1007	1.55545	14.6391	-3.2344	0.00015957	0.0017817	i0_HQ_PC3Root_c473/f2p0/1007	1.56532	76.7853	-5.6163	5.9404e-22	2.2254e-20	i0_HQ_PC3Stem_c732/f3p0/466	13.8167	44.1927	-1.6774	5.2499e-06	8.7193e-05	i0_HQ_PC3Stem_c547/f3p0/961	433.988	137.183	1.6616	2.9513e-35	3.2157e-33	i0_HQ_PC3Stem_c653/f3p0/772	22.2188	80.9736	-1.8657	2.1402e-08	5.7173e-07	i0_LQ_P3Flower_c12124/f1p4/628	91.4434	19.3458	2.2409	1.9354e-11	6.9282e-10
i0_HQ_PC3Root_c484/f2p0/732	1.88485	46.9975	-4.6401	1.1595e-13	4.527e-12	i0_HQ_PC3Root_c475/f2p0/634	79.6982	31.9314	1.3196	0.00038115	0.0024378	i0_HQ_PC3Stem_c743/f2p0/835	0.736893	272.543	-8.5308	2.2338e-58	4.7029e-56	i0_HQ_PC3Stem_c550/f3p0/741	97.292	240.993	-1.3086	2.3742e-16	1.0193e-14	i0_HQ_PC3Stem_c675/f3p2/793	0.383083	51.9451	-7.0832	5.2263e-13	2.3366e-11	i0_LQ_P3Flower_c12217/f1p0/998	62.6034	422.847	-2.7558	6.9179e-73	2.7184e-70
i0_HQ_PC3Stem_c1024/f2p0/726	127.185	13.9719	3.1863	2.048e-20	1.225e-18	i0_HQ_PC3Root_c484/f2p0/732	1.8968	56.5243	-4.8972	1.9989e-16	5.3439e-15	i0_HQ_PC3Stem_c764/f3p0/976	17.0313	53.8246	-1.6601	5.8894e-07	1.1491e-05	i0_HQ_PC3Stem_c601/f3p0/903	7.62368	183.636	-4.5902	6.9657e-44	9.721e-42	i0_HQ_PC3Stem_c695/f3p3/683	57.0909	20.9504	1.4463	7.0168e-06	0.00012357	i0_LQ_P3Flower_c12399/f1p3/784	129.804	23.9295	2.4395	2.8609e-17	1.6958e-15
i0_HQ_PC3Stem_c1081/f2p0/824	9.93063	30.98	-1.6414	7.4671e-05	0.00090974	i0_HQ_PC3Root_c485/f2p0/584	0.202867	215.094	-10.05	4.5026e-39	3.444e-37	i0_HQ_PC3Stem_c78/f11p0/843	119.423	416.624	-1.8027	2.6682e-48	4.5996e-46	i0_HQ_PC3Stem_c61/f12p0/777	22.2958	4.06885	2.4541	0.00026576	0.0025572	i0_HQ_PC3Stem_c725/f3p0/373	0	542.238	-10.083	1.3981e-87	5.7163e-85	i0_LQ_P3Flower_c12482/f1p5/848	61.5812	6.13792	3.3267	4.837e-12	1.8498e-10
i0_HQ_PC3Stem_c1098/f2p0/600	29.8947	0	5.9018	5.7145e-08	1.2263e-06	i0_HQ_PC3Stem_c1024/f2p0/726	127.992	6.04751	4.4036	2.0891e-26	9.8143e-25	i0_HQ_PC3Stem_c802/f3p0/946	118.548	53.5324	1.147	2.7722e-05	0.00039862	i0_HQ_PC3Stem_c640/f3p0/669	28.8458	60.3608	-1.0653	0.00044709	0.0040483	i0_HQ_PC3Stem_c743/f2p0/835	24.1956	302.603	-3.6446	8.8119e-58	2.1265e-55	i0_LQ_P3Flower_c12617/f1p0/435	44.9221	9.0899	2.3051	1.6426e-06	2.9974e-05
i0_HQ_PC3Stem_c1120/f2p3/630	14.7187	126.916	-3.1081	6.254e-28	5.1778e-26	i0_HQ_PC3Stem_c1058/f2p0/907	21.3546	3.13114	2.7698	0.00052343	0.0032252	i0_HQ_PC3Stem_c824/f2p0/855	589.504	229.771	1.3593	3.4485e-28	3.3018e-26	i0_HQ_PC3Stem_c661/f3p0/837	556.662	1451.47	-1.3826	1.3098e-97	5.68e-95	i0_HQ_PC3Stem_c78/f11p0/843	157.708	462.575	-1.5524	3.7039e-31	4.5244e-29	i0_LQ_P3Flower_c12695/f1p0/817	27.2007	168.581	-2.6317	7.316e-29	8.1615e-27
i0_HQ_PC3Stem_c1125/f2p3/862	39.9023	8.49863	2.2312	4.0206e-05	0.00051992	i0_HQ_PC3Stem_c1098/f2p0/600	30.0843	0.649634	5.5332	6.4474e-08	8.024e-07	i0_HQ_PC3Stem_c843/f2p0/949	30.9097	1.29969	4.5718	6.2027e-08	1.39e-06	i0_HQ_PC3Stem_c675/f3p2/793	0.404286	77.9665	-7.5913	7.504e-19	3.836e-17	i0_HQ_PC3Stem_c801/f3p0/878	31.3007	116.19	-1.8922	1.2118e-11	4.7621e-10	i0_LQ_P3Flower_c1277/f2p0/1015	48.9249	238.08	-2.2828	9.4495e-35	1.3461e-32
i0_HQ_PC3Stem_c1162/f2p0/536	80.8771	2.62988	4.9427	2.2934e-18	1.2064e-16	i0_HQ_PC3Stem_c1120/f2p3/630	14.8121	287.243	-4.2774	7.8705e-74	1.35e-71	i0_HQ_PC3Stem_c876/f2p0/834	135.86	23.1834	2.551	4.0002e-18	2.2657e-16	i0_HQ_PC3Stem_c695/f3p3/683	60.2508	15.8308	1.9282	2.8349e-07	4.8678e-06	i0_HQ_PC3Stem_c8074/f2p0/979	49.7675	14.1899	1.8103	1.181e-06	2.4143e-05	i0_LQ_P3Flower_c12862/f1p0/443	87.6443	279.555	-1.6734	1.7545e-28	1.9236e-26
i0_HQ_PC3Stem_c1169/f2p0/900	29.6738	59.8839	-1.013	3.5352e-05	0.0004634	i0_HQ_PC3Stem_c1162/f2p0/536	81.3901	25.1312	1.6954	4.1036e-06	3.944e-05	i0_HQ_PC3Stem_c899/f2p0/606	0	97.0911	-7.6013	6.0697e-24	4.874e-22	i0_HQ_PC3Stem_c701/f3p0/496	68.5634	164.089	-1.259	4.8568e-11	1.336e-09	i0_HQ_PC3Stem_c822/f2p0/364	222.535	471.314	-1.0827	1.0657e-17	6.8258e-16	i0_LQ_P3Flower_c13015/f1p14/804	3.31538	45.6124	-3.7822	1.7091e-11	6.1588e-10
i0_HQ_PC3Stem_c1240/f2p4/530	53.6131	0	6.7445	5.0867e-13	1.8726e-11	i0_HQ_PC3Stem_c1169/f2p0/900	29.862	61.8326	-1.0501	1.3286e-05	0.00011662	i0_HQ_PC3Stem_c907/f2p0/687	1.01479	28.2173	-4.7973	1.5079e-08	3.6894e-07	i0_HQ_PC3Stem_c732/f3p0/466	39.4468	3.32334	3.5692	4.9856e-09	1.0872e-07	i0_HQ_PC3Stem_c851/f2p5/525	43.8603	9.45701	2.2135	2.6669e-07	6.0615e-06	i0_LQ_P3Flower_c13293/f1p0/600	72.8437	1.22044	5.8993	3.7482e-18	2.3346e-16
i0_HQ_PC3Stem_c1254/f2p0/794	102.892	22.2818	2.2072	6.1545e-11	1.8559e-09	i0_HQ_PC3Stem_c1238/f2p0/963	6.85446	44.6243	-2.7027	6.6018e-10	1.0365e-08	i0_HQ_PC3Stem_c914/f2p0/506	0	27.9861	-5.8066	1.2655e-08	3.1319e-07	i0_HQ_PC3Stem_c801/f3p0/878	33.0331	88.7018	-1.4251	1.1834e-07	2.1508e-06	i0_HQ_PC3Stem_c876/f2p0/834	5.68934	25.7404	-2.1777	0.0004259	0.0047196	i0_LQ_P3Flower_c1337/f2p2/690	77.9858	12.5068	2.6405	6.0749e-12	2.3018e-10
i0_HQ_PC3Stem_c1295/f2p0/748	0	15.7793	-4.98	1.4636e-05	0.00020794	i0_HQ_PC3Stem_c1240/f2p4/530	53.9532	0	6.7536	4.9566e-13	1.0423e-11	i0_HQ_PC3Stem_c955/f2p0/559	1.05382	13.8021	-3.7112	0.00018543	0.0021937	i0_HQ_PC3Stem_c802/f3p0/946	117.8	58.7526	1.0036	1.7656e-05	0.00022383	i0_HQ_PC3Stem_c899/f2p0/606	0	107.8	-7.7522	3.3022e-24	3.0442e-22	i0_LQ_P3Flower_c13477/f1p1/988	105.227	29.6056	1.8296	4.8525e-10	1.5125e-08
i0_HQ_PC3Stem_c1309/f2p5/529	71.1202	16.1402	2.1396	1.1086e-07	2.2855e-06	i0_HQ_PC3Stem_c1309/f2p5/529	71.5713	15.2758	2.2281	5.2094e-08	6.5579e-07	i0_HQ_PC3Stem_c979/f2p5/690	1.24897	29.7648	-4.5748	7.7978e-09	1.9847e-07	i0_HQ_PC3Stem_c822/f2p0/364	234.852	54.7561	2.1007	6.7245e-27	5.3247e-25	i0_HQ_PC3Stem_c914/f2p0/506	0.328357	31.0728	-6.5642	1.5658e-08	4.2608e-07	i0_LQ_P3Flower_c13536/f1p0/873	129.044	47.4886	1.4422	1.269e-08	3.2287e-07
i0_HQ_PC3Stem_c13681/f23p0/931	458.919	85.5912	2.4227	1.5251e-49	2.3052e-47	i0_HQ_PC3Stem_c13681/f23p0/931	461.83	180.349	1.3566	1.2772e-18	3.9189e-17	i0_HQ_PC3Stem_c982/f2p4/627	12.5045	41.1897	-1.7198	8.0421e-06	0.00012943	i0_HQ_PC3Stem_c851/f2p5/525	46.2879	6.27348	2.8833	9.1332e-09	1.9291e-07	i0_HQ_PC3Stem_c955/f2p0/559	0.873978	15.3244	-4.1321	0.00016271	0.0020413	i0_LQ_P3Flower_c13614/f1p0/923	3.67761	20.0189	-2.4445	0.00021622	0.0024977
i0_HQ_PC3Stem_c13687/f18p0/859	7.02212	75.5383	-3.4272	2.1412e-18	1.1288e-16	i0_HQ_PC3Stem_c13687/f18p0/859	7.06666	115.133	-4.0261	6.6001e-30	3.5662e-28	i0_HQ_PC3Stem_c99/f7p0/785	3.00729	181.446	-5.9149	1.682e-47	2.8346e-45	i0_HQ_PC3Stem_c907/f2p0/687	13.8052	116.698	-3.0795	3.0701e-22	1.9148e-20	i0_HQ_PC3Stem_c979/f2p5/690	3.61193	33.0478	-3.1937	5.8977e-07	1.2705e-05	i0_LQ_P3Flower_c13818/f1p0/528	13.015	0	4.7021	0.0003431	0.0037305
i0_HQ_PC3Stem_c13707/f18p0/921	475.141	85.7861	2.4695	1.373e-52	2.1841e-50	i0_HQ_PC3Stem_c13694/f14p0/781	0.701513	35.3143	-5.6536	6.5805e-11	1.1437e-09	i0_LQ_P3Flower_c10007/f1p11/804	1.93903	21.1445	-3.4469	6.3191e-06	0.0001035	i0_HQ_PC3Stem_c99/f7p0/785	4.79368	125.942	-4.7155	6.3582e-31	5.844e-29	i0_HQ_PC3Stem_c99/f7p0/785	4.54228	201.458	-5.4709	2.4367e-47	4.7478e-45	i0_LQ_P3Flower_c13823/f1p0/718	0.39758	11.4009	-4.8418	0.00037371	0.0040184
i0_HQ_PC3Stem_c13750/f2p0/533	1302.12	333.479	1.9652	6.8095e-100	2.1759e-97	i0_HQ_PC3Stem_c13707/f18p0/921	478.155	17.0835	4.8068	2.2992e-98	5.6526e-96	i0_LQ_P3Flower_c10156/f1p1/951	2.01397	18.0178	-3.1613	5.4422e-05	0.00073379	i0_LQ_P3Flower_c10007/f1p11/804	37.3607	9.97361	1.9053	6.0824e-05	0.00068949	i0_LQ_P3Flower_c10047/f1p4/492	30.592	0	5.9351	4.5305e-09	1.3158e-07	i0_LQ_P3Flower_c1403/f2p3/462	17.3124	42.9062	-1.3094	0.00022693	0.0026053
i0_HQ_PC3Stem_c13762/f7p0/753	102.642	39.6905	1.3708	1.9763e-05	0.00027285	i0_HQ_PC3Stem_c13742/f22p0/661	0.811467	35.573	-5.4541	5.4879e-11	9.6227e-10	i0_LQ_P3Flower_c1025/f2p0/654	82.8115	5.98973	3.7893	7.7797e-17	4.1091e-15	i0_LQ_P3Flower_c10034/f1p0/745	3.46531	58.0686	-4.0667	3.2517e-14	1.1844e-12	i0_LQ_P3Flower_c10104/f1p0/461	21.179	0.0438881	8.9146	1.3884e-05	0.00022975	i0_LQ_P3Flower_c14083/f1p0/631	61.4619	12.1525	2.3384	1.5171e-08	3.8115e-07
i0_HQ_PC3Stem_c2156/f2p1/835	19.9665	0	5.3195	1.0924e-05	0.00015924	i0_HQ_PC3Stem_c13750/f2p0/533	1310.38	449.393	1.5439	3.3455e-64	4.7337e-62	i0_LQ_P3Flower_c1032/f2p0/903	0.390304	11.6664	-4.9016	0.0002629	0.0029821	i0_LQ_P3Flower_c10047/f1p4/492	32.2851	5.11974	2.6567	4.3728e-06	6.2084e-05	i0_LQ_P3Flower_c10120/f1p2/706	18.6069	0.219441	6.4059	5.551e-06	9.9964e-05	i0_LQ_P3Flower_c14159/f1p1/566	47.8192	7.25553	2.7204	4.2334e-08	9.9666e-07
i0_HQ_PC3Stem_c237/f5p0/631	187.069	473.218	-1.3389	4.9412e-43	6.4864e-41	i0_HQ_PC3Stem_c13762/f7p0/753	103.293	33.8618	1.609	7.7805e-07	8.3666e-06	i0_LQ_P3Flower_c10566/f1p2/562	0.247062	30.083	-6.9279	8.0929e-09	2.0536e-07	i0_LQ_P3Flower_c10104/f1p0/461	22.3512	0	5.4823	1.0923e-06	1.726e-05	i0_LQ_P3Flower_c1017/f2p0/567	63.5656	18.2074	1.8037	4.2871e-08	1.1027e-06	i0_LQ_P3Flower_c14177/f1p0/898	22.1227	93.8278	-2.0845	2.2557e-13	9.7095e-12
i0_HQ_PC3Stem_c245/f6p0/995	0	34.1265	-6.0928	1.9251e-10	5.5242e-09	i0_HQ_PC3Stem_c185/f7p0/877	84.8656	32.1827	1.3989	9.7006e-05	0.00071466	i0_LQ_P3Flower_c10713/f1p5/871	9.90786	40.5703	-2.0338	1.0315e-06	1.9344e-05	i0_LQ_P3Flower_c10120/f1p2/706	19.6368	0.94311	4.38	1.0364e-05	0.00013739	i0_LQ_P3Flower_c10183/f1p0/469	20.6947	0	5.3712	1.4225e-06	2.868e-05	i0_LQ_P3Flower_c14182/f1p0/717	4.24085	69.8888	-4.0426	2.0364e-17	1.2206e-15
i0_HQ_PC3Stem_c302/f6p0/835	236.629	0	8.8865	3.6157e-44	4.9238e-42	i0_HQ_PC3Stem_c2156/f2p1/835	20.0931	1.76863	3.506	0.00012059	0.00087155	i0_LQ_P3Flower_c10719/f1p2/706	49.3008	1.73806	4.8261	4.4853e-12	1.6485e-10	i0_LQ_P3Flower_c1017/f2p0/567	67.0838	12.4414	2.4308	3.1822e-10	8.013e-09	i0_LQ_P3Flower_c1025/f2p0/654	63.2936	6.65037	3.2506	8.1548e-14	3.9455e-12	i0_LQ_P3Flower_c1428/f2p0/938	51.0418	157.983	-1.63	2.7748e-16	1.5391e-14
i0_HQ_PC3Stem_c354/f5p0/555	0.0806352	85.8041	-10.055	1.745e-16	8.2446e-15	i0_HQ_PC3Stem_c22/f11p0/778	53.3535	7.42767	2.8446	2.4623e-08	3.2268e-07	i0_LQ_P3Flower_c10759/f1p0/926	6.76318	51.7201	-2.935	3.3369e-11	1.1252e-09	i0_LQ_P3Flower_c10183/f1p0/469	21.8401	0	5.4489	1.4618e-06	2.2607e-05	i0_LQ_P3Flower_c10306/f1p29/938	113.831	0	7.8307	1.0545e-26	1.0751e-24	i0_LQ_P3Flower_c14421/f1p0/472	25.7278	0.0392144	9.3577	5.767e-06	9.4891e-05
i0_HQ_PC3Stem_c370/f3p0/970	40.8877	8.5471	2.2582	2.7333e-05	0.00036639	i0_HQ_PC3Stem_c237/f5p0/631	188.255	23.5576	2.9984	2.9044e-27	1.4316e-25	i0_LQ_P3Flower_c10804/f1p11/921	825.527	142.302	2.5364	7.7288e-101	2.979e-98	i0_LQ_P3Flower_c1025/f2p0/654	66.7967	12.6821	2.397	4.8588e-10	1.1955e-08	i0_LQ_P3Flower_c1032/f2p0/903	438.37	12.9531	5.0808	2.9963e-108	1.6889e-105	i0_LQ_P3Flower_c14513/f1p5/999	70.4777	20.8708	1.7557	8.0254e-07	1.543e-05
i0_HQ_PC3Stem_c411/f5p0/663	81.2831	351.911	-2.1142	5.4825e-53	8.7981e-51	i0_HQ_PC3Stem_c280/f6p0/575	0.12172	72.3138	-9.2146	7.8899e-16	2.0249e-14	i0_LQ_P3Flower_c10884/f1p0/716	59.5607	22.5549	1.4009	0.00032152	0.0035802	i0_LQ_P3Flower_c10253/f1p0/919	64.9434	130.288	-1.0045	8.3652e-07	1.3469e-05	i0_LQ_P3Flower_c1036/f2p0/588	15.5422	0.0438881	8.4681	0.00013171	0.0016933	i0_LQ_P3Flower_c14514/f1p0/366	0.839336	21.2193	-4.66	1.3915e-06	2.5681e-05
i0_HQ_PC3Stem_c462/f4p0/763	551.844	37.4886	3.8797	1.1481e-99	3.6527e-97	i0_HQ_PC3Stem_c302/f6p0/835	238.13	2.59936	6.5174	2.0001e-52	2.115e-50	i0_LQ_P3Flower_c1089/f2p27/838	131.002	18.2965	2.8399	9.1927e-20	5.8111e-18	i0_LQ_P3Flower_c10306/f1p29/938	120.131	0	7.9085	7.1836e-27	5.6536e-25	i0_LQ_P3Flower_c10759/f1p0/926	19.1711	57.4245	-1.5827	3.2673e-05	0.00049592	i0_LQ_P3Flower_c14561/f1p0/778	26.0441	1.59515	4.0292	1.2134e-06	2.2632e-05
i0_HQ_PC3Stem_c487/f3p0/900	53.6248	120.632	-1.1696	1.5196e-10	4.4089e-09	i0_HQ_PC3Stem_c305/f6p0/606	165.715	331.853	-1.0018	9.9396e-23	3.8839e-21	i0_LQ_P3Flower_c10913/f1p2/665	116.896	1.46255	6.3206	1.48e-27	1.3853e-25	i0_LQ_P3Flower_c1032/f2p0/903	462.633	0.840715	9.104	1.3782e-86	5.1774e-84	i0_LQ_P3Flower_c10804/f1p11/921	51.3004	157.998	-1.6229	2.0725e-12	8.7599e-11	i0_LQ_P3Flower_c14570/f1p4/570	38.0285	7.42241	2.3571	7.6417e-06	0.00012262
i0_HQ_PC3Stem_c517/f4p0/803	41.3659	86.5797	-1.0656	2.9289e-07	5.6587e-06	i0_HQ_PC3Stem_c358/f5p0/884	22.4204	2.60962	3.1029	0.00014042	0.00099864	i0_LQ_P3Flower_c10929/f1p0/617	0.366885	32.2816	-6.4592	1.4279e-09	3.9808e-08	i0_LQ_P3Flower_c1036/f2p0/588	16.4025	0	5.0358	3.4571e-05	0.00041351	i0_LQ_P3Flower_c10817/f1p14/802	46.473	14.2193	1.7085	6.0191e-06	0.00010756	i0_LQ_P3Flower_c14701/f1p0/775	4.4286	90.0628	-4.346	1.0108e-22	8.3376e-21
i0_HQ_PC3Stem_c529/f4p0/987	3.0335	110.749	-5.1902	1.1254e-30	1.0405e-28	i0_HQ_PC3Stem_c364/f5p0/798	35.896	77.8037	-1.116	4.0688e-07	4.5613e-06	i0_LQ_P3Flower_c11084/f1p0/721	146.498	43.1808	1.7624	5.9344e-12	2.16e-10	i0_LQ_P3Flower_c10488/f1p11/508	12.9204	0	4.6916	0.00028099	0.0026878	i0_LQ_P3Flower_c10837/f1p2/797	153.671	0	8.2637	5.1609e-34	7.0951e-32	i0_LQ_P3Flower_c1476/f2p0/675	2.72563	23.3866	-3.101	7.5328e-06	0.00012104
i0_HQ_PC3Stem_c561/f3p0/701	71.2493	1.80379	5.3038	1.0008e-16	4.8066e-15	i0_HQ_PC3Stem_c373/f5p0/883	313.247	116.55	1.4263	2.1661e-14	5.0758e-13	i0_LQ_P3Flower_c11105/f1p14/574	0.770459	66.5373	-6.4323	3.4862e-18	1.979e-16	i0_LQ_P3Flower_c10566/f1p2/562	40.5043	10.486	1.9496	2.2205e-05	0.00027607	i0_LQ_P3Flower_c10899/f1p77/982	70.0857	0.0491547	10.478	1.5081e-12	6.4677e-11	i0_LQ_P3Flower_c1485/f2p0/847	155.807	57.0787	1.4487	3.4625e-10	1.0984e-08
i0_HQ_PC3Stem_c61/f12p0/777	191.655	19.9066	3.2672	1.0327e-30	9.5968e-29	i0_HQ_PC3Stem_c388/f3p0/769	175.37	22.2292	2.9799	2.4677e-25	1.1014e-23	i0_LQ_P3Flower_c11383/f1p0/474	130.01	267.212	-1.0394	1.7895e-16	9.1935e-15	i0_LQ_P3Flower_c10804/f1p11/921	54.1397	4.18921	3.6919	3.9212e-12	1.1968e-10	i0_LQ_P3Flower_c1103/f2p0/499	16.003	0.0438881	8.5103	0.00010875	0.0014303	i0_LQ_P3Flower_c15022/f1p4/510	40.9931	10.7848	1.9264	5.3993e-05	0.00072864
i0_HQ_PC3Stem_c640/f3p0/669	97.188	25.7548	1.9159	1.4039e-08	3.2772e-07	i0_HQ_PC3Stem_c411/f5p0/663	81.7987	363.28	-2.1509	1.9878e-56	2.3599e-54	i0_LQ_P3Flower_c11448/f1p9/603	43.2066	105.738	-1.2912	2.3028e-09	6.2733e-08	i0_LQ_P3Flower_c10837/f1p2/797	162.176	0	8.3414	2.9142e-34	3.0818e-32	i0_LQ_P3Flower_c11046/f1p8/950	2.77462	32.6277	-3.5557	1.9041e-07	4.4428e-06	i0_LQ_P3Flower_c15049/f1p0/506	15.8175	0.119822	7.0445	6.9503e-05	0.00091535
i0_HQ_PC3Stem_c701/f3p0/496	131.591	61.2163	1.1041	0.00013383	0.001522	i0_HQ_PC3Stem_c46/f12p0/801	6.21664	61.8856	-3.3154	3.4527e-15	8.5562e-14	i0_LQ_P3Flower_c11543/f1p10/784	294.913	18.9736	3.9582	1.4534e-57	2.9765e-55	i0_LQ_P3Flower_c10899/f1p77/982	73.9647	1.52694	5.5981	6.9467e-19	3.5737e-17	i0_LQ_P3Flower_c11050/f1p0/628	8.77097	34.0923	-1.9586	0.00016637	0.0020799	i0_LQ_P3Flower_c15069/f1p112/889	685.262	14.4658	5.5659	7.5493e-156	8.9499e-153
i0_HQ_PC3Stem_c732/f3p0/466	14.2724	35.2197	-1.3032	0.00022309	0.0024022	i0_HQ_PC3Stem_c462/f4p0/763	555.344	18.6842	4.8935	7.7223e-115	2.4108e-112	i0_LQ_P3Flower_c11559/f1p1/808	1.17091	15.0998	-3.6888	9.5183e-05	0.0012132	i0_LQ_P3Flower_c10929/f1p0/617	72.2228	15.1091	2.257	4.4871e-10	1.11e-08	i0_LQ_P3Flower_c11091/f1p0/652	43.2753	14.9088	1.5374	4.5866e-05	0.00067038	i0_LQ_P3Flower_c15120/f1p0/447	0	13.9089	-4.7979	8.6747e-05	0.0011137
i0_HQ_PC3Stem_c743/f2p0/835	0.761196	22.7985	-4.9045	1.9658e-07	3.9152e-06	i0_HQ_PC3Stem_c5007/f3p0/737	1124.79	398.178	1.4982	2.7816e-52	2.9255e-50	i0_LQ_P3Flower_c11568/f1p0/814	93.6065	8.04441	3.5405	7.1709e-18	4.0102e-16	i0_LQ_P3Flower_c10954/f1p3/413	19.2244	92.229	-2.2623	2.2341e-13	7.6218e-12	i0_LQ_P3Flower_c11105/f1p14/574	672.395	73.876	3.1861	8.557e-129	5.7714e-126	i0_LQ_P3Flower_c15125/f1p0/490	39.2827	6.9196	2.5051	2.2706e-06	4.0292e-05
i0_HQ_PC3Stem_c764/f3p0/976	17.593	40.9709	-1.2196	0.00012988	0.0014795	i0_HQ_PC3Stem_c517/f4p0/803	41.6282	6.93983	2.5846	3.7388e-06	3.617e-05	i0_LQ_P3Flower_c11687/f1p0/616	0.987078	33.103	-5.0677	6.929e-10	2.0209e-08	i0_LQ_P3Flower_c10983/f1p0/796	74.1547	180.743	-1.2853	2.4094e-12	7.5064e-11	i0_LQ_P3Flower_c11273/f1p5/578	11.6961	0	4.548	0.00038076	0.0042795	i0_LQ_P3Flower_c15155/f1p0/757	18.8122	1.97379	3.2526	0.00015744	0.0018821
i0_HQ_PC3Stem_c801/f3p0/878	122.2	29.4933	2.0508	1.7249e-11	5.5264e-10	i0_HQ_PC3Stem_c529/f4p0/987	3.05274	140.9	-5.5284	6.4159e-39	4.8658e-37	i0_LQ_P3Flower_c11732/f1p16/737	3.57401	55.7765	-3.964	1.8797e-14	8.4448e-13	i0_LQ_P3Flower_c1103/f2p0/499	16.8888	0.35928	5.5548	2.2368e-05	0.00027799	i0_LQ_P3Flower_c113/f4p0/559	30.7797	0	5.9439	4.0754e-09	1.1978e-07	i0_LQ_P3Flower_c15158/f1p0/957	28.5621	3.74715	2.9302	1.0077e-05	0.00015882
i0_HQ_PC3Stem_c8074/f2p0/979	18.1228	46.8938	-1.3716	1.1297e-05	0.00016418	i0_HQ_PC3Stem_c547/f3p0/961	291.746	125.435	1.2178	4.7568e-10	7.5918e-09	i0_LQ_P3Flower_c11756/f1p0/785	282.642	86.3386	1.7109	1.0778e-20	7.2139e-19	i0_LQ_P3Flower_c11046/f1p8/950	2.92819	17.9698	-2.6175	0.00044326	0.0040158	i0_LQ_P3Flower_c11382/f1p130/924	0.754127	14.0275	-4.2173	0.00028319	0.0033028	i0_LQ_P3Flower_c1537/f1p0/820	11.9066	64.5003	-2.4375	3.3522e-11	1.18e-09
i0_HQ_PC3Stem_c843/f2p0/949	31.9291	5.89247	2.4379	8.85e-05	0.0010559	i0_HQ_PC3Stem_c561/f3p0/701	71.7012	2.55624	4.8099	3.5739e-16	9.3972e-15	i0_LQ_P3Flower_c11761/f1p0/695	85.6338	333.58	-1.9618	7.0336e-43	1.0701e-40	i0_LQ_P3Flower_c11105/f1p14/574	709.61	0.291466	11.249	2.3111e-96	9.7601e-94	i0_LQ_P3Flower_c11383/f1p0/474	26.8158	296.684	-3.4678	1.8476e-54	4.1419e-52	i0_LQ_P3Flower_c1548/f1p0/882	54.2228	20.0351	1.4364	0.0002372	0.0027044
i0_HQ_PC3Stem_c851/f2p5/525	1.18171	41.3278	-5.1282	2.0828e-12	7.2919e-11	i0_HQ_PC3Stem_c601/f3p0/903	8.84499	167.91	-4.2467	8.6554e-44	7.4338e-42	i0_LQ_P3Flower_c12064/f1p7/951	6.83031	42.0582	-2.6224	1.3398e-08	3.2994e-07	i0_LQ_P3Flower_c11273/f1p5/578	12.3434	0	4.6257	0.00040004	0.003668	i0_LQ_P3Flower_c11397/f1p0/739	31.7992	2.07942	3.9347	1.5312e-08	4.1753e-07	i0_LQ_P3Flower_c15488/f1p4/498	18.4084	1.46313	3.6532	8.3168e-05	0.0010731
i0_HQ_PC3Stem_c876/f2p0/834	140.34	5.36083	4.7103	4.6477e-30	4.1856e-28	i0_HQ_PC3Stem_c61/f12p0/777	192.87	3.7204	5.696	7.5719e-43	6.3461e-41	i0_LQ_P3Flower_c1209/f2p0/464	101.174	12.9147	2.9697	2.3933e-16	1.2179e-14	i0_LQ_P3Flower_c113/f4p0/559	32.4832	0.167963	7.5954	1.5375e-08	3.1527e-07	i0_LQ_P3Flower_c11398/f1p0/978	14.9403	0	4.9011	4.8321e-05	0.00070171	i0_LQ_P3Flower_c16220/f1p0/289	0.611831	15.6644	-4.6782	3.3349e-05	0.00047162
i0_HQ_PC3Stem_c907/f2p0/687	1.04826	12.3259	-3.5556	0.00034866	0.0035581	i0_HQ_PC3Stem_c653/f3p0/772	34.609	9.15729	1.9182	0.00080295	0.0047245	i0_LQ_P3Flower_c1219/f2p0/687	79.529	26.7915	1.5697	4.2313e-06	7.1678e-05	i0_LQ_P3Flower_c11383/f1p0/474	28.3	63.9968	-1.1772	9.4888e-05	0.0010258	i0_LQ_P3Flower_c1144/f2p0/900	56.7396	0.763214	6.2161	1.7288e-15	9.5603e-14	i0_LQ_P3Flower_c16625/f1p0/371	2.87141	28.3215	-3.3021	4.2981e-07	8.6215e-06
i0_LQ_P3Flower_c10007/f1p11/804	2.00298	33.3572	-4.0578	1.0729e-09	2.856e-08	i0_HQ_PC3Stem_c661/f3p0/837	274.363	1327.17	-2.2742	1.8166e-212	1.3741e-209	i0_LQ_P3Flower_c12217/f1p0/998	15.7612	56.0176	-1.8295	6.6172e-08	1.4757e-06	i0_LQ_P3Flower_c11397/f1p0/739	33.5592	0.732931	5.5169	2.3059e-09	5.2315e-08	i0_LQ_P3Flower_c11441/f1p0/437	66.1908	0	7.0486	3.7345e-17	2.3296e-15	i0_LQ_P3Flower_c1663/f1p0/578	7.49703	33.9283	-2.1781	6.1345e-06	0.00010046
i0_LQ_P3Flower_c10047/f1p4/492	0	28.8255	-5.8493	4.3338e-09	1.0765e-07	i0_HQ_PC3Stem_c675/f3p2/793	10.3247	71.2897	-2.7876	2.602e-15	6.5165e-14	i0_LQ_P3Flower_c12290/f1p2/441	0.326294	14.5911	-5.4828	3.9317e-05	0.00054846	i0_LQ_P3Flower_c11398/f1p0/978	15.7672	0	4.9789	5.0445e-05	0.00058226	i0_LQ_P3Flower_c11448/f1p9/603	25.1741	117.401	-2.2214	2.4147e-14	1.231e-12	i0_LQ_P3Flower_c1687/f1p0/957	1.95256	38.0053	-4.2828	2.1203e-10	6.8885e-09
i0_LQ_P3Flower_c10104/f1p0/461	0.0403176	19.9561	-8.9512	1.7304e-05	0.00024202	i0_HQ_PC3Stem_c728/f3p0/766	47.3637	14.1995	1.7379	0.00032515	0.002118	i0_LQ_P3Flower_c12325/f1p0/413	35.3627	5.48219	2.6894	4.7347e-06	7.9311e-05	i0_LQ_P3Flower_c1144/f2p0/900	59.88	2.58143	4.5358	8.2164e-15	3.1266e-13	i0_LQ_P3Flower_c1147/f2p0/465	13.9005	0	4.7971	9.3016e-05	0.0012468	i0_LQ_P3Flower_c1717/f1p2/676	5.25998	96.3293	-4.1948	7.9641e-24	6.9982e-22
i0_LQ_P3Flower_c10120/f1p2/706	0.0806352	17.5325	-7.7644	1.6209e-05	0.00022825	i0_HQ_PC3Stem_c743/f2p0/835	0.766024	41.5289	-5.7606	1.4835e-12	2.9986e-11	i0_LQ_P3Flower_c12399/f1p3/784	23.0681	116.149	-2.332	5.4401e-19	3.2711e-17	i0_LQ_P3Flower_c11441/f1p0/437	69.8543	0	7.1263	3.1791e-17	1.462e-15	i0_LQ_P3Flower_c11557/f1p0/961	74.3423	31.064	1.2589	3.1664e-06	5.9733e-05	i0_LQ_P3Flower_c1883/f1p0/923	0	105.562	-7.7219	3.0746e-25	2.8828e-23
i0_LQ_P3Flower_c10156/f1p1/951	2.08039	21.8115	-3.3902	2.805e-06	4.5739e-05	i0_HQ_PC3Stem_c764/f3p0/976	17.7046	38.4097	-1.1173	0.0003684	0.0023666	i0_LQ_P3Flower_c12482/f1p5/848	15.4275	55.1029	-1.8366	7.9066e-08	1.7437e-06	i0_LQ_P3Flower_c11448/f1p9/603	26.5674	3.95208	2.749	2.1861e-05	0.00027216	i0_LQ_P3Flower_c1159/f2p0/652	14.9403	0	4.9011	4.8321e-05	0.00070171	i0_LQ_P3Flower_c19023/f2p0/756	31.4464	66.9124	-1.0894	5.0656e-05	0.0006884
i0_LQ_P3Flower_c1017/f2p0/567	17.6127	59.8952	-1.7658	9.5565e-09	2.2805e-07	i0_HQ_PC3Stem_c802/f3p0/946	123.235	53.7212	1.1978	7.1134e-05	0.00053955	i0_LQ_P3Flower_c1249/f2p0/543	21.7177	2.89308	2.9082	0.00017331	0.0020653	i0_LQ_P3Flower_c1147/f2p0/465	14.6698	0	4.8748	9.7329e-05	0.0010488	i0_LQ_P3Flower_c11638/f1p0/765	12.847	0	4.6834	0.00018175	0.0022469	i0_LQ_P3Flower_c1934/f1p23/681	0.0883511	54.8858	-9.279	7.5167e-12	2.8252e-10
i0_LQ_P3Flower_c10183/f1p0/469	3.28548	19.4998	-2.5693	7.3253e-05	0.00089381	i0_HQ_PC3Stem_c822/f2p0/364	362.224	50.067	2.855	4.872e-48	4.7048e-46	i0_LQ_P3Flower_c12617/f1p0/435	280.961	40.1964	2.8052	5.9539e-40	8.3645e-38	i0_LQ_P3Flower_c1159/f2p0/652	15.7672	0	4.9789	5.0445e-05	0.00058226	i0_LQ_P3Flower_c1167/f2p0/595	14.1741	0	4.8252	7.8244e-05	0.0010755	i0_LQ_P3Flower_c20079/f1p1/620	41.3669	602.77	-3.8651	6.8075e-134	6.4346e-131
i0_LQ_P3Flower_c10306/f1p29/938	0	107.258	-7.7449	1.3414e-26	1.0599e-24	i0_HQ_PC3Stem_c824/f2p0/855	612.809	268.43	1.1909	1.3475e-18	4.1216e-17	i0_LQ_P3Flower_c12674/f1p0/893	46.1671	12.5178	1.8829	4.645e-05	0.00063698	i0_LQ_P3Flower_c11624/f1p0/971	136.999	15.5213	3.1418	6.1495e-25	4.4396e-23	i0_LQ_P3Flower_c11685/f1p0/715	56.7193	20.0204	1.5024	4.3306e-06	7.9696e-05	i0_LQ_P3Flower_c2035/f1p2/554	76.6203	163.021	-1.0893	2.5274e-10	8.1353e-09
i0_LQ_P3Flower_c1032/f2p0/903	0.403176	413.058	-10.001	1.2514e-73	2.7461e-71	i0_HQ_PC3Stem_c843/f2p0/949	32.1316	1.38468	4.5364	7.6591e-08	9.4483e-07	i0_LQ_P3Flower_c1277/f2p0/1015	11.3067	43.778	-1.953	7.0631e-07	1.3588e-05	i0_LQ_P3Flower_c11638/f1p0/765	13.558	0	4.7611	0.00019058	0.0019053	i0_LQ_P3Flower_c11687/f1p0/616	9.21261	36.7541	-1.9962	7.3958e-05	0.0010235	i0_LQ_P3Flower_c2142/f2p0/617	5.07798	162.999	-5.0045	1.4152e-41	2.5123e-39
i0_LQ_P3Flower_c10336/f1p0/409	6.21012	24.7956	-1.9974	7.8902e-05	0.00095316	i0_HQ_PC3Stem_c876/f2p0/834	141.23	0.411051	8.4245	3.0836e-28	1.5698e-26	i0_LQ_P3Flower_c12833/f1p0/842	72.429	13.5851	2.4145	9.7515e-10	2.7826e-08	i0_LQ_P3Flower_c1167/f2p0/595	14.9586	0	4.9029	8.1825e-05	0.00089855	i0_LQ_P3Flower_c1172/f2p0/884	21.5621	0.0438881	8.9405	1.1993e-05	0.00020153	i0_LQ_P3Flower_c2290/f1p2/965	27.9985	622.123	-4.4738	2.2387e-148	2.4855e-145
i0_LQ_P3Flower_c1036/f2p0/588	0.120953	14.6448	-6.9198	4.4479e-05	0.00057012	i0_HQ_PC3Stem_c907/f2p0/687	1.05491	106.704	-6.6604	7.5495e-29	3.9316e-27	i0_LQ_P3Flower_c12862/f1p0/443	6.20583	78.4242	-3.6596	7.204e-19	4.3007e-17	i0_LQ_P3Flower_c1172/f2p0/884	22.7555	0	5.5081	8.6804e-07	1.3949e-05	i0_LQ_P3Flower_c11761/f1p0/695	51.3584	370.372	-2.8503	5.0797e-56	1.1687e-53	i0_LQ_P3Flower_c2291/f1p5/417	14.6623	0.088886	7.3659	0.00015011	0.0018053
i0_LQ_P3Flower_c10488/f1p11/508	0	11.5359	-4.5281	0.00024873	0.0026427	i0_HQ_PC3Stem_c947/f2p0/881	60.5845	17.998	1.7511	4.255e-05	0.00033781	i0_LQ_P3Flower_c12871/f1p0/875	0.879744	38.7821	-5.4622	2.0485e-11	7.0726e-10	i0_LQ_P3Flower_c11761/f1p0/695	54.2009	20.2207	1.4225	0.00010059	0.0010804	i0_LQ_P3Flower_c1181/f2p5/832	36.9604	11.3341	1.7053	5.5509e-05	0.00079498	i0_LQ_P3Flower_c2310/f1p4/927	44.6456	98.087	-1.1355	4.3777e-07	8.7662e-06
i0_LQ_P3Flower_c10566/f1p2/562	0.25521	36.1639	-7.1467	1.9795e-10	5.6645e-09	i0_HQ_PC3Stem_c983/f2p0/686	19.1108	42.9165	-1.1671	0.00011176	0.00081331	i0_LQ_P3Flower_c12933/f1p0/474	66.8945	0	7.0638	5.0208e-16	2.4991e-14	i0_LQ_P3Flower_c11810/f1p1/993	23.7374	0	5.5691	4.9799e-07	8.2996e-06	i0_LQ_P3Flower_c11810/f1p1/993	22.4925	0	5.4914	4.8741e-07	1.0654e-05	i0_LQ_P3Flower_c2392/f1p0/864	0.535408	140.666	-8.0374	3.9059e-32	5.0221e-30
i0_LQ_P3Flower_c10719/f1p2/706	50.9268	2.17403	4.55	1.0499e-11	3.4302e-10	i0_HQ_PC3Stem_c99/f7p0/785	3.12617	115.157	-5.2031	4.6737e-32	2.7358e-30	i0_LQ_P3Flower_c12953/f1p0/500	89.8088	1.02774	6.4493	1.7401e-21	1.2223e-19	i0_LQ_P3Flower_c11834/f1p0/455	1126.34	0.767512	10.519	1.3192e-170	1.6083e-167	i0_LQ_P3Flower_c11834/f1p0/455	1067.27	40.5702	4.7174	9.3522e-256	1.64e-252	i0_LQ_P3Flower_c2442/f1p2/755	219.12	94.5289	1.2129	1.9349e-10	6.3123e-09
i0_LQ_P3Flower_c10804/f1p11/921	852.753	48.3382	4.1409	1.2428e-160	6.8594e-158	i0_LQ_P3Flower_c10034/f1p0/745	0.0405733	53.0958	-10.354	2.2305e-10	3.6834e-09	i0_LQ_P3Flower_c13003/f1p2/850	66.7091	11.0043	2.5998	7.5138e-10	2.1715e-08	i0_LQ_P3Flower_c11869/f1p0/998	16.1189	0	5.0107	4.0913e-05	0.00048126	i0_LQ_P3Flower_c11904/f1p0/705	3.86203	31.4485	-3.0256	2.1105e-06	4.1442e-05	i0_LQ_P3Flower_c2570/f1p0/976	9.88472	40.3612	-2.0297	2.1905e-06	3.8976e-05
i0_LQ_P3Flower_c10817/f1p14/802	7.06122	43.7895	-2.6326	1.8775e-09	4.8472e-08	i0_LQ_P3Flower_c1025/f2p0/654	86.0852	11.5961	2.8921	8.3099e-13	1.7174e-11	i0_LQ_P3Flower_c13046/f1p0/952	0.319268	12.6526	-5.3085	0.00013089	0.0016067	i0_LQ_P3Flower_c11924/f1p0/666	10.6327	163.911	-3.9463	1.3368e-36	1.5315e-34	i0_LQ_P3Flower_c11924/f1p0/666	10.0751	148.551	-3.8821	1.3507e-30	1.6269e-28	i0_LQ_P3Flower_c2688/f1p0/629	101.736	0.217858	8.8672	1.4626e-20	1.0723e-18
i0_LQ_P3Flower_c10837/f1p2/797	0	144.798	-8.1779	7.6392e-34	7.8833e-32	i0_LQ_P3Flower_c10566/f1p2/562	0.256829	9.58805	-5.2224	0.0006714	0.0040284	i0_LQ_P3Flower_c13135/f1p0/617	8.80681	151.483	-4.1044	3.8076e-37	4.9944e-35	i0_LQ_P3Flower_c12001/f1p0/578	64.1567	2.43502	4.7196	5.3514e-16	2.2409e-14	i0_LQ_P3Flower_c12001/f1p0/578	60.7921	0	6.9258	5.3884e-16	3.0924e-14	i0_LQ_P3Flower_c2709/f1p0/1009	56.831	8.85548	2.682	3.1095e-09	8.6618e-08
i0_LQ_P3Flower_c1089/f2p27/838	135.322	11.3997	3.5693	4.6257e-24	3.3334e-22	i0_LQ_P3Flower_c10713/f1p5/871	10.2995	29.3649	-1.5115	0.00020199	0.001381	i0_LQ_P3Flower_c13274/f1p0/819	83.3489	14.5109	2.522	1.4977e-11	5.2213e-10	i0_LQ_P3Flower_c1203/f2p0/985	59.9366	0	6.9054	3.5618e-15	1.399e-13	i0_LQ_P3Flower_c1203/f2p0/985	56.7932	0.143075	8.6328	4.5153e-13	2.0291e-11	i0_LQ_P3Flower_c2717/f1p0/897	20.5081	1.35072	3.9244	1.9737e-05	0.00029248
i0_LQ_P3Flower_c10899/f1p77/982	0	66.0388	-7.0452	6.0576e-18	3.119e-16	i0_LQ_P3Flower_c10719/f1p2/706	51.2498	0	6.6795	1.7611e-12	3.5356e-11	i0_LQ_P3Flower_c13293/f1p0/600	143.645	65.1807	1.14	4.5257e-06	7.6115e-05	i0_LQ_P3Flower_c12064/f1p7/951	7.8547	30.2693	-1.9462	0.00012831	0.001342	i0_LQ_P3Flower_c12064/f1p7/951	7.44277	46.697	-2.6494	7.7878e-08	1.9241e-06	i0_LQ_P3Flower_c2919/f1p0/968	34.1336	3.65173	3.2245	3.9944e-07	8.0586e-06
i0_LQ_P3Flower_c10913/f1p2/665	120.751	5.62072	4.4251	2.8705e-25	2.1649e-23	i0_LQ_P3Flower_c10759/f1p0/926	7.03055	29.1296	-2.0508	1.2201e-05	0.00010777	i0_LQ_P3Flower_c13363/f1p1/474	30.336	6.78306	2.161	0.0002493	0.0028489	i0_LQ_P3Flower_c12124/f1p4/628	75.948	19.94	1.9293	8.0927e-09	1.7235e-07	i0_LQ_P3Flower_c12128/f1p0/505	13.6881	0.530607	4.6891	0.00011132	0.0014611	i0_LQ_P3Flower_c3011/f1p22/840	51.0488	12.2567	2.0583	2.2734e-06	4.0318e-05
i0_LQ_P3Flower_c10929/f1p0/617	0.378985	64.4836	-7.4106	4.2769e-17	2.1111e-15	i0_LQ_P3Flower_c10804/f1p11/921	858.162	3.83046	7.8076	1.0759e-171	5.989e-169	i0_LQ_P3Flower_c13364/f1p19/967	30.0339	4.83946	2.6337	3.1365e-05	0.0004464	i0_LQ_P3Flower_c12128/f1p0/505	14.4457	0.124401	6.8595	0.00010965	0.0011669	i0_LQ_P3Flower_c12151/f1p2/577	48.2866	0	6.5936	3.1471e-13	1.4414e-11	i0_LQ_P3Flower_c3190/f1p0/917	42.0737	5.39241	2.9639	6.967e-08	1.5806e-06
i0_LQ_P3Flower_c1103/f2p0/499	0	15.079	-4.9145	2.3176e-05	0.00031608	i0_LQ_P3Flower_c10884/f1p0/716	61.9153	13.586	2.1882	5.9486e-07	6.4854e-06	i0_LQ_P3Flower_c1337/f2p2/690	26.8689	69.7818	-1.3769	4.2145e-07	8.409e-06	i0_LQ_P3Flower_c12151/f1p2/577	50.9591	0.31437	7.3407	8.316e-13	2.7097e-11	i0_LQ_P3Flower_c12191/f1p0/564	3447.5	725.487	2.2485	0	0	i0_LQ_P3Flower_c3246/f1p7/782	37.4079	88.0912	-1.2357	3.8335e-07	7.7586e-06
i0_LQ_P3Flower_c11046/f1p8/950	41.3179	2.61441	3.9822	4.6729e-09	1.1564e-07	i0_LQ_P3Flower_c1089/f2p27/838	136.181	5.90132	4.5283	1.9621e-28	1.005e-26	i0_LQ_P3Flower_c13378/f1p0/973	73.8911	15.3224	2.2698	3.2267e-09	8.6277e-08	i0_LQ_P3Flower_c12191/f1p0/564	3638.31	891.12	2.0296	0	0	i0_LQ_P3Flower_c12217/f1p0/998	376.473	62.1961	2.5977	1.0628e-60	2.7588e-58	i0_LQ_P3Flower_c3272/f1p0/774	36.1356	1.83	4.3035	5.3747e-09	1.4476e-07
i0_LQ_P3Flower_c11050/f1p0/628	34.428	8.26452	2.0586	0.00034129	0.0034903	i0_LQ_P3Flower_c10913/f1p2/665	121.517	0.0821281	10.531	4.0522e-19	1.2786e-17	i0_LQ_P3Flower_c13477/f1p1/988	8.07616	94.1569	-3.5433	6.6342e-22	4.7899e-20	i0_LQ_P3Flower_c12260/f1p2/806	14.8431	0	4.8917	8.7701e-05	0.00095561	i0_LQ_P3Flower_c12277/f1p0/889	41.9548	16.7828	1.3218	0.00029298	0.0034025	i0_LQ_P3Flower_c3351/f1p0/918	69.9741	30.6308	1.1918	0.0003995	0.0042571
i0_LQ_P3Flower_c11084/f1p0/721	151.33	35.2651	2.1014	2.2791e-14	9.4132e-13	i0_LQ_P3Flower_c10929/f1p0/617	0.381389	13.8152	-5.1788	4.4854e-05	0.00035491	i0_LQ_P3Flower_c13536/f1p0/873	21.0561	115.469	-2.4552	7.9548e-20	5.0626e-18	i0_LQ_P3Flower_c12437/f1p0/620	19.9833	0	5.3207	4.2478e-06	6.0376e-05	i0_LQ_P3Flower_c12290/f1p2/441	0.896415	16.2004	-4.1757	0.00010038	0.0013329	i0_LQ_P3Flower_c3422/f1p0/905	56.7886	16.9672	1.7429	1.0606e-05	0.00016637
i0_LQ_P3Flower_c11105/f1p14/574	0.795869	633.57	-9.6368	5.0157e-118	2.0763e-115	i0_LQ_P3Flower_c10954/f1p3/413	20.0197	84.3308	-2.0746	7.0595e-14	1.5904e-12	i0_LQ_P3Flower_c13571/f1p20/560	66.8914	7.57996	3.1416	6.315e-12	2.2872e-10	i0_LQ_P3Flower_c12444/f1p0/739	40.6596	0.04491	9.8223	2.5203e-08	5.0231e-07	i0_LQ_P3Flower_c12399/f1p3/784	14.6387	128.959	-3.1391	1.324e-22	1.1344e-20	i0_LQ_P3Flower_c3445/f1p0/966	74.7733	31.4874	1.2477	0.0001359	0.0016506
i0_LQ_P3Flower_c11273/f1p5/578	0	11.0207	-4.4621	0.00035379	0.003602	i0_LQ_P3Flower_c11084/f1p0/721	152.29	14.9165	3.3518	4.2325e-25	1.8665e-23	i0_LQ_P3Flower_c13614/f1p0/923	110.635	3.29073	5.0713	1.2895e-25	1.1153e-23	i0_LQ_P3Flower_c12456/f1p4/892	16.6335	0	5.056	3.0147e-05	0.0003643	i0_LQ_P3Flower_c12437/f1p0/620	18.9353	0	5.243	4.1118e-06	7.6015e-05	i0_LQ_P3Flower_c3485/f1p0/820	30.6137	0.610002	5.6492	1.8496e-08	4.5854e-07
i0_LQ_P3Flower_c113/f4p0/559	3.69632	29.0024	-2.972	2.6496e-07	5.1559e-06	i0_LQ_P3Flower_c11173/f1p0/391	29.9662	5.64918	2.4072	0.00018964	0.0013034	i0_LQ_P3Flower_c13647/f1p0/610	8.84896	35.5324	-2.0056	5.7268e-06	9.46e-05	i0_LQ_P3Flower_c12482/f1p5/848	49.4263	6.32647	2.9658	1.7072e-09	3.9466e-08	i0_LQ_P3Flower_c12444/f1p0/739	38.5273	0.175552	7.7778	4.4166e-10	1.4607e-08	i0_LQ_P3Flower_c3529/f1p0/526	4.55892	25.3674	-2.4762	2.7605e-05	0.00039778
i0_LQ_P3Flower_c11383/f1p0/474	134.298	25.2675	2.4101	1.5313e-15	6.7984e-14	i0_LQ_P3Flower_c11383/f1p0/474	135.15	58.5163	1.2076	2.6872e-05	0.00022213	i0_LQ_P3Flower_c13661/f1p0/586	43.8619	253.643	-2.5318	8.1701e-43	1.2356e-40	i0_LQ_P3Flower_c1249/f2p0/543	149.053	1.21257	6.9416	2.6984e-35	2.9501e-33	i0_LQ_P3Flower_c12456/f1p4/892	15.7611	0	4.9783	2.8933e-05	0.00044437	i0_LQ_P3Flower_c3552/f1p0/891	12.6311	0	4.6589	0.00043138	0.0045483
i0_LQ_P3Flower_c11397/f1p0/739	2.46986	29.9631	-3.6007	2.1768e-08	4.9685e-07	i0_LQ_P3Flower_c11448/f1p9/603	44.9147	3.61364	3.6357	4.9664e-09	7.0833e-08	i0_LQ_P3Flower_c13866/f1p0/513	1736.06	53.5925	5.0176	0	0	i0_LQ_P3Flower_c12511/f1p0/654	72.9598	0.31437	7.8585	5.1618e-17	2.3438e-15	i0_LQ_P3Flower_c1249/f2p0/543	141.236	3.21217	5.4584	1.9774e-36	2.9277e-34	i0_LQ_P3Flower_c3557/f1p4/419	0.662633	125.094	-7.5606	5.2217e-30	6.0975e-28
i0_LQ_P3Flower_c11398/f1p0/978	0	14.0776	-4.8153	4.4949e-05	0.00057533	i0_LQ_P3Flower_c11543/f1p10/784	306.572	4.8045	5.9957	2.4992e-67	3.8302e-65	i0_LQ_P3Flower_c13962/f1p0/458	54.2257	9.6208	2.4947	6.4902e-08	1.4488e-06	i0_LQ_P3Flower_c12617/f1p0/435	1741.82	9.36913	7.5385	0	0	i0_LQ_P3Flower_c12511/f1p0/654	69.1334	11.7835	2.5526	2.9547e-12	1.233e-10	i0_LQ_P3Flower_c3638/f1p0/472	15.7649	1.13199	3.7998	0.00021731	0.0025091
i0_LQ_P3Flower_c1144/f2p0/900	0	53.4633	-6.7405	4.2621e-15	1.8341e-13	i0_LQ_P3Flower_c11568/f1p0/814	97.307	0	7.6045	2.5699e-21	9.2629e-20	i0_LQ_P3Flower_c14020/f1p0/750	118.554	12.1787	3.2831	8.3107e-21	5.6072e-19	i0_LQ_P3Flower_c12694/f1p0/712	24.9502	0	5.641	2.5183e-07	4.3578e-06	i0_LQ_P3Flower_c12581/f1p0/812	55.8738	150.965	-1.434	5.222e-10	1.717e-08	i0_LQ_P3Flower_c3731/f1p0/660	60.3155	19.3815	1.6378	1.5503e-05	0.00023527
i0_LQ_P3Flower_c11441/f1p0/437	0	62.3688	-6.9628	3.9904e-17	1.9763e-15	i0_LQ_P3Flower_c11624/f1p0/971	262.459	14.1922	4.2089	7.1436e-51	7.3177e-49	i0_LQ_P3Flower_c1408/f2p11/853	25.9306	3.51565	2.8828	4.451e-05	0.00061272	i0_LQ_P3Flower_c12741/f1p1/537	17.2688	0	5.1101	2.0712e-05	0.00025931	i0_LQ_P3Flower_c12617/f1p0/435	1650.47	44.6298	5.2087	0	0	i0_LQ_P3Flower_c3808/f1p7/977	28.5829	0	5.8371	5.3061e-08	1.2306e-06
i0_LQ_P3Flower_c1147/f2p0/465	0	13.0978	-4.7113	8.6469e-05	0.0010334	i0_LQ_P3Flower_c11685/f1p0/715	5.03515	106.485	-4.4025	9.4264e-29	4.8875e-27	i0_LQ_P3Flower_c14083/f1p0/631	10.5378	54.9962	-2.3838	5.7907e-10	1.7095e-08	i0_LQ_P3Flower_c1277/f2p0/1015	62.7619	245.394	-1.9671	4.7963e-28	3.9681e-26	i0_LQ_P3Flower_c12694/f1p0/712	23.6417	0	5.5633	2.4743e-07	5.6562e-06	i0_LQ_P3Flower_c3830/f1p0/468	25.9916	0.507608	5.6782	2.165e-07	4.542e-06
i0_LQ_P3Flower_c11543/f1p10/784	304.64	19.1826	3.9892	4.6817e-57	8.1992e-55	i0_LQ_P3Flower_c11687/f1p0/616	1.0261	14.9855	-3.8683	4.9396e-05	0.00038695	i0_LQ_P3Flower_c14087/f1p1/653	3.70788	32.2947	-3.1226	7.5887e-08	1.6776e-06	i0_LQ_P3Flower_c12790/f1p3/757	145.671	0.0911673	10.642	3.5113e-23	2.3199e-21	i0_LQ_P3Flower_c12695/f1p0/817	140.862	27.0237	2.382	7.5995e-22	6.2338e-20	i0_LQ_P3Flower_c3953/f1p5/738	29.2155	144.719	-2.3085	5.1226e-22	4.0441e-20
i0_LQ_P3Flower_c11568/f1p0/814	96.6937	2.57934	5.2283	4.6992e-22	3.076e-20	i0_LQ_P3Flower_c11732/f1p16/737	3.7153	117.179	-4.9791	2.0153e-32	1.2011e-30	i0_LQ_P3Flower_c14177/f1p0/898	0.741577	19.7954	-4.7384	2.209e-06	3.9306e-05	i0_LQ_P3Flower_c12839/f1p11/959	26.5096	0.26946	6.6203	1.3629e-07	2.4482e-06	i0_LQ_P3Flower_c12741/f1p1/537	16.3631	0	5.0324	1.9908e-05	0.00031847	i0_LQ_P3Flower_c4009/f1p0/902	8.26966	56.2478	-2.7659	4.1995e-11	1.4643e-09
i0_LQ_P3Flower_c1159/f2p0/652	0.120953	14.0776	-6.8628	6.0517e-05	0.00075073	i0_LQ_P3Flower_c11761/f1p0/695	89.0191	18.4891	2.2674	7.5891e-10	1.1827e-08	i0_LQ_P3Flower_c14223/f1p5/749	0.177978	13.7701	-6.2737	7.2446e-05	0.00095161	i0_LQ_P3Flower_c12848/f1p0/810	70.6929	12.9615	2.4473	9.0089e-11	2.4034e-09	i0_LQ_P3Flower_c12790/f1p3/757	138.032	0.628917	7.7779	3.5354e-32	4.5289e-30	i0_LQ_P3Flower_c4047/f1p26/833	1.69502	31.3001	-4.2068	9.4305e-09	2.4485e-07
i0_LQ_P3Flower_c11624/f1p0/971	260.805	122.319	1.0923	1.0907e-07	2.2498e-06	i0_LQ_P3Flower_c11773/f1p2/728	0	12.564	-4.6512	0.00011629	0.00084314	i0_LQ_P3Flower_c14269/f1p0/457	41.3671	2.0116	4.3621	6.2947e-10	1.8474e-08	i0_LQ_P3Flower_c12859/f1p5/983	36.6168	1.43712	4.6713	9.9981e-10	2.3646e-08	i0_LQ_P3Flower_c12839/f1p11/959	25.1193	1.71164	3.8753	5.5512e-07	1.2034e-05	i0_LQ_P3Flower_c4060/f1p1/541	32.9258	1.64134	4.3263	2.4289e-08	5.9259e-07
i0_LQ_P3Flower_c11638/f1p0/765	0	12.1052	-4.5976	0.00016889	0.0018754	i0_LQ_P3Flower_c1181/f2p5/832	0.184609	47.7686	-8.0154	1.8667e-12	3.7361e-11	i0_LQ_P3Flower_c14291/f1p0/931	56.258	9.41723	2.5787	1.8747e-08	4.5204e-07	i0_LQ_P3Flower_c12862/f1p0/443	40.0821	288.143	-2.8458	8.4239e-49	1.3676e-46	i0_LQ_P3Flower_c12848/f1p0/810	66.9854	27.5683	1.2808	7.5779e-06	0.00013239	i0_LQ_P3Flower_c4149/f1p3/515	31.3554	0.512837	5.9341	1.2068e-08	3.0761e-07
i0_LQ_P3Flower_c1167/f2p0/595	0	13.3557	-4.7394	7.2748e-05	0.00088794	i0_LQ_P3Flower_c11834/f1p0/455	63.6685	0.701785	6.5034	3.2703e-15	8.1144e-14	i0_LQ_P3Flower_c14421/f1p0/472	62.5895	23.0213	1.443	0.0001519	0.0018338	i0_LQ_P3Flower_c12872/f1p0/659	41.9649	10.2889	2.0281	9.2356e-06	0.00012342	i0_LQ_P3Flower_c12859/f1p5/983	34.6964	0.789986	5.4568	4.1693e-10	1.3824e-08	i0_LQ_P3Flower_c4254/f1p0/804	50.6694	16.8622	1.5873	0.00011261	0.0013998
i0_LQ_P3Flower_c11671/f1p25/679	0.322541	17.1716	-5.7344	5.7381e-06	8.8216e-05	i0_LQ_P3Flower_c11869/f1p0/998	21.5578	0	5.4301	4.951e-06	4.7004e-05	i0_LQ_P3Flower_c14513/f1p5/999	7.02546	63.0635	-3.1661	4.191e-14	1.8303e-12	i0_LQ_P3Flower_c12979/f1p0/952	16.7559	0.658381	4.6696	3.5882e-05	0.00042761	i0_LQ_P3Flower_c12862/f1p0/443	37.98	87.074	-1.197	5.4701e-05	0.00078483	i0_LQ_P3Flower_c4345/f1p0/958	7.69406	149.379	-4.2791	2.3516e-36	3.5526e-34
i0_LQ_P3Flower_c11685/f1p0/715	5.00341	53.4443	-3.4171	1.9475e-13	7.4913e-12	i0_LQ_P3Flower_c12064/f1p7/951	7.10033	27.6772	-1.9627	3.0855e-05	0.00025142	i0_LQ_P3Flower_c14561/f1p0/778	146.964	23.3043	2.6568	2.0494e-20	1.3488e-18	i0_LQ_P3Flower_c13003/f1p2/850	39.5565	8.96269	2.1419	8.0742e-06	0.00010878	i0_LQ_P3Flower_c12872/f1p0/659	39.7641	11.0804	1.8435	1.1198e-05	0.0001891	i0_LQ_P3Flower_c4407/f1p4/577	149.347	54.962	1.4422	9.2806e-10	2.7824e-08
i0_LQ_P3Flower_c1172/f2p0/884	0	20.3171	-5.3446	7.9467e-07	1.4292e-05	i0_LQ_P3Flower_c1209/f2p0/464	105.173	0.657846	7.3208	2.5466e-23	1.0313e-21	i0_LQ_P3Flower_c14570/f1p4/570	130.352	34.028	1.9376	2.5901e-12	9.7057e-11	i0_LQ_P3Flower_c13104/f1p0/864	15.5361	0	4.9576	5.7903e-05	0.00065985	i0_LQ_P3Flower_c12979/f1p0/952	15.8772	0.219441	6.177	2.522e-05	0.00039323	i0_LQ_P3Flower_c4443/f1p0/914	57.7887	15.0108	1.9448	1.3813e-06	2.5513e-05
i0_LQ_P3Flower_c11732/f1p16/737	3.69188	89.8732	-4.6055	1.1608e-24	8.5856e-23	i0_LQ_P3Flower_c12124/f1p4/628	86.6646	18.2324	2.2489	1.6042e-09	2.4164e-08	i0_LQ_P3Flower_c14577/f1p0/910	37.3786	4.38448	3.0917	3.5e-07	7.066e-06	i0_LQ_P3Flower_c13126/f1p0/590	28.639	0	5.8399	3.2601e-08	6.3969e-07	i0_LQ_P3Flower_c13003/f1p2/850	37.482	12.218	1.6172	8.7796e-05	0.0011847	i0_LQ_P3Flower_c4515/f1p0/805	0.0508019	14.6684	-8.1736	0.00015457	0.0018512
i0_LQ_P3Flower_c11756/f1p0/785	291.964	138.795	1.0728	3.7459e-08	8.2625e-07	i0_LQ_P3Flower_c1219/f2p0/687	82.673	25.3694	1.7043	3.0889e-06	3.028e-05	i0_LQ_P3Flower_c1458/f2p0/714	20.3262	187.784	-3.2077	3.135e-39	4.3473e-37	i0_LQ_P3Flower_c13135/f1p0/617	11.331	91.8886	-3.0196	1.4794e-17	6.932e-16	i0_LQ_P3Flower_c13015/f1p14/804	35.5846	3.2938	3.4334	1.0667e-08	2.9576e-07	i0_LQ_P3Flower_c4873/f1p0/833	22.8061	0.149886	7.2494	2.0686e-06	3.6987e-05
i0_LQ_P3Flower_c1181/f2p5/832	0.183445	34.8263	-7.5687	8.5991e-10	2.3182e-08	i0_LQ_P3Flower_c12191/f1p0/564	388.92	814.808	-1.067	2.2204e-57	2.6958e-55	i0_LQ_P3Flower_c14620/f1p1/823	111.482	30.7546	1.8579	3.7808e-10	1.1412e-08	i0_LQ_P3Flower_c13293/f1p0/600	1558.21	1.25793	10.275	3.9022e-244	7.6406e-241	i0_LQ_P3Flower_c13104/f1p0/864	14.7214	0.0438881	8.3899	0.000186	0.0022926	i0_LQ_P3Flower_c4877/f1p2/998	2.25295	24.2694	-3.4292	2.0621e-06	3.6898e-05
i0_LQ_P3Flower_c11810/f1p1/993	0.120953	21.1937	-7.453	1.5119e-06	2.5997e-05	i0_LQ_P3Flower_c12217/f1p0/998	16.3843	398.512	-4.6042	3.5191e-104	9.4381e-102	i0_LQ_P3Flower_c14687/f1p0/864	0.0780607	32.2599	-8.6909	4.0373e-08	9.3054e-07	i0_LQ_P3Flower_c13325/f1p12/611	209.651	78.151	1.4236	1.9447e-14	7.209e-13	i0_LQ_P3Flower_c13126/f1p0/590	27.1371	0.0877762	8.2722	3.2724e-07	7.3362e-06	i0_LQ_P3Flower_c5159/f1p19/528	33.9856	5.73924	2.566	8.0889e-06	0.00012926
i0_LQ_P3Flower_c11834/f1p0/455	63.2672	1005.64	-3.9905	6.188e-244	5.3671e-241	i0_LQ_P3Flower_c12325/f1p0/413	36.7607	0.00862345	12.058	1.4559e-05	0.00012672	i0_LQ_P3Flower_c14929/f1p4/681	140.56	24.2392	2.5358	1.4431e-18	8.4014e-17	i0_LQ_P3Flower_c13364/f1p19/967	65.3644	7.48066	3.1273	1.1778e-12	3.7788e-11	i0_LQ_P3Flower_c13135/f1p0/617	10.7367	168.19	-3.9695	6.2534e-35	8.8277e-33	i0_LQ_P3Flower_c520/f4p0/952	159.606	35.598	2.1647	4.7401e-18	2.9367e-16
i0_LQ_P3Flower_c11924/f1p0/666	138.778	9.49334	3.8697	2.5321e-26	1.9858e-24	i0_LQ_P3Flower_c1249/f2p0/543	22.5762	1.10873	4.3478	8.6758e-06	7.8803e-05	i0_LQ_P3Flower_c15081/f1p0/845	144.694	26.114	2.4701	1.7569e-18	1.0166e-16	i0_LQ_P3Flower_c13461/f1p0/568	37.4906	0.116766	8.3268	4.2841e-09	9.3995e-08	i0_LQ_P3Flower_c13293/f1p0/600	1476.49	72.3698	4.3506	0	0	i0_LQ_P3Flower_c5311/f1p0/951	37.0995	10.7068	1.7929	0.00027401	0.0030707
i0_LQ_P3Flower_c12001/f1p0/578	0.16127	57.2818	-8.4725	6.3851e-14	2.5476e-12	i0_LQ_P3Flower_c12511/f1p0/654	34.1725	0.287448	6.8934	9.7419e-09	1.3402e-07	i0_LQ_P3Flower_c15125/f1p0/490	11.7567	35.1502	-1.58	9.015e-05	0.0011559	i0_LQ_P3Flower_c13511/f1p42/681	25.8166	4.85028	2.4122	0.00010283	0.0011022	i0_LQ_P3Flower_c13325/f1p12/611	198.656	38.8893	2.3528	9.2563e-30	1.0837e-27	i0_LQ_P3Flower_c5395/f1p0/595	523.437	2.48881	7.7164	1.2505e-110	8.0245e-108
i0_LQ_P3Flower_c1203/f2p0/985	0.248356	53.5139	-7.7514	4.7921e-14	1.9342e-12	i0_LQ_P3Flower_c12617/f1p0/435	292.068	8.56679	5.0914	3.0896e-62	4.1811e-60	i0_LQ_P3Flower_c15155/f1p0/757	0.374301	16.8331	-5.491	1.0047e-05	0.00015858	i0_LQ_P3Flower_c13536/f1p0/873	15.0036	48.9474	-1.7059	8.0487e-06	0.00010848	i0_LQ_P3Flower_c13364/f1p19/967	61.9364	5.37322	3.5269	2.5245e-14	1.2819e-12	i0_LQ_P3Flower_c5486/f1p8/616	111.468	7.42982	3.9072	2.9458e-23	2.5036e-21
i0_LQ_P3Flower_c1209/f2p0/464	104.51	3.52146	4.8913	3.558e-23	2.4782e-21	i0_LQ_P3Flower_c12674/f1p0/893	47.9922	7.61738	2.6554	4.236e-07	4.7355e-06	i0_LQ_P3Flower_c15158/f1p0/957	5.97086	25.5574	-2.0977	7.9746e-05	0.001037	i0_LQ_P3Flower_c13571/f1p20/560	411.519	2.31017	7.4768	5.1421e-91	2.0384e-88	i0_LQ_P3Flower_c1337/f2p2/690	32.5769	77.4783	-1.2499	7.6532e-05	0.0010544	i0_LQ_P3Flower_c5598/f1p4/844	3.49429	20.2281	-2.5333	0.00015186	0.0018226
i0_LQ_P3Flower_c12151/f1p2/577	0.443494	45.4984	-6.6808	4.1065e-13	1.5225e-11	i0_LQ_P3Flower_c12695/f1p0/817	26.3714	158.88	-2.5909	2.6898e-30	1.4709e-28	i0_LQ_P3Flower_c1559/f1p5/737	23.5778	4.17933	2.4961	0.0003637	0.0039906	i0_LQ_P3Flower_c13614/f1p0/923	77.8551	20.6339	1.9158	6.2433e-09	1.3505e-07	i0_LQ_P3Flower_c13461/f1p0/568	35.5244	0	6.1507	2.9023e-10	9.8168e-09	i0_LQ_P3Flower_c5701/f1p0/974	53.7175	14.4658	1.8928	5.068e-06	8.4503e-05
i0_LQ_P3Flower_c12191/f1p0/564	386.469	3248.43	-3.0713	0	0	i0_LQ_P3Flower_c1277/f2p0/1015	11.7537	224.379	-4.2548	5.8603e-58	7.2187e-56	i0_LQ_P3Flower_c1722/f1p4/888	18.5402	42.1918	-1.1863	0.00035532	0.0039096	i0_LQ_P3Flower_c13661/f1p0/586	255.57	524.485	-1.0372	3.7786e-24	2.6281e-22	i0_LQ_P3Flower_c13477/f1p1/988	23.3588	104.542	-2.162	1.5909e-12	6.8118e-11	i0_LQ_P3Flower_c5725/f1p0/891	37.4167	1.56858	4.5762	1.6022e-09	4.652e-08
i0_LQ_P3Flower_c12217/f1p0/998	16.2811	354.735	-4.4455	3.1764e-91	9.0398e-89	i0_LQ_P3Flower_c12833/f1p0/842	75.2923	12.6128	2.5776	5.3288e-10	8.4589e-09	i0_LQ_P3Flower_c18167/f2p3/847	13.9163	35.9581	-1.3695	0.00029568	0.0033204	i0_LQ_P3Flower_c13670/f1p0/573	87.3997	0	7.4496	1.0243e-20	5.9306e-19	i0_LQ_P3Flower_c13511/f1p42/681	24.4626	2.45773	3.3152	2.8809e-06	5.4886e-05	i0_LQ_P3Flower_c5981/f1p0/746	24.2237	100.969	-2.0594	4.2432e-14	1.959e-12
i0_LQ_P3Flower_c12325/f1p0/413	36.529	2.32254	3.9753	3.6973e-08	8.1701e-07	i0_LQ_P3Flower_c12862/f1p0/443	6.45116	263.467	-5.3519	3.3666e-71	5.5025e-69	i0_LQ_P3Flower_c18232/f2p6/598	36.082	4.05561	3.1533	4.2563e-07	8.4857e-06	i0_LQ_P3Flower_c1368/f2p0/892	25.1807	0	5.6542	2.2136e-07	3.8625e-06	i0_LQ_P3Flower_c13536/f1p0/873	14.2168	128.205	-3.1728	1.0593e-22	9.1055e-21	i0_LQ_P3Flower_c6189/f1p0/523	393.359	187.036	1.0725	2.8089e-14	1.3125e-12
i0_LQ_P3Flower_c12437/f1p0/620	0	17.8419	-5.1572	3.8416e-06	6.1084e-05	i0_LQ_P3Flower_c12871/f1p0/875	0.914523	36.7622	-5.3291	2.6685e-11	4.8135e-10	i0_LQ_P3Flower_c19587/f1p81/643	0.117091	15.0872	-7.0095	4.6504e-05	0.00063756	i0_LQ_P3Flower_c13684/f1p0/533	51.6649	0	6.6911	2.044e-13	6.9953e-12	i0_LQ_P3Flower_c13571/f1p20/560	389.937	8.41599	5.534	1.7625e-97	8.4295e-95	i0_LQ_P3Flower_c6248/f1p0/500	0.27919	16.301	-5.8676	1.7367e-05	0.00026035
i0_LQ_P3Flower_c12444/f1p0/739	0	36.3026	-6.182	5.4976e-11	1.6703e-09	i0_LQ_P3Flower_c12933/f1p0/474	69.539	0	7.1198	4.0605e-16	1.0629e-14	i0_LQ_P3Flower_c1976/f1p0/992	791.55	2.60966	8.2447	2.0724e-156	1.3089e-153	i0_LQ_P3Flower_c13818/f1p0/528	770.294	0	10.589	4.7072e-116	2.668e-113	i0_LQ_P3Flower_c13614/f1p0/923	73.772	3.65369	4.3356	9.9149e-19	6.8095e-17	i0_LQ_P3Flower_c6323/f1p25/485	85.4885	0.589523	7.18	3.248e-20	2.3325e-18
i0_LQ_P3Flower_c12456/f1p4/892	0	14.8511	-4.8925	2.6932e-05	0.00036169	i0_LQ_P3Flower_c12953/f1p0/500	93.3592	0	7.5447	1.3463e-20	4.6427e-19	i0_LQ_P3Flower_c20079/f1p1/620	118.701	37.0151	1.6812	2.5655e-09	6.9438e-08	i0_LQ_P3Flower_c13823/f1p0/718	67.6122	11.7512	2.5245	1.0719e-10	2.8384e-09	i0_LQ_P3Flower_c13670/f1p0/573	82.8161	0	7.3718	1.2996e-20	1.0104e-18	i0_LQ_P3Flower_c6360/f1p0/916	48.5489	12.9407	1.9075	1.2882e-05	0.00019879
i0_LQ_P3Flower_c12482/f1p5/848	15.9363	44.1299	-1.4694	9.1938e-06	0.00013559	i0_LQ_P3Flower_c12975/f1p1/646	261.657	114.594	1.1911	8.8159e-09	1.2219e-07	i0_LQ_P3Flower_c2026/f1p7/863	23.627	4.13822	2.5134	0.00033732	0.0037356	i0_LQ_P3Flower_c13866/f1p0/513	234.457	47.0828	2.3161	3.3831e-30	3.0403e-28	i0_LQ_P3Flower_c1368/f2p0/892	23.8601	0	5.5765	2.1765e-07	5.0337e-06	i0_LQ_P3Flower_c6401/f1p1/952	29.2111	6.28912	2.2156	0.0001673	0.0019832
i0_LQ_P3Flower_c1249/f2p0/543	22.4339	133.081	-2.5686	3.8344e-25	2.883e-23	i0_LQ_P3Flower_c13003/f1p2/850	69.3463	8.19516	3.081	2.5753e-11	4.6568e-10	i0_LQ_P3Flower_c2091/f1p7/705	0	19.7982	-5.3073	1.7153e-06	3.1059e-05	i0_LQ_P3Flower_c13899/f1p0/416	53.2445	22.0059	1.2747	0.00041403	0.0037845	i0_LQ_P3Flower_c13684/f1p0/533	48.9553	0	6.6134	2.2223e-13	1.0316e-11	i0_LQ_P3Flower_c6463/f1p3/495	103.864	15.1389	2.7784	2.9387e-16	1.6262e-14
i0_LQ_P3Flower_c12617/f1p0/435	290.227	1555.17	-2.4218	2.8225e-260	2.7058e-257	i0_LQ_P3Flower_c13015/f1p14/804	0.651608	42.9875	-6.0438	7.2495e-13	1.5056e-11	i0_LQ_P3Flower_c2290/f1p2/965	1000.61	25.0531	5.3197	3.5896e-220	3.2118e-217	i0_LQ_P3Flower_c13962/f1p0/458	248.151	1.78697	7.1176	5.2525e-57	1.054e-54	i0_LQ_P3Flower_c13818/f1p0/528	729.896	12.9303	5.8189	1.0935e-180	1.1354e-177	i0_LQ_P3Flower_c6730/f1p5/659	0.767771	682.601	-9.7962	5.3664e-120	3.9932e-117
i0_LQ_P3Flower_c12674/f1p0/893	47.6897	9.06225	2.3957	2.2277e-06	3.7089e-05	i0_LQ_P3Flower_c13135/f1p0/617	9.15497	84.0195	-3.1981	1.3197e-19	4.2831e-18	i0_LQ_P3Flower_c2291/f1p5/417	288.108	13.1199	4.4568	1.465e-60	3.2291e-58	i0_LQ_P3Flower_c14043/f1p7/757	30.739	62.8057	-1.0308	0.00048199	0.0043165	i0_LQ_P3Flower_c13823/f1p0/718	64.0663	0.394993	7.3416	2.4693e-16	1.4607e-14	i0_LQ_P3Flower_c683/f3p0/591	234.881	675.925	-1.5249	4.2596e-59	1.1548e-56
i0_LQ_P3Flower_c12694/f1p0/712	0.0806352	22.2766	-8.1099	1.805e-06	3.0569e-05	i0_LQ_P3Flower_c13231/f1p2/912	3.54205	23.896	-2.7541	5.2264e-06	4.9419e-05	i0_LQ_P3Flower_c2381/f1p2/853	23.6614	4.36432	2.4387	0.00043586	0.0046853	i0_LQ_P3Flower_c1410/f2p0/509	14.3233	0	4.8403	0.00011992	0.0012647	i0_LQ_P3Flower_c13833/f1p0/900	29.4427	6.36378	2.21	2.5305e-05	0.00039441	i0_LQ_P3Flower_c6894/f1p1/994	24.0315	106.01	-2.1412	2.4617e-15	1.2578e-13
i0_LQ_P3Flower_c12695/f1p0/817	26.2052	132.728	-2.3406	4.1106e-23	2.8495e-21	i0_LQ_P3Flower_c13235/f1p49/902	48.6555	98.7016	-1.0205	6.3026e-08	7.8537e-07	i0_LQ_P3Flower_c2419/f1p0/743	47.7423	13.0479	1.8714	3.7576e-05	0.00052662	i0_LQ_P3Flower_c14177/f1p0/898	27.1542	96.7101	-1.8325	4.6212e-11	1.2766e-09	i0_LQ_P3Flower_c13866/f1p0/513	222.161	59.5035	1.9006	3.6383e-26	3.6251e-24	i0_LQ_P3Flower_c6992/f1p0/854	8.83776	75.3814	-3.0925	9.7209e-16	5.155e-14
i0_LQ_P3Flower_c12741/f1p1/537	0	15.4183	-4.9466	1.8542e-05	0.00025741	i0_LQ_P3Flower_c13274/f1p0/819	86.6439	12.899	2.7478	3.6305e-12	7.0978e-11	i0_LQ_P3Flower_c2436/f1p7/730	0	11.9522	-4.5792	0.00025351	0.0028918	i0_LQ_P3Flower_c14182/f1p0/717	28.9931	72.0357	-1.313	6.9599e-06	9.5036e-05	i0_LQ_P3Flower_c13919/f1p0/912	21.179	4.16937	2.3447	0.00022207	0.0026713	i0_LQ_P3Flower_c7003/f1p6/574	23.5014	3.96501	2.5673	0.00020535	0.0023869
i0_LQ_P3Flower_c1277/f2p0/1015	11.6796	56.0365	-2.2624	2.5027e-10	7.1003e-09	i0_LQ_P3Flower_c13293/f1p0/600	149.323	1.1502	7.0204	6.2077e-33	3.7878e-31	i0_LQ_P3Flower_c2688/f1p0/629	1.13188	91.0338	-6.3296	2.1574e-24	1.7606e-22	i0_LQ_P3Flower_c14246/f1p11/972	46.6621	14.8719	1.6497	5.3271e-05	0.00061258	i0_LQ_P3Flower_c13962/f1p0/458	235.137	10.6819	4.4603	1.0067e-56	2.3784e-54	i0_LQ_P3Flower_c7059/f1p1/875	8.08413	37.6458	-2.2193	1.4829e-06	2.7238e-05
i0_LQ_P3Flower_c12790/f1p3/757	3.09155	130.061	-5.3947	8.1729e-36	8.9272e-34	i0_LQ_P3Flower_c13325/f1p12/611	19.0017	71.4585	-1.911	4.0653e-11	7.2098e-10	i0_LQ_P3Flower_c2709/f1p0/1009	2.27508	50.8524	-4.4823	5.5364e-14	2.3942e-12	i0_LQ_P3Flower_c1428/f2p0/938	61.9101	162.836	-1.3952	1.5911e-12	5.0395e-11	i0_LQ_P3Flower_c14020/f1p0/750	41.3106	13.5219	1.6112	3.9992e-05	0.00059454	i0_LQ_P3Flower_c7236/f1p8/655	19.2539	1.62827	3.5637	6.791e-05	0.00089673
i0_LQ_P3Flower_c12833/f1p0/842	74.8178	23.6931	1.6589	1.1616e-05	0.00016845	i0_LQ_P3Flower_c13363/f1p1/474	31.5352	6.7768	2.2183	0.00031663	0.0020696	i0_LQ_P3Flower_c2724/f1p0/806	8.78066	61.0721	-2.7981	1.7223e-12	6.5378e-11	i0_LQ_P3Flower_c14321/f1p0/960	28.6466	7.67961	1.8993	0.00045969	0.0041432	i0_LQ_P3Flower_c14083/f1p0/631	6.86431	61.062	-3.1531	1.51e-11	5.8729e-10	i0_LQ_P3Flower_c7500/f1p1/919	18.9403	0	5.2434	1.092e-05	0.00017103
i0_LQ_P3Flower_c12839/f1p11/959	0.0806352	23.6689	-8.1974	9.7051e-07	1.7191e-05	i0_LQ_P3Flower_c13364/f1p19/967	31.2212	6.84004	2.1904	0.00038766	0.0024754	i0_LQ_P3Flower_c2838/f1p4/898	7.06449	82.1794	-3.5401	2.6148e-19	1.6043e-17	i0_LQ_P3Flower_c14339/f1p1/936	30.5975	6.14683	2.3155	3.7212e-05	0.00044215	i0_LQ_P3Flower_c14087/f1p1/653	10.0149	35.8566	-1.8401	0.0002255	0.0027076	i0_LQ_P3Flower_c7540/f1p0/510	71.101	142.864	-1.0067	2.1416e-08	5.2635e-07
i0_LQ_P3Flower_c12848/f1p0/810	22.9899	63.1176	-1.457	1.3045e-07	2.6681e-06	i0_LQ_P3Flower_c13378/f1p0/973	76.8122	12.8834	2.5758	3.6462e-10	5.8878e-09	i0_LQ_P3Flower_c2847/f1p1/730	62.6683	8.67094	2.8535	2.7919e-10	8.5545e-09	i0_LQ_P3Flower_c14343/f1p0/947	41.448	0	6.3732	3.5984e-11	1.0052e-09	i0_LQ_P3Flower_c1410/f2p0/509	13.5721	0.0877762	7.2726	0.00015512	0.0019569	i0_LQ_P3Flower_c7664/f1p3/671	0.0883511	39.8418	-8.8168	1.8546e-09	5.3339e-08
i0_LQ_P3Flower_c12859/f1p5/983	1.73366	32.693	-4.2371	1.1001e-09	2.925e-08	i0_LQ_P3Flower_c13477/f1p1/988	8.39543	27.9018	-1.7327	9.1622e-05	0.00067907	i0_LQ_P3Flower_c2883/f1p0/982	26.8997	5.23237	2.3621	0.00024165	0.0027704	i0_LQ_P3Flower_c14351/f1p1/966	63.3574	25.958	1.2873	0.00010332	0.001107	i0_LQ_P3Flower_c14159/f1p1/566	14.5818	47.508	-1.704	6.2069e-05	0.00087605	i0_LQ_P3Flower_c7722/f1p0/713	20.4736	97.1049	-2.2458	7.1283e-15	3.4842e-13
i0_LQ_P3Flower_c12862/f1p0/443	6.4105	35.787	-2.4809	1.25e-07	2.5603e-06	i0_LQ_P3Flower_c13536/f1p0/873	21.8885	44.7557	-1.0319	0.00024527	0.0016439	i0_LQ_P3Flower_c2899/f1p0/925	103.672	22.7383	2.1888	8.2477e-12	2.9548e-10	i0_LQ_P3Flower_c14421/f1p0/472	721.772	0.040419	14.124	6.7001e-58	1.37e-55	i0_LQ_P3Flower_c14182/f1p0/717	27.4726	4.21326	2.705	5.8885e-06	0.00010532	i0_LQ_P3Flower_c7743/f1p0/570	15.0047	187.235	-3.6414	2.4286e-41	4.2468e-39
i0_LQ_P3Flower_c12871/f1p0/875	0.908759	33.696	-5.2125	2.1235e-10	6.0576e-09	i0_LQ_P3Flower_c13571/f1p20/560	69.5358	2.11234	5.0408	5.1316e-16	1.335e-14	i0_LQ_P3Flower_c2919/f1p0/968	2.84336	30.5428	-3.4252	6.1335e-08	1.3761e-06	i0_LQ_P3Flower_c14427/f1p1/940	52.3458	17.8939	1.5486	4.4765e-05	0.0005221	i0_LQ_P3Flower_c14223/f1p5/749	38.6881	15.2889	1.3394	0.00044898	0.0049428	i0_LQ_P3Flower_c7782/f1p0/931	17.0407	0	5.0909	3.2433e-05	0.00046006
i0_LQ_P3Flower_c12933/f1p0/474	69.1007	6.51075	3.4078	1.5555e-12	5.5446e-11	i0_LQ_P3Flower_c13614/f1p0/923	115.009	18.8669	2.6078	1.0317e-14	2.4565e-13	i0_LQ_P3Flower_c3011/f1p22/840	11.729	45.6786	-1.9614	3.8022e-07	7.6451e-06	i0_LQ_P3Flower_c14473/f1p4/382	13.4321	0	4.7476	0.00020573	0.00204	i0_LQ_P3Flower_c14339/f1p1/936	28.9929	8.13905	1.8328	0.00018606	0.0022931	i0_LQ_P3Flower_c7845/f1p0/512	176.438	23.3461	2.9179	6.6597e-28	7.0472e-26
i0_LQ_P3Flower_c12953/f1p0/500	92.7708	1.70169	5.7686	1.2665e-21	8.059e-20	i0_LQ_P3Flower_c13647/f1p0/610	9.19878	27.8349	-1.5974	0.00018864	0.001297	i0_LQ_P3Flower_c3134/f1p8/837	6.01067	82.1399	-3.7725	4.9714e-20	3.2129e-18	i0_LQ_P3Flower_c14513/f1p5/999	65.9876	21.5119	1.6171	2.1969e-06	3.2897e-05	i0_LQ_P3Flower_c14343/f1p0/947	39.2743	0.0438881	9.8055	2.5223e-08	6.6702e-07	i0_LQ_P3Flower_c7943/f1p0/943	23.9635	69.047	-1.5267	2.1702e-07	4.5502e-06
i0_LQ_P3Flower_c12979/f1p0/952	0	14.9604	-4.9031	2.5059e-05	0.0003391	i0_LQ_P3Flower_c13661/f1p0/586	45.5959	479.57	-3.3948	3.6212e-108	1.0272e-105	i0_LQ_P3Flower_c3190/f1p0/917	4.81986	37.6476	-2.9655	1.3279e-08	3.2733e-07	i0_LQ_P3Flower_c14538/f1p0/442	110.924	1.4708	6.2368	2.0063e-27	1.6245e-25	i0_LQ_P3Flower_c14421/f1p0/472	683.92	25.5604	4.7418	6.7793e-165	6.3686e-162	i0_LQ_P3Flower_c8052/f1p1/1010	0	13.2893	-4.7322	0.00012881	0.0015715
i0_LQ_P3Flower_c13015/f1p14/804	0.647501	33.5299	-5.6944	2.2994e-10	6.5396e-09	i0_LQ_P3Flower_c13818/f1p0/528	18.3274	0	5.1959	2.8524e-05	0.0002344	i0_LQ_P3Flower_c3224/f1p0/926	1.01479	15.9299	-3.9725	4.2181e-05	0.00058407	i0_LQ_P3Flower_c14561/f1p0/778	73.8336	1.64416	5.4889	8.0296e-19	4.0917e-17	i0_LQ_P3Flower_c14473/f1p4/382	12.7277	0	4.6699	0.00019616	0.0024002	i0_LQ_P3Flower_c8123/f1p0/897	13.4819	260.471	-4.272	4.9212e-62	1.4648e-59
i0_LQ_P3Flower_c13104/f1p0/864	0.645082	13.8713	-4.4265	6.2715e-05	0.00077561	i0_LQ_P3Flower_c13823/f1p0/718	0.48688	10.7448	-4.4639	0.00039669	0.0025276	i0_LQ_P3Flower_c3240/f1p0/639	3.62982	18.855	-2.377	0.00029164	0.0032822	i0_LQ_P3Flower_c14570/f1p4/570	791.044	7.65042	6.6921	1.0645e-181	1.4953e-178	i0_LQ_P3Flower_c14514/f1p0/366	46.0795	0.833874	5.7882	5.9094e-13	2.6316e-11	i0_LQ_P3Flower_c8374/f1p16/414	6.57421	221.501	-5.0744	5.1603e-56	1.3125e-53
i0_LQ_P3Flower_c13126/f1p0/590	0	25.5701	-5.6764	3.0765e-08	6.8734e-07	i0_LQ_P3Flower_c13833/f1p0/900	0.48688	10.0607	-4.369	0.0006376	0.0038471	i0_LQ_P3Flower_c3272/f1p0/774	9.56244	32.3342	-1.7576	6.147e-05	0.00082151	i0_LQ_P3Flower_c14613/f1p0/489	568.066	0.874847	9.3428	9.7772e-103	4.6796e-100	i0_LQ_P3Flower_c14538/f1p0/442	105.107	5.02651	4.3862	3.9405e-26	3.9163e-24	i0_LQ_P3Flower_c8430/f1p0/687	41.9597	0	6.3909	5.0294e-11	1.7406e-09
i0_LQ_P3Flower_c13274/f1p0/819	86.0978	9.62381	3.1613	3.3053e-14	1.3491e-12	i0_LQ_P3Flower_c13866/f1p0/513	1804.7	43.0507	5.3896	0	0	i0_LQ_P3Flower_c3290/f1p2/921	34.0825	0.150998	7.8184	1.7247e-08	4.1763e-07	i0_LQ_P3Flower_c14619/f1p0/743	13.7457	0	4.7809	0.00017006	0.0017199	i0_LQ_P3Flower_c14561/f1p0/778	69.9614	25.8747	1.435	7.5118e-07	1.5896e-05	i0_LQ_P3Flower_c8456/f1p0/477	30.8001	0.661416	5.5412	1.7335e-08	4.3165e-07
i0_LQ_P3Flower_c13293/f1p0/600	148.382	1391.24	-3.229	2.3336e-296	2.6156e-293	i0_LQ_P3Flower_c13919/f1p0/912	0.568027	10.2266	-4.1702	0.00064456	0.0038823	i0_LQ_P3Flower_c3351/f1p0/918	19.5932	62.6129	-1.6761	6.0007e-08	1.3496e-06	i0_LQ_P3Flower_c14627/f1p0/673	92.0311	216.974	-1.2373	8.4307e-14	2.967e-12	i0_LQ_P3Flower_c14570/f1p4/570	749.558	37.7811	4.3103	4.1765e-174	4.2253e-171	i0_LQ_P3Flower_c8464/f1p2/858	78.6276	6.93441	3.5032	1.3338e-15	6.978e-14
i0_LQ_P3Flower_c13325/f1p12/611	18.8819	187.185	-3.3094	3.4297e-42	4.4069e-40	i0_LQ_P3Flower_c13962/f1p0/458	56.3693	1.63394	5.1085	2.5104e-13	5.4178e-12	i0_LQ_P3Flower_c3422/f1p0/905	14.1153	50.8145	-1.848	2.2819e-07	4.7351e-06	i0_LQ_P3Flower_c14640/f1p0/659	11.9553	0	4.5796	0.00050788	0.0045162	i0_LQ_P3Flower_c1458/f2p0/714	91.9898	208.496	-1.1805	7.0084e-10	2.274e-08	i0_LQ_P3Flower_c8572/f1p0/936	26.3697	62.699	-1.2496	1.5859e-05	0.00024
i0_LQ_P3Flower_c13378/f1p0/973	76.3281	25.9306	1.5576	2.9795e-05	0.00039616	i0_LQ_P3Flower_c14020/f1p0/750	123.241	22.3126	2.4655	1.3515e-14	3.2038e-13	i0_LQ_P3Flower_c3445/f1p0/966	7.66517	66.9073	-3.1258	9.7763e-15	4.4696e-13	i0_LQ_P3Flower_c14701/f1p0/775	220.023	92.8294	1.245	1.9088e-12	5.9989e-11	i0_LQ_P3Flower_c14613/f1p0/489	538.274	3.65807	7.2011	4.2631e-126	2.7802e-123	i0_LQ_P3Flower_c8711/f1p27/550	13.0318	35.598	-1.4498	0.00032179	0.0035279
i0_LQ_P3Flower_c13461/f1p0/568	2.31221	33.4732	-3.8557	1.6197e-09	4.2221e-08	i0_LQ_P3Flower_c1408/f2p11/853	26.9557	1.2697	4.408	1.0543e-06	1.1105e-05	i0_LQ_P3Flower_c3485/f1p0/820	5.19104	27.3931	-2.3997	1.1449e-05	0.00017886	i0_LQ_P3Flower_c14703/f1p94/671	25.9118	90.2732	-1.8007	3.2465e-10	8.1654e-09	i0_LQ_P3Flower_c14619/f1p0/743	13.0248	0	4.7032	0.00016224	0.002037	i0_LQ_P3Flower_c9132/f1p11/824	0.0441756	13.8993	-8.2976	0.00025356	0.0028717
i0_LQ_P3Flower_c13511/f1p42/681	0.362858	23.0501	-5.9892	1.5964e-07	3.2266e-06	i0_LQ_P3Flower_c14087/f1p1/653	3.85447	27.1027	-2.8138	9.8098e-07	1.0364e-05	i0_LQ_P3Flower_c3540/f1p0/711	189.724	12.8329	3.886	3.5819e-37	4.7149e-35	i0_LQ_P3Flower_c14737/f1p0/497	38.6457	0	6.2722	1.5426e-10	4.0272e-09	i0_LQ_P3Flower_c14701/f1p0/775	208.484	4.39978	5.5664	5.4218e-53	1.1884e-50	i0_LQ_P3Flower_c9207/f1p0/751	20.6742	0	5.3698	4.0933e-06	6.934e-05
i0_LQ_P3Flower_c13530/f1p0/837	0.164496	11.1161	-6.0785	0.0002782	0.002921	i0_LQ_P3Flower_c14177/f1p0/898	0.770893	88.4282	-6.8418	6.2303e-24	2.598e-22	i0_LQ_P3Flower_c3550/f1p0/906	0.468364	15.9299	-5.088	1.8691e-05	0.00027806	i0_LQ_P3Flower_c14781/f1p1/978	12.1286	0	4.6003	0.0004565	0.0041202	i0_LQ_P3Flower_c14703/f1p94/671	24.5529	106.488	-2.1167	2.0788e-12	8.7816e-11	i0_LQ_P3Flower_c9245/f1p0/692	40.7714	9.28248	2.135	1.4581e-05	0.00022244
i0_LQ_P3Flower_c13571/f1p20/560	69.0975	367.422	-2.4107	1.0961e-62	2.1016e-60	i0_LQ_P3Flower_c14182/f1p0/717	0.527453	65.8668	-6.9644	4.3239e-18	1.2795e-16	i0_LQ_P3Flower_c3614/f1p0/796	3.04437	37.2389	-3.6126	1.1429e-09	3.239e-08	i0_LQ_P3Flower_c14788/f1p1/955	23.5676	1.67425	3.8152	3.595e-06	5.1739e-05	i0_LQ_P3Flower_c14737/f1p0/497	36.619	0.0877762	8.7045	7.1159e-09	2.0184e-07	i0_LQ_P3Flower_c9280/f1p1/968	98.1409	7.62676	3.6857	7.626e-20	5.2865e-18
i0_LQ_P3Flower_c13661/f1p0/586	45.3085	228.184	-2.3323	2.0527e-38	2.42e-36	i0_LQ_P3Flower_c14223/f1p5/749	0.185014	23.3519	-6.9798	2.4768e-07	2.8554e-06	i0_LQ_P3Flower_c3699/f1p0/958	135.439	20.6492	2.7135	2.1642e-19	1.3355e-17	i0_LQ_P3Flower_c14817/f1p0/900	135.03	0.165269	9.6742	1.0659e-24	7.6183e-23	i0_LQ_P3Flower_c14741/f1p0/998	46.138	150.612	-1.7068	9.3392e-13	4.0943e-11	i0_LQ_P3Flower_c9350/f1p19/917	12.7906	59.6503	-2.2214	1.3409e-09	3.9409e-08
i0_LQ_P3Flower_c13670/f1p0/573	0	78.0341	-7.286	1.4733e-20	8.8713e-19	i0_LQ_P3Flower_c14269/f1p0/457	43.0025	1.98422	4.4378	6.4928e-10	1.0208e-08	i0_LQ_P3Flower_c3737/f1p0/668	0.156121	41.8605	-8.0668	9.3276e-11	3.0186e-09	i0_LQ_P3Flower_c1483/f2p20/626	12.8216	0	4.6805	0.00029847	0.0028365	i0_LQ_P3Flower_c1476/f2p0/675	43.9391	2.7079	4.0203	2.2075e-11	8.391e-10	i0_LQ_P3Flower_c9506/f1p0/755	14.2373	0.894088	3.9931	0.00034682	0.0037681
i0_LQ_P3Flower_c1368/f2p0/892	0	22.4824	-5.4907	2.0507e-07	4.0698e-06	i0_LQ_P3Flower_c1428/f2p0/938	47.2939	148.891	-1.6545	1.274e-18	3.9111e-17	i0_LQ_P3Flower_c3790/f1p0/758	4.60558	64.0276	-3.7972	5.1866e-16	2.58e-14	i0_LQ_P3Flower_c14924/f1p20/448	30.5577	0	5.9335	1.1442e-08	2.3802e-07	i0_LQ_P3Flower_c14781/f1p1/978	11.4925	0	4.5226	0.00043436	0.0048046	i0_LQ_P3Flower_c9530/f1p8/517	49.9215	0	6.6416	9.5759e-13	3.8987e-11
i0_LQ_P3Flower_c13684/f1p0/533	0	46.1286	-6.5276	2.2415e-13	8.5994e-12	i0_LQ_P3Flower_c14291/f1p0/931	58.482	5.43976	3.4264	8.8459e-11	1.5199e-09	i0_LQ_P3Flower_c3808/f1p7/977	2.04051	25.576	-3.6478	4.1674e-07	8.3216e-06	i0_LQ_P3Flower_c14945/f1p6/611	57.0771	3.09879	4.2031	1.042e-13	3.6412e-12	i0_LQ_P3Flower_c14804/f1p0/611	36.9413	98.5942	-1.4163	6.7528e-07	1.4402e-05	i0_LQ_P3Flower_c9834/f1p0/840	6.18458	120.998	-4.2902	8.4032e-30	9.6992e-28
i0_LQ_P3Flower_c13818/f1p0/528	18.2119	687.751	-5.2389	3.2675e-181	2.1255e-178	i0_LQ_P3Flower_c14363/f1p3/577	1.37949	12.196	-3.1442	0.00060352	0.0036643	i0_LQ_P3Flower_c3953/f1p5/738	64.5039	26.1421	1.303	0.00046556	0.0049712	i0_LQ_P3Flower_c1495/f2p4/774	20.9334	2.36361	3.1467	5.4788e-05	0.00062768	i0_LQ_P3Flower_c14817/f1p0/900	127.948	0	7.9994	2.3722e-29	2.7328e-27	i0_LQ_P3Flower_c9867/f1p0/955	131.599	63.353	1.0547	1.4955e-05	0.00022765
i0_LQ_P3Flower_c13823/f1p0/718	0.483811	60.367	-6.9632	1.2638e-16	6.0417e-15	i0_LQ_P3Flower_c14421/f1p0/472	65.0638	0.0369577	10.782	1.4191e-10	2.3849e-09	i0_LQ_P3Flower_c4060/f1p1/541	83.9172	29.4621	1.5101	4.9302e-06	8.2256e-05	i0_LQ_P3Flower_c15027/f1p0/929	92.1472	320.869	-1.8	2.1592e-32	2.0886e-30	i0_LQ_P3Flower_c1483/f2p20/626	12.1492	0.263329	5.5279	0.00021706	0.002617	i0_LQ_P3Flower_c9881/f1p0/852	276.371	108.011	1.3554	2.917e-15	1.4817e-13
i0_LQ_P3Flower_c13833/f1p0/900	0.483811	27.7426	-5.8415	8.4093e-09	2.018e-07	i0_LQ_P3Flower_c14427/f1p1/940	73.3375	16.3616	2.1642	7.1517e-08	8.8483e-07	i0_LQ_P3Flower_c4216/f1p0/941	44.7678	14.1116	1.6656	0.00028345	0.0031966	i0_LQ_P3Flower_c15041/f1p0/567	22.0498	0.04491	8.9395	1.3627e-05	0.00017659	i0_LQ_P3Flower_c1485/f2p0/847	50.8407	154.793	-1.6063	5.1516e-12	2.1031e-10	i0_LQ_PC3Leaf_c1071/f2p0/687	81.0666	603.612	-2.8964	4.7711e-108	3.0065e-105
i0_LQ_P3Flower_c13866/f1p0/513	1793.32	209.333	3.0988	4.8186e-257	4.5008e-254	i0_LQ_P3Flower_c14514/f1p0/366	0.202867	19.9982	-6.6232	1.3638e-06	1.4133e-05	i0_LQ_P3Flower_c4246/f1p3/981	112.371	12.6088	3.1558	4.3267e-19	2.612e-17	i0_LQ_P3Flower_c15049/f1p0/506	237.387	0.123503	10.908	2.8795e-35	3.1429e-33	i0_LQ_P3Flower_c14924/f1p20/448	28.9551	0.242701	6.8985	2.1868e-08	5.8358e-07	i0_LQ_PC3Leaf_c1078/f2p0/971	0.309671	20.9549	-6.0804	1.166e-06	2.1818e-05
i0_LQ_P3Flower_c13919/f1p0/912	0.564446	19.9561	-5.1439	1.0336e-06	1.8229e-05	i0_LQ_P3Flower_c14538/f1p0/442	16.0853	1.34485	3.5802	0.00051112	0.0031569	i0_LQ_P3Flower_c4254/f1p0/804	3.0834	45.339	-3.8782	6.7163e-12	2.427e-10	i0_LQ_P3Flower_c15069/f1p112/889	137.342	14.9101	3.2034	2.0225e-25	1.4952e-23	i0_LQ_P3Flower_c14945/f1p6/611	54.0837	1.22887	5.4598	6.1774e-15	3.2893e-13	i0_LQ_PC3Leaf_c1190/f2p1/880	42.1064	3.32625	3.6621	2.5655e-09	7.2387e-08
i0_LQ_P3Flower_c13962/f1p0/458	56.014	221.56	-1.9838	6.3766e-32	6.2109e-30	i0_LQ_P3Flower_c14561/f1p0/778	152.774	1.50336	6.6671	4.0475e-34	2.6215e-32	i0_LQ_P3Flower_c4407/f1p4/577	268.939	133.636	1.009	3.1349e-08	7.3333e-07	i0_LQ_P3Flower_c15074/f1p0/870	5.70274	24.2114	-2.086	0.00034634	0.0032321	i0_LQ_P3Flower_c1495/f2p4/774	19.8355	0.458631	5.4346	2.323e-06	4.5219e-05	i0_LQ_PC3Leaf_c1266/f1p0/666	66.3075	0.392144	7.4016	8.1841e-16	4.3832e-14
i0_LQ_P3Flower_c14020/f1p0/750	122.464	38.9253	1.6536	2.2296e-08	5.0827e-07	i0_LQ_P3Flower_c14570/f1p4/570	135.505	6.99526	4.2758	2.2907e-27	1.1339e-25	i0_LQ_P3Flower_c4443/f1p0/914	2.47335	51.7094	-4.3859	4.3415e-14	1.8928e-12	i0_LQ_P3Flower_c15212/f1p0/578	15.9976	0	4.9998	4.3974e-05	0.0005139	i0_LQ_P3Flower_c15022/f1p4/510	12.621	40.7264	-1.6901	0.00022913	0.0027454	i0_LQ_PC3Leaf_c1287/f1p0/1044	184.747	23.7922	2.957	1.5555e-29	1.772e-27
i0_LQ_P3Flower_c1408/f2p11/853	26.7858	5.07154	2.401	0.00038287	0.003856	i0_LQ_P3Flower_c14577/f1p0/910	38.8563	4.9897	2.9611	1.0771e-06	1.1322e-05	i0_LQ_P3Flower_c4476/f1p1/637	34.1906	8.97293	1.9299	0.00035276	0.0038848	i0_LQ_P3Flower_c15213/f1p11/581	21.2539	0	5.4097	2.0442e-06	3.0782e-05	i0_LQ_P3Flower_c15027/f1p0/929	87.3146	315.651	-1.854	3.5522e-28	3.9095e-26	i0_LQ_PC3Leaf_c1309/f1p0/996	14.7228	57.1415	-1.9565	3.5364e-08	8.4192e-07
i0_LQ_P3Flower_c1410/f2p0/509	0.0403176	12.7884	-8.3092	0.00034701	0.0035439	i0_LQ_P3Flower_c1458/f2p0/714	21.1298	121.716	-2.5262	4.2498e-23	1.7023e-21	i0_LQ_P3Flower_c4664/f1p0/534	0.780607	13.3211	-4.093	0.00016087	0.0019294	i0_LQ_P3Flower_c15231/f1p0/913	20.9686	0.877092	4.5794	4.1413e-06	5.8927e-05	i0_LQ_P3Flower_c15041/f1p0/567	20.8934	1.36975	3.9311	4.5391e-06	8.3242e-05	i0_LQ_PC3Leaf_c1350/f1p0/682	20.2324	0.779495	4.698	8.0733e-06	0.00012907
i0_LQ_P3Flower_c14177/f1p0/898	0.766034	24.2444	-4.9841	7.7576e-08	1.6325e-06	i0_LQ_P3Flower_c14620/f1p1/823	115.89	15.1982	2.9308	5.7384e-17	1.5933e-15	i0_LQ_P3Flower_c4767/f1p6/894	0.389913	29.2288	-6.2281	7.2085e-09	1.8466e-07	i0_LQ_P3Flower_c15319/f1p12/815	68.7864	0	7.1041	5.2495e-17	2.3786e-15	i0_LQ_P3Flower_c15049/f1p0/506	224.937	15.7146	3.8393	1.8408e-50	3.8633e-48	i0_LQ_PC3Leaf_c1486/f1p0/726	58.0074	184.054	-1.6658	3.366e-19	2.253e-17
i0_LQ_P3Flower_c14182/f1p0/717	0.524129	25.8862	-5.6261	2.5113e-08	5.6926e-07	i0_LQ_P3Flower_c1464/f2p0/878	20.6612	43.4708	-1.0731	0.00021618	0.0014646	i0_LQ_P3Flower_c4873/f1p0/833	0	20.4069	-5.351	1.1796e-06	2.1913e-05	i0_LQ_P3Flower_c15488/f1p4/498	21.7772	1.50808	3.852	7.8618e-06	0.00010614	i0_LQ_P3Flower_c15069/f1p112/889	130.139	680.803	-2.3872	1.4224e-82	5.5844e-80	i0_LQ_PC3Leaf_c1751/f1p1/616	1.52052	53.5595	-5.1385	8.3354e-15	4.0572e-13
i0_LQ_P3Flower_c14223/f1p5/749	0.183848	36.4542	-7.6314	3.9267e-10	1.0953e-08	i0_LQ_P3Flower_c14687/f1p0/864	0.0811467	43.9517	-9.0812	2.3395e-10	3.8483e-09	i0_LQ_P3Flower_c4950/f1p0/682	71.1203	6.77832	3.3913	1.8352e-13	7.6294e-12	i0_LQ_P3Flower_c1550/f1p5/922	75.4045	0.147305	8.9997	1.1079e-15	4.5222e-14	i0_LQ_P3Flower_c15125/f1p0/490	3.62397	39.0271	-3.4288	2.0413e-08	5.4678e-07	i0_LQ_PC3Leaf_c1907/f1p0/602	14.8319	0.0871431	7.4111	0.00014087	0.0017044
i0_LQ_P3Flower_c14269/f1p0/457	42.7314	3.0816	3.7935	5.1643e-09	1.2698e-07	i0_LQ_P3Flower_c14701/f1p0/775	0.24344	84.8798	-8.4457	4.9078e-20	1.6333e-18	i0_LQ_P3Flower_c5019/f1p0/748	79.947	17.5071	2.1911	1.903e-09	5.2277e-08	i0_LQ_P3Flower_c15501/f1p0/643	33.9023	2.42514	3.8052	2.8201e-08	5.5759e-07	i0_LQ_P3Flower_c15155/f1p0/757	2.48348	18.6898	-2.9118	0.00033933	0.0038757	i0_LQ_PC3Leaf_c1911/f1p0/780	21.5135	0	5.4272	2.5557e-06	4.4824e-05
i0_LQ_P3Flower_c14291/f1p0/931	58.1134	11.4843	2.3392	2.8453e-07	5.5067e-06	i0_LQ_P3Flower_c1476/f2p0/675	0.94617	22.0407	-4.5419	3.6345e-07	4.0987e-06	i0_LQ_P3Flower_c5083/f1p0/493	2.63884	34.177	-3.695	4.2454e-09	1.1169e-07	i0_LQ_P3Flower_c15698/f3p0/324	20.041	0	5.3249	4.1083e-06	5.8509e-05	i0_LQ_P3Flower_c15158/f1p0/957	4.65173	28.3763	-2.6088	3.3287e-05	0.00050456	i0_LQ_PC3Leaf_c1912/f1p0/810	27.6981	56.2073	-1.021	0.00038841	0.0041553
i0_LQ_P3Flower_c14339/f1p1/936	7.10961	27.3188	-1.9421	4.4625e-05	0.0005718	i0_LQ_P3Flower_c14929/f1p4/681	146.117	10.8922	3.7458	1.1223e-26	5.3402e-25	i0_LQ_P3Flower_c520/f4p0/952	14.5193	142.816	-3.2981	7.4472e-31	7.8395e-29	i0_LQ_P3Flower_c15932/f1p0/299	14.85	0	4.8924	8.7337e-05	0.00095212	i0_LQ_P3Flower_c15212/f1p0/578	15.1586	0.0908484	7.3825	6.8722e-05	0.00096033	i0_LQ_PC3Leaf_c2163/f1p0/834	1362.5	103.58	3.7174	8.3536e-255	1.7706e-251
i0_LQ_P3Flower_c14343/f1p0/947	0.120953	37.0065	-8.2572	1.0378e-09	2.7697e-08	i0_LQ_P3Flower_c15049/f1p0/506	43.5125	0.112926	8.5899	1.3227e-09	2.0093e-08	i0_LQ_P3Flower_c53/f12p0/481	360.836	121.471	1.5707	1.0825e-22	8.169e-21	i0_LQ_P3Flower_c1662/f1p8/933	24.6037	0	5.6208	3.0584e-07	5.2294e-06	i0_LQ_P3Flower_c15213/f1p11/581	20.1392	0.0877762	7.842	6.8962e-06	0.00012163	i0_LQ_PC3Leaf_c2234/f1p10/779	19.5039	0	5.2857	7.9277e-06	0.00012692
i0_LQ_P3Flower_c14351/f1p1/966	23.8277	56.5682	-1.2474	5.176e-06	8.0251e-05	i0_LQ_P3Flower_c15069/f1p112/889	670.879	13.6333	5.6208	3.652e-144	1.6324e-141	i0_LQ_P3Flower_c5311/f1p0/951	0	33.1967	-6.053	6.298e-10	1.8476e-08	i0_LQ_P3Flower_c16625/f1p0/371	7.91246	29.1915	-1.8834	0.00023148	0.002265	i0_LQ_P3Flower_c15231/f1p0/913	19.8689	0.448537	5.4691	2.2663e-06	4.4267e-05	i0_LQ_PC3Leaf_c2237/f1p5/1015	72.6171	32.3954	1.1645	0.00041482	0.0043969
i0_LQ_P3Flower_c14421/f1p0/472	64.6537	644.429	-3.3172	5.598e-141	2.7745e-138	i0_LQ_P3Flower_c15081/f1p0/845	150.414	14.3962	3.3852	4.7668e-25	2.0974e-23	i0_LQ_P3Flower_c5382/f1p2/543	1824.46	0	11.833	2.2124e-216	1.9336e-213	i0_LQ_P3Flower_c1687/f1p0/957	12.9868	39.1728	-1.5928	0.00013948	0.001445	i0_LQ_P3Flower_c15319/f1p12/815	65.1789	0	7.0263	6.1382e-17	3.7724e-15	i0_LQ_PC3Leaf_c2277/f1p7/938	27.3005	0.0435715	9.2913	2.714e-06	4.7305e-05
i0_LQ_P3Flower_c14473/f1p4/382	0	11.9928	-4.5841	0.00018227	0.0020069	i0_LQ_P3Flower_c15194/f1p0/925	1.17784	20.344	-4.1104	1.6051e-06	1.6433e-05	i0_LQ_P3Flower_c5457/f1p15/541	527.343	129.125	2.03	3.4422e-48	5.8933e-46	i0_LQ_P3Flower_c1717/f1p2/676	25.2713	99.2884	-1.9741	2.5696e-12	7.9593e-11	i0_LQ_P3Flower_c1537/f1p0/820	71.1682	11.8292	2.5889	9.8019e-13	4.2829e-11	i0_LQ_PC3Leaf_c2328/f1p0/600	140.738	24.3617	2.5303	2.1689e-19	1.4686e-17
i0_LQ_P3Flower_c14513/f1p5/999	7.25717	58.9165	-3.0212	1.5438e-13	5.9607e-12	i0_LQ_P3Flower_c15288/f1p0/865	15.9047	1.19086	3.7394	0.0004243	0.0026804	i0_LQ_P3Flower_c5486/f1p8/616	280.48	99.7419	1.4916	1.4476e-16	7.488e-15	i0_LQ_P3Flower_c1732/f1p0/630	13.5147	0	4.7565	0.00019566	0.0019507	i0_LQ_P3Flower_c1548/f1p0/882	10.6267	53.87	-2.3418	8.895e-08	2.1778e-06	i0_LQ_PC3Leaf_c2368/f1p11/767	60.9163	0	6.9288	4.8243e-15	2.3949e-13
i0_LQ_P3Flower_c14514/f1p0/366	0.201588	43.4188	-7.7508	1.1246e-11	3.6675e-10	i0_LQ_P3Flower_c1537/f1p0/820	8.66606	60.7884	-2.8103	2.3399e-13	5.0665e-12	i0_LQ_P3Flower_c5505/f1p2/841	1458.48	679.575	1.1018	2.7234e-45	4.3925e-43	i0_LQ_P3Flower_c17998/f12p0/832	149.395	6.24249	4.5809	1.0182e-34	1.0965e-32	i0_LQ_P3Flower_c1550/f1p5/922	71.45	2.14393	5.0586	4.7046e-19	3.2941e-17	i0_LQ_PC3Leaf_c2390/f1p1/838	48.5931	2.91929	4.0571	3.037e-11	1.0728e-09
i0_LQ_P3Flower_c14538/f1p0/442	15.9839	99.0376	-2.6314	1.6605e-19	9.3417e-18	i0_LQ_P3Flower_c15469/f1p0/608	5.41451	24.8581	-2.1988	2.8386e-05	0.00023334	i0_LQ_P3Flower_c5524/f1p0/586	17.6808	123.921	-2.8092	7.6491e-24	6.1226e-22	i0_LQ_P3Flower_c18044/f7p1/640	28.0205	0	5.8084	4.5798e-08	8.8176e-07	i0_LQ_P3Flower_c15501/f1p0/643	32.1243	0.131664	7.9307	1.5568e-08	4.2421e-07	i0_LQ_PC3Leaf_c2395/f1p0/860	105.182	21.7858	2.2714	3.7856e-13	1.597e-11
i0_LQ_P3Flower_c14561/f1p0/778	151.811	65.9218	1.2034	6.1666e-06	9.4287e-05	i0_LQ_P3Flower_c15488/f1p4/498	25.0082	1.37893	4.1808	3.8417e-06	3.7105e-05	i0_LQ_P3Flower_c5641/f1p4/577	98.8498	0	7.6272	3.8267e-22	2.7979e-20	i0_LQ_P3Flower_c18075/f5p0/745	257.283	10.6437	4.5953	1.3337e-58	2.7979e-56	i0_LQ_P3Flower_c15640/f6p0/299	27.8305	3.18101	3.1291	1.0906e-06	2.2423e-05	i0_LQ_PC3Leaf_c2515/f1p0/442	25.2242	2.22215	3.5048	5.9776e-06	9.8056e-05
i0_LQ_P3Flower_c14570/f1p4/570	134.651	706.277	-2.391	7.4515e-118	3.0671e-115	i0_LQ_P3Flower_c1559/f1p5/737	24.5099	1.26231	4.2792	4.0215e-06	3.8723e-05	i0_LQ_P3Flower_c5764/f1p8/1008	37.0398	7.31274	2.3406	1.8608e-05	0.00027695	i0_LQ_P3Flower_c18161/f1p4/858	86.5155	20.165	2.1011	7.1125e-11	1.9229e-09	i0_LQ_P3Flower_c15698/f3p0/324	18.99	0	5.2472	3.9775e-06	7.3696e-05	i0_LQ_PC3Leaf_c2598/f1p2/898	59.2204	5.90089	3.3271	1.2276e-11	4.5073e-10
i0_LQ_P3Flower_c14577/f1p0/910	38.6114	4.21554	3.1952	3.2268e-07	6.1931e-06	i0_LQ_P3Flower_c16220/f1p0/289	0.405733	14.7629	-5.1853	2.4555e-05	0.00020455	i0_LQ_P3Flower_c5981/f1p0/746	1.71265	21.6754	-3.6618	3.0877e-06	5.3635e-05	i0_LQ_P3Flower_c18167/f2p3/847	67.8554	29.271	1.213	0.00012974	0.0013553	i0_LQ_P3Flower_c15932/f1p0/299	14.0712	0	4.8147	8.3497e-05	0.0011354	i0_LQ_PC3Leaf_c2694/f1p0/447	1.47988	14.8897	-3.3308	0.00023529	0.0026883
i0_LQ_P3Flower_c1458/f2p0/714	20.9966	86.6782	-2.0455	7.7674e-14	3.0689e-12	i0_LQ_P3Flower_c16625/f1p0/371	0.48688	26.6916	-5.7767	1.4108e-08	1.9005e-07	i0_LQ_P3Flower_c6189/f1p0/523	135.661	351.978	-1.3755	6.9744e-30	7.0897e-28	i0_LQ_P3Flower_c18232/f2p6/598	301.475	1.06437	8.1459	2.1006e-63	5.0269e-61	i0_LQ_P3Flower_c1662/f1p8/933	23.3134	0	5.5431	3.0016e-07	6.7714e-06	i0_LQ_PC3Leaf_c2878/f1p0/551	43.4449	9.26331	2.2296	4.0299e-06	6.8383e-05
i0_LQ_P3Flower_c14613/f1p0/489	9.42222	507.193	-5.7503	3.7626e-134	1.7801e-131	i0_LQ_P3Flower_c1679/f1p2/397	0.284013	9.67346	-5.09	0.00064577	0.0038873	i0_LQ_P3Flower_c6323/f1p25/485	631.448	76.4953	3.0452	7.8129e-96	2.8645e-93	i0_LQ_P3Flower_c1838/f1p0/526	22.413	0.40419	5.7932	1.0117e-06	1.6078e-05	i0_LQ_P3Flower_c1679/f1p2/397	21.7591	0.833874	4.7056	1.0871e-06	2.2363e-05	i0_LQ_PC3Leaf_c2882/f1p0/875	17.0195	1092.51	-6.0043	2.0387e-270	4.7533e-267
i0_LQ_P3Flower_c14619/f1p0/743	0	12.2728	-4.6174	0.00015077	0.0016928	i0_LQ_P3Flower_c1687/f1p0/957	2.07654	35.8181	-4.1084	1.9486e-10	3.2379e-09	i0_LQ_P3Flower_c6360/f1p0/916	13.9338	43.4417	-1.6405	8.3959e-06	0.00013461	i0_LQ_P3Flower_c1862/f1p0/545	55.8567	0	6.8037	2.5888e-14	9.5149e-13	i0_LQ_P3Flower_c1717/f1p2/676	23.946	5.22576	2.1961	0.00015373	0.0019422	i0_LQ_PC3Leaf_c2906/f1p4/640	132.24	17.5663	2.9123	2.8082e-21	2.1444e-19
i0_LQ_P3Flower_c14620/f1p1/823	115.159	27.7138	2.055	6.0869e-11	1.8363e-09	i0_LQ_P3Flower_c1717/f1p2/676	0.257235	90.7857	-8.4632	2.8055e-21	1.0075e-19	i0_LQ_P3Flower_c6463/f1p3/495	20.1838	92.9379	-2.2031	1.0978e-14	5.0006e-13	i0_LQ_P3Flower_c1883/f1p0/923	0	108.805	-7.7656	2.6019e-25	1.9126e-23	i0_LQ_P3Flower_c1732/f1p0/630	12.8059	0	4.6787	0.00018658	0.002298	i0_LQ_PC3Leaf_c3007/f1p5/839	0.732872	25.1565	-5.1012	1.0581e-07	2.3398e-06
i0_LQ_P3Flower_c1464/f2p0/878	20.5309	44.826	-1.1265	0.00013568	0.0015414	i0_LQ_P3Flower_c17246/f1p0/344	13.2139	0.280878	5.556	0.00033816	0.0021945	i0_LQ_P3Flower_c6596/f1p7/696	3.23171	27.871	-3.1084	6.1748e-07	1.1999e-05	i0_LQ_P3Flower_c19249/f1p0/910	28.4034	0.141017	7.654	1.3109e-07	2.3607e-06	i0_LQ_P3Flower_c17603/f1p0/327	19.8109	0.219441	6.4963	2.8882e-06	5.4974e-05	i0_LQ_PC3Leaf_c3255/f1p0/638	3.0353	21.5409	-2.8272	3.7121e-05	0.00051971
i0_LQ_P3Flower_c14640/f1p0/659	0	10.6742	-4.4161	0.00044893	0.0044304	i0_LQ_P3Flower_c18232/f2p6/598	37.5084	0.973218	5.2683	1.9763e-09	2.9513e-08	i0_LQ_P3Flower_c6785/f1p0/965	64.0293	8.60809	2.895	1.2676e-10	4.0301e-09	i0_LQ_P3Flower_c1934/f1p23/681	4.79945	56.5718	-3.5591	7.603e-13	2.4862e-11	i0_LQ_P3Flower_c17998/f12p0/832	141.56	19.3547	2.8707	3.6624e-26	3.6445e-24	i0_LQ_PC3Leaf_c3262/f1p6/973	66.5063	19.4643	1.7727	1.3684e-06	2.5288e-05
i0_LQ_P3Flower_c14687/f1p0/864	0.0806352	39.8401	-8.9486	1.2588e-09	3.3158e-08	i0_LQ_P3Flower_c1883/f1p0/923	0	99.4872	-7.6364	3.726e-25	1.6468e-23	i0_LQ_P3Flower_c6970/f1p0/842	34.8264	133.341	-1.9369	7.0135e-18	3.9251e-16	i0_LQ_P3Flower_c2035/f1p2/554	590.292	168.029	1.8127	1.8458e-53	3.437e-51	i0_LQ_P3Flower_c18044/f7p1/640	26.551	0	5.7307	4.5456e-08	1.1657e-06	i0_LQ_PC3Leaf_c3352/f1p0/879	49.7209	6.25818	2.99	3.887e-09	1.0679e-07
i0_LQ_P3Flower_c14701/f1p0/775	0.241906	196.446	-9.6655	1.0577e-37	1.2232e-35	i0_LQ_P3Flower_c18874/f1p0/451	53.3462	15.7949	1.7559	0.00011791	0.00085355	i0_LQ_P3Flower_c698/f3p0/694	237.559	574.738	-1.2746	2.046e-43	3.1576e-41	i0_LQ_P3Flower_c21245/f1p0/767	49.4471	11.1031	2.1549	5.4505e-07	9.0372e-06	i0_LQ_P3Flower_c18075/f5p0/745	243.79	11.7181	4.3788	2.6295e-58	6.4043e-56	i0_LQ_PC3Leaf_c3361/f1p0/887	75.2323	19.9993	1.9114	5.3778e-08	1.246e-06
i0_LQ_P3Flower_c14737/f1p0/497	0	34.5045	-6.1087	1.547e-10	4.4815e-09	i0_LQ_P3Flower_c19023/f2p0/756	15.8727	63.0617	-1.9902	2.3557e-10	3.8738e-09	i0_LQ_P3Flower_c7003/f1p6/574	4.60558	21.0291	-2.1909	0.00024758	0.0028307	i0_LQ_P3Flower_c21382/f1p0/860	16.5001	1.93338	3.0933	0.00038131	0.0035177	i0_LQ_P3Flower_c18161/f1p4/858	81.9782	31.6925	1.3711	2.0845e-07	4.8337e-06	i0_LQ_PC3Leaf_c3368/f1p7/810	0	31.8072	-5.9913	2.0319e-09	5.8175e-08
i0_LQ_P3Flower_c1476/f2p0/675	0.940206	41.402	-5.4606	1.7984e-12	6.3635e-11	i0_LQ_P3Flower_c1934/f1p23/681	0.325804	51.7272	-7.3108	3.4423e-14	7.962e-13	i0_LQ_P3Flower_c7053/f1p0/794	256.611	50.705	2.3394	1.9633e-29	1.9543e-27	i0_LQ_P3Flower_c2142/f2p0/617	876.383	168.006	2.383	8.5987e-112	4.5917e-109	i0_LQ_P3Flower_c18232/f2p6/598	285.664	4.50292	5.9873	9.8447e-72	3.197e-69	i0_LQ_PC3Leaf_c3424/f1p8/591	26.0088	3.7807	2.7823	4.2312e-05	0.00058536
i0_LQ_P3Flower_c14781/f1p1/978	0	10.8289	-4.4368	0.0004036	0.0040369	i0_LQ_P3Flower_c19587/f1p81/643	0.12172	36.0756	-8.2113	1.3902e-09	2.1076e-08	i0_LQ_P3Flower_c712/f3p0/922	216.602	25.4772	3.0878	1.5735e-34	1.8994e-32	i0_LQ_P3Flower_c2169/f1p0/674	12.1286	0	4.6003	0.0004565	0.0041202	i0_LQ_P3Flower_c1838/f1p0/526	21.2376	0	5.4085	1.028e-06	2.1247e-05	i0_LQ_PC3Leaf_c3458/f1p0/916	122.386	0	7.9353	9.721e-27	9.7553e-25
i0_LQ_P3Flower_c14804/f1p0/611	85.5515	34.8082	1.2974	0.0002336	0.0025047	i0_LQ_P3Flower_c1976/f1p0/992	822.842	1.75097	8.8763	1.2811e-148	5.9991e-146	i0_LQ_P3Flower_c7139/f1p0/934	13.4069	35.4834	-1.4042	0.00025928	0.002946	i0_LQ_P3Flower_c2188/f1p0/815	21.0633	0	5.3967	2.2803e-06	3.4076e-05	i0_LQ_P3Flower_c1862/f1p0/545	52.9274	1.23589	5.4204	1.2159e-14	6.321e-13	i0_LQ_PC3Leaf_c3463/f1p0/980	40.6057	12.0863	1.7483	0.00018888	0.002213
i0_LQ_P3Flower_c14817/f1p0/900	0	120.56	-7.9136	3.1833e-29	2.7708e-27	i0_LQ_P3Flower_c20079/f1p1/620	123.394	568.082	-2.2028	2.8997e-89	6.1991e-87	i0_LQ_P3Flower_c7228/f1p0/748	3.27816	49.9943	-3.9308	4.6796e-13	1.8719e-11	i0_LQ_P3Flower_c2310/f1p4/927	18.3898	101.1	-2.4588	8.01e-16	3.2986e-14	i0_LQ_P3Flower_c19249/f1p0/910	26.9138	0	5.7503	3.6874e-08	9.5466e-07	i0_LQ_PC3Leaf_c3517/f1p17/821	137.998	28.4866	2.2763	8.0069e-17	4.6362e-15
i0_LQ_P3Flower_c1483/f2p20/626	0.201588	11.4477	-5.8275	0.0002151	0.0023279	i0_LQ_P3Flower_c2026/f1p7/863	24.5611	0	5.6183	1.0016e-06	1.057e-05	i0_LQ_P3Flower_c7236/f1p8/655	0.0390304	17.2284	-8.786	6.6591e-05	0.00088272	i0_LQ_P3Flower_c2331/f1p0/923	78.6585	0.13473	9.1894	6.0433e-16	2.516e-14	i0_LQ_P3Flower_c19587/f1p81/643	64.7723	16.7512	1.9511	6.411e-09	1.827e-07	i0_LQ_PC3Leaf_c3526/f1p0/749	65.689	26.7094	1.2983	0.00021098	0.0024436
i0_LQ_P3Flower_c14924/f1p20/448	1.52683	27.2832	-4.1594	2.9286e-08	6.5671e-07	i0_LQ_P3Flower_c2035/f1p2/554	36.6406	153.64	-2.068	6.1796e-24	2.5786e-22	i0_LQ_P3Flower_c735/f3p0/705	57.393	261.911	-2.1901	2.989e-38	4.0699e-36	i0_LQ_P3Flower_c2392/f1p0/864	51.5863	144.987	-1.4909	2.6665e-12	8.2518e-11	i0_LQ_P3Flower_c20079/f1p1/620	865.638	41.0977	4.3966	1.6962e-202	2.1589e-199	i0_LQ_PC3Leaf_c3539/f1p0/950	64.2913	8.62934	2.8973	4.5728e-11	1.5897e-09
i0_LQ_P3Flower_c14929/f1p4/681	145.196	25.417	2.5141	1.3196e-17	6.6859e-16	i0_LQ_P3Flower_c2091/f1p7/705	0	21.5738	-5.4312	3.2857e-07	3.7192e-06	i0_LQ_P3Flower_c739/f3p0/895	236.013	6.40636	5.2032	4.1929e-53	7.9381e-51	i0_LQ_P3Flower_c2419/f1p0/743	634.373	8.56344	6.211	1.626e-148	1.3824e-145	i0_LQ_P3Flower_c2035/f1p2/554	559.334	76.1218	2.8773	2.0056e-98	9.7696e-96	i0_LQ_PC3Leaf_c3898/f1p0/1019	54.6876	9.25765	2.5625	1.545e-08	3.8733e-07
i0_LQ_P3Flower_c14945/f1p6/611	4.51557	50.9608	-3.4964	4.714e-13	1.7425e-11	i0_LQ_P3Flower_c21382/f1p0/860	22.7775	1.76781	3.6876	2.7688e-05	0.00022817	i0_LQ_P3Flower_c7430/f1p24/720	27.3017	0	5.7709	1.4127e-07	3.0104e-06	i0_LQ_P3Flower_c2441/f1p5/513	19.81	0	5.3082	4.6956e-06	6.6216e-05	i0_LQ_P3Flower_c21245/f1p0/767	46.8538	20.5901	1.1862	0.00038903	0.0043601	i0_LQ_PC3Leaf_c3966/f1p0/832	52.083	17.1672	1.6012	8.0502e-05	0.0010439
i0_LQ_P3Flower_c1495/f2p4/774	1.97677	18.6902	-3.2411	1.9602e-05	0.00027095	i0_LQ_P3Flower_c2142/f2p0/617	1.3726	153.619	-6.8063	1.9659e-40	1.5529e-38	i0_LQ_P3Flower_c7480/f1p0/586	40.6564	4.43587	3.1962	6.4626e-08	1.4431e-06	i0_LQ_P3Flower_c2569/f1p0/788	15.4784	0	4.9522	5.9936e-05	0.00068074	i0_LQ_P3Flower_c2142/f2p0/617	830.422	5.04494	7.3629	4.2571e-191	4.8687e-188	i0_LQ_PC3Leaf_c3986/f1p0/849	15.9165	1.47272	3.434	0.00036501	0.0039394
i0_LQ_P3Flower_c15027/f1p0/929	212.746	82.2729	1.3706	8.0631e-10	2.1814e-08	i0_LQ_P3Flower_c2291/f1p5/417	299.497	0.0837707	11.804	1.0976e-36	7.812e-35	i0_LQ_P3Flower_c7500/f1p1/919	306.97	16.9478	4.1789	4.7416e-62	1.0865e-59	i0_LQ_P3Flower_c2570/f1p0/976	3.65301	41.601	-3.5095	9.6824e-10	2.2925e-08	i0_LQ_P3Flower_c2169/f1p0/674	11.4925	0.0877762	7.0326	0.00044685	0.0049248	i0_LQ_PC3Leaf_c4235/f1p0/983	112.733	37.0903	1.6038	6.294e-09	1.6771e-07
i0_LQ_P3Flower_c15041/f1p0/567	5.03164	19.687	-1.9681	0.00048277	0.0047225	i0_LQ_P3Flower_c2310/f1p4/927	39.9838	92.4422	-1.2091	7.0291e-09	9.8491e-08	i0_LQ_P3Flower_c7722/f1p0/713	0.761873	18.3198	-4.5877	5.8699e-06	9.6773e-05	i0_LQ_P3Flower_c2603/f1p2/800	617.697	0	10.271	4.7554e-98	2.0761e-95	i0_LQ_P3Flower_c2188/f1p0/815	19.9587	0.044327	8.8146	2.1878e-05	0.00034612	i0_LQ_PC3Leaf_c4406/f1p6/744	82.7483	37.6554	1.1359	0.00023093	0.0026459
i0_LQ_P3Flower_c15049/f1p0/506	43.2382	211.949	-2.2933	3.0358e-35	3.2526e-33	i0_LQ_P3Flower_c2381/f1p2/853	24.5968	3.92614	2.6473	0.00030196	0.001985	i0_LQ_P3Flower_c7743/f1p0/570	0.494515	13.4262	-4.7629	9.5826e-05	0.0012195	i0_LQ_P3Flower_c2688/f1p0/629	14.9586	0.22455	6.0578	6.582e-05	0.00073963	i0_LQ_P3Flower_c2290/f1p2/965	1098.66	27.8163	5.3037	4.4741e-270	8.2106e-267	i0_LQ_PC3Leaf_c4603/f1p6/846	33.9039	5.13273	2.7237	3.8722e-06	6.5884e-05
i0_LQ_P3Flower_c15069/f1p112/889	666.651	122.624	2.4427	5.7748e-72	1.2338e-69	i0_LQ_P3Flower_c2392/f1p0/864	4.92195	132.57	-4.7514	3.8754e-36	2.7028e-34	i0_LQ_P3Flower_c7744/f1p3/996	0.434018	47.4198	-6.7716	3.4557e-13	1.3994e-11	i0_LQ_P3Flower_c2717/f1p0/897	27.9044	1.39221	4.325	1.6109e-07	2.8618e-06	i0_LQ_P3Flower_c2331/f1p0/923	74.5333	0.0877762	9.7298	1.1857e-14	6.1721e-13	i0_LQ_PC3Leaf_c4765/f1p0/912	47.8545	4.05695	3.5602	3.441e-10	1.0925e-08
i0_LQ_P3Flower_c15081/f1p0/845	149.466	27.0485	2.4662	1.2188e-17	6.1836e-16	i0_LQ_P3Flower_c2419/f1p0/743	49.6297	7.8301	2.6641	2.539e-07	2.9208e-06	i0_LQ_P3Flower_c7778/f1p0/1003	113.266	8.45907	3.7431	3.026e-22	2.2276e-20	i0_LQ_P3Flower_c2724/f1p0/806	55.1775	133.702	-1.2769	1.9955e-09	4.569e-08	i0_LQ_P3Flower_c2392/f1p0/864	48.8809	0.531924	6.5219	2.0585e-13	9.5665e-12	i0_LQ_PC3Leaf_c4769/f1p2/846	15.7238	0	4.9749	6.9593e-05	0.00091622
i0_LQ_P3Flower_c15212/f1p0/578	0.484214	14.2833	-4.8825	3.8531e-05	0.00050012	i0_LQ_P3Flower_c2421/f1p5/373	0.140789	13.6542	-6.5997	6.4995e-05	0.00049727	i0_LQ_P3Flower_c7836/f1p0/438	288.387	0.182226	10.628	2.9442e-43	4.5254e-41	i0_LQ_P3Flower_c2764/f1p0/902	72.5214	0	7.1803	9.1435e-18	4.3537e-16	i0_LQ_P3Flower_c2419/f1p0/743	601.103	14.487	5.3748	6.5911e-149	5.4179e-146	i0_LQ_PC3Leaf_c4916/f1p2/884	236.251	12.4615	4.2448	5.9162e-50	1.3392e-47
i0_LQ_P3Flower_c15213/f1p11/581	0.0806352	18.9764	-7.8786	8.1915e-06	0.00012222	i0_LQ_P3Flower_c2442/f1p2/755	251.947	89.0889	1.4998	5.7114e-13	1.1971e-11	i0_LQ_P3Flower_c7845/f1p0/512	516.639	157.877	1.7104	1.8828e-36	2.4108e-34	i0_LQ_P3Flower_c2832/f1p2/359	14.0923	0	4.8168	0.00013788	0.0014302	i0_LQ_P3Flower_c2436/f1p7/730	0	13.2705	-4.7301	0.00027883	0.0032611	i0_LQ_PC3Leaf_c5049/f1p3/887	0.143129	14.1568	-6.628	7.6734e-05	0.00099967
i0_LQ_P3Flower_c15231/f1p0/913	0.0834574	18.7216	-7.8095	8.769e-06	0.00013004	i0_LQ_P3Flower_c2570/f1p0/976	2.20516	38.0385	-4.1085	5.3922e-11	9.4605e-10	i0_LQ_P3Flower_c7943/f1p0/943	0.273212	21.4425	-6.2943	7.4303e-07	1.425e-05	i0_LQ_P3Flower_c2838/f1p4/898	43.6629	92.7392	-1.0868	9.8946e-06	0.00013152	i0_LQ_P3Flower_c2441/f1p5/513	18.7711	0	5.2304	4.5431e-06	8.3296e-05	i0_LQ_PC3Leaf_c5060/f1p1/470	86.0823	5.41725	3.9901	1.4347e-18	9.232e-17
i0_LQ_P3Flower_c15319/f1p12/815	0.0403176	61.4154	-10.573	2.2163e-11	7.0052e-10	i0_LQ_P3Flower_c2724/f1p0/806	9.12778	122.252	-3.7435	1.4652e-30	8.095e-29	i0_LQ_P3Flower_c8254/f1p3/837	22.2473	2.9251	2.9271	0.00013648	0.0016696	i0_LQ_P3Flower_c2919/f1p0/968	54.1275	3.76391	3.8461	1.8985e-12	5.9721e-11	i0_LQ_P3Flower_c2569/f1p0/788	14.6666	0	4.8745	5.7376e-05	0.00081874	i0_LQ_PC3Leaf_c5206/f1p0/963	36.2465	75.116	-1.0513	2.8227e-05	0.00040566
i0_LQ_P3Flower_c1537/f1p0/820	8.61144	67.0588	-2.9611	5.5074e-15	2.3506e-13	i0_LQ_P3Flower_c2730/f1p0/905	2.51149	26.1779	-3.3817	2.5361e-07	2.9186e-06	i0_LQ_P3Flower_c8273/f1p0/762	100.683	13.5369	2.8949	7.3713e-16	3.6354e-14	i0_LQ_P3Flower_c2976/f1p0/523	17.4998	0	5.1293	1.8077e-05	0.00022885	i0_LQ_P3Flower_c2603/f1p2/800	585.302	0.251918	11.182	5.7277e-83	2.2599e-80	i0_LQ_PC3Leaf_c5442/f1p4/699	29.2884	3.09358	3.243	2.4943e-06	4.3858e-05
i0_LQ_P3Flower_c15469/f1p0/608	5.38038	27.523	-2.3549	6.1258e-06	9.3742e-05	i0_LQ_P3Flower_c2838/f1p4/898	7.34377	84.7973	-3.5294	5.143e-21	1.8193e-19	i0_LQ_P3Flower_c8330/f1p0/628	337.227	0.983861	8.4211	1.4056e-66	3.5691e-64	i0_LQ_P3Flower_c2977/f1p8/778	35.6349	1.7964	4.3101	3.3087e-09	7.3747e-08	i0_LQ_P3Flower_c2636/f1p1/895	14.7438	0.141759	6.7005	5.9136e-05	0.00083945	i0_LQ_PC3Leaf_c5449/f1p0/857	113.049	253.304	-1.1639	1.4592e-16	8.3046e-15
i0_LQ_P3Flower_c1550/f1p5/922	0	67.3244	-7.0731	3.1458e-18	1.6453e-16	i0_LQ_P3Flower_c2847/f1p1/730	65.1457	8.03829	3.0187	1.685e-10	2.8133e-09	i0_LQ_P3Flower_c8402/f1p0/767	57.9386	7.17677	3.0131	3.9674e-10	1.1937e-08	i0_LQ_P3Flower_c2987/f1p0/813	25.0663	0	5.6477	2.3599e-07	4.0989e-06	i0_LQ_P3Flower_c2688/f1p0/629	14.1741	101.074	-2.8341	2.1831e-16	1.2992e-14	i0_LQ_PC3Leaf_c5778/f1p0/920	36.3494	3.8343	3.2449	1.5455e-07	3.3271e-06
i0_LQ_P3Flower_c15501/f1p0/643	0.0403176	30.2694	-9.5522	3.7911e-07	7.1966e-06	i0_LQ_P3Flower_c2899/f1p0/925	107.77	8.94868	3.5901	2.1322e-19	6.8412e-18	i0_LQ_P3Flower_c8430/f1p0/687	705.012	37.5456	4.2309	3.8549e-141	2.1785e-138	i0_LQ_P3Flower_c3011/f1p22/840	45.786	12.6332	1.8577	1.2946e-05	0.00016848	i0_LQ_P3Flower_c2709/f1p0/1009	7.87346	56.4612	-2.8422	7.8998e-10	2.5497e-08	i0_LQ_PC3Leaf_c5896/f1p0/746	78.4363	32.7135	1.2616	7.9157e-05	0.0010281
i0_LQ_P3Flower_c15640/f6p0/299	4.14344	26.2235	-2.662	2.9779e-06	4.8309e-05	i0_LQ_P3Flower_c2932/f1p0/489	28.4719	68.529	-1.2672	2.9751e-07	3.3921e-06	i0_LQ_P3Flower_c8464/f1p2/858	11.8949	70.3561	-2.5643	3.6287e-13	1.4663e-11	i0_LQ_P3Flower_c3134/f1p8/837	54.9251	167.514	-1.6087	2.1566e-15	8.6228e-14	i0_LQ_P3Flower_c2764/f1p0/902	68.7181	0	7.1026	1.0866e-17	6.9488e-16	i0_LQ_PC3Leaf_c6128/f1p0/920	27.3765	71.9628	-1.3943	6.2711e-07	1.2273e-05
i0_LQ_P3Flower_c15698/f3p0/324	0	17.8935	-5.1614	3.7164e-06	5.9274e-05	i0_LQ_P3Flower_c3134/f1p8/837	6.24829	153.169	-4.6155	3.4292e-41	2.7679e-39	i0_LQ_P3Flower_c8551/f1p0/652	2.68568	17.8581	-2.7332	0.00016034	0.0019233	i0_LQ_P3Flower_c3167/f1p2/533	175.311	0.268562	9.3504	6.5137e-33	6.5051e-31	i0_LQ_P3Flower_c2832/f1p2/359	13.3532	0.0438881	8.2491	0.00033463	0.0038264	i0_LQ_PC3Leaf_c6136/f1p2/672	140.193	300.777	-1.1013	4.7701e-18	2.9527e-16
i0_LQ_P3Flower_c15932/f1p0/299	0	13.2587	-4.7289	7.7627e-05	0.00093978	i0_LQ_P3Flower_c3246/f1p7/782	39.3703	83.0217	-1.0764	3.0294e-07	3.4481e-06	i0_LQ_P3Flower_c8684/f1p0/925	3.99827	19.6167	-2.2946	0.0002857	0.0032195	i0_LQ_P3Flower_c3190/f1p0/917	73.4646	5.55806	3.7244	5.0432e-16	2.1188e-14	i0_LQ_P3Flower_c2838/f1p4/898	41.373	91.2434	-1.141	7.6478e-05	0.0010538	i0_LQ_PC3Leaf_c6179/f1p2/670	19.7557	0.244872	6.3341	6.4387e-06	0.00010503
i0_LQ_P3Flower_c1662/f1p8/933	0.0806352	21.9672	-8.0897	2.0747e-06	3.4764e-05	i0_LQ_P3Flower_c3290/f1p2/921	35.4298	0.806498	5.4571	4.6852e-09	6.7033e-08	i0_LQ_P3Flower_c8733/f1p2/768	38.434	8.85198	2.1183	4.8314e-05	0.00065952	i0_LQ_P3Flower_c3224/f1p0/926	25.7588	4.13172	2.6403	4.3469e-05	0.00050855	i0_LQ_P3Flower_c2976/f1p0/523	16.582	0.0438881	8.5616	8.5673e-05	0.00116	i0_LQ_PC3Leaf_c6246/f1p0/787	167.409	36.499	2.1974	3.2312e-19	2.1669e-17
i0_LQ_P3Flower_c1679/f1p2/397	0.282223	20.5027	-6.1828	8.3314e-07	1.4932e-05	i0_LQ_P3Flower_c3306/f1p6/718	36.6945	9.01028	2.0259	0.00030235	0.0019866	i0_LQ_P3Flower_c8784/f1p1/567	568.492	235.402	1.272	3.0945e-24	2.5172e-22	i0_LQ_P3Flower_c3240/f1p0/639	70.6345	4.71555	3.9049	6.1783e-16	2.5689e-14	i0_LQ_P3Flower_c2977/f1p8/778	33.7661	0.921651	5.1952	7.9415e-10	2.56e-08	i0_LQ_PC3Leaf_c6274/f1p1/651	180.075	29.8047	2.595	4.4881e-25	4.1745e-23
i0_LQ_P3Flower_c1717/f1p2/676	0.255614	22.5633	-6.4639	2.7857e-07	5.3992e-06	i0_LQ_P3Flower_c3417/f1p3/841	15.4394	0	4.9485	0.00014085	0.0010012	i0_LQ_P3Flower_c9114/f1p0/987	12.2844	52.5925	-2.098	1.5151e-08	3.7057e-07	i0_LQ_P3Flower_c3246/f1p7/782	34.8443	90.7973	-1.3817	1.6114e-07	2.862e-06	i0_LQ_P3Flower_c2987/f1p0/813	23.7517	0	5.57	2.3194e-07	5.3347e-06	i0_LQ_PC3Leaf_c6379/f1p31/971	16.1002	0.337244	5.5771	4.5633e-05	0.00062753
i0_LQ_P3Flower_c1722/f1p4/888	19.1517	45.3798	-1.2446	4.5705e-05	0.00058411	i0_LQ_P3Flower_c3445/f1p0/966	7.9682	29.6754	-1.8969	2.2598e-05	0.00018954	i0_LQ_P3Flower_c9245/f1p0/692	0.702546	36.4823	-5.6985	7.9886e-11	2.6038e-09	i0_LQ_P3Flower_c3285/f1p0/761	33.96	0.08982	8.5626	3.4207e-08	6.6908e-07	i0_LQ_P3Flower_c3167/f1p2/533	166.117	1.71383	6.5988	1.2594e-41	2.1511e-39	i0_LQ_PC3Leaf_c6416/f1p4/809	140.611	34.9444	2.0086	1.2599e-14	6.0777e-13
i0_LQ_P3Flower_c1732/f1p0/630	0	12.0665	-4.5929	0.00017338	0.0019191	i0_LQ_P3Flower_c3529/f1p0/526	1.34298	23.9075	-4.154	1.8602e-07	2.1825e-06	i0_LQ_P3Flower_c9280/f1p1/968	16.0586	87.8166	-2.4511	2.0008e-15	9.5846e-14	i0_LQ_P3Flower_c3417/f1p3/841	121.391	0	7.9235	4.2385e-27	3.3728e-25	i0_LQ_P3Flower_c3240/f1p0/639	66.9302	20.9346	1.6768	8.0533e-08	1.9866e-06	i0_LQ_PC3Leaf_c6456/f1p1/773	289.413	0	9.177	2.034e-53	4.9059e-51
i0_LQ_P3Flower_c17836/f1p0/341	3.23468	20.1861	-2.6417	4.3991e-05	0.00056426	i0_LQ_P3Flower_c3540/f1p0/711	197.225	11.4306	4.1089	4.9293e-38	3.6265e-36	i0_LQ_P3Flower_c932/f2p0/816	6.08874	28.8162	-2.2427	1.3988e-05	0.00021378	i0_LQ_P3Flower_c3432/f1p0/673	54.6889	0	6.7732	4.5899e-14	1.6486e-12	i0_LQ_P3Flower_c3272/f1p0/774	9.30346	35.9005	-1.9482	0.00011865	0.0015473	i0_LQ_PC3Leaf_c6458/f1p0/633	86.1423	22.4393	1.9407	3.9775e-09	1.0902e-07
i0_LQ_P3Flower_c17998/f12p0/832	14.8365	133.386	-3.1684	1.1435e-29	1.0147e-27	i0_LQ_P3Flower_c3557/f1p4/419	0	117.895	-7.8814	7.6727e-29	3.9922e-27	i0_LQ_P3Flower_c9336/f1p0/781	146.953	25.193	2.5443	2.0414e-19	1.2649e-17	i0_LQ_P3Flower_c3485/f1p0/820	25.7588	0.62874	5.3565	1.7488e-07	3.0932e-06	i0_LQ_P3Flower_c3285/f1p0/761	32.179	0.175552	7.5181	8.0408e-09	2.2605e-07	i0_LQ_PC3Leaf_c6492/f1p6/589	15.0197	1.13286	3.7288	0.00033901	0.003693
i0_LQ_P3Flower_c18044/f7p1/640	0	25.0179	-5.6449	4.307e-08	9.4176e-07	i0_LQ_P3Flower_c3614/f1p0/796	3.16472	28.7756	-3.1847	1.2011e-07	1.4416e-06	i0_LQ_P3Flower_c9339/f1p0/737	37.5679	7.66494	2.2932	2.1274e-05	0.00031321	i0_LQ_P3Flower_c3529/f1p0/526	6.33978	26.1466	-2.0441	0.00024101	0.0023425	i0_LQ_P3Flower_c3417/f1p3/841	115.025	5.17748	4.4735	1.1611e-28	1.2923e-26	i0_LQ_PC3Leaf_c6551/f1p0/895	204.148	74.6646	1.4511	6.2638e-13	2.5848e-11
i0_LQ_P3Flower_c18075/f5p0/745	0.927305	229.713	-7.9526	6.5439e-54	1.0836e-51	i0_LQ_P3Flower_c3638/f1p0/472	33.4576	1.06684	4.9709	2.0358e-08	2.6927e-07	i0_LQ_P3Flower_c942/f3p0/909	60.5462	19.1918	1.6575	2.6182e-05	0.00037851	i0_LQ_P3Flower_c3537/f1p0/772	95.6466	215.181	-1.1698	1.0531e-12	3.3905e-11	i0_LQ_P3Flower_c3422/f1p0/905	8.85853	56.4191	-2.671	2.9776e-09	8.914e-08	i0_LQ_PC3Leaf_c6560/f1p0/735	41.2533	95.7524	-1.2148	1.6832e-07	3.5949e-06
i0_LQ_P3Flower_c18161/f1p4/858	27.6873	77.2447	-1.4802	3.7891e-09	9.483e-08	i0_LQ_P3Flower_c3697/f1p0/627	12.2304	32.8993	-1.4276	0.00014083	0.0010011	i0_LQ_P3Flower_c9530/f1p8/517	1159.47	44.6698	4.698	3.4124e-244	3.5622e-241	i0_LQ_P3Flower_c3550/f1p0/906	43.0853	3.18861	3.7562	4.6542e-10	1.1469e-08	i0_LQ_P3Flower_c3432/f1p0/673	51.8208	0	6.6955	5.0536e-14	2.5034e-12	i0_LQ_PC3Leaf_c6637/f1p0/898	126.21	0	7.9797	2.0328e-27	2.1002e-25
i0_LQ_P3Flower_c18167/f2p3/847	14.3752	60.5841	-2.0754	3.0528e-10	8.5842e-09	i0_LQ_P3Flower_c3699/f1p0/958	140.793	18.3187	2.9422	2.2895e-20	7.7636e-19	i0_LQ_P3Flower_c9717/f1p0/749	0.156121	13.2981	-6.4124	0.00010083	0.001276	i0_LQ_P3Flower_c3557/f1p4/419	17.5576	128.937	-2.8765	5.4675e-23	3.5902e-21	i0_LQ_P3Flower_c3445/f1p0/966	10.323	74.2868	-2.8472	1.6928e-12	7.2374e-11	i0_LQ_PC3Leaf_c6668/f1p0/901	40.9949	7.93002	2.37	3.1199e-06	5.3896e-05
i0_LQ_P3Flower_c18232/f2p6/598	37.272	269.17	-2.8524	1.1939e-53	1.9591e-51	i0_LQ_P3Flower_c3715/f1p6/639	0.568027	10.8409	-4.2544	0.00041963	0.0026549	i0_LQ_P3Flower_c9763/f1p8/862	2.2138	15.8734	-2.842	0.00029226	0.0032875	i0_LQ_P3Flower_c3582/f1p0/973	67.7399	31.0678	1.1246	0.00033168	0.0031145	i0_LQ_P3Flower_c3557/f1p4/419	16.6368	0.658322	4.6594	2.0817e-05	0.00033105	i0_LQ_PC3Leaf_c6686/f1p30/827	15.48	62.9243	-2.0232	3.6109e-09	9.9673e-08
i0_LQ_P3Flower_c1838/f1p0/526	0.0403176	20.0113	-8.9552	1.6932e-05	0.00023727	i0_LQ_P3Flower_c3731/f1p0/660	73.9055	18.2661	2.0165	3.251e-07	3.6846e-06	i0_LQ_P3Flower_c9866/f1p10/480	5.19533	30.7704	-2.5663	1.519e-06	2.7751e-05	i0_LQ_P3Flower_c3620/f1p0/504	36.2812	0	6.1812	5.3417e-10	1.3059e-08	i0_LQ_P3Flower_c3582/f1p0/973	64.1873	15.4113	2.0583	2.4051e-09	7.2802e-08	i0_LQ_PC3Leaf_c6774/f1p0/564	14.7069	0.252715	5.8628	9.5065e-05	0.0012042
i0_LQ_P3Flower_c1862/f1p0/545	2.79078	49.8712	-4.1595	6.4905e-14	2.5868e-12	i0_LQ_P3Flower_c3737/f1p0/668	0.162293	16.4667	-6.6648	1.1995e-05	0.00010601	i0_LQ_P3Flower_c9867/f1p0/955	36.6495	117.755	-1.6839	9.1693e-14	3.9002e-12	i0_LQ_P3Flower_c3638/f1p0/472	1612.82	1.16676	10.433	1.2179e-246	2.4592e-243	i0_LQ_P3Flower_c3620/f1p0/504	34.3785	4.36116	2.9787	1.1407e-07	2.7485e-06	i0_LQ_PC3Leaf_c6858/f1p0/734	1076.19	250.536	2.1028	1.1331e-107	7.0766e-105
i0_LQ_P3Flower_c19023/f2p0/756	15.7726	48.2237	-1.6123	9.9937e-07	1.7677e-05	i0_LQ_P3Flower_c3790/f1p0/758	4.78765	40.6506	-3.0859	5.0127e-10	7.9829e-09	i0_LQ_P3Flower_c9881/f1p0/852	60.8647	247.297	-2.0226	2.6238e-33	3.0017e-31	i0_LQ_P3Flower_c3731/f1p0/660	74.1201	19.9769	1.8915	1.9187e-08	3.879e-07	i0_LQ_P3Flower_c3638/f1p0/472	1528.24	15.6624	6.6084	0	0	i0_LQ_PC3Leaf_c686/f3p0/801	62.7721	0.0871431	9.4925	2.2051e-12	8.6795e-11
i0_LQ_P3Flower_c19249/f1p0/910	0	25.3598	-5.6645	3.4967e-08	7.7552e-07	i0_LQ_P3Flower_c3830/f1p0/468	12.4248	0.478396	4.6989	0.00074015	0.0043895	i0_LQ_PC3Leaf_c1003/f2p0/788	165.395	0.259306	9.317	2.0862e-30	2.1539e-28	i0_LQ_P3Flower_c3790/f1p0/758	13.2837	44.4578	-1.7428	1.5873e-05	0.00020317	i0_LQ_P3Flower_c3697/f1p0/627	43.8554	18.3092	1.2602	0.00034179	0.0038993	i0_LQ_PC3Leaf_c6863/f1p3/988	135.864	15.1629	3.1635	1.2495e-23	1.083e-21
i0_LQ_P3Flower_c19587/f1p81/643	0.120953	61.0322	-8.979	6.3225e-14	2.524e-12	i0_LQ_P3Flower_c3953/f1p5/738	67.0539	136.391	-1.0244	1.841e-10	3.0659e-09	i0_LQ_PC3Leaf_c1070/f2p0/704	113.948	27.6098	2.0451	9.2672e-12	3.2949e-10	i0_LQ_P3Flower_c3808/f1p7/977	26.8579	0	5.7473	8.7025e-08	1.6177e-06	i0_LQ_P3Flower_c3729/f1p0/484	34.1431	4.80531	2.8289	2.4609e-07	5.6304e-06	i0_LQ_PC3Leaf_c6923/f1p0/863	257.925	97.0221	1.4106	2.928e-15	1.4862e-13
i0_LQ_P3Flower_c1976/f1p0/992	817.656	13.2262	5.95	2.5507e-177	1.5749e-174	i0_LQ_P3Flower_c4009/f1p0/902	18.3886	53.0108	-1.5275	5.0724e-07	5.5994e-06	i0_LQ_PC3Leaf_c1072/f2p0/590	26.9216	4.52204	2.5737	0.00010227	0.0012927	i0_LQ_P3Flower_c3830/f1p0/468	240.429	0.523202	8.844	2.6396e-47	4.1e-45	i0_LQ_P3Flower_c3737/f1p0/668	3.72138	46.4775	-3.6426	3.4297e-10	1.1487e-08	i0_LQ_PC3Leaf_c6987/f1p3/597	1971.63	215.306	3.1949	0	0
i0_LQ_P3Flower_c20079/f1p1/620	122.616	815.655	-2.7338	3.2372e-153	1.709e-150	i0_LQ_P3Flower_c4047/f1p26/833	1.55518	29.4988	-4.2455	6.0158e-09	8.5039e-08	i0_LQ_PC3Leaf_c1078/f2p0/971	157.319	0.277094	9.1491	1.3826e-29	1.3856e-27	i0_LQ_P3Flower_c4060/f1p1/541	1282.65	1.69176	9.5664	1.0021e-222	1.7499e-219	i0_LQ_P3Flower_c3790/f1p0/758	12.587	71.0895	-2.4977	1.5753e-10	5.4666e-09	i0_LQ_PC3Leaf_c6998/f1p0/814	64.1871	15.0758	2.0901	8.3789e-08	1.8766e-06
i0_LQ_P3Flower_c2026/f1p7/863	24.4063	1.57122	3.9573	7.0691e-06	0.00010676	i0_LQ_P3Flower_c4060/f1p1/541	87.2347	1.54688	5.8175	2.4842e-20	8.395e-19	i0_LQ_PC3Leaf_c1080/f2p0/994	78.7141	3.60736	4.4476	9.8532e-18	5.4534e-16	i0_LQ_P3Flower_c4091/f1p0/538	17.1533	0.04491	8.5772	8.9009e-05	0.00096806	i0_LQ_P3Flower_c3830/f1p0/468	227.82	25.8225	3.1412	2.3818e-44	4.3508e-42	i0_LQ_PC3Leaf_c7011/f1p2/826	40.0814	10.9169	1.8764	9.0377e-05	0.0011538
i0_LQ_P3Flower_c2035/f1p2/554	36.4096	527.037	-3.8555	1.2867e-126	5.6471e-124	i0_LQ_P3Flower_c4080/f1p2/559	61.968	13.9774	2.1484	8.4982e-07	9.0871e-06	i0_LQ_PC3Leaf_c1179/f2p0/742	13.4233	0	4.7467	0.00031985	0.0035631	i0_LQ_P3Flower_c4094/f1p4/595	28.4155	0	5.8286	3.6857e-08	7.1882e-07	i0_LQ_P3Flower_c3953/f1p5/738	99.5535	29.0254	1.7782	1.0842e-11	4.2862e-10	i0_LQ_PC3Leaf_c7082/f1p19/987	438.389	7.39714	5.8891	9.278e-101	5.6431e-98
i0_LQ_P3Flower_c2091/f1p7/705	0	13.3144	-4.7349	7.4785e-05	0.00091055	i0_LQ_P3Flower_c4141/f1p0/545	15.5485	0.179039	6.4404	9.7423e-05	0.00071746	i0_LQ_PC3Leaf_c1287/f1p0/1044	60.1106	165.311	-1.4595	6.4389e-16	3.1797e-14	i0_LQ_P3Flower_c4141/f1p0/545	12.9579	0.195808	6.0483	0.00020345	0.0020187	i0_LQ_P3Flower_c4009/f1p0/902	97.0361	8.21586	3.562	1.0459e-21	8.5441e-20	i0_LQ_PC3Leaf_c7131/f1p6/845	66.4157	23.8197	1.4794	3.035e-05	0.00043288
i0_LQ_P3Flower_c2142/f2p0/617	1.36394	782.472	-9.1641	4.242e-155	2.2725e-152	i0_LQ_P3Flower_c4149/f1p3/515	61.7396	0.483324	6.9971	1.4635e-14	3.4609e-13	i0_LQ_PC3Leaf_c1350/f1p0/682	75.836	18.104	2.0666	2.0816e-08	4.9969e-07	i0_LQ_P3Flower_c4149/f1p3/515	506.13	0.528591	9.9031	4.5087e-85	1.6275e-82	i0_LQ_P3Flower_c4060/f1p1/541	1215.38	32.7116	5.2155	7.1541e-298	1.5682e-294	i0_LQ_PC3Leaf_c7269/f1p0/663	26.709	0	5.7393	1.4597e-07	3.1561e-06
i0_LQ_P3Flower_c2169/f1p0/674	0	10.8289	-4.4368	0.0004036	0.0040369	i0_LQ_P3Flower_c4216/f1p0/941	46.5376	5.21514	3.1576	3.0275e-08	3.9174e-07	i0_LQ_PC3Leaf_c1364/f1p0/734	34.5809	6.79888	2.3466	3.4178e-05	0.00048223	i0_LQ_P3Flower_c415/f3p0/827	31.3449	6.635	2.2401	4.3378e-05	0.00050776	i0_LQ_P3Flower_c4091/f1p0/538	16.2537	0.351105	5.5327	1.8883e-05	0.00030398	i0_LQ_PC3Leaf_c7317/f1p3/877	22.7769	1.99776	3.5111	1.6676e-05	0.00025094
i0_LQ_P3Flower_c2188/f1p0/815	0	18.8062	-5.2331	2.0717e-06	3.4746e-05	i0_LQ_P3Flower_c4246/f1p3/981	116.813	2.93033	5.317	2.9149e-26	1.3574e-24	i0_LQ_PC3Leaf_c1387/f1p0/723	13.647	0.469201	4.8622	0.00026554	0.003009	i0_LQ_P3Flower_c4284/f1p0/945	26.2024	5.85222	2.1626	0.00025694	0.0024816	i0_LQ_P3Flower_c4094/f1p4/595	26.9253	0	5.7509	3.6631e-08	9.4867e-07	i0_LQ_PC3Leaf_c7344/f1p1/689	59.5579	14.6274	2.0256	4.4596e-07	8.9149e-06
i0_LQ_P3Flower_c2291/f1p5/417	297.61	7.21772	5.3657	8.3243e-65	1.657e-62	i0_LQ_P3Flower_c4254/f1p0/804	3.20529	15.8918	-2.3098	0.00060598	0.003677	i0_LQ_PC3Leaf_c1402/f1p12/978	0.819637	14.3488	-4.1298	8.6704e-05	0.0011172	i0_LQ_P3Flower_c4333/f1p0/435	34.2759	0.13473	7.991	1.126e-08	2.3447e-07	i0_LQ_P3Flower_c4149/f1p3/515	479.587	31.1513	3.9444	3.5927e-107	1.9965e-104	i0_LQ_PC3Leaf_c8622/f3p7/978	53.1034	1.13286	5.5508	1.3401e-13	5.8988e-12
i0_LQ_P3Flower_c2331/f1p0/923	0.120953	70.2296	-9.1815	2.0384e-15	8.9464e-14	i0_LQ_P3Flower_c4311/f1p1/891	49.9912	16.2552	1.6208	0.00053807	0.003304	i0_LQ_PC3Leaf_c1486/f1p0/726	173.05	51.9051	1.7372	1.4536e-13	6.0968e-12	i0_LQ_P3Flower_c4334/f1p4/661	145.992	27.8577	2.3897	4.1438e-20	2.3122e-18	i0_LQ_P3Flower_c415/f3p0/827	29.701	0.838263	5.147	8.4203e-09	2.3604e-07	i0_LQ_PC3Root_c1001/f1p36/920	0	171.36	-8.4209	2.7878e-37	4.3721e-35
i0_LQ_P3Flower_c2392/f1p0/864	4.89093	46.0584	-3.2353	2.1149e-11	6.7139e-10	i0_LQ_P3Flower_c4334/f1p4/661	66.9565	25.472	1.3943	0.00055937	0.0034209	i0_LQ_PC3Leaf_c1511/f1p0/935	71.5184	11.7095	2.6106	1.6642e-10	5.2271e-09	i0_LQ_P3Flower_c4336/f1p0/581	21.6709	0.17964	6.9145	2.2373e-06	3.3479e-05	i0_LQ_P3Flower_c4284/f1p0/945	24.8282	3.62648	2.7753	1.2954e-05	0.00021594	i0_LQ_PC3Root_c1048/f1p0/735	0	12.5922	-4.6545	0.00020151	0.0023464
i0_LQ_P3Flower_c2419/f1p0/743	49.3169	566.395	-3.5217	4.4492e-129	2.0259e-126	i0_LQ_P3Flower_c4345/f1p0/958	0	140.782	-8.1373	3.0128e-33	1.8595e-31	i0_LQ_PC3Leaf_c1524/f1p0/878	52.1352	10.4462	2.3193	4.4822e-07	8.9147e-06	i0_LQ_P3Flower_c4345/f1p0/958	5.4954	153.967	-4.8083	1.1706e-37	1.3777e-35	i0_LQ_P3Flower_c4333/f1p0/435	32.4784	0.658322	5.6245	1.4643e-09	4.5511e-08	i0_LQ_PC3Root_c1050/f1p3/729	6.75886	25.7072	-1.9273	0.00024805	0.0028162
i0_LQ_P3Flower_c2441/f1p5/513	0	17.6872	-5.1446	4.2436e-06	6.6862e-05	i0_LQ_P3Flower_c4376/f1p0/905	3.73072	19.3794	-2.377	0.00012352	0.00089011	i0_LQ_PC3Leaf_c1680/f1p3/973	18.6093	1.63331	3.5102	0.0001307	0.0016046	i0_LQ_P3Flower_c4351/f1p0/619	1255.6	0	11.294	9.9295e-168	1.1665e-164	i0_LQ_P3Flower_c4334/f1p4/661	138.336	56.9229	1.2811	1.239e-10	4.3569e-09	i0_LQ_PC3Root_c1081/f1p0/961	184.568	31.3898	2.5558	3.2149e-25	3.0063e-23
i0_LQ_P3Flower_c2569/f1p0/788	0	13.8197	-4.7887	5.3362e-05	0.00067041	i0_LQ_P3Flower_c4407/f1p4/577	279.571	51.799	2.4322	1.5419e-30	8.5105e-29	i0_LQ_PC3Leaf_c1739/f1p0/929	73.1913	0	7.1936	2.8611e-17	1.5527e-15	i0_LQ_P3Flower_c4375/f1p2/575	11.8958	0	4.5724	0.00052684	0.0046683	i0_LQ_P3Flower_c4336/f1p0/581	20.5344	0.0877762	7.87	5.7689e-06	0.00010341	i0_LQ_PC3Root_c1088/f1p13/967	167.128	41.1272	2.0228	2.9564e-17	1.7495e-15
i0_LQ_P3Flower_c2603/f1p2/800	2.70289	551.505	-7.6727	2.5229e-130	1.156e-127	i0_LQ_P3Flower_c4476/f1p1/637	35.5422	9.44474	1.912	0.00070593	0.0042124	i0_LQ_PC3Leaf_c1831/f1p0/981	40.8648	0.118585	8.4288	1.9999e-09	5.4801e-08	i0_LQ_P3Flower_c4443/f1p0/914	1.21055	15.4719	-3.6759	0.00014905	0.0015312	i0_LQ_P3Flower_c4351/f1p0/619	1189.75	0	11.216	1.1474e-165	1.0909e-162	i0_LQ_PC3Root_c1107/f1p0/488	0.132527	726.984	-12.421	7.2212e-83	3.3899e-80
i0_LQ_P3Flower_c2607/f1p29/857	0	11.7035	-4.5489	0.00022188	0.0023917	i0_LQ_P3Flower_c4515/f1p0/805	0.0405733	13.8242	-8.4125	0.00021026	0.0014296	i0_LQ_PC3Leaf_c1838/f1p5/755	174.037	19.2163	3.179	6.8976e-29	6.7241e-27	i0_LQ_P3Flower_c4515/f1p0/805	0	15.119	-4.9183	5.5141e-05	0.0006316	i0_LQ_P3Flower_c4407/f1p4/577	71.3022	148.375	-1.0572	2.5913e-06	4.985e-05	i0_LQ_PC3Root_c1144/f1p0/624	0	91.9878	-7.5234	1.4446e-22	1.1832e-20
i0_LQ_P3Flower_c2636/f1p1/895	1.32403	13.8925	-3.3913	0.00018468	0.0020306	i0_LQ_P3Flower_c4767/f1p6/894	0.405328	25.4096	-5.9701	3.3506e-08	4.3119e-07	i0_LQ_PC3Leaf_c1849/f1p0/923	153.933	6.75105	4.511	2.2399e-33	2.5742e-31	i0_LQ_P3Flower_c4546/f1p0/814	27.6647	0.04491	9.2668	1.8152e-06	2.7584e-05	i0_LQ_P3Flower_c4443/f1p0/914	1.14706	57.4127	-5.6454	1.085e-14	5.6624e-13	i0_LQ_PC3Root_c1146/f1p0/969	108.806	8.08339	3.7506	4.1625e-22	3.3123e-20
i0_LQ_P3Flower_c2688/f1p0/629	1.16921	13.3557	-3.5138	0.00020823	0.0022596	i0_LQ_P3Flower_c4877/f1p2/998	1.09548	22.8727	-4.384	2.5715e-07	2.953e-06	i0_LQ_PC3Leaf_c1898/f1p0/871	53.8502	116.419	-1.1123	1.3021e-08	3.2141e-07	i0_LQ_P3Flower_c4601/f1p0/792	16.5688	0.08982	7.5272	5.0883e-05	0.00058689	i0_LQ_P3Flower_c4499/f1p0/961	159.816	329.044	-1.0419	5.0074e-12	2.0484e-10	i0_LQ_PC3Root_c1148/f1p0/662	2.87141	50.1073	-4.1252	4.892e-13	2.038e-11
i0_LQ_P3Flower_c2717/f1p0/897	8.20866	24.9142	-1.6018	0.00046028	0.0045304	i0_LQ_P3Flower_c4895/f1p0/647	2.7245	18.4862	-2.7624	6.0238e-05	0.00046427	i0_LQ_PC3Leaf_c1907/f1p0/602	159.645	13.2716	3.5884	1.1242e-29	1.1326e-27	i0_LQ_P3Flower_c4618/f1p0/818	32.5369	7.52512	2.1123	6.0395e-05	0.00068523	i0_LQ_P3Flower_c4546/f1p0/814	26.2139	0	5.7123	5.5232e-08	1.3951e-06	i0_LQ_PC3Root_c1161/f1p15/834	0	352.94	-9.4633	6.5362e-66	2.1264e-63
i0_LQ_P3Flower_c2724/f1p0/806	9.07025	49.2648	-2.4413	7.4914e-10	2.0327e-08	i0_LQ_P3Flower_c4950/f1p0/682	73.9319	4.24438	4.1226	2.7148e-15	6.7902e-14	i0_LQ_PC3Leaf_c1916/f1p6/419	28.7412	4.60308	2.6424	4.4813e-05	0.00061644	i0_LQ_P3Flower_c4639/f1p9/641	38.9847	0	6.2848	1.2923e-10	3.3957e-09	i0_LQ_P3Flower_c4601/f1p0/792	15.6999	0.70221	4.4827	4.0423e-05	0.00060016	i0_LQ_PC3Root_c1196/f1p4/928	16.8751	47.8416	-1.5034	1.9403e-05	0.00028808
i0_LQ_P3Flower_c2730/f1p0/905	2.49566	20.249	-3.0204	1.5048e-05	0.00021329	i0_LQ_P3Flower_c4964/f1p7/740	97.0222	30.7459	1.6579	8.4053e-07	8.9975e-06	i0_LQ_PC3Leaf_c1957/f1p0/734	121.419	22.4667	2.4341	1.7469e-15	8.4164e-14	i0_LQ_P3Flower_c4664/f1p0/534	52.846	6.10776	3.1131	1.8013e-10	4.6685e-09	i0_LQ_P3Flower_c4618/f1p0/818	30.8306	1.35263	4.5105	8.4331e-09	2.3632e-07	i0_LQ_PC3Root_c1225/f1p0/591	0	333.467	-9.3814	4.6378e-63	1.4228e-60
i0_LQ_P3Flower_c2764/f1p0/902	0	64.7502	-7.0168	1.1714e-17	5.9472e-16	i0_LQ_P3Flower_c5019/f1p0/748	83.1076	16.9944	2.2899	2.0973e-09	3.1211e-08	i0_LQ_PC3Leaf_c2163/f1p0/834	14.1056	1219.17	-6.4335	3.464e-303	4.3393e-300	i0_LQ_P3Flower_c4723/f1p3/604	14.0345	0	4.8109	0.00014278	0.0014739	i0_LQ_P3Flower_c4639/f1p9/641	36.9402	1.88719	4.2909	4.4357e-10	1.4664e-08	i0_LQ_PC3Root_c1240/f1p0/934	27.4851	0	5.7806	9.5872e-08	2.1315e-06
i0_LQ_P3Flower_c2832/f1p2/359	0	12.5822	-4.6533	0.00012233	0.0014071	i0_LQ_P3Flower_c5083/f1p0/493	2.74316	18.9252	-2.7864	4.6203e-05	0.00036455	i0_LQ_PC3Leaf_c2170/f1p3/808	28.0628	2.41123	3.5408	2.4103e-06	4.2637e-05	i0_LQ_P3Flower_c4767/f1p6/894	3.23429	27.7894	-3.103	2.0468e-06	3.0813e-05	i0_LQ_P3Flower_c4664/f1p0/534	50.0745	14.7903	1.7594	1.6952e-06	3.3815e-05	i0_LQ_PC3Root_c1250/f1p0/764	20.4091	83.3711	-2.0303	9.9921e-12	3.6962e-10
i0_LQ_P3Flower_c2838/f1p4/898	7.29749	38.9841	-2.4174	5.0369e-08	1.0922e-06	i0_LQ_P3Flower_c5159/f1p19/528	39.5391	5.40896	2.8699	1.3891e-06	1.4364e-05	i0_LQ_PC3Leaf_c2173/f1p4/985	61.7117	12.8574	2.2629	6.7223e-08	1.497e-06	i0_LQ_P3Flower_c4789/f1p0/877	32.4006	0	6.018	4.2256e-09	9.2806e-08	i0_LQ_P3Flower_c4723/f1p3/604	13.2985	0	4.7332	0.00013628	0.001745	i0_LQ_PC3Root_c1252/f1p799/886	11.7617	109.954	-3.2247	5.7401e-23	4.8141e-21
i0_LQ_P3Flower_c2847/f1p1/730	64.7351	18.2756	1.8246	8.9715e-06	0.00013269	i0_LQ_P3Flower_c520/f4p0/952	15.0933	33.5493	-1.1524	0.00069818	0.0041725	i0_LQ_PC3Leaf_c2206/f1p0/471	17.4216	1.25423	3.796	0.00013054	0.0016029	i0_LQ_P3Flower_c4816/f1p0/1131	109.194	47.2705	1.2079	1.3127e-06	2.0443e-05	i0_LQ_P3Flower_c4767/f1p6/894	3.06467	32.4526	-3.4045	3.4281e-07	7.6569e-06	i0_LQ_PC3Root_c1253/f1p0/1002	3.75316	21.6023	-2.525	9.3063e-05	0.0011827
i0_LQ_P3Flower_c2899/f1p0/925	107.091	9.60318	3.4792	6.0434e-19	3.3031e-17	i0_LQ_P3Flower_c53/f12p0/481	375.1	74.4902	2.3322	4.3726e-38	3.225e-36	i0_LQ_PC3Leaf_c221/f8p0/933	350.457	0	9.4531	2.0033e-61	4.4813e-59	i0_LQ_P3Flower_c4818/f1p0/998	37.4831	2.03173	4.2055	1.676e-09	3.8758e-08	i0_LQ_P3Flower_c4789/f1p0/877	30.7014	0	5.9402	4.2593e-09	1.2467e-07	i0_LQ_PC3Root_c1262/f1p0/529	0.0883511	1623	-14.165	5.2734e-130	4.7903e-127
i0_LQ_P3Flower_c2919/f1p0/968	2.93714	48.3274	-4.0404	2.2548e-13	8.646e-12	i0_LQ_P3Flower_c5311/f1p0/951	0	10.0907	-4.335	0.00063703	0.0038441	i0_LQ_PC3Leaf_c2212/f1p0/1005	51.4959	104.467	-1.0205	3.6436e-07	7.342e-06	i0_LQ_P3Flower_c4873/f1p0/833	32.1581	0.15449	7.7015	2.0942e-08	4.222e-07	i0_LQ_P3Flower_c4818/f1p0/998	35.5173	8.80703	2.0118	1.191e-05	0.00020027	i0_LQ_PC3Root_c1265/f1p0/698	0	71.1885	-7.1536	2.6592e-18	1.6705e-16
i0_LQ_P3Flower_c2932/f1p0/489	28.2925	65.5278	-1.2117	1.431e-06	2.4705e-05	i0_LQ_P3Flower_c5382/f1p2/543	1896.59	0.677557	11.451	4.6549e-236	4.0391e-233	i0_LQ_PC3Leaf_c2214/f1p0/608	13.7637	46.328	-1.751	1.7039e-06	3.0874e-05	i0_LQ_P3Flower_c4874/f1p0/593	21.1961	48.7274	-1.2009	0.00054437	0.0048052	i0_LQ_P3Flower_c5083/f1p0/493	10.2513	37.9465	-1.8882	0.00010984	0.0014434	i0_LQ_PC3Root_c127/f7p0/747	7.07162	385.453	-5.7684	5.0337e-97	2.9587e-94
i0_LQ_P3Flower_c2976/f1p0/523	0	15.6246	-4.9657	1.6196e-05	0.00022811	i0_LQ_P3Flower_c5395/f1p0/595	349.16	2.34558	7.2178	6.9837e-74	1.2013e-71	i0_LQ_PC3Leaf_c2220/f1p2/685	132.235	27.6698	2.2567	3.0889e-15	1.4666e-13	i0_LQ_P3Flower_c4895/f1p0/647	3.1644	20.2176	-2.6756	0.00016368	0.0016648	i0_LQ_P3Flower_c509/f4p0/383	29.1078	0	5.8633	1.0503e-08	2.9143e-07	i0_LQ_PC3Root_c1273/f1p0/977	5.38942	32.3737	-2.5866	1.2782e-06	2.3753e-05
i0_LQ_P3Flower_c2977/f1p8/778	0	31.8164	-5.9917	7.3965e-10	2.0077e-08	i0_LQ_P3Flower_c5423/f1p0/752	1.29388	22.2925	-4.1068	5.1344e-07	5.6636e-06	i0_LQ_PC3Leaf_c2236/f1p13/725	36.4352	1.77008	4.3634	6.5087e-09	1.6765e-07	i0_LQ_P3Flower_c4975/f1p0/759	21.1384	1.30239	4.0206	7.9916e-06	0.0001078	i0_LQ_P3Flower_c5159/f1p19/528	94.9626	33.7644	1.4919	3.2681e-09	9.7171e-08	i0_LQ_PC3Root_c1278/f1p11/710	14.7427	145.076	-3.2987	2.7253e-30	3.2309e-28
i0_LQ_P3Flower_c2987/f1p0/813	0.0403176	22.3803	-9.1166	6.7556e-06	0.00010243	i0_LQ_P3Flower_c5457/f1p15/541	548.19	116.337	2.2364	1.3687e-51	1.4218e-49	i0_LQ_PC3Leaf_c2241/f1p0/882	108.004	3.48996	4.9517	7.4308e-25	6.2443e-23	i0_LQ_P3Flower_c509/f4p0/383	30.7188	0	5.9411	1.0483e-08	2.1907e-07	i0_LQ_P3Flower_c5198/f1p6/494	207.314	1.13539	7.5125	1.4948e-48	3.0322e-46	i0_LQ_PC3Root_c1286/f1p13/651	52.3396	9.12301	2.5203	4.3102e-08	1.013e-06
i0_LQ_P3Flower_c3011/f1p22/840	12.1158	40.8796	-1.7545	2.3147e-06	3.8381e-05	i0_LQ_P3Flower_c5486/f1p8/616	291.568	7.00225	5.3799	3.6323e-63	5.0667e-61	i0_LQ_PC3Leaf_c2277/f1p7/938	333.28	24.4285	3.7701	1.6282e-62	3.7889e-60	i0_LQ_P3Flower_c5159/f1p19/528	100.218	5.91555	4.0825	1.5293e-22	9.7162e-21	i0_LQ_P3Flower_c520/f4p0/952	37.5969	158.568	-2.0764	2.5833e-17	1.6179e-15	i0_LQ_PC3Root_c1321/f1p7/917	1.45779	88.1452	-5.918	1.7398e-23	1.4987e-21
i0_LQ_P3Flower_c3134/f1p8/837	6.20891	49.0395	-2.9815	2.0683e-11	6.5689e-10	i0_LQ_P3Flower_c5524/f1p0/586	18.3797	88.6573	-2.2701	9.6566e-16	2.4612e-14	i0_LQ_PC3Leaf_c2314/f1p4/888	31.3414	3.87378	3.0163	4.1589e-06	7.0593e-05	i0_LQ_P3Flower_c5198/f1p6/494	218.788	0.518711	8.7204	8.19e-44	1.1356e-41	i0_LQ_P3Flower_c5224/f1p0/913	29.1143	0	5.8637	1.0464e-08	2.9045e-07	i0_LQ_PC3Root_c1322/f1p6/798	0.0963027	16.5162	-7.4221	3.1905e-05	0.00045321
i0_LQ_P3Flower_c3167/f1p2/533	6.14077	156.525	-4.6718	7.2627e-42	9.283e-40	i0_LQ_P3Flower_c5561/f1p2/667	12.5777	0	4.6528	0.00070836	0.0042252	i0_LQ_PC3Leaf_c2368/f1p11/767	927.644	54.508	4.089	4.8655e-181	3.6939e-178	i0_LQ_P3Flower_c5224/f1p0/913	30.7257	0	5.9414	1.0444e-08	2.1839e-07	i0_LQ_P3Flower_c527/f4p0/834	104.794	0	7.7114	5.6996e-25	5.3672e-23	i0_LQ_PC3Root_c1324/f1p16/778	0	35.3365	-6.1431	2.8328e-10	9.0765e-09
i0_LQ_P3Flower_c3168/f1p0/692	0.120953	10.8805	-6.4912	0.0003638	0.0036869	i0_LQ_P3Flower_c5598/f1p4/844	2.13821	19.064	-3.1564	1.751e-05	0.00015019	i0_LQ_PC3Leaf_c2371/f1p2/725	12.3324	0.260887	5.5629	0.00041436	0.0044778	i0_LQ_P3Flower_c527/f4p0/834	110.594	0	7.7891	4.0519e-25	2.945e-23	i0_LQ_P3Flower_c5298/f1p0/721	21.184	1.64537	3.6865	6.0307e-06	0.00010769	i0_LQ_PC3Root_c1326/f1p0/863	2.1646	77.8188	-5.1679	7.8962e-21	5.8944e-19
i0_LQ_P3Flower_c3190/f1p0/917	4.97882	65.5922	-3.7196	6.2125e-17	3.0316e-15	i0_LQ_P3Flower_c5600/f1p0/701	5.25343	25.3057	-2.2681	1.7963e-05	0.00015361	i0_LQ_PC3Leaf_c2395/f1p0/860	16.3537	94.117	-2.5248	7.2179e-17	3.8285e-15	i0_LQ_P3Flower_c5298/f1p0/721	22.3564	3.99744	2.4835	0.00023568	0.0022967	i0_LQ_P3Flower_c53/f12p0/481	306.795	134.868	1.1857	1.1309e-19	8.3244e-18	i0_LQ_PC3Root_c134/f6p0/771	25.4977	388.758	-3.9304	7.0164e-88	3.6353e-85
i0_LQ_P3Flower_c3224/f1p0/926	1.04826	22.9985	-4.4555	2.4788e-07	4.852e-06	i0_LQ_P3Flower_c5641/f1p4/577	102.758	1.70498	5.9133	1.0829e-23	4.4526e-22	i0_LQ_PC3Leaf_c2486/f1p0/969	75.1697	3.98999	4.2357	1.4433e-16	7.4711e-15	i0_LQ_P3Flower_c53/f12p0/481	323.775	81.4668	1.9907	4.8064e-34	5.0172e-32	i0_LQ_P3Flower_c5367/f1p0/418	12.6965	0.877762	3.8545	0.00038037	0.0042776	i0_LQ_PC3Root_c1343/f1p0/1004	23.6671	158.916	-2.7473	2.1196e-28	2.3129e-26
i0_LQ_P3Flower_c3240/f1p0/639	3.74954	63.0655	-4.0721	4.7885e-17	2.3557e-15	i0_LQ_P3Flower_c5701/f1p0/974	48.8097	13.6333	1.84	0.00012317	0.00088825	i0_LQ_PC3Leaf_c2634/f1p0/891	55.7592	6.32177	3.1408	3.5256e-10	1.0681e-08	i0_LQ_P3Flower_c5367/f1p0/418	13.3992	0.40419	5.051	0.00018089	0.0018195	i0_LQ_P3Flower_c5382/f1p2/543	4014.61	0	12.971	0	0	i0_LQ_PC3Root_c1363/f1p0/1008	1.12118	188.262	-7.3916	6.6432e-45	1.2836e-42
i0_LQ_P3Flower_c3285/f1p0/761	8.34574	30.3209	-1.8612	2.6359e-05	0.00035465	i0_LQ_P3Flower_c5725/f1p0/891	16.9191	1.47831	3.5166	0.00041028	0.0026034	i0_LQ_PC3Leaf_c2694/f1p0/447	52.4685	1.3242	5.3083	4.1497e-13	1.6661e-11	i0_LQ_P3Flower_c5382/f1p2/543	4236.81	0.741015	12.481	0	0	i0_LQ_P3Flower_c5395/f1p0/595	4882.36	520.032	3.2309	0	0	i0_LQ_PC3Root_c1410/f1p12/715	1.94372	67.7045	-5.1224	2.6605e-18	1.6705e-16
i0_LQ_P3Flower_c3290/f1p2/921	35.2065	5.39228	2.7069	9.8949e-06	0.00014505	i0_LQ_P3Flower_c5764/f1p8/1008	38.5041	1.43724	4.7436	2.6144e-09	3.8517e-08	i0_LQ_PC3Leaf_c2736/f1p3/863	48.8461	10.3758	2.235	1.9251e-06	3.4575e-05	i0_LQ_P3Flower_c5395/f1p0/595	5152.59	2.56526	10.972	0	0	i0_LQ_P3Flower_c5423/f1p0/752	28.8341	7.25427	1.9909	8.8153e-05	0.0011885	i0_LQ_PC3Root_c1419/f1p0/693	0	539.363	-10.075	1.8718e-91	1.0228e-88
i0_LQ_P3Flower_c3417/f1p3/841	15.3421	108.383	-2.8206	2.054e-22	1.3676e-20	i0_LQ_P3Flower_c5981/f1p0/746	1.78036	95.1586	-5.7401	8.8442e-27	4.2634e-25	i0_LQ_PC3Leaf_c2739/f1p3/860	37.9156	3.38521	3.4855	5.2492e-08	1.1916e-06	i0_LQ_P3Flower_c5428/f1p0/583	23.2199	0.569459	5.3496	7.0644e-07	1.1501e-05	i0_LQ_P3Flower_c5428/f1p0/583	22.0021	2.91022	2.9184	2.6326e-05	0.00040878	i0_LQ_PC3Root_c1473/f1p0/999	3.74476	313.082	-6.3855	5.0644e-78	2.2002e-75
i0_LQ_P3Flower_c3432/f1p0/673	0	48.8286	-6.6097	5.1443e-14	2.0696e-12	i0_LQ_P3Flower_c6239/f1p0/564	0.446307	9.77325	-4.4527	0.00073298	0.0043523	i0_LQ_PC3Leaf_c2840/f1p3/824	66.8375	2.09658	4.9945	5.0204e-16	2.4991e-14	i0_LQ_P3Flower_c5486/f1p8/616	342.522	7.65805	5.4831	3.5926e-81	1.2414e-78	i0_LQ_P3Flower_c5486/f1p8/616	324.559	110.743	1.5513	2.9165e-29	3.3501e-27	i0_LQ_PC3Root_c1476/f1p0/928	0	13.9616	-4.8034	8.3887e-05	0.0010806
i0_LQ_P3Flower_c3485/f1p0/820	5.36224	22.9985	-2.1006	9.4779e-05	0.001123	i0_LQ_P3Flower_c6248/f1p0/500	0	15.3629	-4.9414	1.7871e-05	0.00015295	i0_LQ_PC3Leaf_c2842/f1p7/768	90.6379	0.281837	8.3291	2.7525e-19	1.6861e-17	i0_LQ_P3Flower_c5524/f1p0/586	25.4123	96.9607	-1.9319	8.9878e-12	2.6566e-10	i0_LQ_P3Flower_c5524/f1p0/586	24.0795	137.589	-2.5145	3.9817e-19	2.8104e-17	i0_LQ_PC3Root_c1477/f2p0/819	0	11.5617	-4.5313	0.00039268	0.0041941
i0_LQ_P3Flower_c3540/f1p0/711	195.981	25.9703	2.9158	8.8842e-28	7.3221e-26	i0_LQ_P3Flower_c6311/f1p2/923	37.562	9.4628	1.9889	0.00031783	0.0020765	i0_LQ_PC3Leaf_c2877/f1p0/879	57.7704	4.48014	3.6887	5.7493e-12	2.0957e-10	i0_LQ_P3Flower_c5561/f1p2/667	19.2902	0	5.2698	6.3471e-06	8.7352e-05	i0_LQ_P3Flower_c5561/f1p2/667	18.2786	1.57997	3.5322	3.4419e-05	0.00051993	i0_LQ_PC3Root_c1502/f1p0/750	0	16.721	-5.0636	1.4818e-05	0.00022581
i0_LQ_P3Flower_c3550/f1p0/906	0.483811	38.4684	-6.3131	1.6766e-11	5.381e-10	i0_LQ_P3Flower_c6323/f1p25/485	656.411	0.555597	10.206	2.0412e-100	5.1691e-98	i0_LQ_PC3Leaf_c2882/f1p0/875	77.1376	15.2291	2.3406	6.4924e-10	1.8995e-08	i0_LQ_P3Flower_c5576/f1p0/791	18.0196	0	5.1715	1.3322e-05	0.00017305	i0_LQ_P3Flower_c5576/f1p0/791	17.0746	0	5.0938	1.2829e-05	0.00021411	i0_LQ_PC3Root_c1527/f1p17/764	27.2722	2.43914	3.483	2.6704e-06	4.6615e-05
i0_LQ_P3Flower_c3557/f1p4/419	0	15.6761	-4.9705	1.5658e-05	0.00022134	i0_LQ_P3Flower_c6730/f1p5/659	0.606977	643.318	-10.05	3.064e-113	9.1769e-111	i0_LQ_PC3Leaf_c2900/f1p0/972	62.7608	4.78293	3.7139	6.1479e-13	2.4397e-11	i0_LQ_P3Flower_c5598/f1p4/844	2.78553	20.8495	-2.904	6.655e-05	0.00074722	i0_LQ_P3Flower_c5640/f1p2/849	7.99003	57.3618	-2.8438	5.7293e-10	1.8775e-08	i0_LQ_PC3Root_c1530/f1p7/468	3.93162	184.008	-5.5485	2.7376e-47	5.785e-45
i0_LQ_P3Flower_c3582/f1p0/973	27.6292	60.481	-1.1303	8.9393e-06	0.00013229	i0_LQ_P3Flower_c6763/f1p3/980	65.4399	134.215	-1.0363	1.9302e-10	3.2081e-09	i0_LQ_PC3Leaf_c2906/f1p4/640	575.512	118.329	2.282	8.991e-62	2.0355e-59	i0_LQ_P3Flower_c5600/f1p0/701	5.54392	27.6758	-2.3196	4.5686e-05	0.00053227	i0_LQ_P3Flower_c5756/f1p0/818	21.3241	0.618823	5.1068	1.0772e-06	2.2196e-05	i0_LQ_PC3Root_c1564/f1p0/448	0	127.455	-7.9938	2.1405e-29	2.4305e-27
i0_LQ_P3Flower_c3614/f1p0/796	3.14477	42.4153	-3.7536	1.5755e-11	5.0768e-10	i0_LQ_P3Flower_c6785/f1p0/965	66.5605	2.56199	4.6993	5.7148e-15	1.3899e-13	i0_LQ_PC3Leaf_c2919/f1p0/578	27.0871	2.13453	3.6656	2.5687e-06	4.5236e-05	i0_LQ_P3Flower_c5640/f1p2/849	8.43225	57.3501	-2.7658	1.0654e-10	2.8247e-09	i0_LQ_P3Flower_c5805/f1p2/648	39.5671	2.54551	3.9583	2.5779e-10	8.7683e-09	i0_LQ_PC3Root_c1565/f1p3/992	0	13.3765	-4.7416	0.00012182	0.0014947
i0_LQ_P3Flower_c3620/f1p0/504	4.37365	32.3934	-2.8888	7.5601e-08	1.5947e-06	i0_LQ_P3Flower_c683/f3p0/591	161.725	637.027	-1.9778	1.2144e-89	2.6344e-87	i0_LQ_PC3Leaf_c2941/f1p3/547	93.8797	0.276698	8.4064	8.9162e-20	5.6458e-18	i0_LQ_P3Flower_c5701/f1p0/974	45.5688	14.9101	1.6118	8.6863e-05	0.00094759	i0_LQ_P3Flower_c5964/f1p0/787	279.049	3.20383	6.4446	3.5744e-69	1.1105e-66	i0_LQ_PC3Root_c1567/f1p0/929	95.2968	4.52708	4.3958	1.5441e-21	1.1934e-19
i0_LQ_P3Flower_c3638/f1p0/472	33.2467	1439.99	-5.4367	0	0	i0_LQ_P3Flower_c6894/f1p1/994	6.086	99.9089	-4.037	3.3468e-26	1.5549e-24	i0_LQ_PC3Leaf_c2955/f1p0/917	114.145	12.6095	3.1783	1.6941e-19	1.0567e-17	i0_LQ_P3Flower_c5725/f1p0/891	44.9335	1.61676	4.7966	1.0336e-11	3.037e-10	i0_LQ_P3Flower_c607/f3p0/924	42.7527	0.833874	5.68	3.939e-12	1.624e-10	i0_LQ_PC3Root_c1581/f1p5/531	0	88.6711	-7.4704	6.6847e-22	5.2418e-20
i0_LQ_P3Flower_c3697/f1p0/627	12.1533	41.3231	-1.7656	1.8786e-06	3.1756e-05	i0_LQ_P3Flower_c6970/f1p0/842	36.2032	138.948	-1.9404	1.684e-20	5.7702e-19	i0_LQ_PC3Leaf_c2956/f1p0/860	76.3121	8.09303	3.2372	9.0819e-14	3.8653e-12	i0_LQ_P3Flower_c5756/f1p0/818	22.5043	4.65447	2.2735	0.00047073	0.0042285	i0_LQ_P3Flower_c6189/f1p0/523	1179.38	390.8	1.5935	2.5474e-105	1.3675e-102	i0_LQ_PC3Root_c1629/f1p32/934	124.747	38.949	1.6793	2.2936e-10	7.4204e-09
i0_LQ_P3Flower_c3699/f1p0/958	139.906	39.0062	1.8427	4.5775e-11	1.4036e-09	i0_LQ_P3Flower_c6992/f1p0/854	1.58236	71.0433	-5.4885	1.9255e-20	6.5557e-19	i0_LQ_PC3Leaf_c2974/f1p0/895	161.244	20.4607	2.9783	3.4223e-25	2.9098e-23	i0_LQ_P3Flower_c5805/f1p2/648	41.757	4.17663	3.3216	5.2459e-09	1.1413e-07	i0_LQ_P3Flower_c6239/f1p0/564	132.985	1.53608	6.4359	6.6884e-34	9.1156e-32	i0_LQ_PC3Root_c1634/f1p1/994	2.65053	24.1386	-3.187	4.1958e-06	7.094e-05
i0_LQ_P3Flower_c3715/f1p6/639	0.564446	14.1291	-4.6457	4.7052e-05	0.00059867	i0_LQ_P3Flower_c7053/f1p0/794	266.756	21.5956	3.6267	5.4167e-46	5.0016e-44	i0_LQ_PC3Leaf_c2998/f1p0/978	30.1552	5.37151	2.489	5.7121e-05	0.0007672	i0_LQ_P3Flower_c5964/f1p0/787	294.494	0.08982	11.679	2.896e-38	3.4781e-36	i0_LQ_P3Flower_c6322/f1p15/537	12.6965	0.0438881	8.1764	0.00044618	0.0049195	i0_LQ_PC3Root_c1652/f1p7/875	0	14.4222	-4.8502	6.2628e-05	0.00083408
i0_LQ_P3Flower_c3729/f1p0/484	4.45711	32.1717	-2.8516	9.8042e-08	2.0333e-06	i0_LQ_P3Flower_c7059/f1p1/875	0.36516	35.4794	-6.6023	1.2143e-10	2.0512e-09	i0_LQ_PC3Leaf_c3020/f1p0/736	32.0439	5.37585	2.5755	2.2299e-05	0.00032665	i0_LQ_P3Flower_c5981/f1p0/746	17.4617	104.071	-2.5753	5.246e-17	2.3786e-15	i0_LQ_P3Flower_c6323/f1p25/485	265.593	84.9323	1.6448	4.7062e-26	4.6539e-24	i0_LQ_PC3Root_c1657/f1p3/910	75.7169	17.385	2.1228	4.0059e-09	1.0967e-07
i0_LQ_P3Flower_c3808/f1p7/977	2.1078	23.9798	-3.508	6.7984e-07	1.2346e-05	i0_LQ_P3Flower_c712/f3p0/922	225.165	16.4059	3.7787	1.7196e-40	1.3619e-38	i0_LQ_PC3Leaf_c3063/f1p6/690	8.33376	28.2489	-1.7612	0.00017689	0.0021033	i0_LQ_P3Flower_c607/f3p0/924	45.1189	7.98949	2.4976	1.5938e-07	2.8354e-06	i0_LQ_P3Flower_c6380/f1p0/946	14.1741	0	4.8252	7.8244e-05	0.0010755	i0_LQ_PC3Root_c1695/f1p6/737	25.6015	4.54277	2.4946	0.00014086	0.0017044
i0_LQ_P3Flower_c3830/f1p0/468	12.3465	214.665	-4.1199	2.4045e-54	4.0087e-52	i0_LQ_P3Flower_c7139/f1p0/934	13.9369	37.7925	-1.4392	4.1472e-05	0.00032987	i0_LQ_PC3Leaf_c3079/f1p0/692	17.5637	0.316227	5.7955	2.4178e-05	0.00035132	i0_LQ_P3Flower_c6189/f1p0/523	1244.66	192.782	2.6907	1.853e-181	2.5475e-178	i0_LQ_P3Flower_c6401/f1p1/952	64.3662	29.021	1.1492	4.7966e-05	0.00069731	i0_LQ_PC3Root_c1698/f1p0/736	23.9785	75.567	-1.656	1.0851e-08	2.7873e-07
i0_LQ_P3Flower_c4009/f1p0/902	18.2727	91.4331	-2.323	2.6614e-16	1.2445e-14	i0_LQ_P3Flower_c7218/f1p3/891	14.5232	54.2091	-1.9002	9.8922e-09	1.3599e-07	i0_LQ_PC3Leaf_c3120/f1p0/836	23.2227	4.10897	2.4987	0.00039929	0.0043331	i0_LQ_P3Flower_c6239/f1p0/564	140.345	10.6886	3.7148	4.1003e-29	3.4999e-27	i0_LQ_P3Flower_c6463/f1p3/495	38.7051	103.188	-1.4147	3.8141e-07	8.4807e-06	i0_LQ_PC3Root_c1723/f1p5/637	1.54614	17.8643	-3.5303	3.8578e-05	0.00053838
i0_LQ_P3Flower_c4060/f1p1/541	86.6849	1145.2	-3.7237	1.1887e-267	1.1703e-264	i0_LQ_P3Flower_c7228/f1p0/748	3.40775	27.3212	-3.0031	4.5238e-07	5.0353e-06	i0_LQ_PC3Leaf_c3136/f1p12/783	20.72	1.72778	3.584	4.6296e-05	0.00063509	i0_LQ_P3Flower_c6248/f1p0/500	0.0381184	16.8017	-8.7839	0.00010852	0.0011562	i0_LQ_P3Flower_c6500/f1p20/897	0.231492	12.3703	-5.7398	0.00033121	0.0037906	i0_LQ_PC3Root_c1768/f1p0/752	0.265053	11.0236	-5.3782	0.00041247	0.0043747
i0_LQ_P3Flower_c4080/f1p2/559	61.5775	15.4745	1.9925	3.086e-06	4.9953e-05	i0_LQ_P3Flower_c735/f3p0/705	59.6619	186.741	-1.6462	7.8511e-23	3.0883e-21	i0_LQ_PC3Leaf_c3250/f1p0/657	49.7457	12.4546	1.9979	9.6065e-06	0.00015225	i0_LQ_P3Flower_c6311/f1p2/923	38.2674	10.3491	1.8866	5.5726e-05	0.00063717	i0_LQ_P3Flower_c6520/f1p32/659	24.9552	0	5.6413	1.1471e-07	2.7597e-06	i0_LQ_PC3Root_c1769/f1p17/669	1.56558	105.772	-6.0781	9.0215e-28	9.4747e-26
i0_LQ_P3Flower_c4091/f1p0/538	0	15.3152	-4.9369	1.9841e-05	0.00027378	i0_LQ_P3Flower_c739/f3p0/895	245.344	0	8.9387	2.6009e-45	2.3465e-43	i0_LQ_PC3Leaf_c3256/f1p43/849	43.8245	2.47645	4.1454	3.7474e-10	1.1321e-08	i0_LQ_P3Flower_c6322/f1p15/537	13.3992	0	4.7441	0.00020989	0.0020756	i0_LQ_P3Flower_c6524/f1p1/972	2318.68	0.0320383	16.143	4.4008e-121	2.7561e-118	i0_LQ_PC3Root_c1777/f1p4/761	253.895	62.2284	2.0286	1.7254e-25	1.6287e-23
i0_LQ_P3Flower_c4094/f1p4/595	0	25.3706	-5.6651	3.4737e-08	7.7089e-07	i0_LQ_P3Flower_c7430/f1p24/720	28.381	0	5.8269	1.3622e-07	1.6257e-06	i0_LQ_PC3Leaf_c3340/f1p0/863	48.8972	8.16656	2.582	1.5491e-07	3.2872e-06	i0_LQ_P3Flower_c6323/f1p25/485	280.293	0.607632	8.8495	8.1126e-55	1.5417e-52	i0_LQ_P3Flower_c6596/f1p7/696	823.972	30.9451	4.7348	3.7357e-198	4.6792e-195	i0_LQ_PC3Root_c1781/f1p0/834	86.2523	27.4187	1.6534	1.919e-07	4.0637e-06
i0_LQ_P3Flower_c4149/f1p3/515	61.3505	451.894	-2.8808	1.55e-89	4.3102e-87	i0_LQ_P3Flower_c7480/f1p0/586	42.2636	2.06922	4.3523	1.1463e-09	1.7535e-08	i0_LQ_PC3Leaf_c3352/f1p0/879	175.051	44.4903	1.9762	1.8123e-16	9.304e-15	i0_LQ_P3Flower_c6380/f1p0/946	14.9586	0	4.9029	8.1825e-05	0.00089855	i0_LQ_P3Flower_c6649/f1p1/726	18.498	0.0438881	8.7193	3.9528e-05	0.0005892	i0_LQ_PC3Root_c1814/f1p2/564	62.2875	19.4765	1.6772	7.621e-06	0.00012237
i0_LQ_P3Flower_c415/f3p0/827	1.11639	27.986	-4.6478	1.0153e-08	2.4151e-07	i0_LQ_P3Flower_c7500/f1p1/919	319.106	0	9.3179	7.0177e-56	8.1832e-54	i0_LQ_PC3Leaf_c3361/f1p0/887	28.4438	67.318	-1.2429	3.3096e-06	5.7237e-05	i0_LQ_P3Flower_c6401/f1p1/952	67.9287	6.48231	3.3894	5.7845e-14	2.0593e-12	i0_LQ_P3Flower_c6654/f1p2/498	12.3572	0	4.6273	0.00024873	0.0029479	i0_LQ_PC3Root_c1820/f1p0/984	4.50414	143.157	-4.9902	1.055e-36	1.6182e-34
i0_LQ_P3Flower_c4216/f1p0/941	46.2443	7.37397	2.6488	5.9245e-07	1.0862e-05	i0_LQ_P3Flower_c7664/f1p3/671	0.0405733	37.549	-9.854	2.9352e-08	3.8064e-07	i0_LQ_PC3Leaf_c3401/f1p1/982	159.79	37.3938	2.0953	2.0373e-16	1.0409e-14	i0_LQ_P3Flower_c6423/f1p10/985	63.5642	131.437	-1.0481	3.1287e-07	5.3466e-06	i0_LQ_P3Flower_c6712/f1p0/628	69.1739	7.19765	3.2646	5.2579e-15	2.811e-13	i0_LQ_PC3Root_c1856/f1p0/766	44.8214	14.3072	1.6475	0.00018203	0.0021435
i0_LQ_P3Flower_c4246/f1p3/981	116.077	14.7227	2.979	1.6687e-17	8.396e-16	i0_LQ_P3Flower_c7722/f1p0/713	0.791991	91.5166	-6.8524	1.0756e-24	4.6596e-23	i0_LQ_PC3Leaf_c3405/f1p0/747	37.0839	4.44259	3.0613	4.4752e-07	8.9032e-06	i0_LQ_P3Flower_c6520/f1p32/659	26.3363	0	5.719	1.1623e-07	2.1154e-06	i0_LQ_P3Flower_c6730/f1p5/659	331.563	0.762776	8.7638	1.8096e-67	5.4092e-65	i0_LQ_PC3Root_c1896/f1p0/703	6.09623	37.4715	-2.6198	1.5723e-07	3.3776e-06
i0_LQ_P3Flower_c4254/f1p0/804	3.18509	24.2361	-2.9278	2.9155e-06	4.7402e-05	i0_LQ_P3Flower_c7743/f1p0/570	0.514064	176.46	-8.4232	5.6115e-40	4.3912e-38	i0_LQ_PC3Leaf_c3424/f1p8/591	73.0008	23.2727	1.6493	4.283e-06	7.2487e-05	i0_LQ_P3Flower_c6524/f1p1/972	2447.01	0	12.257	1.3772e-274	3.2957e-271	i0_LQ_P3Flower_c6810/f1p3/527	79.955	0	7.3211	4.989e-20	3.7246e-18	i0_LQ_PC3Root_c1897/f1p6/875	0	40.5063	-6.3401	1.6779e-11	6.0608e-10
i0_LQ_P3Flower_c4333/f1p0/435	0.0806352	30.603	-8.568	5.0172e-08	1.0882e-06	i0_LQ_P3Flower_c7744/f1p3/996	0.451175	59.7006	-7.0479	1.8873e-16	5.0501e-15	i0_LQ_PC3Leaf_c3452/f1p28/765	37.3848	3.9643	3.2373	1.8179e-07	3.8231e-06	i0_LQ_P3Flower_c6596/f1p7/696	869.576	11.3214	6.2632	1.4171e-202	2.2333e-199	i0_LQ_P3Flower_c685/f3p7/578	17.4029	0.131664	7.0463	1.5729e-05	0.00025746	i0_LQ_PC3Root_c1909/f1p4/664	0.220878	13.115	-5.8918	0.00011668	0.0014431
i0_LQ_P3Flower_c4336/f1p0/581	0	19.3487	-5.2742	1.4668e-06	2.5275e-05	i0_LQ_P3Flower_c7778/f1p0/1003	117.744	1.19086	6.6275	1.0388e-26	4.967e-25	i0_LQ_PC3Leaf_c3463/f1p0/980	10.635	36.3341	-1.7725	1.962e-05	0.00029057	i0_LQ_P3Flower_c6649/f1p1/726	19.5218	0	5.287	5.5488e-06	7.7187e-05	i0_LQ_P3Flower_c6881/f1p6/752	40.5062	0.743465	5.7677	1.4439e-11	5.6268e-10	i0_LQ_PC3Root_c1917/f1p8/743	0	67.4596	-7.076	1.6401e-17	9.915e-16
i0_LQ_P3Flower_c4351/f1p0/619	0	1121.05	-11.131	6.0452e-164	3.4408e-161	i0_LQ_P3Flower_c7836/f1p0/438	299.788	0.166309	10.816	6.6255e-43	5.5688e-41	i0_LQ_PC3Leaf_c3492/f1p2/609	560.714	0.0790567	12.792	2.6297e-57	5.3709e-55	i0_LQ_P3Flower_c6654/f1p2/498	13.0411	0	4.705	0.00026104	0.0025163	i0_LQ_P3Flower_c6886/f1p0/503	13.7363	0	4.7799	0.00010321	0.0013658	i0_LQ_PC3Root_c1922/f1p0/730	0	26.1865	-5.7108	5.0631e-08	1.1781e-06
i0_LQ_P3Flower_c4375/f1p2/575	0	10.6211	-4.4089	0.00046566	0.0045779	i0_LQ_P3Flower_c7845/f1p0/512	537.063	22.0025	4.6093	5.6638e-108	1.599e-105	i0_LQ_PC3Leaf_c3496/f1p3/811	122.903	15.7034	2.9684	1.6241e-19	1.0164e-17	i0_LQ_P3Flower_c6712/f1p0/628	73.0025	3.23352	4.4968	1.1682e-17	5.5179e-16	i0_LQ_P3Flower_c6894/f1p1/994	66.2734	23.8751	1.4729	9.5276e-07	1.9817e-05	i0_LQ_PC3Root_c1925/f1p0/693	14.5338	82.8295	-2.5107	2.3438e-14	1.1047e-12
i0_LQ_P3Flower_c4407/f1p4/577	277.808	67.1851	2.0479	3.9627e-24	2.8642e-22	i0_LQ_P3Flower_c7900/f1p0/802	8.65835	26.6925	-1.6243	0.00022349	0.0015096	i0_LQ_PC3Leaf_c3517/f1p17/821	10.6615	123.481	-3.5338	3.5832e-28	3.4264e-26	i0_LQ_P3Flower_c6730/f1p5/659	349.914	703.57	-1.0077	1.6655e-30	1.5115e-28	i0_LQ_P3Flower_c6934/f1p6/683	14.8308	0	4.8905	5.1755e-05	0.0007469	i0_LQ_PC3Root_c1957/f1p44/663	562.882	10.3835	5.7605	9.6771e-129	8.4609e-126
i0_LQ_P3Flower_c4546/f1p0/814	0.0403176	24.7002	-9.2589	2.8207e-06	4.5975e-05	i0_LQ_P3Flower_c7943/f1p0/943	0.284013	65.0734	-7.84	1.0711e-16	2.9124e-15	i0_LQ_PC3Leaf_c3526/f1p0/749	16.666	58.7786	-1.8184	3.5288e-08	8.2115e-07	i0_LQ_P3Flower_c6763/f1p3/980	67.0555	146.786	-1.1303	9.9931e-09	2.0957e-07	i0_LQ_P3Flower_c6948/f1p0/806	62.372	0	6.9628	2.4558e-16	1.4538e-14	i0_LQ_PC3Root_c1979/f1p0/498	0	12.0619	-4.5924	0.00028381	0.0031626
i0_LQ_P3Flower_c4618/f1p0/818	0	29.0504	-5.8605	3.7904e-09	9.483e-08	i0_LQ_P3Flower_c8123/f1p0/897	21.8179	245.481	-3.492	2.7872e-57	3.3769e-55	i0_LQ_PC3Leaf_c3539/f1p0/950	16.6847	57.528	-1.7857	6.8238e-08	1.517e-06	i0_LQ_P3Flower_c6810/f1p3/527	84.3803	0	7.3988	3.9852e-20	2.2275e-18	i0_LQ_P3Flower_c6977/f1p0/593	151.963	0	8.2476	1.0388e-33	1.4061e-31	i0_LQ_PC3Root_c1984/f1p12/727	7.26776	25.7939	-1.8274	0.00038045	0.0040825
i0_LQ_P3Flower_c4639/f1p9/641	0	34.8072	-6.1213	1.2989e-10	3.7974e-09	i0_LQ_P3Flower_c8254/f1p3/837	23.1268	0	5.5315	2.1411e-06	2.1478e-05	i0_LQ_PC3Leaf_c3566/f1p14/371	9.79662	38.2634	-1.9656	3.2588e-06	5.6424e-05	i0_LQ_P3Flower_c685/f3p7/578	18.3661	0	5.199	1.0876e-05	0.00014341	i0_LQ_P3Flower_c698/f3p0/694	164.975	638.128	-1.9516	2.2243e-59	5.5723e-57	i0_LQ_PC3Root_c2010/f1p3/734	0.0441756	17.7336	-8.649	5.1098e-05	0.00069373
i0_LQ_P3Flower_c4664/f1p0/534	0.806352	47.1831	-5.8707	5.9333e-14	2.3791e-12	i0_LQ_P3Flower_c8273/f1p0/762	104.663	4.34417	4.5905	2.1769e-22	8.3459e-21	i0_LQ_PC3Leaf_c3637/f1p0/898	34.4462	7.86416	2.131	0.00011162	0.0013945	i0_LQ_P3Flower_c686/f3p0/475	12.0131	0	4.5865	0.00049013	0.0043797	i0_LQ_P3Flower_c7003/f1p6/574	3.66666	23.3485	-2.6708	0.00013542	0.0017354	i0_LQ_PC3Root_c2029/f1p2/782	0.0441756	27.3337	-9.2732	1.3374e-06	2.4767e-05
i0_LQ_P3Flower_c4723/f1p3/604	0	12.5306	-4.6474	0.00012666	0.0014491	i0_LQ_P3Flower_c8326/f1p18/593	125.79	401.693	-1.6751	4.4647e-48	4.3186e-46	i0_LQ_PC3Leaf_c3701/f1p0/866	64.7904	9.64492	2.7479	3.488e-10	1.0571e-08	i0_LQ_P3Flower_c6881/f1p6/752	42.7481	1.53143	4.8029	3.2271e-11	9.0658e-10	i0_LQ_P3Flower_c7013/f1p0/510	19.6702	2.02631	3.2791	2.9448e-05	0.00045175	i0_LQ_PC3Root_c203/f4p0/1005	37.926	91.2188	-1.2661	1.4897e-07	3.217e-06
i0_LQ_P3Flower_c4789/f1p0/877	0	28.9287	-5.8544	4.0754e-09	1.0144e-07	i0_LQ_P3Flower_c8330/f1p0/628	350.558	0	9.4535	3.3633e-60	4.371e-58	i0_LQ_PC3Leaf_c3712/f1p6/996	27.9848	4.34812	2.6862	4.7429e-05	0.00064885	i0_LQ_P3Flower_c6886/f1p0/503	14.4965	0	4.8576	0.00010803	0.0011515	i0_LQ_P3Flower_c7079/f1p0/498	21.5961	0.734687	4.8775	1.0473e-06	2.1606e-05	i0_LQ_PC3Root_c2045/f1p0/828	2.16946	18.0961	-3.0603	8.9656e-05	0.0011456
i0_LQ_P3Flower_c4816/f1p0/1131	40.6321	97.4932	-1.2627	1.6691e-09	4.3429e-08	i0_LQ_P3Flower_c8374/f1p16/414	9.08761	208.754	-4.5218	3.5554e-55	4.0973e-53	i0_LQ_PC3Leaf_c3748/f1p2/814	34.7768	4.8774	2.8339	2.8433e-06	4.971e-05	i0_LQ_P3Flower_c6899/f1p3/952	13.1485	0	4.7168	0.00024449	0.0023727	i0_LQ_P3Flower_c7189/f1p2/973	16.7156	2.45993	2.7645	0.00035502	0.0040333	i0_LQ_PC3Root_c2074/f1p0/792	69.3998	16.6008	2.0637	3.3457e-08	7.9842e-07
i0_LQ_P3Flower_c4818/f1p0/998	4.59621	33.4665	-2.8642	5.1381e-08	1.1118e-06	i0_LQ_P3Flower_c8389/f1p0/502	1.24763	11.5197	-3.2068	0.00078645	0.0046353	i0_LQ_PC3Leaf_c3783/f1p0/409	38.2751	7.15186	2.42	8.5549e-06	0.00013692	i0_LQ_P3Flower_c6934/f1p6/683	15.6516	0	4.9682	5.4044e-05	0.00062025	i0_LQ_P3Flower_c721/f3p0/813	21.0696	0	5.3971	1.1365e-06	2.3295e-05	i0_LQ_PC3Root_c2090/f1p2/511	22.3047	67.691	-1.6016	1.1857e-07	2.6006e-06
i0_LQ_P3Flower_c4873/f1p0/833	0	28.7121	-5.8436	4.6371e-09	1.148e-07	i0_LQ_P3Flower_c8402/f1p0/767	60.2291	0	6.9124	2.7237e-14	6.3471e-13	i0_LQ_PC3Leaf_c3787/f1p2/316	2.54751	23.1608	-3.1845	4.4568e-06	7.5124e-05	i0_LQ_P3Flower_c6948/f1p0/806	65.8241	0.04491	10.517	1.6769e-11	4.8112e-10	i0_LQ_P3Flower_c7228/f1p0/748	2.78994	55.5084	-4.3144	3.6249e-13	1.6496e-11	i0_LQ_PC3Root_c2106/f1p0/922	995.024	26.6318	5.2235	7.9055e-223	1.3824e-219
i0_LQ_P3Flower_c4877/f1p2/998	1.08858	13.4072	-3.6225	0.00017614	0.0019464	i0_LQ_P3Flower_c8430/f1p0/687	732.882	0	10.517	5.9846e-107	1.6501e-104	i0_LQ_PC3Leaf_c3793/f1p1/924	63.3853	9.13105	2.7953	3.606e-10	1.0911e-08	i0_LQ_P3Flower_c6977/f1p0/593	160.373	0	8.3253	5.9131e-34	6.1426e-32	i0_LQ_P3Flower_c7236/f1p8/655	61.7919	19.1286	1.6917	2.1553e-07	4.9891e-06	i0_LQ_PC3Root_c2118/f1p3/836	16.0477	96.7084	-2.5913	5.3668e-17	3.1466e-15
i0_LQ_P3Flower_c4950/f1p0/682	73.4659	4.80236	3.9353	7.5011e-15	3.1792e-13	i0_LQ_P3Flower_c8456/f1p0/477	49.678	0.623353	6.3164	3.0991e-12	6.0974e-11	i0_LQ_PC3Leaf_c3802/f1p0/908	13.6696	0.158113	6.4339	0.00020347	0.0023801	i0_LQ_P3Flower_c698/f3p0/694	174.106	356.922	-1.0356	6.6931e-17	3.0179e-15	i0_LQ_P3Flower_c730/f3p0/602	72.3481	2.06274	5.1323	2.5337e-19	1.8143e-17	i0_LQ_PC3Root_c2157/f1p0/947	88.6162	8.14788	3.4431	3.7682e-17	2.2186e-15
i0_LQ_P3Flower_c4975/f1p0/759	0	18.8732	-5.2383	1.985e-06	3.3423e-05	i0_LQ_P3Flower_c8531/f1p0/759	58.8678	140.924	-1.2594	2.4273e-13	5.25e-12	i0_LQ_PC3Leaf_c3931/f1p0/812	57.4234	9.20971	2.6404	8.1206e-09	2.0599e-07	i0_LQ_P3Flower_c6992/f1p0/854	20.2374	77.697	-1.9408	9.0772e-10	2.1579e-08	i0_LQ_P3Flower_c735/f3p0/705	91.6921	290.798	-1.6651	2.1949e-22	1.8504e-20	i0_LQ_PC3Root_c2158/f1p1/543	0.0883511	140.039	-10.63	4.2884e-23	3.6227e-21
i0_LQ_P3Flower_c5019/f1p0/748	82.5837	24.5166	1.7521	1.2988e-06	2.2578e-05	i0_LQ_P3Flower_c8551/f1p0/652	2.79185	32.855	-3.5568	4.388e-09	6.301e-08	i0_LQ_PC3Leaf_c3986/f1p0/849	438.563	14.2421	4.9446	1.5004e-95	5.4743e-93	i0_LQ_P3Flower_c7013/f1p0/510	20.7589	0.228143	6.5077	2.952e-06	4.3252e-05	i0_LQ_P3Flower_c7376/f1p0/735	22.3283	60.4339	-1.4365	8.2775e-05	0.0011291	i0_LQ_PC3Root_c2159/f1p1/735	0	33.2887	-6.057	8.8483e-10	2.6619e-08
i0_LQ_P3Flower_c509/f4p0/383	0	27.427	-5.7775	1.0011e-08	2.3835e-07	i0_LQ_P3Flower_c8572/f1p0/936	7.58924	59.0908	-2.9609	1.5925e-13	3.4905e-12	i0_LQ_PC3Leaf_c4060/f1p0/530	37.1409	4.89005	2.9251	8.3629e-07	1.5937e-05	i0_LQ_P3Flower_c7059/f1p1/875	2.03125	38.8022	-4.2557	3.4114e-10	8.557e-09	i0_LQ_P3Flower_c739/f3p0/895	57.2518	7.11295	3.0088	6.2511e-12	2.5271e-10	i0_LQ_PC3Root_c2179/f1p0/744	0	33.5144	-6.0667	7.8e-10	2.3675e-08
i0_LQ_P3Flower_c5159/f1p19/528	39.2899	89.4793	-1.1874	2.6204e-08	5.9216e-07	i0_LQ_P3Flower_c8673/f1p2/755	33.8824	4.63162	2.8709	7.8574e-06	7.1978e-05	i0_LQ_PC3Leaf_c4112/f1p7/950	23.8475	0	5.5758	9.0782e-07	1.7178e-05	i0_LQ_P3Flower_c7079/f1p0/498	22.7913	2.11122	3.4323	1.2151e-05	0.00015883	i0_LQ_P3Flower_c7430/f1p24/720	15.592	0	4.9627	3.2148e-05	0.00048852	i0_LQ_PC3Root_c2188/f1p4/780	0	12.5486	-4.6495	0.00020725	0.0024052
i0_LQ_P3Flower_c5198/f1p6/494	1.36798	195.343	-7.1578	1.9133e-49	2.886e-47	i0_LQ_P3Flower_c8733/f1p2/768	39.9534	6.53411	2.6123	5.0099e-06	4.751e-05	i0_LQ_PC3Leaf_c4123/f1p0/705	11.3574	43.1685	-1.9263	1.0281e-06	1.9284e-05	i0_LQ_P3Flower_c7189/f1p2/973	17.6407	2.369	2.8966	0.00037703	0.0034822	i0_LQ_P3Flower_c7477/f1p0/532	15.3233	0	4.9377	3.8019e-05	0.00056907	i0_LQ_PC3Root_c2189/f1p4/575	0	137.066	-8.0987	3.6062e-31	4.433e-29
i0_LQ_P3Flower_c520/f4p0/952	14.9981	35.426	-1.24	0.00032573	0.0033519	i0_LQ_P3Flower_c8777/f1p0/849	18.9855	2.13821	3.1504	0.00040954	0.0026011	i0_LQ_PC3Leaf_c4158/f1p0/949	48.6209	0	6.6035	2.7958e-12	1.0449e-10	i0_LQ_P3Flower_c721/f3p0/813	22.2357	0	5.4748	1.1665e-06	1.8358e-05	i0_LQ_P3Flower_c7488/f1p0/637	207.922	625.249	-1.5884	5.199e-43	9.0967e-41	i0_LQ_PC3Root_c2202/f1p1/573	0	56.2204	-6.813	4.4847e-15	2.2358e-13
i0_LQ_P3Flower_c5224/f1p0/913	0	27.4332	-5.7779	9.9735e-09	2.3762e-07	i0_LQ_P3Flower_c8784/f1p1/567	590.966	217.93	1.4392	3.2624e-26	1.5169e-24	i0_LQ_PC3Leaf_c4218/f1p0/956	33.2148	2.52981	3.7147	1.6387e-07	3.4665e-06	i0_LQ_P3Flower_c7218/f1p3/891	28.1735	59.2862	-1.0734	0.00046575	0.0041902	i0_LQ_P3Flower_c7664/f1p3/671	17.4823	0.0877762	7.6378	2.3452e-05	0.00036807	i0_LQ_PC3Root_c2246/f1p0/954	1.32527	22.2215	-4.0676	1.618e-06	2.9557e-05
i0_LQ_P3Flower_c527/f4p0/834	0.645082	98.7431	-7.2581	1.2148e-25	9.2966e-24	i0_LQ_P3Flower_c9008/f1p0/783	79.385	27.7622	1.5157	4.3528e-05	0.00034525	i0_LQ_PC3Leaf_c4235/f1p0/983	358.173	100.874	1.8281	1.5208e-28	1.4692e-26	i0_LQ_P3Flower_c7228/f1p0/748	2.94436	29.88	-3.3432	3.6972e-07	6.2698e-06	i0_LQ_P3Flower_c7783/f1p0/447	25.8176	2.08995	3.6268	6.7506e-07	1.4401e-05	i0_LQ_PC3Root_c2265/f1p0/908	0.252684	40.3215	-7.3181	6.7512e-11	2.3013e-09
i0_LQ_P3Flower_c5298/f1p0/721	0.681771	19.9608	-4.8717	1.1457e-06	2.0069e-05	i0_LQ_P3Flower_c9114/f1p0/987	12.77	30.04	-1.2341	0.00083552	0.0048925	i0_LQ_PC3Leaf_c4254/f1p0/1014	18.1222	0.393307	5.526	1.8863e-05	0.00028014	i0_LQ_P3Flower_c7236/f1p8/655	65.2119	1.67829	5.2801	1.0235e-16	4.5545e-15	i0_LQ_P3Flower_c7812/f1p0/669	18.1472	0.0438881	8.6917	4.5463e-05	0.00066519	i0_LQ_PC3Root_c2336/f1p6/508	58.7681	119.634	-1.0255	2.0752e-07	4.3707e-06
i0_LQ_P3Flower_c5311/f1p0/951	0	25.9192	-5.696	2.4886e-08	5.6483e-07	i0_LQ_P3Flower_c9132/f1p11/824	0.446307	13.0994	-4.8753	7.6067e-05	0.00057387	i0_LQ_PC3Leaf_c4296/f1p0/708	99.0786	0.830095	6.8992	3.6332e-23	2.8152e-21	i0_LQ_P3Flower_c730/f3p0/602	76.3523	4.491	4.0876	1.4632e-17	6.8611e-16	i0_LQ_P3Flower_c7836/f1p0/438	194.633	0.202324	9.9099	8.0596e-35	1.1297e-32	i0_LQ_PC3Root_c2342/f1p0/990	0.393162	60.8015	-7.2728	9.9179e-16	5.2554e-14
i0_LQ_P3Flower_c5367/f1p0/418	0.322541	11.9634	-5.213	0.00015375	0.0017236	i0_LQ_P3Flower_c916/f3p0/891	25.6423	1.35511	4.242	2.5803e-06	2.5605e-05	i0_LQ_PC3Leaf_c4353/f1p0/738	89.9412	6.87833	3.7089	7.2405e-18	4.0461e-16	i0_LQ_P3Flower_c735/f3p0/705	96.767	204.231	-1.0776	7.2285e-11	1.9526e-09	i0_LQ_P3Flower_c7845/f1p0/512	2508.38	175.29	3.8389	0	0	i0_LQ_PC3Root_c2345/f1p12/885	55.0564	124.424	-1.1763	5.4948e-09	1.4782e-07
i0_LQ_P3Flower_c5382/f1p2/543	1884.64	3782.8	-1.0052	2.0979e-235	1.7568e-232	i0_LQ_P3Flower_c932/f2p0/816	6.32944	34.2885	-2.4376	2.3725e-07	2.7421e-06	i0_LQ_PC3Leaf_c4355/f1p0/831	21.0409	0	5.3951	4.2317e-06	7.1678e-05	i0_LQ_P3Flower_c739/f3p0/895	60.4206	0	6.917	2.8198e-15	1.1192e-13	i0_LQ_P3Flower_c7943/f1p0/943	54.8565	23.8076	1.2042	0.00010463	0.0013823	i0_LQ_PC3Root_c236/f4p0/829	0	354.943	-9.4714	3.345e-66	1.1089e-63
i0_LQ_P3Flower_c5395/f1p0/595	346.959	4600.44	-3.7289	0	0	i0_LQ_P3Flower_c9336/f1p0/781	152.762	23.4714	2.7023	6.8765e-20	2.268e-18	i0_LQ_PC3Leaf_c4356/f1p8/899	58.6454	5.28059	3.4732	1.3979e-11	4.8802e-10	i0_LQ_P3Flower_c7430/f1p24/720	16.455	0	5.0405	3.351e-05	0.0004023	i0_LQ_P3Flower_c7949/f1p0/718	81.8009	183.076	-1.1623	1.2177e-08	3.3564e-07	i0_LQ_PC3Root_c2361/f1p3/654	111.936	246.028	-1.1361	1.2035e-15	6.3244e-14
i0_LQ_P3Flower_c5423/f1p0/752	1.28573	27.1692	-4.4013	2.1959e-08	5.0104e-07	i0_LQ_P3Flower_c9339/f1p0/737	39.053	7.95493	2.2955	3.8934e-05	0.00031119	i0_LQ_PC3Leaf_c4367/f1p5/919	65.3758	17.8273	1.8747	1.3655e-06	2.5117e-05	i0_LQ_P3Flower_c7477/f1p0/532	16.1714	0	5.0154	3.9655e-05	0.00046816	i0_LQ_P3Flower_c8052/f1p1/1010	194.295	0	8.6021	5.0148e-41	8.5104e-39	i0_LQ_PC3Root_c2364/f1p0/934	5.95133	81.9485	-3.7834	1.8753e-19	1.2748e-17
i0_LQ_P3Flower_c5457/f1p15/541	544.735	101.139	2.4292	1.0884e-58	1.9579e-56	i0_LQ_P3Flower_c9350/f1p19/917	5.18365	56.2175	-3.439	3.0524e-14	7.0822e-13	i0_LQ_PC3Leaf_c4406/f1p6/744	1.53077	74.0433	-5.596	1.985e-20	1.3087e-18	i0_LQ_P3Flower_c7488/f1p0/637	219.43	489.561	-1.1577	1.5473e-26	1.2074e-24	i0_LQ_P3Flower_c8090/f1p9/818	12.4529	0.68246	4.1896	0.00031686	0.0036459	i0_LQ_PC3Root_c2387/f1p1/773	0	93.1481	-7.5415	8.476e-23	7.0245e-21
i0_LQ_P3Flower_c5505/f1p2/841	1506.58	512.114	1.5567	8.6074e-77	1.9782e-74	i0_LQ_P3Flower_c942/f3p0/909	62.9398	5.05704	3.6376	4.3667e-12	8.4781e-11	i0_LQ_PC3Leaf_c4565/f1p4/820	70.2	4.25009	4.0459	3.7431e-15	1.7638e-13	i0_LQ_P3Flower_c7500/f1p1/919	23.109	0	5.5304	7.1039e-07	1.1559e-05	i0_LQ_P3Flower_c8123/f1p0/897	265.396	13.3942	4.3085	7.1574e-63	1.9343e-60	i0_LQ_PC3Root_c239/f4p0/692	0	269.839	-9.076	1.994e-53	4.8261e-51
i0_LQ_P3Flower_c5576/f1p0/791	0	16.0887	-5.008	1.1957e-05	0.00017292	i0_LQ_P3Flower_c9530/f1p8/517	1205.31	0	11.235	3.5802e-156	1.853e-153	i0_LQ_PC3Leaf_c4588/f1p1/992	85.5155	21.1872	2.013	5.3449e-09	1.391e-07	i0_LQ_P3Flower_c7722/f1p0/713	39.9926	100.088	-1.3235	9.8456e-08	1.8135e-06	i0_LQ_P3Flower_c82/f10p0/666	29.6616	0.0877762	8.4006	1.1466e-07	2.7594e-06	i0_LQ_PC3Root_c2393/f1p2/730	0	15.603	-4.9637	2.9765e-05	0.00042541
i0_LQ_P3Flower_c5640/f1p2/849	103.173	7.52867	3.7765	1.3046e-19	7.4195e-18	i0_LQ_P3Flower_c9834/f1p0/840	0.405733	114.035	-8.1347	2.959e-27	1.4574e-25	i0_LQ_PC3Leaf_c4660/f1p0/838	22.332	2.80809	2.9914	0.00010964	0.001373	i0_LQ_P3Flower_c773/f3p0/763	38.1184	82.1853	-1.1084	2.3988e-05	0.00029619	i0_LQ_P3Flower_c8254/f1p3/837	29.4427	3.24772	3.1804	4.4637e-07	9.8309e-06	i0_LQ_PC3Root_c2406/f1p0/978	0.261519	165.625	-9.3068	1.6394e-32	2.1275e-30
i0_LQ_P3Flower_c5641/f1p4/577	102.11	4.96377	4.3625	1.9254e-21	1.2166e-19	i0_LQ_P3Flower_c9866/f1p10/480	5.40072	28.5034	-2.3999	2.9098e-06	2.8643e-05	i0_LQ_PC3Leaf_c4783/f1p168/691	63.6983	20.0013	1.6712	1.4109e-05	0.00021545	i0_LQ_P3Flower_c7743/f1p0/570	17.0961	192.987	-3.4968	1.6602e-39	2.0511e-37	i0_LQ_P3Flower_c8326/f1p18/593	1489.64	232.099	2.6821	3.952e-242	6.3644e-239	i0_LQ_PC3Root_c2448/f1p5/469	0	586.825	-10.197	1.4999e-97	8.8909e-95
i0_LQ_P3Flower_c5725/f1p0/891	16.8124	40.1185	-1.2547	0.00011732	0.0013578	i0_LQ_PC3Leaf_c1003/f2p0/788	171.933	0.162614	10.046	3.3314e-28	1.6945e-26	i0_LQ_PC3Leaf_c4789/f1p1/866	31.1462	7.07557	2.1381	0.00023044	0.0026602	i0_LQ_P3Flower_c7783/f1p0/447	27.2466	0	5.768	7.0183e-08	1.3213e-06	i0_LQ_P3Flower_c8374/f1p16/414	54.9429	6.53143	3.0725	1.0775e-11	4.262e-10	i0_LQ_PC3Root_c2471/f1p0/415	6.70055	40.9568	-2.6118	4.4017e-08	1.0332e-06
i0_LQ_P3Flower_c5756/f1p0/818	0.456395	20.0928	-5.4602	9.0699e-07	1.6129e-05	i0_LQ_PC3Leaf_c1070/f2p0/704	118.452	26.3878	2.1664	7.2797e-12	1.3851e-10	i0_LQ_PC3Leaf_c4811/f1p0/713	33.618	0.588972	5.8349	5.1381e-09	1.3405e-07	i0_LQ_P3Flower_c7812/f1p0/669	19.1516	0.08982	7.7362	1.5725e-05	0.00020148	i0_LQ_P3Flower_c8384/f1p8/491	46.1889	7.7682	2.5719	1.0204e-08	2.8367e-07	i0_LQ_PC3Root_c2477/f1p1/837	76.5032	33.0625	1.2103	0.00017378	0.0020544
i0_LQ_P3Flower_c5764/f1p8/1008	38.2614	4.64096	3.0434	7.43e-07	1.3426e-05	i0_LQ_PC3Leaf_c1071/f2p0/687	47.2769	568.875	-3.5889	1.9187e-132	7.3513e-130	i0_LQ_PC3Leaf_c4820/f1p3/601	206.125	0	8.6874	2.8468e-40	4.0295e-38	i0_LQ_P3Flower_c7836/f1p0/438	205.405	0.181886	10.141	1.9801e-34	2.1148e-32	i0_LQ_P3Flower_c8402/f1p0/767	28.2004	7.96833	1.8234	0.00023881	0.0028467	i0_LQ_PC3Root_c2491/f1p5/489	2.43451	1399.64	-9.1672	6.6713e-266	1.5053e-262
i0_LQ_P3Flower_c5805/f1p2/648	0.0806352	37.2824	-8.8529	3.4059e-09	8.5624e-08	i0_LQ_PC3Leaf_c1072/f2p0/590	27.9859	4.43492	2.6577	0.00011123	0.00080987	i0_LQ_PC3Leaf_c4827/f1p13/798	28.5702	2.33217	3.6148	1.578e-06	2.876e-05	i0_LQ_P3Flower_c7845/f1p0/512	2647.21	24.0632	6.7815	0	0	i0_LQ_P3Flower_c8430/f1p0/687	9.94321	41.6867	-2.0678	1.5109e-05	0.0002483	i0_LQ_PC3Root_c2510/f1p11/862	86.6278	308.605	-1.8329	7.6191e-35	1.0876e-32
i0_LQ_P3Flower_c5964/f1p0/787	2.17715	262.936	-6.9161	4.4973e-67	9.2298e-65	i0_LQ_PC3Leaf_c1078/f2p0/971	163.538	19.7489	3.0498	2.3978e-24	1.0223e-22	i0_LQ_PC3Leaf_c4870/f1p0/973	46.3681	4.82246	3.2653	5.3747e-09	1.3983e-07	i0_LQ_P3Flower_c7940/f1p27/424	21.9597	1.99805	3.4582	1.6494e-05	0.00021033	i0_LQ_P3Flower_c8456/f1p0/477	2549.5	30.5997	6.3806	0	0	i0_LQ_PC3Root_c2531/f1p29/971	86.7007	39.6488	1.1288	0.00017867	0.0021082
i0_LQ_P3Flower_c5981/f1p0/746	1.76914	15.5905	-3.1396	0.0001161	0.0013463	i0_LQ_PC3Leaf_c1080/f2p0/994	81.8258	0.438154	7.545	3.0188e-18	9.0278e-17	i0_LQ_PC3Leaf_c4874/f1p2/791	34.8479	2.06773	4.075	2.7948e-08	6.5828e-07	i0_LQ_P3Flower_c7949/f1p0/718	86.3284	191.909	-1.1525	2.9051e-11	8.1863e-10	i0_LQ_P3Flower_c8551/f1p0/652	139.915	19.8278	2.819	1.8144e-25	1.7397e-23	i0_LQ_PC3Root_c2541/f1p7/749	0	305.734	-9.2561	6.3382e-59	1.7051e-56
i0_LQ_P3Flower_c6018/f1p0/783	0.564446	10.9166	-4.2735	0.00041942	0.004179	i0_LQ_PC3Leaf_c1131/f2p0/856	29.8465	3.28595	3.1832	8.3335e-06	7.6022e-05	i0_LQ_PC3Leaf_c4876/f1p49/591	35.7795	5.51341	2.6981	3.9847e-06	6.7835e-05	i0_LQ_P3Flower_c8052/f1p1/1010	205.049	13.6976	3.904	3.5681e-43	4.8435e-41	i0_LQ_P3Flower_c8588/f1p0/501	19.8142	0.818952	4.5966	3.5931e-06	6.7093e-05	i0_LQ_PC3Root_c2554/f1p0/731	7.33314	41.7415	-2.509	6.1422e-08	1.4072e-06
i0_LQ_P3Flower_c607/f3p0/924	0.16127	40.2841	-7.9646	9.8178e-11	2.9018e-09	i0_LQ_PC3Leaf_c1179/f2p0/742	13.954	0	4.8026	0.00032435	0.0021139	i0_LQ_PC3Leaf_c4896/f1p73/872	64.582	2.04915	4.978	1.6083e-15	7.7687e-14	i0_LQ_P3Flower_c8166/f1p0/760	22.1196	0	5.4673	1.2463e-06	1.9485e-05	i0_LQ_P3Flower_c8711/f1p27/550	45.6417	12.947	1.8177	3.0867e-06	5.8399e-05	i0_LQ_PC3Root_c2564/f1p14/919	2.1646	34.6829	-4.0021	2.4367e-09	6.9059e-08
i0_LQ_P3Flower_c6189/f1p0/523	140.135	1111.28	-2.9873	1.0127e-223	7.9336e-221	i0_LQ_PC3Leaf_c1190/f2p1/880	29.5678	3.13483	3.2376	7.5734e-06	6.9626e-05	i0_LQ_PC3Leaf_c4900/f1p2/865	19.7419	2.31043	3.095	0.00021193	0.0024684	i0_LQ_P3Flower_c82/f10p0/666	31.3033	0	5.9682	7.638e-09	1.6342e-07	i0_LQ_P3Flower_c8731/f1p1/522	16.5273	0.0438881	8.5568	8.7618e-05	0.0011829	i0_LQ_PC3Root_c2583/f1p9/780	14.5338	42.918	-1.5622	3.3398e-05	0.00047212
i0_LQ_P3Flower_c6239/f1p0/564	0.443494	125.306	-8.1423	1.2697e-29	1.1227e-27	i0_LQ_PC3Leaf_c1194/f2p0/747	106.87	45.1705	1.2424	0.00011649	0.00084426	i0_LQ_PC3Leaf_c4908/f1p4/938	63.4243	0.355755	7.478	6.5053e-15	3.0052e-13	i0_LQ_P3Flower_c8254/f1p3/837	31.0723	0	5.9576	8.6554e-09	1.8367e-07	i0_LQ_P3Flower_c875/f3p0/752	15.0497	0	4.9117	4.5117e-05	0.000661	i0_LQ_PC3Root_c2597/f1p0/896	28.2282	125.922	-2.1573	4.555e-18	2.827e-16
i0_LQ_P3Flower_c6322/f1p15/537	0.0806352	11.9634	-7.213	0.00026206	0.0027682	i0_LQ_PC3Leaf_c1266/f1p0/666	90.7921	0.369577	7.9406	1.6309e-19	5.2756e-18	i0_LQ_PC3Leaf_c4915/f1p0/1005	27.7116	5.0201	2.4647	0.00012648	0.001559	i0_LQ_P3Flower_c8326/f1p18/593	1572.09	439.314	1.8394	3.5502e-142	2.7975e-139	i0_LQ_P3Flower_c8759/f1p0/584	16.7462	0.0438881	8.5758	8.0104e-05	0.0010965	i0_LQ_PC3Root_c2633/f1p15/880	12.2154	47.8145	-1.9687	4.16e-07	8.3637e-06
i0_LQ_P3Flower_c6323/f1p25/485	652.273	250.258	1.3821	1.9833e-27	1.6217e-25	i0_LQ_PC3Leaf_c1278/f1p7/787	134.121	61.8519	1.1166	0.00013232	0.00094704	i0_LQ_PC3Leaf_c4916/f1p2/884	26.8919	211.398	-2.9747	1.9557e-41	2.8487e-39	i0_LQ_P3Flower_c8374/f1p16/414	57.9839	228.305	-1.9772	2.2839e-26	1.7589e-24	i0_LQ_P3Flower_c8767/f1p0/744	15.9675	47.627	-1.5766	0.00016236	0.0020382	i0_LQ_PC3Root_c2648/f1p3/823	26.8146	5.9693	2.1674	0.00038182	0.0040942
i0_LQ_P3Flower_c6380/f1p0/946	0	13.3557	-4.7394	7.2748e-05	0.00088794	i0_LQ_PC3Leaf_c1287/f1p0/1044	62.487	22.423	1.4786	0.00040244	0.0025604	i0_LQ_PC3Leaf_c4962/f1p3/821	46.7162	5.1122	3.1919	7.0214e-09	1.8024e-07	i0_LQ_P3Flower_c8384/f1p8/491	48.7453	14.461	1.7531	1.5753e-05	0.00020176	i0_LQ_P3Flower_c8946/f1p0/499	13.5721	0	4.7626	0.00011453	0.0015003	i0_LQ_PC3Root_c2661/f1p2/681	14.9424	45.2138	-1.5974	1.5563e-05	0.00023609
i0_LQ_P3Flower_c6401/f1p1/952	12.0388	60.6496	-2.3328	2.355e-11	7.4276e-10	i0_LQ_PC3Leaf_c1350/f1p0/682	78.834	0.734636	6.7456	2.4038e-18	7.2439e-17	i0_LQ_PC3Leaf_c4974/f1p3/770	175.207	84.0768	1.0593	2.6072e-06	4.5881e-05	i0_LQ_P3Flower_c8402/f1p0/767	29.7612	0	5.8954	1.7648e-08	3.5893e-07	i0_LQ_P3Flower_c904/f3p0/376	20.5223	0.0438881	8.8691	1.7876e-05	0.00028894	i0_LQ_PC3Root_c2664/f1p0/717	0	744.835	-10.541	5.9835e-117	4.1438e-114
i0_LQ_P3Flower_c6520/f1p32/659	0	23.5142	-5.5555	1.0832e-07	2.2353e-06	i0_LQ_PC3Leaf_c1364/f1p0/734	35.948	2.58704	3.7965	9.6213e-08	1.1715e-06	i0_LQ_PC3Leaf_c4999/f1p0/646	14.6567	0.118585	6.9495	0.00014	0.0017055	i0_LQ_P3Flower_c8456/f1p0/477	2690.61	0.681734	11.946	0	0	i0_LQ_P3Flower_c907/f1p0/621	64.3903	0	7.0088	9.0508e-17	5.5067e-15	i0_LQ_PC3Root_c2685/f1p2/984	0	111.827	-7.8051	1.9064e-26	1.8914e-24
i0_LQ_P3Flower_c6524/f1p1/972	0	2184.79	-12.093	9.1802e-268	9.1621e-265	i0_LQ_PC3Leaf_c1410/f1p0/733	1.57262	13.1035	-3.0587	0.00043334	0.0027276	i0_LQ_PC3Leaf_c5060/f1p1/470	19.5597	77.0265	-1.9775	3.4566e-11	1.1645e-09	i0_LQ_P3Flower_c8464/f1p2/858	39.7182	7.14743	2.4743	1.0045e-06	1.5966e-05	i0_LQ_P3Flower_c9238/f1p0/815	16.7462	0.0438881	8.5758	8.0104e-05	0.0010965	i0_LQ_PC3Root_c2687/f1p2/761	0	113.656	-7.8285	8.5219e-27	8.6138e-25
i0_LQ_P3Flower_c6596/f1p7/696	3.3383	776.394	-7.8615	2.5083e-179	1.603e-176	i0_LQ_PC3Leaf_c1511/f1p0/935	74.3458	7.00266	3.4083	3.0343e-13	6.4986e-12	i0_LQ_PC3Leaf_c5064/f1p0/785	56.3973	17.9036	1.6554	5.0506e-05	0.00068652	i0_LQ_P3Flower_c8468/f1p0/759	12.5675	0.67365	4.2216	0.00047714	0.0042789	i0_LQ_P3Flower_c9245/f1p0/692	4.3781	40.5061	-3.2098	2.9758e-08	7.8027e-07	i0_LQ_PC3Root_c2710/f1p0/961	0.132085	24.0528	-7.5086	5.6898e-07	1.1217e-05
i0_LQ_P3Flower_c6649/f1p1/726	0	17.4299	-5.1235	5.0089e-06	7.7877e-05	i0_LQ_PC3Leaf_c1524/f1p0/878	54.1962	17.3906	1.6399	0.00026864	0.0017864	i0_LQ_PC3Leaf_c5086/f1p0/690	375.711	0.0790567	12.214	3.6743e-43	5.636e-41	i0_LQ_P3Flower_c8551/f1p0/652	147.659	35.932	2.0389	6.9504e-17	3.1317e-15	i0_LQ_P3Flower_c9280/f1p1/968	1.47761	97.5023	-6.0441	6.9811e-24	6.3541e-22	i0_LQ_PC3Root_c2712/f1p0/910	1.50771	34.6132	-4.5209	8.7302e-10	2.6298e-08
i0_LQ_P3Flower_c6654/f1p2/498	0.364471	11.6437	-4.9976	0.00019599	0.002144	i0_LQ_PC3Leaf_c1680/f1p3/973	19.345	0.328923	5.8781	1.3449e-05	0.0001179	i0_LQ_PC3Leaf_c5174/f1p7/677	122.43	22.5106	2.4433	1.1375e-15	5.548e-14	i0_LQ_P3Flower_c8572/f1p0/936	30.1574	64.6251	-1.0996	0.00019706	0.0019625	i0_LQ_P3Flower_c9292/f1p0/861	42.6317	2.01885	4.4003	1.5974e-11	6.1971e-10	i0_LQ_PC3Root_c2719/f1p0/499	0	17.8208	-5.1555	7.5078e-06	0.00012069
i0_LQ_P3Flower_c6712/f1p0/628	1.24985	65.1797	-5.7046	9.672e-19	5.2359e-17	i0_LQ_PC3Leaf_c1718/f1p0/639	15.5802	0.861114	4.1774	0.00026703	0.001777	i0_LQ_PC3Leaf_c5221/f1p0/990	19.2904	2.54444	2.9225	0.00038702	0.0042139	i0_LQ_P3Flower_c8588/f1p0/501	20.9108	0.0305388	9.4194	3.9871e-05	0.00047029	i0_LQ_P3Flower_c9684/f1p9/530	25.776	0	5.688	7.1173e-08	1.7695e-06	i0_LQ_PC3Root_c2727/f1p0/937	43.1153	14.4222	1.5799	0.00038724	0.004146
i0_LQ_P3Flower_c6730/f1p5/659	0.603151	312.418	-9.0167	2.7202e-64	5.3275e-62	i0_LQ_PC3Leaf_c1739/f1p0/929	76.0847	0	7.2495	2.2476e-17	6.3789e-16	i0_LQ_PC3Leaf_c5255/f1p0/921	442.773	13.291	5.058	3.4141e-97	1.2703e-94	i0_LQ_P3Flower_c8731/f1p1/522	17.4421	0	5.1245	1.8702e-05	0.0002363	i0_LQ_P3Flower_c9834/f1p0/840	25.6666	6.14434	2.0626	0.00015789	0.001988	i0_LQ_PC3Root_c2733/f1p0/854	0.176702	57.6016	-8.3486	1.1099e-13	4.9361e-12
i0_LQ_P3Flower_c6766/f1p0/797	32.5311	6.41226	2.3429	0.00012046	0.0013877	i0_LQ_PC3Leaf_c1751/f1p1/616	1.71138	50.4772	-4.8824	7.9944e-15	1.9198e-13	i0_LQ_PC3Leaf_c5268/f1p0/522	37.4539	8.28237	2.177	4.2812e-05	0.00059174	i0_LQ_P3Flower_c875/f3p0/752	15.8827	0	4.9894	4.7089e-05	0.00054704	i0_LQ_P3Flower_c9866/f1p10/480	5.63187	34.1643	-2.6008	5.494e-06	9.9051e-05	i0_LQ_PC3Root_c2738/f1p7/609	0	61.8877	-6.9516	2.5826e-16	1.4371e-14
i0_LQ_P3Flower_c6785/f1p0/965	66.141	4.71625	3.8098	3.3123e-13	1.2452e-11	i0_LQ_PC3Leaf_c1758/f1p7/656	17.8482	0.153169	6.8645	3.3634e-05	0.00027212	i0_LQ_PC3Leaf_c5329/f1p3/719	22.4815	0.0395283	9.1516	1.9611e-05	0.00029049	i0_LQ_P3Flower_c8759/f1p0/584	17.6731	0	5.1435	1.6326e-05	0.00020828	i0_LQ_P3Flower_c9867/f1p0/955	22.6019	130.743	-2.5322	2.1409e-18	1.4412e-16	i0_LQ_PC3Root_c2759/f1p0/973	0	19.2595	-5.2675	3.1118e-06	5.3782e-05
i0_LQ_P3Flower_c6810/f1p3/527	0.0403176	75.3383	-10.868	4.7284e-13	1.7469e-11	i0_LQ_PC3Leaf_c1831/f1p0/981	42.4803	0	6.4087	1.169e-10	1.9807e-09	i0_LQ_PC3Leaf_c5358/f1p1/923	23.6013	4.30503	2.4548	0.00041848	0.0045211	i0_LQ_P3Flower_c8946/f1p0/499	14.3233	0	4.8403	0.00011992	0.0012647	i0_LQ_P3Flower_c9881/f1p0/852	35.2924	274.573	-2.9598	1.1949e-43	2.1381e-41	i0_LQ_PC3Root_c2776/f1p0/687	0	18.0822	-5.1765	6.3929e-06	0.00010435
i0_LQ_P3Flower_c683/f3p0/591	160.706	370.039	-1.2033	3.7817e-30	3.4141e-28	i0_LQ_PC3Leaf_c1838/f1p5/755	180.917	12.6523	3.8379	2.7591e-33	1.7119e-31	i0_LQ_PC3Leaf_c5442/f1p4/699	88.5208	26.2073	1.756	9.654e-08	2.1093e-06	i0_LQ_P3Flower_c904/f3p0/376	21.6582	0	5.4368	1.6219e-06	2.4845e-05	i0_LQ_P3Flower_c9992/f1p0/825	21.37	0	5.4175	9.4983e-07	1.9766e-05	i0_LQ_PC3Root_c2804/f1p6/662	0	61.964	-6.9534	2.4862e-16	1.3879e-14
i0_LQ_P3Flower_c685/f3p7/578	0	16.3981	-5.0355	9.774e-06	0.0001434	i0_LQ_PC3Leaf_c1849/f1p0/923	160.018	0.535475	8.2232	2.29e-32	1.3607e-30	i0_LQ_PC3Leaf_c5452/f1p2/875	143.011	3.98406	5.1657	8.4421e-33	9.4988e-31	i0_LQ_P3Flower_c907/f1p0/621	67.9541	0	7.0865	7.7684e-17	3.493e-15	i0_LQ_PC3Leaf_c1070/f2p0/704	81.6926	30.655	1.4141	1.2018e-07	2.8844e-06	i0_LQ_PC3Root_c2811/f1p1/885	0	144.914	-8.1791	1.3489e-32	1.7569e-30
i0_LQ_P3Flower_c686/f3p0/475	0	10.7258	-4.423	0.00043327	0.0043007	i0_LQ_PC3Leaf_c1898/f1p0/871	55.979	130.386	-1.2198	4.7599e-12	9.2052e-11	i0_LQ_PC3Leaf_c5542/f1p3/381	20.1307	1.72344	3.546	6.4284e-05	0.00085547	i0_LQ_P3Flower_c916/f3p0/891	19.4635	1.48203	3.7151	3.0358e-05	0.00036658	i0_LQ_PC3Leaf_c1071/f2p0/687	432.069	80.5391	2.4235	1.1382e-64	3.2077e-62	i0_LQ_PC3Root_c2826/f1p0/962	0	41.6544	-6.3804	9.0369e-12	3.3604e-10
i0_LQ_P3Flower_c6881/f1p6/752	0	38.1673	-6.2543	1.8985e-11	6.0613e-10	i0_LQ_PC3Leaf_c1907/f1p0/602	165.956	0.0821281	10.981	6.488e-24	2.7035e-22	i0_LQ_PC3Leaf_c5605/f1p0/926	100.033	7.10957	3.8146	4.1415e-20	2.6881e-18	i0_LQ_P3Flower_c9238/f1p0/815	17.6731	1.07784	4.0353	4.357e-05	0.00050964	i0_LQ_PC3Leaf_c1190/f2p1/880	6.00456	41.8324	-2.8005	1.5377e-07	3.6299e-06	i0_LQ_PC3Root_c2866/f1p0/704	0.0441756	44.8351	-9.9872	3.9545e-09	1.0843e-07
i0_LQ_P3Flower_c6886/f1p0/503	0.120953	12.9431	-6.7416	0.00011302	0.0013136	i0_LQ_PC3Leaf_c1916/f1p6/419	29.8774	1.4126	4.4026	2.7917e-07	3.1947e-06	i0_LQ_PC3Leaf_c5645/f1p0/688	79.1258	31.127	1.346	6.4408e-05	0.00085696	i0_LQ_P3Flower_c9292/f1p0/861	44.9913	0.17964	7.9684	5.7703e-11	1.5738e-09	i0_LQ_PC3Leaf_c1194/f2p0/747	152.752	62.2334	1.2954	9.4852e-12	3.7689e-10	i0_LQ_PC3Root_c2879/f1p2/786	0.662633	153.285	-7.8538	1.7904e-35	2.6254e-33
i0_LQ_P3Flower_c6894/f1p1/994	6.04764	62.4467	-3.3682	2.5893e-15	1.1304e-13	i0_LQ_PC3Leaf_c1927/f1p0/816	31.7888	3.94995	3.0086	8.46e-06	7.7056e-05	i0_LQ_PC3Leaf_c5671/f1p0/795	69.2898	0.197642	8.4536	6.1933e-15	2.8681e-13	i0_LQ_P3Flower_c9350/f1p19/917	22.1976	61.4827	-1.4698	6.5321e-06	8.9637e-05	i0_LQ_PC3Leaf_c1266/f1p0/666	8.09948	65.8761	-3.0239	6.7894e-12	2.7349e-10	i0_LQ_PC3Root_c2883/f1p9/800	2.10099	93.7695	-5.48	6.4751e-25	5.975e-23
i0_LQ_P3Flower_c6934/f1p6/683	0	13.9744	-4.8047	4.8139e-05	0.00061091	i0_LQ_PC3Leaf_c1957/f1p0/734	126.219	17.5364	2.8475	9.3372e-18	2.7086e-16	i0_LQ_PC3Leaf_c5702/f1p0/778	33.6051	2.095	4.0037	5.9475e-08	1.3404e-06	i0_LQ_P3Flower_c9530/f1p8/517	63.6023	0	6.991	6.125e-16	2.5484e-14	i0_LQ_PC3Leaf_c1287/f1p0/1044	13.4276	183.545	-3.7729	1.1535e-36	1.7239e-34	i0_LQ_PC3Root_c2896/f1p0/979	24.4856	0	5.6139	4.9164e-07	9.7833e-06
i0_LQ_P3Flower_c6948/f1p0/806	0	58.7705	-6.877	2.5897e-16	1.2118e-14	i0_LQ_PC3Leaf_c2023/f1p0/822	50.586	15.0705	1.747	0.00018977	0.0013041	i0_LQ_PC3Leaf_c5740/f1p5/877	27.4138	3.57771	2.9378	2.2058e-05	0.00032349	i0_LQ_P3Flower_c9684/f1p9/530	27.2027	0	5.7657	7.1907e-08	1.3518e-06	i0_LQ_PC3Leaf_c1402/f1p12/978	0.0547262	15.9314	-8.1854	0.0001307	0.0016817	i0_LQ_PC3Root_c2898/f1p6/570	0.132527	357.592	-11.398	8.9398e-50	2.0171e-47
i0_LQ_P3Flower_c6970/f1p0/842	35.975	172.163	-2.2587	1.5506e-28	1.3182e-26	i0_LQ_PC3Leaf_c2086/f1p0/949	35.8275	3.69166	3.2787	6.9901e-07	7.558e-06	i0_LQ_PC3Leaf_c5805/f1p52/887	38.4375	7.13724	2.4291	7.7734e-06	0.00012548	i0_LQ_P3Flower_c9717/f1p0/749	36.9356	3.90582	3.2413	5.5638e-08	1.0614e-06	i0_LQ_PC3Leaf_c1751/f1p1/616	45.7495	1.51063	4.9205	1.1232e-12	4.8836e-11	i0_LQ_PC3Root_c2930/f1p3/817	1.64289	37.8345	-4.5254	1.4438e-10	4.757e-09
i0_LQ_P3Flower_c6977/f1p0/593	0.0403176	143.188	-11.794	3.6454e-20	2.1488e-18	i0_LQ_PC3Leaf_c2157/f1p5/960	27.1436	1.27299	4.4143	9.5663e-07	1.0134e-05	i0_LQ_PC3Leaf_c5851/f1p0/867	57.6533	14.5081	1.9905	2.0208e-06	3.6164e-05	i0_LQ_P3Flower_c9834/f1p0/840	27.0872	124.715	-2.203	4.6648e-17	2.1226e-15	i0_LQ_PC3Leaf_c1847/f1p0/634	51.5067	22.7547	1.1786	0.00021353	0.0025836	i0_LQ_PC3Root_c2934/f1p0/969	45.5326	102.468	-1.1702	1.3429e-07	2.9179e-06
i0_LQ_P3Flower_c6992/f1p0/854	1.57239	18.0688	-3.5225	1.5801e-05	0.00022319	i0_LQ_PC3Leaf_c2163/f1p0/834	14.6632	97.6196	-2.735	4.2976e-20	1.4326e-18	i0_LQ_PC3Leaf_c5879/f1p13/986	29.8371	3.96706	2.911	1.0639e-05	0.00016722	i0_LQ_P3Flower_c9866/f1p10/480	5.94358	31.1729	-2.3909	1.071e-05	0.00014151	i0_LQ_PC3Leaf_c1849/f1p0/923	49.0084	7.49565	2.7089	1.4024e-09	4.3776e-08	i0_LQ_PC3Root_c2946/f1p0/598	0	126.628	-7.9845	3.0513e-29	3.4424e-27
i0_LQ_P3Flower_c7053/f1p0/794	265.075	23.2935	3.5084	8.2249e-45	1.1414e-42	i0_LQ_PC3Leaf_c2170/f1p3/808	29.1722	0.164256	7.4725	1.8469e-07	2.1678e-06	i0_LQ_PC3Leaf_c5926/f1p0/633	197.426	0.23717	9.7012	2.8263e-34	3.3934e-32	i0_LQ_P3Flower_c9867/f1p0/955	23.8529	65.2992	-1.4529	4.0683e-06	5.8004e-05	i0_LQ_PC3Leaf_c1898/f1p0/871	44.598	129.259	-1.5352	1.1948e-09	3.7759e-08	i0_LQ_PC3Root_c2950/f1p2/941	47.7639	121.764	-1.3501	2.2686e-10	7.3429e-09
i0_LQ_P3Flower_c7079/f1p0/498	0.824092	20.3491	-4.626	1.0541e-06	1.8586e-05	i0_LQ_PC3Leaf_c2173/f1p4/985	64.1513	10.1243	2.6636	4.6292e-09	6.6281e-08	i0_LQ_PC3Leaf_c6021/f1p5/779	39.213	3.00415	3.7063	1.3147e-08	3.243e-07	i0_LQ_P3Flower_c9881/f1p0/852	37.2457	111.329	-1.5797	1.7183e-10	4.4625e-09	i0_LQ_PC3Leaf_c1911/f1p0/780	2.90049	21.3735	-2.8815	0.00013877	0.001774	i0_LQ_PC3Root_c2976/f1p4/951	0	220.185	-8.7826	1.6552e-45	3.2798e-43
i0_LQ_P3Flower_c712/f3p0/922	223.746	37.0864	2.5929	2.4959e-27	2.0272e-25	i0_LQ_PC3Leaf_c221/f8p0/933	364.311	0	9.509	4.6626e-62	6.2667e-60	i0_LQ_PC3Leaf_c6025/f1p0/918	35.7908	7.74756	2.2078	5.34e-05	0.00072174	i0_LQ_P3Flower_c9992/f1p0/825	22.5528	0	5.4952	9.7398e-07	1.5539e-05	i0_LQ_PC3Leaf_c2086/f1p0/949	1.86069	17.4894	-3.2326	0.00025768	0.0030426	i0_LQ_PC3Root_c2978/f1p3/593	31.3982	65.5739	-1.0624	8.0934e-05	0.0010489
i0_LQ_P3Flower_c7139/f1p0/934	13.8491	49.2076	-1.8291	1.1367e-07	2.3387e-06	i0_LQ_PC3Leaf_c2214/f1p0/608	14.3078	74.4471	-2.3794	5.1446e-14	1.172e-12	i0_LQ_PC3Leaf_c6031/f1p7/827	16.9384	0.312274	5.7613	3.3878e-05	0.00047836	i0_LQ_PC3Leaf_c1070/f2p0/704	86.214	28.8592	1.5789	1.0643e-07	1.9525e-06	i0_LQ_PC3Leaf_c2163/f1p0/834	1.09015	1353.64	-10.278	1.4018e-209	1.9072e-206	i0_LQ_PC3Root_c3006/f1p0/922	0.0441756	35.4237	-9.6472	8.1871e-08	1.8348e-06
i0_LQ_P3Flower_c721/f3p0/813	0	19.853	-5.3113	1.0654e-06	1.8776e-05	i0_LQ_PC3Leaf_c2220/f1p2/685	137.462	26.3631	2.3824	2.1192e-15	5.3345e-14	i0_LQ_PC3Leaf_c6087/f1p10/952	161.882	7.65308	4.4028	1.4192e-34	1.7204e-32	i0_LQ_PC3Leaf_c1078/f2p0/971	1.1551	21.5986	-4.2248	2.9282e-06	4.2952e-05	i0_LQ_PC3Leaf_c2220/f1p2/685	128.771	30.7217	2.0675	2.3486e-17	1.4767e-15	i0_LQ_PC3Root_c3049/f1p0/629	93.2109	15.4927	2.5889	1.0783e-13	4.8041e-12
i0_LQ_P3Flower_c7236/f1p8/655	0.0403176	58.2239	-10.496	5.5447e-11	1.6832e-09	i0_LQ_PC3Leaf_c2236/f1p13/725	37.8756	0	6.2432	1.1192e-09	1.7153e-08	i0_LQ_PC3Leaf_c6179/f1p2/670	621.037	17.6775	5.1347	3.6568e-136	1.9916e-133	i0_LQ_PC3Leaf_c1130/f2p0/359	34.8934	81.6226	-1.226	5.4706e-06	7.6165e-05	i0_LQ_PC3Leaf_c2277/f1p7/938	3.61193	27.1229	-2.9087	1.6023e-05	0.00026146	i0_LQ_PC3Root_c3055/f1p3/805	160.34	12.183	3.7182	1.342e-31	1.6852e-29
i0_LQ_P3Flower_c730/f3p0/602	3.58827	68.1706	-4.2478	1.3134e-18	7.0255e-17	i0_LQ_PC3Leaf_c2241/f1p0/882	112.274	0	7.8109	5.4264e-24	2.2724e-22	i0_LQ_PC3Leaf_c6226/f1p0/911	15.8229	0.0636406	7.9579	0.00013452	0.0016472	i0_LQ_PC3Leaf_c1194/f2p0/747	161.206	49.401	1.7063	1.3633e-14	5.1009e-13	i0_LQ_PC3Leaf_c2369/f1p4/468	127.02	58.6784	1.1141	2.3228e-08	6.1758e-07	i0_LQ_PC3Root_c3062/f1p16/811	0	165.92	-8.3743	2.4788e-36	3.7286e-34
i0_LQ_P3Flower_c739/f3p0/895	243.797	53.946	2.1761	2.3267e-23	1.6315e-21	i0_LQ_PC3Leaf_c2277/f1p7/938	346.456	0.0410641	13.043	5.0168e-34	3.2351e-32	i0_LQ_PC3Leaf_c6246/f1p0/787	64.5671	149.797	-1.2141	8.3522e-12	2.9851e-10	i0_LQ_PC3Leaf_c1309/f1p0/996	10.7534	58.8968	-2.4534	8.2677e-10	1.9734e-08	i0_LQ_PC3Leaf_c2390/f1p1/838	4.26864	48.2769	-3.4995	3.1109e-10	1.0482e-08	i0_LQ_PC3Root_c3063/f1p0/608	66.6609	158.165	-1.2465	7.6845e-12	2.8836e-10
i0_LQ_P3Flower_c7477/f1p0/532	0.0806352	14.4385	-7.4843	7.3599e-05	0.00089757	i0_LQ_PC3Leaf_c2281/f1p4/738	31.7762	5.22992	2.6031	4.8892e-05	0.00038357	i0_LQ_PC3Leaf_c6283/f1p0/1044	28.9578	3.75836	2.9458	1.257e-05	0.00019405	i0_LQ_PC3Leaf_c1410/f1p0/733	0.0768143	14.3308	-7.5435	0.00013942	0.001445	i0_LQ_PC3Leaf_c2395/f1p0/860	15.6517	104.498	-2.7391	2.5728e-16	1.5163e-14	i0_LQ_PC3Root_c3089/f1p0/963	0.132527	28.1908	-7.7328	8.2699e-08	1.8528e-06
i0_LQ_P3Flower_c7480/f1p0/586	41.9972	4.26504	3.2997	5.9214e-08	1.2659e-06	i0_LQ_PC3Leaf_c2314/f1p4/888	32.5804	1.76575	4.2056	1.264e-07	1.5122e-06	i0_LQ_PC3Leaf_c6359/f1p4/882	72.5965	173.095	-1.2536	6.4089e-14	2.751e-12	i0_LQ_PC3Leaf_c1838/f1p5/755	39.6622	13.8372	1.5192	0.00046337	0.0041735	i0_LQ_PC3Leaf_c2442/f1p4/695	11.9954	0.131664	6.5095	0.00027312	0.0032015	i0_LQ_PC3Root_c3090/f1p0/893	0.530107	92.6653	-7.4496	7.4837e-23	6.2316e-21
i0_LQ_P3Flower_c7500/f1p1/919	317.094	20.6327	3.9419	8.796e-59	1.5941e-56	i0_LQ_PC3Leaf_c2328/f1p0/600	248.676	22.9597	3.4371	6.4774e-41	5.1717e-39	i0_LQ_PC3Leaf_c6394/f1p7/936	28.258	1.62066	4.124	5.1273e-07	1.0107e-05	i0_LQ_PC3Leaf_c1847/f1p0/634	54.3574	22.3719	1.2808	0.00034169	0.0031965	i0_LQ_PC3Leaf_c2485/f1p5/684	6.98963	32.9078	-2.2351	5.0309e-05	0.0007279	i0_LQ_PC3Root_c3117/f1p0/941	0.381677	15.3097	-5.326	3.1772e-05	0.00045178
i0_LQ_P3Flower_c7664/f1p3/671	0.0403176	16.4728	-8.6745	7.0927e-05	0.00086819	i0_LQ_PC3Leaf_c2368/f1p11/767	964.316	0	10.913	6.6423e-132	2.5285e-129	i0_LQ_PC3Leaf_c6405/f1p12/915	40.9862	10.9173	1.9085	0.00010518	0.0013244	i0_LQ_PC3Leaf_c1849/f1p0/923	51.7209	0.585626	6.4646	1.5403e-13	5.325e-12	i0_LQ_PC3Leaf_c2515/f1p0/442	3.00994	25.0601	-3.0576	2.0777e-05	0.00033062	i0_LQ_PC3Root_c3517/f36p0/628	0.412158	2602.94	-12.625	1.1538e-280	2.8823e-277
i0_LQ_P3Flower_c7722/f1p0/713	0.787	35.707	-5.5037	5.8873e-11	1.779e-09	i0_LQ_PC3Leaf_c2371/f1p2/725	12.82	0	4.6803	0.000617	0.0037388	i0_LQ_PC3Leaf_c6415/f1p3/701	0.546425	16.2869	-4.8975	1.6217e-05	0.00024407	i0_LQ_PC3Leaf_c1898/f1p0/871	47.0664	142.597	-1.5992	3.1465e-13	1.0606e-11	i0_LQ_PC3Leaf_c2598/f1p2/898	4.60357	58.8351	-3.6759	1.3507e-12	5.8435e-11	i0_LQ_PC3Root_c3542/f4p9/890	2.22733	217.066	-6.6067	3.883e-54	9.5298e-52
i0_LQ_P3Flower_c7743/f1p0/570	0.510824	15.2641	-4.9012	2.0749e-05	0.00028539	i0_LQ_PC3Leaf_c2390/f1p1/838	23.0456	2.75129	3.0663	0.0001261	0.00090691	i0_LQ_PC3Leaf_c6416/f1p4/809	2.41988	125.819	-5.7003	1.4747e-33	1.7132e-31	i0_LQ_PC3Leaf_c1912/f1p0/810	21.947	57.9339	-1.4004	2.3769e-05	0.00029387	i0_LQ_PC3Leaf_c2694/f1p0/447	15.2976	1.47025	3.3792	0.00019322	0.0023694	i0_LQ_PC3Root_c355/f2p0/594	7.28897	173.502	-4.5731	4.6922e-43	8.5692e-41
i0_LQ_P3Flower_c7744/f1p3/996	0.448332	53.6763	-6.9036	5.2423e-15	2.2401e-13	i0_LQ_PC3Leaf_c2486/f1p0/969	78.1414	1.66925	5.5488	2.9108e-18	8.7138e-17	i0_LQ_PC3Leaf_c6456/f1p1/773	12976.4	258.967	5.647	0	0	i0_LQ_PC3Leaf_c2023/f1p0/822	45.246	16.482	1.4569	0.00029413	0.0027994	i0_LQ_PC3Leaf_c2840/f1p3/824	52.7079	2.32783	4.501	5.1669e-14	2.5563e-12	i0_LQ_PC3Root_c3555/f3p3/947	0.530107	94.8526	-7.4833	2.7141e-23	2.3123e-21
i0_LQ_P3Flower_c7778/f1p0/1003	117.002	6.90987	4.0817	2.5046e-23	1.7529e-21	i0_LQ_PC3Leaf_c2515/f1p0/442	18.6637	2.09427	3.1557	0.00045305	0.0028377	i0_LQ_PC3Leaf_c6458/f1p0/633	181.023	77.0803	1.2317	2.7606e-08	6.5067e-07	i0_LQ_PC3Leaf_c2163/f1p0/834	1.15048	106.762	-6.536	6.8734e-27	5.436e-25	i0_LQ_PC3Leaf_c2878/f1p0/551	5.4863	43.1622	-2.9759	3.6192e-08	9.3823e-07	i0_LQ_PC3Root_c357/f2p0/970	0	12.8222	-4.6806	0.00017379	0.0020544
i0_LQ_P3Flower_c7783/f1p0/447	3.6439	24.3269	-2.739	5.1972e-06	8.0512e-05	i0_LQ_PC3Leaf_c2541/f1p0/821	26.1292	2.51271	3.3783	1.677e-05	0.00014434	i0_LQ_PC3Leaf_c6515/f1p1026/974	51.3503	12.389	2.0513	4.4996e-06	7.576e-05	i0_LQ_PC3Leaf_c2214/f1p0/608	37.9983	81.4196	-1.0994	2.9383e-05	0.0003558	i0_LQ_PC3Leaf_c2882/f1p0/875	274.344	16.9088	4.0201	9.2281e-63	2.4853e-60	i0_LQ_PC3Root_c359/f2p0/792	0.0839336	114.678	-10.416	8.2517e-20	5.7089e-18
i0_LQ_P3Flower_c7812/f1p0/669	0	17.0994	-5.0959	6.2012e-06	9.4755e-05	i0_LQ_PC3Leaf_c2598/f1p2/898	30.5205	5.56131	2.4563	0.00013241	0.00094757	i0_LQ_PC3Leaf_c6524/f1p0/658	66.4952	9.79591	2.763	1.7923e-10	5.6058e-09	i0_LQ_PC3Leaf_c2220/f1p2/685	135.898	28.8322	2.2368	1.8031e-17	8.3818e-16	i0_LQ_PC3Leaf_c2955/f1p0/917	39.5468	14.0003	1.4981	0.00012845	0.0016563	i0_LQ_PC3Root_c360/f2p0/672	0	12.3743	-4.6293	0.00023191	0.0026553
i0_LQ_P3Flower_c7845/f1p0/512	533.678	2363.54	-2.1469	0	0	i0_LQ_PC3Leaf_c2634/f1p0/891	57.9635	0.533833	6.7626	6.9399e-14	1.5659e-12	i0_LQ_PC3Leaf_c6551/f1p0/895	375.847	182.672	1.0409	1.3845e-11	4.8379e-10	i0_LQ_PC3Leaf_c2328/f1p0/600	86.966	25.1101	1.7922	4.6429e-09	1.0152e-07	i0_LQ_PC3Leaf_c3020/f1p0/736	33.985	5.96878	2.5094	1.231e-06	2.5089e-05	i0_LQ_PC3Root_c366/f2p0/682	0	199.09	-8.6373	5.1644e-42	9.2387e-40
i0_LQ_P3Flower_c7940/f1p27/424	0.165302	19.6065	-6.8901	2.2565e-06	3.7526e-05	i0_LQ_PC3Leaf_c2635/f1p6/797	22.1827	0.0406534	9.0918	2.5556e-05	0.00021212	i0_LQ_PC3Leaf_c6637/f1p0/898	8865.06	112.933	6.2946	0	0	i0_LQ_PC3Leaf_c2368/f1p11/767	51.7792	0	6.6943	1.9312e-13	6.6233e-12	i0_LQ_PC3Leaf_c3076/f1p0/975	5.3774	39.031	-2.8596	2.9298e-07	6.6188e-06	i0_LQ_PC3Root_c376/f2p0/677	236.713	96.3354	1.297	2.0912e-12	8.2546e-11
i0_LQ_P3Flower_c7943/f1p0/943	0.282223	51.689	-7.5169	6.8937e-14	2.74e-12	i0_LQ_PC3Leaf_c2694/f1p0/447	54.5427	14.0328	1.9586	1.8449e-05	0.00015747	i0_LQ_PC3Leaf_c6640/f1p0/766	25.5649	0.47434	5.7521	3.5277e-07	7.1181e-06	i0_LQ_PC3Leaf_c2376/f1p0/919	49.5909	134.325	-1.4376	5.4276e-11	1.4854e-09	i0_LQ_PC3Leaf_c3205/f1p4/722	14.8314	0.746098	4.3131	7.5825e-05	0.0010459	i0_LQ_PC3Root_c403/f2p0/978	4.24085	82.5245	-4.2824	7.9371e-21	5.9186e-19
i0_LQ_P3Flower_c8052/f1p1/1010	12.873	183.076	-3.83	4.8961e-45	6.8598e-43	i0_LQ_PC3Leaf_c2736/f1p3/863	50.7771	6.8154	2.8973	3.7575e-08	4.8072e-07	i0_LQ_PC3Leaf_c6686/f1p30/827	68.524	13.8515	2.3066	8.1863e-09	2.0752e-07	i0_LQ_PC3Leaf_c2460/f1p2/702	49.9322	100.617	-1.0108	1.3556e-05	0.00017574	i0_LQ_PC3Leaf_c3262/f1p6/973	0.0317412	66.0736	-11.024	1.2079e-10	4.2554e-09	i0_LQ_PC3Root_c409/f2p0/830	2.84623	50.6397	-4.1531	3.3642e-13	1.427e-11
i0_LQ_P3Flower_c8123/f1p0/897	21.6804	250.072	-3.5279	4.1909e-58	7.4471e-56	i0_LQ_PC3Leaf_c2739/f1p3/860	39.4146	0	6.3007	5.236e-10	8.3183e-09	i0_LQ_PC3Leaf_c6696/f1p0/798	28.7263	64.9451	-1.1768	1.0455e-05	0.00016457	i0_LQ_PC3Leaf_c2485/f1p5/684	7.37649	29.6864	-2.0088	0.00010897	0.0011604	i0_LQ_PC3Leaf_c3352/f1p0/879	9.55027	49.3974	-2.3708	2.4461e-07	5.5998e-06	i0_LQ_PC3Root_c435/f2p0/940	0	37.9517	-6.2461	6.724e-11	2.2931e-09
i0_LQ_P3Flower_c82/f10p0/666	0.120953	27.9489	-7.8522	5.9591e-08	1.2736e-06	i0_LQ_PC3Leaf_c2743/f1p7/576	21.4	0.287448	6.2182	4.6664e-06	4.4509e-05	i0_LQ_PC3Leaf_c6721/f1p0/1002	26.6187	2.56934	3.373	7.0777e-06	0.00011494	i0_LQ_PC3Leaf_c2749/f1p4/636	45.2806	93.7088	-1.0493	1.538e-05	0.00019733	i0_LQ_PC3Leaf_c3361/f1p0/887	2.24377	74.7428	-5.0579	2.6145e-18	1.7514e-16	i0_LQ_PC3Root_c439/f2p0/705	80.3553	774.005	-3.2679	1.0462e-152	1.1803e-149
i0_LQ_P3Flower_c8273/f1p0/762	104.004	9.24634	3.4916	1.6749e-18	8.9071e-17	i0_LQ_PC3Leaf_c2749/f1p4/636	41.9682	85.6839	-1.0297	4.0254e-07	4.5171e-06	i0_LQ_PC3Leaf_c6755/f1p4/611	65.1807	17.2739	1.9159	9.3181e-07	1.7584e-05	i0_LQ_PC3Leaf_c2840/f1p3/824	55.6251	0.191317	8.1836	5.7411e-13	1.8917e-11	i0_LQ_PC3Leaf_c3458/f1p0/916	37.0278	121.59	-1.7153	1.1949e-10	4.215e-09	i0_LQ_PC3Root_c442/f2p0/838	5.39428	151.715	-4.8138	1.8324e-38	2.9737e-36
i0_LQ_P3Flower_c8299/f1p0/789	1.20953	17.12	-3.8232	1.6765e-05	0.00023508	i0_LQ_PC3Leaf_c2840/f1p3/824	69.4798	0.174933	8.6336	2.0772e-14	4.8771e-13	i0_LQ_PC3Leaf_c6774/f1p0/564	51.3409	13.1598	1.964	9.0841e-06	0.00014466	i0_LQ_PC3Leaf_c2882/f1p0/875	289.528	1126.07	-1.9595	8.8816e-122	5.5716e-119	i0_LQ_PC3Leaf_c3463/f1p0/980	3.15606	40.3415	-3.6761	4.3527e-09	1.2721e-07	i0_LQ_PC3Root_c448/f2p0/425	0	18.2129	-5.1869	5.8998e-06	9.6916e-05
i0_LQ_P3Flower_c8326/f1p18/593	124.997	1403.62	-3.4892	0	0	i0_LQ_PC3Leaf_c2842/f1p7/768	94.221	0	7.558	9.3675e-21	3.2647e-19	i0_LQ_PC3Leaf_c6776/f1p1/734	41.5779	3.64333	3.5125	1.0695e-08	2.6696e-07	i0_LQ_PC3Leaf_c2904/f1p0/783	0.173265	10.8682	-5.971	0.00055351	0.0048731	i0_LQ_PC3Leaf_c3492/f1p2/609	28.1326	0.0877762	8.3242	2.1579e-07	4.9937e-06	i0_LQ_PC3Root_c467/f2p0/663	0	323.039	-9.3356	1.6242e-61	4.7337e-59
i0_LQ_P3Flower_c8330/f1p0/628	348.349	8.01649	5.4414	8.7438e-76	1.9784e-73	i0_LQ_PC3Leaf_c2877/f1p0/879	60.0542	0	6.9082	2.9508e-14	6.8547e-13	i0_LQ_PC3Leaf_c6858/f1p0/734	2044.03	962.979	1.0858	5.3793e-61	1.1997e-58	i0_LQ_PC3Leaf_c2906/f1p4/640	191.279	18.1059	3.4011	1.5229e-36	1.7416e-34	i0_LQ_PC3Leaf_c3517/f1p17/821	16.356	137.1	-3.0673	2.0238e-23	1.7964e-21	i0_LQ_PC3Root_c471/f2p0/727	0	28.044	-5.8096	1.7298e-08	4.3088e-07
i0_LQ_P3Flower_c8374/f1p16/414	9.03034	51.7704	-2.5193	1.5201e-10	4.4089e-09	i0_LQ_PC3Leaf_c2878/f1p0/551	59.2277	8.73022	2.7622	8.1075e-09	1.1288e-07	i0_LQ_PC3Leaf_c686/f3p0/801	1655.98	56.1686	4.8818	0	0	i0_LQ_PC3Leaf_c2974/f1p0/895	33.8509	10.504	1.6883	0.00046375	0.0041763	i0_LQ_PC3Leaf_c3525/f1p0/693	161.831	344.468	-1.0899	1.7244e-13	8.0759e-12	i0_LQ_PC3Root_c474/f2p0/814	0	219.027	-8.775	2.5616e-45	5.033e-43
i0_LQ_P3Flower_c8384/f1p8/491	6.85399	43.5219	-2.6667	1.7011e-09	4.4231e-08	i0_LQ_PC3Leaf_c2882/f1p0/875	80.1871	1029.64	-3.6826	1.1214e-241	1.0026e-238	i0_LQ_PC3Leaf_c6863/f1p3/988	51.442	121.571	-1.2408	4.2946e-10	1.2891e-08	i0_LQ_PC3Leaf_c3020/f1p0/736	35.8659	0	6.1645	6.653e-10	1.6022e-08	i0_LQ_PC3Leaf_c3526/f1p0/749	4.15919	65.2616	-3.9719	1.5669e-14	8.0921e-13	i0_LQ_PC3Root_c483/f2p0/727	94.8374	16.5345	2.52	1.6702e-13	7.278e-12
i0_LQ_P3Flower_c8430/f1p0/687	728.263	9.36907	6.2804	5.6733e-158	3.0846e-155	i0_LQ_PC3Leaf_c2900/f1p0/972	65.2419	2.21746	4.8788	6.1189e-15	1.4857e-13	i0_LQ_PC3Leaf_c6991/f1p0/1121	13.2282	0	4.7255	0.00035849	0.0039381	i0_LQ_PC3Leaf_c3261/f1p0/887	0	18.674	-5.223	6.4105e-06	8.8205e-05	i0_LQ_PC3Leaf_c3542/f1p1/691	100.789	36.5439	1.4636	1.7605e-09	5.4119e-08	i0_LQ_PC3Root_c498/f1p0/511	12.3625	57.2975	-2.2125	3.0623e-09	8.5506e-08
i0_LQ_P3Flower_c8456/f1p0/477	49.3649	2402.29	-5.6048	0	0	i0_LQ_PC3Leaf_c2906/f1p4/640	598.263	16.5554	5.1754	3.3676e-126	1.2576e-123	i0_LQ_PC3Leaf_c6998/f1p0/814	12.5287	57.4347	-2.1967	1.3186e-09	3.6938e-08	i0_LQ_PC3Leaf_c3262/f1p6/973	0.033498	20.0622	-9.2262	3.891e-05	0.0004598	i0_LQ_PC3Leaf_c3566/f1p14/371	11.5478	42.4837	-1.8793	4.5365e-05	0.00066392	i0_LQ_PC3Root_c504/f1p0/858	0.0503601	28.7411	-9.1566	5.8695e-07	1.1552e-05
i0_LQ_P3Flower_c8464/f1p2/858	12.2872	35.4621	-1.5291	4.7214e-05	0.00060053	i0_LQ_PC3Leaf_c2919/f1p0/578	28.1579	2.75129	3.3554	8.4942e-06	7.7308e-05	i0_LQ_PC3Leaf_c7082/f1p19/987	0.995274	392.271	-8.6225	2.4923e-82	7.7408e-80	i0_LQ_PC3Leaf_c3361/f1p0/887	2.36796	20.6137	-3.1219	4.113e-05	0.00048355	i0_LQ_PC3Leaf_c3570/f1p0/615	68.2567	12.5318	2.4454	1.1919e-11	4.6925e-10	i0_LQ_PC3Root_c508/f1p0/895	140.98	21.7069	2.6993	7.3715e-21	5.5145e-19
i0_LQ_P3Flower_c8468/f1p0/759	0.241906	11.2208	-5.5356	0.0002428	0.0025896	i0_LQ_PC3Leaf_c2941/f1p3/547	97.591	0	7.6087	2.2825e-21	8.242e-20	i0_LQ_PC3Leaf_c7131/f1p6/845	136.727	59.4289	1.2021	2.4151e-06	4.2706e-05	i0_LQ_PC3Leaf_c3368/f1p7/810	0.750817	32.7843	-5.4484	2.0231e-09	4.6305e-08	i0_LQ_PC3Leaf_c375/f5p0/939	508.724	217.291	1.2273	4.8065e-33	6.3639e-31	i0_LQ_PC3Root_c519/f1p0/903	0	19.8394	-5.3103	2.1877e-06	3.8936e-05
i0_LQ_P3Flower_c8551/f1p0/652	2.77425	131.836	-5.5705	2.7872e-36	3.0861e-34	i0_LQ_PC3Leaf_c2955/f1p0/917	118.657	14.1958	3.0633	3.4764e-18	1.036e-16	i0_LQ_PC3Leaf_c7132/f1p1/701	216.632	59.3115	1.8689	1.77e-18	1.0233e-16	i0_LQ_PC3Leaf_c3424/f1p8/591	45.3199	3.89684	3.5398	4.1751e-10	1.0352e-08	i0_LQ_PC3Leaf_c3795/f1p8/968	2.95522	35.3299	-3.5796	5.4838e-08	1.387e-06	i0_LQ_PC3Root_c539/f1p0/863	81.9019	206.879	-1.3368	2.1842e-16	1.2271e-14
i0_LQ_P3Flower_c8572/f1p0/936	7.54141	26.9258	-1.8361	8.451e-05	0.0010117	i0_LQ_PC3Leaf_c2956/f1p0/860	79.329	1.31282	5.9171	1.1843e-18	3.6469e-17	i0_LQ_PC3Leaf_c7323/f1p0/403	13.1923	0	4.7216	0.0003661	0.0040129	i0_LQ_PC3Leaf_c3458/f1p0/916	39.0771	0	6.2883	1.2315e-10	3.2412e-09	i0_LQ_PC3Leaf_c4235/f1p0/983	567.52	112	2.3412	2.4939e-81	9.6944e-79	i0_LQ_PC3Root_c548/f1p0/513	0	17.8678	-5.1593	7.2935e-06	0.00011761
i0_LQ_P3Flower_c8588/f1p0/501	0	18.6701	-5.2227	2.2598e-06	3.7555e-05	i0_LQ_PC3Leaf_c2974/f1p0/895	167.619	9.60448	4.1253	1.1374e-32	6.862e-31	i0_LQ_PC3Leaf_c7344/f1p1/689	111.111	53.2925	1.06	0.00018038	0.0021414	i0_LQ_PC3Leaf_c3492/f1p2/609	29.6896	0	5.8919	1.8351e-08	3.7194e-07	i0_LQ_PC3Leaf_c4273/f1p4/914	74.258	200.685	-1.4343	7.8247e-13	3.4495e-11	i0_LQ_PC3Root_c556/f1p0/730	6.03438	65.4266	-3.4386	6.0743e-15	2.9899e-13
i0_LQ_P3Flower_c8731/f1p1/522	0	15.573	-4.961	1.6753e-05	0.00023499	i0_LQ_PC3Leaf_c2998/f1p0/978	31.3474	0.0874665	8.4854	2.2732e-07	2.6392e-06	i0_LQ_PC3Leaf_c788/f3p0/759	19.1401	0.612689	4.9653	1.4513e-05	0.00022095	i0_LQ_PC3Leaf_c3525/f1p0/693	170.788	373.286	-1.1281	7.1116e-20	3.9107e-18	i0_LQ_PC3Leaf_c4296/f1p0/708	51.9292	0.921651	5.8162	2.0866e-14	1.0685e-12	i0_LQ_PC3Root_c581/f1p0/724	0.574282	215.069	-8.5488	1.0667e-45	2.1501e-43
i0_LQ_P3Flower_c8733/f1p2/768	39.7015	9.15352	2.1168	8.4036e-05	0.0010068	i0_LQ_PC3Leaf_c3020/f1p0/736	33.3107	0	6.0579	1.0972e-08	1.4996e-07	i0_LQ_PC3Leaf_c813/f3p0/768	188.752	3.49628	5.7545	1.4897e-43	2.3133e-41	i0_LQ_PC3Leaf_c3526/f1p0/749	4.38939	27.5298	-2.6489	1.2116e-05	0.00015841	i0_LQ_PC3Leaf_c4406/f1p6/744	19.4782	82.2099	-2.0775	1.0847e-09	3.4473e-08	i0_LQ_PC3Root_c595/f1p0/888	2.1646	152.575	-6.1393	2.9768e-39	4.8991e-37
i0_LQ_P3Flower_c875/f3p0/752	0.120953	14.1807	-6.8733	5.721e-05	0.00071323	i0_LQ_PC3Leaf_c3079/f1p0/692	18.258	0.369577	5.6265	2.4674e-05	0.00020548	i0_LQ_PC3Leaf_c8169/f1p11/324	15.6691	0	4.9699	8.7168e-05	0.0011227	i0_LQ_PC3Leaf_c3539/f1p0/950	43.7859	8.89443	2.2995	8.9971e-07	1.4425e-05	i0_LQ_PC3Leaf_c4617/f1p9/524	2.39372	52.2892	-4.4492	1.1344e-12	4.9295e-11	i0_LQ_PC3Root_c596/f1p0/821	536.449	145.355	1.8839	8.2663e-47	1.7106e-44
i0_LQ_P3Flower_c8759/f1p0/584	0	15.7793	-4.98	1.4636e-05	0.00020794	i0_LQ_PC3Leaf_c3120/f1p0/836	24.1407	2.27618	3.4068	3.2564e-05	0.00026414	i0_LQ_PC3Leaf_c8179/f1p0/275	80.5458	24.5906	1.7117	6.3163e-07	1.2264e-05	i0_LQ_PC3Leaf_c3542/f1p1/691	106.368	17.7951	2.5795	2.4186e-16	1.037e-14	i0_LQ_PC3Leaf_c4765/f1p0/912	6.39038	47.5431	-2.8953	1.2149e-08	3.351e-07	i0_LQ_PC3Root_c605/f1p0/1017	41.1142	743.867	-4.1773	8.6435e-172	1.0992e-168
i0_LQ_P3Flower_c8946/f1p0/499	0	12.7884	-4.6768	0.00010646	0.0012475	i0_LQ_PC3Leaf_c3136/f1p12/783	21.5392	0.101839	7.7245	9.0119e-06	8.1592e-05	i0_LQ_PC3Root_c1025/f1p0/684	0.0199055	39.5078	-10.955	2.6122e-07	5.3776e-06	i0_LQ_PC3Leaf_c3566/f1p14/371	12.1869	55.6898	-2.1921	2.2317e-08	4.4839e-07	i0_LQ_PC3Leaf_c4916/f1p2/884	1.09452	234.714	-7.7445	9.5503e-51	2.0151e-48	i0_LQ_PC3Root_c619/f1p0/428	14.9313	43.3101	-1.5364	3.7441e-05	0.00052377
i0_LQ_P3Flower_c904/f3p0/376	0	19.3373	-5.2733	1.4774e-06	2.5446e-05	i0_LQ_PC3Leaf_c3250/f1p0/657	51.7123	12.4847	2.0503	1.4788e-05	0.00012866	i0_LQ_PC3Root_c1088/f1p13/967	13.364	149.546	-3.4842	1.8546e-33	2.1412e-31	i0_LQ_PC3Leaf_c3570/f1p0/615	72.0345	32.8589	1.1324	0.00019689	0.0019611	i0_LQ_PC3Leaf_c5049/f1p3/887	19.1525	0.142198	7.0735	6.0131e-06	0.00010748	i0_LQ_PC3Root_c637/f1p0/728	24.8708	3.17114	2.9714	3.3077e-05	0.00046806
i0_LQ_P3Flower_c907/f1p0/621	0	60.6723	-6.923	9.6108e-17	4.6249e-15	i0_LQ_PC3Leaf_c3256/f1p43/849	45.5569	0.312498	7.1877	4.9097e-11	8.6474e-10	i0_LQ_PC3Root_c1123/f1p0/620	110.473	8.60651	3.6821	1.8187e-21	1.2739e-19	i0_LQ_PC3Leaf_c375/f5p0/939	536.88	127.994	2.0685	3.9559e-58	8.2453e-56	i0_LQ_PC3Leaf_c5060/f1p1/470	0.43781	85.5221	-7.6099	9.5445e-20	7.039e-18	i0_LQ_PC3Root_c649/f1p0/828	0.0441756	226.516	-12.324	1.7328e-27	1.7983e-25
i0_LQ_P3Flower_c9114/f1p0/987	12.6896	44.7554	-1.8184	4.6178e-07	8.6331e-06	i0_LQ_PC3Leaf_c3262/f1p6/973	54.6588	18.3441	1.5751	0.00042905	0.0027038	i0_LQ_PC3Root_c1146/f1p0/969	0.241598	97.3595	-8.6546	1.2118e-21	8.617e-20	i0_LQ_PC3Leaf_c3783/f1p0/409	14.1783	0	4.8256	0.00013089	0.0013655	i0_LQ_PC3Leaf_c5086/f1p0/690	14.104	0.0877762	7.3281	0.00011912	0.0015517	i0_LQ_PC3Root_c684/f1p3/595	54.5126	114.506	-1.0708	1.6278e-07	3.4883e-06
i0_LQ_P3Flower_c9238/f1p0/815	0	15.7793	-4.98	1.4636e-05	0.00020794	i0_LQ_PC3Leaf_c3269/f1p0/769	23.113	0.246384	6.5516	2.0854e-06	2.0951e-05	i0_LQ_PC3Root_c1190/f1p0/933	37.5437	0	6.2305	6.8594e-10	2.0014e-08	i0_LQ_PC3Leaf_c3898/f1p0/1019	34.4226	9.54203	1.851	0.00016212	0.0016518	i0_LQ_PC3Leaf_c5116/f1p1/973	1.86671	17.6364	-3.24	0.00023894	0.0028478	i0_LQ_PC3Root_c688/f1p0/506	1.24619	21.174	-4.0867	2.7665e-06	4.8124e-05
i0_LQ_P3Flower_c9280/f1p1/968	16.5883	1.39229	3.5746	0.00039307	0.0039462	i0_LQ_PC3Leaf_c3340/f1p0/863	50.8303	5.07634	3.3238	2.6372e-09	3.8814e-08	i0_LQ_PC3Root_c1213/f1p5/941	0	307.509	-9.2645	5.5423e-60	1.2145e-57	i0_LQ_PC3Leaf_c3986/f1p0/849	26.7851	1.51796	4.1412	3.9389e-07	6.6556e-06	i0_LQ_PC3Leaf_c5297/f1p1/666	17.2552	0	5.109	1.1479e-05	0.0001936	i0_LQ_PC3Root_c702/f1p0/790	40.133	92.8954	-1.2108	2.7333e-07	5.643e-06
i0_LQ_P3Flower_c9292/f1p0/861	3.427	40.1701	-3.5511	1.0933e-10	3.2185e-09	i0_LQ_PC3Leaf_c3352/f1p0/879	181.971	5.89803	4.9473	5.0042e-39	3.8198e-37	i0_LQ_PC3Root_c1240/f1p0/934	4.77341	24.5937	-2.3652	3.679e-05	0.00051627	i0_LQ_PC3Leaf_c4060/f1p0/530	15.1191	1.37919	3.4545	0.00035322	0.0032885	i0_LQ_PC3Leaf_c5449/f1p0/857	52.9706	112.314	-1.0843	2.8251e-05	0.00043507	i0_LQ_PC3Root_c706/f1p0/638	4.81514	21.3065	-2.1456	0.00038116	0.0040884
i0_LQ_P3Flower_c9336/f1p0/781	151.799	33.7362	2.1698	4.5091e-15	1.9393e-13	i0_LQ_PC3Leaf_c3368/f1p7/810	2.71841	29.9768	-3.463	2.7093e-08	3.532e-07	i0_LQ_PC3Root_c1250/f1p0/764	1.67831	18.2621	-3.4438	2.7281e-05	0.00039311	i0_LQ_PC3Leaf_c4235/f1p0/983	598.931	38.2296	3.9696	6.627e-124	4.3252e-121	i0_LQ_PC3Leaf_c5671/f1p0/795	26.285	0.219441	6.9043	9.7509e-08	2.3749e-06	i0_LQ_PC3Root_c716/f1p0/885	15.6381	1.26357	3.6295	0.00029766	0.0032954
i0_LQ_P3Flower_c9350/f1p19/917	5.15098	19.819	-1.944	0.00050373	0.0049012	i0_LQ_PC3Leaf_c3401/f1p1/982	166.107	26.5685	2.6443	6.3579e-21	2.2396e-19	i0_LQ_PC3Root_c1278/f1p11/710	79.3358	13.1918	2.5883	2.1793e-11	7.4895e-10	i0_LQ_PC3Leaf_c4273/f1p4/914	78.368	172.678	-1.1397	3.9584e-10	9.8334e-09	i0_LQ_PC3Leaf_c5778/f1p0/920	8.72719	36.1129	-2.0489	6.291e-05	0.00088693	i0_LQ_PC3Root_c773/f1p0/920	0	15.7145	-4.974	2.7756e-05	0.00039956
i0_LQ_P3Flower_c942/f3p0/909	62.5431	20.823	1.5867	0.00011998	0.0013831	i0_LQ_PC3Leaf_c3405/f1p0/747	38.5499	1.31405	4.8746	2.0258e-09	3.0215e-08	i0_LQ_PC3Root_c1286/f1p13/651	4.55914	46.8336	-3.3607	2.7449e-11	9.3437e-10	i0_LQ_PC3Leaf_c4296/f1p0/708	54.8033	1.03293	5.7294	2.0944e-14	7.7515e-13	i0_LQ_PC3Leaf_c5926/f1p0/633	136.339	0.263329	9.0161	6.251e-28	6.7852e-26	i0_LQ_PC3Root_c780/f1p0/986	315.564	2.66396	6.8882	3.2593e-71	1.239e-68
i0_LQ_P3Flower_c9530/f1p8/517	1197.71	56.7868	4.3986	7.0314e-234	5.7559e-231	i0_LQ_PC3Leaf_c3424/f1p8/591	75.8867	3.56313	4.4126	2.5539e-16	6.7755e-15	i0_LQ_PC3Root_c1287/f1p24/962	20.651	149.483	-2.8557	8.0842e-29	7.8504e-27	i0_LQ_PC3Leaf_c4367/f1p5/919	27.7802	5.61375	2.307	8.8262e-05	0.00096075	i0_LQ_PC3Leaf_c6071/f1p786/770	63.9678	11.2476	2.5077	2.8822e-11	1.0836e-09	i0_LQ_PC3Root_c795/f1p0/957	0.0441756	18.5615	-8.7148	3.6636e-05	0.00051344
i0_LQ_P3Flower_c9684/f1p9/530	0	24.2877	-5.6022	6.7325e-08	1.4296e-06	i0_LQ_PC3Leaf_c3452/f1p28/765	38.8628	1.22248	4.9905	1.4499e-09	2.1941e-08	i0_LQ_PC3Root_c1291/f1p0/846	69.0154	12.4554	2.4701	1.3772e-09	3.8522e-08	i0_LQ_PC3Leaf_c4515/f1p1/411	38.8842	4.12588	3.2364	2.5485e-08	5.0745e-07	i0_LQ_PC3Leaf_c6246/f1p0/787	18.0164	166.319	-3.2066	3.0207e-29	3.4647e-27	i0_LQ_PC3Root_c819/f1p0/865	0.432037	32.3466	-6.2263	1.666e-09	4.8214e-08
i0_LQ_P3Flower_c9717/f1p0/749	0.16127	32.9776	-7.6759	2.8749e-09	7.2803e-08	i0_LQ_PC3Leaf_c3458/f1p0/916	57.1723	0	6.8372	1.1112e-13	2.464e-12	i0_LQ_PC3Root_c134/f6p0/771	0.312243	22.8154	-6.1912	3.1349e-07	6.3802e-06	i0_LQ_PC3Leaf_c4603/f1p6/846	33.3779	5.2904	2.6574	3.0031e-06	4.3951e-05	i0_LQ_PC3Leaf_c6274/f1p1/651	66.7933	178.903	-1.4214	1.9051e-11	7.3156e-10	i0_LQ_PC3Root_c821/f1p0/510	1.6504	19.6952	-3.577	1.4156e-05	0.00021653
i0_LQ_P3Flower_c9834/f1p0/840	0.403176	24.1846	-5.9065	7.6925e-08	1.6217e-06	i0_LQ_PC3Leaf_c3492/f1p2/609	582.88	0	10.187	1.2561e-89	2.7148e-87	i0_LQ_PC3Root_c1343/f1p0/1004	4.83703	21.1773	-2.1303	0.00029249	0.003289	i0_LQ_PC3Leaf_c4617/f1p9/524	2.52621	25.8542	-3.3554	2.1791e-06	3.2668e-05	i0_LQ_PC3Leaf_c6359/f1p4/882	57.6398	192.186	-1.7374	2.9199e-16	1.7157e-14	i0_LQ_PC3Root_c851/f1p0/527	0	402.452	-9.6527	5.5252e-73	2.1834e-70
i0_LQ_P3Flower_c9992/f1p0/825	0	20.1361	-5.3317	8.9081e-07	1.5884e-05	i0_LQ_PC3Leaf_c3496/f1p3/811	127.762	12.5352	3.3494	2.6589e-21	9.572e-20	i0_LQ_PC3Root_c1374/f1p14/972	41.3523	10.6177	1.9615	6.9208e-05	0.00091386	i0_LQ_PC3Leaf_c4769/f1p2/846	17.676	0	5.1437	1.6299e-05	0.00020804	i0_LQ_PC3Leaf_c6401/f1p6/863	49.1978	10.4994	2.2283	4.491e-08	1.1525e-06	i0_LQ_PC3Root_c861/f1p0/948	18.5096	48.9744	-1.4038	3.6411e-05	0.00051089
i0_LQ_PC3Leaf_c1003/f2p0/788	170.849	1.80997	6.5606	2.944e-38	3.4428e-36	i0_LQ_PC3Leaf_c3533/f1p0/736	96.6233	38.9825	1.3095	0.0001044	0.00076439	i0_LQ_PC3Root_c1481/f1p0/900	0.741577	42.4534	-5.8391	2.4298e-12	9.136e-11	i0_LQ_PC3Leaf_c4934/f1p0/591	370.816	166.836	1.1523	1.0139e-17	4.8065e-16	i0_LQ_PC3Leaf_c6415/f1p3/701	0.711441	18.0832	-4.6678	2.3315e-05	0.00036599	i0_LQ_PC3Root_c889/f1p0/572	0.485931	73.8982	-7.2486	8.1105e-19	5.287e-17
i0_LQ_PC3Leaf_c1071/f2p0/687	46.9789	407.121	-3.1154	7.0712e-86	1.8465e-83	i0_LQ_PC3Leaf_c3566/f1p14/371	10.1839	50.9207	-2.322	7.575e-10	1.1808e-08	i0_LQ_PC3Root_c1501/f1p0/917	2.97177	61.5314	-4.3719	1.8562e-16	9.5167e-15	i0_LQ_PC3Leaf_c5086/f1p0/690	14.8847	0	4.8958	8.5538e-05	0.00093519	i0_LQ_PC3Leaf_c6416/f1p4/809	31.0845	139.696	-2.168	2.7489e-16	1.6176e-14	i0_LQ_PC3Root_c891/f1p6/537	0	250.929	-8.9711	1.8587e-50	4.2349e-48
i0_LQ_PC3Leaf_c1078/f2p0/971	162.508	1.03132	7.2999	2.5089e-35	2.692e-33	i0_LQ_PC3Leaf_c3637/f1p0/898	35.808	4.68911	2.9329	3.2427e-06	3.1677e-05	i0_LQ_PC3Root_c1527/f1p17/764	0.468364	24.4032	-5.7033	1.0566e-07	2.2973e-06	i0_LQ_PC3Leaf_c5206/f1p0/963	24.7816	77.4235	-1.6435	4.4306e-08	8.5507e-07	i0_LQ_PC3Leaf_c6560/f1p0/735	102.387	40.9849	1.3209	1.5629e-08	4.2559e-07	i0_LQ_PC3Root_c897/f1p0/485	12.325	57.253	-2.2158	3.014e-09	8.4261e-08
i0_LQ_PC3Leaf_c1080/f2p0/994	81.3101	1.91311	5.4094	5.8919e-19	3.2227e-17	i0_LQ_PC3Leaf_c3701/f1p0/866	67.3517	3.98321	4.0797	5.7158e-14	1.2951e-12	i0_LQ_PC3Root_c1567/f1p0/929	14.175	85.2717	-2.5887	9.0543e-16	4.4508e-14	i0_LQ_PC3Leaf_c5297/f1p1/666	18.2102	0.547004	5.0571	1.2669e-05	0.00016524	i0_LQ_PC3Leaf_c6637/f1p0/898	367.559	125.389	1.5516	6.3292e-33	8.3104e-31	i0_LQ_PC3Root_c902/f1p0/474	2.1646	25.5765	-3.5626	7.7927e-07	1.5016e-05
i0_LQ_PC3Leaf_c1131/f2p0/856	29.6584	1.97705	3.907	8.3786e-07	1.5002e-05	i0_LQ_PC3Leaf_c3712/f1p6/996	29.0911	1.72469	4.0762	7.9353e-07	8.5237e-06	i0_LQ_PC3Root_c1629/f1p32/934	46.8286	111.624	-1.2532	1.734e-09	4.7793e-08	i0_LQ_PC3Leaf_c5442/f1p4/699	48.9764	3.18861	3.9411	1.4427e-11	4.1671e-10	i0_LQ_PC3Leaf_c6668/f1p0/901	11	40.7282	-1.8885	6.1339e-05	0.00086668	i0_LQ_PC3Root_c907/f1p0/982	0.377259	28.5402	-6.2413	1.511e-08	3.7991e-07
i0_LQ_PC3Leaf_c1179/f2p0/742	13.866	0.573416	4.5958	0.00037412	0.0037783	i0_LQ_PC3Leaf_c3748/f1p2/814	36.1516	3.77789	3.2584	6.7829e-07	7.3442e-06	i0_LQ_PC3Root_c1630/f1p0/488	7.70771	44.3243	-2.5237	1.0379e-08	2.595e-07	i0_LQ_PC3Leaf_c5449/f1p0/857	55.9024	261.086	-2.2235	2.6049e-34	2.7638e-32	i0_LQ_PC3Leaf_c6696/f1p0/798	27.0347	72.1082	-1.4153	2.1708e-05	0.00034391	i0_LQ_PC3Root_c919/f1p0/542	0	143.18	-8.1617	2.7777e-32	3.5913e-30
i0_LQ_PC3Leaf_c1190/f2p1/880	29.3814	5.65785	2.3766	0.00022211	0.0023933	i0_LQ_PC3Leaf_c3783/f1p0/409	39.7882	0	6.3143	4.3572e-10	6.9785e-09	i0_LQ_PC3Root_c1657/f1p3/910	4.48849	67.7516	-3.916	3.9995e-17	2.1472e-15	i0_LQ_PC3Leaf_c5514/f1p0/748	47.294	101.676	-1.1042	2.8015e-06	4.1215e-05	i0_LQ_PC3Leaf_c6755/f1p4/611	59.8705	19.1791	1.6423	5.5259e-07	1.1983e-05	i0_LQ_PC3Root_c926/f1p0/659	323.388	91.143	1.8271	1.1519e-27	1.2043e-25
i0_LQ_PC3Leaf_c1266/f1p0/666	90.2199	7.6318	3.5634	1.5253e-16	7.2442e-15	i0_LQ_PC3Leaf_c3793/f1p1/924	65.8911	3.28513	4.3261	3.2918e-14	7.6228e-13	i0_LQ_PC3Root_c1695/f1p6/737	2.20717	22.9083	-3.3756	3.0842e-06	5.3586e-05	i0_LQ_PC3Leaf_c5671/f1p0/795	27.7398	0	5.7939	5.3455e-08	1.0216e-06	i0_LQ_PC3Leaf_c6850/f1p0/525	28.0198	3.37939	3.0516	1.3069e-06	2.6526e-05	i0_LQ_PC3Root_c970/f1p0/701	0	26.5503	-5.7307	4.0988e-08	9.666e-07
i0_LQ_PC3Leaf_c1287/f1p0/1044	62.0931	12.6523	2.295	1.6754e-07	3.3757e-06	i0_LQ_PC3Leaf_c3802/f1p0/908	14.21	0	4.8288	0.00028073	0.0018582	i0_LQ_PC3Root_c1777/f1p4/761	13.0408	227.185	-4.1228	6.0176e-55	1.1778e-52	i0_LQ_PC3Leaf_c5851/f1p0/867	23.8864	2.25808	3.403	8.0969e-06	0.00010904	i0_LQ_PC3Leaf_c6858/f1p0/734	146.526	1069.19	-2.8673	3.471e-159	3.0776e-156	i0_LQ_PC3Root_c983/f1p0/536	1.36017	25.0118	-4.2008	2.8985e-07	5.9699e-06
i0_LQ_PC3Leaf_c1350/f1p0/682	78.3371	10.9836	2.8343	1.1403e-11	3.7154e-10	i0_LQ_PC3Leaf_c3804/f1p0/893	7.98321	24.2089	-1.6005	0.00049045	0.0030449	i0_LQ_PC3Root_c1781/f1p0/834	24.2402	77.1787	-1.6708	1.9182e-09	5.2675e-08	i0_LQ_PC3Leaf_c5926/f1p0/633	143.885	0	8.1688	4.1675e-31	3.8579e-29	i0_LQ_PC3Leaf_c6863/f1p3/988	29.4974	134.98	-2.1941	5.0715e-16	2.919e-14	i0_LQ_PC3Stem_c10059/f1p1/532	173.742	27.0579	2.6828	3.6526e-25	3.4065e-23
i0_LQ_PC3Leaf_c1364/f1p0/734	35.7214	1.54699	4.5293	1.2901e-08	3.0271e-07	i0_LQ_PC3Leaf_c3861/f1p9/659	144.794	68.4382	1.0811	0.00013259	0.00094873	i0_LQ_PC3Root_c1814/f1p2/564	5.93261	55.735	-3.2318	8.0999e-13	3.1758e-11	i0_LQ_PC3Leaf_c6071/f1p786/770	67.5083	15.8065	2.0945	9.1357e-09	1.9291e-07	i0_LQ_PC3Leaf_c6998/f1p0/814	0.601988	63.7694	-6.727	6.8356e-16	3.8947e-14	i0_LQ_PC3Stem_c10168/f1p4/991	2.00071	68.2679	-5.0926	2.0106e-18	1.2762e-16
i0_LQ_PC3Leaf_c1511/f1p0/935	73.8772	9.45879	2.9654	1.2477e-11	4.0581e-10	i0_LQ_PC3Leaf_c3910/f1p1/512	14.066	0.0821281	7.4201	0.00028682	0.0018945	i0_LQ_PC3Root_c1815/f1p5/992	95.2688	18.7364	2.3462	6.1169e-12	2.22e-10	i0_LQ_PC3Leaf_c6128/f1p0/920	21.5467	74.1734	-1.7834	1.4962e-08	3.07e-07	i0_LQ_PC3Leaf_c7082/f1p19/987	7.58013	435.537	-5.8444	9.9638e-101	5.0727e-98	i0_LQ_PC3Stem_c10176/f1p2/594	79.4718	0	7.3124	9.4013e-19	6.1227e-17
i0_LQ_PC3Leaf_c1524/f1p0/878	53.8546	17.1649	1.6496	0.00021491	0.0023262	i0_LQ_PC3Leaf_c3923/f1p11/797	40.4922	2.0532	4.3017	2.9199e-09	4.2729e-08	i0_LQ_PC3Root_c1824/f1p8/424	1.80008	26.6599	-3.8885	1.3863e-07	2.9569e-06	i0_LQ_PC3Leaf_c6136/f1p2/672	117.317	310.017	-1.4019	1.307e-22	8.353e-21	i0_LQ_PC3Leaf_c7132/f1p1/701	134.633	65.8532	1.0317	5.2821e-08	1.339e-06	i0_LQ_PC3Stem_c10206/f1p0/793	18.9513	0.784288	4.5948	1.722e-05	0.00025847
i0_LQ_PC3Leaf_c1680/f1p3/973	19.223	1.86051	3.3691	0.00020955	0.0022725	i0_LQ_PC3Leaf_c3931/f1p0/812	59.6935	7.21126	3.0493	7.7212e-10	1.2027e-08	i0_LQ_PC3Root_c1856/f1p0/766	0.117091	40.1062	-8.4201	5.0047e-10	1.4903e-08	i0_LQ_PC3Leaf_c6179/f1p2/670	24.859	0.252394	6.6219	3.3379e-07	5.6907e-06	i0_LQ_PC3Leaf_c7269/f1p0/663	1.52905	26.5352	-4.1172	7.1814e-07	1.5258e-05	i0_LQ_PC3Stem_c10313/f1p2/635	76.1587	23.9208	1.6707	8.0675e-07	1.5502e-05
i0_LQ_PC3Leaf_c1718/f1p0/639	15.482	0.876626	4.1425	0.00027368	0.0028772	i0_LQ_PC3Leaf_c3966/f1p0/832	80.2946	16.1792	2.3112	3.0504e-09	4.455e-08	i0_LQ_PC3Root_c1902/f1p0/840	78.9709	28.0177	1.495	1.1242e-05	0.00017596	i0_LQ_PC3Leaf_c6274/f1p1/651	70.4902	30.7202	1.1982	0.00011284	0.0011974	i0_LQ_PC3Leaf_c8622/f3p7/978	3.47676	52.7579	-3.9236	6.0766e-12	2.4591e-10	i0_LQ_PC3Stem_c10349/f1p0/462	3593.11	360.555	3.3169	0	0
i0_LQ_PC3Leaf_c1739/f1p0/929	75.6052	0	7.2404	2.346e-17	1.1723e-15	i0_LQ_PC3Leaf_c3986/f1p0/849	455.901	1.38797	8.3596	8.6214e-88	1.7724e-85	i0_LQ_PC3Root_c1957/f1p44/663	1.2076	503.668	-8.7042	3.7425e-104	1.5042e-101	i0_LQ_PC3Leaf_c6359/f1p4/882	60.83	156.466	-1.363	9.783e-12	2.8824e-10	i0_LQ_PC3Leaf_c928/f2p0/752	10.0696	37.4366	-1.8944	0.0001176	0.0015352	i0_LQ_PC3Stem_c10352/f1p29/838	44.3964	0	6.4724	1.4772e-11	5.3674e-10
i0_LQ_PC3Leaf_c1751/f1p1/616	1.7006	43.1078	-4.6638	1.1392e-12	4.0925e-11	i0_LQ_PC3Leaf_c4060/f1p0/530	38.6092	1.26108	4.9362	1.7813e-09	2.6704e-08	i0_LQ_PC3Root_c1994/f1p2/768	156.128	23.1253	2.7552	1.7223e-22	1.2817e-20	i0_LQ_PC3Leaf_c6401/f1p6/863	51.9207	0.507483	6.6768	1.7524e-13	6.0325e-12	i0_LQ_PC3Root_c1025/f1p0/684	4.72834	43.8653	-3.2137	7.8577e-09	2.2145e-07	i0_LQ_PC3Stem_c10367/f1p2/956	80.2961	7.41675	3.4365	1.1653e-15	6.1423e-14
i0_LQ_PC3Leaf_c1831/f1p0/981	42.2125	0.0515662	9.677	2.0733e-08	4.7456e-07	i0_LQ_PC3Leaf_c4112/f1p7/950	24.7903	0	5.6317	8.8755e-07	9.4562e-06	i0_LQ_PC3Root_c2020/f1p0/698	2.22473	23.1241	-3.3777	2.7575e-06	4.8293e-05	i0_LQ_PC3Leaf_c6456/f1p1/773	309.722	0	9.2748	2.3495e-57	4.7293e-55	i0_LQ_PC3Root_c1081/f1p0/961	44.3605	183.367	-2.0474	2.0119e-19	1.446e-17	i0_LQ_PC3Stem_c10376/f1p0/404	16.1683	0	5.0151	5.3741e-05	0.00072594
i0_LQ_PC3Leaf_c1838/f1p5/755	179.777	35.4121	2.3439	1.533e-19	8.6715e-18	i0_LQ_PC3Leaf_c4123/f1p0/705	11.8064	39.5118	-1.7427	3.0142e-06	2.9597e-05	i0_LQ_PC3Root_c2074/f1p0/792	6.44001	62.099	-3.2694	3.1848e-14	1.4072e-12	i0_LQ_PC3Leaf_c6574/f1p0/764	88.4145	43.1895	1.0336	0.00013611	0.0014137	i0_LQ_PC3Root_c1088/f1p13/967	2.73631	166.041	-5.9232	1.5934e-39	2.5979e-37	i0_LQ_PC3Stem_c10382/f1p9/764	17.1578	0.435715	5.2993	2.7772e-05	0.00039969
i0_LQ_PC3Leaf_c1849/f1p0/923	159.01	46.1786	1.7838	8.884e-12	2.9274e-10	i0_LQ_PC3Leaf_c4158/f1p0/949	50.543	0	6.6594	2.4578e-12	4.8632e-11	i0_LQ_PC3Root_c2096/f1p2/662	0.658052	50.939	-6.2744	2.3124e-14	1.0327e-12	i0_LQ_PC3Leaf_c6637/f1p0/898	387.903	0	9.5996	2.0363e-68	5.3925e-66	i0_LQ_PC3Root_c1146/f1p0/969	0.383083	108.098	-8.1405	1.7567e-23	1.5611e-21	i0_LQ_PC3Stem_c10398/f1p0/604	79.3654	12.6161	2.6532	3.4442e-12	1.3369e-10
i0_LQ_PC3Leaf_c1907/f1p0/602	164.91	5.84297	4.8188	2.1736e-35	2.3392e-33	i0_LQ_PC3Leaf_c4218/f1p0/956	34.5279	7.3094	2.2399	0.00014669	0.0010372	i0_LQ_PC3Root_c2106/f1p0/922	93.665	890.349	-3.2488	7.5103e-181	5.6448e-178	i0_LQ_PC3Leaf_c6685/f1p13/784	11.5805	38.7012	-1.7407	5.7263e-05	0.00065304	i0_LQ_PC3Root_c1213/f1p5/941	0	341.426	-9.4154	4.4174e-61	1.1658e-58	i0_LQ_PC3Stem_c10435/f1p2/646	13.6502	0	4.7709	0.00023527	0.0026883
i0_LQ_PC3Leaf_c1916/f1p6/419	29.6891	2.84336	3.3843	3.88e-06	6.1614e-05	i0_LQ_PC3Leaf_c4235/f1p0/983	372.333	34.9558	3.413	5.7722e-60	7.4525e-58	i0_LQ_PC3Root_c2119/f1p1/581	476.357	154.985	1.6199	6.05e-31	6.3956e-29	i0_LQ_PC3Leaf_c6686/f1p30/827	6.98144	64.8572	-3.2157	1.7165e-13	5.9183e-12	i0_LQ_PC3Root_c1239/f1p0/837	66.9663	13.4978	2.3107	7.3504e-11	2.6644e-09	i0_LQ_PC3Stem_c10459/f1p0/524	32.5154	3.54193	3.1985	8.3005e-07	1.592e-05
i0_LQ_PC3Leaf_c1957/f1p0/734	125.424	24.2449	2.3711	2.6103e-14	1.0744e-12	i0_LQ_PC3Leaf_c4254/f1p0/1014	18.8386	0	5.2356	2.1569e-05	0.00018183	i0_LQ_PC3Root_c2139/f1p1/972	154.267	30.2412	2.3508	1.9025e-18	1.0983e-16	i0_LQ_PC3Leaf_c6696/f1p0/798	28.531	85.329	-1.5805	2.2505e-08	4.5202e-07	i0_LQ_PC3Root_c1240/f1p0/934	1.98164	27.3063	-3.7845	1.0404e-06	2.1481e-05	i0_LQ_PC3Stem_c10471/f1p0/821	20.471	0	5.3555	4.5895e-06	7.7163e-05
i0_LQ_PC3Leaf_c2086/f1p0/949	35.6016	1.75325	4.3438	2.0567e-08	4.7105e-07	i0_LQ_PC3Leaf_c4296/f1p0/708	102.995	0.944474	6.7689	1.8322e-23	7.4712e-22	i0_LQ_PC3Root_c2140/f1p6/813	33.3319	203.176	-2.6078	1.3437e-35	1.6804e-33	i0_LQ_PC3Leaf_c6850/f1p0/525	29.5706	1.3473	4.456	5.5157e-08	1.0532e-06	i0_LQ_PC3Root_c1252/f1p799/886	44.5915	11.6852	1.9321	1.6813e-06	3.3563e-05	i0_LQ_PC3Stem_c10517/f1p0/767	122.915	46.3837	1.406	5.5128e-08	1.2747e-06
i0_LQ_PC3Leaf_c2170/f1p3/808	28.9884	1.44385	4.3275	4.3365e-07	8.1548e-06	i0_LQ_PC3Leaf_c4353/f1p0/738	93.4968	0.533833	7.4524	9.5505e-21	3.3246e-19	i0_LQ_PC3Root_c2157/f1p0/947	0.702546	79.2939	-6.8185	5.7413e-21	3.9123e-19	i0_LQ_PC3Leaf_c686/f3p0/801	49.409	0.08982	9.1035	1.1518e-10	3.0401e-09	i0_LQ_PC3Root_c1278/f1p11/710	119.957	14.6468	3.0339	1.7491e-23	1.5561e-21	i0_LQ_PC3Stem_c10538/f1p5/687	15.1155	0	4.918	9.9278e-05	0.0012512
i0_LQ_PC3Leaf_c2173/f1p4/985	63.747	17.333	1.8788	6.2158e-06	9.492e-05	i0_LQ_PC3Leaf_c4355/f1p0/831	21.8727	0.131405	7.379	5.9317e-06	5.5493e-05	i0_LQ_PC3Root_c2211/f1p8/623	0.156121	11.898	-6.2519	0.00022426	0.0025964	i0_LQ_PC3Leaf_c6987/f1p3/597	3325.27	221.92	3.9054	0	0	i0_LQ_PC3Root_c1286/f1p13/651	4.49576	51.9991	-3.5318	5.4985e-11	2.0238e-09	i0_LQ_PC3Stem_c10565/f1p0/590	233.424	0	8.8668	4.9823e-45	9.6536e-43
i0_LQ_PC3Leaf_c221/f8p0/933	362.015	2.22096	7.3487	2.764e-76	6.3128e-74	i0_LQ_PC3Leaf_c4356/f1p8/899	60.9639	3.75613	4.0206	1.1619e-12	2.3689e-11	i0_LQ_PC3Root_c2238/f1p2/921	89.1773	38.1717	1.2242	0.00010608	0.0013353	i0_LQ_PC3Leaf_c6998/f1p0/814	0.635307	15.5389	-4.6123	5.2304e-05	0.00060188	i0_LQ_PC3Root_c1287/f1p24/962	55.1908	165.97	-1.5884	1.4144e-12	6.0956e-11	i0_LQ_PC3Stem_c1057/f2p0/1001	240.693	31.6517	2.9268	1.4339e-37	2.2795e-35
i0_LQ_PC3Leaf_c2214/f1p0/608	14.2176	33.9265	-1.2547	0.00039718	0.0039825	i0_LQ_PC3Leaf_c4367/f1p5/919	67.9603	5.13301	3.7268	3.4702e-13	7.3892e-12	i0_LQ_PC3Root_c2265/f1p0/908	45.0847	0.226102	7.6395	6.5219e-11	2.1471e-09	i0_LQ_PC3Leaf_c7026/f1p232/789	51.5725	118.79	-1.2037	6.3466e-08	1.2005e-06	i0_LQ_PC3Root_c1344/f1p0/965	28.8391	88.069	-1.6106	1.8223e-07	4.2594e-06	i0_LQ_PC3Stem_c1059/f2p3/799	74.8378	18.2138	2.0387	1.3073e-08	3.3206e-07
i0_LQ_PC3Leaf_c2236/f1p13/725	37.6369	1.75325	4.424	6.7131e-09	1.6319e-07	i0_LQ_PC3Leaf_c4406/f1p6/744	1.59129	35.4884	-4.4791	1.1855e-10	2.006e-09	i0_LQ_PC3Root_c2270/f1p2/458	111.654	6.65657	4.0681	2.9138e-23	2.2671e-21	i0_LQ_PC3Leaf_c7132/f1p1/701	142.085	50.8826	1.4815	8.0442e-11	2.1576e-09	i0_LQ_PC3Root_c1363/f1p0/1008	88.8174	1.11388	6.3172	2.7402e-23	2.4187e-21	i0_LQ_PC3Stem_c10770/f1p1/953	46.8575	4.10444	3.513	6.5503e-10	2.0095e-08
i0_LQ_PC3Leaf_c2241/f1p0/882	111.566	0.515662	7.7573	4.8502e-24	3.4917e-22	i0_LQ_PC3Leaf_c4515/f1p1/411	44.853	3.77256	3.5716	6.7934e-09	9.5414e-08	i0_LQ_PC3Root_c2336/f1p6/508	25.9228	52.5857	-1.0205	0.00030774	0.0034405	i0_LQ_PC3Leaf_c7317/f1p3/877	16.343	2.05912	2.9886	0.00050732	0.0045122	i0_LQ_PC3Root_c1372/f1p0/635	53.8506	18.5208	1.5398	5.3298e-06	9.6398e-05	i0_LQ_PC3Stem_c1094/f2p6/801	23.77	4.73797	2.3268	0.00045126	0.004723
i0_LQ_PC3Leaf_c2248/f1p0/567	58.2964	17.9626	1.6984	7.6735e-05	0.0009313	i0_LQ_PC3Leaf_c4565/f1p4/820	72.9752	5.45783	3.741	4.3179e-14	9.9016e-13	i0_LQ_PC3Root_c2339/f1p2/962	2.73447	63.4825	-4.537	3.8054e-17	2.0474e-15	i0_LQ_PC3Leaf_c976/f2p0/799	67.696	13.5211	2.3239	7.8411e-10	1.8737e-08	i0_LQ_PC3Root_c1473/f1p0/999	80.7786	3.7204	4.4404	1.49e-20	1.1516e-18	i0_LQ_PC3Stem_c10944/f1p0/860	19.5274	48.3204	-1.3071	9.3014e-05	0.0011823
i0_LQ_PC3Leaf_c2277/f1p7/938	344.272	3.40337	6.6604	4.7202e-75	1.0549e-72	i0_LQ_PC3Leaf_c4588/f1p1/992	88.8962	5.8311	3.9303	1.7529e-17	5.0036e-16	i0_LQ_PC3Root_c2434/f1p0/669	5.65979	63.7288	-3.4931	3.3942e-15	1.6095e-13	i0_LQ_PC3Root_c1001/f1p36/920	2.4569	176.624	-6.1677	6.7466e-44	9.4357e-42	i0_LQ_PC3Root_c1481/f1p0/900	4.65173	47.1358	-3.341	1.112e-09	3.5284e-08	i0_LQ_PC3Stem_c1101/f2p0/574	25.442	1.8178	3.8069	2.587e-06	4.5283e-05
i0_LQ_PC3Leaf_c2314/f1p4/888	32.375	2.57831	3.6504	5.7345e-07	1.0548e-05	i0_LQ_PC3Leaf_c4603/f1p6/846	43.1919	4.83735	3.1585	9.4086e-08	1.1467e-06	i0_LQ_PC3Root_c2471/f1p0/415	38.9058	5.99566	2.698	1.5143e-06	2.7686e-05	i0_LQ_PC3Root_c1003/f1p0/856	48.1845	110.447	-1.1967	2.0777e-07	3.6382e-06	i0_LQ_PC3Root_c1501/f1p0/917	7.69067	68.318	-3.1511	9.7256e-13	4.2519e-11	i0_LQ_PC3Stem_c11015/f1p1/806	122.252	47.303	1.3699	1.1652e-07	2.5618e-06
i0_LQ_PC3Leaf_c2328/f1p0/600	247.108	77.6469	1.6701	1.0717e-15	4.8255e-14	i0_LQ_PC3Leaf_c4617/f1p9/524	85.8012	23.6402	1.8598	2.7677e-07	3.1691e-06	i0_LQ_PC3Root_c2477/f1p1/837	17.6054	68.4552	-1.9591	5.1975e-10	1.5444e-08	i0_LQ_PC3Root_c1048/f1p0/735	0	12.979	-4.6981	0.00020769	0.0020572	i0_LQ_PC3Root_c1527/f1p17/764	3.21626	27.0948	-3.0746	9.0704e-06	0.00015576	i0_LQ_PC3Stem_c11020/f1p1/713	23.1299	0	5.5317	1.0389e-06	1.9614e-05
i0_LQ_PC3Leaf_c2368/f1p11/767	958.238	46.2307	4.3735	7.1665e-187	4.8796e-184	i0_LQ_PC3Leaf_c4660/f1p0/838	23.2148	0.328513	6.143	1.8366e-06	1.861e-05	i0_LQ_PC3Root_c2531/f1p29/971	37.7279	77.5799	-1.0401	9.0333e-06	0.00014395	i0_LQ_PC3Root_c1088/f1p13/967	2.88776	42.3906	-3.8757	1.6601e-10	4.32e-09	i0_LQ_PC3Root_c1567/f1p0/929	1.88368	94.6768	-5.6514	3.223e-23	2.8417e-21	i0_LQ_PC3Stem_c11041/f1p0/821	109.953	27.8527	1.981	1.4813e-11	5.3797e-10
i0_LQ_PC3Leaf_c2486/f1p0/969	77.6489	6.56335	3.5645	1.8743e-14	7.7765e-13	i0_LQ_PC3Leaf_c4765/f1p0/912	33.1849	3.82348	3.1176	3.4079e-06	3.3187e-05	i0_LQ_PC3Root_c2583/f1p9/780	0.0390304	13.0048	-8.3802	0.00038621	0.0042069	i0_LQ_PC3Root_c1100/f1p0/973	3.72983	22.971	-2.6226	7.0118e-05	0.00078262	i0_LQ_PC3Root_c1586/f1p14/863	13.4796	0.307217	5.4554	9.8583e-05	0.0013123	i0_LQ_PC3Stem_c11076/f1p95/776	21.4251	0	5.4212	2.6853e-06	4.6839e-05
i0_LQ_PC3Leaf_c2541/f1p0/821	25.9645	4.13767	2.6497	0.00018212	0.0020055	i0_LQ_PC3Leaf_c4783/f1p168/691	66.2165	7.66954	3.11	5.6858e-11	9.952e-10	i0_LQ_PC3Root_c2585/f1p3/875	292.268	29.2783	3.3194	2.3211e-49	4.0855e-47	i0_LQ_PC3Root_c1107/f1p0/488	0.795288	749.316	-9.8799	1.276e-127	8.8657e-125	i0_LQ_PC3Root_c1630/f1p0/488	0.218905	49.2131	-7.8126	7.8937e-12	3.162e-10	i0_LQ_PC3Stem_c11105/f1p9/499	13.4126	42.1707	-1.6527	1.9982e-05	0.00029574
i0_LQ_PC3Leaf_c2598/f1p2/898	30.3281	4.33775	2.8056	2.7098e-05	0.00036358	i0_LQ_PC3Leaf_c4789/f1p1/866	32.3775	6.24174	2.375	0.0001222	0.00088196	i0_LQ_PC3Root_c2597/f1p0/896	0.702546	25.2586	-5.168	6.8231e-08	1.517e-06	i0_LQ_PC3Root_c1144/f1p0/624	0	94.8136	-7.567	1.2632e-22	8.0972e-21	i0_LQ_PC3Root_c1657/f1p3/910	1.86069	75.2242	-5.3373	1.2239e-18	8.3695e-17	i0_LQ_PC3Stem_c11140/f1p0/878	18.8188	0.130715	7.1696	1.5408e-05	0.00023394
i0_LQ_PC3Leaf_c2634/f1p0/891	57.5981	2.44888	4.5558	4.6991e-13	1.7379e-11	i0_LQ_PC3Leaf_c4811/f1p0/713	34.947	0	6.1271	4.8156e-09	6.8815e-08	i0_LQ_PC3Root_c2610/f1p9/733	39.2899	9.96786	1.9788	9.4356e-05	0.0012036	i0_LQ_PC3Root_c1148/f1p0/662	13.2837	51.6465	-1.959	5.0748e-07	8.449e-06	i0_LQ_PC3Root_c1695/f1p6/737	2.87641	25.4349	-3.1445	1.3701e-05	0.00022694	i0_LQ_PC3Stem_c11151/f1p0/793	126.6	41.9847	1.5923	9.3617e-10	2.8031e-08
i0_LQ_PC3Leaf_c2635/f1p6/797	22.0428	1.99561	3.4654	5.6734e-05	0.00070826	i0_LQ_PC3Leaf_c4820/f1p3/601	214.273	0	8.7433	1.2235e-40	9.7027e-39	i0_LQ_PC3Root_c2642/f1p10/624	32.2461	92.9181	-1.5268	4.5961e-10	1.3752e-08	i0_LQ_PC3Root_c1161/f1p15/834	0	363.781	-9.5069	3.0768e-66	7.8269e-64	i0_LQ_PC3Root_c1734/f1p0/967	29.834	0.963344	4.9528	8.9347e-09	2.4984e-07	i0_LQ_PC3Stem_c11224/f1p0/913	93.2988	13.42	2.7975	7.3139e-15	3.57e-13
i0_LQ_PC3Leaf_c2694/f1p0/447	54.1989	14.4143	1.9108	2.3715e-05	0.00032252	i0_LQ_PC3Leaf_c4827/f1p13/798	29.6997	0.0410641	9.4984	2.0362e-06	2.0499e-05	i0_LQ_PC3Root_c2673/f1p8/890	74.313	18.0522	2.0414	3.8392e-08	8.8924e-07	i0_LQ_PC3Root_c1166/f1p0/454	17.877	48.5679	-1.4419	7.7427e-05	0.00085497	i0_LQ_PC3Root_c1763/f1p3/812	106.19	5.37015	4.3055	3.5143e-26	3.5104e-24	i0_LQ_PC3Stem_c11229/f1p0/812	25.2331	73.293	-1.5384	7.9709e-08	1.791e-06
i0_LQ_PC3Leaf_c2736/f1p3/863	50.4571	10.1673	2.3111	2.127e-06	3.555e-05	i0_LQ_PC3Leaf_c4845/f1p0/931	13.3081	0.123192	6.7552	0.00033207	0.002159	i0_LQ_PC3Root_c2727/f1p0/937	0.507395	38.5797	-6.2486	3.0325e-11	1.0272e-09	i0_LQ_PC3Root_c1196/f1p4/928	2.88776	49.3112	-4.0939	2.461e-12	7.6522e-11	i0_LQ_PC3Root_c1777/f1p4/761	7.99167	252.243	-4.9802	1.3981e-57	3.3533e-55	i0_LQ_PC3Stem_c11270/f1p1/894	32.9991	1.39429	4.5648	1.4873e-08	3.7447e-07
i0_LQ_PC3Leaf_c2739/f1p3/860	39.1661	2.5319	3.9513	1.2963e-08	3.0407e-07	i0_LQ_PC3Leaf_c4870/f1p0/973	48.2011	2.95661	4.027	2.519e-10	4.1332e-09	i0_LQ_PC3Root_c2752/f1p0/585	82.0808	456.078	-2.4742	6.8908e-74	1.9618e-71	i0_LQ_PC3Root_c1213/f1p5/941	0	246.562	-8.9458	8.3991e-49	1.367e-46	i0_LQ_PC3Root_c1781/f1p0/834	20.2044	85.6911	-2.0845	4.4093e-10	1.4589e-08	i0_LQ_PC3Stem_c11291/f1p0/643	28.0515	0	5.81	7.0626e-08	1.5992e-06
i0_LQ_PC3Leaf_c2842/f1p7/768	93.6271	1.58566	5.8838	7.6651e-22	4.9246e-20	i0_LQ_PC3Leaf_c4874/f1p2/791	36.2255	1.46517	4.6279	9.5388e-09	1.3141e-07	i0_LQ_PC3Root_c2891/f1p0/943	2.81019	49.3709	-4.1349	3.2663e-13	1.3306e-11	i0_LQ_PC3Root_c1225/f1p0/591	0	343.711	-9.4251	2.2826e-63	5.4425e-61	i0_LQ_PC3Root_c1814/f1p2/564	4.32337	61.8823	-3.8393	1.4533e-13	6.8633e-12	i0_LQ_PC3Stem_c11410/f1p4/895	69.6648	21.8293	1.6742	2.2857e-06	4.0517e-05
i0_LQ_PC3Leaf_c2877/f1p0/879	59.6757	3.26311	4.1928	7.2389e-13	2.6449e-11	i0_LQ_PC3Leaf_c4876/f1p49/591	37.194	1.03523	5.1671	2.5795e-09	3.8031e-08	i0_LQ_PC3Root_c2978/f1p3/593	0.773972	28.0952	-5.1819	1.2577e-08	3.1167e-07	i0_LQ_PC3Root_c1239/f1p0/837	70.6727	32.05	1.1408	0.00020668	0.0020488	i0_LQ_PC3Root_c1820/f1p0/984	25.7208	4.47483	2.523	2.3189e-05	0.00036416	i0_LQ_PC3Stem_c11439/f1p2/723	4.58321	217.637	-5.5694	1.3061e-55	3.2628e-53
i0_LQ_PC3Leaf_c2878/f1p0/551	58.8544	5.16951	3.5091	3.627e-11	1.1198e-09	i0_LQ_PC3Leaf_c4896/f1p73/872	67.1351	1.02948	6.0271	4.935e-16	1.285e-14	i0_LQ_PC3Root_c3003/f1p5/486	11.4613	83.8337	-2.8708	6.2062e-17	3.2989e-15	i0_LQ_PC3Root_c1250/f1p0/764	8.43225	85.9322	-3.3492	6.2432e-18	2.997e-16	i0_LQ_PC3Root_c1856/f1p0/766	3.05263	44.5298	-3.8666	3.2551e-10	1.0931e-08	i0_LQ_PC3Stem_c1149/f2p0/785	134.338	11.7207	3.5187	1.2421e-25	1.182e-23
i0_LQ_PC3Leaf_c2882/f1p0/875	79.6817	258.503	-1.6979	1.9632e-31	1.8721e-29	i0_LQ_PC3Leaf_c4900/f1p2/865	20.5224	2.25236	3.1877	0.00021712	0.0014705	i0_LQ_PC3Root_c3049/f1p0/629	31.1817	83.4052	-1.4194	1.7079e-08	4.1383e-07	i0_LQ_PC3Root_c1252/f1p799/886	47.0595	113.332	-1.268	3.9368e-08	7.6545e-07	i0_LQ_PC3Root_c1894/f1p0/752	104.854	13.3214	2.9766	2.0832e-20	1.5945e-18	i0_LQ_PC3Stem_c11519/f1p0/967	32.6276	6.78932	2.2648	5.4098e-05	0.00072979
i0_LQ_PC3Leaf_c2900/f1p0/972	64.8307	5.41445	3.5818	2.3133e-12	8.0678e-11	i0_LQ_PC3Leaf_c4908/f1p4/938	65.9317	0.0821281	9.6489	2.4245e-12	4.8006e-11	i0_LQ_PC3Root_c3055/f1p3/805	45.306	143.473	-1.663	3.2474e-16	1.637e-14	i0_LQ_PC3Root_c1262/f1p0/529	0.706345	1672.86	-11.21	1.94e-229	3.6868e-226	i0_LQ_PC3Root_c1902/f1p0/840	169.097	31.1079	2.4425	1.4535e-26	1.4743e-24	i0_LQ_PC3Stem_c11525/f1p0/994	1603.49	468.022	1.7766	7.7911e-125	6.6458e-122
i0_LQ_PC3Leaf_c2906/f1p4/640	594.493	170.782	1.7995	2.4073e-40	2.9828e-38	i0_LQ_PC3Leaf_c4915/f1p0/1005	28.8071	2.54597	3.5001	4.2246e-06	4.0564e-05	i0_LQ_PC3Root_c3063/f1p0/608	6.90837	59.6483	-3.1101	2.9803e-13	1.2174e-11	i0_LQ_PC3Root_c1265/f1p0/698	0	73.3753	-7.1972	2.4433e-18	1.2079e-16	i0_LQ_PC3Root_c1945/f1p9/918	1.58706	16.4142	-3.3705	0.00030672	0.0035438	i0_LQ_PC3Stem_c11528/f1p0/774	29.7964	6.21984	2.2602	0.00011676	0.0014434
i0_LQ_PC3Leaf_c2919/f1p0/578	27.9804	5.56915	2.3289	0.00038457	0.0038716	i0_LQ_PC3Leaf_c4919/f1p328/852	22.9292	0.418443	5.776	2.19e-06	2.1943e-05	i0_LQ_PC3Root_c3393/f1p0/274	26.8381	0	5.7462	1.8097e-07	3.809e-06	i0_LQ_PC3Root_c127/f7p0/747	0.697682	397.294	-9.1534	1.4711e-75	4.4838e-73	i0_LQ_PC3Root_c1957/f1p44/663	0	559.22	-10.127	1.0868e-89	4.6358e-87	i0_LQ_PC3Stem_c11553/f1p0/736	25.1924	0.0915002	8.105	1.4478e-06	2.6635e-05
i0_LQ_PC3Leaf_c2941/f1p3/547	96.9759	0.749257	7.016	4.5767e-22	2.9986e-20	i0_LQ_PC3Leaf_c4934/f1p0/591	330.369	152.548	1.1148	2.1321e-09	3.1703e-08	i0_LQ_PC3Root_c376/f2p0/677	2.53541	211.811	-6.3844	2.2147e-54	4.2681e-52	i0_LQ_PC3Root_c1273/f1p0/977	4.38939	33.3681	-2.9264	4.1019e-07	6.9164e-06	i0_LQ_PC3Root_c203/f4p0/1005	80.9083	37.6793	1.1025	9.6522e-06	0.00016494	i0_LQ_PC3Stem_c11571/f1p17/950	13.6502	0.479287	4.8319	0.00022695	0.0026053
i0_LQ_PC3Leaf_c2955/f1p0/917	117.909	37.2633	1.6618	3.5198e-08	7.7969e-07	i0_LQ_PC3Leaf_c4962/f1p3/821	48.563	6.62856	2.8731	8.66e-08	1.0603e-06	i0_LQ_PC3Root_c438/f2p0/726	0	28.7067	-5.8433	8.3138e-09	2.1054e-07	i0_LQ_PC3Root_c1321/f1p7/917	0.404286	90.8529	-7.812	2.5649e-21	1.5331e-19	i0_LQ_PC3Root_c2074/f1p0/792	5.14426	68.9482	-3.7445	1.0802e-14	5.6411e-13	i0_LQ_PC3Stem_c11616/f1p0/814	32.6342	2.11976	3.9444	6.9131e-08	1.5689e-06
i0_LQ_PC3Leaf_c2956/f1p0/860	78.829	2.01108	5.2927	2.4858e-18	1.3067e-16	i0_LQ_PC3Leaf_c4974/f1p3/770	182.134	61.0212	1.5776	1.208e-10	2.0412e-09	i0_LQ_PC3Root_c439/f2p0/705	27.5945	71.9021	-1.3817	2.6525e-07	5.4576e-06	i0_LQ_PC3Root_c1322/f1p6/798	0	17.0236	-5.0895	1.728e-05	0.00021983	i0_LQ_PC3Root_c2090/f1p2/511	78.5617	22.1596	1.8259	8.3801e-10	2.6991e-08	i0_LQ_PC3Stem_c11692/f1p0/866	61.6571	2.26703	4.7654	5.5119e-15	2.7266e-13
i0_LQ_PC3Leaf_c2974/f1p0/895	166.562	30.2235	2.4623	1.9333e-19	1.0843e-17	i0_LQ_PC3Leaf_c4999/f1p0/646	15.2361	0	4.9294	0.0001578	0.0011082	i0_LQ_PC3Root_c442/f2p0/838	31.962	4.82681	2.7272	1.1462e-05	0.00017899	i0_LQ_PC3Root_c1324/f1p16/778	0	36.422	-6.1867	2.8183e-10	7.1497e-09	i0_LQ_PC3Root_c2096/f1p2/662	2.62686	56.5573	-4.4283	1.4814e-13	6.9876e-12	i0_LQ_PC3Stem_c11727/f1p0/892	147.944	3.44215	5.4256	5.9076e-35	8.4674e-33
i0_LQ_PC3Leaf_c2998/f1p0/978	31.1498	1.94714	3.9998	3.4808e-07	6.6404e-06	i0_LQ_PC3Leaf_c5086/f1p0/690	390.564	0	9.6094	1.4772e-65	2.1735e-63	i0_LQ_PC3Root_c483/f2p0/727	14.5002	84.8606	-2.549	1.7253e-15	8.3177e-14	i0_LQ_PC3Root_c1326/f1p0/863	1.03959	80.2093	-6.2697	8.6858e-21	5.0561e-19	i0_LQ_PC3Root_c2102/f1p3/870	166.416	416.816	-1.3246	4.8842e-22	4.0571e-20	i0_LQ_PC3Stem_c11756/f1p3/968	26.4475	84.3911	-1.674	1.1782e-09	3.4906e-08
i0_LQ_PC3Leaf_c3079/f1p0/692	18.1429	0.154699	6.8738	2.7785e-05	0.00037184	i0_LQ_PC3Leaf_c5174/f1p7/677	127.27	22.5331	2.4978	2.8326e-15	7.0788e-14	i0_LQ_PC3Root_c498/f1p0/511	0.195152	11.062	-5.8249	0.00034717	0.0038328	i0_LQ_PC3Root_c134/f6p0/771	44.0071	400.7	-3.1867	2.2079e-74	6.5741e-72	i0_LQ_PC3Root_c2106/f1p0/922	112.521	988.55	-3.1351	1.9455e-161	1.7852e-158	i0_LQ_PC3Stem_c11757/f1p0/729	83.9437	9.54173	3.1371	4.402e-15	2.1977e-13
i0_LQ_PC3Leaf_c3120/f1p0/836	23.9886	2.26221	3.4065	3.1204e-05	0.00041365	i0_LQ_PC3Leaf_c5215/f1p6/733	12.6021	34.2363	-1.4419	9.3956e-05	0.0006947	i0_LQ_PC3Root_c504/f1p0/858	18.8493	0.0450623	8.7084	6.0072e-05	0.00080439	i0_LQ_PC3Root_c1343/f1p0/1004	53.3473	163.798	-1.6184	3.3734e-15	1.3307e-13	i0_LQ_PC3Root_c2119/f1p1/581	2.97163	172.079	-5.8557	6.7129e-41	1.1368e-38	i0_LQ_PC3Stem_c11759/f1p0/906	83.2842	0.960753	6.4377	2.2421e-20	1.6234e-18
i0_LQ_PC3Leaf_c3136/f1p12/783	21.4034	1.2938	4.0482	2.2064e-05	0.00030233	i0_LQ_PC3Leaf_c5221/f1p0/990	20.053	2.23963	3.1625	0.00027305	0.0018128	i0_LQ_PC3Root_c508/f1p0/895	0.950779	126.149	-7.0518	6.3552e-32	6.9936e-30	i0_LQ_PC3Root_c1344/f1p0/965	30.4352	78.7299	-1.3712	1.2254e-06	1.9208e-05	i0_LQ_PC3Root_c2140/f1p6/813	64.0297	225.585	-1.8169	4.9632e-20	3.7089e-18	i0_LQ_PC3Stem_c11785/f1p2/919	96.5951	43.9114	1.1374	6.7883e-05	0.00089655
i0_LQ_PC3Leaf_c3256/f1p43/849	45.2698	0.309397	7.1929	5.1278e-11	1.5638e-09	i0_LQ_PC3Leaf_c5255/f1p0/921	460.277	1.46722	8.2933	3.5439e-89	7.5489e-87	i0_LQ_PC3Root_c516/f1p0/900	81.2963	16.9762	2.2597	6.0211e-10	1.7733e-08	i0_LQ_PC3Root_c1363/f1p0/1008	93.7331	194.045	-1.0498	4.8638e-10	1.1963e-08	i0_LQ_PC3Root_c2157/f1p0/947	0.218905	88.0396	-8.6517	1.738e-18	1.1772e-16	i0_LQ_PC3Stem_c11805/f1p4/735	18.4654	0	5.2068	1.4316e-05	0.00021874
i0_LQ_PC3Leaf_c3262/f1p6/973	54.3143	0.0299084	10.827	4.9787e-09	1.2263e-07	i0_LQ_PC3Leaf_c5268/f1p0/522	38.9346	8.1237	2.2608	4.8996e-05	0.00038423	i0_LQ_PC3Root_c524/f1p0/524	19.5932	119.138	-2.6042	1.5772e-21	1.1141e-19	i0_LQ_PC3Root_c1410/f1p12/715	2.54123	69.7843	-4.7793	6.3235e-18	3.0333e-16	i0_LQ_PC3Root_c2179/f1p0/744	15.2434	0	4.9301	3.9966e-05	0.00059427	i0_LQ_PC3Stem_c11854/f1p1/404	56.3751	0.833524	6.0797	2.2082e-14	1.0436e-12
i0_LQ_PC3Leaf_c3269/f1p0/769	22.9673	0.128916	7.477	3.5511e-06	5.69e-05	i0_LQ_PC3Leaf_c5329/f1p3/719	23.3702	0.0821281	8.1526	5.586e-06	5.2491e-05	i0_LQ_PC3Root_c536/f1p0/876	1.13188	19.7246	-4.1232	4.2206e-06	7.1569e-05	i0_LQ_PC3Root_c1419/f1p0/693	0	555.931	-10.119	5.829e-92	2.3394e-89	i0_LQ_PC3Root_c2290/f1p0/552	106.625	215.58	-1.0157	4.857e-08	1.2376e-06	i0_LQ_PC3Stem_c11872/f1p0/726	12.9682	0.0745073	7.4434	0.00037757	0.0040536
i0_LQ_PC3Leaf_c3340/f1p0/863	50.5099	8.36507	2.5941	2.6493e-07	5.1559e-06	i0_LQ_PC3Leaf_c5342/f1p0/621	13.1052	0.164256	6.318	0.00034165	0.0022142	i0_LQ_PC3Root_c539/f1p0/863	4.84211	73.2859	-3.9198	2.093e-18	1.2045e-16	i0_LQ_PC3Root_c1434/f1p3/903	0.329782	20.9258	-5.9876	1.6564e-06	2.5344e-05	i0_LQ_PC3Root_c2291/f1p7/968	24.8506	75.054	-1.5946	1.7737e-06	3.5284e-05	i0_LQ_PC3Stem_c11960/f1p0/748	471.782	94.9616	2.3127	1.196e-54	2.9559e-52
i0_LQ_PC3Leaf_c3352/f1p0/879	180.824	8.99882	4.3287	1.5781e-36	1.7607e-34	i0_LQ_PC3Leaf_c5352/f1p0/710	19.1031	1.96492	3.2813	0.00028952	0.0019104	i0_LQ_PC3Root_c613/f1p0/868	24.6336	67.3322	-1.4507	2.7879e-07	5.7126e-06	i0_LQ_PC3Root_c1473/f1p0/999	85.2495	322.7	-1.9204	2.6651e-35	2.9188e-33	i0_LQ_PC3Root_c2336/f1p6/508	1.49512	58.3857	-5.2873	8.7381e-15	4.5908e-13	i0_LQ_PC3Stem_c11972/f1p0/970	149.332	53.4205	1.4831	3.6731e-10	1.162e-08
i0_LQ_PC3Leaf_c3361/f1p0/887	29.3819	2.11422	3.7967	1.261e-06	2.1969e-05	i0_LQ_PC3Leaf_c5358/f1p1/923	24.5343	2.95867	3.0518	7.9809e-05	0.00059827	i0_LQ_PC3Root_c619/f1p0/428	0.897698	13.3606	-3.8956	0.00019108	0.0022528	i0_LQ_PC3Root_c1476/f1p0/928	0	14.3905	-4.847	8.636e-05	0.00094291	i0_LQ_PC3Root_c2339/f1p2/962	1.97014	70.4843	-5.1609	1.9253e-17	1.2164e-15	i0_LQ_PC3Stem_c12008/f1p3/577	125.116	34.7954	1.8463	8.281e-12	3.0941e-10
i0_LQ_PC3Leaf_c3401/f1p1/982	165.06	36.4058	2.1808	2.2663e-16	1.0618e-14	i0_LQ_PC3Leaf_c5442/f1p4/699	92.0203	2.91555	4.9801	1.3337e-20	4.6019e-19	i0_LQ_PC3Root_c660/f1p0/640	0.741577	22.294	-4.9099	4.5177e-07	8.9758e-06	i0_LQ_PC3Root_c1481/f1p0/900	4.90919	97.5894	-4.3132	1.6739e-23	1.122e-21	i0_LQ_PC3Root_c2342/f1p0/990	23.778	0.390604	5.9278	2.344e-07	5.3865e-06	i0_LQ_PC3Stem_c12011/f1p0/995	5.91952	41.1751	-2.7982	1.3846e-08	3.4963e-07
i0_LQ_PC3Leaf_c3405/f1p0/747	38.307	7.4209	2.3679	2.6102e-05	0.00035165	i0_LQ_PC3Leaf_c5449/f1p0/857	71.4857	238.727	-1.7396	1.9079e-30	1.0511e-28	i0_LQ_PC3Root_c702/f1p0/790	4.03808	35.9111	-3.1527	1.2598e-08	3.1198e-07	i0_LQ_PC3Root_c1501/f1p0/917	8.11633	65.7182	-3.0174	5.587e-13	1.8447e-11	i0_LQ_PC3Root_c2364/f1p0/934	49.1584	5.91261	3.0556	1.4296e-10	4.9851e-09	i0_LQ_PC3Stem_c12028/f1p7/731	28.3165	0	5.8236	6.1232e-08	1.4038e-06
i0_LQ_PC3Leaf_c3452/f1p28/765	38.6178	2.72115	3.827	2.4896e-08	5.6487e-07	i0_LQ_PC3Leaf_c5452/f1p2/875	148.665	1.94685	6.2548	1.5675e-33	9.8601e-32	i0_LQ_PC3Root_c711/f1p15/770	2.47257	60.9345	-4.6232	1.2961e-16	6.7414e-15	i0_LQ_PC3Root_c1502/f1p0/750	0	17.2347	-5.1072	1.5211e-05	0.0001954	i0_LQ_PC3Root_c2369/f1p1/620	19.088	0	5.2546	3.748e-06	6.9788e-05	i0_LQ_PC3Stem_c12108/f1p7/952	126.684	25.441	2.316	6.7847e-16	3.6617e-14
i0_LQ_PC3Leaf_c3492/f1p2/609	579.207	26.5081	4.4496	6.3914e-115	2.5585e-112	i0_LQ_PC3Leaf_c5542/f1p3/381	20.9265	0	5.3873	6.9524e-06	6.4317e-05	i0_LQ_PC3Root_c712/f1p0/892	241.396	9.00219	4.745	1.4135e-52	2.6428e-50	i0_LQ_PC3Root_c1530/f1p7/468	4.67817	189.661	-5.3413	4.7838e-47	7.3948e-45	i0_LQ_PC3Root_c2406/f1p0/978	28.1238	0.259818	6.7581	3.055e-08	7.9985e-07	i0_LQ_PC3Stem_c12117/f1p0/790	12.1615	0.250101	5.6037	0.00039371	0.0042039
i0_LQ_PC3Leaf_c3496/f1p3/811	126.956	32.6234	1.9604	3.8647e-11	1.1906e-09	i0_LQ_PC3Leaf_c5605/f1p0/926	103.987	0.0410641	11.306	7.5717e-15	1.8235e-13	i0_LQ_PC3Root_c764/f1p0/726	29.7201	59.502	-1.0015	0.00015003	0.0018132	i0_LQ_PC3Root_c1564/f1p0/448	0	131.37	-8.0375	1.7177e-29	1.5018e-27	i0_LQ_PC3Root_c2434/f1p0/669	4.32447	70.7577	-4.0323	9.0214e-16	5.0741e-14	i0_LQ_PC3Stem_c12121/f1p0/611	33.5292	0	6.0673	3.8453e-09	1.0568e-07
i0_LQ_PC3Leaf_c3539/f1p0/950	17.235	39.0939	-1.1816	0.00024485	0.0026077	i0_LQ_PC3Leaf_c5634/f1p0/368	20.2461	0.410641	5.6236	8.9428e-06	8.1023e-05	i0_LQ_PC3Root_c780/f1p0/986	3888.86	282.367	3.7837	0	0	i0_LQ_PC3Root_c1565/f1p3/992	0	13.7874	-4.7853	0.00012548	0.0013158	i0_LQ_PC3Root_c2510/f1p11/862	2.38387	86.0642	-5.174	5.7977e-21	4.5981e-19	i0_LQ_PC3Stem_c12210/f1p1/712	33.7943	0	6.0787	3.3468e-09	9.2822e-08
i0_LQ_PC3Leaf_c3542/f1p1/691	39.7112	94.9695	-1.2579	2.9355e-09	7.4183e-08	i0_LQ_PC3Leaf_c5645/f1p0/688	82.2539	27.2045	1.5962	1.2111e-05	0.00010699	i0_LQ_PC3Root_c799/f1p0/472	45.1035	3.30259	3.7716	8.28e-10	2.3846e-08	i0_LQ_PC3Root_c1581/f1p5/531	0.0797021	91.395	-10.163	2.0511e-16	8.8531e-15	i0_LQ_PC3Root_c2531/f1p29/971	35.45	86.1366	-1.2808	2.0397e-05	0.00032556	i0_LQ_PC3Stem_c123/f2p0/735	181.031	43.7236	2.0497	6.9067e-19	4.5234e-17
i0_LQ_PC3Leaf_c3637/f1p0/898	35.5823	8.76059	2.0221	0.00033191	0.0034068	i0_LQ_PC3Leaf_c5671/f1p0/795	72.029	0	7.1705	1.3426e-16	3.6339e-15	i0_LQ_PC3Root_c822/f1p0/615	20.7934	62.1994	-1.5808	1.8852e-07	3.9558e-06	i0_LQ_PC3Root_c1586/f1p14/863	14.2257	0	4.8304	0.0001272	0.0013317	i0_LQ_PC3Root_c2597/f1p0/896	0.656715	28.0445	-5.4163	7.1314e-08	1.7725e-06	i0_LQ_PC3Stem_c1244/f1p3/525	115.005	4.51706	4.6702	2.2216e-26	2.1917e-24
i0_LQ_PC3Leaf_c3701/f1p0/866	66.9272	3.8159	4.1325	4.0417e-14	1.6368e-12	i0_LQ_PC3Leaf_c5740/f1p5/877	28.4975	2.74636	3.3752	7.0306e-06	6.4996e-05	i0_LQ_PC3Root_c861/f1p0/948	0.312243	16.5624	-5.7291	1.1889e-05	0.00018474	i0_LQ_PC3Root_c1630/f1p0/488	0.231021	43.8506	-7.5684	2.8071e-11	7.9135e-10	i0_LQ_PC3Root_c2642/f1p10/624	48.1158	103.166	-1.1004	4.7389e-05	0.0006897	i0_LQ_PC3Stem_c1298/f2p4/857	58.9328	16.8657	1.805	4.0296e-06	6.8383e-05
i0_LQ_PC3Leaf_c3712/f1p6/996	28.9077	6.13638	2.236	0.00046385	0.0045631	i0_LQ_PC3Leaf_c5778/f1p0/920	45.1159	3.61364	3.6421	4.46e-09	6.3951e-08	i0_LQ_PC3Root_c915/f1p0/581	0.0390304	15.5742	-8.6403	0.00013042	0.001602	i0_LQ_PC3Root_c1634/f1p1/994	0.288776	24.8801	-6.4289	2.058e-07	3.6086e-06	i0_LQ_PC3Root_c2648/f1p3/823	4.26864	26.6401	-2.6417	5.1088e-05	0.00073823	i0_LQ_PC3Stem_c1333/f2p0/932	9.30558	39.2549	-2.0767	2.2171e-06	3.9419e-05
i0_LQ_PC3Leaf_c3748/f1p2/814	35.9238	5.49799	2.708	7.9915e-06	0.00011941	i0_LQ_PC3Leaf_c5805/f1p52/887	39.957	6.9386	2.5257	8.1953e-06	7.4853e-05	i0_LQ_PC3Root_c926/f1p0/659	103.053	289.368	-1.4895	2.4911e-27	2.3086e-25	i0_LQ_PC3Root_c1652/f1p7/875	0	14.8652	-4.8939	6.4448e-05	0.0007256	i0_LQ_PC3Root_c2661/f1p2/681	44.8219	14.8452	1.5942	2.149e-05	0.0003408	i0_LQ_PC3Stem_c13356/f1p1/267	18.7746	0	5.2307	1.2001e-05	0.00018654
i0_LQ_PC3Leaf_c375/f5p0/939	212.73	479.349	-1.1721	2.0706e-37	2.3757e-35	i0_LQ_PC3Leaf_c5851/f1p0/867	59.9325	2.0647	4.8593	7.9806e-14	1.7918e-12	i0_LQ_PC3Root_c996/f1p0/706	284.176	105.311	1.4321	1.0817e-15	5.2863e-14	i0_LQ_PC3Root_c1657/f1p3/910	1.96368	17.9191	-3.1899	0.00011339	0.0012029	i0_LQ_PC3Root_c2727/f1p0/937	7.66167	42.8348	-2.4831	7.4855e-07	1.5845e-05	i0_LQ_PC3Stem_c13407/f1p0/219	22.397	0	5.4852	1.5608e-06	2.8564e-05
i0_LQ_PC3Leaf_c3793/f1p1/924	65.4758	5.41445	3.5961	1.6412e-12	5.8271e-11	i0_LQ_PC3Leaf_c5879/f1p13/986	31.0167	5.36625	2.5311	8.3102e-05	0.00062091	i0_LQ_PC3Stem_c10041/f1p0/873	38.8852	6.85263	2.5045	4.4664e-06	7.527e-05	i0_LQ_PC3Root_c1698/f1p0/736	18.0196	77.8883	-2.1118	1.0039e-10	2.665e-09	i0_LQ_PC3Root_c2733/f1p0/854	14.7761	0.175552	6.3952	5.1417e-05	0.0007427	i0_LQ_PC3Stem_c1342/f2p0/995	8.32577	47.4573	-2.511	7.6584e-09	2.0138e-07
i0_LQ_PC3Leaf_c3802/f1p0/908	14.1204	0.41253	5.0971	0.00023868	0.0025501	i0_LQ_PC3Leaf_c5926/f1p0/633	205.231	0	8.6811	2.9954e-39	2.3013e-37	i0_LQ_PC3Stem_c10059/f1p1/532	14.7144	155.465	-3.4013	3.6708e-34	4.3794e-32	i0_LQ_PC3Root_c1723/f1p5/637	0.750817	18.4131	-4.6161	1.0625e-05	0.00014053	i0_LQ_PC3Root_c2752/f1p0/585	102.392	506.381	-2.3061	2.8062e-59	6.9855e-57	i0_LQ_PC3Stem_c13785/f5p0/673	13.318	0	4.7353	0.00028651	0.0031891
i0_LQ_PC3Leaf_c3910/f1p1/512	13.9773	0.515662	4.7605	0.00031333	0.0032435	i0_LQ_PC3Leaf_c5928/f1p4/906	18.9972	57.9081	-1.608	6.4589e-08	8.0332e-07	i0_LQ_PC3Stem_c10176/f1p2/594	0	71.1115	-7.152	1.4088e-18	8.2082e-17	i0_LQ_PC3Root_c1734/f1p0/967	31.4852	7.79099	2.0148	0.0001313	0.001369	i0_LQ_PC3Root_c2850/f1p5/732	85.6613	9.60492	3.1568	9.1763e-18	5.916e-16	i0_LQ_PC3Stem_c1380/f1p0/863	20.895	3.22429	2.6961	0.00031324	0.0034434
i0_LQ_PC3Leaf_c3923/f1p11/797	40.237	3.30024	3.6079	2.9495e-08	6.612e-07	i0_LQ_PC3Leaf_c6021/f1p5/779	40.7632	0	6.3492	2.7013e-10	4.4249e-09	i0_LQ_PC3Stem_c10256/f1p0/759	17.8275	42.8594	-1.2655	0.00017361	0.0020686	i0_LQ_PC3Root_c1763/f1p3/812	112.068	17.254	2.6994	5.9929e-18	2.8833e-16	i0_LQ_PC3Root_c2879/f1p2/786	12.7512	0.658322	4.2757	0.00025038	0.0029657	i0_LQ_PC3Stem_c13835/f2p0/642	1.71755	14.8636	-3.1134	0.00034894	0.0037876
i0_LQ_PC3Leaf_c3931/f1p0/812	59.3173	5.84555	3.343	8.7851e-11	2.6052e-09	i0_LQ_PC3Leaf_c6025/f1p0/918	37.2057	10.225	1.8634	0.00070001	0.0041809	i0_LQ_PC3Stem_c10270/f1p1/755	590.738	12.155	5.6029	5.0832e-132	2.6532e-129	i0_LQ_PC3Root_c1769/f1p17/669	12.973	109.021	-3.071	7.8199e-21	4.5603e-19	i0_LQ_PC3Root_c2891/f1p0/943	4.10447	54.8163	-3.7393	5.646e-12	2.2966e-10	i0_LQ_PC3Stem_c1397/f1p0/759	440.551	142.473	1.6286	2.9902e-31	3.6888e-29
i0_LQ_PC3Leaf_c3966/f1p0/832	79.7885	22.3797	1.834	7.3515e-07	1.3297e-05	i0_LQ_PC3Leaf_c6026/f1p6/775	13.0646	0	4.7076	0.00053682	0.0032966	i0_LQ_PC3Stem_c10313/f1p2/635	7.80607	68.1469	-3.126	5.5519e-15	2.5806e-13	i0_LQ_PC3Root_c1777/f1p4/761	8.43398	64.14	-2.9269	2.1901e-12	6.8464e-11	i0_LQ_PC3Root_c2898/f1p6/570	24.2437	0.131664	7.5246	5.5914e-07	1.2108e-05	i0_LQ_PC3Stem_c14011/f43p0/768	257.37	51.2702	2.3277	7.6484e-31	9.2557e-29
i0_LQ_PC3Leaf_c3986/f1p0/849	453.027	23.9149	4.2436	1.0833e-87	2.934e-85	i0_LQ_PC3Leaf_c6087/f1p10/952	168.282	0	8.3947	2.027e-33	1.2656e-31	i0_LQ_PC3Stem_c10349/f1p0/462	8136.82	3215.12	1.3396	0	0	i0_LQ_PC3Root_c1820/f1p0/984	27.1443	147.555	-2.4425	3.193e-22	1.9895e-20	i0_LQ_PC3Root_c2934/f1p0/969	157.319	45.2364	1.7981	7.8168e-18	5.0643e-16	i0_LQ_PC3Stem_c14099/f1p1/715	15.8908	0.835702	4.2491	0.00011563	0.0014317
i0_LQ_PC3Leaf_c4158/f1p0/949	50.2244	0	6.6503	2.5158e-12	8.7617e-11	i0_LQ_PC3Leaf_c6128/f1p0/920	10.4594	67.8214	-2.6969	2.8257e-14	6.5717e-13	i0_LQ_PC3Stem_c10367/f1p2/956	11.4156	71.8491	-2.654	8.1672e-14	3.4819e-12	i0_LQ_PC3Root_c1894/f1p0/752	110.658	13.1443	3.0736	4.627e-20	2.5729e-18	i0_LQ_PC3Root_c2950/f1p2/941	180.904	47.4532	1.9306	5.3869e-22	4.4606e-20	i0_LQ_PC3Stem_c14424/f1p0/509	729.743	153.986	2.2446	2.4183e-80	1.1129e-77
i0_LQ_PC3Leaf_c4254/f1p0/1014	18.7199	0.116024	7.334	2.6085e-05	0.00035148	i0_LQ_PC3Leaf_c6136/f1p2/672	133.308	283.468	-1.0884	1.6161e-21	5.8826e-20	i0_LQ_PC3Stem_c10376/f1p0/404	0	14.4674	-4.8547	4.9215e-05	0.00067097	i0_LQ_PC3Root_c1896/f1p0/703	2.31021	38.6226	-4.0634	6.1389e-10	1.4867e-08	i0_LQ_PC3Root_c2965/f1p2/602	0.218905	12.6837	-5.8565	0.00027706	0.0032423	i0_LQ_PC3Stem_c14425/f1p0/725	187.68	4.92576	5.2518	1.3192e-43	2.4541e-41
i0_LQ_PC3Leaf_c4353/f1p0/738	92.9075	1.34072	6.1147	1.0578e-21	6.7605e-20	i0_LQ_PC3Leaf_c6179/f1p2/670	645.588	0.23078	11.45	1.1287e-81	2.1907e-79	i0_LQ_PC3Stem_c10382/f1p9/764	0.761482	15.3528	-4.3335	4.0592e-05	0.00056405	i0_LQ_PC3Root_c1897/f1p6/875	0	41.7506	-6.3837	1.6517e-11	4.7413e-10	i0_LQ_PC3Root_c2978/f1p3/593	73.916	31.1939	1.2446	4.0415e-06	7.4794e-05	i0_LQ_PC3Stem_c1463/f1p0/1038	34.0518	2.44567	3.7994	5.4888e-08	1.27e-06
i0_LQ_PC3Leaf_c4355/f1p0/831	21.7348	0.129947	7.3859	6.0773e-06	9.3038e-05	i0_LQ_PC3Leaf_c6226/f1p0/911	16.4484	0	5.0399	8.0331e-05	0.00060203	i0_LQ_PC3Stem_c10394/f1p0/821	175.882	8.30688	4.4042	2.0114e-37	2.6663e-35	i0_LQ_PC3Root_c1902/f1p0/840	178.456	50.8732	1.8106	2.7856e-17	1.2856e-15	i0_LQ_PC3Root_c2983/f1p2/900	23.6472	4.19834	2.4938	5.5088e-05	0.00078981	i0_LQ_PC3Stem_c1466/f1p3/954	153.22	0	8.2595	4.2389e-32	5.4303e-30
i0_LQ_PC3Leaf_c4356/f1p8/899	60.5796	6.51591	3.2168	1.3302e-10	3.8828e-09	i0_LQ_PC3Leaf_c6274/f1p1/651	141.185	28.0895	2.3295	2.6057e-15	6.523e-14	i0_LQ_PC3Stem_c10398/f1p0/604	0	71.0162	-7.1501	1.4764e-18	8.5822e-17	i0_LQ_PC3Root_c1917/f1p8/743	0	69.5319	-7.1196	1.5201e-17	7.1123e-16	i0_LQ_PC3Root_c3003/f1p5/486	19.2012	93.0801	-2.2773	5.0833e-12	2.0763e-10	i0_LQ_PC3Stem_c1574/f1p2/908	55.511	11.8384	2.2293	1.8846e-07	3.997e-06
i0_LQ_PC3Leaf_c4367/f1p5/919	67.532	24.8034	1.445	0.00026149	0.002763	i0_LQ_PC3Leaf_c6283/f1p0/1044	30.1026	1.00812	4.9001	1.1311e-07	1.3609e-06	i0_LQ_PC3Stem_c10435/f1p2/646	0.702546	12.2143	-4.1198	0.00029544	0.0033182	i0_LQ_PC3Root_c1922/f1p0/730	0	26.9909	-5.7544	5.1244e-08	9.8019e-07	i0_LQ_PC3Root_c3049/f1p0/629	11.4608	92.6044	-3.0144	4.5571e-16	2.6345e-14	i0_LQ_PC3Stem_c1633/f1p0/474	39.2774	0.255329	7.2652	4.7877e-10	1.493e-08
i0_LQ_PC3Leaf_c4406/f1p6/744	1.58126	18.3535	-3.5369	1.3205e-05	0.00018916	i0_LQ_PC3Leaf_c6293/f1p0/832	31.3015	3.68222	3.0876	7.2556e-06	6.6918e-05	i0_LQ_PC3Stem_c10517/f1p0/767	1.72631	109.984	-5.9935	2.0169e-29	1.9999e-27	i0_LQ_PC3Root_c1925/f1p0/693	37.3098	85.3739	-1.1942	5.1684e-06	7.2284e-05	i0_LQ_PC3Root_c3055/f1p3/805	10.4396	159.297	-3.9316	5.7634e-33	7.58e-31	i0_LQ_PC3Stem_c1644/f1p0/623	28.4932	4.57501	2.6388	3.2429e-05	0.00046006
i0_LQ_PC3Leaf_c4565/f1p4/820	72.5152	14.6211	2.3102	1.3314e-08	3.114e-07	i0_LQ_PC3Leaf_c6379/f1p31/971	32.3134	0.317836	6.6677	2.1331e-08	2.8145e-07	i0_LQ_PC3Stem_c10538/f1p5/687	0.061668	13.5254	-7.7769	0.0001872	0.0022116	i0_LQ_PC3Root_c1935/f1p4/357	0	11.5868	-4.5344	0.00049909	0.0044493	i0_LQ_PC3Root_c3065/f1p1/994	289.139	1.46762	7.6221	2.1783e-66	6.3902e-64	i0_LQ_PC3Stem_c1814/f1p1/840	23.8548	0	5.5762	6.9585e-07	1.352e-05
i0_LQ_PC3Leaf_c4588/f1p1/992	88.3359	6.75518	3.7089	8.9533e-17	4.3199e-15	i0_LQ_PC3Leaf_c6394/f1p7/936	29.3751	0.739153	5.3126	1.0611e-07	1.2837e-06	i0_LQ_PC3Stem_c10565/f1p0/590	0	208.868	-8.7064	2.9639e-44	4.6703e-42	i0_LQ_PC3Root_c1945/f1p9/918	1.6749	36.5567	-4.448	7.3503e-10	1.7616e-08	i0_LQ_PC3Root_c3067/f1p0/808	167.465	72.9464	1.199	1.4016e-11	5.4728e-10	i0_LQ_PC3Stem_c1876/f1p0/488	7.02612	95.9262	-3.7711	1.8549e-22	1.5121e-20
i0_LQ_PC3Leaf_c4617/f1p9/524	85.2604	2.25551	5.2404	1.2013e-19	6.8534e-18	i0_LQ_PC3Leaf_c6401/f1p6/863	27.7664	0.464024	5.903	1.8337e-07	2.1531e-06	i0_LQ_PC3Stem_c1057/f2p0/1001	28.8868	215.372	-2.8984	2.7549e-41	3.9896e-39	i0_LQ_PC3Root_c1979/f1p0/498	0	12.4324	-4.636	0.00029261	0.0027862	i0_LQ_PC3Root_c3116/f1p0/816	220.98	1.69101	7.0299	1.7364e-53	3.8489e-51	i0_LQ_PC3Stem_c1919/f1p0/950	116.108	32.4835	1.8377	5.3891e-11	1.855e-09
i0_LQ_PC3Leaf_c4660/f1p0/838	23.0685	0.721927	4.9979	2.8817e-06	4.6896e-05	i0_LQ_PC3Leaf_c6405/f1p12/915	42.6065	9.11006	2.2255	2.7099e-05	0.00022378	i0_LQ_PC3Stem_c10613/f1p1/882	28.6428	167.89	-2.5513	4.0426e-29	3.9823e-27	i0_LQ_PC3Root_c1998/f1p5/910	87.4084	35.0347	1.319	3.3042e-06	4.7978e-05	i0_LQ_PC3Root_c3384/f1p13/319	24.8457	64.3839	-1.3737	9.1313e-05	0.0012265	i0_LQ_PC3Stem_c1996/f1p1/797	204.093	4.36892	5.5458	1.0356e-47	2.236e-45
i0_LQ_PC3Leaf_c4765/f1p0/912	32.9758	6.02139	2.4532	6.2929e-05	0.00077787	i0_LQ_PC3Leaf_c6416/f1p4/809	2.51555	32.9334	-3.7106	2.6918e-09	3.9587e-08	i0_LQ_PC3Stem_c10689/f1p6/638	112.67	8.07208	3.803	2.1246e-22	1.578e-20	i0_LQ_PC3Root_c2010/f1p3/734	1.21286	18.2784	-3.9137	2.5677e-05	0.00031518	i0_LQ_PC3Root_c3542/f4p9/890	58.4865	2.21284	4.7241	1.2665e-15	7.0629e-14	i0_LQ_PC3Stem_c2047/f1p5/958	40.8266	11.0275	1.8884	7.1799e-05	0.00094187
i0_LQ_PC3Leaf_c4783/f1p168/691	65.7991	14.1209	2.2202	1.4931e-07	3.0292e-06	i0_LQ_PC3Leaf_c6429/f1p6/865	22.988	2.49177	3.2056	8.6299e-05	0.00064268	i0_LQ_PC3Stem_c10711/f1p0/988	42.8709	6.66566	2.6852	4.8077e-07	9.5042e-06	i0_LQ_PC3Root_c2029/f1p2/782	2.18892	28.1734	-3.686	3.0102e-07	5.1532e-06	i0_LQ_PC3Root_c376/f2p0/677	14.6655	235.173	-4.0032	2.0406e-48	4.0975e-46	i0_LQ_PC3Stem_c2086/f1p0/606	186.931	66.4597	1.492	1.823e-12	7.2451e-11
i0_LQ_PC3Leaf_c4811/f1p0/713	34.7268	6.766	2.3597	6.5089e-05	0.00080171	i0_LQ_PC3Leaf_c6456/f1p1/773	13489.4	0	14.72	0	0	i0_LQ_PC3Stem_c10749/f1p0/898	39.5518	1.88471	4.3913	1.3843e-09	3.8679e-08	i0_LQ_PC3Root_c2048/f1p0/967	2.54238	18.8411	-2.8896	0.00015541	0.0015908	i0_LQ_PC3Root_c439/f2p0/705	265.094	79.8325	1.7315	1.1229e-27	1.2072e-25	i0_LQ_PC3Stem_c2106/f1p1/782	13.3057	0.305001	5.4471	0.00021541	0.0024892
i0_LQ_PC3Leaf_c4820/f1p3/601	212.923	8.94055	4.5738	4.5624e-44	6.19e-42	i0_LQ_PC3Leaf_c6458/f1p0/633	188.179	21.148	3.1535	8.7599e-29	4.5499e-27	i0_LQ_PC3Stem_c10770/f1p1/953	10.0761	41.9281	-2.057	5.784e-07	1.1303e-05	i0_LQ_PC3Root_c2096/f1p2/662	2.77225	27.4468	-3.3075	1.2277e-06	1.9231e-05	i0_LQ_PC3Root_c442/f2p0/838	52.4277	5.35918	3.2902	8.5092e-12	3.4033e-10	i0_LQ_PC3Stem_c2107/f1p0/907	15.4173	0	4.9465	8.3221e-05	0.0010734
i0_LQ_PC3Leaf_c4827/f1p13/798	29.5125	1.85638	3.9908	7.2206e-07	1.308e-05	i0_LQ_PC3Leaf_c6492/f1p6/589	15.5396	1.06767	3.8634	0.00041127	0.0026085	i0_LQ_PC3Stem_c1080/f2p0/612	64.8294	10.1193	2.6795	6.3188e-10	1.8516e-08	i0_LQ_PC3Root_c2106/f1p0/922	118.749	27.4499	2.113	1.7872e-14	6.6406e-13	i0_LQ_PC3Root_c483/f2p0/727	2.35323	94.2203	-5.3233	6.1984e-23	5.3632e-21	i0_LQ_PC3Stem_c2126/f1p0/319	22.8388	0	5.5134	1.221e-06	2.2756e-05
i0_LQ_PC3Leaf_c4870/f1p0/973	47.8973	5.72385	3.0649	2.6903e-08	6.0682e-07	i0_LQ_PC3Leaf_c6515/f1p1026/974	53.3803	2.4121	4.4679	5.3015e-12	1.0206e-10	i0_LQ_PC3Stem_c10802/f1p13/913	18.4149	0.23717	6.2788	1.5679e-05	0.00023693	i0_LQ_PC3Root_c2118/f1p3/836	20.689	99.6791	-2.2684	2.2298e-14	8.2377e-13	i0_LQ_PC3Root_c498/f1p0/511	0.273631	12.2821	-5.4882	0.00035818	0.0040651	i0_LQ_PC3Stem_c2164/f1p0/581	15.8038	1.20824	3.7093	0.00024417	0.0027752
i0_LQ_PC3Leaf_c4874/f1p2/791	35.9972	6.26891	2.5216	2.0279e-05	0.0002794	i0_LQ_PC3Leaf_c6524/f1p0/658	69.124	8.03172	3.1054	2.2552e-11	4.0905e-10	i0_LQ_PC3Stem_c10944/f1p0/860	92.0718	17.4731	2.3976	6.8654e-12	2.4796e-10	i0_LQ_PC3Root_c2119/f1p1/581	3.1361	116.73	-5.2181	1.6297e-29	1.4269e-27	i0_LQ_PC3Root_c504/f1p0/858	60.1343	0.0500325	10.231	2.4045e-11	9.1047e-10	i0_LQ_PC3Stem_c2188/f1p0/811	62.6268	5.57934	3.4886	1.0855e-12	4.3913e-11
i0_LQ_PC3Leaf_c4876/f1p49/591	36.9595	0.453267	6.3494	1.6459e-09	4.2889e-08	i0_LQ_PC3Leaf_c6551/f1p0/895	390.705	70.3678	2.4731	5.6755e-43	4.7771e-41	i0_LQ_PC3Stem_c10999/f1p0/663	1.58424	14.5061	-3.1948	0.00027668	0.0031267	i0_LQ_PC3Root_c2140/f1p6/813	67.5735	266.451	-1.9793	1.5502e-30	1.4108e-28	i0_LQ_PC3Root_c508/f1p0/895	1.99422	140.063	-6.1341	1.4978e-33	2.017e-31	i0_LQ_PC3Stem_c2230/f1p1/397	32.431	68.8343	-1.0858	4.1185e-05	0.00057112
i0_LQ_PC3Leaf_c4896/f1p73/872	66.7119	2.73559	4.608	5.7559e-15	2.4538e-13	i0_LQ_PC3Leaf_c6637/f1p0/898	9215.51	0	14.17	0	0	i0_LQ_PC3Stem_c1101/f2p0/574	0.124117	22.7656	-7.519	9.389e-07	1.7704e-05	i0_LQ_PC3Root_c2158/f1p1/543	0	144.34	-8.1733	8.0463e-32	7.6795e-30	i0_LQ_PC3Root_c510/f1p0/651	42.0166	9.37933	2.1634	6.6682e-07	1.4241e-05	i0_LQ_PC3Stem_c2231/f1p3/1004	75.7995	17.1729	2.1421	3.1357e-09	8.7243e-08
i0_LQ_PC3Leaf_c4908/f1p4/938	65.5161	2.06265	4.9893	3.2019e-15	1.3902e-13	i0_LQ_PC3Leaf_c6668/f1p0/901	45.1175	7.47366	2.5938	1.3856e-06	1.4333e-05	i0_LQ_PC3Stem_c11015/f1p1/806	11.4386	109.392	-3.2575	8.2458e-24	6.5862e-22	i0_LQ_PC3Root_c2159/f1p1/735	0	34.3112	-6.1006	8.8387e-10	2.1051e-08	i0_LQ_PC3Root_c524/f1p0/524	26.8158	132.279	-2.3024	1.1433e-16	6.9188e-15	i0_LQ_PC3Stem_c2245/f1p4/869	90.3523	10.0206	3.1726	2.7828e-16	1.5424e-14
i0_LQ_PC3Leaf_c4915/f1p0/1005	28.6255	2.73301	3.3887	5.6989e-06	8.7649e-05	i0_LQ_PC3Leaf_c6685/f1p13/784	13.1433	35.387	-1.4289	7.8119e-05	0.00058762	i0_LQ_PC3Stem_c1103/f2p0/980	58.7301	9.72476	2.5944	8.0485e-09	2.0437e-07	i0_LQ_PC3Root_c2186/f1p4/700	22.8052	54.5212	-1.2575	0.00015272	0.0015656	i0_LQ_PC3Root_c536/f1p0/876	0.109452	21.9002	-7.6445	4.3168e-06	7.948e-05	i0_LQ_PC3Stem_c2317/f1p0/497	69.7126	16.0696	2.1171	1.7479e-08	4.3478e-07
i0_LQ_PC3Leaf_c4916/f1p2/884	27.7788	1.03132	4.7514	3.8044e-07	7.2181e-06	i0_LQ_PC3Leaf_c6696/f1p0/798	29.862	78.0217	-1.3856	8.3268e-09	1.1579e-07	i0_LQ_PC3Stem_c11041/f1p0/821	5.52553	98.3861	-4.1543	7.6137e-25	6.3796e-23	i0_LQ_PC3Root_c2188/f1p4/780	0	12.9341	-4.6931	0.00021361	0.0021072	i0_LQ_PC3Root_c539/f1p0/863	428.357	81.369	2.3963	2.2338e-63	6.1635e-61	i0_LQ_PC3Stem_c2319/f1p0/589	34.2016	92.2113	-1.4309	9.5198e-09	2.4698e-07
i0_LQ_PC3Leaf_c4962/f1p3/821	48.2569	3.34923	3.8488	4.2198e-10	1.1757e-08	i0_LQ_PC3Leaf_c6721/f1p0/1002	27.671	1.35511	4.3519	8.4089e-07	8.9998e-06	i0_LQ_PC3Stem_c11050/f1p12/756	24.6933	2.42585	3.3476	1.6306e-05	0.00024534	i0_LQ_PC3Root_c2189/f1p4/575	0	141.277	-8.1424	2.827e-31	2.6397e-29	i0_LQ_PC3Root_c556/f1p0/730	54.3645	5.99512	3.1808	6.8927e-12	2.7751e-10	i0_LQ_PC3Stem_c2401/f1p0/994	12.5017	0	4.6441	0.00046608	0.0048519
i0_LQ_PC3Leaf_c4999/f1p0/646	15.1401	0.352197	5.4258	0.00012343	0.0014174	i0_LQ_PC3Leaf_c6774/f1p0/564	53.3706	0.238172	7.8079	3.27e-12	6.4185e-11	i0_LQ_PC3Stem_c11076/f1p95/776	0	19.1712	-5.2609	2.5269e-06	4.4572e-05	i0_LQ_PC3Root_c2202/f1p1/573	0	57.9474	-6.8567	4.2657e-15	1.6654e-13	i0_LQ_PC3Root_c595/f1p0/888	23.7676	2.15052	3.4662	2.7179e-06	5.2045e-05	i0_LQ_PC3Stem_c2454/f1p0/428	37.0699	9.94346	1.8984	0.00014578	0.0017566
i0_LQ_PC3Leaf_c5060/f1p1/470	20.2048	0.41253	5.6141	8.5901e-06	0.0001277	i0_LQ_PC3Leaf_c6776/f1p1/734	43.2215	0	6.4337	8.1571e-11	1.4073e-09	i0_LQ_PC3Stem_c11105/f1p9/499	53.3412	12.0016	2.152	1.2814e-06	2.3681e-05	i0_LQ_PC3Root_c2212/f1p0/758	30.8846	65.2686	-1.0795	0.00022572	0.0022155	i0_LQ_PC3Root_c605/f1p0/1017	354.858	40.8467	3.119	1.1082e-67	3.3505e-65	i0_LQ_PC3Stem_c2510/f1p0/381	33.8769	3.982	3.0887	7.6761e-07	1.4799e-05
i0_LQ_PC3Leaf_c5064/f1p0/785	58.2573	13.4536	2.1144	1.9397e-06	3.2727e-05	i0_LQ_PC3Leaf_c6850/f1p0/525	18.7043	1.23192	3.9244	9.59e-05	0.00070731	i0_LQ_PC3Stem_c1111/f2p0/965	36.8384	6.98901	2.3981	1.4251e-05	0.0002174	i0_LQ_PC3Root_c2246/f1p0/954	3.69633	22.9041	-2.6314	6.9752e-05	0.00077892	i0_LQ_PC3Root_c637/f1p0/728	2.33243	24.709	-3.4051	8.6293e-06	0.00014893	i0_LQ_PC3Stem_c2515/f1p0/954	37.1516	0	6.2154	5.8497e-10	1.8057e-08
i0_LQ_PC3Leaf_c5086/f1p0/690	388.102	13.2896	4.8681	3.1251e-81	7.7442e-79	i0_LQ_PC3Leaf_c6858/f1p0/734	2124.84	236.118	3.1698	0	0	i0_LQ_PC3Stem_c11131/f1p20/392	0.156121	11.0284	-6.1424	0.00037214	0.0040713	i0_LQ_PC3Root_c2265/f1p0/908	5.13559	41.5602	-3.0166	9.8618e-09	2.0716e-07	i0_LQ_PC3Root_c660/f1p0/640	0.820893	24.7529	-4.9143	5.756e-07	1.2427e-05	i0_LQ_PC3Stem_c2672/f1p0/942	24.21	0	5.5975	5.7214e-07	1.1273e-05
i0_LQ_PC3Leaf_c5174/f1p7/677	126.468	35.3873	1.8375	4.2494e-10	1.1835e-08	i0_LQ_PC3Leaf_c686/f3p0/801	1721.44	0.0821281	14.355	2.2421e-125	8.217e-123	i0_LQ_PC3Stem_c11140/f1p0/878	0.702546	16.8391	-4.5831	1.4034e-05	0.0002144	i0_LQ_PC3Root_c2290/f1p0/552	112.526	236.93	-1.0742	2.5415e-12	7.8799e-11	i0_LQ_PC3Root_c711/f1p15/770	5.63133	67.6553	-3.5867	5.1903e-14	2.5663e-12	i0_LQ_PC3Stem_c2679/f1p0/624	36.4007	0	6.1859	8.6214e-10	2.5993e-08
i0_LQ_PC3Leaf_c5255/f1p0/921	457.376	10.4061	5.4579	5.6462e-99	1.7885e-96	i0_LQ_PC3Leaf_c6863/f1p3/988	53.4756	14.2903	1.9038	3.4767e-05	0.00028021	i0_LQ_PC3Stem_c1118/f2p3/616	22.1294	0	5.4679	2.3221e-06	4.1192e-05	i0_LQ_PC3Root_c2291/f1p7/968	26.226	65.9584	-1.3306	1.402e-05	0.00018125	i0_LQ_PC3Root_c716/f1p0/885	0.273631	15.5364	-5.8273	5.7249e-05	0.00081723	i0_LQ_PC3Stem_c2705/f1p0/716	96.0818	25.4458	1.9168	7.3257e-10	2.2376e-08
i0_LQ_PC3Leaf_c5268/f1p0/522	38.6892	8.93127	2.115	0.00010466	0.0012289	i0_LQ_PC3Leaf_c6923/f1p0/863	187.738	91.4386	1.0378	3.4591e-05	0.00027909	i0_LQ_PC3Stem_c11224/f1p0/913	21.3496	83.4839	-1.9673	6.0896e-12	2.2111e-10	i0_LQ_PC3Root_c2336/f1p6/508	1.57787	123.309	-6.2882	4.5777e-31	4.2315e-29	i0_LQ_PC3Root_c780/f1p0/986	93.6831	313.51	-1.7427	1.2116e-25	1.1717e-23	i0_LQ_PC3Stem_c2724/f1p0/728	37.6977	2.1093	4.1596	3.6416e-09	1.0044e-07
i0_LQ_PC3Leaf_c5329/f1p3/719	23.2229	1.70169	3.7705	1.7438e-05	0.00024357	i0_LQ_PC3Leaf_c6986/f1p0/503	18.4609	2.09427	3.14	0.00050481	0.0031212	i0_LQ_PC3Stem_c11229/f1p0/812	0.702937	22.5786	-5.0054	3.618e-07	7.2924e-06	i0_LQ_PC3Root_c2339/f1p2/962	2.07919	69.4309	-5.0615	4.1917e-18	2.0334e-16	i0_LQ_PC3Root_c861/f1p0/948	88.2187	18.3891	2.2622	1.4905e-13	7.0221e-12	i0_LQ_PC3Stem_c2802/f1p1/620	18.9513	1.17643	4.0098	3.5742e-05	0.00050222
i0_LQ_PC3Leaf_c5452/f1p2/875	147.728	5.26697	4.8098	7.4784e-32	7.2744e-30	i0_LQ_PC3Leaf_c6987/f1p3/597	3521.59	202.915	4.1173	0	0	i0_LQ_PC3Stem_c11236/f1p0/766	121.033	3.75519	5.0104	9.1654e-28	8.6543e-26	i0_LQ_PC3Root_c2342/f1p0/990	25.094	62.6692	-1.3204	2.5538e-05	0.00031365	i0_LQ_PC3Root_c897/f1p0/485	37.4875	12.2448	1.6142	8.9413e-05	0.0012028	i0_LQ_PC3Stem_c2813/f1p0/706	27.6097	0	5.7871	8.9631e-08	2.0011e-06
i0_LQ_PC3Leaf_c5605/f1p0/926	103.332	6.03634	4.0975	7.6404e-21	4.6777e-19	i0_LQ_PC3Leaf_c6991/f1p0/1121	13.7511	0	4.7815	0.00036374	0.0023399	i0_LQ_PC3Stem_c11291/f1p0/643	0	25.1005	-5.6496	6.9312e-08	1.5404e-06	i0_LQ_PC3Root_c236/f4p0/829	0	365.846	-9.5151	1.5674e-66	4.0189e-64	i0_LQ_PC3Root_c915/f1p0/581	0.547262	17.2919	-4.9817	2.8159e-05	0.00043392	i0_LQ_PC3Stem_c2826/f1p2/608	14.885	0.346394	5.4253	9.1397e-05	0.0011649
i0_LQ_PC3Leaf_c5671/f1p0/795	71.575	24.7673	1.531	6.9797e-05	0.00085536	i0_LQ_PC3Leaf_c7011/f1p2/826	39.5513	10.2886	1.9427	0.00029228	0.0019269	i0_LQ_PC3Stem_c11356/f1p0/688	2.30201	38.8706	-4.0777	1.1927e-10	3.8098e-09	i0_LQ_PC3Root_c2361/f1p3/654	107.358	253.586	-1.24	6.3744e-16	2.6487e-14	i0_LQ_PC3Root_c919/f1p0/542	18.0049	0	5.1703	7.2481e-06	0.00012736	i0_LQ_PC3Stem_c2874/f1p7/892	43.7895	4.58896	3.2543	8.0649e-09	2.1159e-07
i0_LQ_PC3Leaf_c5740/f1p5/877	28.3179	4.26246	2.732	6.685e-05	0.00082132	i0_LQ_PC3Leaf_c7131/f1p6/845	142.132	22.4489	2.6625	2.779e-18	8.3402e-17	i0_LQ_PC3Stem_c11362/f1p0/744	16.3627	0	5.0323	5.8606e-05	0.00078574	i0_LQ_PC3Root_c2387/f1p1/773	0	96.0095	-7.5851	7.391e-23	4.8093e-21	i0_LQ_PC3Root_c926/f1p0/659	155.037	321.283	-1.0512	5.9436e-12	2.4077e-10	i0_LQ_PC3Stem_c2884/f1p0/771	17.9795	0.653573	4.7819	2.4124e-05	0.00035095
i0_LQ_PC3Leaf_c5778/f1p0/920	44.8316	8.22327	2.4467	3.208e-06	5.1777e-05	i0_LQ_PC3Leaf_c7132/f1p1/701	225.196	46.5252	2.2751	9.9655e-23	3.8914e-21	i0_LQ_PC3Stem_c11410/f1p4/895	4.7617	62.3362	-3.7105	1.9616e-15	9.409e-14	i0_LQ_PC3Root_c239/f4p0/692	0	278.128	-9.1196	1.1376e-53	2.1244e-51	i0_LQ_PC3Root_c954/f1p7/421	20.8759	1.14899	4.1834	3.1493e-06	5.9455e-05	i0_LQ_PC3Stem_c2887/f1p0/710	14.8872	0	4.896	0.00011349	0.001409
i0_LQ_PC3Leaf_c5805/f1p52/887	39.7052	6.4958	2.6117	4.5607e-06	7.135e-05	i0_LQ_PC3Leaf_c7269/f1p0/663	16.1685	0	5.0151	9.3837e-05	0.000694	i0_LQ_PC3Stem_c11439/f1p2/723	111.895	4.10107	4.77	2.4475e-25	2.0952e-23	i0_LQ_PC3Root_c2406/f1p0/978	29.6804	170.712	-2.524	2.4596e-26	1.8897e-24	i0_LQ_PC3Stem_c10059/f1p1/532	0.0547262	172.612	-11.623	4.3854e-23	3.8323e-21	i0_LQ_PC3Stem_c2914/f1p0/1019	19.9232	0	5.3164	6.2524e-06	0.00010218
i0_LQ_PC3Leaf_c5851/f1p0/867	59.5547	21.3268	1.4816	0.00044172	0.004372	i0_LQ_PC3Leaf_c7317/f1p3/877	22.7231	1.88279	3.5932	3.5171e-05	0.00028315	i0_LQ_PC3Stem_c1149/f2p0/785	2.30279	120.206	-5.706	3.9054e-32	4.3358e-30	i0_LQ_PC3Root_c2423/f1p0/831	25.2846	59.6239	-1.2376	9.1188e-05	0.00098926	i0_LQ_PC3Stem_c10168/f1p4/991	81.0528	1.98769	5.3497	1.4189e-21	1.1496e-19	i0_LQ_PC3Stem_c2968/f1p0/844	16.8309	0	5.073	3.661e-05	0.00051318
i0_LQ_PC3Leaf_c5928/f1p4/906	18.8775	46.0404	-1.2862	2.8178e-05	0.00037654	i0_LQ_PC3Leaf_c7323/f1p0/403	13.7138	0	4.7776	0.0003715	0.0023839	i0_LQ_PC3Stem_c11522/f1p0/813	1.04172	64.7134	-5.957	5.5094e-18	3.0948e-16	i0_LQ_PC3Root_c2434/f1p0/669	4.56381	32.8593	-2.848	7.0609e-07	1.1498e-05	i0_LQ_PC3Stem_c10176/f1p2/594	0	78.9547	-7.303	9.7487e-19	6.7011e-17	i0_LQ_PC3Stem_c3121/f1p2/514	28.8025	0	5.8481	4.716e-08	1.1007e-06
i0_LQ_PC3Leaf_c6021/f1p5/779	40.5063	1.73727	4.5433	1.348e-09	3.5417e-08	i0_LQ_PC3Leaf_c7344/f1p1/689	115.504	13.7856	3.0667	9.1632e-18	2.6607e-16	i0_LQ_PC3Stem_c11525/f1p0/994	508.482	1434.81	-1.4966	2.5111e-129	1.2667e-126	i0_LQ_PC3Root_c2448/f1p5/469	0	604.851	-10.24	4.2194e-98	1.8547e-95	i0_LQ_PC3Stem_c10206/f1p0/793	0.0547262	18.828	-8.4264	4.0027e-05	0.00059495	i0_LQ_PC3Stem_c3140/f1p1/690	12.9434	52.8549	-2.0298	6.0023e-08	1.3792e-06
i0_LQ_PC3Leaf_c6071/f1p786/770	6.84835	60.2742	-3.1377	3.545e-14	1.4429e-12	i0_LQ_PC3Leaf_c7444/f1p5/332	12.7157	0	4.6685	0.00065477	0.0039374	i0_LQ_PC3Stem_c11553/f1p0/736	0	22.5422	-5.4946	3.2128e-07	6.5246e-06	i0_LQ_PC3Root_c2459/f1p57/821	37.8065	81.2669	-1.104	2.8178e-05	0.00034243	i0_LQ_PC3Stem_c10256/f1p0/759	2.24377	47.5866	-4.4066	1.2981e-11	5.086e-10	i0_LQ_PC3Stem_c3154/f1p1/580	21.3094	0	5.4134	2.8651e-06	4.9666e-05
i0_LQ_PC3Leaf_c6087/f1p10/952	167.221	5.26543	4.9891	2.2889e-36	2.542e-34	i0_LQ_PC3Leaf_c788/f3p0/759	19.8968	0.245974	6.3379	1.0226e-05	9.1737e-05	i0_LQ_PC3Stem_c11563/f1p0/856	64.7514	131.076	-1.0174	1.2983e-08	3.2056e-07	i0_LQ_PC3Root_c2471/f1p0/415	10.951	42.215	-1.9467	6.0862e-06	8.4119e-05	i0_LQ_PC3Stem_c10313/f1p2/635	8.20893	75.6631	-3.2043	3.7483e-14	1.878e-12	i0_LQ_PC3Stem_c3157/f1p0/852	36.4007	0	6.1859	8.6214e-10	2.5993e-08
i0_LQ_PC3Leaf_c6179/f1p2/670	641.519	22.1951	4.8532	7.7684e-133	3.6049e-130	i0_LQ_PC3Leaf_c813/f3p0/768	196.214	0.335904	9.1902	1.4568e-35	9.9253e-34	i0_LQ_PC3Stem_c11612/f1p1/860	24.3054	3.42039	2.829	9.2271e-05	0.0011801	i0_LQ_PC3Root_c2477/f1p1/837	102.706	34.0782	1.5916	5.3236e-09	1.1566e-07	i0_LQ_PC3Stem_c10352/f1p29/838	0	44.1076	-6.463	1.4969e-11	5.8246e-10	i0_LQ_PC3Stem_c3243/f1p2/427	51.8731	0	6.6969	3.6906e-13	1.5607e-11
i0_LQ_PC3Leaf_c6226/f1p0/911	16.3448	0.840014	4.2823	0.00015572	0.0017425	i0_LQ_PC3Leaf_c8169/f1p11/324	16.2886	0	5.0258	8.7782e-05	0.00065306	i0_LQ_PC3Stem_c11616/f1p0/814	9.95196	29.2012	-1.553	0.00041414	0.0044761	i0_LQ_PC3Root_c2491/f1p5/489	0	1442.63	-11.494	7.9489e-189	1.1673e-185	i0_LQ_PC3Stem_c10367/f1p2/956	5.36372	79.7737	-3.8946	3.3001e-17	2.0603e-15	i0_LQ_PC3Stem_c3261/f1p2/777	5.15838	22.5757	-2.1298	0.00027095	0.0030415
i0_LQ_PC3Leaf_c6246/f1p0/787	66.6966	16.9761	1.9741	1.4492e-06	2.4996e-05	i0_LQ_PC3Leaf_c8179/f1p0/275	83.73	20.9998	1.9954	7.0495e-08	8.7365e-07	i0_LQ_PC3Stem_c11692/f1p0/866	27.0882	55.1709	-1.0262	0.00020702	0.0024172	i0_LQ_PC3Root_c2510/f1p11/862	2.51581	318.085	-6.9822	6.1318e-75	1.8428e-72	i0_LQ_PC3Stem_c10376/f1p0/404	0	16.0631	-5.0057	5.3595e-05	0.00077135	i0_LQ_PC3Stem_c3308/f1p1/830	61.488	25.5782	1.2654	0.00045852	0.0047846
i0_LQ_PC3Leaf_c6274/f1p1/651	140.295	62.9366	1.1565	3.2158e-05	0.00042528	i0_LQ_PC3Leaf_c8622/f3p7/978	100.142	1.06767	6.5514	5.2486e-23	2.0883e-21	i0_LQ_PC3Stem_c11706/f1p10/688	3.94207	19.4479	-2.3026	0.0002959	0.0033224	i0_LQ_PC3Root_c2541/f1p7/749	0	315.126	-9.2998	3.3256e-59	7.139e-57	i0_LQ_PC3Stem_c10382/f1p9/764	0.44383	17.0461	-5.2633	2.8024e-05	0.00043209	i0_LQ_PC3Stem_c3458/f1p0/524	1463.38	62.1422	4.5576	0	0
i0_LQ_PC3Leaf_c6283/f1p0/1044	29.9128	3.11769	3.2622	5.4208e-06	8.378e-05	i0_LQ_PC3Leaf_c9417/f1p0/697	22.0037	1.15801	4.248	1.3159e-05	0.0001156	i0_LQ_PC3Stem_c11727/f1p0/892	19.5542	132.38	-2.7591	5.6329e-25	4.7677e-23	i0_LQ_PC3Root_c2554/f1p0/731	1.84816	43.0238	-4.541	1.9433e-11	5.5504e-10	i0_LQ_PC3Stem_c10398/f1p0/604	17.9447	78.849	-2.1355	1.1623e-09	3.6792e-08	i0_LQ_PC3Stem_c3519/f1p1/546	103.89	46.0089	1.1751	2.0613e-05	0.00030424
i0_LQ_PC3Leaf_c6379/f1p31/971	32.1097	1.73933	4.2064	1.3729e-07	2.7986e-06	i0_LQ_PC3Leaf_c976/f2p0/799	45.2194	12.3632	1.8709	0.00017695	0.0012254	i0_LQ_PC3Stem_c11732/f1p0/936	4.86552	23.5688	-2.2762	7.5027e-05	0.0009814	i0_LQ_PC3Root_c2564/f1p14/919	0.346531	35.7484	-6.6887	5.9871e-10	1.4538e-08	i0_LQ_PC3Stem_c10444/f1p0/697	0.820893	18.6086	-4.5026	2.0808e-05	0.00033097	i0_LQ_PC3Stem_c3609/f1p0/936	52.6559	0.979488	5.7484	1.554e-13	6.7895e-12
i0_LQ_PC3Leaf_c6394/f1p7/936	29.1899	2.01108	3.8594	1.1561e-06	2.0237e-05	i0_LQ_PC3Leaf_c987/f2p0/961	47.1507	13.3664	1.8187	0.0001875	0.0012903	i0_LQ_PC3Stem_c11757/f1p0/729	2.78482	75.1129	-4.7534	2.8548e-20	1.8658e-18	i0_LQ_PC3Root_c2583/f1p9/780	2.13694	44.2364	-4.3716	1.4997e-11	4.3163e-10	i0_LQ_PC3Stem_c10471/f1p0/821	0	20.3378	-5.3461	4.5863e-06	8.4009e-05	i0_LQ_PC3Stem_c380/f2p0/928	538.706	28.1176	4.26	9.1456e-112	6.0349e-109
i0_LQ_PC3Leaf_c6405/f1p12/915	42.3379	8.50018	2.3164	1.3607e-05	0.00019457	i0_LQ_PC3Root_c1001/f1p36/920	0.0811467	161.499	-10.959	6.3051e-26	2.8974e-24	i0_LQ_PC3Stem_c11759/f1p0/906	1377.08	74.5228	4.2078	8.2455e-273	9.2499e-270	i0_LQ_PC3Root_c2597/f1p0/896	0.693062	129.79	-7.549	2.0707e-30	1.8687e-28	i0_LQ_PC3Stem_c10517/f1p0/767	1.20343	122.115	-6.6649	4.7219e-29	5.3306e-27	i0_LQ_PC3Stem_c3932/f1p0/909	14.7988	0	4.8874	0.00011953	0.0014707
i0_LQ_PC3Leaf_c6416/f1p4/809	2.49969	29.2896	-3.5506	3.582e-08	7.9299e-07	i0_LQ_PC3Root_c1003/f1p0/856	49.7332	100.988	-1.0219	4.3281e-08	5.5014e-07	i0_LQ_PC3Stem_c11805/f1p4/735	0	16.5228	-5.0464	1.3256e-05	0.00020371	i0_LQ_PC3Root_c2629/f1p5/852	0.570043	17.9487	-4.9767	1.0782e-05	0.00014235	i0_LQ_PC3Stem_c10538/f1p5/687	0	15.0172	-4.9085	9.8966e-05	0.0013165	i0_LQ_PC3Stem_c3976/f1p0/794	903.217	107.362	3.0726	5.3308e-143	5.2517e-140
i0_LQ_PC3Leaf_c6456/f1p1/773	13404.4	276.533	5.5991	0	0	i0_LQ_PC3Root_c1025/f1p0/684	0.0206924	16.9911	-9.6815	0.00015801	0.0011094	i0_LQ_PC3Stem_c11808/f1p0/1025	85.2325	19.3313	2.1405	1.0768e-09	3.061e-08	i0_LQ_PC3Root_c2642/f1p10/624	50.7789	103.912	-1.0331	6.8752e-06	9.3998e-05	i0_LQ_PC3Stem_c10565/f1p0/590	0	231.905	-8.8574	5.7181e-45	1.0617e-42	i0_LQ_PC3Stem_c3984/f1p9/721	14.5983	0.385608	5.2425	0.00011287	0.0014022
i0_LQ_PC3Leaf_c6458/f1p0/633	186.993	47.08	1.9898	4.6427e-16	2.1341e-14	i0_LQ_PC3Root_c1048/f1p0/735	0	11.8675	-4.5689	0.00018685	0.0012866	i0_LQ_PC3Stem_c11854/f1p1/404	1.41368	50.4445	-5.1572	2.4562e-14	1.0937e-12	i0_LQ_PC3Root_c2664/f1p0/717	0	767.715	-10.584	1.2105e-117	7.1759e-115	i0_LQ_PC3Stem_c1057/f2p0/1001	2.02487	239.127	-6.8838	1.068e-54	2.4217e-52	i0_LQ_PC3Stem_c4126/f1p2/695	23.9626	2.57159	3.22	2.191e-05	0.00032196
i0_LQ_PC3Leaf_c6515/f1p1026/974	53.0438	7.79991	2.7657	3.7983e-08	8.368e-07	i0_LQ_PC3Root_c1050/f1p3/729	0.97376	24.2278	-4.637	8.8238e-08	1.0786e-06	i0_LQ_PC3Stem_c11872/f1p0/726	90.7776	11.6039	2.9677	8.1749e-15	3.7511e-13	i0_LQ_PC3Root_c2685/f1p2/984	0	115.262	-7.8488	1.5889e-26	1.237e-24	i0_LQ_PC3Stem_c10696/f1p0/647	65.1455	27.6833	1.2346	1.6868e-05	0.00027411	i0_LQ_PC3Stem_c4159/f1p1/780	64.8413	1.04572	5.9543	2.5092e-16	1.3985e-14
i0_LQ_PC3Leaf_c6524/f1p0/658	68.6883	15.0888	2.1866	1.1261e-07	2.319e-06	i0_LQ_PC3Root_c1061/f1p0/686	0	10.3481	-4.3713	0.00053248	0.0032738	i0_LQ_PC3Stem_c11877/f1p0/900	179.015	73.5117	1.284	8.9199e-09	2.2482e-07	i0_LQ_PC3Root_c2687/f1p2/761	0	117.147	-7.8722	7.0715e-27	5.5722e-25	i0_LQ_PC3Stem_c10760/f1p0/678	42.716	2.06274	4.3721	1.6268e-11	6.296e-10	i0_LQ_PC3Stem_c4179/f1p1/580	144.675	3.35501	5.4304	3.1725e-34	4.4292e-32
i0_LQ_PC3Leaf_c6551/f1p0/895	388.242	122.748	1.6613	1.493e-23	1.0571e-21	i0_LQ_PC3Root_c1081/f1p0/961	111.355	29.5834	1.9123	2.0144e-09	3.0052e-08	i0_LQ_PC3Stem_c1192/f2p0/855	147.575	34.9055	2.0799	3.9482e-15	1.8547e-13	i0_LQ_PC3Root_c2710/f1p0/961	0.0577552	24.7917	-8.7457	2.4461e-06	3.6343e-05	i0_LQ_PC3Stem_c10770/f1p1/953	3.22337	46.5526	-3.8522	1.375e-10	4.8075e-09	i0_LQ_PC3Stem_c4183/f1p5/694	117.643	16.7524	2.812	1.9434e-18	1.238e-16
i0_LQ_PC3Leaf_c6637/f1p0/898	9157.43	346.336	4.7247	0	0	i0_LQ_PC3Root_c1088/f1p13/967	13.8923	38.7604	-1.4803	2.4523e-05	0.00020431	i0_LQ_PC3Stem_c11960/f1p0/748	4.81205	422.151	-6.455	3.2979e-106	1.3619e-103	i0_LQ_PC3Root_c2712/f1p0/910	11.6931	35.6765	-1.6093	0.00025092	0.0024289	i0_LQ_PC3Stem_c10918/f1p0/990	3.42696	26.0774	-2.9278	2.1858e-05	0.00034587	i0_LQ_PC3Stem_c4203/f1p0/664	656.218	132.264	2.3108	3.2132e-75	1.3299e-72
i0_LQ_PC3Leaf_c6640/f1p0/766	26.408	0.154699	7.4154	6.3082e-07	1.1504e-05	i0_LQ_PC3Root_c1100/f1p0/973	5.96955	21.0039	-1.815	0.00049914	0.0030903	i0_LQ_PC3Stem_c11972/f1p0/970	34.3463	133.622	-1.9599	3.8699e-18	2.1952e-16	i0_LQ_PC3Root_c2719/f1p0/499	0	18.3682	-5.1991	7.6964e-06	0.00010415	i0_LQ_PC3Stem_c1094/f2p6/801	2.76477	23.6153	-3.0945	3.2252e-05	0.0004899	i0_LQ_PC3Stem_c4283/f1p48/886	27.471	0	5.7798	9.6607e-08	2.1445e-06
i0_LQ_PC3Leaf_c6668/f1p0/901	44.8332	10.3648	2.1129	3.0072e-05	0.00039966	i0_LQ_PC3Root_c1107/f1p0/488	0	685.147	-10.42	8.6933e-114	2.6304e-111	i0_LQ_PC3Stem_c12000/f1p0/952	76.3609	198.572	-1.3788	1.323e-17	7.3009e-16	i0_LQ_PC3Root_c2733/f1p0/854	15.5939	59.371	-1.9288	9.6818e-08	1.7864e-06	i0_LQ_PC3Stem_c11015/f1p1/806	13.0604	121.457	-3.2172	7.3389e-22	6.0326e-20	i0_LQ_PC3Stem_c4318/f1p0/967	35.1951	0.148143	7.8922	8.8546e-09	2.3101e-07
i0_LQ_PC3Leaf_c6686/f1p30/827	70.784	6.23333	3.5053	4.024e-13	1.4927e-11	i0_LQ_PC3Root_c1123/f1p0/620	114.84	2.82151	5.347	6.9747e-26	3.1902e-24	i0_LQ_PC3Stem_c12008/f1p3/577	1.46637	111.954	-6.2545	1.0626e-29	1.072e-27	i0_LQ_PC3Root_c2738/f1p7/609	0	63.7888	-6.9952	2.4249e-16	1.039e-14	i0_LQ_PC3Stem_c11041/f1p0/821	2.02432	109.238	-5.7539	1.4425e-26	1.465e-24	i0_LQ_PC3Stem_c4324/f1p3/729	303.612	1.63611	7.5358	7.0378e-66	2.279e-63
i0_LQ_PC3Leaf_c6721/f1p0/1002	27.4966	1.59855	4.1044	1.3409e-06	2.3254e-05	i0_LQ_PC3Root_c1144/f1p0/624	0	86.6941	-7.4379	1.6679e-22	6.4406e-21	i0_LQ_PC3Stem_c12028/f1p7/731	0	25.3377	-5.6632	6.0202e-08	1.3535e-06	i0_LQ_PC3Root_c2752/f1p0/585	108.059	381.105	-1.8184	1.1964e-38	1.453e-36	i0_LQ_PC3Stem_c11076/f1p95/776	0	21.2857	-5.4118	2.6847e-06	5.1483e-05	i0_LQ_PC3Stem_c4443/f1p0/949	28.6589	0	5.8409	5.0939e-08	1.1849e-06
i0_LQ_PC3Leaf_c6774/f1p0/564	53.0342	3.3121	4.0011	2.9433e-11	9.1798e-10	i0_LQ_PC3Root_c1148/f1p0/662	0.6086	47.2237	-6.2779	7.0308e-14	1.5846e-12	i0_LQ_PC3Stem_c12089/f1p0/962	73.9594	22.213	1.7353	1.382e-06	2.5397e-05	i0_LQ_PC3Root_c2759/f1p0/973	0	19.8511	-5.3111	3.1839e-06	4.6376e-05	i0_LQ_PC3Stem_c11140/f1p0/878	1.47761	18.6963	-3.6614	6.6087e-05	0.00092663	i0_LQ_PC3Stem_c4450/f1p1/976	36.7541	0	6.1998	7.1819e-10	2.1956e-08
i0_LQ_PC3Leaf_c6776/f1p1/734	42.9491	3.30179	3.7013	6.8471e-09	1.6623e-07	i0_LQ_PC3Root_c1161/f1p15/834	0	332.628	-9.3778	1.9553e-65	2.8699e-63	i0_LQ_PC3Stem_c12108/f1p7/952	0.702546	113.357	-7.3341	2.7876e-28	2.6792e-26	i0_LQ_PC3Root_c2776/f1p0/687	0	18.6377	-5.2201	6.5513e-06	8.9874e-05	i0_LQ_PC3Stem_c11224/f1p0/913	7.49749	92.6917	-3.628	8.6319e-19	5.9646e-17	i0_LQ_PC3Stem_c4464/f1p0/492	20.4453	259.242	-3.6645	8.6538e-57	2.2586e-54
i0_LQ_PC3Leaf_c6858/f1p0/734	2111.45	138.065	3.9348	0	0	i0_LQ_PC3Root_c1166/f1p0/454	10.4083	44.4087	-2.0931	4.8256e-08	6.097e-07	i0_LQ_PC3Stem_c1211/f2p0/892	105.748	6.4111	4.0439	4.948e-22	3.6002e-20	i0_LQ_PC3Root_c2804/f1p6/662	0	63.8674	-6.997	2.3339e-16	1.0027e-14	i0_LQ_PC3Stem_c11229/f1p0/812	3.55447	25.0689	-2.8182	4.5659e-05	0.00066772	i0_LQ_PC3Stem_c4471/f1p0/894	28.6699	5.01073	2.5164	5.1174e-05	0.00069449
i0_LQ_PC3Leaf_c686/f3p0/801	1710.59	44.1144	5.2771	0	0	i0_LQ_PC3Root_c1190/f1p0/933	39.0279	0	6.2864	6.3343e-10	9.9745e-09	i0_LQ_PC3Stem_c12115/f1p0/534	0	14.7045	-4.8782	4.2251e-05	0.00058472	i0_LQ_PC3Root_c2811/f1p1/885	0.0577552	149.366	-11.337	1.1815e-21	7.1818e-20	i0_LQ_PC3Stem_c11270/f1p1/894	0.273631	32.7844	-6.9046	8.2142e-09	2.3051e-07	i0_LQ_PC3Stem_c4506/f1p0/513	24.5453	3.48921	2.8145	6.241e-05	0.00083148
i0_LQ_PC3Leaf_c6975/f1p0/895	20.0378	2.01108	3.3167	0.00017359	0.0019206	i0_LQ_PC3Root_c1196/f1p4/928	4.13848	45.0883	-3.4456	9.9674e-12	1.867e-10	i0_LQ_PC3Stem_c12117/f1p0/790	202.611	10.8822	4.2187	8.3884e-42	1.2338e-39	i0_LQ_PC3Root_c2826/f1p0/962	0	42.934	-6.424	8.8749e-12	2.6257e-10	i0_LQ_PC3Stem_c11291/f1p0/643	0	27.869	-5.8006	7.0864e-08	1.7624e-06	i0_LQ_PC3Stem_c4571/f1p1/717	81.7248	26.5351	1.6229	5.9379e-07	1.1673e-05
i0_LQ_PC3Leaf_c6986/f1p0/503	18.3445	0.979758	4.2268	6.6349e-05	0.00081586	i0_LQ_PC3Root_c1213/f1p5/941	0	225.447	-8.8166	2.7123e-48	2.654e-46	i0_LQ_PC3Stem_c12121/f1p0/611	0	30.002	-5.907	3.9236e-09	1.0373e-07	i0_LQ_PC3Root_c2850/f1p5/732	90.4024	26.531	1.7687	3.2608e-09	7.2728e-08	i0_LQ_PC3Stem_c11356/f1p0/688	1.37582	43.1578	-4.9713	3.7441e-11	1.3963e-09	i0_LQ_PC3Stem_c4585/f1p9/583	159.457	17.033	3.2268	5.9255e-28	6.2893e-26
i0_LQ_PC3Leaf_c6991/f1p0/1121	13.6644	0.666751	4.3571	0.00050679	0.0049283	i0_LQ_PC3Root_c1225/f1p0/591	0	314.277	-9.2959	1.2938e-62	1.7753e-60	i0_LQ_PC3Stem_c12144/f1p0/769	0.780607	13.7954	-4.1434	0.00011731	0.0014574	i0_LQ_PC3Root_c2866/f1p0/704	6.1798	46.2124	-2.9026	2.9132e-09	6.5314e-08	i0_LQ_PC3Stem_c11362/f1p0/744	19.4464	0	5.2814	3.0165e-06	5.718e-05	i0_LQ_PC3Stem_c4657/f1p0/928	2.3762	19.1179	-3.0082	6.435e-05	0.00085506
i0_LQ_PC3Leaf_c7131/f1p6/845	141.236	30.7314	2.2003	2.1054e-14	8.7152e-13	i0_LQ_PC3Root_c1250/f1p0/764	1.74465	78.5732	-5.493	1.9363e-22	7.4476e-21	i0_LQ_PC3Stem_c123/f2p0/735	47.3395	161.986	-1.7748	1.8586e-19	1.1555e-17	i0_LQ_PC3Root_c2869/f1p1/932	0.291664	17.5989	-5.915	1.1022e-05	0.00014526	i0_LQ_PC3Stem_c11379/f1p4/834	3.88556	24.6651	-2.6663	8.9045e-05	0.0011987	i0_LQ_PC3Stem_c466/f3p0/769	39.2363	8.32217	2.2372	1.1288e-05	0.0001764
i0_LQ_PC3Leaf_c7323/f1p0/403	13.6273	0.206265	6.0459	0.00024661	0.0026249	i0_LQ_PC3Root_c1252/f1p799/886	6.90923	103.626	-3.9067	1.025e-26	4.9049e-25	i0_LQ_PC3Stem_c1244/f1p3/525	33.6387	102.907	-1.6131	1.1511e-11	4.0638e-10	i0_LQ_PC3Root_c2879/f1p2/786	13.457	157.993	-3.5534	4.9709e-33	4.972e-31	i0_LQ_PC3Stem_c11410/f1p4/895	3.39303	69.2116	-4.3504	4.1099e-16	2.39e-14	i0_LQ_PC3Stem_c4745/f1p0/888	24.4291	2.96287	3.0435	3.0968e-05	0.00044134
i0_LQ_PC3Leaf_c7344/f1p1/689	114.776	23.673	2.2775	1.5156e-12	5.4103e-11	i0_LQ_PC3Root_c1253/f1p0/1002	1.37219	20.3592	-3.8911	2.1626e-06	2.1685e-05	i0_LQ_PC3Stem_c1298/f2p4/857	362.772	52.7332	2.7823	1.3392e-50	2.4196e-48	i0_LQ_PC3Root_c2883/f1p9/800	10.3422	96.6499	-3.2242	2.1342e-19	1.1387e-17	i0_LQ_PC3Stem_c11439/f1p2/723	38.4435	4.55339	3.0777	1.2801e-08	3.5172e-07	i0_LQ_PC3Stem_c488/f2p0/784	23.3733	51.1595	-1.1301	0.00027673	0.003097
i0_LQ_PC3Leaf_c813/f3p0/768	194.977	3.50135	5.7993	1.2344e-43	1.6532e-41	i0_LQ_PC3Root_c1262/f1p0/529	0.162293	1529.6	-13.202	5.9926e-153	2.9466e-150	i0_LQ_PC3Stem_c13356/f1p1/267	0	16.7995	-5.0704	1.113e-05	0.00017428	i0_LQ_PC3Root_c2891/f1p0/943	4.33164	26.5418	-2.6153	1.9776e-05	0.00024858	i0_LQ_PC3Stem_c1149/f2p0/785	0.109452	133.464	-10.252	2.4818e-22	2.0901e-20	i0_LQ_PC3Stem_c4894/f1p0/667	45.9868	0	6.5231	6.6817e-12	2.5181e-10
i0_LQ_PC3Leaf_c8169/f1p11/324	16.1859	0	5.0167	8.7741e-05	0.0010481	i0_LQ_PC3Root_c1265/f1p0/698	0	67.0917	-7.0681	2.8568e-18	8.5609e-17	i0_LQ_PC3Stem_c13407/f1p0/219	0	20.0409	-5.3249	1.4771e-06	2.7039e-05	i0_LQ_PC3Root_c2893/f1p5/719	36.3361	79.3802	-1.1274	2.5998e-05	0.00031881	i0_LQ_PC3Stem_c11522/f1p0/813	7.56097	71.851	-3.2484	1.1324e-13	5.4027e-12	i0_LQ_PC3Stem_c492/f3p0/547	34.3717	71.1637	-1.0499	4.6624e-05	0.00063995
i0_LQ_PC3Leaf_c8179/f1p0/275	83.2022	21.4964	1.9525	9.6817e-08	2.0102e-06	i0_LQ_PC3Root_c127/f7p0/747	0.0405733	363.271	-13.128	2.9398e-38	2.1819e-36	i0_LQ_PC3Stem_c13824/f1p0/636	191.267	71.1969	1.4257	5.739e-11	1.9015e-09	i0_LQ_PC3Root_c2896/f1p0/979	22.7515	0	5.5079	8.7004e-07	1.3977e-05	i0_LQ_PC3Stem_c11525/f1p0/994	601.297	1593.06	-1.4057	1.0154e-87	4.1732e-85	i0_LQ_PC3Stem_c4922/f1p0/977	0	11.6253	-4.5392	0.00037676	0.0040462
i0_LQ_PC3Leaf_c8622/f3p7/978	99.5107	3.276	4.9248	3.3406e-22	2.1986e-20	i0_LQ_PC3Root_c1273/f1p0/977	0.48688	30.5106	-5.9696	1.4391e-09	2.1789e-08	i0_LQ_PC3Stem_c14011/f43p0/768	2.76335	230.295	-6.3809	5.6139e-59	1.2056e-56	i0_LQ_PC3Root_c2898/f1p6/570	25.5855	368.576	-3.8486	7.5081e-79	2.4879e-76	i0_LQ_PC3Stem_c11553/f1p0/736	0.308656	25.0285	-6.3414	3.5397e-07	7.8928e-06	i0_LQ_PC3Stem_c4969/f1p0/960	133.101	3.35501	5.3101	1.7005e-31	2.1316e-29
i0_LQ_PC3Leaf_c9417/f1p0/697	21.865	2.53139	3.1106	0.00015153	0.0017006	i0_LQ_PC3Root_c1287/f1p24/962	21.4673	94.6658	-2.1407	7.6303e-16	1.96e-14	i0_LQ_PC3Stem_c14424/f1p0/509	11.0733	652.975	-5.8819	3.663e-166	2.4364e-163	i0_LQ_PC3Root_c2930/f1p3/817	1.6518	38.9967	-4.5612	1.6138e-10	4.2045e-09	i0_LQ_PC3Stem_c11612/f1p1/860	38.0276	3.79764	3.3239	5.2211e-09	1.5048e-07	i0_LQ_PC3Stem_c5112/f1p0/868	0.511995	26.7464	-5.7071	3.6486e-08	8.6657e-07
i0_LQ_PC3Root_c1081/f1p0/961	110.653	41.7991	1.4045	5.5755e-06	8.5916e-05	i0_LQ_PC3Root_c1291/f1p0/846	71.7438	20.3887	1.8151	4.2338e-06	4.0639e-05	i0_LQ_PC3Stem_c14425/f1p0/725	2040.24	167.937	3.6027	0	0	i0_LQ_PC3Root_c2946/f1p0/598	0	130.518	-8.0281	2.4535e-29	2.1194e-27	i0_LQ_PC3Stem_c11692/f1p0/866	3.77501	61.256	-4.0203	7.847e-14	3.8059e-12	i0_LQ_PC3Stem_c5234/f1p2/919	105.248	23.3866	2.17	1.87e-12	7.4151e-11
i0_LQ_PC3Root_c1123/f1p0/620	114.116	13.0179	3.1319	3.6792e-18	1.9187e-16	i0_LQ_PC3Root_c1321/f1p7/917	0	83.0726	-7.3763	9.7187e-22	3.5795e-20	i0_LQ_PC3Stem_c1466/f1p3/954	0	137.101	-8.0991	1.2334e-31	1.3455e-29	i0_LQ_PC3Root_c2965/f1p2/602	0.231021	14.8652	-6.0078	5.3972e-05	0.00061987	i0_LQ_PC3Stem_c11727/f1p0/892	7.55222	146.981	-4.2826	3.7357e-32	4.7778e-30	i0_LQ_PC3Stem_c5438/f1p1/795	92.463	199.423	-1.1089	1.3959e-12	5.6115e-11
i0_LQ_PC3Root_c1148/f1p0/662	0.604764	11.8602	-4.2936	0.00023302	0.0024988	i0_LQ_PC3Root_c1322/f1p6/798	0	15.5657	-4.9603	1.5633e-05	0.00013545	i0_LQ_PC3Stem_c1518/f1p5/944	0	12.2605	-4.6159	0.00020691	0.0024163	i0_LQ_PC3Root_c2976/f1p4/951	0	226.949	-8.8262	1.062e-45	1.5811e-43	i0_LQ_PC3Stem_c11757/f1p0/729	5.07367	83.3975	-4.0389	2.4847e-18	1.6673e-16	i0_LQ_PC3Stem_c5459/f1p0/763	18.8073	0.941145	4.3207	2.5041e-05	0.00036324
i0_LQ_PC3Root_c1190/f1p0/933	38.7819	0	6.2773	6.4285e-10	1.757e-08	i0_LQ_PC3Root_c1324/f1p16/778	0	33.303	-6.0576	2.7266e-10	4.464e-09	i0_LQ_PC3Stem_c1574/f1p2/908	3.20127	49.6713	-3.9557	5.0769e-13	2.0243e-11	i0_LQ_PC3Root_c3003/f1p5/486	20.264	91.5985	-2.1764	9.1879e-13	2.9803e-11	i0_LQ_PC3Stem_c11759/f1p0/906	35.9546	82.7423	-1.2024	7.8496e-05	0.0010776	i0_LQ_PC3Stem_c5485/f1p0/483	18.4654	0	5.2068	1.4316e-05	0.00021874
i0_LQ_PC3Root_c1239/f1p0/837	30.3817	63.0995	-1.0544	1.3621e-05	0.00019473	i0_LQ_PC3Root_c1326/f1p0/863	0	73.3404	-7.1965	1.2054e-19	3.9207e-18	i0_LQ_PC3Stem_c1633/f1p0/474	2.18687	35.1454	-4.0064	1.0846e-09	3.0798e-08	i0_LQ_PC3Root_c3006/f1p0/922	3.06102	36.5118	-3.5763	7.9793e-09	1.701e-07	i0_LQ_PC3Stem_c11805/f1p4/735	0.0547262	18.3452	-8.389	4.8582e-05	0.00070524	i0_LQ_PC3Stem_c5494/f1p9/495	31.3823	0.217858	7.1704	2.3761e-08	5.8112e-07
i0_LQ_PC3Root_c1252/f1p799/886	6.86568	42.0167	-2.6135	4.4639e-09	1.1085e-07	i0_LQ_PC3Root_c134/f6p0/771	0.324587	366.385	-10.141	1.9973e-64	2.8535e-62	i0_LQ_PC3Stem_c1644/f1p0/623	4.95686	25.4958	-2.3628	2.6747e-05	0.00038623	i0_LQ_PC3Root_c3054/f1p0/935	66.5016	160.793	-1.2737	5.173e-11	1.4181e-09	i0_LQ_PC3Stem_c11854/f1p1/404	0.0607461	56.0083	-9.8486	8.9456e-11	3.2029e-09	i0_LQ_PC3Stem_c5505/f1p0/791	279.414	63.0641	2.1475	4.4241e-30	5.2008e-28
i0_LQ_PC3Root_c1287/f1p24/962	21.332	52.004	-1.2856	8.6117e-06	0.00012799	i0_LQ_PC3Root_c1343/f1p0/1004	5.02825	149.771	-4.8966	7.5191e-41	5.9953e-39	i0_LQ_PC3Stem_c1734/f1p1/979	83.1389	11.1478	2.8988	2.2404e-13	9.2219e-12	i0_LQ_PC3Root_c3062/f1p16/811	0	171.017	-8.418	1.8119e-36	2.0648e-34	i0_LQ_PC3Stem_c11874/f1p0/940	2.35815	26.6357	-3.4976	2.9629e-06	5.6285e-05	i0_LQ_PC3Stem_c5568/f1p2/667	20.2554	78.8941	-1.9616	8.7225e-11	2.936e-09
i0_LQ_PC3Root_c134/f6p0/771	0.322541	39.2914	-6.9286	2.2991e-11	7.2605e-10	i0_LQ_PC3Root_c1363/f1p0/1008	0	177.428	-8.4711	5.7033e-40	4.4572e-38	i0_LQ_PC3Stem_c1755/f1p4/726	3.80234	27.1315	-2.835	2.2428e-06	3.9861e-05	i0_LQ_PC3Root_c3063/f1p0/608	81.146	163.023	-1.0065	3.3955e-08	6.6443e-07	i0_LQ_PC3Stem_c11960/f1p0/748	4.71412	468.712	-6.6356	1.3282e-106	7.3292e-104	i0_LQ_PC3Stem_c5615/f1p0/996	39.9365	0.392144	6.6702	1.7786e-10	5.8214e-09
i0_LQ_PC3Root_c1343/f1p0/1004	4.99656	47.6307	-3.2529	8.8267e-12	2.9098e-10	i0_LQ_PC3Root_c1374/f1p14/972	42.987	8.05923	2.4152	7.4255e-06	6.8372e-05	i0_LQ_PC3Stem_c1814/f1p1/840	0	21.3453	-5.4158	6.6444e-07	1.2851e-05	i0_LQ_PC3Root_c3065/f1p1/994	305.142	3.99609	6.2547	2.2885e-72	6.543e-70	i0_LQ_PC3Stem_c11972/f1p0/970	21.4149	148.36	-2.7924	5.761e-23	4.9902e-21	i0_LQ_PC3Stem_c5795/f1p0/660	24.7383	0.871431	4.8272	6.9581e-07	1.352e-05
i0_LQ_PC3Root_c1344/f1p0/965	139.558	27.1739	2.3606	1.1637e-15	5.2334e-14	i0_LQ_PC3Root_c1401/f1p0/990	4.17378	27.6501	-2.7279	1.0591e-06	1.1151e-05	i0_LQ_PC3Stem_c1896/f1p3/690	79.1758	25.6144	1.6281	2.1847e-06	3.8911e-05	i0_LQ_PC3Root_c3073/f1p3/940	177.802	76.2765	1.221	4.7043e-10	1.158e-08	i0_LQ_PC3Stem_c12000/f1p0/952	62.9811	220.474	-1.8076	1.7854e-19	1.289e-17	i0_LQ_PC3Stem_c5823/f1p7/833	55.4911	19.697	1.4943	0.00012075	0.0014836
i0_LQ_PC3Root_c1363/f1p0/1008	0	83.6889	-7.387	9.2433e-22	5.9281e-20	i0_LQ_PC3Root_c1410/f1p12/715	0.0405733	63.8082	-10.619	9.8849e-12	1.8522e-10	i0_LQ_PC3Stem_c1909/f1p5/360	12.9733	0.3771	5.1045	0.00033549	0.0037174	i0_LQ_PC3Root_c3089/f1p0/963	1.79041	29.0568	-4.0205	8.8036e-08	1.6351e-06	i0_LQ_PC3Stem_c12008/f1p3/577	0.34587	124.302	-8.4894	7.1347e-26	6.9939e-24	i0_LQ_PC3Stem_c5865/f1p0/450	15.4584	1.19909	3.6884	0.00029474	0.0032677
i0_LQ_PC3Root_c1372/f1p0/635	24.7147	50.7412	-1.0378	0.00011185	0.001303	i0_LQ_PC3Root_c1419/f1p0/693	0	508.323	-9.9896	1.0751e-90	2.3671e-88	i0_LQ_PC3Stem_c1919/f1p0/950	6.50948	103.894	-3.9964	1.1245e-25	9.7374e-24	i0_LQ_PC3Root_c3090/f1p0/893	0	95.5119	-7.5776	9.2358e-23	5.9796e-21	i0_LQ_PC3Stem_c12027/f1p1/991	3.22885	25.104	-2.9588	2.81e-05	0.00043309	i0_LQ_PC3Stem_c5869/f1p0/925	85.0675	4.25084	4.3228	3.1212e-19	2.0971e-17
i0_LQ_PC3Root_c1434/f1p3/903	13.0609	0.294443	5.4711	0.00035815	0.0036389	i0_LQ_PC3Root_c1473/f1p0/999	12.5104	295.065	-4.5598	2.0262e-77	3.7244e-75	i0_LQ_PC3Stem_c1965/f1p0/741	68.3386	5.1122	3.7407	4.9883e-14	2.1659e-12	i0_LQ_PC3Root_c3109/f1p0/713	321.187	660.613	-1.0404	3.9536e-30	3.548e-28	i0_LQ_PC3Stem_c12028/f1p7/731	0	28.1323	-5.8142	6.1448e-08	1.5398e-06	i0_LQ_PC3Stem_c5929/f1p0/759	17.4052	1.30715	3.735	0.00011334	0.0014074
i0_LQ_PC3Root_c1473/f1p0/999	12.4315	76.1143	-2.6142	2.8749e-15	1.252e-13	i0_LQ_PC3Root_c1476/f1p0/928	0	13.1582	-4.7179	7.7802e-05	0.00058538	i0_LQ_PC3Stem_c1996/f1p1/797	1.69509	182.623	-6.7514	2.6742e-46	4.3885e-44	i0_LQ_PC3Root_c3116/f1p0/816	233.211	0.827691	8.1383	1.7147e-49	2.8481e-47	i0_LQ_PC3Stem_c12108/f1p7/952	0.0815421	125.86	-10.592	3.6745e-20	2.7615e-18	i0_LQ_PC3Stem_c5942/f1p0/954	51.4605	114.943	-1.1594	2.8798e-08	6.9602e-07
i0_LQ_PC3Root_c1586/f1p14/863	0	12.7013	-4.6669	0.00011289	0.0013128	i0_LQ_PC3Root_c1477/f2p0/819	0	10.8964	-4.4458	0.00036417	0.002342	i0_LQ_PC3Stem_c2047/f1p5/958	2.28171	36.5317	-4.001	5.1885e-10	1.5426e-08	i0_LQ_PC3Root_c3517/f36p0/628	0	2682.9	-12.39	8.9695e-298	2.6343e-294	i0_LQ_PC3Stem_c12121/f1p0/611	0	33.3111	-6.0579	3.8707e-09	1.1397e-07	i0_LQ_PC3Stem_c5951/f1p0/480	32.5574	0	6.0249	6.4077e-09	1.7035e-07
i0_LQ_PC3Root_c1734/f1p0/967	1.10954	28.1113	-4.6631	9.2726e-09	2.2164e-07	i0_LQ_PC3Root_c1481/f1p0/900	0.770893	89.2322	-6.8549	4.0859e-24	1.722e-22	i0_LQ_PC3Stem_c2086/f1p0/606	3.09159	167.266	-5.7576	5.0443e-44	7.8658e-42	i0_LQ_PC3Root_c3542/f4p9/890	61.7235	223.734	-1.8579	5.327e-24	3.6774e-22	i0_LQ_PC3Stem_c12210/f1p1/712	0.601988	33.5744	-5.8015	3.3199e-09	9.8563e-08	i0_LQ_PC3Stem_c5966/f1p0/534	52.5022	5.12401	3.357	1.4803e-10	4.8656e-09
i0_LQ_PC3Root_c1763/f1p3/812	3.77373	100.059	-4.7287	1.8764e-27	1.536e-25	i0_LQ_PC3Root_c1501/f1p0/917	3.08925	60.0903	-4.2818	9.1623e-17	2.5086e-15	i0_LQ_PC3Stem_c2088/f1p0/643	12.841	38.303	-1.5767	4.4619e-05	0.0006141	i0_LQ_PC3Root_c355/f2p0/594	11.1467	178.832	-4.0039	4.1556e-40	5.1836e-38	i0_LQ_PC3Stem_c1244/f1p3/525	1.0398	114.257	-6.7798	3.6852e-27	3.8518e-25	i0_LQ_PC3Stem_c5969/f1p0/990	2.13368	47.1283	-4.4652	9.5398e-13	3.8863e-11
i0_LQ_PC3Root_c1769/f1p17/669	0.127	11.5828	-6.511	0.00023654	0.0025328	i0_LQ_PC3Root_c1502/f1p0/750	0	15.7587	-4.9781	1.3767e-05	0.00012039	i0_LQ_PC3Stem_c2106/f1p1/782	82.3314	11.9059	2.7898	9.484e-13	3.6992e-11	i0_LQ_PC3Root_c3555/f3p3/947	0.635307	97.7664	-7.2657	8.4904e-24	5.7869e-22	i0_LQ_PC3Stem_c13356/f1p1/267	0	18.6525	-5.2213	1.1983e-05	0.0002014	i0_LQ_PC3Stem_c5999/f1p0/424	7.37732	45.5758	-2.6271	6.9865e-09	1.849e-07
i0_LQ_PC3Root_c1815/f1p5/992	98.4108	20.6265	2.2543	8.0689e-11	2.4044e-09	i0_LQ_PC3Root_c1530/f1p7/468	0.162293	173.419	-10.061	8.8199e-32	5.1322e-30	i0_LQ_PC3Stem_c2107/f1p0/907	0	13.7954	-4.7861	7.5967e-05	0.00099248	i0_LQ_PC3Root_c357/f2p0/970	0	13.2161	-4.7242	0.00017908	0.0018018	i0_LQ_PC3Stem_c13407/f1p0/219	0	22.2513	-5.4758	1.5612e-06	3.1333e-05	i0_LQ_PC3Stem_c6041/f1p0/975	37.3738	2.27879	4.0357	5.9843e-09	1.6001e-07
i0_LQ_PC3Root_c1820/f1p0/984	0.120953	24.2356	-7.6465	3.4317e-07	6.5519e-06	i0_LQ_PC3Root_c1564/f1p0/448	0	120.12	-7.9083	2.8085e-29	1.4862e-27	i0_LQ_PC3Stem_c2126/f1p0/319	0	20.4362	-5.3531	1.1586e-06	2.1544e-05	i0_LQ_PC3Root_c359/f2p0/792	3.05698	118.2	-5.273	6.4925e-30	5.8104e-28	i0_LQ_PC3Stem_c13824/f1p0/636	25.0099	79.0495	-1.6603	4.1434e-07	9.1714e-06	i0_LQ_PC3Stem_c6115/f1p0/853	22.2817	2.13283	3.385	2.79e-05	0.00040113
i0_LQ_PC3Root_c1894/f1p0/752	37.7131	98.7999	-1.3894	1.3437e-10	3.9174e-09	i0_LQ_PC3Root_c1565/f1p3/992	0	12.6067	-4.6561	0.00011297	0.00082108	i0_LQ_PC3Stem_c2317/f1p0/497	24.1137	62.3789	-1.3712	1.8385e-06	3.315e-05	i0_LQ_PC3Root_c360/f2p0/672	0	12.7544	-4.6729	0.00023905	0.0023266	i0_LQ_PC3Stem_c14011/f43p0/768	1.8087	255.695	-7.1433	1.5519e-57	3.7109e-55	i0_LQ_PC3Stem_c6133/f1p2/440	19.6139	0	5.2938	7.4485e-06	0.00011985
i0_LQ_PC3Root_c1925/f1p0/693	5.92669	33.3118	-2.4907	3.2327e-07	6.2011e-06	i0_LQ_PC3Root_c1581/f1p5/531	0	83.5683	-7.3849	7.6284e-22	2.8308e-20	i0_LQ_PC3Stem_c2401/f1p0/994	0	11.1865	-4.4837	0.000421	0.0045431	i0_LQ_PC3Root_c366/f2p0/682	0	205.206	-8.6809	3.4849e-42	4.6524e-40	i0_LQ_PC3Stem_c14424/f1p0/509	7.8554	724.995	-6.5281	1.8546e-164	1.7218e-161	i0_LQ_PC3Stem_c6163/f1p2/539	32.1669	0.939838	5.097	1.1262e-08	2.8812e-07
i0_LQ_PC3Root_c1994/f1p2/768	161.277	24.6976	2.7071	3.0886e-21	1.9316e-19	i0_LQ_PC3Root_c1630/f1p0/488	8.01242	40.0954	-2.3231	4.7144e-08	5.9709e-07	i0_LQ_PC3Stem_c2454/f1p0/428	2.25752	33.1702	-3.8771	4.3526e-09	1.1427e-07	i0_LQ_PC3Root_c376/f2p0/677	15.4772	99.2947	-2.6816	6.1029e-17	2.7557e-15	i0_LQ_PC3Stem_c14425/f1p0/725	38.5048	186.459	-2.2757	1.5696e-22	1.3347e-20	i0_LQ_PC3Stem_c6215/f1p1/945	13.8817	42.8195	-1.6251	2.1226e-05	0.00031274
i0_LQ_PC3Root_c2090/f1p2/511	35.5952	74.0254	-1.0563	2.3976e-06	3.9628e-05	i0_LQ_PC3Root_c1634/f1p1/994	0.162293	22.7495	-7.1311	4.1108e-07	4.5999e-06	i0_LQ_PC3Stem_c2490/f1p1/961	46.9145	10.475	2.1631	5.1551e-06	8.5658e-05	i0_LQ_PC3Root_c403/f2p0/978	3.11878	85.0596	-4.7694	1.7187e-21	1.036e-19	i0_LQ_PC3Stem_c1463/f1p0/1038	0	33.8303	-6.0802	2.9451e-09	8.8198e-08	i0_LQ_PC3Stem_c6239/f1p1/977	67.0779	25.0972	1.4183	5.2467e-05	0.00071039
i0_LQ_PC3Root_c2102/f1p3/870	536.539	156.807	1.7747	9.7258e-36	1.0576e-33	i0_LQ_PC3Root_c1652/f1p7/875	0	13.5922	-4.7647	5.8096e-05	0.00044897	i0_LQ_PC3Stem_c2504/f1p0/869	123.932	10.9652	3.4986	6.4071e-23	4.889e-21	i0_LQ_PC3Root_c409/f2p0/830	11.346	52.1953	-2.2017	5.6678e-08	1.0806e-06	i0_LQ_PC3Stem_c1466/f1p3/954	0	152.223	-8.25	4.6176e-32	5.8677e-30	i0_LQ_PC3Stem_c6315/f1p0/437	29.0233	0	5.8591	4.1891e-08	9.8723e-07
i0_LQ_PC3Root_c2119/f1p1/581	492.067	2.80005	7.4573	2.7456e-102	9.1759e-100	i0_LQ_PC3Root_c1723/f1p5/637	0.649173	16.8363	-4.6968	7.9387e-06	7.2678e-05	i0_LQ_PC3Stem_c2510/f1p0/381	0.610435	30.3131	-5.634	3.0909e-09	8.2971e-08	i0_LQ_PC3Root_c435/f2p0/940	0	39.1175	-6.2897	6.6545e-11	1.8021e-09	i0_LQ_PC3Stem_c1518/f1p5/944	0	13.6128	-4.7669	0.00022733	0.0027272	i0_LQ_PC3Stem_c6343/f1p0/988	45.5706	0	6.51	8.2194e-12	3.0728e-10
i0_LQ_PC3Root_c2139/f1p1/972	159.355	43.2929	1.88	8.7544e-13	3.17e-11	i0_LQ_PC3Root_c1758/f1p0/462	0	10.266	-4.3598	0.00056379	0.0034454	i0_LQ_PC3Stem_c2515/f1p0/954	0	33.2433	-6.055	6.1334e-10	1.8029e-08	i0_LQ_PC3Root_c439/f2p0/705	279.766	797.781	-1.5118	1.0864e-61	2.4891e-59	i0_LQ_PC3Stem_c1574/f1p2/908	1.83771	55.1498	-4.9074	8.6302e-14	4.1678e-12	i0_LQ_PC3Stem_c6429/f1p0/854	211.733	36.5565	2.534	2.0831e-28	2.2766e-26
i0_LQ_PC3Root_c2179/f1p0/744	0	14.3633	-4.8443	3.7185e-05	0.00048473	i0_LQ_PC3Root_c1768/f1p0/752	0	10.3892	-4.377	0.0005175	0.0031923	i0_LQ_PC3Stem_c2633/f1p3/778	72.6659	12.8546	2.499	3.7635e-10	1.1365e-08	i0_LQ_PC3Root_c442/f2p0/838	55.3294	156.375	-1.4989	3.0613e-13	1.0329e-11	i0_LQ_PC3Stem_c1633/f1p0/474	0.00383083	39.0218	-13.314	5.6952e-05	0.00081357	i0_LQ_PC3Stem_c6544/f1p25/908	122.338	380.638	-1.6375	3.5522e-37	5.5337e-35
i0_LQ_PC3Root_c2211/f1p8/623	0.16127	13.0463	-6.338	8.9238e-05	0.0010634	i0_LQ_PC3Root_c1769/f1p17/669	0.127806	99.6851	-9.6073	3.5528e-20	1.1931e-18	i0_LQ_PC3Stem_c2672/f1p0/942	3.45184	21.6631	-2.6498	4.179e-05	0.00057909	i0_LQ_PC3Root_c448/f2p0/425	0	18.7724	-5.2305	6.045e-06	8.3603e-05	i0_LQ_PC3Stem_c1644/f1p0/623	3.06467	28.3078	-3.2074	3.6209e-06	6.7548e-05	i0_LQ_PC3Stem_c6571/f1p7/761	53.85	18.3872	1.5502	9.434e-05	0.0011965
i0_LQ_PC3Root_c2238/f1p2/921	92.1185	21.1128	2.1254	1.8614e-09	4.8108e-08	i0_LQ_PC3Root_c1777/f1p4/761	13.5564	58.6473	-2.1131	2.9326e-10	4.7847e-09	i0_LQ_PC3Stem_c2679/f1p0/624	0	32.5714	-6.0255	8.9879e-10	2.5745e-08	i0_LQ_PC3Root_c467/f2p0/663	0	332.963	-9.3792	8.1881e-62	1.8895e-59	i0_LQ_PC3Stem_c1682/f1p0/927	87.98	15.0922	2.5434	3.8633e-15	2.0867e-13	i0_LQ_PC3Stem_c6676/f1p0/769	66.4705	0.48103	7.1104	3.9868e-16	2.1871e-14
i0_LQ_PC3Root_c2265/f1p0/908	46.5717	4.58527	3.3444	8.9937e-09	2.1533e-07	i0_LQ_PC3Root_c1815/f1p5/992	99.035	9.15729	3.4349	2.9058e-17	8.1839e-16	i0_LQ_PC3Stem_c2705/f1p0/716	6.75225	85.9742	-3.6705	1.4362e-20	9.5442e-19	i0_LQ_PC3Root_c471/f2p0/727	0	28.9054	-5.8533	1.745e-08	3.5501e-07	i0_LQ_PC3Stem_c1755/f1p4/726	1.818	30.1239	-4.0505	1.4936e-07	3.534e-06	i0_LQ_PC3Stem_c6687/f1p0/558	71.1226	8.58359	3.0507	1.0998e-12	4.4441e-11
i0_LQ_PC3Root_c2270/f1p2/458	115.336	11.72	3.2988	2.6402e-19	1.4706e-17	i0_LQ_PC3Root_c1820/f1p0/984	0.12172	134.918	-10.114	6.6678e-25	2.9078e-23	i0_LQ_PC3Stem_c2802/f1p1/620	0.468364	16.9577	-5.1782	9.7929e-06	0.00015483	i0_LQ_PC3Root_c474/f2p0/814	0	225.755	-8.8186	1.648e-45	2.4312e-43	i0_LQ_PC3Stem_c1814/f1p1/840	0	23.6996	-5.5668	6.9658e-07	1.4828e-05	i0_LQ_PC3Stem_c6765/f1p0/586	29.5093	0	5.8831	3.2295e-08	7.728e-07
i0_LQ_PC3Root_c2336/f1p6/508	26.7777	1.40879	4.2485	1.3804e-06	2.3911e-05	i0_LQ_PC3Root_c1824/f1p8/424	1.87124	14.5601	-2.96	0.00024981	0.0016727	i0_LQ_PC3Stem_c2813/f1p0/706	0	24.7052	-5.6267	8.7701e-08	1.9236e-06	i0_LQ_PC3Root_c483/f2p0/727	2.48347	17.0424	-2.7787	0.00041818	0.0038132	i0_LQ_PC3Stem_c1876/f1p0/488	37.5706	6.98041	2.4282	5.3828e-07	1.1689e-05	i0_LQ_PC3Stem_c6766/f1p0/809	27.8461	4.87783	2.5132	6.6533e-05	0.00088072
i0_LQ_PC3Root_c2342/f1p0/990	0	22.405	-5.4857	2.1516e-07	4.2504e-06	i0_LQ_PC3Root_c1831/f1p7/694	50.106	103.225	-1.0427	2.0934e-08	2.7644e-07	i0_LQ_PC3Stem_c2828/f1p0/720	1.44412	17.0762	-3.5637	4.056e-05	0.0005637	i0_LQ_PC3Root_c498/f1p0/511	0.288776	59.0576	-7.676	1.4798e-14	5.5237e-13	i0_LQ_PC3Stem_c1898/f1p5/953	0.574625	23.3173	-5.3426	9.257e-07	1.9279e-05	i0_LQ_PC3Stem_c6778/f1p0/779	15.594	1.39429	3.4834	0.00038505	0.0041276
i0_LQ_PC3Root_c2345/f1p12/885	26.1157	80.9456	-1.632	1.7499e-10	5.0372e-09	i0_LQ_PC3Root_c1856/f1p0/766	0.12172	13.4838	-6.7915	7.952e-05	0.00059664	i0_LQ_PC3Stem_c2884/f1p0/771	0.429334	16.088	-5.2277	1.6368e-05	0.0002461	i0_LQ_PC3Root_c508/f1p0/895	2.1046	22.3737	-3.4102	9.2286e-06	0.00012336	i0_LQ_PC3Stem_c1919/f1p0/950	3.39357	115.353	-5.0871	1.9799e-27	2.0943e-25	i0_LQ_PC3Stem_c6792/f1p0/520	49.4682	7.13528	2.7935	1.5168e-08	3.8115e-07
i0_LQ_PC3Root_c2364/f1p0/934	1.22122	46.3199	-5.2452	9.3659e-14	3.6785e-12	i0_LQ_PC3Root_c1896/f1p0/703	0.811467	35.3151	-5.4436	6.4375e-11	1.1201e-09	i0_LQ_PC3Stem_c2887/f1p0/710	0	13.3211	-4.7356	0.00010337	0.0013043	i0_LQ_PC3Root_c519/f1p0/903	2.223	20.4489	-3.2014	3.6286e-05	0.00043202	i0_LQ_PC3Stem_c1942/f1p3/932	9.48734	41.5379	-2.1304	1.0364e-05	0.00017614	i0_LQ_PC3Stem_c6817/f1p4/412	26.1731	0.0392144	9.3825	4.9601e-06	8.292e-05
i0_LQ_PC3Root_c2406/f1p0/978	2.33963	26.4999	-3.5016	1.8038e-07	3.6194e-06	i0_LQ_PC3Root_c1897/f1p6/875	0	38.1752	-6.2546	1.6374e-11	3.0088e-10	i0_LQ_PC3Stem_c2968/f1p0/844	0	15.0603	-4.9127	3.3629e-05	0.00047529	i0_LQ_PC3Root_c524/f1p0/524	28.3	71.9458	-1.3461	4.7528e-06	6.6964e-05	i0_LQ_PC3Stem_c1996/f1p1/797	0.464626	202.765	-8.7695	6.2927e-40	1.0367e-37	i0_LQ_PC3Stem_c6827/f1p3/542	7.29383	43.5755	-2.5788	2.02e-08	4.9785e-07
i0_LQ_PC3Root_c2471/f1p0/415	40.189	9.77747	2.0393	0.00012274	0.0014112	i0_LQ_PC3Root_c1917/f1p8/743	0	63.5774	-6.9904	1.74e-17	4.9719e-16	i0_LQ_PC3Stem_c3043/f1p0/970	138.496	18.4206	2.9105	2.378e-21	1.658e-19	i0_LQ_PC3Root_c536/f1p0/876	0.11551	17.743	-7.2631	1.8265e-05	0.00023114	i0_LQ_PC3Stem_c2047/f1p5/958	3.45979	40.561	-3.5513	6.4652e-09	1.8411e-07	i0_LQ_PC3Stem_c6853/f1p2/850	938.49	59.7035	3.9745	6.0865e-185	8.8693e-182
i0_LQ_PC3Root_c2477/f1p1/837	18.1861	91.7002	-2.3341	2.0564e-16	9.6595e-15	i0_LQ_PC3Root_c1922/f1p0/730	0	24.6795	-5.6252	4.7717e-08	6.0353e-07	i0_LQ_PC3Stem_c3074/f1p309/890	0.117091	14.3488	-6.9372	6.8532e-05	0.00090589	i0_LQ_PC3Root_c539/f1p0/863	452.065	213.234	1.0841	2.4983e-19	1.3242e-17	i0_LQ_PC3Stem_c2086/f1p0/606	2.02159	185.714	-6.5215	1.597e-43	2.8384e-41	i0_LQ_PC3Stem_c6861/f1p0/996	15.6099	0	4.9644	7.4374e-05	0.00097145
i0_LQ_PC3Root_c2510/f1p11/862	94.2113	2.24622	5.3903	1.0728e-21	6.8502e-20	i0_LQ_PC3Root_c1925/f1p0/693	5.96428	78.0628	-3.7102	5.2212e-20	1.7336e-18	i0_LQ_PC3Stem_c3083/f1p0/900	104.284	21.4121	2.284	1.6263e-12	6.2048e-11	i0_LQ_PC3Root_c548/f1p0/513	0	18.4167	-5.2029	7.4763e-06	0.00010146	i0_LQ_PC3Stem_c2107/f1p0/907	0	15.317	-4.9371	8.297e-05	0.0011308	i0_LQ_PC3Stem_c6868/f1p0/784	0.236781	15.5947	-6.0414	2.7207e-05	0.00039238
i0_LQ_PC3Root_c2585/f1p3/875	301.907	31.6838	3.2523	3.584e-47	5.1707e-45	i0_LQ_PC3Root_c1935/f1p4/357	0	10.5945	-4.4052	0.00044877	0.0028142	i0_LQ_PC3Stem_c3121/f1p2/514	0	25.7725	-5.6878	4.6522e-08	1.0622e-06	i0_LQ_PC3Root_c581/f1p0/724	0	221.676	-8.7923	7.4315e-45	1.0766e-42	i0_LQ_PC3Stem_c2126/f1p0/319	0	22.6902	-5.504	1.2216e-06	2.4909e-05	i0_LQ_PC3Stem_c6928/f1p5/996	2.54849	17.0565	-2.7426	0.00029684	0.0032884
i0_LQ_PC3Root_c2606/f1p4/627	0	13.12	-4.7137	8.5192e-05	0.0010192	i0_LQ_PC3Root_c1945/f1p9/918	2.35325	33.4262	-3.8282	1.4946e-09	2.2594e-08	i0_LQ_PC3Stem_c3133/f1p1/616	48.0569	5.18177	3.2132	3.7968e-09	1.0084e-07	i0_LQ_PC3Root_c595/f1p0/888	25.0831	157.262	-2.6484	1.3619e-25	1.0173e-23	i0_LQ_PC3Stem_c2164/f1p0/581	0.524824	15.701	-4.9029	6.8926e-05	0.00096284	i0_LQ_PC3Stem_c6978/f1p0/665	27.9631	4.70573	2.571	5.0571e-05	0.00068752
i0_LQ_PC3Root_c2633/f1p15/880	3.6056	25.3371	-2.8129	2.5584e-06	4.2028e-05	i0_LQ_PC3Root_c1979/f1p0/498	0	11.3678	-4.5069	0.00026318	0.0017536	i0_LQ_PC3Stem_c3157/f1p0/852	0	32.5714	-6.0255	8.9879e-10	2.5745e-08	i0_LQ_PC3Root_c596/f1p0/821	336.889	149.82	1.169	1.3374e-16	5.8904e-15	i0_LQ_PC3Stem_c2188/f1p0/811	7.35192	62.2193	-3.0812	1.6631e-11	6.4239e-10	i0_LQ_PC3Stem_c7003/f1p2/707	28.3687	59.3776	-1.0656	0.00017081	0.0020215
i0_LQ_PC3Root_c2733/f1p0/854	0.120953	13.9229	-6.8469	6.5851e-05	0.00081042	i0_LQ_PC3Root_c1994/f1p2/768	162.3	18.5889	3.1261	8.0062e-25	3.4786e-23	i0_LQ_PC3Stem_c3205/f1p0/952	48.3395	1.24593	5.2779	3.5342e-12	1.3105e-10	i0_LQ_PC3Root_c605/f1p0/1017	374.499	766.718	-1.0337	2.2635e-34	2.4055e-32	i0_LQ_PC3Stem_c2231/f1p3/1004	13.9125	75.3063	-2.4364	8.9189e-11	3.1948e-09	i0_LQ_PC3Stem_c7021/f1p13/896	27.676	0	5.7906	8.6481e-08	1.9351e-06
i0_LQ_PC3Root_c2850/f1p5/732	26.4516	80.7151	-1.6095	2.5758e-10	7.2962e-09	i0_LQ_PC3Root_c2010/f1p3/734	0	16.7131	-5.0629	7.3669e-06	6.7886e-05	i0_LQ_PC3Stem_c3243/f1p2/427	832.5	46.4162	4.1648	1.1849e-164	7.7445e-162	i0_LQ_PC3Root_c619/f1p0/428	6.23756	44.6405	-2.8393	7.8269e-09	1.6713e-07	i0_LQ_PC3Stem_c2245/f1p4/869	7.66933	89.7644	-3.549	6.0126e-18	3.9364e-16	i0_LQ_PC3Stem_c7039/f1p0/523	19.7906	1.00215	4.3037	1.5721e-05	0.00023821
i0_LQ_PC3Root_c2879/f1p2/786	0	12.0149	-4.5868	0.00017955	0.0019796	i0_LQ_PC3Root_c2029/f1p2/782	0.0799295	25.7607	-8.3322	3.7137e-07	4.1825e-06	i0_LQ_PC3Stem_c3304/f1p1/622	1259.27	2.95949	8.733	2.8117e-235	2.8177e-232	i0_LQ_PC3Root_c649/f1p0/828	0	233.474	-8.8671	9.7088e-47	1.4936e-44	i0_LQ_PC3Stem_c2317/f1p0/497	2.07741	69.259	-5.0591	4.4241e-17	2.7489e-15	i0_LQ_PC3Stem_c7066/f1p0/925	257.515	3.21166	6.3252	1.1614e-59	3.2237e-57
i0_LQ_PC3Root_c2898/f1p6/570	0	22.8438	-5.5137	1.6389e-07	3.3058e-06	i0_LQ_PC3Root_c2045/f1p0/828	0	17.0547	-5.0921	5.8967e-06	5.5209e-05	i0_LQ_PC3Stem_c3519/f1p1/546	5.75151	92.9608	-4.0146	3.3972e-23	2.6378e-21	i0_LQ_PC3Root_c688/f1p0/506	0	21.8245	-5.4479	9.9773e-07	1.5883e-05	i0_LQ_PC3Stem_c2454/f1p0/428	3.40014	36.8287	-3.4372	4.9243e-08	1.2531e-06	i0_LQ_PC3Stem_c7098/f1p0/894	41.4919	13.2357	1.6484	0.00031496	0.00346
i0_LQ_PC3Root_c2934/f1p0/969	71.5021	148.235	-1.0518	2.787e-11	8.7222e-10	i0_LQ_PC3Root_c2096/f1p2/662	0.684066	25.0963	-5.1972	3.772e-08	4.8226e-07	i0_LQ_PC3Stem_c3609/f1p0/936	0.421918	47.1166	-6.8031	4.3184e-13	1.7311e-11	i0_LQ_PC3Root_c706/f1p0/638	0.693062	21.961	-4.9858	1.121e-06	1.7684e-05	i0_LQ_PC3Stem_c2510/f1p0/381	2.33243	33.6565	-3.851	4.8425e-08	1.2347e-06	i0_LQ_PC3Stem_c7105/f1p0/549	158.862	0	8.3116	4.7159e-33	6.283e-31
i0_LQ_PC3Root_c2950/f1p2/941	36.2242	170.458	-2.2344	5.5255e-28	4.5955e-26	i0_LQ_PC3Root_c2106/f1p0/922	97.3679	25.0992	1.9558	1.0932e-08	1.4945e-07	i0_LQ_PC3Stem_c3645/f1p0/945	42.129	12.3538	1.7699	0.00021333	0.0024832	i0_LQ_PC3Root_c711/f1p15/770	5.943	43.181	-2.8611	1.2095e-08	2.5088e-07	i0_LQ_PC3Stem_c2515/f1p0/954	0	36.9099	-6.2059	5.9012e-10	1.9306e-08	i0_LQ_PC3Stem_c7195/f1p0/561	15.7707	0	4.9792	6.772e-05	0.00089491
i0_LQ_PC3Root_c2978/f1p3/593	0.799498	69.6479	-6.4448	1.7119e-19	9.6238e-18	i0_LQ_PC3Root_c2118/f1p3/836	4.43588	91.1429	-4.3608	9.0749e-25	3.9343e-23	i0_LQ_PC3Stem_c3666/f1p0/407	24.7363	0	5.6286	5.6056e-07	1.0986e-05	i0_LQ_PC3Root_c773/f1p0/920	0	16.1972	-5.0177	2.8525e-05	0.00034612	i0_LQ_PC3Stem_c2631/f1p1/381	4.05138	22.9974	-2.505	0.00026698	0.0031374	i0_LQ_PC3Stem_c7218/f1p0/409	40.2881	0	6.3323	1.1737e-10	3.9019e-09
i0_LQ_PC3Root_c3055/f1p3/805	46.8003	9.83677	2.2503	7.611e-06	0.00011414	i0_LQ_PC3Root_c2119/f1p1/581	495.188	106.734	2.214	4.436e-46	4.1025e-44	i0_LQ_PC3Stem_c3677/f1p0/429	0.425041	45.5094	-6.7424	9.7936e-13	3.814e-11	i0_LQ_PC3Root_c780/f1p0/986	98.8682	2.7458	5.1702	1.9781e-24	1.3923e-22	i0_LQ_PC3Stem_c2672/f1p0/942	1.37034	24.0524	-4.1336	2.3046e-06	4.4904e-05	i0_LQ_PC3Stem_c7254/f1p17/950	13.0318	0	4.704	0.00033968	0.0036978
i0_LQ_PC3Root_c3063/f1p0/608	7.13621	72.4506	-3.3438	1.9257e-17	9.6691e-16	i0_LQ_PC3Root_c2139/f1p1/972	160.365	51.8044	1.6302	4.5674e-10	7.3033e-09	i0_LQ_PC3Stem_c3744/f1p14/642	15.2999	46.3667	-1.5996	5.8564e-06	9.6614e-05	i0_LQ_PC3Root_c782/f1p0/836	5.48212	24.0583	-2.1337	0.00029858	0.0028371	i0_LQ_PC3Stem_c2679/f1p0/624	0	36.1638	-6.1765	8.6932e-10	2.7886e-08	i0_LQ_PC3Stem_c7329/f1p0/773	22.9717	1.59341	3.8497	7.2684e-06	0.00011725
i0_LQ_PC3Root_c3065/f1p1/994	0	272.444	-9.0898	8.9529e-56	1.5312e-53	i0_LQ_PC3Root_c2140/f1p6/813	34.6496	243.633	-2.8138	8.9173e-49	8.828e-47	i0_LQ_PC3Stem_c3801/f1p15/460	93.7817	40.8142	1.2002	9.6506e-05	0.0012273	i0_LQ_PC3Root_c795/f1p0/957	2.02143	19.1317	-3.2425	5.9048e-05	0.00067184	i0_LQ_PC3Stem_c2705/f1p0/716	13.2985	95.4567	-2.8436	1.2981e-15	7.2342e-14	i0_LQ_PC3Stem_c7405/f1p4/721	38.1235	4.53144	3.0726	1.6937e-07	3.6162e-06
i0_LQ_PC3Root_c3067/f1p0/808	61.5827	157.796	-1.3575	1.191e-15	5.3398e-14	i0_LQ_PC3Root_c2158/f1p1/543	0	131.98	-8.0442	1.4205e-31	8.1847e-30	i0_LQ_PC3Stem_c3816/f1p26/807	143.788	11.4237	3.6538	2.76e-27	2.5516e-25	i0_LQ_PC3Root_c819/f1p0/865	0.288776	33.3403	-6.8512	2.6338e-09	5.9317e-08	i0_LQ_PC3Stem_c2724/f1p0/728	10.8391	37.4524	-1.7888	0.00022375	0.002689	i0_LQ_PC3Stem_c7419/f1p0/945	183.466	3.94976	5.5376	4.6459e-43	8.5069e-41
i0_LQ_PC3Root_c3073/f1p3/940	70.6251	158.749	-1.1685	2.1129e-13	8.1106e-12	i0_LQ_PC3Root_c2159/f1p1/735	0	31.3729	-5.9714	8.4731e-10	1.3163e-08	i0_LQ_PC3Stem_c3879/f1p0/957	212.799	19.9025	3.4185	2.13e-37	2.8136e-35	i0_LQ_PC3Root_c821/f1p0/510	3.06333	20.3002	-2.7283	0.00013604	0.0014132	i0_LQ_PC3Stem_c2802/f1p1/620	0	18.828	-5.2348	1.0836e-05	0.0001835	i0_LQ_PC3Stem_c7446/f1p0/545	26.6745	93.6714	-1.8121	1.6236e-11	5.881e-10
i0_LQ_PC3Root_c3116/f1p0/816	1.62319	208.22	-7.0031	3.5289e-53	5.7007e-51	i0_LQ_PC3Root_c2179/f1p0/744	0	31.5857	-5.9812	7.4734e-10	1.1662e-08	i0_LQ_PC3Stem_c3932/f1p0/909	0	13.242	-4.727	0.00010884	0.0013641	i0_LQ_PC3Root_c851/f1p0/527	0	414.815	-9.6963	2.3252e-73	6.7371e-71	i0_LQ_PC3Stem_c2813/f1p0/706	0	27.4301	-5.7777	8.9911e-08	2.2e-06	i0_LQ_PC3Stem_c7488/f1p0/891	62.4589	0.392144	7.3154	4.5833e-15	2.2818e-13
i0_LQ_PC3Root_c3393/f1p0/274	27.7232	0.840014	5.0445	2.7693e-07	5.3703e-06	i0_LQ_PC3Root_c2188/f1p4/780	0	11.8265	-4.5639	0.00019217	0.0013191	i0_LQ_PC3Stem_c3976/f1p0/794	5.69453	808.2	-7.149	2.516e-193	2.0117e-190	i0_LQ_PC3Root_c889/f1p0/572	0.0577552	76.1683	-10.365	1.4832e-13	5.1332e-12	i0_LQ_PC3Stem_c2826/f1p2/608	1.14268	14.7881	-3.6939	0.0003696	0.0041779	i0_LQ_PC3Stem_c7503/f1p0/722	7.84425	31.5606	-2.0084	3.1665e-05	0.00045036
i0_LQ_PC3Root_c3542/f4p9/890	7.9849	55.1093	-2.787	4.8637e-12	1.652e-10	i0_LQ_PC3Root_c2189/f1p4/575	0	129.179	-8.0132	4.901e-31	2.7488e-29	i0_LQ_PC3Stem_c3995/f1p6/644	2.10764	31.5045	-3.9019	9.978e-09	2.4999e-07	i0_LQ_PC3Root_c891/f1p6/537	0	258.637	-9.0148	1.1087e-50	1.9103e-48	i0_LQ_PC3Stem_c2828/f1p0/720	0.43781	18.9597	-5.4365	9.3649e-06	0.00016044	i0_LQ_PC3Stem_c7574/f1p0/377	14.4012	0	4.8481	0.000151	0.0018138
i0_LQ_PC3Root_c438/f2p0/726	0	16.1072	-5.0096	1.1813e-05	0.00017111	i0_LQ_PC3Root_c2202/f1p1/573	0	52.985	-6.7275	4.5871e-15	1.1249e-13	i0_LQ_PC3Stem_c4007/f1p0/938	0	45.2726	-6.5006	8.0399e-13	3.1556e-11	i0_LQ_PC3Root_c902/f1p0/474	4.15837	26.3622	-2.6644	1.7487e-05	0.00022203	i0_LQ_PC3Stem_c2874/f1p7/892	2.93333	43.5045	-3.8906	4.7533e-10	1.5694e-08	i0_LQ_PC3Stem_c7753/f1p0/736	13.4294	0	4.7473	0.00026819	0.0030134
i0_LQ_PC3Root_c439/f2p0/705	28.5045	249.787	-3.1314	1.3389e-53	2.1871e-51	i0_LQ_PC3Root_c2211/f1p8/623	0.162293	24.351	-7.2292	1.8026e-07	2.1183e-06	i0_LQ_PC3Stem_c4029/f1p0/605	64.4598	3.17492	4.3436	1.2728e-14	5.7838e-13	i0_LQ_PC3Root_c907/f1p0/982	5.26438	29.417	-2.4823	1.2574e-05	0.0001641	i0_LQ_PC3Stem_c2884/f1p0/771	1.36816	17.8625	-3.7066	8.8988e-05	0.0011983	i0_LQ_PC3Stem_c7758/f1p0/524	56.2355	0	6.8134	4.4824e-14	2.0654e-12
i0_LQ_PC3Root_c504/f1p0/858	19.471	56.662	-1.5411	2.3837e-07	4.6772e-06	i0_LQ_PC3Root_c2238/f1p2/921	92.7027	14.9654	2.631	2.8208e-12	5.5646e-11	i0_LQ_PC3Stem_c4120/f1p0/628	60.3327	8.25866	2.869	5.2809e-10	1.5682e-08	i0_LQ_PC3Root_c915/f1p0/581	0.577552	16.5269	-4.8387	2.5962e-05	0.00031843	i0_LQ_PC3Stem_c2887/f1p0/710	0.328357	14.7903	-5.4932	8.9698e-05	0.0012064	i0_LQ_PC3Stem_c7804/f1p0/654	25.4133	56.6657	-1.1569	0.00010027	0.001262
i0_LQ_PC3Root_c510/f1p0/651	8.86907	39.5905	-2.1583	2.0652e-07	4.0952e-06	i0_LQ_PC3Root_c2246/f1p0/954	1.25777	20.9427	-4.0575	1.2118e-06	1.2652e-05	i0_LQ_PC3Stem_c4159/f1p1/780	6.29404	58.0201	-3.2045	3.3187e-13	1.3497e-11	i0_LQ_PC3Root_c919/f1p0/542	19.0014	147.579	-2.9573	9.7774e-27	7.6577e-25	i0_LQ_PC3Stem_c2957/f1p4/781	22.1094	4.87158	2.1822	0.00029035	0.0033739	i0_LQ_PC3Stem_c7857/f1p0/740	244.05	101.458	1.2663	2.8384e-12	1.1085e-10
i0_LQ_PC3Root_c516/f1p0/900	83.9775	13.6357	2.6226	2.3059e-11	7.2788e-10	i0_LQ_PC3Root_c2270/f1p2/458	116.068	6.73204	4.1078	4.6147e-23	1.8435e-21	i0_LQ_PC3Stem_c4178/f1p0/908	11.4749	31.425	-1.4534	0.00044177	0.0047434	i0_LQ_PC3Root_c935/f1p2/798	0.231021	11.876	-5.6839	0.00030265	0.0028703	i0_LQ_PC3Stem_c2968/f1p0/844	0	16.7214	-5.0636	3.6522e-05	0.00054875	i0_LQ_PC3Stem_c7921/f1p0/807	1543.34	463.984	1.7339	7.6318e-116	5.2335e-113
i0_LQ_PC3Root_c539/f1p0/863	5.0018	403.623	-6.3344	2.5567e-105	9.1266e-103	i0_LQ_PC3Root_c2336/f1p6/508	26.9476	112.749	-2.0649	5.8255e-18	1.7092e-16	i0_LQ_PC3Stem_c4179/f1p1/580	23.6134	129.455	-2.4548	4.9546e-22	3.6015e-20	i0_LQ_PC3Root_c970/f1p0/701	0	27.3659	-5.7743	4.1458e-08	8.0348e-07	i0_LQ_PC3Stem_c3074/f1p309/890	0.547262	15.9314	-4.8635	6.2456e-05	0.00088104	i0_LQ_PC3Stem_c7926/f1p0/365	51.332	2.78858	4.2023	4.9831e-12	1.9036e-10
i0_LQ_PC3Root_c556/f1p0/730	1.86187	51.2254	-4.782	7.3881e-15	3.1331e-13	i0_LQ_PC3Root_c2339/f1p2/962	2.84257	63.4851	-4.4812	6.951e-18	2.0274e-16	i0_LQ_PC3Stem_c4202/f1p1/745	1.58463	17.1529	-3.4362	4.8544e-05	0.0006623	i0_LQ_PC3Root_c983/f1p0/536	0.0577552	25.7801	-8.8021	1.6728e-06	2.5583e-05	i0_LQ_PC3Stem_c3121/f1p2/514	0	28.6151	-5.8387	4.7339e-08	1.2093e-06	i0_LQ_PC3Stem_c7998/f1p0/730	73.331	21.1758	1.792	3.1559e-07	6.4715e-06
i0_LQ_PC3Root_c605/f1p0/1017	30.8127	334.368	-3.4398	7.3567e-76	1.6697e-73	i0_LQ_PC3Root_c2342/f1p0/990	0	57.3024	-6.8405	4.6139e-16	1.203e-14	i0_LQ_PC3Stem_c4203/f1p0/664	1482.57	587.185	1.3362	3.2781e-66	8.268e-64	i0_LQ_PC3Stem_c10059/f1p1/532	0.0577552	27.8891	-8.9155	7.532e-07	1.2194e-05	i0_LQ_PC3Stem_c3157/f1p0/852	0	36.1638	-6.1765	8.6932e-10	2.7886e-08	i0_LQ_PC3Stem_c8110/f1p0/626	23.148	0	5.5328	1.0286e-06	1.9434e-05
i0_LQ_PC3Root_c702/f1p0/790	4.17126	53.0121	-3.6678	7.0868e-14	2.8137e-12	i0_LQ_PC3Root_c2345/f1p12/885	26.2814	117.263	-2.1576	2.1306e-19	6.8397e-18	i0_LQ_PC3Stem_c4311/f1p0/961	22.9057	1.57758	3.8599	1.0101e-05	0.00015933	i0_LQ_PC3Stem_c10256/f1p0/759	2.36796	27.5994	-3.5429	5.7863e-07	9.5669e-06	i0_LQ_PC3Stem_c3261/f1p2/777	102.808	5.12482	4.3263	1.8865e-25	1.8066e-23	i0_LQ_PC3Stem_c8156/f1p6/968	39.8905	0.130715	8.2535	1.7537e-09	5.0626e-08
i0_LQ_PC3Root_c712/f1p0/892	249.357	8.03917	4.955	3.1415e-53	5.0861e-51	i0_LQ_PC3Root_c236/f4p0/829	0	334.516	-9.3859	1.0079e-65	1.4942e-63	i0_LQ_PC3Stem_c4324/f1p3/729	1348.89	271.672	2.3118	8.2839e-145	4.8266e-142	i0_LQ_PC3Stem_c10270/f1p1/755	29.9414	1.37425	4.4454	4.6372e-08	8.9228e-07	i0_LQ_PC3Stem_c3304/f1p1/622	18.8652	3.2859	2.5214	0.0002913	0.003384	i0_LQ_PC3Stem_c8208/f1p0/556	147.521	1.10802	7.0568	6.1576e-34	8.495e-32
i0_LQ_PC3Root_c780/f1p0/986	4017.11	88.2736	5.508	0	0	i0_LQ_PC3Root_c2361/f1p3/654	103.645	231.869	-1.1617	3.3686e-19	1.0697e-17	i0_LQ_PC3Stem_c4450/f1p1/976	0	32.8876	-6.0395	7.5074e-10	2.1711e-08	i0_LQ_PC3Stem_c10349/f1p0/462	6035.48	371.631	4.0215	0	0	i0_LQ_PC3Stem_c3308/f1p1/830	20.1825	61.0879	-1.5978	1.5815e-05	0.00025876	i0_LQ_PC3Stem_c8235/f1p0/427	34.0501	68.9328	-1.0175	8.8694e-05	0.001135
i0_LQ_PC3Root_c861/f1p0/948	0.322541	83.1248	-8.0097	1.8317e-20	1.0993e-18	i0_LQ_PC3Root_c2364/f1p0/934	1.22897	77.2325	-5.9737	6.1627e-22	2.3058e-20	i0_LQ_PC3Stem_c4464/f1p0/492	0	18.2945	-5.1933	4.3572e-06	7.3578e-05	i0_LQ_PC3Stem_c10444/f1p0/697	0.866327	28.428	-5.0363	2.911e-08	5.7486e-07	i0_LQ_PC3Stem_c3383/f1p3/776	12.5323	42.4398	-1.7598	0.00010443	0.0013804	i0_LQ_PC3Stem_c8244/f1p0/583	4.85931	23.3979	-2.2676	0.0001228	0.001505
i0_LQ_PC3Root_c897/f1p0/485	5.28161	35.3229	-2.7416	3.9521e-08	8.6859e-07	i0_LQ_PC3Root_c2387/f1p1/773	0	87.7876	-7.4559	9.8266e-23	3.8423e-21	i0_LQ_PC3Stem_c4473/f1p0/483	5.08253	30.3178	-2.5765	1.7312e-06	3.1331e-05	i0_LQ_PC3Stem_c10517/f1p0/767	1.27004	47.8085	-5.2343	5.1458e-13	1.7025e-11	i0_LQ_PC3Stem_c3458/f1p0/524	5.6275	1453.85	-8.0132	3.3217e-297	7.0845e-294	i0_LQ_PC3Stem_c8246/f1p0/1089	23.1197	4.23472	2.4488	0.00034941	0.0037908
i0_LQ_PC3Root_c919/f1p0/542	0	16.9653	-5.0845	6.7633e-06	0.00010253	i0_LQ_PC3Root_c239/f4p0/692	0	254.31	-8.9904	4.417e-53	4.782e-51	i0_LQ_PC3Stem_c4506/f1p0/513	0.316146	21.9631	-6.1183	5.049e-07	9.9707e-06	i0_LQ_PC3Stem_c1057/f2p0/1001	2.13694	32.624	-3.9323	1.7906e-08	3.6383e-07	i0_LQ_PC3Stem_c3519/f1p1/546	8.63634	103.214	-3.5791	1.5582e-20	1.202e-18	i0_LQ_PC3Stem_c8272/f1p0/712	5.08063	69.3515	-3.7708	1.1374e-16	6.5051e-15
i0_LQ_PC3Root_c954/f1p7/421	0.982943	19.6705	-4.3228	2.0779e-06	3.4802e-05	i0_LQ_PC3Root_c2393/f1p2/730	2.75006	14.705	-2.4188	0.0007468	0.0044241	i0_LQ_PC3Stem_c4514/f1p0/363	17.5246	1.06727	4.0374	8.6418e-05	0.0011137	i0_LQ_PC3Stem_c10586/f1p3/551	0.635307	13.9221	-4.4538	0.00014382	0.0014825	i0_LQ_PC3Stem_c3609/f1p0/936	0	52.3133	-6.7091	2.5696e-13	1.1837e-11	i0_LQ_PC3Stem_c8285/f1p0/467	28.7282	0.837445	5.1003	6.7693e-08	1.5393e-06
i0_LQ_PC3Stem_c10059/f1p1/532	15.1997	0.0515662	8.2034	0.00025103	0.0026645	i0_LQ_PC3Root_c2406/f1p0/978	2.35447	156.093	-6.0509	1.5292e-42	1.278e-40	i0_LQ_PC3Stem_c4571/f1p1/717	2.61503	73.1274	-4.8055	7.8813e-20	5.02e-18	i0_LQ_PC3Stem_c1059/f2p3/799	70.2967	18.7733	1.9048	3.8216e-08	7.4399e-07	i0_LQ_PC3Stem_c3677/f1p0/429	8.88699	50.5288	-2.5073	6.4215e-08	1.6061e-06	i0_LQ_PC3Stem_c8320/f1p0/497	45.5008	9.93431	2.1954	3.0358e-06	5.2508e-05
i0_LQ_PC3Stem_c10168/f1p4/991	0.102407	76.3727	-9.5426	6.8345e-16	3.1238e-14	i0_LQ_PC3Root_c2423/f1p0/831	20.6652	54.5179	-1.3995	1.2702e-06	1.3225e-05	i0_LQ_PC3Stem_c4585/f1p9/583	0.0780607	142.682	-10.836	4.9276e-23	3.7754e-21	i0_LQ_PC3Stem_c10596/f1p4/433	35.0048	6.75491	2.3735	7.5134e-06	0.00010193	i0_LQ_PC3Stem_c380/f2p0/928	72.5089	535.201	-2.8838	3.8853e-81	1.4956e-78	i0_LQ_PC3Stem_c8342/f1p0/1004	16.5309	0	5.0471	4.3547e-05	0.00060114
i0_LQ_PC3Stem_c10256/f1p0/759	18.4155	2.11422	3.1227	0.00049318	0.0048107	i0_LQ_PC3Root_c2434/f1p0/669	5.88354	30.0453	-2.3524	1.97e-06	1.9873e-05	i0_LQ_PC3Stem_c4591/f1p5/877	44.4083	2.2962	4.2735	1.9263e-10	6.0026e-09	i0_LQ_PC3Stem_c10760/f1p0/678	45.0802	3.62514	3.6364	3.0411e-10	7.6727e-09	i0_LQ_PC3Stem_c3801/f1p15/460	110.064	45.3158	1.2803	9.6515e-09	2.6884e-07	i0_LQ_PC3Stem_c8406/f1p14/940	21.0019	0	5.3925	3.4045e-06	5.8394e-05
i0_LQ_PC3Stem_c10270/f1p1/755	610.221	26.733	4.5126	6.0006e-122	2.5566e-119	i0_LQ_PC3Root_c2436/f1p10/558	21.6653	43.608	-1.0092	0.00035393	0.0022831	i0_LQ_PC3Stem_c4612/f1p0/826	3.84566	37.9943	-3.3045	2.5048e-09	6.7817e-08	i0_LQ_PC3Stem_c11015/f1p1/806	13.7833	48.7561	-1.8227	3.2041e-06	4.6629e-05	i0_LQ_PC3Stem_c3932/f1p0/909	0	14.7025	-4.878	0.00011914	0.0015517	i0_LQ_PC3Stem_c8526/f1p0/987	50.6747	4.22644	3.5837	9.3139e-11	3.123e-09
i0_LQ_PC3Stem_c10352/f1p29/838	72.1685	0	7.1733	1.073e-16	5.1497e-15	i0_LQ_PC3Root_c2448/f1p5/469	0	553.054	-10.111	1.0125e-96	2.409e-94	i0_LQ_PC3Stem_c466/f3p0/769	2.92728	35.1087	-3.5842	3.7205e-09	9.8917e-08	i0_LQ_PC3Stem_c11020/f1p1/713	14.3181	0	4.8398	0.0001203	0.0012678	i0_LQ_PC3Stem_c3938/f1p0/335	1.51427	16.5792	-3.4527	0.00024585	0.0029182	i0_LQ_PC3Stem_c858/f2p0/396	73.1684	21.3365	1.7779	3.8299e-07	7.7552e-06
i0_LQ_PC3Stem_c10394/f1p0/821	181.682	12.3295	3.8812	5.0409e-34	5.2316e-32	i0_LQ_PC3Root_c2491/f1p5/489	0.236542	1319.09	-12.445	8.6724e-153	4.1943e-150	i0_LQ_PC3Stem_c4745/f1p0/888	0.585455	21.8592	-5.2225	5.0884e-07	1.0046e-05	i0_LQ_PC3Stem_c11041/f1p0/821	2.13636	28.7083	-3.7482	1.9813e-07	3.4807e-06	i0_LQ_PC3Stem_c3976/f1p0/794	1.0491	897.34	-9.7404	9.7489e-151	8.098e-148	i0_LQ_PC3Stem_c8583/f1p0/964	56.7634	19.7885	1.5203	7.9869e-05	0.0010365
i0_LQ_PC3Stem_c10398/f1p0/604	0	16.9086	-5.0797	7.0164e-06	0.00010601	i0_LQ_PC3Root_c2510/f1p11/862	94.8089	290.846	-1.6172	5.4477e-34	3.5015e-32	i0_LQ_PC3Stem_c4746/f1p0/642	54.4157	9.92833	2.4544	8.4732e-08	1.8621e-06	i0_LQ_PC3Stem_c11052/f1p14/754	29.3021	85.3991	-1.5432	3.7798e-08	7.3651e-07	i0_LQ_PC3Stem_c3995/f1p6/644	0.43781	34.9793	-6.3201	1.7277e-09	5.313e-08	i0_LQ_PC3Stem_c8586/f1p0/963	7.86722	41.6666	-2.405	1.2158e-07	2.6608e-06
i0_LQ_PC3Stem_c10471/f1p0/821	13.6108	0	4.7667	0.00037432	0.0037798	i0_LQ_PC3Root_c2522/f1p1/972	3.38382	19.1404	-2.4999	9.3743e-05	0.00069348	i0_LQ_PC3Stem_c4787/f1p0/480	0.875841	25.1013	-4.8409	9.0365e-08	1.9796e-06	i0_LQ_PC3Stem_c11151/f1p0/793	88.2002	43.2744	1.0273	0.00015047	0.0015444	i0_LQ_PC3Stem_c4007/f1p0/938	9.04077	50.2659	-2.4751	8.808e-08	2.1612e-06	i0_LQ_PC3Stem_c8594/f1p1/836	80.0033	0.849209	6.5578	1.45e-19	9.9431e-18
i0_LQ_PC3Stem_c1057/f2p0/1001	29.8395	1.90795	3.9671	6.6518e-07	1.2094e-05	i0_LQ_PC3Root_c2541/f1p7/749	0	288.14	-9.1706	1.5997e-58	2.0083e-56	i0_LQ_PC3Stem_c4894/f1p0/667	0	41.149	-6.3628	7.5122e-12	2.7041e-10	i0_LQ_PC3Stem_c11229/f1p0/812	3.7512	75.5445	-4.3319	1.3766e-18	6.8847e-17	i0_LQ_PC3Stem_c4126/f1p2/695	70.4874	23.8067	1.566	1.3958e-07	3.3201e-06	i0_LQ_PC3Stem_c8648/f1p0/979	24.915	2.17858	3.5156	6.6282e-06	0.00010763
i0_LQ_PC3Stem_c10613/f1p1/882	29.5875	224.876	-2.9261	4.974e-46	7.0503e-44	i0_LQ_PC3Root_c2542/f1p0/651	0.0405733	11.0553	-8.09	0.00073754	0.0043762	i0_LQ_PC3Stem_c4922/f1p0/977	19.5569	0	5.2896	9.6542e-06	0.00015283	i0_LQ_PC3Stem_c11356/f1p0/688	1.45196	23.2584	-4.0017	1.755e-06	2.6732e-05	i0_LQ_PC3Stem_c4159/f1p1/780	15.8963	64.4194	-2.0188	1.2297e-07	2.9449e-06	i0_LQ_PC3Stem_c8649/f1p0/594	17.4935	0	5.1287	2.4987e-05	0.00036253
i0_LQ_PC3Stem_c10689/f1p6/638	116.386	5.03441	4.531	9.9136e-25	7.355e-23	i0_LQ_PC3Root_c2554/f1p0/731	0	39.3394	-6.2979	8.4446e-12	1.5955e-10	i0_LQ_PC3Stem_c4969/f1p0/960	1.288	119.099	-6.5309	3.8672e-31	4.1405e-29	i0_LQ_PC3Stem_c11410/f1p4/895	3.58082	22.4999	-2.6516	7.5673e-05	0.00083754	i0_LQ_PC3Stem_c4179/f1p1/580	1.42288	143.734	-6.6584	6.5979e-34	9.0079e-32	i0_LQ_PC3Stem_c8689/f1p5/869	134.002	31.7998	2.0752	1.3194e-14	6.3557e-13
i0_LQ_PC3Stem_c10711/f1p0/988	44.2849	2.64793	4.0639	9.8435e-10	2.6385e-08	i0_LQ_PC3Root_c2564/f1p14/919	0.527453	32.687	-5.9535	3.7399e-10	6.0291e-09	i0_LQ_PC3Stem_c4993/f1p1/892	0.624486	77.0012	-6.9461	2.9644e-20	1.9357e-18	i0_LQ_PC3Stem_c11439/f1p2/723	40.5713	224.323	-2.467	2.7992e-33	2.8393e-31	i0_LQ_PC3Stem_c4183/f1p5/694	33.5773	116.877	-1.7994	5.7946e-11	2.1258e-09	i0_LQ_PC3Stem_c8747/f1p0/781	27.2002	0.795616	5.0954	1.513e-07	3.2622e-06
i0_LQ_PC3Stem_c10749/f1p0/898	40.8562	0.773493	5.723	2.3518e-10	6.6826e-09	i0_LQ_PC3Root_c2583/f1p9/780	0.0405733	40.4481	-9.9613	1.1363e-08	1.5482e-07	i0_LQ_PC3Stem_c5280/f1p0/1003	102.533	9.44727	3.44	5.7549e-19	3.4521e-17	i0_LQ_PC3Stem_c1149/f2p0/785	0.11551	12.0808	-6.7085	0.00032182	0.0030299	i0_LQ_PC3Stem_c4280/f1p4/968	16.6767	0.756192	4.4629	2.3674e-05	0.00037118	i0_LQ_PC3Stem_c8793/f1p0/711	21.1862	1.26706	4.0636	1.1345e-05	0.0001772
i0_LQ_PC3Stem_c10760/f1p0/678	0.241906	40.2495	-7.3784	2.9379e-11	9.1669e-10	i0_LQ_PC3Root_c2585/f1p3/875	303.822	16.1513	4.2335	7.7819e-59	9.8321e-57	i0_LQ_PC3Stem_c5298/f1p0/737	73.8521	16.1631	2.1919	7.7433e-09	1.9715e-07	i0_LQ_PC3Stem_c11519/f1p0/967	29.4193	6.99788	2.0718	0.00016595	0.0016844	i0_LQ_PC3Stem_c4283/f1p48/886	3.54954	27.2923	-2.9428	1.3334e-05	0.0002217	i0_LQ_PC3Stem_c8802/f1p1/777	49.849	15.2688	1.707	4.9095e-05	0.0006694
i0_LQ_PC3Stem_c1080/f2p0/612	66.9675	4.4347	3.9166	1.2647e-13	4.9037e-12	i0_LQ_PC3Root_c2597/f1p0/896	0.73032	118.675	-7.3443	1.9589e-30	1.0782e-28	i0_LQ_PC3Stem_c5438/f1p1/795	8.75529	82.736	-3.2403	2.5081e-18	1.4347e-16	i0_LQ_PC3Stem_c11522/f1p0/813	7.97945	42.3569	-2.4082	2.5678e-07	4.4362e-06	i0_LQ_PC3Stem_c4318/f1p0/967	2.62795	34.9661	-3.7339	3.8315e-08	9.897e-07	i0_LQ_PC3Stem_c881/f2p0/750	78.2459	21.4141	1.8695	4.8956e-08	1.1407e-06
i0_LQ_PC3Stem_c10802/f1p13/913	19.0222	0.876626	4.4396	3.6873e-05	0.00048144	i0_LQ_PC3Root_c2606/f1p4/627	0	13.7667	-4.7831	5.1677e-05	0.00040348	i0_LQ_PC3Stem_c5462/f1p3/875	2.3024	128.678	-5.8045	3.0106e-34	3.5974e-32	i0_LQ_PC3Stem_c11528/f1p0/774	39.9406	6.4109	2.6393	3.5872e-07	6.0899e-06	i0_LQ_PC3Stem_c4324/f1p3/729	69.6878	301.636	-2.1138	3.0909e-32	3.979e-30	i0_LQ_PC3Stem_c8833/f1p0/827	115.784	0	7.8553	1.4861e-25	1.4123e-23
i0_LQ_PC3Stem_c10821/f1p0/933	32.6851	3.21722	3.3447	1.463e-06	2.5222e-05	i0_LQ_PC3Root_c2610/f1p9/733	40.8431	10.3913	1.9747	0.00019009	0.001306	i0_LQ_PC3Stem_c5485/f1p0/483	0	16.5228	-5.0464	1.3256e-05	0.00020371	i0_LQ_PC3Stem_c11583/f1p368/310	17.9411	44.292	-1.3038	0.00045453	0.0041076	i0_LQ_PC3Stem_c4443/f1p0/949	75.4127	28.4724	1.4052	4.1059e-07	9.0961e-06	i0_LQ_PC3Stem_c8945/f1p0/928	24.7193	0	5.6276	4.3241e-07	8.6664e-06
i0_LQ_PC3Stem_c10944/f1p0/860	95.1084	29.2313	1.7021	4.1764e-07	7.8768e-06	i0_LQ_PC3Root_c2629/f1p5/852	0.0811467	16.4117	-7.66	2.628e-05	0.0002176	i0_LQ_PC3Stem_c5494/f1p9/495	825.528	28.0809	4.8777	3.2619e-177	2.3574e-174	i0_LQ_PC3Stem_c11612/f1p1/860	40.1323	3.34175	3.5861	3.4381e-09	7.6367e-08	i0_LQ_PC3Stem_c4450/f1p1/976	0	36.5149	-6.1904	7.2433e-10	2.3464e-08	i0_LQ_PC3Stem_c9008/f1p0/850	1202.55	274.762	2.1298	3.2373e-122	2.5732e-119
i0_LQ_PC3Stem_c1103/f2p0/980	60.6671	21.2948	1.5104	0.00030174	0.0031369	i0_LQ_PC3Root_c2633/f1p15/880	3.62847	45.0629	-3.6345	4.584e-12	8.8737e-11	i0_LQ_PC3Stem_c5505/f1p0/791	54.8708	250.02	-2.1879	1.4861e-36	1.9159e-34	i0_LQ_PC3Stem_c11756/f1p3/968	18.3361	86.9835	-2.2461	1.3205e-12	4.2217e-11	i0_LQ_PC3Stem_c4473/f1p0/483	3.31586	33.6617	-3.3437	2.5993e-07	5.9231e-06	i0_LQ_PC3Stem_c904/f2p0/932	34.8545	97.3824	-1.4823	1.5604e-09	4.5364e-08
i0_LQ_PC3Stem_c11050/f1p12/756	25.5077	1.10558	4.5281	1.5426e-06	2.6494e-05	i0_LQ_PC3Root_c2642/f1p10/624	33.5209	95.0136	-1.5031	2.6655e-11	4.8097e-10	i0_LQ_PC3Stem_c554/f3p7/526	33.4553	7.56414	2.145	0.00013023	0.0016002	i0_LQ_PC3Stem_c11759/f1p0/906	37.9446	0.990266	5.2599	2.444e-10	6.2343e-09	i0_LQ_PC3Stem_c4506/f1p0/513	0	24.3856	-5.608	4.7647e-07	1.0435e-05	i0_LQ_PC3Stem_c9078/f1p0/538	474.048	22.7008	4.3842	3.6495e-100	2.2006e-97
i0_LQ_PC3Stem_c1111/f2p0/965	38.0534	6.1075	2.6394	6.2064e-06	9.4796e-05	i0_LQ_PC3Root_c2664/f1p0/717	0	701.971	-10.455	6.832e-116	2.2028e-113	i0_LQ_PC3Stem_c5568/f1p2/667	1.19433	18.1245	-3.9237	1.339e-05	0.00020547	i0_LQ_PC3Stem_c11785/f1p2/919	102.744	45.2603	1.1827	3.9992e-06	5.7107e-05	i0_LQ_PC3Stem_c4571/f1p1/717	0.601988	81.193	-7.0755	1.7518e-19	1.2671e-17	i0_LQ_PC3Stem_c9099/f1p1/712	72.0322	15.2653	2.2384	2.6546e-09	7.472e-08
i0_LQ_PC3Stem_c11236/f1p0/766	125.025	3.24867	5.2662	4.2682e-28	3.5743e-26	i0_LQ_PC3Root_c2673/f1p8/890	77.2508	14.7806	2.3858	2.6168e-09	3.8542e-08	i0_LQ_PC3Stem_c5582/f1p0/728	66.6166	9.86311	2.7558	1.8414e-10	5.7498e-09	i0_LQ_PC3Stem_c11960/f1p0/748	4.97503	97.8787	-4.2982	1.5704e-23	1.0559e-21	i0_LQ_PC3Stem_c4585/f1p9/583	0.601441	158.419	-8.0411	5.9836e-34	8.2118e-32	i0_LQ_PC3Stem_c9134/f1p0/792	53.9216	8.66594	2.6374	1.0962e-08	2.8128e-07
i0_LQ_PC3Stem_c11270/f1p1/894	15.4013	0.257831	5.9005	9.7937e-05	0.0011561	i0_LQ_PC3Root_c2685/f1p2/984	0	105.391	-7.7196	2.3631e-26	1.104e-24	i0_LQ_PC3Stem_c5583/f1p0/908	52.9833	17.1553	1.6269	0.00010823	0.0013579	i0_LQ_PC3Stem_c11972/f1p0/970	22.6002	55.0615	-1.2847	0.0001103	0.0011728	i0_LQ_PC3Stem_c4591/f1p5/877	19.419	2.54946	2.9292	7.6427e-05	0.0010533	i0_LQ_PC3Stem_c9195/f1p0/901	109.399	16.9045	2.6941	1.6745e-16	9.5148e-15
i0_LQ_PC3Stem_c11359/f1p0/719	21.6506	1.74345	3.6344	4.4909e-05	0.00057502	i0_LQ_PC3Root_c2687/f1p2/761	1.46632	107.115	-6.1908	1.3678e-29	7.3299e-28	i0_LQ_PC3Stem_c5615/f1p0/996	0.936729	35.7352	-5.2536	1.3232e-10	4.1981e-09	i0_LQ_PC3Stem_c12008/f1p3/577	0.365013	35.8642	-6.6185	5.2565e-10	1.287e-08	i0_LQ_PC3Stem_c4603/f1p23/698	6.78605	28.8784	-2.0893	0.00028608	0.0033302	i0_LQ_PC3Stem_c9232/f1p1/703	15.1522	0.392144	5.272	8.2772e-05	0.0010686
i0_LQ_PC3Stem_c11439/f1p2/723	115.586	36.2237	1.674	3.9026e-08	8.5796e-07	i0_LQ_PC3Root_c2710/f1p0/961	5.85514	22.6686	-1.9529	0.00016906	0.0011766	i0_LQ_PC3Stem_c5638/f1p0/990	2.33011	183.981	-6.303	1.2739e-47	2.1565e-45	i0_LQ_PC3Stem_c12011/f1p0/995	1.44388	42.44	-4.8774	1.4939e-11	4.3036e-10	i0_LQ_PC3Stem_c4612/f1p0/826	0.784774	42.1848	-5.7483	3.3795e-11	1.2645e-09	i0_LQ_PC3Stem_c9369/f1p0/853	16.9016	0.130715	7.0146	3.863e-05	0.000539
i0_LQ_PC3Stem_c11691/f1p0/899	97.217	30.2838	1.6827	4.1149e-07	7.7788e-06	i0_LQ_PC3Root_c2712/f1p0/910	7.23869	32.6213	-2.172	1.8788e-06	1.8989e-05	i0_LQ_PC3Stem_c5735/f1p0/922	145.139	36.6914	1.9839	5.4894e-14	2.378e-12	i0_LQ_PC3Stem_c12108/f1p7/952	0.0860552	26.2225	-8.2513	6.2554e-07	1.0282e-05	i0_LQ_PC3Stem_c4657/f1p0/928	22.3485	2.36074	3.2429	9.2837e-06	0.00015916	i0_LQ_PC3Stem_c9432/f1p2/360	14.4012	0	4.8481	0.000151	0.0018138
i0_LQ_PC3Stem_c11692/f1p0/866	27.9816	3.55704	2.9757	2.9428e-05	0.00039174	i0_LQ_PC3Root_c2719/f1p0/499	0	16.7952	-5.07	6.9826e-06	6.4587e-05	i0_LQ_PC3Stem_c5823/f1p7/833	456.594	49.6535	3.2009	1.8512e-73	5.1917e-71	i0_LQ_PC3Stem_c12144/f1p0/769	3.46531	22.3203	-2.6873	7.2027e-05	0.00080172	i0_LQ_PC3Stem_c466/f3p0/769	0.43781	38.981	-6.4763	2.2597e-10	7.7127e-09	i0_LQ_PC3Stem_c9471/f1p0/859	38.1173	4.53144	3.0724	1.6994e-07	3.6274e-06
i0_LQ_PC3Stem_c11759/f1p0/906	1422.5	33.8785	5.3919	9.7848e-303	1.1498e-299	i0_LQ_PC3Root_c2727/f1p0/937	0.527453	13.5922	-4.6876	6.0083e-05	0.00046317	i0_LQ_PC3Stem_c5869/f1p0/925	2.27274	76.1185	-5.0657	8.5694e-21	5.7662e-19	i0_LQ_PC3Stem_c123/f2p0/735	101.153	45.0667	1.1664	6.1029e-06	8.4277e-05	i0_LQ_PC3Stem_c4744/f1p8/407	3.99556	22.3834	-2.486	0.00034413	0.003924	i0_LQ_PC3Stem_c960/f2p0/785	35.2159	8.92389	1.9805	0.00013394	0.0016288
i0_LQ_PC3Stem_c11808/f1p0/1025	88.0436	17.9208	2.2966	4.563e-10	1.2684e-08	i0_LQ_PC3Root_c2733/f1p0/854	0.12172	54.2867	-8.8009	7.3552e-13	1.5265e-11	i0_LQ_PC3Stem_c5942/f1p0/954	113.522	46.047	1.3018	3.5023e-06	6.0183e-05	i0_LQ_PC3Stem_c1298/f2p4/857	50.2262	17.3838	1.5307	7.4128e-05	0.00082312	i0_LQ_PC3Stem_c4847/f1p0/598	69.7103	26.0156	1.422	9.1897e-07	1.9164e-05	i0_LQ_PC3Stem_c9634/f1p2/729	19.9232	1.69929	3.5514	5.2049e-05	0.00070568
i0_LQ_PC3Stem_c11872/f1p0/726	93.7715	4.20213	4.48	4.0799e-20	2.3971e-18	i0_LQ_PC3Root_c2738/f1p7/609	0.0811467	58.3262	-9.4894	1.2687e-12	2.5796e-11	i0_LQ_PC3Stem_c5951/f1p0/480	0	29.1324	-5.8646	6.4917e-09	1.6733e-07	i0_LQ_PC3Stem_c1333/f2p0/932	15.42	40.4608	-1.3917	0.00043831	0.003976	i0_LQ_PC3Stem_c4894/f1p0/667	0	45.6875	-6.5137	6.7777e-12	2.7316e-10	i0_LQ_PC3Stem_c9643/f1p0/871	36.4007	0	6.1859	8.6214e-10	2.5993e-08
i0_LQ_PC3Stem_c11874/f1p0/940	43.5676	2.22199	4.2933	6.4293e-10	1.757e-08	i0_LQ_PC3Root_c2752/f1p0/585	85.3257	348.468	-2.03	3.4601e-51	3.5505e-49	i0_LQ_PC3Stem_c6003/f1p0/589	36.6897	10.2378	1.8415	0.00036046	0.003958	i0_LQ_PC3Stem_c1342/f2p0/995	5.05589	48.9151	-3.2742	1.1262e-10	2.9751e-09	i0_LQ_PC3Stem_c4922/f1p0/977	14.3301	0	4.841	7.0913e-05	0.00098745	i0_LQ_PC3Stem_c9721/f1p2/673	22.6978	0	5.5045	1.3204e-06	2.4484e-05
i0_LQ_PC3Stem_c11877/f1p0/900	184.919	54.4684	1.7634	3.2382e-13	1.2186e-11	i0_LQ_PC3Root_c2759/f1p0/973	0	18.1511	-5.182	2.899e-06	2.8546e-05	i0_LQ_PC3Stem_c6038/f1p0/846	0	54.4226	-6.7661	6.4254e-15	2.9701e-13	i0_LQ_PC3Stem_c13824/f1p0/636	26.3941	71.4846	-1.4374	1.7175e-06	2.6192e-05	i0_LQ_PC3Stem_c4969/f1p0/960	19.6467	132.235	-2.7507	2.5259e-20	1.9221e-18	i0_LQ_PC3Stem_c9767/f1p0/851	61.6881	192.286	-1.6402	1.2606e-19	8.653e-18
i0_LQ_PC3Stem_c1192/f2p0/855	152.442	27.6117	2.4649	5.9915e-18	3.0871e-16	i0_LQ_PC3Root_c2776/f1p0/687	0	17.0416	-5.091	5.9474e-06	5.5621e-05	i0_LQ_PC3Stem_c6041/f1p0/975	0.966782	33.4422	-5.1123	5.5158e-10	1.6322e-08	i0_LQ_PC3Stem_c1397/f1p0/759	319.526	146.85	1.1216	7.3455e-15	2.8068e-13	i0_LQ_PC3Stem_c5056/f1p0/971	38.3177	10.2918	1.8965	1.1414e-05	0.00019258	i0_LQ_PC3Stem_c9813/f1p5/502	13.8711	0.174286	6.3145	0.0001561	0.001868
i0_LQ_PC3Stem_c12089/f1p0/962	76.3986	10.914	2.8074	2.6781e-11	8.4067e-10	i0_LQ_PC3Root_c2804/f1p6/662	0	58.398	-6.8678	2.5904e-16	6.8693e-15	i0_LQ_PC3Stem_c6115/f1p0/853	85.3172	19.9377	2.0973	1.8496e-09	5.0867e-08	i0_LQ_PC3Stem_c14011/f43p0/768	1.90881	52.8452	-4.791	5.9191e-14	2.1049e-12	i0_LQ_PC3Stem_c5112/f1p0/868	24.0511	0.508663	5.5632	1.9492e-07	4.5428e-06	i0_LQ_PC3Stem_c985/f2p5/672	106.684	0	7.7372	6.7379e-24	5.9357e-22
i0_LQ_PC3Stem_c1211/f2p0/892	109.236	13.399	3.0273	7.5586e-17	3.6688e-15	i0_LQ_PC3Root_c2811/f1p1/885	0	136.575	-8.0935	1.8868e-32	1.1257e-30	i0_LQ_PC3Stem_c6133/f1p2/440	0.156121	17.5506	-6.8127	9.8426e-06	0.00015555	i0_LQ_PC3Stem_c14424/f1p0/509	8.29017	158.716	-4.2589	5.8149e-37	6.7214e-35	i0_LQ_PC3Stem_c5133/f1p1/683	35.6268	108.096	-1.6013	8.7795e-09	2.4568e-07	i0_LQ_PC3Stem_c9875/f1p0/709	32.3056	2.02433	3.9963	7.0265e-08	1.5921e-06
i0_LQ_PC3Stem_c12115/f1p0/534	0	11.1383	-4.4775	0.0003264	0.0033573	i0_LQ_PC3Root_c2826/f1p0/962	0	39.2573	-6.2949	8.8474e-12	1.6694e-10	i0_LQ_PC3Stem_c6163/f1p2/539	85.2528	28.783	1.5665	1.9943e-06	3.5714e-05	i0_LQ_PC3Stem_c14425/f1p0/725	40.6359	5.07708	3.0007	3.9401e-08	7.6545e-07	i0_LQ_PC3Stem_c5244/f1p0/709	91.6659	34.2147	1.4218	1.8255e-08	4.9198e-07	i0_LQ_PC3Stem_c990/f2p0/919	0	20.1444	-5.3323	1.8187e-06	3.2897e-05
i0_LQ_PC3Stem_c12117/f1p0/790	209.293	2.01624	6.6977	2.7848e-46	3.9783e-44	i0_LQ_PC3Root_c2830/f1p11/976	41.8088	9.86852	2.0829	7.9738e-05	0.00059789	i0_LQ_PC3Stem_c6239/f1p1/977	16.1215	60.0214	-1.8965	1.1313e-08	2.8137e-07	i0_LQ_PC3Stem_c15364/f1p0/541	14.3978	1.00239	3.8443	0.00028212	0.002697	i0_LQ_PC3Stem_c5438/f1p1/795	29.0662	91.8613	-1.6601	4.8497e-08	1.2361e-06	i0_LQ_PC3Stem_c9900/f1p0/627	1.94372	237.42	-6.9325	5.3657e-58	1.4163e-55
i0_LQ_PC3Stem_c12166/f1p1/900	28.2945	5.03286	2.4911	0.00017922	0.0019769	i0_LQ_PC3Root_c2866/f1p0/704	0.12172	42.2549	-8.4394	9.8254e-11	1.6784e-09	i0_LQ_PC3Stem_c6315/f1p0/437	521.559	25.9701	4.3279	2.3423e-106	9.7805e-104	i0_LQ_PC3Stem_c1682/f1p0/927	92.8495	4.02663	4.5272	4.2827e-22	2.6557e-20	i0_LQ_PC3Stem_c5459/f1p0/763	0.331094	18.6849	-5.8185	1.0207e-05	0.00017382	i1_HQ_P3Flower_c10081/f3p0/1939	43.5355	10.4702	2.0559	1.2883e-05	0.00019879
i0_LQ_PC3Stem_c12210/f1p1/712	16.6915	0.567229	4.879	7.4788e-05	0.00091055	i0_LQ_PC3Root_c2869/f1p1/932	0.283608	16.0918	-5.8263	1.0725e-05	9.5762e-05	i0_LQ_PC3Stem_c6343/f1p0/988	5.6594	40.7767	-2.849	6.1838e-09	1.5994e-07	i0_LQ_PC3Stem_c1876/f1p0/488	39.6501	98.873	-1.3183	1.28e-07	2.3101e-06	i0_LQ_PC3Stem_c5477/f1p1/650	355.996	141.099	1.3352	2.3188e-26	2.3339e-24	i1_HQ_P3Flower_c10269/f3p0/1847	18.8899	1.57729	3.5821	7.6805e-05	0.0010004
i0_LQ_PC3Stem_c1244/f1p3/525	34.7481	0.979758	5.1484	7.7658e-09	1.8716e-07	i0_LQ_PC3Root_c2879/f1p2/786	0	144.463	-8.1746	6.1147e-34	3.9259e-32	i0_LQ_PC3Stem_c6429/f1p0/854	28.3751	189.459	-2.7392	8.3173e-35	1.0165e-32	i0_LQ_PC3Stem_c1919/f1p0/950	3.5814	33.4813	-3.2248	1.1511e-07	2.0969e-06	i0_LQ_PC3Stem_c5485/f1p0/483	0	18.3452	-5.1973	1.4293e-05	0.00023566	i1_HQ_P3Flower_c10391/f2p1/1818	6.64798	54.4283	-3.0334	1.3109e-11	4.7956e-10
i0_LQ_PC3Stem_c1298/f2p4/857	374.737	44.8441	3.0629	1.6338e-54	2.7363e-52	i0_LQ_PC3Root_c2883/f1p9/800	2.16053	88.3732	-5.3542	4.9985e-25	2.1961e-23	i0_LQ_PC3Stem_c6470/f1p0/713	1.01479	23.9542	-4.561	2.2658e-07	4.7121e-06	i0_LQ_PC3Stem_c2086/f1p0/606	2.13348	68.5012	-5.0049	7.7222e-18	3.6906e-16	i0_LQ_PC3Stem_c5505/f1p0/791	44.1247	277.596	-2.6533	2.8989e-39	4.6877e-37	i1_HQ_P3Flower_c10454/f3p0/1929	218.056	38.1038	2.5167	5.6565e-29	6.3203e-27
i0_LQ_PC3Stem_c13720/f10p0/780	591.708	293.264	1.0127	2.6142e-13	9.9559e-12	i0_LQ_PC3Root_c2891/f1p0/943	2.92128	24.2689	-3.0544	1.6982e-06	1.7327e-05	i0_LQ_PC3Stem_c6503/f1p1/627	3.70788	18.8155	-2.3433	0.0003279	0.0036425	i0_LQ_PC3Stem_c2317/f1p0/497	2.19239	16.5633	-2.9174	0.0003671	0.0033993	i0_LQ_PC3Stem_c554/f3p7/526	35.6202	8.39843	2.0845	7.5021e-06	0.00013121	i1_HQ_P3Flower_c10707/f3p0/1746	3.02691	44.8495	-3.8892	1.709e-11	6.1588e-10
i0_LQ_PC3Stem_c13824/f1p0/636	197.575	23.5658	3.0676	1.3209e-29	1.1651e-27	i0_LQ_PC3Root_c2896/f1p0/979	14.563	0	4.8642	0.00023015	0.0015514	i0_LQ_PC3Stem_c6544/f1p25/908	35.2175	109.468	-1.6361	1.6608e-12	6.33e-11	i0_LQ_PC3Stem_c2319/f1p0/589	39.564	95.0439	-1.2644	5.1602e-07	8.5801e-06	i0_LQ_PC3Stem_c5615/f1p0/996	0.0547262	39.6766	-9.5018	2.2867e-08	6.0879e-07	i1_HQ_P3Flower_c10786/f2p0/1807	47.3067	4.93491	3.2609	1.9727e-09	5.6596e-08
i0_LQ_PC3Stem_c1397/f1p0/759	611.728	285.287	1.1005	2.3034e-16	1.0785e-14	i0_LQ_PC3Root_c2898/f1p6/570	0	337.013	-9.3967	4.2013e-66	6.2917e-64	i0_LQ_PC3Stem_c6653/f1p0/884	34.1098	6.64392	2.3601	3.6055e-05	0.00050651	i0_LQ_PC3Stem_c2709/f1p1/517	2.02143	16.8862	-3.0624	0.00023346	0.0022791	i0_LQ_PC3Stem_c5638/f1p0/990	101.32	204.273	-1.0116	1.2159e-07	2.9172e-06	i1_HQ_P3Flower_c10814/f2p1/1710	20.0265	0	5.3238	5.8975e-06	9.6901e-05
i0_LQ_PC3Stem_c14425/f1p0/725	2107.52	36.2815	5.8602	0	0	i0_LQ_PC3Root_c2930/f1p3/817	0	35.6572	-6.1561	6.9456e-11	1.2043e-09	i0_LQ_PC3Stem_c6676/f1p0/769	362.642	59.4779	2.6081	6.9058e-47	1.1458e-44	i0_LQ_PC3Stem_c2944/f1p0/908	72.9136	31.3719	1.2167	6.9762e-05	0.00077892	i0_LQ_PC3Stem_c5823/f1p7/833	20.6427	55.1301	-1.4172	0.00020145	0.002457	i1_HQ_P3Flower_c11437/f2p37/1566	84.5617	21.7692	1.9577	4.4006e-09	1.1991e-07
i0_LQ_PC3Stem_c1463/f1p0/1038	18.5586	0	5.214	2.3589e-05	0.00032106	i0_LQ_PC3Root_c2946/f1p0/598	0	119.341	-7.8989	3.9915e-29	2.099e-27	i0_LQ_PC3Stem_c6687/f1p0/558	8.43056	63.6406	-2.9162	2.2143e-13	9.1345e-12	i0_LQ_PC3Stem_c2996/f1p0/753	28.0661	58.7391	-1.0655	0.00053274	0.0047128	i0_LQ_PC3Stem_c5865/f1p0/450	0	15.3578	-4.9409	8.1005e-05	0.0011071	i1_HQ_P3Flower_c11639/f4p3/1789	8.58949	44.9454	-2.3875	4.3981e-08	1.0327e-06
i0_LQ_PC3Stem_c1534/f1p0/967	26.754	3.94121	2.763	9.4739e-05	0.0011229	i0_LQ_PC3Root_c2950/f1p2/941	36.4539	114.756	-1.6544	1.0558e-14	2.5119e-13	i0_LQ_PC3Stem_c6706/f1p0/706	14.2609	0.768036	4.2147	0.00032739	0.0036374	i0_LQ_PC3Stem_c3140/f1p1/690	9.87555	54.4785	-2.4638	3.2433e-09	7.2363e-08	i0_LQ_PC3Stem_c5869/f1p0/925	1.95044	84.514	-5.4373	8.2787e-21	6.5134e-19	i1_HQ_P3Flower_c11711/f5p1/1896	0	19.3854	-5.2769	2.8822e-06	4.9938e-05
i0_LQ_PC3Stem_c1547/f1p5/693	24.6381	1.51398	4.0245	5.5666e-06	8.5797e-05	i0_LQ_PC3Root_c2976/f1p4/951	0	207.514	-8.6971	3.0563e-45	2.7406e-43	i0_LQ_PC3Stem_c6751/f1p3/989	2.06861	16.4043	-2.9873	0.00016811	0.0020098	i0_LQ_PC3Stem_c3243/f1p2/427	65.9506	0	7.0433	2.0034e-16	8.6588e-15	i0_LQ_PC3Stem_c5896/f1p0/870	0.383083	12.4203	-5.0189	0.0003803	0.0042774	i1_HQ_P3Flower_c12008/f3p0/1998	28.3788	63.8258	-1.1693	3.1922e-05	0.00045336
i0_LQ_PC3Stem_c1682/f1p0/927	29.2303	82.8999	-1.5039	7.1949e-10	1.9538e-08	i0_LQ_PC3Root_c2978/f1p3/593	0.804569	61.8002	-6.2633	1.0539e-17	3.0497e-16	i0_LQ_PC3Stem_c6765/f1p0/586	0	26.4049	-5.7227	3.2014e-08	7.4821e-07	i0_LQ_PC3Stem_c3261/f1p2/777	108.498	23.2692	2.2212	3.8348e-14	1.3874e-12	i0_LQ_PC3Stem_c5951/f1p0/480	0	32.3455	-6.0155	6.4461e-09	1.8364e-07	i1_HQ_P3Flower_c12049/f4p0/1887	15.1089	0	4.9173	9.9664e-05	0.0012556
i0_LQ_PC3Stem_c1734/f1p1/979	85.8809	7.31725	3.553	8.8006e-16	3.9949e-14	i0_LQ_PC3Root_c3003/f1p5/486	11.9144	83.7543	-2.8135	7.6095e-18	2.215e-16	i0_LQ_PC3Stem_c6766/f1p0/809	2.56468	24.9167	-3.2803	1.4785e-06	2.7057e-05	i0_LQ_PC3Stem_c3304/f1p1/622	19.9094	0	5.3154	4.4333e-06	6.2819e-05	i0_LQ_PC3Stem_c5956/f1p0/526	3.79636	25.8936	-2.7699	4.068e-05	0.00060352	i1_HQ_P3Flower_c12412/f6p1/1984	0	29.5886	-5.887	7.1435e-09	1.8862e-07
i0_LQ_PC3Stem_c1876/f1p0/488	6.42703	35.4012	-2.4616	1.6215e-07	3.2725e-06	i0_LQ_PC3Root_c3006/f1p0/922	0	33.3851	-6.0611	2.5989e-10	4.2607e-09	i0_LQ_PC3Stem_c6778/f1p0/779	45.7826	13.9535	1.7142	0.00016993	0.0020295	i0_LQ_PC3Stem_c3458/f1p0/524	5.93896	64.0511	-3.4309	5.4315e-14	1.9368e-12	i0_LQ_PC3Stem_c5966/f1p0/534	4.16904	52.1606	-3.6452	2.8792e-11	1.083e-09	i1_HQ_P3Flower_c12505/f5p0/1625	1.62919	15.576	-3.2571	0.00019239	0.0022489
i0_LQ_PC3Stem_c1896/f1p3/690	81.7871	18.9217	2.1118	1.7607e-08	4.0659e-07	i0_LQ_PC3Root_c3054/f1p0/935	62.713	147.023	-1.2292	1.6605e-13	3.6369e-12	i0_LQ_PC3Stem_c6792/f1p0/520	1.20994	44.2642	-5.1931	8.9844e-13	3.5079e-11	i0_LQ_PC3Stem_c3519/f1p1/546	9.11434	47.4223	-2.3794	6.132e-08	1.1626e-06	i0_LQ_PC3Stem_c6038/f1p0/846	0	60.4252	-6.9171	5.169e-15	2.7673e-13	i1_HQ_P3Flower_c12615/f3p0/1817	0	14.1472	-4.8224	7.4555e-05	0.00097346
i0_LQ_PC3Stem_c1898/f1p5/953	24.8284	0.541445	5.519	8.4197e-07	1.5072e-05	i0_LQ_PC3Root_c3055/f1p3/805	47.0971	11.4819	2.0363	3.9439e-05	0.00031506	i0_LQ_PC3Stem_c6810/f1p0/820	27.454	5.09718	2.4292	0.00015744	0.0018939	i0_LQ_PC3Stem_c3677/f1p0/429	9.37886	69.394	-2.8873	3.9873e-13	1.3287e-11	i0_LQ_PC3Stem_c6041/f1p0/975	0.573531	37.1307	-6.0166	4.994e-10	1.6461e-08	i1_HQ_P3Flower_c12752/f3p0/1701	75.4134	16.6151	2.1823	2.1558e-09	6.1521e-08
i0_LQ_PC3Stem_c1965/f1p0/741	70.5925	13.795	2.3554	1.2978e-08	3.0433e-07	i0_LQ_PC3Root_c3062/f1p16/811	0	156.372	-8.2888	3.7464e-36	2.616e-34	i0_LQ_PC3Stem_c6817/f1p4/412	0.258381	23.4198	-6.5021	2.6062e-07	5.3668e-06	i0_LQ_PC3Stem_c3744/f1p14/642	23.4486	67.7243	-1.5302	1.1198e-06	1.7673e-05	i0_LQ_PC3Stem_c6133/f1p2/440	0	19.4863	-5.2844	7.4402e-06	0.00013024	i1_HQ_P3Flower_c12839/f5p11/1948	71.8683	196.976	-1.4546	2.2391e-17	1.3352e-15
i0_LQ_PC3Stem_c2106/f1p1/782	85.0467	3.50547	4.6006	1.2136e-18	6.5109e-17	i0_LQ_PC3Root_c3063/f1p0/608	7.18148	149.063	-4.3755	1.7235e-39	1.3293e-37	i0_LQ_PC3Stem_c6853/f1p2/850	58.6825	839.762	-3.839	1.0355e-190	8.1922e-188	i0_LQ_PC3Stem_c3766/f1p2/971	27.0046	2.71391	3.3148	2.712e-06	3.9981e-05	i0_LQ_PC3Stem_c6277/f1p0/416	1.42233	15.9748	-3.4895	0.00029964	0.0034741	i1_HQ_P3Flower_c13307/f2p0/1447	168.323	23.3783	2.848	4.8778e-26	4.7386e-24
i0_LQ_PC3Stem_c2164/f1p0/581	13.1504	0.49452	4.7329	0.0004814	0.0047128	i0_LQ_PC3Root_c3089/f1p0/963	0	26.5685	-5.7316	1.5045e-08	2.0208e-07	i0_LQ_PC3Stem_c6868/f1p0/784	24.5216	0.211872	6.8547	7.929e-07	1.516e-05	i0_LQ_PC3Stem_c380/f2p0/928	76.5221	28.9813	1.4008	4.9833e-06	6.9922e-05	i0_LQ_PC3Stem_c6315/f1p0/437	5.25372	28.8345	-2.4564	5.511e-05	0.00078998	i1_HQ_P3Flower_c1479/f11p0/1843	7.65474	43.2543	-2.4984	3.8008e-08	9.0028e-07
i0_LQ_PC3Stem_c2188/f1p0/811	39.381	6.92741	2.5071	9.0003e-06	0.00013303	i0_LQ_PC3Root_c3090/f1p0/893	0	87.3326	-7.4484	1.2244e-22	4.7529e-21	i0_LQ_PC3Stem_c7021/f1p13/896	0	24.7645	-5.6302	8.4656e-08	1.861e-06	i0_LQ_PC3Stem_c3801/f1p15/460	116.155	21.8254	2.412	1.752e-16	7.6129e-15	i0_LQ_PC3Stem_c6429/f1p0/854	18.5522	210.356	-3.5032	1.8771e-39	3.0541e-37	i1_HQ_P3Flower_c15223/f11p0/1840	143.074	65.2262	1.1332	1.3528e-06	2.5026e-05
i0_LQ_PC3Stem_c2218/f1p0/978	17.7397	1.28916	3.7825	0.00017039	0.0018904	i0_LQ_PC3Root_c3117/f1p0/941	0.339599	14.4287	-5.409	2.9694e-05	0.00024294	i0_LQ_PC3Stem_c7039/f1p0/523	0.351273	17.7087	-5.6557	5.9059e-06	9.7324e-05	i0_LQ_PC3Stem_c3976/f1p0/794	1.10717	110.66	-6.6431	1.1008e-27	9.0031e-26	i0_LQ_PC3Stem_c6470/f1p0/713	3.83083	26.5962	-2.7955	2.9107e-05	0.00044677	i1_HQ_P3Flower_c15276/f4p0/1664	15.9836	42.9541	-1.4262	9.2923e-05	0.0011813
i0_LQ_PC3Stem_c2245/f1p4/869	48.0537	7.22649	2.7333	2.0398e-07	4.0528e-06	i0_LQ_PC3Root_c3359/f1p2/348	0	10.1018	-4.3365	0.00063213	0.0038195	i0_LQ_PC3Stem_c7066/f1p0/925	0.455094	230.425	-8.9839	4.8628e-47	8.0862e-45	i0_LQ_PC3Stem_c3995/f1p6/644	0.462041	70.7333	-7.2582	1.1554e-17	5.4612e-16	i0_LQ_PC3Stem_c6571/f1p7/761	14.1741	53.4996	-1.9163	3.4416e-06	6.4463e-05	i1_HQ_P3Flower_c15329/f5p0/1542	33.8513	77.5957	-1.1968	3.1517e-06	5.4431e-05
i0_LQ_PC3Stem_c2317/f1p0/497	24.909	1.95745	3.6696	1.1023e-05	0.00016055	i0_LQ_PC3Root_c3393/f1p0/274	27.899	0.101428	8.1036	6.5885e-07	7.148e-06	i0_LQ_PC3Stem_c7098/f1p0/894	0	37.127	-6.2144	6.9102e-11	2.267e-09	i0_LQ_PC3Stem_c4007/f1p0/938	9.54115	59.4559	-2.6396	1.3779e-10	3.6118e-09	i0_LQ_PC3Stem_c6649/f1p5/954	219.962	559.461	-1.3468	8.1319e-30	9.5634e-28	i1_HQ_P3Flower_c15363/f6p0/1466	101.648	32.2416	1.6566	1.5019e-08	3.7802e-07
i0_LQ_PC3Stem_c2490/f1p1/961	48.4618	0.103132	8.8762	2.7503e-10	7.7666e-09	i0_LQ_PC3Root_c3517/f36p0/628	0	2453.15	-12.26	2.7748e-292	3.0892e-289	i0_LQ_PC3Stem_c7105/f1p0/549	0.641269	142.15	-7.7923	1.0323e-33	1.2048e-31	i0_LQ_PC3Stem_c4126/f1p2/695	74.3886	2.65059	4.8107	2.0197e-18	1.0039e-16	i0_LQ_PC3Stem_c6676/f1p0/769	8.34027	66.038	-2.9851	8.8092e-12	3.5144e-10	i1_HQ_P3Flower_c15568/f21p0/1611	174.369	475.948	-1.4487	1.7482e-39	2.8908e-37
i0_LQ_PC3Stem_c2504/f1p0/869	128.02	4.62394	4.7911	8.8694e-28	7.3181e-26	i0_LQ_PC3Root_c3542/f4p9/890	8.03555	204.574	-4.6701	1.3737e-54	1.5527e-52	i0_LQ_PC3Stem_c7133/f1p1/869	4.44946	57.6323	-3.6952	2.3777e-14	1.0593e-12	i0_LQ_PC3Stem_c4159/f1p1/780	16.7761	1.07784	3.9602	7.5311e-05	0.00083396	i0_LQ_PC3Stem_c6687/f1p0/558	0.0547262	70.6599	-10.334	2.0851e-12	8.8036e-11	i1_HQ_P3Flower_c17113/f4p0/1898	9.9638	69.8082	-2.8086	1.3357e-13	5.8833e-12
i0_LQ_PC3Stem_c2633/f1p3/778	75.0625	5.89247	3.6711	2.2976e-14	9.4839e-13	i0_LQ_PC3Root_c355/f2p0/594	1.2172	163.517	-7.0697	3.5981e-42	2.986e-40	i0_LQ_PC3Stem_c7195/f1p0/561	0	14.1116	-4.8188	6.191e-05	0.0008265	i0_LQ_PC3Stem_c4203/f1p0/664	1137.67	136.327	3.0609	1.9486e-189	2.9979e-186	i0_LQ_PC3Stem_c6751/f1p3/989	0.601988	18.2136	-4.9191	1.7944e-05	0.00028983	i1_HQ_P3Flower_c17250/f5p0/1964	5.57495	30.8321	-2.4674	3.962e-06	6.7313e-05
i0_LQ_PC3Stem_c2874/f1p7/892	20.9006	2.76395	2.9187	0.00035783	0.0036365	i0_LQ_PC3Root_c3555/f3p3/947	0	89.394	-7.4821	4.5288e-23	1.8104e-21	i0_LQ_PC3Stem_c7218/f1p0/409	0	36.0499	-6.1719	1.2609e-10	4.0156e-09	i0_LQ_PC3Stem_c4324/f1p3/729	73.5448	1.68637	5.4466	9.7332e-19	4.9287e-17	i0_LQ_PC3Stem_c6765/f1p0/586	0	29.3173	-5.8737	3.2431e-08	8.4573e-07	i1_HQ_P3Flower_c17261/f5p2/2010	16.8949	1.69537	3.3169	0.00030087	0.0033262
i0_LQ_PC3Stem_c2914/f1p0/1019	30.8026	3.60964	3.0931	7.3803e-06	0.00011112	i0_LQ_PC3Root_c357/f2p0/970	0.662562	12.0843	-4.1889	0.00020515	0.0013997	i0_LQ_PC3Stem_c7254/f1p17/950	0.390304	11.6609	-4.9009	0.00026385	0.0029915	i0_LQ_PC3Stem_c4345/f1p0/660	23.8587	55.3291	-1.2135	0.00020408	0.0020246	i0_LQ_PC3Stem_c6766/f1p0/809	3.54133	27.6649	-2.9657	1.0719e-05	0.00018178	i1_HQ_P3Flower_c17323/f2p0/1641	49.2769	10.6859	2.2052	1.0991e-06	2.0671e-05
i0_LQ_PC3Stem_c2957/f1p4/781	5.40256	20.8328	-1.9471	0.00035733	0.0036324	i0_LQ_PC3Root_c359/f2p0/792	0	108.078	-7.7559	6.8136e-27	3.2953e-25	i0_LQ_PC3Stem_c7259/f1p0/592	0.663516	31.6227	-5.5747	1.4163e-09	3.9529e-08	i0_LQ_PC3Stem_c4443/f1p0/949	79.5866	0	7.3145	3.5164e-19	1.8442e-17	i0_LQ_PC3Stem_c6792/f1p0/520	1.20398	49.1464	-5.3512	1.0424e-12	4.5444e-11	i1_HQ_P3Flower_c17340/f2p13/1628	26.197	2.68531	3.2862	7.4174e-06	0.00011941
i0_LQ_PC3Stem_c3043/f1p0/970	143.064	8.593	4.0574	4.8241e-28	4.0259e-26	i0_LQ_PC3Root_c360/f2p0/672	0	11.6622	-4.5438	0.00021504	0.0014584	i0_LQ_PC3Stem_c7329/f1p0/773	0.0390304	20.5551	-9.0407	1.8159e-05	0.00027076	i0_LQ_PC3Stem_c4464/f1p0/492	14.0923	267.205	-4.245	6.3676e-61	1.4042e-58	i0_LQ_PC3Stem_c6817/f1p4/412	0	26.0028	-5.7006	1.9578e-07	4.5597e-06	i1_HQ_P3Flower_c17356/f2p0/1965	3.76817	57.9353	-3.9425	1.6153e-14	7.7122e-13
i0_LQ_PC3Stem_c3083/f1p0/900	107.724	17.1716	2.6492	2.486e-14	1.0244e-12	i0_LQ_PC3Root_c366/f2p0/682	0	187.632	-8.5518	8.8223e-42	7.2399e-40	i0_LQ_PC3Stem_c7419/f1p0/945	1.34421	164.166	-6.9323	2.3818e-41	3.4626e-39	i0_LQ_PC3Stem_c4473/f1p0/483	3.49938	19.9948	-2.5145	0.0002876	0.0027445	i0_LQ_PC3Stem_c6861/f1p0/996	0	15.5083	-4.955	7.4155e-05	0.0010261	i1_HQ_P3Flower_c17377/f3p0/1859	1.91545	15.8579	-3.0494	0.00025105	0.0028465
i0_LQ_PC3Stem_c3133/f1p1/616	49.6418	2.01263	4.6244	1.5543e-11	5.0105e-10	i0_LQ_PC3Root_c376/f2p0/677	2.63564	90.7914	-5.1063	1.4057e-25	6.3506e-24	i0_LQ_PC3Stem_c7488/f1p0/891	356.237	55.8883	2.6722	1.9119e-47	3.2075e-45	i0_LQ_PC3Stem_c4571/f1p1/717	0.635307	27.3502	-5.428	4.3629e-08	8.4276e-07	i0_LQ_PC3Stem_c6868/f1p0/784	17.8194	0.23524	6.2432	8.2494e-06	0.00014298	i1_HQ_P3Flower_c17450/f6p0/1763	0.226179	37.4837	-7.3727	3.4146e-10	1.0851e-08
i0_LQ_PC3Stem_c3202/f1p4/765	14.2515	0.764727	4.22	0.00044136	0.0043702	i0_LQ_PC3Root_c403/f2p0/978	6.16715	77.7753	-3.6566	8.6651e-20	2.8404e-18	i0_LQ_PC3Stem_c7574/f1p0/377	0	12.8862	-4.6878	0.00013728	0.0016763	i0_LQ_PC3Stem_c4585/f1p9/583	0.634729	17.5562	-4.7897	1.5022e-05	0.00019324	i0_LQ_PC3Stem_c7003/f1p2/707	68.9901	28.1841	1.2915	4.886e-06	8.9023e-05	i1_HQ_P3Flower_c17553/f2p0/1696	39.1409	10.4681	1.9027	9.256e-05	0.0011777
i0_LQ_PC3Stem_c3205/f1p0/952	49.9337	1.28606	5.279	3.7111e-12	1.2712e-10	i0_LQ_PC3Root_c409/f2p0/830	0.656071	47.7255	-6.1848	4.6583e-14	1.0662e-12	i0_LQ_PC3Stem_c763/f3p0/801	199.67	57.2019	1.8035	2.7245e-16	1.3799e-14	i0_LQ_PC3Stem_c4591/f1p5/877	20.4938	1.60868	3.6712	2.0364e-05	0.00025519	i0_LQ_PC3Stem_c7021/f1p13/896	0	27.4959	-5.7811	8.6754e-08	2.13e-06	i1_HQ_P3Flower_c17564/f2p0/1902	0	36.8585	-6.2039	1.224e-10	4.0633e-09
i0_LQ_PC3Stem_c3243/f1p2/427	859.956	58.8835	3.8683	7.429e-154	3.9507e-151	i0_LQ_PC3Root_c435/f2p0/940	0	35.7676	-6.1606	6.5165e-11	1.1332e-09	i0_LQ_PC3Stem_c7701/f1p0/928	51.9076	6.43996	3.0108	3.2523e-09	8.693e-08	i0_LQ_PC3Stem_c4612/f1p0/826	0.828209	56.7586	-6.0987	3.1911e-15	1.2611e-13	i0_LQ_PC3Stem_c7039/f1p0/523	0.492536	19.6619	-5.319	6.6732e-06	0.00011789	i1_HQ_P3Flower_c17648/f4p0/1678	27.9662	72.0839	-1.366	8.7281e-07	1.6671e-05
i0_LQ_PC3Stem_c3261/f1p2/777	8.67473	96.8718	-3.4812	2.3052e-23	1.618e-21	i0_LQ_PC3Root_c438/f2p0/726	0	39.6334	-6.3086	7.1482e-12	1.361e-10	i0_LQ_PC3Stem_c7753/f1p0/736	0	12.0166	-4.587	0.00024296	0.002782	i0_LQ_PC3Stem_c4720/f1p1/662	12.4162	0	4.6342	0.00038257	0.0035274	i0_LQ_PC3Stem_c7066/f1p0/925	0.192089	255.839	-10.379	1.569e-40	2.6288e-38	i1_HQ_P3Flower_c17654/f3p7/1971	9.93243	75.9003	-2.9339	3.4085e-15	1.7164e-13
i0_LQ_PC3Stem_c3304/f1p1/622	1300.8	17.7759	6.1933	8.5027e-281	9.1099e-278	i0_LQ_PC3Root_c439/f2p0/705	28.6853	729.462	-4.6684	9.5065e-190	6.3024e-187	i0_LQ_PC3Stem_c7758/f1p0/524	0	50.3196	-6.653	5.4877e-14	2.378e-12	i0_LQ_PC3Stem_c4847/f1p0/598	73.5685	8.62137	3.0931	6.3054e-14	2.2361e-12	i0_LQ_PC3Stem_c7098/f1p0/894	217.115	41.2219	2.397	5.3756e-33	7.0936e-31	i1_HQ_P3Flower_c1819/f10p0/1897	138.074	23.1526	2.5762	1.9281e-19	1.3081e-17
i0_LQ_PC3Stem_c3308/f1p1/830	74.3448	19.0171	1.9669	3.9449e-07	7.4729e-06	i0_LQ_PC3Root_c442/f2p0/838	33.2255	142.984	-2.1055	8.9919e-23	3.5276e-21	i0_LQ_PC3Stem_c7804/f1p0/654	254.431	22.7399	3.484	3.9813e-45	6.3804e-43	i0_LQ_PC3Stem_c492/f3p0/547	31.8728	73.3497	-1.2025	2.1694e-05	0.0002703	i0_LQ_PC3Stem_c7105/f1p0/549	0.148308	157.829	-10.056	7.8547e-27	8.0812e-25	i1_HQ_P3Flower_c1820/f4p0/1775	23.9348	66.1037	-1.4656	7.9162e-07	1.5237e-05
i0_LQ_PC3Stem_c3458/f1p0/524	978.696	5.30256	7.528	1.7065e-200	1.231e-197	i0_LQ_PC3Root_c448/f2p0/425	0	17.1648	-5.1014	5.4895e-06	5.1659e-05	i0_LQ_PC3Stem_c7850/f1p40/889	0	114.723	-7.842	2.0899e-27	1.9416e-25	i0_LQ_PC3Stem_c4969/f1p0/960	20.7341	3.45807	2.584	0.0002906	0.0027691	i0_LQ_PC3Stem_c7133/f1p1/869	10.3433	63.9889	-2.6291	3.8463e-10	1.2823e-08	i1_HQ_P3Flower_c1827/f8p0/2006	0	17.5633	-5.1345	8.7988e-06	0.00013981
i0_LQ_PC3Stem_c352/f5p0/400	0	14.1802	-4.8258	4.1987e-05	0.00054065	i0_LQ_PC3Root_c463/f2p0/733	0	10.0196	-4.3248	0.0006694	0.0040184	i0_LQ_PC3Stem_c7921/f1p0/807	45.2783	1380.98	-4.9307	0	0	i0_LQ_PC3Stem_c5063/f1p0/712	13.8035	0.26946	5.6788	0.00012507	0.0013121	i0_LQ_PC3Stem_c7195/f1p0/561	0	15.6681	-4.9698	6.7526e-05	0.00094496	i1_HQ_P3Flower_c1934/f5p23/1588	35.0661	2.46136	3.8326	3.1482e-08	7.5592e-07
i0_LQ_PC3Stem_c3666/f1p0/407	25.5521	0	5.6754	5.4909e-07	1.0148e-05	i0_LQ_PC3Root_c467/f2p0/663	0	304.449	-9.2501	4.364e-61	5.722e-59	i0_LQ_PC3Stem_c7926/f1p0/365	1.17091	45.9319	-5.2938	3.1815e-13	1.2968e-11	i0_LQ_PC3Stem_c5133/f1p1/683	37.5986	91.7511	-1.287	5.785e-07	9.5669e-06	i0_LQ_PC3Stem_c7218/f1p0/409	0	40.026	-6.3229	1.1863e-10	4.1867e-09	i1_HQ_P3Flower_c1989/f10p1/1836	31.1248	4.00902	2.9567	3.6273e-06	6.1912e-05
i0_LQ_PC3Stem_c3766/f1p2/971	1.93484	24.1108	-3.6394	4.7247e-07	8.8171e-06	i0_LQ_PC3Root_c471/f2p0/727	0	26.4301	-5.7241	1.6365e-08	2.1906e-07	i0_LQ_PC3Stem_c7998/f1p0/730	8.16788	65.6167	-3.006	4.5174e-14	1.966e-12	i0_LQ_PC3Stem_c5234/f1p2/919	103.065	24.105	2.0961	1.2171e-12	3.9009e-11	i0_LQ_PC3Stem_c7254/f1p17/950	0.492536	12.947	-4.7162	0.00033389	0.0038191	i1_HQ_P3Flower_c20673/f2p0/1469	9.59316	34.3113	-1.8386	3.8959e-05	0.00054315
i0_LQ_PC3Stem_c380/f2p0/928	331.544	68.3222	2.2788	2.5649e-33	2.599e-31	i0_LQ_PC3Root_c474/f2p0/814	0	206.423	-8.6895	4.7097e-45	4.1914e-43	i0_LQ_PC3Stem_c8054/f1p0/872	77.2036	18.4514	2.0649	1.5853e-08	3.8649e-07	i0_LQ_PC3Stem_c5438/f1p1/795	30.6749	205.55	-2.7444	4.1149e-34	4.3163e-32	i0_LQ_PC3Stem_c7259/f1p0/592	0.601988	35.1105	-5.866	1.4546e-09	4.5244e-08	i1_HQ_P3Flower_c2143/f5p2/1972	0.883953	21.1649	-4.5816	1.5399e-06	2.8211e-05
i0_LQ_PC3Stem_c3816/f1p26/807	148.53	6.80674	4.4476	8.6417e-31	8.0822e-29	i0_LQ_PC3Root_c498/f1p0/511	0.202867	54.0001	-8.0563	7.8282e-14	1.7589e-12	i0_LQ_PC3Stem_c8103/f1p0/982	69.46	20.7121	1.7457	2.5841e-06	4.5496e-05	i0_LQ_PC3Stem_c5494/f1p9/495	34.5803	0.22455	7.2668	3.4158e-09	7.5924e-08	i0_LQ_PC3Stem_c7329/f1p0/773	0.415919	22.8223	-5.778	1.0806e-06	2.2246e-05	i1_HQ_P3Flower_c22088/f2p0/1806	63.8668	13.9333	2.1965	3.1508e-08	7.563e-07
i0_LQ_PC3Stem_c3879/f1p0/957	219.817	17.7728	3.6286	1.3344e-38	1.586e-36	i0_LQ_PC3Root_c508/f1p0/895	0.988366	20.4577	-4.3715	1.114e-06	1.1697e-05	i0_LQ_PC3Stem_c8110/f1p0/626	1.32703	20.7129	-3.9643	3.0547e-06	5.3133e-05	i0_LQ_PC3Stem_c554/f3p7/526	37.5917	6.77917	2.4712	1.9889e-06	3.0026e-05	i0_LQ_PC3Stem_c7419/f1p0/945	0.43781	182.272	-8.7016	2.463e-36	3.6262e-34	i1_HQ_P3Flower_c22167/f3p6/1808	4.37559	32.117	-2.8758	3.8477e-07	7.7805e-06
i0_LQ_PC3Stem_c4029/f1p0/605	66.5857	0.298568	7.801	6.2435e-15	2.657e-13	i0_LQ_PC3Root_c516/f1p0/900	84.5102	10.6504	2.9882	4.7675e-13	1.0046e-11	i0_LQ_PC3Stem_c8140/f1p0/874	44.4653	0	6.4746	2.1427e-11	7.3707e-10	i0_LQ_PC3Stem_c5568/f1p2/667	9.5013	81.3177	-3.0974	4.7891e-16	2.0172e-14	i0_LQ_PC3Stem_c7446/f1p0/545	56.9864	26.501	1.1046	0.00020046	0.0024452	i1_HQ_P3Flower_c22451/f2p0/1693	161.106	52.7847	1.6098	3.2779e-12	1.2759e-10
i0_LQ_PC3Stem_c4054/f1p0/611	23.1169	1.54699	3.9014	1.3818e-05	0.00019735	i0_LQ_PC3Root_c519/f1p0/903	0	18.6977	-5.2248	2.0396e-06	2.053e-05	i0_LQ_PC3Stem_c8147/f1p6/942	7.49383	130.246	-4.1194	3.1309e-32	3.4811e-30	i0_LQ_PC3Stem_c5737/f1p0/786	0	12.5748	-4.6525	0.00026757	0.0025724	i0_LQ_PC3Stem_c7488/f1p0/891	0.766167	62.0525	-6.3397	1.0731e-15	6.023e-14	i1_HQ_P3Flower_c2256/f6p0/1752	134.026	278.044	-1.0528	7.3301e-16	3.95e-14
i0_LQ_PC3Stem_c4120/f1p0/628	62.3225	4.00773	3.9589	7.0395e-13	2.5734e-11	i0_LQ_PC3Root_c524/f1p0/524	20.3678	65.7846	-1.6915	3.0848e-09	4.5031e-08	i0_LQ_PC3Stem_c8172/f1p4/846	0.324733	11.6514	-5.1651	0.00024778	0.0028325	i0_LQ_PC3Stem_c5956/f1p0/526	4.00647	27.5096	-2.7795	7.3445e-06	9.9908e-05	i0_LQ_PC3Stem_c7574/f1p0/377	0	14.3075	-4.8387	0.00015048	0.0019063	i1_HQ_P3Flower_c2356/f5p2/1639	11.604	32.724	-1.4957	0.00042997	0.0045361
i0_LQ_PC3Stem_c4126/f1p2/695	32.3702	66.4173	-1.0369	9.975e-06	0.0001462	i0_LQ_PC3Root_c531/f1p0/756	0.892613	18.1914	-4.3491	4.4658e-06	4.2679e-05	i0_LQ_PC3Stem_c8208/f1p0/556	942.704	132.002	2.8362	2.109e-131	1.0857e-128	i0_LQ_PC3Stem_c5969/f1p0/990	0.0577552	48.576	-9.7161	5.9739e-10	1.4511e-08	i0_LQ_PC3Stem_c7753/f1p0/736	0	13.342	-4.7379	0.00026717	0.0031387	i1_HQ_P3Flower_c24253/f2p0/1838	32.4037	180.302	-2.4762	5.2704e-29	5.8983e-27
i0_LQ_PC3Stem_c4178/f1p0/908	11.8534	47.08	-1.9898	5.6735e-08	1.2182e-06	i0_LQ_PC3Root_c536/f1p0/876	1.17663	16.2236	-3.7854	2.6844e-05	0.00022192	i0_LQ_PC3Stem_c8215/f1p2/457	0.498418	71.8262	-7.171	1.005e-18	5.9291e-17	i0_LQ_PC3Stem_c5999/f1p0/424	2.36796	46.9759	-4.3102	4.1972e-12	1.2774e-10	i0_LQ_PC3Stem_c7758/f1p0/524	0	55.8696	-6.804	4.577e-14	2.2745e-12	i1_HQ_P3Flower_c24532/f3p0/1975	26.3238	0	5.7183	1.7995e-07	3.8294e-06
i0_LQ_PC3Stem_c4179/f1p1/580	24.3921	1.34072	4.1853	4.5563e-06	7.1303e-05	i0_LQ_PC3Root_c539/f1p0/863	5.03353	194.973	-5.2756	3.9797e-53	4.3165e-51	i0_LQ_PC3Stem_c8237/f1p1/747	1.63927	35.615	-4.4414	3.3556e-10	1.0194e-08	i0_LQ_PC3Stem_c6038/f1p0/846	0	74.6521	-7.2221	1.3369e-18	6.6963e-17	i0_LQ_PC3Stem_c7804/f1p0/654	151.209	25.248	2.5823	2.923e-25	2.7757e-23	i1_HQ_P3Flower_c24550/f3p1/1990	15.5825	1.11979	3.7986	0.00023682	0.0027018
i0_LQ_PC3Stem_c4183/f1p5/694	79.9704	31.6385	1.3378	0.00023919	0.0025545	i0_LQ_PC3Root_c548/f1p0/513	0	16.8396	-5.0738	6.7836e-06	6.2884e-05	i0_LQ_PC3Stem_c8244/f1p0/583	35.7128	4.34812	3.038	8.0977e-07	1.5459e-05	i0_LQ_PC3Stem_c6115/f1p0/853	50.9273	2.19834	4.534	8.0896e-13	2.6386e-11	i0_LQ_PC3Stem_c7837/f1p0/956	53.3849	14.121	1.9186	1.8195e-07	4.2554e-06	i1_HQ_P3Flower_c25057/f2p0/1618	123.286	421.381	-1.7731	3.9665e-45	7.7066e-43
i0_LQ_PC3Stem_c4311/f1p0/961	23.6612	0.601262	5.2984	1.7092e-06	2.9109e-05	i0_LQ_PC3Root_c556/f1p0/730	1.87368	61.6614	-5.0404	7.4401e-18	2.1679e-16	i0_LQ_PC3Stem_c8285/f1p0/467	4.23011	25.7061	-2.6033	9.6076e-06	0.00015225	i0_LQ_PC3Stem_c6163/f1p2/539	59.4243	0.968709	5.9388	1.7272e-15	6.949e-14	i0_LQ_PC3Stem_c7850/f1p40/889	0	127.376	-7.993	9.6433e-28	1.0396e-25	i1_HQ_P3Flower_c25288/f2p0/1766	1.4494	53.5059	-5.2062	8.0674e-15	3.9323e-13
i0_LQ_PC3Stem_c4318/f1p0/967	28.6432	2.47621	3.532	3.6278e-06	5.7965e-05	i0_LQ_PC3Root_c574/f1p0/636	27.8012	70.9357	-1.3514	6.1474e-08	7.6669e-07	i0_LQ_PC3Stem_c8311/f1p0/550	1.77783	29.7925	-4.0668	1.7558e-08	4.2434e-07	i0_LQ_PC3Stem_c6184/f1p0/712	79.6969	39.5478	1.0109	0.00038065	0.0035121	i0_LQ_PC3Stem_c7921/f1p0/807	241.483	1533.3	-2.6666	9.2886e-210	1.2859e-206	i1_HQ_P3Flower_c2634/f4p0/1916	20.8107	2.54545	3.0313	0.00012439	0.0015237
i0_LQ_PC3Stem_c4324/f1p3/729	1393.38	65.6639	4.4073	4.4502e-272	4.5665e-269	i0_LQ_PC3Root_c581/f1p0/724	0	202.692	-8.6631	2.0733e-44	1.8097e-42	i0_LQ_PC3Stem_c8320/f1p0/497	1.63927	40.7142	-4.6344	1.3257e-11	4.6409e-10	i0_LQ_PC3Stem_c6239/f1p1/977	66.8805	25.8682	1.3704	2.7317e-05	0.00033279	i0_LQ_PC3Stem_c7926/f1p0/365	2.0796	50.998	-4.6161	1.3695e-12	5.9152e-11	i1_HQ_P3Flower_c2684/f5p4/1998	0.0538942	21.3701	-8.6312	8.5397e-06	0.00013594
i0_LQ_PC3Stem_c4443/f1p0/949	15.3965	71.0583	-2.2064	1.9805e-12	6.9606e-11	i0_LQ_PC3Root_c595/f1p0/888	10.0488	143.795	-3.8389	4.1209e-36	2.8673e-34	i0_LQ_PC3Stem_c8329/f1p0/824	115.561	16.39	2.8178	1.7971e-17	9.8304e-16	i0_LQ_PC3Stem_c6343/f1p0/988	49.1352	0	6.6187	7.2185e-13	2.3628e-11	i0_LQ_PC3Stem_c7954/f1p3/872	39.2907	14.631	1.4252	0.00022389	0.0026899	i1_HQ_P3Flower_c2730/f3p0/1968	12.5065	0	4.6446	0.00046473	0.0048401
i0_LQ_PC3Stem_c4464/f1p0/492	0	12.5822	-4.6533	0.00012233	0.0014071	i0_LQ_PC3Root_c596/f1p0/821	275.04	136.99	1.0056	1.4405e-06	1.4862e-05	i0_LQ_PC3Stem_c833/f2p0/845	32.3577	1.38982	4.5411	3.2255e-08	7.5242e-07	i0_LQ_PC3Stem_c6367/f1p4/875	14.3163	0	4.8396	0.00012043	0.001269	i0_LQ_PC3Stem_c7998/f1p0/730	0.43781	72.8538	-7.3786	2.513e-17	1.5751e-15	i1_HQ_P3Flower_c2771/f5p5/1951	22.2888	1.38645	4.0069	7.412e-06	0.00011935
i0_LQ_PC3Stem_c4514/f1p0/363	18.1026	1.70169	3.4112	0.00029445	0.0030721	i0_LQ_PC3Root_c605/f1p0/1017	31.0082	701.059	-4.4988	1.5771e-180	9.693e-178	i0_LQ_PC3Stem_c8374/f1p0/776	99.5801	37.2653	1.418	2.5613e-06	4.5126e-05	i0_LQ_PC3Stem_c6470/f1p0/713	4.04286	25.5089	-2.6576	2.4535e-05	0.00030237	i0_LQ_PC3Stem_c8109/f1p0/770	54.5768	8.33523	2.711	1.6333e-10	5.6603e-09	i1_HQ_P3Flower_c2786/f5p0/1868	209.871	508.059	-1.2755	1.1797e-35	1.7372e-33
i0_LQ_PC3Stem_c4720/f1p1/662	0.376566	11.0857	-4.8797	0.00028783	0.0030108	i0_LQ_PC3Root_c619/f1p0/428	0.933186	40.8177	-5.4509	2.159e-12	4.2949e-11	i0_LQ_PC3Stem_c858/f2p0/396	11.3528	65.4712	-2.5278	3.3356e-12	1.2405e-10	i0_LQ_PC3Stem_c6544/f1p25/908	177.843	392.331	-1.1415	3.6933e-21	2.1854e-19	i0_LQ_PC3Stem_c8110/f1p0/626	4.3781	22.9974	-2.3931	0.00039562	0.0044226	i1_HQ_P3Flower_c2817/f4p0/1971	9.58521	30.7802	-1.6831	0.00022731	0.0026086
i0_LQ_PC3Stem_c4733/f1p2/617	15.5082	0.544539	4.8318	0.00013932	0.0015781	i0_LQ_PC3Root_c626/f1p0/871	7.6501	26.8904	-1.8135	8.2409e-05	0.00061659	i0_LQ_PC3Stem_c8583/f1p0/964	0.624486	50.7919	-6.3458	2.7335e-14	1.2128e-12	i0_LQ_PC3Stem_c6649/f1p5/954	232.136	469.741	-1.0169	3.5057e-21	2.0782e-19	i0_LQ_PC3Stem_c8140/f1p0/874	16.7643	0	5.0673	1.5534e-05	0.00025443	i1_HQ_P3Flower_c28392/f2p0/1751	51.0188	209.099	-2.0351	3.648e-27	3.7524e-25
i0_LQ_PC3Stem_c4746/f1p0/642	56.2104	2.57058	4.4507	1.2626e-12	4.5226e-11	i0_LQ_PC3Root_c649/f1p0/828	0	213.48	-8.738	2.9034e-46	2.6978e-44	i0_LQ_PC3Stem_c8593/f1p0/718	5.30813	23.2427	-2.1305	0.00014792	0.0017917	i0_LQ_PC3Stem_c6751/f1p3/989	0.635307	15.7185	-4.6289	4.6776e-05	0.00054409	i0_LQ_PC3Stem_c8144/f1p0/939	96.4249	28.6273	1.752	3.4801e-11	1.3003e-09	i1_HQ_P3Flower_c28400/f2p0/1340	114.768	23.0058	2.3187	1.4604e-14	7.0015e-13
i0_LQ_PC3Stem_c4787/f1p0/480	0.904727	19.3286	-4.4171	2.3265e-06	3.854e-05	i0_LQ_PC3Root_c684/f1p3/595	48.6068	107.916	-1.1507	1.2373e-09	1.8859e-08	i0_LQ_PC3Stem_c8649/f1p0/594	0	15.6532	-4.9684	2.3025e-05	0.00033583	i0_LQ_PC3Stem_c6827/f1p3/542	3.1748	44.914	-3.8224	5.8278e-11	1.5875e-09	i0_LQ_PC3Stem_c8147/f1p6/942	24.8457	144.611	-2.5411	2.9267e-20	2.2122e-18	i1_HQ_P3Flower_c28407/f2p0/1185	33.9591	407.681	-3.5856	5.4515e-87	2.7237e-84
i0_LQ_PC3Stem_c4969/f1p0/960	1.33048	18.5123	-3.7985	7.9e-06	0.00011821	i0_LQ_PC3Root_c688/f1p0/506	0	19.9555	-5.3187	9.134e-07	9.7071e-06	i0_LQ_PC3Stem_c8689/f1p5/869	28.2833	119.905	-2.0839	1.6789e-17	9.2038e-16	i0_LQ_PC3Stem_c6853/f1p2/850	1214.32	61.5375	4.3025	3.9732e-261	8.5575e-258	i0_LQ_PC3Stem_c8156/f1p6/968	1.80597	39.631	-4.4558	5.8318e-10	1.9095e-08	i1_HQ_P3Flower_c28417/f2p1/1468	258.211	14.1956	4.185	5.5345e-54	1.3536e-51
i0_LQ_PC3Stem_c4993/f1p1/892	0.645082	59.2496	-6.5212	9.35e-17	4.5053e-15	i0_LQ_PC3Root_c702/f1p0/790	4.19772	87.5494	-4.3824	6.7818e-24	2.8219e-22	i0_LQ_PC3Stem_c8747/f1p0/781	0	24.3388	-5.6052	1.0914e-07	2.3646e-06	i0_LQ_PC3Stem_c6978/f1p0/665	31.8231	4.85028	2.7139	3.9556e-06	5.6521e-05	i0_LQ_PC3Stem_c8172/f1p4/846	0.634824	12.9365	-4.3489	0.00043676	0.0048278	i1_HQ_P3Flower_c28494/f2p3/1200	122.133	26.4261	2.2084	1.5979e-14	7.6345e-13
i0_LQ_PC3Stem_c5056/f1p0/971	8.49572	36.1051	-2.0874	1.0879e-06	1.915e-05	i0_LQ_PC3Root_c706/f1p0/638	0	20.0803	-5.3277	8.4375e-07	9.0255e-06	i0_LQ_PC3Stem_c8802/f1p1/777	0.660003	44.605	-6.0786	7.8133e-13	3.0698e-11	i0_LQ_PC3Stem_c7042/f1p21/505	14.9008	0	4.8973	8.4712e-05	0.00092694	i0_LQ_PC3Stem_c8208/f1p0/556	38.9049	146.561	-1.9135	1.641e-14	8.4581e-13	i1_HQ_P3Flower_c2898/f4p0/1773	316.015	155.965	1.0188	8.6471e-11	2.9149e-09
i0_LQ_PC3Stem_c5112/f1p0/868	4.07893	22.6623	-2.474	2.6574e-05	0.00035714	i0_LQ_PC3Root_c711/f1p15/770	2.57032	39.4831	-3.9412	3.6236e-11	6.4437e-10	i0_LQ_PC3Stem_c881/f2p0/750	12.8297	70.0146	-2.4482	1.3757e-12	5.2808e-11	i0_LQ_PC3Stem_c7098/f1p0/894	229.132	13.6423	4.07	2.7401e-49	4.5051e-47	i0_LQ_PC3Stem_c8215/f1p2/457	33.8268	79.7482	-1.2373	6.9907e-05	0.00097481	i1_HQ_P3Flower_c2907/f2p0/1850	14.092	0	4.8168	0.00018119	0.002135
i0_LQ_PC3Stem_c5133/f1p1/683	95.593	33.5696	1.5097	5.7768e-06	8.8735e-05	i0_LQ_PC3Root_c712/f1p0/892	250.939	3.13729	6.3217	2.3564e-55	2.7262e-53	i0_LQ_PC3Stem_c8833/f1p0/827	0	103.604	-7.6949	3.0842e-25	2.6312e-23	i0_LQ_PC3Stem_c7133/f1p1/869	10.9157	47.5148	-2.122	4.0766e-07	6.8774e-06	i0_LQ_PC3Stem_c8237/f1p1/747	0.656715	39.5432	-5.912	1.3647e-10	4.7736e-09	i1_HQ_P3Flower_c2921/f3p15/1848	27.3694	1.586	4.1091	5.5125e-07	1.0886e-05
i0_LQ_PC3Stem_c5280/f1p0/1003	105.914	7.88963	3.7468	5.7746e-20	3.3711e-18	i0_LQ_PC3Root_c773/f1p0/920	0	14.8102	-4.8885	2.5767e-05	0.00021368	i0_LQ_PC3Stem_c889/f2p0/865	2.2864	40.4339	-4.1444	4.2671e-11	1.426e-09	i0_LQ_PC3Stem_c7259/f1p0/592	0.635307	13.9221	-4.4538	0.00014382	0.0014825	i0_LQ_PC3Stem_c8246/f1p0/1089	51.4454	22.9693	1.1633	0.00024621	0.0029221	i1_HQ_P3Flower_c3044/f2p0/1654	0	22.52	-5.4931	4.3736e-07	8.7628e-06
i0_LQ_PC3Stem_c5298/f1p0/737	76.2878	26.4777	1.5267	4.2291e-05	0.00054418	i0_LQ_PC3Root_c780/f1p0/986	4042.59	2.51066	10.653	0	0	i0_LQ_PC3Stem_c8897/f1p0/910	23.7765	52.8727	-1.153	8.7238e-05	0.0011231	i0_LQ_PC3Stem_c7395/f1p0/852	25.7207	6.3898	2.0091	0.0005613	0.0049297	i0_LQ_PC3Stem_c8285/f1p0/467	3.00392	28.5413	-3.2481	2.8805e-06	5.4886e-05	i1_HQ_P3Flower_c30540/f17p0/1967	10.9692	40.2592	-1.8759	6.4536e-06	0.00010525
i0_LQ_PC3Stem_c5322/f1p2/525	57.1704	18.4999	1.6277	0.00016572	0.0018442	i0_LQ_PC3Root_c795/f1p0/957	3.28644	17.4933	-2.4122	0.00023982	0.0016111	i0_LQ_PC3Stem_c8945/f1p0/928	0	22.1189	-5.4672	4.1515e-07	8.2987e-06	i0_LQ_PC3Stem_c7405/f1p4/721	27.2604	4.67064	2.5451	3.8058e-05	0.00045137	i0_LQ_PC3Stem_c8311/f1p0/550	6.50312	33.0785	-2.3467	2.7126e-05	0.00042005	i1_HQ_P3Flower_c31126/f5p0/1738	54.4473	5.43206	3.3253	8.2243e-11	2.7804e-09
i0_LQ_PC3Stem_c5438/f1p1/795	9.04404	27.3879	-1.5985	0.0002441	0.0026007	i0_LQ_PC3Root_c799/f1p0/472	46.8865	3.31921	3.8203	1.0113e-09	1.5563e-08	i0_LQ_PC3Stem_c9000/f1p1/816	51.4529	11.8162	2.1225	2.4946e-06	4.4045e-05	i0_LQ_PC3Stem_c7437/f1p0/632	15.9687	45.1229	-1.4986	8.9942e-05	0.00097739	i0_LQ_PC3Stem_c8314/f1p0/968	220.744	81.3712	1.4398	1.2666e-18	8.6536e-17	i1_HQ_P3Flower_c31266/f4p0/1370	1.00676	48.1535	-5.5798	1.4752e-13	6.4569e-12
i0_LQ_PC3Stem_c5459/f1p0/763	13.2996	0.311976	5.4138	0.00032145	0.0033144	i0_LQ_PC3Root_c819/f1p0/865	0.0811467	30.4851	-8.5534	4.8155e-08	6.0855e-07	i0_LQ_PC3Stem_c904/f2p0/932	0	31.1879	-5.9629	1.9824e-09	5.4398e-08	i0_LQ_PC3Stem_c7503/f1p0/722	0	32.5301	-6.0237	2.3402e-09	5.3055e-08	i0_LQ_PC3Stem_c8320/f1p0/497	0.164179	45.2048	-8.1051	9.8863e-11	3.5253e-09	i1_HQ_P3Flower_c31466/f3p0/1874	0	11.5787	-4.5334	0.00038836	0.0041553
i0_LQ_PC3Stem_c5462/f1p3/875	2.37834	230.31	-6.5975	3.9765e-60	7.3159e-58	i0_LQ_PC3Root_c821/f1p0/510	0.0389504	18.5618	-8.8965	3.0653e-05	0.00024995	i0_LQ_PC3Stem_c9075/f1p0/770	32.5142	7.70012	2.0781	0.00022845	0.0026388	i0_LQ_PC3Stem_c763/f3p0/801	78.4748	37.4082	1.0689	0.0002159	0.0021279	i0_LQ_PC3Stem_c8355/f1p0/954	408.212	869.572	-1.091	9.9929e-32	1.2537e-29	i1_HQ_P3Flower_c3278/f2p1/1847	17.8619	0	5.1588	2.0222e-05	0.00029916
i0_LQ_PC3Stem_c5494/f1p9/495	852.754	30.8748	4.7876	7.6222e-175	4.5895e-172	i0_LQ_PC3Root_c822/f1p0/615	21.6154	59.0378	-1.4496	2.6797e-07	3.072e-06	i0_LQ_PC3Stem_c9078/f1p0/538	1.40509	424.179	-8.2379	8.6653e-93	3.0152e-90	i0_LQ_PC3Stem_c7804/f1p0/654	159.578	58.4064	1.4501	1.2481e-11	3.6295e-10	i0_LQ_PC3Stem_c8467/f1p1/672	32.8631	1.97453	4.0569	6.5759e-09	1.8713e-07	i1_HQ_P3Flower_c32886/f4p0/1838	85.3887	240.758	-1.4955	1.2982e-21	1.01e-19
i0_LQ_PC3Stem_c5582/f1p0/728	68.8137	7.72565	3.155	1.2508e-11	4.0664e-10	i0_LQ_PC3Root_c851/f1p0/527	0	379.292	-9.5672	1.9713e-72	3.2857e-70	i0_LQ_PC3Stem_c9134/f1p0/792	117.31	48.2491	1.2818	3.371e-06	5.8206e-05	i0_LQ_PC3Stem_c7850/f1p40/889	0	90.3392	-7.4973	9.5035e-22	5.8095e-20	i0_LQ_PC3Stem_c8517/f1p1/904	111.691	29.3414	1.9285	3.7368e-14	1.8734e-12	i1_HQ_P3Flower_c33450/f2p4/1676	57.2877	13.9982	2.033	6.9069e-07	1.3435e-05
i0_LQ_PC3Stem_c5638/f1p0/990	2.40696	95.4697	-5.3098	1.0231e-26	8.1112e-25	i0_LQ_PC3Root_c861/f1p0/948	0.324587	46.156	-7.1518	5.7219e-13	1.1989e-11	i0_LQ_PC3Stem_c9232/f1p1/703	0.858668	13.5582	-3.9809	0.00015671	0.0018863	i0_LQ_PC3Stem_c7954/f1p3/872	41.4653	1.63652	4.6632	8.0797e-11	2.1644e-09	i0_LQ_PC3Stem_c8518/f1p1/637	0.656715	15.8963	-4.5973	7.7148e-05	0.0010619	i1_HQ_P3Flower_c33636/f3p0/1729	169.761	397.359	-1.2269	7.2512e-27	7.3828e-25
i0_LQ_PC3Stem_c5735/f1p0/922	149.925	31.0599	2.2711	7.2058e-16	3.2873e-14	i0_LQ_PC3Root_c864/f1p0/941	393.379	140.012	1.4904	3.5613e-19	1.1279e-17	i0_LQ_PC3Stem_c9265/f1p0/976	5.65823	22.6762	-2.0028	0.00029351	0.003298	i0_LQ_PC3Stem_c7998/f1p0/730	0.462041	21.8263	-5.5619	9.7724e-07	1.5583e-05	i0_LQ_PC3Stem_c8526/f1p0/987	18.5878	50.3449	-1.4375	0.00032469	0.0037252	i1_HQ_P3Flower_c3393/f4p18/1883	7.37599	29.1877	-1.9845	7.0885e-05	0.00093163
i0_LQ_PC3Stem_c5823/f1p7/833	471.653	19.4508	4.5998	1.1014e-95	3.3157e-93	i0_LQ_PC3Root_c889/f1p0/572	0	69.6455	-7.122	7.7796e-19	2.4197e-17	i0_LQ_PC3Stem_c9318/f1p0/729	382.916	130.333	1.5548	1.3672e-23	1.0805e-21	i0_LQ_PC3Stem_c8109/f1p0/770	57.5975	13.0338	2.1437	7.0971e-08	1.3354e-06	i0_LQ_PC3Stem_c858/f2p0/396	8.50172	72.6923	-3.096	2.9846e-13	1.3693e-11	i1_HQ_P3Flower_c3463/f5p0/2007	0	15.7794	-4.98	2.6651e-05	0.00038483
i0_LQ_PC3Stem_c5865/f1p0/450	19.5351	0	5.288	1.382e-05	0.00019735	i0_LQ_PC3Root_c891/f1p6/537	0	236.488	-8.8856	3.8423e-50	3.8754e-48	i0_LQ_PC3Stem_c9336/f1p0/807	96.088	29.3735	1.7098	5.4545e-08	1.2359e-06	i0_LQ_PC3Stem_c8140/f1p0/874	17.6921	2.06676	3.0977	0.00023207	0.0022687	i0_LQ_PC3Stem_c8583/f1p0/964	0.164179	56.394	-8.4241	1.1663e-12	5.0652e-11	i1_HQ_P3Flower_c3702/f4p5/1706	28.8312	2.36419	3.6082	9.5929e-07	1.8243e-05
i0_LQ_PC3Stem_c5923/f1p9/567	2.23924	16.0861	-2.8447	0.00016632	0.0018495	i0_LQ_PC3Root_c897/f1p0/485	5.31511	53.9582	-3.3437	1.6678e-13	3.6501e-12	i0_LQ_PC3Stem_c9369/f1p0/853	0.487489	15.1235	-4.9553	3.183e-05	0.00045233	i0_LQ_PC3Stem_c8147/f1p6/942	26.2208	78.6374	-1.5845	7.5608e-08	1.4169e-06	i0_LQ_PC3Stem_c8593/f1p0/718	3.99501	25.8062	-2.6914	5.5741e-05	0.00079772	i1_HQ_P3Flower_c38820/f2p0/1836	3.93427	36.7073	-3.2219	1.202e-08	3.0661e-07
[truncated: 8,762 more rows]
