# Supplementary material for: Characterization and Analysis of the Full-Length Transcriptomes of Multiple Organs in Pseudotaxus chienii (W.C.Cheng) W.C.Cheng
Source: Int J Mol Sci. 2020 Jun 17;21(12):4305. doi: 10.3390/ijms21124305 (PMC7352595; doi:10.3390/ijms21124305)
Supplement: Supplementary file 1 [file ijms-21-04305-s001.zip › Supplementary Files/Table S13.xlsx]

## Sheet: sheet
Table S13. Gene Ontology (GO) enrichment analysis of differentially expressed genes (DEGs) from paired combinations of root, stem, leaf, and strobilus.
leaf vs. strobilus									leaf vs. root									leaf vs. stem									strobilus vs. root									strobilus vs. stem									stem vs. root
GO_accession	Description	Term_type	Over_represented_pValue	Corrected_pValue	DEG_item	DEG_list	Bg_item	Bg_list	GO_accession	Description	Term_type	Over_represented_pValue	Corrected_pValue	DEG_item	DEG_list	Bg_item	Bg_list	GO_accession	Description	Term_type	Over_represented_pValue	Corrected_pValue	DEG_item	DEG_list	Bg_item	Bg_list	GO_accession	Description	Term_type	Over_represented_pValue	Corrected_pValue	DEG_item	DEG_list	Bg_item	Bg_list	GO_accession	Description	Term_type	Over_represented_pValue	Corrected_pValue	DEG_item	DEG_list	Bg_item	Bg_list	GO_accession	Description	Term_type	Over_represented_pValue	Corrected_pValue
GO:0008152	metabolic process	biological_process	7.1039e-32	6.6862e-29	3220	5275	59901	114508	GO:0003824	catalytic activity	molecular_function	2.2515e-86	1.5136e-83	4446	7162	58641	114508	GO:0008152	metabolic process	biological_process	2.5045e-34	5.8931e-31	2992	4846	59901	114508	GO:0003824	catalytic activity	molecular_function	3.4249e-77	3.2235e-74	3334	5284	58641	114508	GO:0008152	metabolic process	biological_process	3.9043e-19	4.5934e-16	2993	5064	59901	114508	GO:0003824	catalytic activity	molecular_function	1.0414e-48	7.0015e-46
GO:0003824	catalytic activity	molecular_function	7.6103e-48	3.5814e-44	3186	5275	58641	114508	GO:0008152	metabolic process	biological_process	2.5299e-52	1.3229e-49	4429	7162	59901	114508	GO:0003824	catalytic activity	molecular_function	1.626e-37	7.6521e-34	2889	4846	58641	114508	GO:0008152	metabolic process	biological_process	3.346e-29	1.7496e-26	3201	5284	59901	114508	GO:0003824	catalytic activity	molecular_function	1.2064e-30	5.6775e-27	2957	5064	58641	114508	GO:0008152	metabolic process	biological_process	1.1123e-24	4.362e-22
GO:0005488	binding	molecular_function	0.99548	1	2883	5275	69375	114508	GO:0005488	binding	molecular_function	0.0024795	0.047627	4180	7162	69375	114508	GO:0005488	binding	molecular_function	0.0046253	0.075843	2817	4846	69375	114508	GO:0005488	binding	molecular_function	0.98418	1	2921	5284	69375	114508	GO:0005488	binding	molecular_function	0.99758	1	2775	5064	69375	114508	GO:0005488	binding	molecular_function	0.59877	1
GO:0009987	cellular process	biological_process	0.99019	1	2378	5275	54752	114508	GO:0044699	single-organism process	biological_process	4.1873e-35	1.7914e-32	3230	7162	42413	114508	GO:0009987	cellular process	biological_process	0.40127	1	2268	4846	54752	114508	GO:0044699	single-organism process	biological_process	8.0811e-22	2.9254e-19	2343	5284	42413	114508	GO:0009987	cellular process	biological_process	0.96226	1	2305	5064	54752	114508	GO:0044699	single-organism process	biological_process	1.1074e-20	4.0086e-18
GO:0044699	single-organism process	biological_process	1.321e-14	3.4536e-12	2277	5275	42413	114508	GO:0009987	cellular process	biological_process	1	1	3098	7162	54752	114508	GO:0071704	organic substance metabolic process	biological_process	1.526e-08	1.355e-06	2112	4846	46801	114508	GO:0009987	cellular process	biological_process	1	1	2142	5284	54752	114508	GO:0071704	organic substance metabolic process	biological_process	5.4934e-05	0.004238	2160	5064	46801	114508	GO:0009987	cellular process	biological_process	1	1
GO:0071704	organic substance metabolic process	biological_process	0.006517	0.14675	2197	5275	46801	114508	GO:0071704	organic substance metabolic process	biological_process	0.65622	1	2856	7162	46801	114508	GO:0044699	single-organism process	biological_process	6.278e-13	1.7379e-10	2086	4846	42413	114508	GO:0071704	organic substance metabolic process	biological_process	0.99517	1	2027	5284	46801	114508	GO:0044699	single-organism process	biological_process	2.3538e-12	7.912e-10	2156	5064	42413	114508	GO:0071704	organic substance metabolic process	biological_process	0.98136	1
GO:0044238	primary metabolic process	biological_process	0.0088171	0.17808	2088	5275	44678	114508	GO:0044238	primary metabolic process	biological_process	0.76546	1	2702	7162	44678	114508	GO:0044238	primary metabolic process	biological_process	1.219e-08	1.1377e-06	2016	4846	44678	114508	GO:0044238	primary metabolic process	biological_process	0.9955	1	1923	5284	44678	114508	GO:0044238	primary metabolic process	biological_process	4.5694e-05	0.0035839	2061	5064	44678	114508	GO:0044238	primary metabolic process	biological_process	0.92307	1
GO:0044237	cellular metabolic process	biological_process	0.42175	1	1790	5275	40075	114508	GO:0043167	ion binding	molecular_function	1.5447e-20	4.5433e-18	2585	7162	39388	114508	GO:0044237	cellular metabolic process	biological_process	0.00035241	0.0091124	1747	4846	40075	114508	GO:0043167	ion binding	molecular_function	2.8355e-11	4.4479e-09	1856	5284	39388	114508	GO:0044237	cellular metabolic process	biological_process	0.9113	1	1674	5064	40075	114508	GO:0043167	ion binding	molecular_function	1.8748e-13	4.2013e-11
GO:0043167	ion binding	molecular_function	0.0073033	0.158	1711	5275	39388	114508	GO:1901363	heterocyclic compound binding	molecular_function	6.7864e-10	5.2356e-08	2497	7162	39795	114508	GO:0043167	ion binding	molecular_function	1.6281e-13	5.8937e-11	1720	4846	39388	114508	GO:1901363	heterocyclic compound binding	molecular_function	0.019732	0.44811	1740	5284	39795	114508	GO:0043167	ion binding	molecular_function	0.010488	0.23276	1653	5064	39388	114508	GO:1901363	heterocyclic compound binding	molecular_function	0.0059985	0.16472
GO:1901363	heterocyclic compound binding	molecular_function	0.081036	0.77669	1703	5275	39795	114508	GO:0097159	organic cyclic compound binding	molecular_function	7.0289e-10	5.326e-08	2497	7162	39798	114508	GO:1901363	heterocyclic compound binding	molecular_function	3.5119e-05	0.0012334	1646	4846	39795	114508	GO:0097159	organic cyclic compound binding	molecular_function	0.019997	0.44813	1740	5284	39798	114508	GO:1901363	heterocyclic compound binding	molecular_function	0.76438	1	1576	5064	39795	114508	GO:0097159	organic cyclic compound binding	molecular_function	0.0060878	0.16472
GO:0097159	organic cyclic compound binding	molecular_function	0.081869	0.78172	1703	5275	39798	114508	GO:0044237	cellular metabolic process	biological_process	0.98423	1	2344	7162	40075	114508	GO:0097159	organic cyclic compound binding	molecular_function	3.5992e-05	0.0012547	1646	4846	39798	114508	GO:0044710	single-organism metabolic process	biological_process	1.6095e-45	9.4676e-43	1590	5284	23526	114508	GO:0097159	organic cyclic compound binding	molecular_function	0.76609	1	1576	5064	39798	114508	GO:0044237	cellular metabolic process	biological_process	1	1
GO:0044710	single-organism metabolic process	biological_process	3.288e-43	3.8684e-40	1584	5275	23526	114508	GO:0044710	single-organism metabolic process	biological_process	1.0233e-82	6.0193e-80	2257	7162	23526	114508	GO:0044710	single-organism metabolic process	biological_process	2.0083e-33	3.1503e-30	1422	4846	23526	114508	GO:0044237	cellular metabolic process	biological_process	1	1	1528	5284	40075	114508	GO:0043170	macromolecule metabolic process	biological_process	0.72849	1	1401	5064	33728	114508	GO:0044710	single-organism metabolic process	biological_process	2.2308e-36	1.3123e-33
GO:0043170	macromolecule metabolic process	biological_process	0.971	1	1411	5275	33728	114508	GO:0043170	macromolecule metabolic process	biological_process	0.99659	1	1906	7162	33728	114508	GO:0043170	macromolecule metabolic process	biological_process	0.10051	0.86161	1389	4846	33728	114508	GO:0043170	macromolecule metabolic process	biological_process	1	1	1311	5284	33728	114508	GO:0044710	single-organism metabolic process	biological_process	2.732e-19	4.2856e-16	1369	5064	23526	114508	GO:0043170	macromolecule metabolic process	biological_process	0.99997	1
GO:0044763	single-organism cellular process	biological_process	0.63079	1	1329	5275	29525	114508	GO:0044763	single-organism cellular process	biological_process	0.98851	1	1744	7162	29525	114508	GO:0044763	single-organism cellular process	biological_process	0.63631	1	1220	4846	29525	114508	GO:0044763	single-organism cellular process	biological_process	0.99977	1	1235	5284	29525	114508	GO:0044763	single-organism cellular process	biological_process	0.10522	0.9767	1322	5064	29525	114508	GO:0044763	single-organism cellular process	biological_process	0.97625	1
GO:0044260	cellular macromolecule metabolic process	biological_process	0.99995	1	1190	5275	30510	114508	GO:0044260	cellular macromolecule metabolic process	biological_process	0.99999	1	1638	7162	30510	114508	GO:0044260	cellular macromolecule metabolic process	biological_process	0.27088	1	1218	4846	30510	114508	GO:0016740	transferase activity	molecular_function	2.0795e-08	2.2758e-06	1090	5284	22588	114508	GO:0044260	cellular macromolecule metabolic process	biological_process	0.99773	1	1180	5064	30510	114508	GO:0044260	cellular macromolecule metabolic process	biological_process	1	1
GO:0006807	nitrogen compound metabolic process	biological_process	0.96195	1	1081	5275	24359	114508	GO:0016740	transferase activity	molecular_function	1.8005e-13	2.6479e-11	1517	7162	22588	114508	GO:0006807	nitrogen compound metabolic process	biological_process	0.33701	1	1052	4846	24359	114508	GO:0044260	cellular macromolecule metabolic process	biological_process	1	1	1073	5284	30510	114508	GO:0016787	hydrolase activity	molecular_function	9.7788e-12	2.707e-09	1069	5064	21315	114508	GO:0016740	transferase activity	molecular_function	1.8936e-05	0.0012441
GO:0016787	hydrolase activity	molecular_function	5.2642e-05	0.0024288	1033	5275	21315	114508	GO:0055114	oxidation-reduction process	biological_process	3.9515e-112	9.2978e-109	1475	7162	11495	114508	GO:0036094	small molecule binding	molecular_function	1.2625e-11	2.5832e-09	1040	4846	24914	114508	GO:0016787	hydrolase activity	molecular_function	3.0613e-06	0.00019746	1056	5284	21315	114508	GO:0006807	nitrogen compound metabolic process	biological_process	0.9626	1	1038	5064	24359	114508	GO:0036094	small molecule binding	molecular_function	0.010817	0.26793
GO:0009058	biosynthetic process	biological_process	0.050962	0.56035	1025	5275	20767	114508	GO:0036094	small molecule binding	molecular_function	5.9031e-08	3.3878e-06	1474	7162	24914	114508	GO:0016740	transferase activity	molecular_function	5.2154e-10	7.9174e-08	1016	4846	22588	114508	GO:0055114	oxidation-reduction process	biological_process	1.4414e-70	9.6903e-68	1051	5284	11495	114508	GO:0005515	protein binding	molecular_function	0.98699	1	975	5064	27288	114508	GO:0005515	protein binding	molecular_function	0.98006	1
GO:0036094	small molecule binding	molecular_function	0.0063291	0.14529	1016	5275	24914	114508	GO:0016491	oxidoreductase activity	molecular_function	2.9145e-113	1.3716e-109	1464	7162	11287	114508	GO:0000166	nucleotide binding	molecular_function	5.8787e-11	9.8804e-09	1009	4846	24373	114508	GO:0016491	oxidoreductase activity	molecular_function	3.8136e-72	2.9911e-69	1046	5284	11287	114508	GO:0016740	transferase activity	molecular_function	0.0064801	0.16373	972	5064	22588	114508	GO:0055114	oxidation-reduction process	biological_process	9.382e-55	7.3586e-52
GO:0000166	nucleotide binding	molecular_function	0.0048844	0.1191	993	5275	24373	114508	GO:0000166	nucleotide binding	molecular_function	1.6338e-07	8.0931e-06	1436	7162	24373	114508	GO:1901265	nucleoside phosphate binding	molecular_function	5.8787e-11	9.8804e-09	1009	4846	24373	114508	GO:0043169	cation binding	molecular_function	2.0028e-18	4.7126e-16	994	5284	16867	114508	GO:0016020	membrane	cellular_component	0.69943	1	972	5064	22292	114508	GO:0016491	oxidoreductase activity	molecular_function	6.8172e-56	6.4163e-53
GO:1901265	nucleoside phosphate binding	molecular_function	0.0048844	0.1191	993	5275	24373	114508	GO:1901265	nucleoside phosphate binding	molecular_function	1.6338e-07	8.0931e-06	1436	7162	24373	114508	GO:0009058	biosynthetic process	biological_process	0.00052862	0.012628	988	4846	20767	114508	GO:0016020	membrane	cellular_component	0.92201	1	990	5284	22292	114508	GO:0009058	biosynthetic process	biological_process	0.48519	1	942	5064	20767	114508	GO:0016020	membrane	cellular_component	0.74661	1
GO:0016020	membrane	cellular_component	0.89918	1	992	5275	22292	114508	GO:0005515	protein binding	molecular_function	0.99417	1	1385	7162	27288	114508	GO:0005515	protein binding	molecular_function	0.42631	1	980	4846	27288	114508	GO:0046872	metal ion binding	molecular_function	1.7944e-18	4.4445e-16	983	5284	16597	114508	GO:0036094	small molecule binding	molecular_function	0.31475	1	934	5064	24914	114508	GO:0016787	hydrolase activity	molecular_function	0.0058499	0.16194
GO:0016740	transferase activity	molecular_function	0.031358	0.42774	989	5275	22588	114508	GO:0043168	anion binding	molecular_function	0.0006142	0.014452	1382	7162	24114	114508	GO:0043168	anion binding	molecular_function	3.5293e-08	2.9443e-06	978	4846	24114	114508	GO:0036094	small molecule binding	molecular_function	0.24763	1	982	5284	24914	114508	GO:0034641	cellular nitrogen compound metabolic process	biological_process	0.99701	1	920	5064	22320	114508	GO:0043169	cation binding	molecular_function	1.7421e-17	5.4654e-15
GO:0043168	anion binding	molecular_function	0.038014	0.4683	970	5275	24114	114508	GO:0006807	nitrogen compound metabolic process	biological_process	1	1	1352	7162	24359	114508	GO:0034641	cellular nitrogen compound metabolic process	biological_process	0.85191	1	922	4846	22320	114508	GO:0000166	nucleotide binding	molecular_function	0.21461	1	960	5284	24373	114508	GO:0043168	anion binding	molecular_function	0.41404	1	901	5064	24114	114508	GO:0000166	nucleotide binding	molecular_function	0.021594	0.42167
GO:0055114	oxidation-reduction process	biological_process	5.3527e-45	9.9205e-42	963	5275	11495	114508	GO:0016020	membrane	cellular_component	0.93733	1	1347	7162	22292	114508	GO:1901360	organic cyclic compound metabolic process	biological_process	0.0012892	0.026965	913	4846	20039	114508	GO:1901265	nucleoside phosphate binding	molecular_function	0.21461	1	960	5284	24373	114508	GO:0000166	nucleotide binding	molecular_function	0.44601	1	901	5064	24373	114508	GO:1901265	nucleoside phosphate binding	molecular_function	0.021594	0.42167
GO:0016491	oxidoreductase activity	molecular_function	6.3241e-45	9.9205e-42	953	5275	11287	114508	GO:0043169	cation binding	molecular_function	2.0279e-19	5.0228e-17	1304	7162	16867	114508	GO:1901576	organic substance biosynthetic process	biological_process	0.0051991	0.082104	910	4846	19631	114508	GO:0043168	anion binding	molecular_function	0.71807	1	921	5284	24114	114508	GO:1901265	nucleoside phosphate binding	molecular_function	0.44601	1	901	5064	24373	114508	GO:0046872	metal ion binding	molecular_function	2.2384e-17	6.5838e-15
GO:0034641	cellular nitrogen compound metabolic process	biological_process	0.99845	1	952	5275	22320	114508	GO:0046872	metal ion binding	molecular_function	2.4798e-19	5.8349e-17	1288	7162	16597	114508	GO:0016020	membrane	cellular_component	0.97535	1	892	4846	22292	114508	GO:0005515	protein binding	molecular_function	1	1	913	5284	27288	114508	GO:1901360	organic cyclic compound metabolic process	biological_process	0.27209	1	889	5064	20039	114508	GO:0043168	anion binding	molecular_function	0.23707	1
GO:1901576	organic substance biosynthetic process	biological_process	0.18426	1	942	5275	19631	114508	GO:0009058	biosynthetic process	biological_process	0.90629	1	1283	7162	20767	114508	GO:0016787	hydrolase activity	molecular_function	0.25441	1	868	4846	21315	114508	GO:0006807	nitrogen compound metabolic process	biological_process	1	1	888	5284	24359	114508	GO:1901576	organic substance biosynthetic process	biological_process	0.71167	1	868	5064	19631	114508	GO:0006807	nitrogen compound metabolic process	biological_process	1	1
GO:1901360	organic cyclic compound metabolic process	biological_process	0.32343	1	921	5275	20039	114508	GO:0016787	hydrolase activity	molecular_function	0.46742	1	1269	7162	21315	114508	GO:0055114	oxidation-reduction process	biological_process	3.0052e-31	2.8285e-28	841	4846	11495	114508	GO:0009058	biosynthetic process	biological_process	1	1	810	5284	20767	114508	GO:0006725	cellular aromatic compound metabolic process	biological_process	0.61074	1	830	5064	19399	114508	GO:0009058	biosynthetic process	biological_process	0.99998	1
GO:0005515	protein binding	molecular_function	1	1	901	5275	27288	114508	GO:0034641	cellular nitrogen compound metabolic process	biological_process	1	1	1193	7162	22320	114508	GO:0016491	oxidoreductase activity	molecular_function	8.3589e-32	9.8343e-29	835	4846	11287	114508	GO:0019538	protein metabolic process	biological_process	0.99749	1	778	5284	19327	114508	GO:0046483	heterocycle metabolic process	biological_process	0.75263	1	815	5064	19350	114508	GO:1901360	organic cyclic compound metabolic process	biological_process	0.99963	1
GO:0044249	cellular biosynthetic process	biological_process	0.68619	1	857	5275	18782	114508	GO:1901576	organic substance biosynthetic process	biological_process	0.97086	1	1183	7162	19631	114508	GO:0044249	cellular biosynthetic process	biological_process	0.090182	0.78302	833	4846	18782	114508	GO:0034641	cellular nitrogen compound metabolic process	biological_process	1	1	776	5284	22320	114508	GO:0043169	cation binding	molecular_function	0.003817	0.10953	809	5064	16867	114508	GO:0034641	cellular nitrogen compound metabolic process	biological_process	1	1
GO:0006725	cellular aromatic compound metabolic process	biological_process	0.901	1	837	5275	19399	114508	GO:1901360	organic cyclic compound metabolic process	biological_process	0.98634	1	1168	7162	20039	114508	GO:0006725	cellular aromatic compound metabolic process	biological_process	0.11547	0.95397	830	4846	19399	114508	GO:1901576	organic substance biosynthetic process	biological_process	1	1	752	5284	19631	114508	GO:0044249	cellular biosynthetic process	biological_process	0.8814	1	807	5064	18782	114508	GO:1901576	organic substance biosynthetic process	biological_process	1	1
GO:0019538	protein metabolic process	biological_process	0.64008	1	836	5275	19327	114508	GO:0019538	protein metabolic process	biological_process	0.56191	1	1146	7162	19327	114508	GO:0097367	carbohydrate derivative binding	molecular_function	1.2329e-08	1.1377e-06	828	4846	20898	114508	GO:0097367	carbohydrate derivative binding	molecular_function	0.96719	1	733	5284	20898	114508	GO:0046872	metal ion binding	molecular_function	0.0037621	0.10951	799	5064	16597	114508	GO:0019538	protein metabolic process	biological_process	0.99004	1
GO:0046483	heterocycle metabolic process	biological_process	0.93556	1	826	5275	19350	114508	GO:0097367	carbohydrate derivative binding	molecular_function	0.0055677	0.095278	1138	7162	20898	114508	GO:0046483	heterocycle metabolic process	biological_process	0.15127	1	821	4846	19350	114508	GO:1901360	organic cyclic compound metabolic process	biological_process	1	1	725	5284	20039	114508	GO:0019538	protein metabolic process	biological_process	0.92346	1	780	5064	19327	114508	GO:0097367	carbohydrate derivative binding	molecular_function	0.52834	1
GO:0043169	cation binding	molecular_function	0.044573	0.51665	813	5275	16867	114508	GO:0032553	ribonucleotide binding	molecular_function	0.020418	0.26111	1110	7162	20732	114508	GO:0043169	cation binding	molecular_function	1.7724e-05	0.00067266	808	4846	16867	114508	GO:0032553	ribonucleotide binding	molecular_function	0.9855	1	715	5284	20732	114508	GO:0055114	oxidation-reduction process	biological_process	2.1412e-16	1.0077e-13	774	5064	11495	114508	GO:0032553	ribonucleotide binding	molecular_function	0.67723	1
GO:0046872	metal ion binding	molecular_function	0.047423	0.52512	802	5275	16597	114508	GO:0017076	purine nucleotide binding	molecular_function	0.080913	0.69358	1079	7162	20575	114508	GO:0032553	ribonucleotide binding	molecular_function	9.2776e-07	5.1365e-05	803	4846	20732	114508	GO:0051179	localization	biological_process	0.99974	1	704	5284	17692	114508	GO:0016491	oxidoreductase activity	molecular_function	1.5437e-17	1.2108e-14	773	5064	11287	114508	GO:0006725	cellular aromatic compound metabolic process	biological_process	0.99999	1
GO:0097367	carbohydrate derivative binding	molecular_function	0.29007	1	777	5275	20898	114508	GO:0044249	cellular biosynthetic process	biological_process	0.99952	1	1078	7162	18782	114508	GO:0046872	metal ion binding	molecular_function	1.8712e-05	0.00068853	798	4846	16597	114508	GO:0051234	establishment of localization	biological_process	0.99795	1	702	5284	17300	114508	GO:0051179	localization	biological_process	0.62742	1	749	5064	17692	114508	GO:0051179	localization	biological_process	0.94423	1
GO:0032553	ribonucleotide binding	molecular_function	0.48719	1	754	5275	20732	114508	GO:0001883	purine nucleoside binding	molecular_function	0.05764	0.54782	1076	7162	20444	114508	GO:0019538	protein metabolic process	biological_process	0.19479	1	797	4846	19327	114508	GO:0006810	transport	biological_process	0.99743	1	701	5284	17253	114508	GO:0006139	nucleobase-containing compound metabolic process	biological_process	0.81132	1	743	5064	18044	114508	GO:0046483	heterocycle metabolic process	biological_process	1	1
GO:0051179	localization	biological_process	0.98207	1	735	5275	17692	114508	GO:0032549	ribonucleoside binding	molecular_function	0.05764	0.54782	1076	7162	20444	114508	GO:0017076	purine nucleotide binding	molecular_function	3.5718e-06	0.0001648	789	4846	20575	114508	GO:0017076	purine nucleotide binding	molecular_function	0.99292	1	700	5284	20575	114508	GO:0051234	establishment of localization	biological_process	0.56895	1	736	5064	17300	114508	GO:0017076	purine nucleotide binding	molecular_function	0.80372	1
GO:0006139	nucleobase-containing compound metabolic process	biological_process	0.99334	1	732	5275	18044	114508	GO:0032550	purine ribonucleoside binding	molecular_function	0.05764	0.54782	1076	7162	20444	114508	GO:0001883	purine nucleoside binding	molecular_function	1.1675e-06	6.1733e-05	788	4846	20444	114508	GO:0001883	purine nucleoside binding	molecular_function	0.99043	1	697	5284	20444	114508	GO:0006810	transport	biological_process	0.541	1	735	5064	17253	114508	GO:0001883	purine nucleoside binding	molecular_function	0.76367	1
GO:0017076	purine nucleotide binding	molecular_function	0.72025	1	730	5275	20575	114508	GO:0032555	purine ribonucleotide binding	molecular_function	0.05764	0.54782	1076	7162	20444	114508	GO:0032549	ribonucleoside binding	molecular_function	1.1675e-06	6.1733e-05	788	4846	20444	114508	GO:0032549	ribonucleoside binding	molecular_function	0.99043	1	697	5284	20444	114508	GO:0097367	carbohydrate derivative binding	molecular_function	0.68014	1	734	5064	20898	114508	GO:0032549	ribonucleoside binding	molecular_function	0.76367	1
GO:0001883	purine nucleoside binding	molecular_function	0.66566	1	728	5275	20444	114508	GO:0001882	nucleoside binding	molecular_function	0.058687	0.55126	1076	7162	20449	114508	GO:0032550	purine ribonucleoside binding	molecular_function	1.1675e-06	6.1733e-05	788	4846	20444	114508	GO:0032550	purine ribonucleoside binding	molecular_function	0.99043	1	697	5284	20444	114508	GO:0032553	ribonucleotide binding	molecular_function	0.81626	1	714	5064	20732	114508	GO:0032550	purine ribonucleoside binding	molecular_function	0.76367	1
GO:0032549	ribonucleoside binding	molecular_function	0.66566	1	728	5275	20444	114508	GO:0006725	cellular aromatic compound metabolic process	biological_process	0.99998	1	1062	7162	19399	114508	GO:0032555	purine ribonucleotide binding	molecular_function	1.1675e-06	6.1733e-05	788	4846	20444	114508	GO:0032555	purine ribonucleotide binding	molecular_function	0.99043	1	697	5284	20444	114508	GO:0017076	purine nucleotide binding	molecular_function	0.90445	1	696	5064	20575	114508	GO:0032555	purine ribonucleotide binding	molecular_function	0.76367	1
GO:0032550	purine ribonucleoside binding	molecular_function	0.66566	1	728	5275	20444	114508	GO:0035639	purine ribonucleoside triphosphate binding	molecular_function	0.064473	0.59844	1058	7162	20005	114508	GO:0001882	nucleoside binding	molecular_function	1.2088e-06	6.3206e-05	788	4846	20449	114508	GO:0001882	nucleoside binding	molecular_function	0.99062	1	697	5284	20449	114508	GO:0005623	cell	cellular_component	1	1	695	5064	20034	114508	GO:0001882	nucleoside binding	molecular_function	0.76587	1
GO:0032555	purine ribonucleotide binding	molecular_function	0.66566	1	728	5275	20444	114508	GO:0046483	heterocycle metabolic process	biological_process	0.99998	1	1054	7162	19350	114508	GO:0035639	purine ribonucleoside triphosphate binding	molecular_function	6.2209e-06	0.00026614	770	4846	20005	114508	GO:0044249	cellular biosynthetic process	biological_process	1	1	692	5284	18782	114508	GO:0044464	cell part	cellular_component	1	1	695	5064	20034	114508	GO:0051234	establishment of localization	biological_process	0.91339	1
GO:0001882	nucleoside binding	molecular_function	0.66838	1	728	5275	20449	114508	GO:0030554	adenyl nucleotide binding	molecular_function	0.013753	0.19205	1005	7162	19064	114508	GO:0030554	adenyl nucleotide binding	molecular_function	2.1265e-08	1.8196e-06	738	4846	19064	114508	GO:0035639	purine ribonucleoside triphosphate binding	molecular_function	0.99431	1	681	5284	20005	114508	GO:0001883	purine nucleoside binding	molecular_function	0.88534	1	693	5064	20444	114508	GO:0006810	transport	biological_process	0.91661	1
GO:0051234	establishment of localization	biological_process	0.96182	1	726	5275	17300	114508	GO:0032559	adenyl ribonucleotide binding	molecular_function	0.0083417	0.12913	1004	7162	18979	114508	GO:0032559	adenyl ribonucleotide binding	molecular_function	9.6475e-09	9.2655e-07	737	4846	18979	114508	GO:0006725	cellular aromatic compound metabolic process	biological_process	1	1	676	5284	19399	114508	GO:0032549	ribonucleoside binding	molecular_function	0.88534	1	693	5064	20444	114508	GO:0035639	purine ribonucleoside triphosphate binding	molecular_function	0.79332	1
GO:0006810	transport	biological_process	0.97124	1	720	5275	17253	114508	GO:0005524	ATP binding	molecular_function	0.0091766	0.13623	986	7162	18533	114508	GO:0006139	nucleobase-containing compound metabolic process	biological_process	0.43486	1	733	4846	18044	114508	GO:0046483	heterocycle metabolic process	biological_process	1	1	667	5284	19350	114508	GO:0032550	purine ribonucleoside binding	molecular_function	0.88534	1	693	5064	20444	114508	GO:0044249	cellular biosynthetic process	biological_process	1	1
GO:0005623	cell	cellular_component	1	1	720	5275	20034	114508	GO:0005623	cell	cellular_component	1	1	953	7162	20034	114508	GO:0005524	ATP binding	molecular_function	4.3298e-08	3.396e-06	719	4846	18533	114508	GO:0030554	adenyl nucleotide binding	molecular_function	0.88554	1	662	5284	19064	114508	GO:0032555	purine ribonucleotide binding	molecular_function	0.88534	1	693	5064	20444	114508	GO:0032559	adenyl ribonucleotide binding	molecular_function	0.35537	1
GO:0044464	cell part	cellular_component	1	1	720	5275	20034	114508	GO:0044464	cell part	cellular_component	1	1	953	7162	20034	114508	GO:0005623	cell	cellular_component	1	1	678	4846	20034	114508	GO:0032559	adenyl ribonucleotide binding	molecular_function	0.86405	1	660	5284	18979	114508	GO:0001882	nucleoside binding	molecular_function	0.88675	1	693	5064	20449	114508	GO:0030554	adenyl nucleotide binding	molecular_function	0.42375	1
GO:0035639	purine ribonucleoside triphosphate binding	molecular_function	0.70846	1	714	5275	20005	114508	GO:0051179	localization	biological_process	1	1	925	7162	17692	114508	GO:0044464	cell part	cellular_component	1	1	678	4846	20034	114508	GO:0005524	ATP binding	molecular_function	0.89809	1	644	5284	18533	114508	GO:0035639	purine ribonucleoside triphosphate binding	molecular_function	0.88354	1	682	5064	20005	114508	GO:0005524	ATP binding	molecular_function	0.38632	1
GO:0030554	adenyl nucleotide binding	molecular_function	0.57491	1	670	5275	19064	114508	GO:0051234	establishment of localization	biological_process	1	1	916	7162	17300	114508	GO:0051179	localization	biological_process	1	1	610	4846	17692	114508	GO:0005623	cell	cellular_component	1	1	630	5284	20034	114508	GO:0030554	adenyl nucleotide binding	molecular_function	0.8027	1	641	5064	19064	114508	GO:0006139	nucleobase-containing compound metabolic process	biological_process	1	1
GO:0032559	adenyl ribonucleotide binding	molecular_function	0.53171	1	668	5275	18979	114508	GO:0006139	nucleobase-containing compound metabolic process	biological_process	1	1	914	7162	18044	114508	GO:0010467	gene expression	biological_process	0.98628	1	609	4846	15676	114508	GO:0044464	cell part	cellular_component	1	1	630	5284	20034	114508	GO:0032559	adenyl ribonucleotide binding	molecular_function	0.77413	1	639	5064	18979	114508	GO:0005623	cell	cellular_component	1	1
GO:0005524	ATP binding	molecular_function	0.57492	1	654	5275	18533	114508	GO:0006810	transport	biological_process	1	1	909	7162	17253	114508	GO:0044267	cellular protein metabolic process	biological_process	0.77062	1	605	4846	15923	114508	GO:0046914	transition metal ion binding	molecular_function	1.8651e-15	3.6572e-13	608	5284	10113	114508	GO:0005524	ATP binding	molecular_function	0.76632	1	628	5064	18533	114508	GO:0044464	cell part	cellular_component	1	1
GO:0005622	intracellular	cellular_component	1	1	649	5275	18650	114508	GO:0005622	intracellular	cellular_component	1	1	854	7162	18650	114508	GO:0090304	nucleic acid metabolic process	biological_process	0.78965	1	605	4846	15865	114508	GO:0006139	nucleobase-containing compound metabolic process	biological_process	1	1	590	5284	18044	114508	GO:0090304	nucleic acid metabolic process	biological_process	0.98292	1	607	5064	15865	114508	GO:0044425	membrane part	cellular_component	0.94077	1
GO:0010467	gene expression	biological_process	0.99998	1	621	5275	15676	114508	GO:0044267	cellular protein metabolic process	biological_process	0.99602	1	853	7162	15923	114508	GO:0005622	intracellular	cellular_component	1	1	603	4846	18650	114508	GO:0044425	membrane part	cellular_component	0.99995	1	564	5284	13827	114508	GO:0005622	intracellular	cellular_component	1	1	607	5064	18650	114508	GO:0046914	transition metal ion binding	molecular_function	3.6904e-14	8.6836e-12
GO:0044424	intracellular part	cellular_component	1	1	619	5275	18085	114508	GO:0044424	intracellular part	cellular_component	1	1	812	7162	18085	114508	GO:0051234	establishment of localization	biological_process	1	1	599	4846	17300	114508	GO:0005622	intracellular	cellular_component	1	1	548	5284	18650	114508	GO:0010467	gene expression	biological_process	0.99994	1	603	5064	15676	114508	GO:1902578	single-organism localization	biological_process	0.80538	1
GO:0044425	membrane part	cellular_component	0.95739	1	613	5275	13827	114508	GO:0046914	transition metal ion binding	molecular_function	6.247e-17	1.0888e-14	803	7162	10113	114508	GO:0006810	transport	biological_process	1	1	594	4846	17253	114508	GO:0044267	cellular protein metabolic process	biological_process	1	1	538	5284	15923	114508	GO:0065007	biological regulation	biological_process	0.70838	1	596	5064	14688	114508	GO:0044765	single-organism transport	biological_process	0.78453	1
GO:0044271	cellular nitrogen compound biosynthetic process	biological_process	0.98672	1	606	5275	14038	114508	GO:0044425	membrane part	cellular_component	0.99888	1	803	7162	13827	114508	GO:0044271	cellular nitrogen compound biosynthetic process	biological_process	0.70019	1	592	4846	14038	114508	GO:1902578	single-organism localization	biological_process	0.9942	1	533	5284	12605	114508	GO:0044425	membrane part	cellular_component	0.94639	1	590	5064	13827	114508	GO:0005622	intracellular	cellular_component	1	1
GO:0090304	nucleic acid metabolic process	biological_process	0.99959	1	601	5275	15865	114508	GO:0090304	nucleic acid metabolic process	biological_process	1	1	785	7162	15865	114508	GO:0065007	biological regulation	biological_process	0.32818	1	586	4846	14688	114508	GO:0044765	single-organism transport	biological_process	0.99042	1	532	5284	12508	114508	GO:0044271	cellular nitrogen compound biosynthetic process	biological_process	0.97283	1	590	5064	14038	114508	GO:0044267	cellular protein metabolic process	biological_process	1	1
GO:0044267	cellular protein metabolic process	biological_process	0.99997	1	585	5275	15923	114508	GO:0016772	transferase activity, transferring phosphorus-containing groups	molecular_function	0.0015613	0.03251	783	7162	13445	114508	GO:1901362	organic cyclic compound biosynthetic process	biological_process	5.9876e-08	4.6193e-06	584	4846	11397	114508	GO:0044424	intracellular part	cellular_component	1	1	532	5284	18085	114508	GO:0044424	intracellular part	cellular_component	1	1	583	5064	18085	114508	GO:0065007	biological regulation	biological_process	0.99949	1
GO:1901362	organic cyclic compound biosynthetic process	biological_process	0.0057552	0.13679	576	5275	11397	114508	GO:0010467	gene expression	biological_process	1	1	776	7162	15676	114508	GO:0050789	regulation of biological process	biological_process	0.18249	1	572	4846	14180	114508	GO:0016772	transferase activity, transferring phosphorus-containing groups	molecular_function	0.64723	1	512	5284	13445	114508	GO:1902578	single-organism localization	biological_process	0.23058	1	579	5064	12605	114508	GO:0090304	nucleic acid metabolic process	biological_process	1	1
GO:0003676	nucleic acid binding	molecular_function	1	1	567	5275	16940	114508	GO:0065007	biological regulation	biological_process	0.99999	1	742	7162	14688	114508	GO:0044424	intracellular part	cellular_component	1	1	566	4846	18085	114508	GO:0010467	gene expression	biological_process	1	1	501	5284	15676	114508	GO:0044765	single-organism transport	biological_process	0.20399	1	576	5064	12508	114508	GO:0016772	transferase activity, transferring phosphorus-containing groups	molecular_function	0.11706	1
GO:0009059	macromolecule biosynthetic process	biological_process	0.99982	1	566	5275	14386	114508	GO:0003676	nucleic acid binding	molecular_function	1	1	725	7162	16940	114508	GO:0050794	regulation of cellular process	biological_process	0.10748	0.90324	557	4846	13702	114508	GO:0090304	nucleic acid metabolic process	biological_process	1	1	499	5284	15865	114508	GO:0009059	macromolecule biosynthetic process	biological_process	0.99189	1	572	5064	14386	114508	GO:0044424	intracellular part	cellular_component	1	1
GO:0034645	cellular macromolecule biosynthetic process	biological_process	0.99978	1	561	5275	14257	114508	GO:0044271	cellular nitrogen compound biosynthetic process	biological_process	1	1	724	7162	14038	114508	GO:0016772	transferase activity, transferring phosphorus-containing groups	molecular_function	1.0476e-05	0.00041781	556	4846	13445	114508	GO:0065007	biological regulation	biological_process	1	1	494	5284	14688	114508	GO:0050789	regulation of biological process	biological_process	0.7119	1	571	5064	14180	114508	GO:0010467	gene expression	biological_process	1	1
GO:1902578	single-organism localization	biological_process	0.91006	1	559	5275	12605	114508	GO:0050789	regulation of biological process	biological_process	0.99998	1	717	7162	14180	114508	GO:0009059	macromolecule biosynthetic process	biological_process	0.96577	1	554	4846	14386	114508	GO:0044271	cellular nitrogen compound biosynthetic process	biological_process	1	1	482	5284	14038	114508	GO:0034645	cellular macromolecule biosynthetic process	biological_process	0.993	1	565	5064	14257	114508	GO:0050789	regulation of biological process	biological_process	0.99885	1
GO:0044765	single-organism transport	biological_process	0.92976	1	551	5275	12508	114508	GO:0009059	macromolecule biosynthetic process	biological_process	1	1	707	7162	14386	114508	GO:0034645	cellular macromolecule biosynthetic process	biological_process	0.95096	1	552	4846	14257	114508	GO:0009059	macromolecule biosynthetic process	biological_process	1	1	478	5284	14386	114508	GO:0044267	cellular protein metabolic process	biological_process	0.99998	1	562	5064	15923	114508	GO:0050794	regulation of cellular process	biological_process	0.99656	1
GO:1901564	organonitrogen compound metabolic process	biological_process	0.022456	0.33232	544	5275	9664	114508	GO:0034645	cellular macromolecule biosynthetic process	biological_process	1	1	705	7162	14257	114508	GO:0044425	membrane part	cellular_component	0.99796	1	537	4846	13827	114508	GO:0050789	regulation of biological process	biological_process	1	1	477	5284	14180	114508	GO:1901362	organic cyclic compound biosynthetic process	biological_process	0.0024912	0.077033	561	5064	11397	114508	GO:0009059	macromolecule biosynthetic process	biological_process	1	1
GO:0065007	biological regulation	biological_process	0.99995	1	541	5275	14688	114508	GO:1901362	organic cyclic compound biosynthetic process	biological_process	0.61408	1	701	7162	11397	114508	GO:0003676	nucleic acid binding	molecular_function	1	1	534	4846	16940	114508	GO:0034645	cellular macromolecule biosynthetic process	biological_process	1	1	475	5284	14257	114508	GO:0050794	regulation of cellular process	biological_process	0.56502	1	557	5064	13702	114508	GO:0034645	cellular macromolecule biosynthetic process	biological_process	1	1
GO:0050789	regulation of biological process	biological_process	0.99979	1	524	5275	14180	114508	GO:0050794	regulation of cellular process	biological_process	0.99993	1	694	7162	13702	114508	GO:0016070	RNA metabolic process	biological_process	0.43839	1	517	4846	12986	114508	GO:0050794	regulation of cellular process	biological_process	1	1	466	5284	13702	114508	GO:0003676	nucleic acid binding	molecular_function	1	1	546	5064	16940	114508	GO:0031224	intrinsic component of membrane	cellular_component	0.81411	1
GO:0050794	regulation of cellular process	biological_process	0.99885	1	512	5275	13702	114508	GO:0043412	macromolecule modification	biological_process	0.27402	1	679	7162	12438	114508	GO:0043412	macromolecule modification	biological_process	0.00046095	0.011477	506	4846	12438	114508	GO:0003676	nucleic acid binding	molecular_function	1	1	464	5284	16940	114508	GO:0016070	RNA metabolic process	biological_process	0.83015	1	520	5064	12986	114508	GO:1901362	organic cyclic compound biosynthetic process	biological_process	0.91113	1
GO:0016070	RNA metabolic process	biological_process	0.99082	1	509	5275	12986	114508	GO:1902578	single-organism localization	biological_process	1	1	675	7162	12605	114508	GO:1901564	organonitrogen compound metabolic process	biological_process	0.01826	0.2232	504	4846	9664	114508	GO:0031224	intrinsic component of membrane	cellular_component	0.99704	1	459	5284	10536	114508	GO:0016772	transferase activity, transferring phosphorus-containing groups	molecular_function	0.24167	1	512	5064	13445	114508	GO:0016021	integral component of membrane	cellular_component	0.8555	1
GO:0016772	transferase activity, transferring phosphorus-containing groups	molecular_function	0.82211	1	492	5275	13445	114508	GO:0044765	single-organism transport	biological_process	1	1	667	7162	12508	114508	GO:0018130	heterocycle biosynthetic process	biological_process	0.0044874	0.073838	493	4846	10719	114508	GO:0016021	integral component of membrane	cellular_component	0.99844	1	453	5284	10503	114508	GO:0031224	intrinsic component of membrane	cellular_component	0.49718	1	494	5064	10536	114508	GO:0044271	cellular nitrogen compound biosynthetic process	biological_process	1	1
GO:0046914	transition metal ion binding	molecular_function	0.030045	0.412	484	5275	10113	114508	GO:1901564	organonitrogen compound metabolic process	biological_process	0.65468	1	662	7162	9664	114508	GO:0019438	aromatic compound biosynthetic process	biological_process	0.0030531	0.052437	491	4846	10586	114508	GO:0050896	response to stimulus	biological_process	0.18009	1	442	5284	9521	114508	GO:0016021	integral component of membrane	cellular_component	0.49972	1	492	5064	10503	114508	GO:0003676	nucleic acid binding	molecular_function	1	1
GO:0018130	heterocycle biosynthetic process	biological_process	0.54357	1	478	5275	10719	114508	GO:0016301	kinase activity	molecular_function	7.1301e-10	5.326e-08	654	7162	10478	114508	GO:0046914	transition metal ion binding	molecular_function	6.5424e-05	0.0020663	484	4846	10113	114508	GO:1901362	organic cyclic compound biosynthetic process	biological_process	0.99998	1	439	5284	11397	114508	GO:0019438	aromatic compound biosynthetic process	biological_process	0.056512	0.69905	490	5064	10586	114508	GO:0050896	response to stimulus	biological_process	0.015223	0.33792
GO:0019438	aromatic compound biosynthetic process	biological_process	0.48965	1	476	5275	10586	114508	GO:0016070	RNA metabolic process	biological_process	1	1	643	7162	12986	114508	GO:0016301	kinase activity	molecular_function	1.653e-12	3.7042e-10	469	4846	10478	114508	GO:0043412	macromolecule modification	biological_process	0.99884	1	426	5284	12438	114508	GO:0018130	heterocycle biosynthetic process	biological_process	0.13474	1	485	5064	10719	114508	GO:0043412	macromolecule modification	biological_process	0.81621	1
GO:0031224	intrinsic component of membrane	cellular_component	0.99242	1	467	5275	10536	114508	GO:0006793	phosphorus metabolic process	biological_process	0.03067	0.34863	633	7162	10698	114508	GO:0006793	phosphorus metabolic process	biological_process	0.00019969	0.0054321	459	4846	10698	114508	GO:1901564	organonitrogen compound metabolic process	biological_process	0.99993	1	422	5284	9664	114508	GO:1901564	organonitrogen compound metabolic process	biological_process	0.45889	1	482	5064	9664	114508	GO:0016070	RNA metabolic process	biological_process	1	1
GO:0016021	integral component of membrane	cellular_component	0.99348	1	464	5275	10503	114508	GO:0006796	phosphate-containing compound metabolic process	biological_process	0.031987	0.35927	632	7162	10690	114508	GO:0006796	phosphate-containing compound metabolic process	biological_process	0.00022417	0.0059267	458	4846	10690	114508	GO:0016301	kinase activity	molecular_function	0.077056	0.96187	411	5284	10478	114508	GO:0050896	response to stimulus	biological_process	0.0016293	0.053998	465	5064	9521	114508	GO:0016301	kinase activity	molecular_function	0.0023907	0.075508
GO:0050896	response to stimulus	biological_process	0.047648	0.52637	454	5275	9521	114508	GO:0050896	response to stimulus	biological_process	0.012848	0.18378	622	7162	9521	114508	GO:1902578	single-organism localization	biological_process	0.99999	1	452	4846	12605	114508	GO:0005215	transporter activity	molecular_function	0.24251	1	406	5284	8346	114508	GO:0043226	organelle	cellular_component	1	1	462	5064	13769	114508	GO:1901564	organonitrogen compound metabolic process	biological_process	0.99723	1
GO:0043412	macromolecule modification	biological_process	0.97946	1	439	5275	12438	114508	GO:0031224	intrinsic component of membrane	cellular_component	0.99974	1	617	7162	10536	114508	GO:0044765	single-organism transport	biological_process	0.99999	1	447	4846	12508	114508	GO:0005975	carbohydrate metabolic process	biological_process	8.6143e-10	1.0668e-07	405	5284	6774	114508	GO:0043229	intracellular organelle	cellular_component	1	1	456	5064	13525	114508	GO:0006796	phosphate-containing compound metabolic process	biological_process	0.52377	1
GO:0043226	organelle	cellular_component	1	1	437	5275	13769	114508	GO:0016021	integral component of membrane	cellular_component	0.99989	1	609	7162	10503	114508	GO:0006464	cellular protein modification process	biological_process	0.0013512	0.02789	439	4846	10950	114508	GO:0043226	organelle	cellular_component	1	1	401	5284	13769	114508	GO:0046914	transition metal ion binding	molecular_function	0.1392	1	450	5064	10113	114508	GO:0006793	phosphorus metabolic process	biological_process	0.5316	1
GO:0006793	phosphorus metabolic process	biological_process	0.38678	1	433	5275	10698	114508	GO:0006464	cellular protein modification process	biological_process	0.2163	1	597	7162	10950	114508	GO:0036211	protein modification process	biological_process	0.0013512	0.02789	439	4846	10950	114508	GO:0006796	phosphate-containing compound metabolic process	biological_process	0.95626	1	399	5284	10690	114508	GO:0043412	macromolecule modification	biological_process	0.82183	1	448	5064	12438	114508	GO:0006464	cellular protein modification process	biological_process	0.61078	1
GO:0006796	phosphate-containing compound metabolic process	biological_process	0.39841	1	432	5275	10690	114508	GO:0036211	protein modification process	biological_process	0.2163	1	597	7162	10950	114508	GO:0050896	response to stimulus	biological_process	0.0093233	0.12892	431	4846	9521	114508	GO:0006793	phosphorus metabolic process	biological_process	0.95814	1	399	5284	10698	114508	GO:0005215	transporter activity	molecular_function	0.0029883	0.090728	427	5064	8346	114508	GO:0036211	protein modification process	biological_process	0.61078	1
GO:0043229	intracellular organelle	cellular_component	1	1	430	5275	13525	114508	GO:0018130	heterocycle biosynthetic process	biological_process	0.99902	1	581	7162	10719	114508	GO:0043226	organelle	cellular_component	1	1	421	4846	13769	114508	GO:0043229	intracellular organelle	cellular_component	1	1	398	5284	13525	114508	GO:0006796	phosphate-containing compound metabolic process	biological_process	0.45132	1	415	5064	10690	114508	GO:0019438	aromatic compound biosynthetic process	biological_process	0.9982	1
GO:0048037	cofactor binding	molecular_function	2.3863e-19	9.3582e-17	426	5275	5158	114508	GO:0043226	organelle	cellular_component	1	1	576	7162	13769	114508	GO:0043229	intracellular organelle	cellular_component	1	1	411	4846	13525	114508	GO:0016070	RNA metabolic process	biological_process	1	1	398	5284	12986	114508	GO:0006793	phosphorus metabolic process	biological_process	0.45945	1	415	5064	10698	114508	GO:0018130	heterocycle biosynthetic process	biological_process	0.99913	1
GO:0044711	single-organism biosynthetic process	biological_process	2.9172e-14	6.8642e-12	420	5275	5870	114508	GO:0019438	aromatic compound biosynthetic process	biological_process	0.99944	1	571	7162	10586	114508	GO:0016021	integral component of membrane	cellular_component	0.99982	1	404	4846	10503	114508	GO:0046906	tetrapyrrole binding	molecular_function	8.5747e-80	1.0088e-76	397	5284	2435	114508	GO:0034654	nucleobase-containing compound biosynthetic process	biological_process	0.1995	1	412	5064	9398	114508	GO:0043226	organelle	cellular_component	1	1
GO:0032991	macromolecular complex	cellular_component	1	1	418	5275	11075	114508	GO:0043229	intracellular organelle	cellular_component	1	1	563	7162	13525	114508	GO:0031224	intrinsic component of membrane	cellular_component	0.99987	1	404	4846	10536	114508	GO:0020037	heme binding	molecular_function	1.0048e-83	4.7284e-80	396	5284	2317	114508	GO:0016301	kinase activity	molecular_function	0.016049	0.3147	407	5064	10478	114508	GO:0005215	transporter activity	molecular_function	0.32391	1
GO:0044281	small molecule metabolic process	biological_process	1.162e-05	0.00063795	414	5275	6787	114508	GO:0016773	phosphotransferase activity, alcohol group as acceptor	molecular_function	0.014805	0.20491	548	7162	9567	114508	GO:0034654	nucleobase-containing compound biosynthetic process	biological_process	0.097705	0.84058	400	4846	9398	114508	GO:0006464	cellular protein modification process	biological_process	0.97604	1	387	5284	10950	114508	GO:0006464	cellular protein modification process	biological_process	0.72623	1	395	5064	10950	114508	GO:0043229	intracellular organelle	cellular_component	1	1
GO:0016301	kinase activity	molecular_function	0.047318	0.52512	407	5275	10478	114508	GO:0032991	macromolecular complex	cellular_component	1	1	543	7162	11075	114508	GO:0016773	phosphotransferase activity, alcohol group as acceptor	molecular_function	5.1724e-05	0.0016672	399	4846	9567	114508	GO:0036211	protein modification process	biological_process	0.97604	1	387	5284	10950	114508	GO:0036211	protein modification process	biological_process	0.72623	1	395	5064	10950	114508	GO:0020037	heme binding	molecular_function	4.7582e-73	1.1196e-69
GO:0034654	nucleobase-containing compound biosynthetic process	biological_process	0.85436	1	390	5275	9398	114508	GO:0044711	single-organism biosynthetic process	biological_process	2.3371e-11	2.3909e-09	521	7162	5870	114508	GO:0044711	single-organism biosynthetic process	biological_process	2.5111e-13	7.8781e-11	387	4846	5870	114508	GO:0048037	cofactor binding	molecular_function	3.295e-11	4.8458e-09	379	5284	5158	114508	GO:0055085	transmembrane transport	biological_process	0.022376	0.39736	393	5064	7947	114508	GO:0046906	tetrapyrrole binding	molecular_function	3.811e-69	5.9781e-66
GO:0006464	cellular protein modification process	biological_process	0.98267	1	378	5275	10950	114508	GO:0048037	cofactor binding	molecular_function	1.1218e-13	1.7029e-11	510	7162	5158	114508	GO:0044281	small molecule metabolic process	biological_process	1.1909e-05	0.00046688	384	4846	6787	114508	GO:0018130	heterocycle biosynthetic process	biological_process	1	1	373	5284	10719	114508	GO:0044281	small molecule metabolic process	biological_process	0.0003287	0.014732	381	5064	6787	114508	GO:0016773	phosphotransferase activity, alcohol group as acceptor	molecular_function	0.21023	1
GO:0036211	protein modification process	biological_process	0.98267	1	378	5275	10950	114508	GO:0046906	tetrapyrrole binding	molecular_function	3.478e-93	2.7279e-90	506	7162	2435	114508	GO:0016310	phosphorylation	biological_process	1.086e-07	7.9856e-06	365	4846	8267	114508	GO:0019438	aromatic compound biosynthetic process	biological_process	1	1	371	5284	10586	114508	GO:0005975	carbohydrate metabolic process	biological_process	3.8642e-08	6.9942e-06	377	5064	6774	114508	GO:0055085	transmembrane transport	biological_process	0.56181	1
GO:0050662	coenzyme binding	molecular_function	2.0726e-22	8.8668e-20	374	5275	4183	114508	GO:0020037	heme binding	molecular_function	7.4275e-98	6.9907e-95	504	7162	2317	114508	GO:0032991	macromolecular complex	cellular_component	1	1	359	4846	11075	114508	GO:0055085	transmembrane transport	biological_process	0.60552	1	369	5284	7947	114508	GO:0032774	RNA biosynthetic process	biological_process	0.06546	0.73115	377	5064	8496	114508	GO:0005975	carbohydrate metabolic process	biological_process	0.0024723	0.077564
GO:0005975	carbohydrate metabolic process	biological_process	1.8447e-05	0.0009235	374	5275	6774	114508	GO:0016310	phosphorylation	biological_process	0.00049282	0.011833	496	7162	8267	114508	GO:0006351	transcription, DNA-templated	biological_process	0.049533	0.49491	357	4846	8429	114508	GO:0032991	macromolecular complex	cellular_component	1	1	362	5284	11075	114508	GO:0006351	transcription, DNA-templated	biological_process	0.062992	0.73115	374	5064	8429	114508	GO:0048037	cofactor binding	molecular_function	2.2034e-06	0.00016459
GO:0055085	transmembrane transport	biological_process	0.6174	1	369	5275	7947	114508	GO:0044281	small molecule metabolic process	biological_process	0.16903	1	477	7162	6787	114508	GO:0097659	nucleic acid-templated transcription	biological_process	0.049533	0.49491	357	4846	8429	114508	GO:0016773	phosphotransferase activity, alcohol group as acceptor	molecular_function	0.68813	1	358	5284	9567	114508	GO:0097659	nucleic acid-templated transcription	biological_process	0.062992	0.73115	374	5064	8429	114508	GO:0016705	oxidoreductase activity, acting on paired donors, with incorporation or reduction of molecular oxygen	molecular_function	1.743e-74	8.2023e-71
GO:0005215	transporter activity	molecular_function	0.9683	1	359	5275	8346	114508	GO:0005975	carbohydrate metabolic process	biological_process	0.0013305	0.028331	474	7162	6774	114508	GO:0032774	RNA biosynthetic process	biological_process	0.0716	0.65555	357	4846	8496	114508	GO:0005506	iron ion binding	molecular_function	9.8531e-83	2.3184e-79	352	5284	1918	114508	GO:0016773	phosphotransferase activity, alcohol group as acceptor	molecular_function	0.18977	1	366	5064	9567	114508	GO:0016310	phosphorylation	biological_process	0.02871	0.52176
GO:1901566	organonitrogen compound biosynthetic process	biological_process	0.65838	1	352	5275	6865	114508	GO:0016705	oxidoreductase activity, acting on paired donors, with incorporation or reduction of molecular oxygen	molecular_function	3.7935e-106	5.9507e-103	461	7162	1928	114508	GO:0004672	protein kinase activity	molecular_function	1.3833e-08	1.2519e-06	348	4846	7999	114508	GO:0016705	oxidoreductase activity, acting on paired donors, with incorporation or reduction of molecular oxygen	molecular_function	6.0412e-80	9.4767e-77	345	5284	1928	114508	GO:0019222	regulation of metabolic process	biological_process	0.38708	1	361	5064	8952	114508	GO:0034654	nucleobase-containing compound biosynthetic process	biological_process	0.99961	1
GO:0032774	RNA biosynthetic process	biological_process	0.86234	1	342	5275	8496	114508	GO:0004672	protein kinase activity	molecular_function	0.00083901	0.018983	461	7162	7999	114508	GO:0019222	regulation of metabolic process	biological_process	0.28877	1	346	4846	8952	114508	GO:0050662	coenzyme binding	molecular_function	1.2658e-11	2.0541e-09	321	5284	4183	114508	GO:0043227	membrane-bounded organelle	cellular_component	1	1	361	5064	11238	114508	GO:0005506	iron ion binding	molecular_function	8.0171e-69	9.4321e-66
GO:0006351	transcription, DNA-templated	biological_process	0.84502	1	340	5275	8429	114508	GO:0050662	coenzyme binding	molecular_function	5.3745e-19	1.2044e-16	456	7162	4183	114508	GO:0048037	cofactor binding	molecular_function	5.2346e-09	5.5167e-07	343	4846	5158	114508	GO:0016310	phosphorylation	biological_process	0.51317	1	314	5284	8267	114508	GO:0043231	intracellular membrane-bounded organelle	cellular_component	1	1	361	5064	11231	114508	GO:0032991	macromolecular complex	cellular_component	1	1
GO:0097659	nucleic acid-templated transcription	biological_process	0.84502	1	340	5275	8429	114508	GO:0005506	iron ion binding	molecular_function	1.7416e-101	2.049e-98	455	7162	1918	114508	GO:0006468	protein phosphorylation	biological_process	2.0211e-08	1.7614e-06	335	4846	7565	114508	GO:0044711	single-organism biosynthetic process	biological_process	0.10171	1	313	5284	5870	114508	GO:0060255	regulation of macromolecule metabolic process	biological_process	0.23204	1	350	5064	8553	114508	GO:0044281	small molecule metabolic process	biological_process	0.50523	1
GO:0016773	phosphotransferase activity, alcohol group as acceptor	molecular_function	0.93484	1	334	5275	9567	114508	GO:0034654	nucleobase-containing compound biosynthetic process	biological_process	1	1	454	7162	9398	114508	GO:0031323	regulation of cellular metabolic process	biological_process	0.17155	1	335	4846	8531	114508	GO:0022857	transmembrane transporter activity	molecular_function	0.90948	1	310	5284	7187	114508	GO:0031323	regulation of cellular metabolic process	biological_process	0.23827	1	350	5064	8531	114508	GO:0022857	transmembrane transporter activity	molecular_function	0.50421	1
GO:0019222	regulation of metabolic process	biological_process	0.97838	1	331	5275	8952	114508	GO:0006468	protein phosphorylation	biological_process	0.0018287	0.037184	439	7162	7565	114508	GO:0060255	regulation of macromolecule metabolic process	biological_process	0.22849	1	331	4846	8553	114508	GO:0034654	nucleobase-containing compound biosynthetic process	biological_process	1	1	307	5284	9398	114508	GO:0022857	transmembrane transporter activity	molecular_function	0.047375	0.62276	347	5064	7187	114508	GO:0043227	membrane-bounded organelle	cellular_component	1	1
GO:0003677	DNA binding	molecular_function	0.99762	1	328	5275	9104	114508	GO:1901566	organonitrogen compound biosynthetic process	biological_process	0.97969	1	438	7162	6865	114508	GO:1901566	organonitrogen compound biosynthetic process	biological_process	0.51186	1	330	4846	6865	114508	GO:0044281	small molecule metabolic process	biological_process	0.97267	1	304	5284	6787	114508	GO:0080090	regulation of primary metabolic process	biological_process	0.14374	1	347	5064	8359	114508	GO:0043231	intracellular membrane-bounded organelle	cellular_component	1	1
GO:0031323	regulation of cellular metabolic process	biological_process	0.93927	1	321	5275	8531	114508	GO:0005737	cytoplasm	cellular_component	1	1	435	7162	8088	114508	GO:0080090	regulation of primary metabolic process	biological_process	0.17248	1	326	4846	8359	114508	GO:0004672	protein kinase activity	molecular_function	0.46722	1	294	5284	7999	114508	GO:0048037	cofactor binding	molecular_function	6.117e-08	1.0662e-05	342	5064	5158	114508	GO:0006351	transcription, DNA-templated	biological_process	0.97979	1
GO:0005737	cytoplasm	cellular_component	1	1	317	5275	8088	114508	GO:0016817	hydrolase activity, acting on acid anhydrides	molecular_function	0.020371	0.26111	428	7162	7737	114508	GO:0010468	regulation of gene expression	biological_process	0.11352	0.94384	324	4846	8159	114508	GO:0016817	hydrolase activity, acting on acid anhydrides	molecular_function	0.34977	1	293	5284	7737	114508	GO:0044711	single-organism biosynthetic process	biological_process	6.4752e-05	0.0046036	342	5064	5870	114508	GO:0097659	nucleic acid-templated transcription	biological_process	0.97979	1
GO:0043227	membrane-bounded organelle	cellular_component	1	1	317	5275	11238	114508	GO:0005215	transporter activity	molecular_function	1	1	424	7162	8346	114508	GO:0009889	regulation of biosynthetic process	biological_process	0.066268	0.62247	320	4846	7936	114508	GO:0016818	hydrolase activity, acting on acid anhydrides, in phosphorus-containing anhydrides	molecular_function	0.16485	1	288	5284	7372	114508	GO:0010468	regulation of gene expression	biological_process	0.11978	1	342	5064	8159	114508	GO:0032774	RNA biosynthetic process	biological_process	0.98692	1
GO:0043231	intracellular membrane-bounded organelle	cellular_component	1	1	317	5275	11231	114508	GO:0043227	membrane-bounded organelle	cellular_component	1	1	419	7162	11238	114508	GO:0005975	carbohydrate metabolic process	biological_process	0.0068433	0.10127	319	4846	6774	114508	GO:0043227	membrane-bounded organelle	cellular_component	1	1	285	5284	11238	114508	GO:0032991	macromolecular complex	cellular_component	1	1	342	5064	11075	114508	GO:0019222	regulation of metabolic process	biological_process	0.997	1
GO:0060255	regulation of macromolecule metabolic process	biological_process	0.96499	1	316	5275	8553	114508	GO:0043231	intracellular membrane-bounded organelle	cellular_component	1	1	419	7162	11231	114508	GO:2000112	regulation of cellular macromolecule biosynthetic process	biological_process	0.068186	0.63291	319	4846	7918	114508	GO:0043231	intracellular membrane-bounded organelle	cellular_component	1	1	285	5284	11231	114508	GO:0009889	regulation of biosynthetic process	biological_process	0.060409	0.72452	339	5064	7936	114508	GO:0044711	single-organism biosynthetic process	biological_process	0.082072	0.96077
GO:0016310	phosphorylation	biological_process	0.38853	1	314	5275	8267	114508	GO:0016818	hydrolase activity, acting on acid anhydrides, in phosphorus-containing anhydrides	molecular_function	0.0086955	0.13158	414	7162	7372	114508	GO:0010556	regulation of macromolecule biosynthetic process	biological_process	0.069847	0.64451	319	4846	7923	114508	GO:0005737	cytoplasm	cellular_component	1	1	284	5284	8088	114508	GO:2000112	regulation of cellular macromolecule biosynthetic process	biological_process	0.061983	0.73115	338	5064	7918	114508	GO:0004672	protein kinase activity	molecular_function	0.13428	1
GO:0010468	regulation of gene expression	biological_process	0.86203	1	313	5275	8159	114508	GO:0016462	pyrophosphatase activity	molecular_function	0.0018936	0.038083	408	7162	7110	114508	GO:0031326	regulation of cellular biosynthetic process	biological_process	0.069847	0.64451	319	4846	7923	114508	GO:0006468	protein phosphorylation	biological_process	0.43876	1	283	5284	7565	114508	GO:0010556	regulation of macromolecule biosynthetic process	biological_process	0.063536	0.73115	338	5064	7923	114508	GO:0006468	protein phosphorylation	biological_process	0.056874	0.84748
GO:0080090	regulation of primary metabolic process	biological_process	0.93818	1	312	5275	8359	114508	GO:0043234	protein complex	cellular_component	1	1	406	7162	9184	114508	GO:0051171	regulation of nitrogen compound metabolic process	biological_process	0.070945	0.65081	319	4846	7926	114508	GO:0016462	pyrophosphatase activity	molecular_function	0.23213	1	273	5284	7110	114508	GO:0031326	regulation of cellular biosynthetic process	biological_process	0.063536	0.73115	338	5064	7923	114508	GO:0031323	regulation of cellular metabolic process	biological_process	0.9913	1
GO:2000112	regulation of cellular macromolecule biosynthetic process	biological_process	0.80257	1	307	5275	7918	114508	GO:0006351	transcription, DNA-templated	biological_process	0.99999	1	400	7162	8429	114508	GO:0006355	regulation of transcription, DNA-templated	biological_process	0.00048342	0.011849	314	4846	6774	114508	GO:0019222	regulation of metabolic process	biological_process	1	1	273	5284	8952	114508	GO:0051171	regulation of nitrogen compound metabolic process	biological_process	0.064588	0.73115	338	5064	7926	114508	GO:0060255	regulation of macromolecule metabolic process	biological_process	0.99227	1
GO:0010556	regulation of macromolecule biosynthetic process	biological_process	0.8061	1	307	5275	7923	114508	GO:0097659	nucleic acid-templated transcription	biological_process	0.99999	1	400	7162	8429	114508	GO:1903506	regulation of nucleic acid-templated transcription	biological_process	0.00048342	0.011849	314	4846	6774	114508	GO:0032774	RNA biosynthetic process	biological_process	1	1	270	5284	8496	114508	GO:0006355	regulation of transcription, DNA-templated	biological_process	0.00028622	0.01347	332	5064	6774	114508	GO:0050662	coenzyme binding	molecular_function	1.3373e-08	1.4635e-06
GO:0031326	regulation of cellular biosynthetic process	biological_process	0.8061	1	307	5275	7923	114508	GO:0032774	RNA biosynthetic process	biological_process	1	1	400	7162	8496	114508	GO:0051252	regulation of RNA metabolic process	biological_process	0.00050713	0.012302	314	4846	6779	114508	GO:1901566	organonitrogen compound biosynthetic process	biological_process	1	1	269	5284	6865	114508	GO:1903506	regulation of nucleic acid-templated transcription	biological_process	0.00028622	0.01347	332	5064	6774	114508	GO:0016817	hydrolase activity, acting on acid anhydrides	molecular_function	0.19091	1
GO:0051171	regulation of nitrogen compound metabolic process	biological_process	0.80838	1	307	5275	7926	114508	GO:0019222	regulation of metabolic process	biological_process	1	1	396	7162	8952	114508	GO:2001141	regulation of RNA biosynthetic process	biological_process	0.00050713	0.012302	314	4846	6779	114508	GO:0031323	regulation of cellular metabolic process	biological_process	1	1	268	5284	8531	114508	GO:0051252	regulation of RNA metabolic process	biological_process	0.00030093	0.013884	332	5064	6779	114508	GO:0080090	regulation of primary metabolic process	biological_process	0.98813	1
GO:0009889	regulation of biosynthetic process	biological_process	0.81511	1	307	5275	7936	114508	GO:0017111	nucleoside-triphosphatase activity	molecular_function	0.0014905	0.031174	395	7162	6884	114508	GO:0019219	regulation of nucleobase-containing compound metabolic process	biological_process	0.00063654	0.014588	314	4846	6800	114508	GO:0006351	transcription, DNA-templated	biological_process	1	1	267	5284	8429	114508	GO:2001141	regulation of RNA biosynthetic process	biological_process	0.00030093	0.013884	332	5064	6779	114508	GO:0016818	hydrolase activity, acting on acid anhydrides, in phosphorus-containing anhydrides	molecular_function	0.11303	1
GO:0043234	protein complex	cellular_component	1	1	307	5275	9184	114508	GO:0055085	transmembrane transport	biological_process	1	1	394	7162	7947	114508	GO:0003677	DNA binding	molecular_function	0.98669	1	309	4846	9104	114508	GO:0097659	nucleic acid-templated transcription	biological_process	1	1	267	5284	8429	114508	GO:0019219	regulation of nucleobase-containing compound metabolic process	biological_process	0.00038298	0.016385	332	5064	6800	114508	GO:0010468	regulation of gene expression	biological_process	0.98993	1
GO:0006355	regulation of transcription, DNA-templated	biological_process	0.16698	1	301	5275	6774	114508	GO:0051716	cellular response to stimulus	biological_process	0.76153	1	391	7162	7127	114508	GO:0043227	membrane-bounded organelle	cellular_component	1	1	304	4846	11238	114508	GO:0043234	protein complex	cellular_component	1	1	263	5284	9184	114508	GO:0003677	DNA binding	molecular_function	0.99773	1	317	5064	9104	114508	GO:0016462	pyrophosphatase activity	molecular_function	0.068833	0.86303
GO:1903506	regulation of nucleic acid-templated transcription	biological_process	0.16698	1	301	5275	6774	114508	GO:0006629	lipid metabolic process	biological_process	3.5302e-13	4.8862e-11	389	7162	3909	114508	GO:0043231	intracellular membrane-bounded organelle	cellular_component	1	1	304	4846	11231	114508	GO:0080090	regulation of primary metabolic process	biological_process	1	1	262	5284	8359	114508	GO:0016310	phosphorylation	biological_process	0.20687	1	314	5064	8267	114508	GO:2000112	regulation of cellular macromolecule biosynthetic process	biological_process	0.98422	1
GO:0051252	regulation of RNA metabolic process	biological_process	0.17044	1	301	5275	6779	114508	GO:0003677	DNA binding	molecular_function	1	1	385	7162	9104	114508	GO:0050662	coenzyme binding	molecular_function	1.8042e-11	3.5378e-09	302	4846	4183	114508	GO:0060255	regulation of macromolecule metabolic process	biological_process	1	1	262	5284	8553	114508	GO:0004672	protein kinase activity	molecular_function	0.10353	0.97057	300	5064	7999	114508	GO:0010556	regulation of macromolecule biosynthetic process	biological_process	0.98468	1
GO:2001141	regulation of RNA biosynthetic process	biological_process	0.17044	1	301	5275	6779	114508	GO:0060255	regulation of macromolecule metabolic process	biological_process	1	1	378	7162	8553	114508	GO:0016817	hydrolase activity, acting on acid anhydrides	molecular_function	0.015316	0.19375	290	4846	7737	114508	GO:0017111	nucleoside-triphosphatase activity	molecular_function	0.27083	1	261	5284	6884	114508	GO:0005737	cytoplasm	cellular_component	1	1	296	5064	8088	114508	GO:0031326	regulation of cellular biosynthetic process	biological_process	0.98468	1
GO:0019219	regulation of nucleobase-containing compound metabolic process	biological_process	0.18748	1	301	5275	6800	114508	GO:0031323	regulation of cellular metabolic process	biological_process	1	1	378	7162	8531	114508	GO:0016818	hydrolase activity, acting on acid anhydrides, in phosphorus-containing anhydrides	molecular_function	0.0040287	0.067711	284	4846	7372	114508	GO:0051716	cellular response to stimulus	biological_process	0.991	1	261	5284	7127	114508	GO:0006468	protein phosphorylation	biological_process	0.081019	0.84917	290	5064	7565	114508	GO:0051171	regulation of nitrogen compound metabolic process	biological_process	0.98498	1
GO:0006629	lipid metabolic process	biological_process	2.575e-12	4.8471e-10	300	5275	3909	114508	GO:0010468	regulation of gene expression	biological_process	1	1	369	7162	8159	114508	GO:0016462	pyrophosphatase activity	molecular_function	0.00195	0.03761	277	4846	7110	114508	GO:0006629	lipid metabolic process	biological_process	3.0068e-05	0.0016647	257	5284	3909	114508	GO:0050662	coenzyme binding	molecular_function	2.5062e-07	3.8046e-05	282	5064	4183	114508	GO:0009889	regulation of biosynthetic process	biological_process	0.98583	1
GO:0016817	hydrolase activity, acting on acid anhydrides	molecular_function	0.1919	1	294	5275	7737	114508	GO:0080090	regulation of primary metabolic process	biological_process	1	1	367	7162	8359	114508	GO:0006629	lipid metabolic process	biological_process	3.0791e-11	5.5732e-09	275	4846	3909	114508	GO:0003677	DNA binding	molecular_function	1	1	256	5284	9104	114508	GO:0016817	hydrolase activity, acting on acid anhydrides	molecular_function	0.43233	1	278	5064	7737	114508	GO:0006355	regulation of transcription, DNA-templated	biological_process	0.64047	1
GO:0004672	protein kinase activity	molecular_function	0.41311	1	290	5275	7999	114508	GO:0009889	regulation of biosynthetic process	biological_process	1	1	357	7162	7936	114508	GO:0051716	cellular response to stimulus	biological_process	0.45381	1	273	4846	7127	114508	GO:0016788	hydrolase activity, acting on ester bonds	molecular_function	7.1486e-05	0.0035412	253	5284	4392	114508	GO:1901566	organonitrogen compound biosynthetic process	biological_process	0.99995	1	278	5064	6865	114508	GO:1903506	regulation of nucleic acid-templated transcription	biological_process	0.64047	1
GO:0043436	oxoacid metabolic process	biological_process	2.6803e-05	0.0013139	287	5275	4792	114508	GO:2000112	regulation of cellular macromolecule biosynthetic process	biological_process	1	1	356	7162	7918	114508	GO:0017111	nucleoside-triphosphatase activity	molecular_function	0.00085014	0.018522	271	4846	6884	114508	GO:0010468	regulation of gene expression	biological_process	1	1	253	5284	8159	114508	GO:0006629	lipid metabolic process	biological_process	9.9272e-10	2.5954e-07	273	5064	3909	114508	GO:0051252	regulation of RNA metabolic process	biological_process	0.64523	1
GO:0006082	organic acid metabolic process	biological_process	2.9685e-05	0.0014402	287	5275	4799	114508	GO:0010556	regulation of macromolecule biosynthetic process	biological_process	1	1	356	7162	7923	114508	GO:0005737	cytoplasm	cellular_component	1	1	270	4846	8088	114508	GO:2000112	regulation of cellular macromolecule biosynthetic process	biological_process	1	1	251	5284	7918	114508	GO:0016818	hydrolase activity, acting on acid anhydrides, in phosphorus-containing anhydrides	molecular_function	0.25256	1	272	5064	7372	114508	GO:2001141	regulation of RNA biosynthetic process	biological_process	0.64523	1
GO:0022857	transmembrane transporter activity	molecular_function	0.99709	1	286	5275	7187	114508	GO:0031326	regulation of cellular biosynthetic process	biological_process	1	1	356	7162	7923	114508	GO:0055085	transmembrane transport	biological_process	1	1	269	4846	7947	114508	GO:0010556	regulation of macromolecule biosynthetic process	biological_process	1	1	251	5284	7923	114508	GO:0051716	cellular response to stimulus	biological_process	0.95777	1	260	5064	7127	114508	GO:0019219	regulation of nucleobase-containing compound metabolic process	biological_process	0.66764	1
GO:0016818	hydrolase activity, acting on acid anhydrides, in phosphorus-containing anhydrides	molecular_function	0.11391	1	285	5275	7372	114508	GO:0051171	regulation of nitrogen compound metabolic process	biological_process	1	1	356	7162	7926	114508	GO:0005215	transporter activity	molecular_function	1	1	266	4846	8346	114508	GO:0031326	regulation of cellular biosynthetic process	biological_process	1	1	251	5284	7923	114508	GO:0016462	pyrophosphatase activity	molecular_function	0.32733	1	258	5064	7110	114508	GO:0017111	nucleoside-triphosphatase activity	molecular_function	0.043974	0.74173
GO:0019752	carboxylic acid metabolic process	biological_process	3.2261e-05	0.0015492	282	5275	4686	114508	GO:0043436	oxoacid metabolic process	biological_process	0.0061938	0.10121	351	7162	4792	114508	GO:0043234	protein complex	cellular_component	1	1	261	4846	9184	114508	GO:0051171	regulation of nitrogen compound metabolic process	biological_process	1	1	251	5284	7926	114508	GO:0043234	protein complex	cellular_component	1	1	254	5064	9184	114508	GO:0051716	cellular response to stimulus	biological_process	0.86094	1
GO:0006468	protein phosphorylation	biological_process	0.52871	1	274	5275	7565	114508	GO:0006082	organic acid metabolic process	biological_process	0.0066908	0.10728	351	7162	4799	114508	GO:0043436	oxoacid metabolic process	biological_process	0.0021982	0.040597	249	4846	4792	114508	GO:0009889	regulation of biosynthetic process	biological_process	1	1	251	5284	7936	114508	GO:0005634	nucleus	cellular_component	1	1	253	5064	8196	114508	GO:0003677	DNA binding	molecular_function	1	1
GO:0016462	pyrophosphatase activity	molecular_function	0.1248	1	273	5275	7110	114508	GO:0006355	regulation of transcription, DNA-templated	biological_process	0.98816	1	349	7162	6774	114508	GO:0006082	organic acid metabolic process	biological_process	0.0023608	0.043009	249	4846	4799	114508	GO:0006508	proteolysis	biological_process	0.005911	0.15716	248	5284	4388	114508	GO:0008233	peptidase activity	molecular_function	0.00020554	0.011118	246	5064	4071	114508	GO:0043234	protein complex	cellular_component	1	1
GO:0020037	heme binding	molecular_function	6.8259e-26	4.589e-23	269	5275	2317	114508	GO:1903506	regulation of nucleic acid-templated transcription	biological_process	0.98816	1	349	7162	6774	114508	GO:0019752	carboxylic acid metabolic process	biological_process	0.0042824	0.071465	242	4846	4686	114508	GO:0006355	regulation of transcription, DNA-templated	biological_process	0.99674	1	245	5284	6774	114508	GO:0017111	nucleoside-triphosphatase activity	molecular_function	0.49089	1	242	5064	6884	114508	GO:0016788	hydrolase activity, acting on ester bonds	molecular_function	1.3854e-05	0.00094491
GO:0046906	tetrapyrrole binding	molecular_function	7.7899e-24	4.0732e-21	269	5275	2435	114508	GO:0051252	regulation of RNA metabolic process	biological_process	0.98865	1	349	7162	6779	114508	GO:0008270	zinc ion binding	molecular_function	0.97334	1	237	4846	7371	114508	GO:1903506	regulation of nucleic acid-templated transcription	biological_process	0.99674	1	245	5284	6774	114508	GO:0016798	hydrolase activity, acting on glycosyl bonds	molecular_function	7.2985e-19	6.8694e-16	241	5064	3050	114508	GO:0006629	lipid metabolic process	biological_process	0.00012816	0.0059715
GO:0006950	response to stress	biological_process	7.6266e-05	0.0034511	258	5275	4342	114508	GO:2001141	regulation of RNA biosynthetic process	biological_process	0.98865	1	349	7162	6779	114508	GO:0020037	heme binding	molecular_function	2.6357e-18	1.3782e-15	230	4846	2317	114508	GO:0051252	regulation of RNA metabolic process	biological_process	0.99687	1	245	5284	6779	114508	GO:0006508	proteolysis	biological_process	0.0096596	0.22451	236	5064	4388	114508	GO:0006508	proteolysis	biological_process	0.0048472	0.13659
GO:0017111	nucleoside-triphosphatase activity	molecular_function	0.20139	1	258	5275	6884	114508	GO:0019219	regulation of nucleobase-containing compound metabolic process	biological_process	0.99067	1	349	7162	6800	114508	GO:0046906	tetrapyrrole binding	molecular_function	9.8518e-17	4.6363e-14	230	4846	2435	114508	GO:2001141	regulation of RNA biosynthetic process	biological_process	0.99687	1	245	5284	6779	114508	GO:0043436	oxoacid metabolic process	biological_process	0.080152	0.84384	236	5064	4792	114508	GO:0007154	cell communication	biological_process	0.018368	0.37746
GO:0008233	peptidase activity	molecular_function	0.00017769	0.0071472	257	5275	4071	114508	GO:0022857	transmembrane transporter activity	molecular_function	1	1	348	7162	7187	114508	GO:0006950	response to stress	biological_process	0.0011441	0.024363	229	4846	4342	114508	GO:0019219	regulation of nucleobase-containing compound metabolic process	biological_process	0.99742	1	245	5284	6800	114508	GO:0006082	organic acid metabolic process	biological_process	0.083668	0.8541	236	5064	4799	114508	GO:0005737	cytoplasm	cellular_component	1	1
GO:0051716	cellular response to stimulus	biological_process	0.99228	1	257	5275	7127	114508	GO:0019752	carboxylic acid metabolic process	biological_process	0.010482	0.15224	342	7162	4686	114508	GO:0022857	transmembrane transporter activity	molecular_function	1	1	229	4846	7187	114508	GO:0016798	hydrolase activity, acting on glycosyl bonds	molecular_function	3.6866e-17	8.2615e-15	243	5284	3050	114508	GO:0071840	cellular component organization or biogenesis	biological_process	0.99955	1	235	5064	6447	114508	GO:1901566	organonitrogen compound biosynthetic process	biological_process	1	1
GO:0006508	proteolysis	biological_process	0.0019082	0.054097	254	5275	4388	114508	GO:0006950	response to stress	biological_process	0.00013961	0.0037758	334	7162	4342	114508	GO:0007154	cell communication	biological_process	0.018171	0.22269	225	4846	5133	114508	GO:0008233	peptidase activity	molecular_function	0.0054596	0.14928	241	5284	4071	114508	GO:0044444	cytoplasmic part	cellular_component	1	1	234	5064	6357	114508	GO:0006950	response to stress	biological_process	0.011238	0.27546
GO:0044444	cytoplasmic part	cellular_component	1	1	243	5275	6357	114508	GO:0044444	cytoplasmic part	cellular_component	1	1	329	7162	6357	114508	GO:0016705	oxidoreductase activity, acting on paired donors, with incorporation or reduction of molecular oxygen	molecular_function	1.3039e-25	1.0227e-22	220	4846	1928	114508	GO:0006950	response to stress	biological_process	0.0073404	0.19298	239	5284	4342	114508	GO:0016788	hydrolase activity, acting on ester bonds	molecular_function	0.0010908	0.037198	233	5064	4392	114508	GO:0008233	peptidase activity	molecular_function	0.011319	0.27599
GO:0016705	oxidoreductase activity, acting on paired donors, with incorporation or reduction of molecular oxygen	molecular_function	1.36e-27	1.0667e-24	238	5275	1928	114508	GO:0071840	cellular component organization or biogenesis	biological_process	1	1	324	7162	6447	114508	GO:0044444	cytoplasmic part	cellular_component	1	1	216	4846	6357	114508	GO:0071840	cellular component organization or biogenesis	biological_process	0.99997	1	236	5284	6447	114508	GO:0019752	carboxylic acid metabolic process	biological_process	0.080977	0.84917	232	5064	4686	114508	GO:0005634	nucleus	cellular_component	1	1
GO:0005506	iron ion binding	molecular_function	1.7685e-25	1.0403e-22	234	5275	1918	114508	GO:0016788	hydrolase activity, acting on ester bonds	molecular_function	0.002019	0.039921	317	7162	4392	114508	GO:0071840	cellular component organization or biogenesis	biological_process	0.99997	1	213	4846	6447	114508	GO:0004553	hydrolase activity, hydrolyzing O-glycosyl compounds	molecular_function	5.8387e-17	1.249e-14	234	5284	2921	114508	GO:0006811	ion transport	biological_process	0.63761	1	232	5064	5137	114508	GO:0043436	oxoacid metabolic process	biological_process	0.46038	1
GO:0016798	hydrolase activity, acting on glycosyl bonds	molecular_function	5.846e-13	1.2362e-10	226	5275	3050	114508	GO:0007154	cell communication	biological_process	0.067219	0.61424	317	7162	5133	114508	GO:0005506	iron ion binding	molecular_function	3.5469e-22	2.0864e-19	212	4846	1918	114508	GO:0016757	transferase activity, transferring glycosyl groups	molecular_function	1.9502e-16	3.9903e-14	228	5284	2973	114508	GO:0004553	hydrolase activity, hydrolyzing O-glycosyl compounds	molecular_function	6.657e-17	3.916e-14	226	5064	2921	114508	GO:0006082	organic acid metabolic process	biological_process	0.46909	1
GO:0016788	hydrolase activity, acting on ester bonds	molecular_function	0.040757	0.49054	223	5275	4392	114508	GO:0006508	proteolysis	biological_process	0.19352	1	301	7162	4388	114508	GO:0005634	nucleus	cellular_component	1	1	212	4846	8196	114508	GO:0044444	cytoplasmic part	cellular_component	1	1	220	5284	6357	114508	GO:0020037	heme binding	molecular_function	1.5521e-16	8.1158e-14	226	5064	2317	114508	GO:0006811	ion transport	biological_process	0.92788	1
GO:0016614	oxidoreductase activity, acting on CH-OH group of donors	molecular_function	2.0404e-13	4.5724e-11	221	5275	2446	114508	GO:0019001	guanyl nucleotide binding	molecular_function	1.0199e-07	5.3798e-06	300	7162	4322	114508	GO:0005525	GTP binding	molecular_function	2.1091e-07	1.4814e-05	208	4846	4269	114508	GO:0007154	cell communication	biological_process	0.48272	1	217	5284	5133	114508	GO:0046906	tetrapyrrole binding	molecular_function	5.5788e-15	2.3867e-12	226	5064	2435	114508	GO:0019001	guanyl nucleotide binding	molecular_function	4.4365e-05	0.0026109
GO:0006811	ion transport	biological_process	0.98448	1	216	5275	5137	114508	GO:0005525	GTP binding	molecular_function	9.0164e-08	4.8772e-06	298	7162	4269	114508	GO:0032561	guanyl ribonucleotide binding	molecular_function	2.1091e-07	1.4814e-05	208	4846	4269	114508	GO:0006082	organic acid metabolic process	biological_process	0.83218	1	213	5284	4799	114508	GO:0006950	response to stress	biological_process	0.018302	0.33909	226	5064	4342	114508	GO:0019752	carboxylic acid metabolic process	biological_process	0.56218	1
GO:0071840	cellular component organization or biogenesis	biological_process	1	1	213	5275	6447	114508	GO:0032561	guanyl ribonucleotide binding	molecular_function	9.0164e-08	4.8772e-06	298	7162	4269	114508	GO:0019001	guanyl nucleotide binding	molecular_function	6.3102e-07	3.759e-05	208	4846	4322	114508	GO:0043436	oxoacid metabolic process	biological_process	0.84396	1	212	5284	4792	114508	GO:0008270	zinc ion binding	molecular_function	0.99999	1	218	5064	7371	114508	GO:0005525	GTP binding	molecular_function	5.0564e-05	0.0027351
GO:0004553	hydrolase activity, hydrolyzing O-glycosyl compounds	molecular_function	1.3958e-11	2.5265e-09	212	5275	2921	114508	GO:0008233	peptidase activity	molecular_function	0.17759	1	292	7162	4071	114508	GO:0016887	ATPase activity	molecular_function	4.5779e-06	0.00020518	195	4846	4779	114508	GO:0016043	cellular component organization	biological_process	0.99996	1	209	5284	5822	114508	GO:0007154	cell communication	biological_process	0.41429	1	211	5064	5133	114508	GO:0032561	guanyl ribonucleotide binding	molecular_function	5.0564e-05	0.0027351
GO:0008270	zinc ion binding	molecular_function	1	1	212	5275	7371	114508	GO:0016614	oxidoreductase activity, acting on CH-OH group of donors	molecular_function	1.4961e-14	2.3469e-12	284	7162	2446	114508	GO:0007165	signal transduction	biological_process	0.3112	1	189	4846	4766	114508	GO:0006811	ion transport	biological_process	0.99643	1	208	5284	5137	114508	GO:0044422	organelle part	cellular_component	1	1	208	5064	6850	114508	GO:0070011	peptidase activity, acting on L-amino acid peptides	molecular_function	0.023422	0.44626
GO:0070011	peptidase activity, acting on L-amino acid peptides	molecular_function	0.072133	0.71017	210	5275	3780	114508	GO:0016043	cellular component organization	biological_process	1	1	283	7162	5822	114508	GO:0044700	single organism signaling	biological_process	0.33009	1	189	4846	4786	114508	GO:0016758	transferase activity, transferring hexosyl groups	molecular_function	1.2513e-25	5.3531e-23	207	5284	2138	114508	GO:0044446	intracellular organelle part	cellular_component	1	1	207	5064	6824	114508	GO:0008270	zinc ion binding	molecular_function	1	1
GO:0005634	nucleus	cellular_component	1	1	207	5275	8196	114508	GO:0005634	nucleus	cellular_component	1	1	281	7162	8196	114508	GO:0023052	signaling	biological_process	0.34292	1	189	4846	4800	114508	GO:0070011	peptidase activity, acting on L-amino acid peptides	molecular_function	0.12317	1	205	5284	3780	114508	GO:0016043	cellular component organization	biological_process	0.99978	1	205	5064	5822	114508	GO:0016887	ATPase activity	molecular_function	0.00020699	0.0089368
GO:0071702	organic substance transport	biological_process	0.9997	1	205	5275	6122	114508	GO:0016887	ATPase activity	molecular_function	1.634e-05	0.00057816	279	7162	4779	114508	GO:0016043	cellular component organization	biological_process	0.99997	1	188	4846	5822	114508	GO:0019752	carboxylic acid metabolic process	biological_process	0.89263	1	205	5284	4686	114508	GO:0016705	oxidoreductase activity, acting on paired donors, with incorporation or reduction of molecular oxygen	molecular_function	4.6157e-17	3.1031e-14	196	5064	1928	114508	GO:0071840	cellular component organization or biogenesis	biological_process	1	1
GO:0016757	transferase activity, transferring glycosyl groups	molecular_function	1.2916e-10	2.0261e-08	203	5275	2973	114508	GO:0016757	transferase activity, transferring glycosyl groups	molecular_function	2.6009e-13	3.709e-11	275	7162	2973	114508	GO:0044422	organelle part	cellular_component	1	1	187	4846	6850	114508	GO:0016887	ATPase activity	molecular_function	0.0011689	0.041673	199	5284	4779	114508	GO:0070011	peptidase activity, acting on L-amino acid peptides	molecular_function	0.17481	1	194	5064	3780	114508	GO:0044700	single organism signaling	biological_process	0.39558	1
GO:0003723	RNA binding	molecular_function	0.94069	1	200	5275	5071	114508	GO:0070011	peptidase activity, acting on L-amino acid peptides	molecular_function	0.13511	0.95468	273	7162	3780	114508	GO:0016788	hydrolase activity, acting on ester bonds	molecular_function	0.40541	1	186	4846	4392	114508	GO:0019001	guanyl nucleotide binding	molecular_function	0.0050695	0.13951	199	5284	4322	114508	GO:0016757	transferase activity, transferring glycosyl groups	molecular_function	1.2392e-09	3.0694e-07	192	5064	2973	114508	GO:0023052	signaling	biological_process	0.40929	1
GO:0044422	organelle part	cellular_component	1	1	193	5275	6850	114508	GO:0006811	ion transport	biological_process	0.9999	1	272	7162	5137	114508	GO:0044446	intracellular organelle part	cellular_component	1	1	186	4846	6824	114508	GO:0005525	GTP binding	molecular_function	0.0043715	0.12457	198	5284	4269	114508	GO:0019001	guanyl nucleotide binding	molecular_function	0.004686	0.12389	192	5064	4322	114508	GO:0016614	oxidoreductase activity, acting on CH-OH group of donors	molecular_function	1.4355e-09	2.0471e-07
GO:0044446	intracellular organelle part	cellular_component	1	1	192	5275	6824	114508	GO:0008270	zinc ion binding	molecular_function	1	1	272	7162	7371	114508	GO:0008233	peptidase activity	molecular_function	0.69815	1	183	4846	4071	114508	GO:0032561	guanyl ribonucleotide binding	molecular_function	0.0043715	0.12457	198	5284	4269	114508	GO:0005525	GTP binding	molecular_function	0.004079	0.11359	191	5064	4269	114508	GO:0007165	signal transduction	biological_process	0.40467	1
GO:0005525	GTP binding	molecular_function	0.016863	0.28206	188	5275	4269	114508	GO:0044422	organelle part	cellular_component	1	1	271	7162	6850	114508	GO:0006508	proteolysis	biological_process	0.87808	1	180	4846	4388	114508	GO:0005634	nucleus	cellular_component	1	1	198	5284	8196	114508	GO:0032561	guanyl ribonucleotide binding	molecular_function	0.004079	0.11359	191	5064	4269	114508	GO:0016757	transferase activity, transferring glycosyl groups	molecular_function	2.6102e-09	3.4122e-07
GO:0032561	guanyl ribonucleotide binding	molecular_function	0.016863	0.28206	188	5275	4269	114508	GO:0044446	intracellular organelle part	cellular_component	1	1	270	7162	6824	114508	GO:0016798	hydrolase activity, acting on glycosyl bonds	molecular_function	5.4271e-06	0.00023869	179	4846	3050	114508	GO:0016614	oxidoreductase activity, acting on CH-OH group of donors	molecular_function	1.3683e-07	1.1297e-05	191	5284	2446	114508	GO:0005506	iron ion binding	molecular_function	1.6775e-14	6.5787e-12	189	5064	1918	114508	GO:0044422	organelle part	cellular_component	1	1
GO:0019001	guanyl nucleotide binding	molecular_function	0.022626	0.33275	188	5275	4322	114508	GO:0071702	organic substance transport	biological_process	1	1	268	7162	6122	114508	GO:1901135	carbohydrate derivative metabolic process	biological_process	0.0057924	0.088791	177	4846	3027	114508	GO:0044422	organelle part	cellular_component	1	1	190	5284	6850	114508	GO:0044700	single organism signaling	biological_process	0.75716	1	185	5064	4786	114508	GO:0044446	intracellular organelle part	cellular_component	1	1
GO:0016043	cellular component organization	biological_process	1	1	188	5275	5822	114508	GO:0007165	signal transduction	biological_process	0.64637	1	266	7162	4766	114508	GO:0003723	RNA binding	molecular_function	0.98053	1	176	4846	5071	114508	GO:0044446	intracellular organelle part	cellular_component	1	1	189	5284	6824	114508	GO:0023052	signaling	biological_process	0.76823	1	185	5064	4800	114508	GO:0016798	hydrolase activity, acting on glycosyl bonds	molecular_function	2.0525e-05	0.0013231
GO:0009056	catabolic process	biological_process	0.64614	1	183	5275	3837	114508	GO:0044700	single organism signaling	biological_process	0.67022	1	266	7162	4786	114508	GO:0016614	oxidoreductase activity, acting on CH-OH group of donors	molecular_function	3.2706e-06	0.00015241	175	4846	2446	114508	GO:0008270	zinc ion binding	molecular_function	1	1	188	5284	7371	114508	GO:0071702	organic substance transport	biological_process	0.99999	1	185	5064	6122	114508	GO:0044444	cytoplasmic part	cellular_component	1	1
GO:0007154	cell communication	biological_process	0.98833	1	183	5275	5133	114508	GO:0023052	signaling	biological_process	0.68609	1	266	7162	4800	114508	GO:0004553	hydrolase activity, hydrolyzing O-glycosyl compounds	molecular_function	3.7938e-06	0.00017333	173	4846	2921	114508	GO:0023052	signaling	biological_process	0.9272	1	183	5284	4800	114508	GO:0007165	signal transduction	biological_process	0.76378	1	184	5064	4766	114508	GO:0003924	GTPase activity	molecular_function	2.9447e-09	3.7056e-07
GO:1901135	carbohydrate derivative metabolic process	biological_process	0.039646	0.48331	181	5275	3027	114508	GO:0003723	RNA binding	molecular_function	0.99158	1	264	7162	5071	114508	GO:0003924	GTPase activity	molecular_function	9.2958e-10	1.3671e-07	172	4846	3110	114508	GO:0007165	signal transduction	biological_process	0.92497	1	182	5284	4766	114508	GO:1901135	carbohydrate derivative metabolic process	biological_process	0.0070636	0.17404	181	5064	3027	114508	GO:1901135	carbohydrate derivative metabolic process	biological_process	0.014134	0.32825
GO:0016616	oxidoreductase activity, acting on the CH-OH group of donors, NAD or NADP as acceptor	molecular_function	1.0608e-10	1.7214e-08	180	5275	2015	114508	GO:0009056	catabolic process	biological_process	0.29894	1	262	7162	3837	114508	GO:0006811	ion transport	biological_process	0.99997	1	172	4846	5137	114508	GO:0044700	single organism signaling	biological_process	0.93246	1	182	5284	4786	114508	GO:0003723	RNA binding	molecular_function	0.99656	1	177	5064	5071	114508	GO:0016043	cellular component organization	biological_process	1	1
GO:0043603	cellular amide metabolic process	biological_process	0.99913	1	176	5275	4128	114508	GO:0003924	GTPase activity	molecular_function	3.0552e-11	2.9954e-09	247	7162	3110	114508	GO:0071702	organic substance transport	biological_process	1	1	171	4846	6122	114508	GO:0003924	GTPase activity	molecular_function	2.2274e-07	1.6379e-05	175	5284	3110	114508	GO:0016614	oxidoreductase activity, acting on CH-OH group of donors	molecular_function	1.6871e-05	0.0014703	174	5064	2446	114508	GO:0016829	lyase activity	molecular_function	2.8341e-07	2.6093e-05
GO:0016887	ATPase activity	molecular_function	0.058267	0.61891	174	5275	4779	114508	GO:0016798	hydrolase activity, acting on glycosyl bonds	molecular_function	2.4856e-05	0.00082958	246	7162	3050	114508	GO:0016757	transferase activity, transferring glycosyl groups	molecular_function	2.4135e-06	0.00011709	170	4846	2973	114508	GO:0044723	single-organism carbohydrate metabolic process	biological_process	0.019301	0.44092	159	5284	3137	114508	GO:0016887	ATPase activity	molecular_function	0.052625	0.66753	174	5064	4779	114508	GO:0004553	hydrolase activity, hydrolyzing O-glycosyl compounds	molecular_function	0.00027741	0.011158
GO:0016758	transferase activity, transferring hexosyl groups	molecular_function	1.5331e-14	3.7972e-12	173	5275	2138	114508	GO:0004553	hydrolase activity, hydrolyzing O-glycosyl compounds	molecular_function	2.754e-05	0.0008875	236	7162	2921	114508	GO:0070011	peptidase activity, acting on L-amino acid peptides	molecular_function	0.71511	1	168	4846	3780	114508	GO:0016829	lyase activity	molecular_function	0.00031601	0.013644	158	5284	2510	114508	GO:0022892	substrate-specific transporter activity	molecular_function	0.989	1	171	5064	4304	114508	GO:0016758	transferase activity, transferring hexosyl groups	molecular_function	1.9725e-12	4.2193e-10
GO:0033036	macromolecule localization	biological_process	0.99972	1	167	5275	5298	114508	GO:0033036	macromolecule localization	biological_process	0.99992	1	233	7162	5298	114508	GO:0016829	lyase activity	molecular_function	6.5712e-07	3.8178e-05	162	4846	2510	114508	GO:0009056	catabolic process	biological_process	0.98907	1	158	5284	3837	114508	GO:0009056	catabolic process	biological_process	0.85203	1	166	5064	3837	114508	GO:0008236	serine-type peptidase activity	molecular_function	6.1046e-15	1.512e-12
GO:1901575	organic substance catabolic process	biological_process	0.043899	0.51009	165	5275	2879	114508	GO:1901575	organic substance catabolic process	biological_process	0.0067024	0.10728	229	7162	2879	114508	GO:0006396	RNA processing	biological_process	0.37411	1	161	4846	3911	114508	GO:0003723	RNA binding	molecular_function	1	1	154	5284	5071	114508	GO:0016758	transferase activity, transferring hexosyl groups	molecular_function	2.1276e-13	7.702e-11	164	5064	2138	114508	GO:0017171	serine hydrolase activity	molecular_function	6.1046e-15	1.512e-12
GO:0008610	lipid biosynthetic process	biological_process	6.0419e-13	1.2362e-10	164	5275	1706	114508	GO:0016829	lyase activity	molecular_function	1.7465e-07	8.5615e-06	226	7162	2510	114508	GO:0044283	small molecule biosynthetic process	biological_process	1.0038e-10	1.6289e-08	159	4846	1977	114508	GO:0022892	substrate-specific transporter activity	molecular_function	0.99999	1	153	5284	4304	114508	GO:0003700	transcription factor activity, sequence-specific DNA binding	molecular_function	2.8003e-05	0.0023005	164	5064	2768	114508	GO:0006812	cation transport	biological_process	0.56253	1
GO:0034660	ncRNA metabolic process	biological_process	0.060109	0.62958	164	5275	3344	114508	GO:1901135	carbohydrate derivative metabolic process	biological_process	0.19924	1	226	7162	3027	114508	GO:0034660	ncRNA metabolic process	biological_process	0.020559	0.24514	157	4846	3344	114508	GO:0043228	non-membrane-bounded organelle	cellular_component	0.99998	1	152	5284	3649	114508	GO:0001071	nucleic acid binding transcription factor activity	molecular_function	2.8353e-05	0.0023005	164	5064	2769	114508	GO:0009056	catabolic process	biological_process	0.93656	1
GO:0006518	peptide metabolic process	biological_process	0.99712	1	164	5275	3784	114508	GO:0016616	oxidoreductase activity, acting on the CH-OH group of donors, NAD or NADP as acceptor	molecular_function	2.9753e-10	2.5458e-08	225	7162	2015	114508	GO:0003700	transcription factor activity, sequence-specific DNA binding	molecular_function	0.00011622	0.003397	154	4846	2768	114508	GO:0071702	organic substance transport	biological_process	1	1	151	5284	6122	114508	GO:0022891	substrate-specific transmembrane transporter activity	molecular_function	0.98193	1	161	5064	4013	114508	GO:0071702	organic substance transport	biological_process	1	1
GO:0007165	signal transduction	biological_process	0.997	1	163	5275	4766	114508	GO:0006396	RNA processing	biological_process	0.79836	1	222	7162	3911	114508	GO:0001071	nucleic acid binding transcription factor activity	molecular_function	0.00011746	0.0034122	154	4846	2769	114508	GO:0043232	intracellular non-membrane-bounded organelle	cellular_component	0.99998	1	149	5284	3570	114508	GO:0015075	ion transmembrane transporter activity	molecular_function	0.98369	1	153	5064	3870	114508	GO:0016616	oxidoreductase activity, acting on the CH-OH group of donors, NAD or NADP as acceptor	molecular_function	0.00020537	0.0089368
GO:0044700	single organism signaling	biological_process	0.99746	1	163	5275	4786	114508	GO:0016758	transferase activity, transferring hexosyl groups	molecular_function	6.9396e-15	1.1261e-12	220	7162	2138	114508	GO:0006520	cellular amino acid metabolic process	biological_process	0.0017648	0.034605	154	4846	2871	114508	GO:0043603	cellular amide metabolic process	biological_process	1	1	148	5284	4128	114508	GO:0003924	GTPase activity	molecular_function	0.00055826	0.021744	151	5064	3110	114508	GO:0051704	multi-organism process	biological_process	0.011138	0.27443
GO:0023052	signaling	biological_process	0.99772	1	163	5275	4800	114508	GO:0051186	cofactor metabolic process	biological_process	7.9183e-13	1.0647e-10	220	7162	1939	114508	GO:0008610	lipid biosynthetic process	biological_process	5.2307e-12	1.1189e-09	151	4846	1706	114508	GO:0008236	serine-type peptidase activity	molecular_function	7.8026e-11	1.08e-08	147	5284	1666	114508	GO:0006812	cation transport	biological_process	0.85862	1	149	5064	3381	114508	GO:0022892	substrate-specific transporter activity	molecular_function	0.99999	1
GO:0043604	amide biosynthetic process	biological_process	0.9996	1	163	5275	3915	114508	GO:0006259	DNA metabolic process	biological_process	0.98337	1	219	7162	4443	114508	GO:0006259	DNA metabolic process	biological_process	0.90768	1	151	4846	4443	114508	GO:0017171	serine hydrolase activity	molecular_function	7.8026e-11	1.08e-08	147	5284	1666	114508	GO:0043603	cellular amide metabolic process	biological_process	1	1	146	5064	4128	114508	GO:0044723	single-organism carbohydrate metabolic process	biological_process	0.16103	1
GO:0006396	RNA processing	biological_process	0.76804	1	162	5275	3911	114508	GO:0034660	ncRNA metabolic process	biological_process	0.1263	0.92152	215	7162	3344	114508	GO:0009056	catabolic process	biological_process	0.97334	1	149	4846	3837	114508	GO:1901135	carbohydrate derivative metabolic process	biological_process	0.84449	1	146	5284	3027	114508	GO:0044723	single-organism carbohydrate metabolic process	biological_process	0.09206	0.91982	144	5064	3137	114508	GO:0004175	endopeptidase activity	molecular_function	0.0026155	0.081237
GO:0044723	single-organism carbohydrate metabolic process	biological_process	0.010092	0.19706	161	5275	3137	114508	GO:0043603	cellular amide metabolic process	biological_process	1	1	214	7162	4128	114508	GO:0016616	oxidoreductase activity, acting on the CH-OH group of donors, NAD or NADP as acceptor	molecular_function	6.2781e-06	0.00026617	148	4846	2015	114508	GO:0022891	substrate-specific transmembrane transporter activity	molecular_function	0.99995	1	146	5284	4013	114508	GO:0006259	DNA metabolic process	biological_process	0.99674	1	143	5064	4443	114508	GO:0006259	DNA metabolic process	biological_process	0.99813	1
GO:0016829	lyase activity	molecular_function	0.0001831	0.0072626	160	5275	2510	114508	GO:0008610	lipid biosynthetic process	biological_process	4.9035e-15	8.2414e-13	213	7162	1706	114508	GO:0033036	macromolecule localization	biological_process	0.99996	1	145	4846	5298	114508	GO:0006259	DNA metabolic process	biological_process	0.99913	1	145	5284	4443	114508	GO:0043228	non-membrane-bounded organelle	cellular_component	1	1	143	5064	3649	114508	GO:1901575	organic substance catabolic process	biological_process	0.46209	1
GO:0098796	membrane protein complex	cellular_component	0.53276	1	159	5275	3974	114508	GO:0044723	single-organism carbohydrate metabolic process	biological_process	0.021973	0.27575	211	7162	3137	114508	GO:0043603	cellular amide metabolic process	biological_process	0.99999	1	145	4846	4128	114508	GO:0043604	amide biosynthetic process	biological_process	1	1	141	5284	3915	114508	GO:0016616	oxidoreductase activity, acting on the CH-OH group of donors, NAD or NADP as acceptor	molecular_function	0.00027341	0.013373	141	5064	2015	114508	GO:0022891	substrate-specific transmembrane transporter activity	molecular_function	0.9999	1
GO:0003924	GTPase activity	molecular_function	0.00013454	0.005756	158	5275	3110	114508	GO:0008104	protein localization	biological_process	0.99925	1	210	7162	4838	114508	GO:0043604	amide biosynthetic process	biological_process	0.99992	1	143	4846	3915	114508	GO:0015075	ion transmembrane transporter activity	molecular_function	0.99992	1	140	5284	3870	114508	GO:0044255	cellular lipid metabolic process	biological_process	5.7416e-05	0.0043581	140	5064	2157	114508	GO:0003723	RNA binding	molecular_function	1	1
GO:0006520	cellular amino acid metabolic process	biological_process	0.01933	0.31047	156	5275	2871	114508	GO:0045184	establishment of protein localization	biological_process	0.99695	1	207	7162	4685	114508	GO:0043228	non-membrane-bounded organelle	cellular_component	0.99994	1	143	4846	3649	114508	GO:0044255	cellular lipid metabolic process	biological_process	0.0011313	0.040954	137	5284	2157	114508	GO:1901575	organic substance catabolic process	biological_process	0.42921	1	140	5064	2879	114508	GO:0003700	transcription factor activity, sequence-specific DNA binding	molecular_function	0.072151	0.87766
GO:0006259	DNA metabolic process	biological_process	0.98482	1	155	5275	4443	114508	GO:0043604	amide biosynthetic process	biological_process	1	1	207	7162	3915	114508	GO:0098796	membrane protein complex	cellular_component	0.66344	1	142	4846	3974	114508	GO:0016616	oxidoreductase activity, acting on the CH-OH group of donors, NAD or NADP as acceptor	molecular_function	0.011431	0.28017	134	5284	2015	114508	GO:0055086	nucleobase-containing small molecule metabolic process	biological_process	0.00046191	0.018902	139	5064	2028	114508	GO:0001071	nucleic acid binding transcription factor activity	molecular_function	0.072531	0.87766
GO:0022892	substrate-specific transporter activity	molecular_function	0.99998	1	155	5275	4304	114508	GO:0051641	cellular localization	biological_process	1	1	205	7162	5275	114508	GO:0051641	cellular localization	biological_process	0.99977	1	139	4846	5275	114508	GO:0016746	transferase activity, transferring acyl groups	molecular_function	1.99e-07	1.4865e-05	133	5284	1625	114508	GO:0006520	cellular amino acid metabolic process	biological_process	0.19617	1	136	5064	2871	114508	GO:0015075	ion transmembrane transporter activity	molecular_function	0.99988	1
GO:0043043	peptide biosynthetic process	biological_process	0.9995	1	151	5275	3645	114508	GO:0098796	membrane protein complex	cellular_component	0.86281	1	203	7162	3974	114508	GO:0016758	transferase activity, transferring hexosyl groups	molecular_function	3.7998e-08	3.0308e-06	138	4846	2138	114508	GO:0006812	cation transport	biological_process	0.99882	1	132	5284	3381	114508	GO:0043232	intracellular non-membrane-bounded organelle	cellular_component	1	1	136	5064	3570	114508	GO:0098796	membrane protein complex	cellular_component	0.9968	1
GO:0044255	cellular lipid metabolic process	biological_process	1.3054e-05	0.00069811	150	5275	2157	114508	GO:0006812	cation transport	biological_process	0.97662	1	199	7162	3381	114508	GO:0006399	tRNA metabolic process	biological_process	0.0075486	0.11032	138	4846	2887	114508	GO:0006518	peptide metabolic process	biological_process	1	1	132	5284	3784	114508	GO:0016829	lyase activity	molecular_function	0.02975	0.48348	135	5064	2510	114508	GO:0051186	cofactor metabolic process	biological_process	0.0037108	0.1098
GO:0006412	translation	biological_process	0.99952	1	149	5275	3607	114508	GO:0015031	protein transport	biological_process	0.99911	1	197	7162	4611	114508	GO:0045184	establishment of protein localization	biological_process	0.98863	1	137	4846	4685	114508	GO:1901575	organic substance catabolic process	biological_process	0.89352	1	130	5284	2879	114508	GO:0033036	macromolecule localization	biological_process	1	1	135	5064	5298	114508	GO:0006520	cellular amino acid metabolic process	biological_process	0.67461	1
GO:0044283	small molecule biosynthetic process	biological_process	1.1165e-05	0.00062553	147	5275	1977	114508	GO:0043228	non-membrane-bounded organelle	cellular_component	1	1	195	7162	3649	114508	GO:0008104	protein localization	biological_process	0.99749	1	137	4846	4838	114508	GO:0005198	structural molecule activity	molecular_function	0.99329	1	129	5284	2613	114508	GO:0008610	lipid biosynthetic process	biological_process	1.574e-06	0.00017133	132	5064	1706	114508	GO:0006396	RNA processing	biological_process	0.99978	1
GO:0043228	non-membrane-bounded organelle	cellular_component	1	1	146	5275	3649	114508	GO:0044283	small molecule biosynthetic process	biological_process	2.1279e-06	8.7078e-05	193	7162	1977	114508	GO:0051186	cofactor metabolic process	biological_process	1.6543e-05	0.00063292	134	4846	1939	114508	GO:0006412	translation	biological_process	1	1	125	5284	3607	114508	GO:0043604	amide biosynthetic process	biological_process	1	1	132	5064	3915	114508	GO:0033036	macromolecule localization	biological_process	1	1
GO:0051186	cofactor metabolic process	biological_process	8.6137e-06	0.00051311	145	5275	1939	114508	GO:0051649	establishment of localization in cell	biological_process	1	1	193	7162	5031	114508	GO:0051649	establishment of localization in cell	biological_process	0.99906	1	134	4846	5031	114508	GO:0043043	peptide biosynthetic process	biological_process	1	1	125	5284	3645	114508	GO:0006518	peptide metabolic process	biological_process	1	1	131	5064	3784	114508	GO:0044255	cellular lipid metabolic process	biological_process	0.026897	0.49833
GO:0006399	tRNA metabolic process	biological_process	0.019595	0.31228	145	5275	2887	114508	GO:0044255	cellular lipid metabolic process	biological_process	3.8982e-05	0.0011912	191	7162	2157	114508	GO:0006518	peptide metabolic process	biological_process	0.99997	1	134	4846	3784	114508	GO:0008610	lipid biosynthetic process	biological_process	0.001152	0.041385	121	5284	1706	114508	GO:0034660	ncRNA metabolic process	biological_process	0.85032	1	128	5064	3344	114508	GO:0008610	lipid biosynthetic process	biological_process	0.00075052	0.026556
GO:0022891	substrate-specific transmembrane transporter activity	molecular_function	0.99998	1	144	5275	4013	114508	GO:0006520	cellular amino acid metabolic process	biological_process	0.22852	1	190	7162	2871	114508	GO:0043043	peptide biosynthetic process	biological_process	0.99987	1	133	4846	3645	114508	GO:0050660	flavin adenine dinucleotide binding	molecular_function	7.8125e-06	0.00045957	120	5284	1584	114508	GO:0044283	small molecule biosynthetic process	biological_process	0.0022613	0.070944	126	5064	1977	114508	GO:0016746	transferase activity, transferring acyl groups	molecular_function	0.0001709	0.0075875
GO:0043232	intracellular non-membrane-bounded organelle	cellular_component	1	1	144	5275	3570	114508	GO:0006518	peptide metabolic process	biological_process	1	1	190	7162	3784	114508	GO:0043232	intracellular non-membrane-bounded organelle	cellular_component	1	1	133	4846	3570	114508	GO:0051704	multi-organism process	biological_process	0.59807	1	120	5284	2704	114508	GO:0006396	RNA processing	biological_process	0.99939	1	126	5064	3911	114508	GO:0051641	cellular localization	biological_process	1	1
GO:0008104	protein localization	biological_process	0.99976	1	143	5275	4838	114508	GO:0043232	intracellular non-membrane-bounded organelle	cellular_component	1	1	190	7162	3570	114508	GO:1901575	organic substance catabolic process	biological_process	0.54682	1	132	4846	2879	114508	GO:0006396	RNA processing	biological_process	1	1	118	5284	3911	114508	GO:0051704	multi-organism process	biological_process	0.25898	1	125	5064	2704	114508	GO:0055086	nucleobase-containing small molecule metabolic process	biological_process	0.14779	1
GO:0045184	establishment of protein localization	biological_process	0.99905	1	141	5275	4685	114508	GO:0008236	serine-type peptidase activity	molecular_function	1.3932e-11	1.457e-09	189	7162	1666	114508	GO:0006412	translation	biological_process	0.99983	1	132	4846	3607	114508	GO:0044248	cellular catabolic process	biological_process	0.98573	1	117	5284	2889	114508	GO:0051641	cellular localization	biological_process	1	1	125	5064	5275	114508	GO:0030001	metal ion transport	biological_process	0.022857	0.43905
GO:0006812	cation transport	biological_process	0.99172	1	140	5275	3381	114508	GO:0017171	serine hydrolase activity	molecular_function	1.3932e-11	1.457e-09	189	7162	1666	114508	GO:0015031	protein transport	biological_process	0.99421	1	131	4846	4611	114508	GO:0016747	transferase activity, transferring acyl groups other than amino-acyl groups	molecular_function	3.1946e-12	5.3692e-10	115	5284	1101	114508	GO:0004175	endopeptidase activity	molecular_function	0.12454	1	122	5064	2331	114508	GO:0034660	ncRNA metabolic process	biological_process	0.99453	1
GO:0015075	ion transmembrane transporter activity	molecular_function	0.99996	1	138	5275	3870	114508	GO:0006399	tRNA metabolic process	biological_process	0.089036	0.73769	185	7162	2887	114508	GO:0034470	ncRNA processing	biological_process	0.0046833	0.076526	129	4846	2467	114508	GO:0051186	cofactor metabolic process	biological_process	0.079885	0.98672	114	5284	1939	114508	GO:0044248	cellular catabolic process	biological_process	0.88817	1	122	5064	2889	114508	GO:0051649	establishment of localization in cell	biological_process	1	1
GO:0051641	cellular localization	biological_process	1	1	137	5275	5275	114508	GO:0043043	peptide biosynthetic process	biological_process	1	1	184	7162	3645	114508	GO:0006812	cation transport	biological_process	0.98839	1	129	4846	3381	114508	GO:0004175	endopeptidase activity	molecular_function	0.5202	1	114	5284	2331	114508	GO:0051649	establishment of localization in cell	biological_process	1	1	120	5064	5031	114508	GO:0022804	active transmembrane transporter activity	molecular_function	3.8184e-06	0.00028077
GO:0055086	nucleobase-containing small molecule metabolic process	biological_process	0.01261	0.23833	134	5275	2028	114508	GO:0006412	translation	biological_process	1	1	183	7162	3607	114508	GO:0046907	intracellular transport	biological_process	0.98591	1	127	4846	4542	114508	GO:0033036	macromolecule localization	biological_process	1	1	114	5284	5298	114508	GO:0006996	organelle organization	biological_process	0.99123	1	118	5064	3329	114508	GO:0008104	protein localization	biological_process	1	1
GO:0015031	protein transport	biological_process	0.99968	1	134	5275	4611	114508	GO:0022892	substrate-specific transporter activity	molecular_function	1	1	181	7162	4304	114508	GO:0016053	organic acid biosynthetic process	biological_process	4.4549e-09	4.8755e-07	126	4846	1566	114508	GO:0003700	transcription factor activity, sequence-specific DNA binding	molecular_function	0.86408	1	113	5284	2768	114508	GO:0006412	translation	biological_process	1	1	118	5064	3607	114508	GO:0043228	non-membrane-bounded organelle	cellular_component	1	1
GO:0034470	ncRNA processing	biological_process	0.026214	0.37158	132	5275	2467	114508	GO:0034470	ncRNA processing	biological_process	0.017241	0.23182	178	7162	2467	114508	GO:0046394	carboxylic acid biosynthetic process	biological_process	4.4549e-09	4.8755e-07	126	4846	1566	114508	GO:0001071	nucleic acid binding transcription factor activity	molecular_function	0.86468	1	113	5284	2769	114508	GO:0043043	peptide biosynthetic process	biological_process	1	1	118	5064	3645	114508	GO:0044283	small molecule biosynthetic process	biological_process	0.18288	1
GO:0050660	flavin adenine dinucleotide binding	molecular_function	3.7161e-08	4.2653e-06	130	5275	1584	114508	GO:0005198	structural molecule activity	molecular_function	0.99468	1	174	7162	2613	114508	GO:0044723	single-organism carbohydrate metabolic process	biological_process	0.43812	1	125	4846	3137	114508	GO:0034660	ncRNA metabolic process	biological_process	0.99919	1	111	5284	3344	114508	GO:0008104	protein localization	biological_process	1	1	115	5064	4838	114508	GO:0045184	establishment of protein localization	biological_process	1	1
GO:0019637	organophosphate metabolic process	biological_process	0.49841	1	129	5275	2580	114508	GO:0046907	intracellular transport	biological_process	0.99998	1	174	7162	4542	114508	GO:0051704	multi-organism process	biological_process	0.12327	0.99673	124	4846	2704	114508	GO:0098796	membrane protein complex	cellular_component	1	1	111	5284	3974	114508	GO:0045184	establishment of protein localization	biological_process	1	1	113	5064	4685	114508	GO:0050660	flavin adenine dinucleotide binding	molecular_function	0.0023135	0.074572
GO:0044248	cellular catabolic process	biological_process	0.87114	1	129	5275	2889	114508	GO:0004175	endopeptidase activity	molecular_function	0.058565	0.55122	173	7162	2331	114508	GO:0055086	nucleobase-containing small molecule metabolic process	biological_process	0.022722	0.26799	122	4846	2028	114508	GO:0022804	active transmembrane transporter activity	molecular_function	9.9834e-06	0.00058002	109	5284	1883	114508	GO:0022804	active transmembrane transporter activity	molecular_function	1.5902e-07	2.6726e-05	112	5064	1883	114508	GO:0044248	cellular catabolic process	biological_process	0.99833	1
GO:0005198	structural molecule activity	molecular_function	0.99542	1	129	5275	2613	114508	GO:0034613	cellular protein localization	biological_process	0.99258	1	172	7162	4116	114508	GO:0044255	cellular lipid metabolic process	biological_process	0.0086881	0.12302	121	4846	2157	114508	GO:0005576	extracellular region	cellular_component	0.047297	0.76226	109	5284	1769	114508	GO:0009116	nucleoside metabolic process	biological_process	0.00070689	0.026194	111	5064	1525	114508	GO:0043531	ADP binding	molecular_function	1.5362e-09	2.1263e-07
GO:0051649	establishment of localization in cell	biological_process	1	1	129	5275	5031	114508	GO:0070727	cellular macromolecule localization	biological_process	0.99258	1	172	7162	4116	114508	GO:0034613	cellular protein localization	biological_process	0.97034	1	114	4846	4116	114508	GO:0006520	cellular amino acid metabolic process	biological_process	0.98873	1	108	5284	2871	114508	GO:1901657	glycosyl compound metabolic process	biological_process	0.0007248	0.026441	111	5064	1526	114508	GO:0009116	nucleoside metabolic process	biological_process	0.015661	0.3414
GO:0032787	monocarboxylic acid metabolic process	biological_process	9.1272e-07	7.6701e-05	125	5275	1588	114508	GO:0022891	substrate-specific transmembrane transporter activity	molecular_function	1	1	171	7162	4013	114508	GO:0070727	cellular macromolecule localization	biological_process	0.97034	1	114	4846	4116	114508	GO:0044283	small molecule biosynthetic process	biological_process	0.31925	1	107	5284	1977	114508	GO:0051186	cofactor metabolic process	biological_process	0.054699	0.69198	111	5064	1939	114508	GO:1901657	glycosyl compound metabolic process	biological_process	0.015935	0.3414
GO:0004175	endopeptidase activity	molecular_function	0.18728	1	124	5275	2331	114508	GO:0044248	cellular catabolic process	biological_process	0.97012	1	167	7162	2889	114508	GO:0008033	tRNA processing	biological_process	0.00085423	0.018525	110	4846	2009	114508	GO:0006996	organelle organization	biological_process	0.99999	1	103	5284	3329	114508	GO:0015031	protein transport	biological_process	1	1	109	5064	4611	114508	GO:0019637	organophosphate metabolic process	biological_process	0.97565	1
GO:0016053	organic acid biosynthetic process	biological_process	5.0312e-06	0.00034314	122	5275	1566	114508	GO:0015075	ion transmembrane transporter activity	molecular_function	1	1	166	7162	3870	114508	GO:0005198	structural molecule activity	molecular_function	0.99956	1	110	4846	2613	114508	GO:0044085	cellular component biogenesis	biological_process	0.99376	1	101	5284	2602	114508	GO:0046907	intracellular transport	biological_process	1	1	108	5064	4542	114508	GO:0043603	cellular amide metabolic process	biological_process	1	1
GO:0046394	carboxylic acid biosynthetic process	biological_process	5.0312e-06	0.00034314	122	5275	1566	114508	GO:0051704	multi-organism process	biological_process	0.68396	1	159	7162	2704	114508	GO:0004175	endopeptidase activity	molecular_function	0.3613	1	109	4846	2331	114508	GO:1902494	catalytic complex	cellular_component	0.99969	1	101	5284	2958	114508	GO:0098796	membrane protein complex	cellular_component	1	1	104	5064	3974	114508	GO:0042578	phosphoric ester hydrolase activity	molecular_function	6.0748e-05	0.0031764
GO:0030529	ribonucleoprotein complex	cellular_component	0.98332	1	116	5275	2043	114508	GO:0019637	organophosphate metabolic process	biological_process	0.89145	1	159	7162	2580	114508	GO:0006886	intracellular protein transport	biological_process	0.93882	1	108	4846	3888	114508	GO:0051641	cellular localization	biological_process	1	1	100	5284	5275	114508	GO:0005576	extracellular region	cellular_component	0.074347	0.8099	103	5064	1769	114508	GO:0046907	intracellular transport	biological_process	1	1
GO:0046907	intracellular transport	biological_process	0.99999	1	116	5275	4542	114508	GO:0006886	intracellular protein transport	biological_process	0.9908	1	159	7162	3888	114508	GO:0004386	helicase activity	molecular_function	0.0076229	0.11098	106	4846	2700	114508	GO:0030529	ribonucleoprotein complex	cellular_component	0.99982	1	99	5284	2043	114508	GO:0034470	ncRNA processing	biological_process	0.64915	1	103	5064	2467	114508	GO:0015031	protein transport	biological_process	1	1
GO:1902494	catalytic complex	cellular_component	0.98391	1	114	5275	2958	114508	GO:0016053	organic acid biosynthetic process	biological_process	1.7542e-06	7.2415e-05	158	7162	1566	114508	GO:0009116	nucleoside metabolic process	biological_process	0.0023671	0.043009	105	4846	1525	114508	GO:0008104	protein localization	biological_process	1	1	98	5284	4838	114508	GO:0006399	tRNA metabolic process	biological_process	0.92263	1	103	5064	2887	114508	GO:0016835	carbon-oxygen lyase activity	molecular_function	3.6737e-15	1.017e-12
GO:0008033	tRNA processing	biological_process	0.0047347	0.11804	113	5275	2009	114508	GO:0046394	carboxylic acid biosynthetic process	biological_process	1.7542e-06	7.2415e-05	158	7162	1566	114508	GO:1901657	glycosyl compound metabolic process	biological_process	0.0024216	0.043832	105	4846	1526	114508	GO:0034470	ncRNA processing	biological_process	0.9314	1	97	5284	2467	114508	GO:0044428	nuclear part	cellular_component	1	1	102	5064	3258	114508	GO:1902494	catalytic complex	cellular_component	0.9986	1
GO:0003700	transcription factor activity, sequence-specific DNA binding	molecular_function	0.85668	1	113	5275	2768	114508	GO:0050660	flavin adenine dinucleotide binding	molecular_function	4.15e-06	0.0001614	157	7162	1584	114508	GO:0019637	organophosphate metabolic process	biological_process	0.92354	1	104	4846	2580	114508	GO:0055086	nucleobase-containing small molecule metabolic process	biological_process	0.91509	1	96	5284	2028	114508	GO:1902494	catalytic complex	cellular_component	0.99857	1	101	5064	2958	114508	GO:0043232	intracellular non-membrane-bounded organelle	cellular_component	1	1
GO:0001071	nucleic acid binding transcription factor activity	molecular_function	0.85728	1	113	5275	2769	114508	GO:0032787	monocarboxylic acid metabolic process	biological_process	6.9417e-06	0.00026345	156	7162	1588	114508	GO:0022892	substrate-specific transporter activity	molecular_function	1	1	104	4846	4304	114508	GO:0051649	establishment of localization in cell	biological_process	1	1	96	5284	5031	114508	GO:0016053	organic acid biosynthetic process	biological_process	0.0045014	0.12036	100	5064	1566	114508	GO:0016747	transferase activity, transferring acyl groups other than amino-acyl groups	molecular_function	7.1539e-08	6.8706e-06
GO:0051704	multi-organism process	biological_process	0.82785	1	112	5275	2704	114508	GO:0016746	transferase activity, transferring acyl groups	molecular_function	0.00021073	0.0055401	155	7162	1625	114508	GO:0030529	ribonucleoprotein complex	cellular_component	0.99263	1	103	4846	2043	114508	GO:0045184	establishment of protein localization	biological_process	1	1	96	5284	4685	114508	GO:0046394	carboxylic acid biosynthetic process	biological_process	0.0045014	0.12036	100	5064	1566	114508	GO:0004252	serine-type endopeptidase activity	molecular_function	1.5946e-17	5.3601e-15
GO:0004386	helicase activity	molecular_function	0.020971	0.32357	111	5275	2700	114508	GO:0004386	helicase activity	molecular_function	0.026328	0.31288	150	7162	2700	114508	GO:1901605	alpha-amino acid metabolic process	biological_process	2.9577e-06	0.0001406	102	4846	1464	114508	GO:0071944	cell periphery	cellular_component	0.11199	1	95	5284	1727	114508	GO:0030001	metal ion transport	biological_process	0.19894	1	100	5064	1821	114508	GO:0043604	amide biosynthetic process	biological_process	1	1
GO:0034613	cellular protein localization	biological_process	0.99956	1	110	5275	4116	114508	GO:0008033	tRNA processing	biological_process	0.0066542	0.10728	148	7162	2009	114508	GO:1902494	catalytic complex	cellular_component	0.99233	1	101	4846	2958	114508	GO:0003735	structural constituent of ribosome	molecular_function	0.82532	1	94	5284	1306	114508	GO:0005198	structural molecule activity	molecular_function	1	1	100	5064	2613	114508	GO:0034470	ncRNA processing	biological_process	0.85887	1
GO:0070727	cellular macromolecule localization	biological_process	0.99956	1	110	5275	4116	114508	GO:1902494	catalytic complex	cellular_component	0.99865	1	148	7162	2958	114508	GO:0022891	substrate-specific transmembrane transporter activity	molecular_function	1	1	99	4846	4013	114508	GO:0015031	protein transport	biological_process	1	1	94	5284	4611	114508	GO:0008236	serine-type peptidase activity	molecular_function	0.036491	0.54517	98	5064	1666	114508	GO:0006399	tRNA metabolic process	biological_process	0.98566	1
GO:0033554	cellular response to stress	biological_process	0.18963	1	109	5275	2466	114508	GO:0008168	methyltransferase activity	molecular_function	0.0098819	0.14578	143	7162	1806	114508	GO:0033554	cellular response to stress	biological_process	0.2968	1	97	4846	2466	114508	GO:0016835	carbon-oxygen lyase activity	molecular_function	1.6246e-12	2.8317e-10	93	5284	967	114508	GO:0017171	serine hydrolase activity	molecular_function	0.036491	0.54517	98	5064	1666	114508	GO:0015672	monovalent inorganic cation transport	biological_process	0.67511	1
GO:0006281	DNA repair	biological_process	0.00649	0.14675	105	5275	2218	114508	GO:0016741	transferase activity, transferring one-carbon groups	molecular_function	0.044912	0.45847	143	7162	1895	114508	GO:0050660	flavin adenine dinucleotide binding	molecular_function	0.0068965	0.10142	96	4846	1584	114508	GO:0005840	ribosome	cellular_component	0.85624	1	93	5284	1315	114508	GO:0019637	organophosphate metabolic process	biological_process	0.99155	1	98	5064	2580	114508	GO:0016053	organic acid biosynthetic process	biological_process	0.061812	0.86072
GO:0006974	cellular response to DNA damage stimulus	biological_process	0.027037	0.38094	105	5275	2279	114508	GO:0003700	transcription factor activity, sequence-specific DNA binding	molecular_function	0.99025	1	141	7162	2768	114508	GO:0044248	cellular catabolic process	biological_process	0.99974	1	94	4846	2889	114508	GO:0019637	organophosphate metabolic process	biological_process	0.99966	1	93	5284	2580	114508	GO:0071944	cell periphery	cellular_component	0.034364	0.53548	97	5064	1727	114508	GO:0046394	carboxylic acid biosynthetic process	biological_process	0.061812	0.86072
GO:0008236	serine-type peptidase activity	molecular_function	0.034985	0.4493	103	5275	1666	114508	GO:0001071	nucleic acid binding transcription factor activity	molecular_function	0.99033	1	141	7162	2769	114508	GO:0015075	ion transmembrane transporter activity	molecular_function	1	1	94	4846	3870	114508	GO:0016053	organic acid biosynthetic process	biological_process	0.097766	1	92	5284	1566	114508	GO:0032787	monocarboxylic acid metabolic process	biological_process	0.014425	0.2901	96	5064	1588	114508	GO:0005198	structural molecule activity	molecular_function	1	1
GO:0017171	serine hydrolase activity	molecular_function	0.034985	0.4493	103	5275	1666	114508	GO:0033554	cellular response to stress	biological_process	0.41413	1	140	7162	2466	114508	GO:0051287	NAD binding	molecular_function	0.00013961	0.003934	93	4846	1196	114508	GO:0046394	carboxylic acid biosynthetic process	biological_process	0.097766	1	92	5284	1566	114508	GO:0034613	cellular protein localization	biological_process	1	1	92	5064	4116	114508	GO:0000287	magnesium ion binding	molecular_function	5.0587e-10	7.6794e-08
GO:0006886	intracellular protein transport	biological_process	0.99943	1	101	5275	3888	114508	GO:0030529	ribonucleoprotein complex	cellular_component	0.99948	1	140	7162	2043	114508	GO:0006974	cellular response to DNA damage stimulus	biological_process	0.067284	0.63015	93	4846	2279	114508	GO:0032787	monocarboxylic acid metabolic process	biological_process	0.099985	1	92	5284	1588	114508	GO:0070727	cellular macromolecule localization	biological_process	1	1	92	5064	4116	114508	GO:0006518	peptide metabolic process	biological_process	1	1
GO:0009116	nucleoside metabolic process	biological_process	0.082918	0.78991	99	5275	1525	114508	GO:0016747	transferase activity, transferring acyl groups other than amino-acyl groups	molecular_function	4.8046e-11	4.6144e-09	139	7162	1101	114508	GO:0008652	cellular amino acid biosynthetic process	biological_process	7.0568e-06	0.00029651	92	4846	1232	114508	GO:0016741	transferase activity, transferring one-carbon groups	molecular_function	0.49636	1	92	5284	1895	114508	GO:0004386	helicase activity	molecular_function	0.46496	1	91	5064	2700	114508	GO:0034613	cellular protein localization	biological_process	1	1
GO:1901657	glycosyl compound metabolic process	biological_process	0.084056	0.79431	99	5275	1526	114508	GO:0006732	coenzyme metabolic process	biological_process	7.1761e-07	3.3109e-05	138	7162	1359	114508	GO:0006281	DNA repair	biological_process	0.027399	0.3122	92	4846	2218	114508	GO:0004386	helicase activity	molecular_function	0.58955	1	92	5284	2700	114508	GO:0008324	cation transmembrane transporter activity	molecular_function	0.99994	1	88	5064	2570	114508	GO:0070727	cellular macromolecule localization	biological_process	1	1
GO:0016741	transferase activity, transferring one-carbon groups	molecular_function	0.26492	1	98	5275	1895	114508	GO:0005576	extracellular region	cellular_component	0.13456	0.95468	137	7162	1769	114508	GO:0005576	extracellular region	cellular_component	0.26236	1	92	4846	1769	114508	GO:0008168	methyltransferase activity	molecular_function	0.33548	1	91	5284	1806	114508	GO:0030529	ribonucleoprotein complex	cellular_component	0.99999	1	88	5064	2043	114508	GO:0016791	phosphatase activity	molecular_function	5.3199e-05	0.002845
GO:0006996	organelle organization	biological_process	1	1	98	5275	3329	114508	GO:0030001	metal ion transport	biological_process	0.21304	1	137	7162	1821	114508	GO:0035556	intracellular signal transduction	biological_process	0.12011	0.97794	91	4846	2122	114508	GO:0006399	tRNA metabolic process	biological_process	0.99915	1	91	5284	2887	114508	GO:0035556	intracellular signal transduction	biological_process	0.47728	1	86	5064	2122	114508	GO:0051287	NAD binding	molecular_function	0.0030241	0.092411
GO:0009117	nucleotide metabolic process	biological_process	0.13895	1	96	5275	1682	114508	GO:0044085	cellular component biogenesis	biological_process	0.99814	1	137	7162	2602	114508	GO:0016835	carbon-oxygen lyase activity	molecular_function	1.8615e-13	6.2573e-11	90	4846	967	114508	GO:0042578	phosphoric ester hydrolase activity	molecular_function	0.0071969	0.19027	90	5284	1734	114508	GO:0044085	cellular component biogenesis	biological_process	0.99981	1	86	5064	2602	114508	GO:0032787	monocarboxylic acid metabolic process	biological_process	0.11889	1
GO:0006753	nucleoside phosphate metabolic process	biological_process	0.14468	1	96	5275	1686	114508	GO:0006974	cellular response to DNA damage stimulus	biological_process	0.086508	0.72182	135	7162	2279	114508	GO:0006310	DNA recombination	biological_process	7.907e-08	6.0017e-06	89	4846	1560	114508	GO:0033554	cellular response to stress	biological_process	0.88783	1	90	5284	2466	114508	GO:0006886	intracellular protein transport	biological_process	1	1	86	5064	3888	114508	GO:0004386	helicase activity	molecular_function	0.63133	1
GO:0008168	methyltransferase activity	molecular_function	0.17112	1	96	5275	1806	114508	GO:0055086	nucleobase-containing small molecule metabolic process	biological_process	0.87626	1	135	7162	2028	114508	GO:0016741	transferase activity, transferring one-carbon groups	molecular_function	0.31726	1	89	4846	1895	114508	GO:0044428	nuclear part	cellular_component	1	1	88	5284	3258	114508	GO:0050660	flavin adenine dinucleotide binding	molecular_function	0.15164	1	85	5064	1584	114508	GO:0008324	cation transmembrane transporter activity	molecular_function	0.99989	1
GO:0003735	structural constituent of ribosome	molecular_function	0.83056	1	96	5275	1306	114508	GO:0016835	carbon-oxygen lyase activity	molecular_function	1.6198e-19	4.2348e-17	134	7162	967	114508	GO:0032787	monocarboxylic acid metabolic process	biological_process	0.063564	0.60067	88	4846	1588	114508	GO:0016701	oxidoreductase activity, acting on single donors with incorporation of molecular oxygen	molecular_function	3.5472e-19	9.8195e-17	86	5284	582	114508	GO:0015672	monovalent inorganic cation transport	biological_process	0.92781	1	84	5064	2148	114508	GO:0005576	extracellular region	cellular_component	0.64603	1
GO:0006631	fatty acid metabolic process	biological_process	1.0405e-08	1.2885e-06	95	5275	1010	114508	GO:0006281	DNA repair	biological_process	0.055018	0.53275	131	7162	2218	114508	GO:0008236	serine-type peptidase activity	molecular_function	0.16439	1	88	4846	1666	114508	GO:0000287	magnesium ion binding	molecular_function	1.4888e-08	1.7089e-06	86	5284	1016	114508	GO:0033554	cellular response to stress	biological_process	0.94116	1	83	5064	2466	114508	GO:0044428	nuclear part	cellular_component	1	1
GO:0022804	active transmembrane transporter activity	molecular_function	0.0016196	0.047463	95	5275	1883	114508	GO:0051287	NAD binding	molecular_function	0.00012634	0.0034568	127	7162	1196	114508	GO:0017171	serine hydrolase activity	molecular_function	0.16439	1	88	4846	1666	114508	GO:0044262	cellular carbohydrate metabolic process	biological_process	7.3345e-07	5.3102e-05	85	5284	1231	114508	GO:0044262	cellular carbohydrate metabolic process	biological_process	9.275e-07	0.00012125	82	5064	1231	114508	GO:0043043	peptide biosynthetic process	biological_process	1	1
GO:0005840	ribosome	cellular_component	0.88235	1	94	5275	1315	114508	GO:0005509	calcium ion binding	molecular_function	0.00098418	0.02188	127	7162	1440	114508	GO:0030001	metal ion transport	biological_process	0.52466	1	88	4846	1821	114508	GO:0006974	cellular response to DNA damage stimulus	biological_process	0.6525	1	85	5284	2279	114508	GO:0043565	sequence-specific DNA binding	molecular_function	0.015279	0.30085	81	5064	1483	114508	GO:0006412	translation	biological_process	1	1
GO:0006310	DNA recombination	biological_process	2.9246e-07	2.6986e-05	93	5275	1560	114508	GO:0022804	active transmembrane transporter activity	molecular_function	0.0011765	0.025515	127	7162	1883	114508	GO:0008168	methyltransferase activity	molecular_function	0.25741	1	86	4846	1806	114508	GO:0030001	metal ion transport	biological_process	0.87501	1	85	5284	1821	114508	GO:0046983	protein dimerization activity	molecular_function	0.00028274	0.01347	80	5064	1208	114508	GO:0071944	cell periphery	cellular_component	0.3302	1
GO:0008202	steroid metabolic process	biological_process	7.82e-16	2.8308e-13	92	5275	579	114508	GO:0006996	organelle organization	biological_process	1	1	127	7162	3329	114508	GO:0003735	structural constituent of ribosome	molecular_function	0.88916	1	86	4846	1306	114508	GO:0008324	cation transmembrane transporter activity	molecular_function	1	1	85	5284	2570	114508	GO:0006974	cellular response to DNA damage stimulus	biological_process	0.70909	1	80	5064	2279	114508	GO:0006886	intracellular protein transport	biological_process	1	1
GO:0044262	cellular carbohydrate metabolic process	biological_process	2.5528e-09	3.5334e-07	92	5275	1231	114508	GO:0006310	DNA recombination	biological_process	1.5485e-08	9.4637e-07	126	7162	1560	114508	GO:0051188	cofactor biosynthetic process	biological_process	0.0001499	0.0041742	85	4846	1206	114508	GO:0051287	NAD binding	molecular_function	0.022791	0.50118	84	5284	1196	114508	GO:0034220	ion transmembrane transport	biological_process	0.80529	1	79	5064	1819	114508	GO:0008033	tRNA processing	biological_process	0.70411	1
GO:0005576	extracellular region	cellular_component	0.57162	1	92	5275	1769	114508	GO:1901605	alpha-amino acid metabolic process	biological_process	0.0014014	0.029573	124	7162	1464	114508	GO:0006996	organelle organization	biological_process	1	1	85	4846	3329	114508	GO:0046907	intracellular transport	biological_process	1	1	84	5284	4542	114508	GO:0005976	polysaccharide metabolic process	biological_process	1.3185e-09	3.0812e-07	78	5064	917	114508	GO:0016209	antioxidant activity	molecular_function	0.00021462	0.0091586
GO:0044428	nuclear part	cellular_component	1	1	91	5275	3258	114508	GO:0051188	cofactor biosynthetic process	biological_process	9.493e-06	0.00034902	123	7162	1206	114508	GO:1901607	alpha-amino acid biosynthetic process	biological_process	3.2709e-06	0.00015241	84	4846	1085	114508	GO:0006281	DNA repair	biological_process	0.53897	1	83	5284	2218	114508	GO:0006281	DNA repair	biological_process	0.60559	1	78	5064	2218	114508	GO:0046983	protein dimerization activity	molecular_function	0.0006297	0.022972
GO:0006694	steroid biosynthetic process	biological_process	1.5752e-15	5.2948e-13	90	5275	570	114508	GO:0015672	monovalent inorganic cation transport	biological_process	0.90493	1	123	7162	2148	114508	GO:0005840	ribosome	cellular_component	0.92796	1	84	4846	1315	114508	GO:0016209	antioxidant activity	molecular_function	0.00014275	0.0066514	82	5284	860	114508	GO:0008033	tRNA processing	biological_process	0.77789	1	78	5064	2009	114508	GO:0010333	terpene synthase activity	molecular_function	2.9448e-27	1.5398e-24
GO:0006732	coenzyme metabolic process	biological_process	0.0036415	0.096819	90	5275	1359	114508	GO:0044712	single-organism catabolic process	biological_process	0.00082229	0.018694	122	7162	1378	114508	GO:0044428	nuclear part	cellular_component	1	1	84	4846	3258	114508	GO:0046983	protein dimerization activity	molecular_function	0.00040207	0.016453	82	5284	1208	114508	GO:0016741	transferase activity, transferring one-carbon groups	molecular_function	0.8704	1	78	5064	1895	114508	GO:0016838	carbon-oxygen lyase activity, acting on phosphates	molecular_function	1.2133e-25	5.7096e-23
GO:0008324	cation transmembrane transporter activity	molecular_function	0.99998	1	90	5275	2570	114508	GO:0044428	nuclear part	cellular_component	1	1	121	7162	3258	114508	GO:0008202	steroid metabolic process	biological_process	8.0549e-14	3.1589e-11	83	4846	579	114508	GO:0043531	ADP binding	molecular_function	0.00083807	0.031806	79	5284	1955	114508	GO:0003735	structural constituent of ribosome	molecular_function	0.9931	1	78	5064	1306	114508	GO:0016741	transferase activity, transferring one-carbon groups	molecular_function	0.86011	1
GO:0016209	antioxidant activity	molecular_function	6.7544e-06	0.00044769	89	5275	860	114508	GO:0016192	vesicle-mediated transport	biological_process	0.99843	1	119	7162	3242	114508	GO:0005509	calcium ion binding	molecular_function	0.02603	0.29805	82	4846	1440	114508	GO:0006310	DNA recombination	biological_process	0.0015635	0.053318	79	5284	1560	114508	GO:0022890	inorganic cation transmembrane transporter activity	molecular_function	0.99994	1	78	5064	2302	114508	GO:0008652	cellular amino acid biosynthetic process	biological_process	0.014825	0.33283
GO:0008652	cellular amino acid biosynthetic process	biological_process	0.00053759	0.018466	89	5275	1232	114508	GO:0008202	steroid metabolic process	biological_process	5.4128e-18	1.1075e-15	115	7162	579	114508	GO:0016209	antioxidant activity	molecular_function	3.0606e-05	0.0011165	81	4846	860	114508	GO:0009116	nucleoside metabolic process	biological_process	0.79809	1	78	5284	1525	114508	GO:0005840	ribosome	cellular_component	0.99529	1	77	5064	1315	114508	GO:0005509	calcium ion binding	molecular_function	0.16324	1
GO:0003854	3-beta-hydroxy-delta5-steroid dehydrogenase activity	molecular_function	5.173e-15	1.432e-12	88	5275	562	114508	GO:0000287	magnesium ion binding	molecular_function	1.9708e-10	1.7835e-08	115	7162	1016	114508	GO:0006694	steroid biosynthetic process	biological_process	4.7308e-13	1.3914e-10	80	4846	570	114508	GO:1901657	glycosyl compound metabolic process	biological_process	0.80004	1	78	5284	1526	114508	GO:0043531	ADP binding	molecular_function	0.0011231	0.038025	76	5064	1955	114508	GO:0022890	inorganic cation transmembrane transporter activity	molecular_function	0.99992	1
GO:0016229	steroid dehydrogenase activity	molecular_function	5.173e-15	1.432e-12	88	5275	562	114508	GO:0003678	DNA helicase activity	molecular_function	2.4409e-05	0.0008205	115	7162	1679	114508	GO:0006732	coenzyme metabolic process	biological_process	0.012989	0.16748	80	4846	1359	114508	GO:0015672	monovalent inorganic cation transport	biological_process	0.9944	1	78	5284	2148	114508	GO:0051287	NAD binding	molecular_function	0.093063	0.92201	75	5064	1196	114508	GO:0016820	hydrolase activity, acting on acid anhydrides, catalyzing transmembrane movement of substances	molecular_function	2.2508e-07	2.1185e-05
GO:0033764	steroid dehydrogenase activity, acting on the CH-OH group of donors, NAD or NADP as acceptor	molecular_function	5.173e-15	1.432e-12	88	5275	562	114508	GO:0016701	oxidoreductase activity, acting on single donors with incorporation of molecular oxygen	molecular_function	1.094e-24	4.2903e-22	114	7162	582	114508	GO:0016746	transferase activity, transferring acyl groups	molecular_function	0.50482	1	80	4846	1625	114508	GO:0034613	cellular protein localization	biological_process	1	1	78	5284	4116	114508	GO:0006631	fatty acid metabolic process	biological_process	0.00041512	0.017136	74	5064	1010	114508	GO:0004842	ubiquitin-protein transferase activity	molecular_function	0.49714	1
GO:0030001	metal ion transport	biological_process	0.81209	1	88	5275	1821	114508	GO:0006694	steroid biosynthetic process	biological_process	2.9122e-18	6.2294e-16	114	7162	570	114508	GO:0044262	cellular carbohydrate metabolic process	biological_process	6.029e-07	3.6375e-05	79	4846	1231	114508	GO:0070727	cellular macromolecule localization	biological_process	1	1	78	5284	4116	114508	GO:0008652	cellular amino acid biosynthetic process	biological_process	0.029292	0.48031	74	5064	1232	114508	GO:0019787	ubiquitin-like protein transferase activity	molecular_function	0.49714	1
GO:0051287	NAD binding	molecular_function	0.013141	0.24736	87	5275	1196	114508	GO:0016209	antioxidant activity	molecular_function	4.9406e-07	2.302e-05	114	7162	860	114508	GO:0003678	DNA helicase activity	molecular_function	7.6195e-05	0.002359	79	4846	1679	114508	GO:0008033	tRNA processing	biological_process	0.90621	1	77	5284	2009	114508	GO:0006732	coenzyme metabolic process	biological_process	0.10618	0.98169	74	5064	1359	114508	GO:0035556	intracellular signal transduction	biological_process	0.85284	1
GO:0015672	monovalent inorganic cation transport	biological_process	0.9392	1	87	5275	2148	114508	GO:0042578	phosphoric ester hydrolase activity	molecular_function	0.021553	0.27266	114	7162	1734	114508	GO:1902582	single-organism intracellular transport	biological_process	0.25343	1	79	4846	1851	114508	GO:0004842	ubiquitin-protein transferase activity	molecular_function	0.6349	1	76	5284	1884	114508	GO:0008168	methyltransferase activity	molecular_function	0.86296	1	74	5064	1806	114508	GO:0006996	organelle organization	biological_process	1	1
GO:0016192	vesicle-mediated transport	biological_process	0.98842	1	87	5275	3242	114508	GO:0065008	regulation of biological quality	biological_process	0.68713	1	114	7162	1664	114508	GO:0003854	3-beta-hydroxy-delta5-steroid dehydrogenase activity	molecular_function	1.5788e-12	3.7042e-10	78	4846	562	114508	GO:0019787	ubiquitin-like protein transferase activity	molecular_function	0.6349	1	76	5284	1884	114508	GO:0042221	response to chemical	biological_process	0.0012319	0.041408	73	5064	1050	114508	GO:0044712	single-organism catabolic process	biological_process	0.10756	1
GO:0016874	ligase activity	molecular_function	0.39229	1	86	5275	1977	114508	GO:0008324	cation transmembrane transporter activity	molecular_function	1	1	113	7162	2570	114508	GO:0016229	steroid dehydrogenase activity	molecular_function	1.5788e-12	3.7042e-10	78	4846	562	114508	GO:0005976	polysaccharide metabolic process	biological_process	6.0005e-08	5.0426e-06	75	5284	917	114508	GO:0006820	anion transport	biological_process	0.1421	1	73	5064	1425	114508	GO:0033554	cellular response to stress	biological_process	0.99185	1
GO:1901605	alpha-amino acid metabolic process	biological_process	0.045862	0.52303	84	5275	1464	114508	GO:0003854	3-beta-hydroxy-delta5-steroid dehydrogenase activity	molecular_function	7.2691e-18	1.3157e-15	112	7162	562	114508	GO:0033764	steroid dehydrogenase activity, acting on the CH-OH group of donors, NAD or NADP as acceptor	molecular_function	1.5788e-12	3.7042e-10	78	4846	562	114508	GO:0003678	DNA helicase activity	molecular_function	0.010519	0.26192	75	5284	1679	114508	GO:0042578	phosphoric ester hydrolase activity	molecular_function	0.20318	1	73	5064	1734	114508	GO:0015399	primary active transmembrane transporter activity	molecular_function	4.632e-09	5.3166e-07
GO:0016835	carbon-oxygen lyase activity	molecular_function	3.8582e-09	5.0435e-07	83	5275	967	114508	GO:0016229	steroid dehydrogenase activity	molecular_function	7.2691e-18	1.3157e-15	112	7162	562	114508	GO:0043565	sequence-specific DNA binding	molecular_function	0.028277	0.32143	76	4846	1483	114508	GO:0016791	phosphatase activity	molecular_function	0.016005	0.37287	75	5284	1445	114508	GO:0031090	organelle membrane	cellular_component	0.99799	1	73	5064	2166	114508	GO:0015405	P-P-bond-hydrolysis-driven transmembrane transporter activity	molecular_function	4.632e-09	5.3166e-07
GO:0071944	cell periphery	cellular_component	0.54558	1	83	5275	1727	114508	GO:0033764	steroid dehydrogenase activity, acting on the CH-OH group of donors, NAD or NADP as acceptor	molecular_function	7.2691e-18	1.3157e-15	112	7162	562	114508	GO:0004842	ubiquitin-protein transferase activity	molecular_function	0.30176	1	76	4846	1884	114508	GO:0022890	inorganic cation transmembrane transporter activity	molecular_function	1	1	75	5284	2302	114508	GO:0051188	cofactor biosynthetic process	biological_process	0.03795	0.56178	72	5064	1206	114508	GO:1901605	alpha-amino acid metabolic process	biological_process	0.20445	1
GO:0071949	FAD binding	molecular_function	3.1709e-09	4.2635e-07	82	5275	816	114508	GO:0003735	structural constituent of ribosome	molecular_function	0.97983	1	112	7162	1306	114508	GO:0019787	ubiquitin-like protein transferase activity	molecular_function	0.30176	1	76	4846	1884	114508	GO:0004252	serine-type endopeptidase activity	molecular_function	1.9357e-08	2.1689e-06	74	5284	863	114508	GO:0009057	macromolecule catabolic process	biological_process	0.4695	1	71	5064	1426	114508	GO:0008168	methyltransferase activity	molecular_function	0.8597	1
GO:0051188	cofactor biosynthetic process	biological_process	0.0052435	0.1259	82	5275	1206	114508	GO:0008652	cellular amino acid biosynthetic process	biological_process	0.0019267	0.038371	111	7162	1232	114508	GO:0044085	cellular component biogenesis	biological_process	0.99999	1	75	4846	2602	114508	GO:0022607	cellular component assembly	biological_process	0.98982	1	74	5284	1951	114508	GO:0016209	antioxidant activity	molecular_function	0.0080646	0.19463	70	5064	860	114508	GO:0031090	organelle membrane	cellular_component	0.99587	1
GO:0035556	intracellular signal transduction	biological_process	0.7407	1	82	5275	2122	114508	GO:0005840	ribosome	cellular_component	0.98499	1	111	7162	1315	114508	GO:0016747	transferase activity, transferring acyl groups other than amino-acyl groups	molecular_function	0.004976	0.080145	74	4846	1101	114508	GO:0006886	intracellular protein transport	biological_process	1	1	74	5284	3888	114508	GO:0006310	DNA recombination	biological_process	0.015223	0.30085	70	5064	1560	114508	GO:0042623	ATPase activity, coupled	molecular_function	0.00037791	0.014577
GO:0065008	regulation of biological quality	biological_process	0.79487	1	82	5275	1664	114508	GO:0006631	fatty acid metabolic process	biological_process	8.7765e-06	0.00032522	108	7162	1010	114508	GO:0005976	polysaccharide metabolic process	biological_process	6.601e-09	6.6094e-07	73	4846	917	114508	GO:0006732	coenzyme metabolic process	biological_process	0.23729	1	73	5284	1359	114508	GO:1990234	transferase complex	cellular_component	0.99827	1	70	5064	2154	114508	GO:0006732	coenzyme metabolic process	biological_process	0.1534	1
GO:0044085	cellular component biogenesis	biological_process	1	1	82	5275	2602	114508	GO:0071944	cell periphery	cellular_component	0.76443	1	106	7162	1727	114508	GO:0016192	vesicle-mediated transport	biological_process	0.99804	1	73	4846	3242	114508	GO:0005509	calcium ion binding	molecular_function	0.43843	1	73	5284	1440	114508	GO:0098772	molecular function regulator	molecular_function	0.49732	1	69	5064	1475	114508	GO:0006974	cellular response to DNA damage stimulus	biological_process	0.91698	1
GO:0005509	calcium ion binding	molecular_function	0.13864	1	81	5275	1440	114508	GO:0044262	cellular carbohydrate metabolic process	biological_process	3.4172e-06	0.00013628	105	7162	1231	114508	GO:0016701	oxidoreductase activity, acting on single donors with incorporation of molecular oxygen	molecular_function	4.7313e-14	2.0241e-11	72	4846	582	114508	GO:0043933	macromolecular complex subunit organization	biological_process	0.99634	1	72	5284	2107	114508	GO:0016746	transferase activity, transferring acyl groups	molecular_function	0.93853	1	69	5064	1625	114508	GO:0043565	sequence-specific DNA binding	molecular_function	0.1702	1
GO:0044712	single-organism catabolic process	biological_process	0.068168	0.68074	80	5275	1378	114508	GO:0035556	intracellular signal transduction	biological_process	0.92741	1	105	7162	2122	114508	GO:0007264	small GTPase mediated signal transduction	biological_process	0.001936	0.037493	72	4846	1206	114508	GO:0016838	carbon-oxygen lyase activity, acting on phosphates	molecular_function	9.3136e-22	3.1307e-19	71	5284	518	114508	GO:0016835	carbon-oxygen lyase activity	molecular_function	3.127e-05	0.0024942	68	5064	967	114508	GO:0042626	ATPase activity, coupled to transmembrane movement of substances	molecular_function	3.5632e-10	5.5894e-08
GO:0034220	ion transmembrane transport	biological_process	0.88124	1	80	5275	1819	114508	GO:1901607	alpha-amino acid biosynthetic process	biological_process	0.00026515	0.006602	104	7162	1085	114508	GO:0022804	active transmembrane transporter activity	molecular_function	0.15824	1	72	4846	1883	114508	GO:0016702	oxidoreductase activity, acting on single donors with incorporation of molecular oxygen, incorporation of two atoms of oxygen	molecular_function	8.2656e-21	2.5932e-18	71	5284	437	114508	GO:0016051	carbohydrate biosynthetic process	biological_process	0.023742	0.41228	66	5064	1314	114508	GO:0043492	ATPase activity, coupled to movement of substances	molecular_function	3.5632e-10	5.5894e-08
GO:0022890	inorganic cation transmembrane transporter activity	molecular_function	0.99998	1	80	5275	2302	114508	GO:0009116	nucleoside metabolic process	biological_process	0.86447	1	104	7162	1525	114508	GO:0071944	cell periphery	cellular_component	0.73799	1	72	4846	1727	114508	GO:0051213	dioxygenase activity	molecular_function	5.6954e-19	1.489e-16	71	5284	474	114508	GO:1901605	alpha-amino acid metabolic process	biological_process	0.54023	1	66	5064	1464	114508	GO:0006281	DNA repair	biological_process	0.87576	1
GO:0005976	polysaccharide metabolic process	biological_process	1.9817e-09	2.826e-07	79	5275	917	114508	GO:1901657	glycosyl compound metabolic process	biological_process	0.86627	1	104	7162	1526	114508	GO:0016874	ligase activity	molecular_function	0.75072	1	71	4846	1977	114508	GO:0016684	oxidoreductase activity, acting on peroxide as acceptor	molecular_function	1.6476e-07	1.2506e-05	71	5284	632	114508	GO:0004842	ubiquitin-protein transferase activity	molecular_function	0.87841	1	66	5064	1884	114508	GO:0098772	molecular function regulator	molecular_function	0.50905	1
GO:0003678	DNA helicase activity	molecular_function	0.0011289	0.034276	79	5275	1679	114508	GO:0022890	inorganic cation transmembrane transporter activity	molecular_function	1	1	104	7162	2302	114508	GO:0015672	monovalent inorganic cation transport	biological_process	0.99389	1	71	4846	2148	114508	GO:0071949	FAD binding	molecular_function	1.4413e-05	0.00081719	70	5284	816	114508	GO:0019787	ubiquitin-like protein transferase activity	molecular_function	0.87841	1	66	5064	1884	114508	GO:1901607	alpha-amino acid biosynthetic process	biological_process	0.021081	0.41687
GO:0015979	photosynthesis	biological_process	8.4775e-07	7.3435e-05	78	5275	923	114508	GO:0016791	phosphatase activity	molecular_function	0.004502	0.079649	103	7162	1445	114508	GO:0031090	organelle membrane	cellular_component	0.99561	1	71	4846	2166	114508	GO:0042623	ATPase activity, coupled	molecular_function	0.0019619	0.065019	70	5284	1457	114508	GO:0003724	RNA helicase activity	molecular_function	0.0055577	0.14371	65	5064	1361	114508	GO:0044085	cellular component biogenesis	biological_process	1	1
GO:0019693	ribose phosphate metabolic process	biological_process	0.20722	1	78	5275	1354	114508	GO:0009117	nucleotide metabolic process	biological_process	0.94405	1	100	7162	1682	114508	GO:0015979	photosynthesis	biological_process	1.038e-05	0.0004175	70	4846	923	114508	GO:0010333	terpene synthase activity	molecular_function	5.8036e-22	2.276e-19	69	5284	494	114508	GO:0016791	phosphatase activity	molecular_function	0.1098	1	65	5064	1445	114508	GO:0003678	DNA helicase activity	molecular_function	0.098756	1
GO:0042578	phosphoric ester hydrolase activity	molecular_function	0.14494	1	77	5275	1734	114508	GO:0006753	nucleoside phosphate metabolic process	biological_process	0.94715	1	100	7162	1686	114508	GO:0009378	four-way junction helicase activity	molecular_function	6.5594e-07	3.8178e-05	69	4846	1234	114508	GO:0015399	primary active transmembrane transporter activity	molecular_function	1.6207e-07	1.2506e-05	69	5284	1137	114508	GO:0043933	macromolecular complex subunit organization	biological_process	0.99907	1	65	5064	2107	114508	GO:1990234	transferase complex	cellular_component	0.99959	1
GO:0009378	four-way junction helicase activity	molecular_function	1.3053e-06	0.00010238	73	5275	1234	114508	GO:0004252	serine-type endopeptidase activity	molecular_function	1.7235e-10	1.5904e-08	99	7162	863	114508	GO:0046983	protein dimerization activity	molecular_function	0.016318	0.20369	67	4846	1208	114508	GO:0015405	P-P-bond-hydrolysis-driven transmembrane transporter activity	molecular_function	1.6207e-07	1.2506e-05	69	5284	1137	114508	GO:0008202	steroid metabolic process	biological_process	2.4886e-06	0.00024399	64	5064	579	114508	GO:0016192	vesicle-mediated transport	biological_process	1	1
GO:0009579	thylakoid	cellular_component	2.9488e-06	0.00021349	73	5275	857	114508	GO:0005976	polysaccharide metabolic process	biological_process	1.5733e-09	1.0888e-07	99	7162	917	114508	GO:0071949	FAD binding	molecular_function	1.654e-05	0.00063292	66	4846	816	114508	GO:0016820	hydrolase activity, acting on acid anhydrides, catalyzing transmembrane movement of substances	molecular_function	4.0387e-05	0.0021355	69	5284	1281	114508	GO:0005509	calcium ion binding	molecular_function	0.73319	1	64	5064	1440	114508	GO:0004871	signal transducer activity	molecular_function	0.29588	1
GO:0044436	thylakoid part	cellular_component	2.9488e-06	0.00021349	73	5275	857	114508	GO:0033013	tetrapyrrole metabolic process	biological_process	5.786e-06	0.00022207	99	7162	855	114508	GO:0009579	thylakoid	cellular_component	1.8453e-05	0.00068853	66	4846	857	114508	GO:0034220	ion transmembrane transport	biological_process	0.99227	1	69	5284	1819	114508	GO:0009117	nucleotide metabolic process	biological_process	0.98307	1	64	5064	1682	114508	GO:0060089	molecular transducer activity	molecular_function	0.38836	1
GO:0033013	tetrapyrrole metabolic process	biological_process	0.00015822	0.0065891	73	5275	855	114508	GO:0009378	four-way junction helicase activity	molecular_function	9.7705e-08	5.225e-06	98	7162	1234	114508	GO:0044436	thylakoid part	cellular_component	1.8453e-05	0.00068853	66	4846	857	114508	GO:0004601	peroxidase activity	molecular_function	1.6334e-07	1.2506e-05	68	5284	590	114508	GO:0006753	nucleoside phosphate metabolic process	biological_process	0.98403	1	64	5064	1686	114508	GO:0016684	oxidoreductase activity, acting on peroxide as acceptor	molecular_function	5.0538e-05	0.0027351
GO:0016051	carbohydrate biosynthetic process	biological_process	0.00399	0.1049	73	5275	1314	114508	GO:0016874	ligase activity	molecular_function	0.96124	1	97	7162	1977	114508	GO:0009451	RNA modification	biological_process	0.031938	0.34792	66	4846	1399	114508	GO:0051188	cofactor biosynthetic process	biological_process	0.18929	1	68	5284	1206	114508	GO:0003854	3-beta-hydroxy-delta5-steroid dehydrogenase activity	molecular_function	1.4995e-06	0.00016801	63	5064	562	114508	GO:0071949	FAD binding	molecular_function	0.00052956	0.019779
GO:0072521	purine-containing compound metabolic process	biological_process	0.53099	1	73	5275	1388	114508	GO:0031090	organelle membrane	cellular_component	0.99995	1	97	7162	2166	114508	GO:0043531	ADP binding	molecular_function	0.0051537	0.08166	65	4846	1955	114508	GO:0044712	single-organism catabolic process	biological_process	0.4761	1	68	5284	1378	114508	GO:0016229	steroid dehydrogenase activity	molecular_function	1.4995e-06	0.00016801	63	5064	562	114508	GO:0006260	DNA replication	biological_process	0.91359	1
GO:0044264	cellular polysaccharide metabolic process	biological_process	1.0737e-12	2.1054e-10	71	5275	703	114508	GO:0043531	ADP binding	molecular_function	0.0063271	0.10267	96	7162	1955	114508	GO:0016853	isomerase activity	molecular_function	0.11796	0.96712	65	4846	1088	114508	GO:1990234	transferase complex	cellular_component	0.9998	1	68	5284	2154	114508	GO:0033764	steroid dehydrogenase activity, acting on the CH-OH group of donors, NAD or NADP as acceptor	molecular_function	1.4995e-06	0.00016801	63	5064	562	114508	GO:0030529	ribonucleoprotein complex	cellular_component	1	1
GO:0034357	photosynthetic membrane	cellular_component	5.1674e-06	0.00034739	71	5275	847	114508	GO:0022607	cellular component assembly	biological_process	0.99911	1	96	7162	1951	114508	GO:0042578	phosphoric ester hydrolase activity	molecular_function	0.38281	1	65	4846	1734	114508	GO:0006631	fatty acid metabolic process	biological_process	0.020163	0.4497	67	5284	1010	114508	GO:0006694	steroid biosynthetic process	biological_process	2.3759e-06	0.0002379	63	5064	570	114508	GO:0006310	DNA recombination	biological_process	0.18622	1
GO:0031090	organelle membrane	cellular_component	0.99972	1	71	5275	2166	114508	GO:0046983	protein dimerization activity	molecular_function	0.023789	0.29188	93	7162	1208	114508	GO:0034357	photosynthetic membrane	cellular_component	3.4058e-05	0.0012051	64	4846	847	114508	GO:0044264	cellular polysaccharide metabolic process	biological_process	2.786e-10	3.5436e-08	66	5284	703	114508	GO:0003678	DNA helicase activity	molecular_function	0.13384	1	63	5064	1679	114508	GO:0032501	multicellular organismal process	biological_process	0.19954	1
GO:0009119	ribonucleoside metabolic process	biological_process	0.47016	1	70	5275	1295	114508	GO:1901137	carbohydrate derivative biosynthetic process	biological_process	0.92344	1	93	7162	1583	114508	GO:0033013	tetrapyrrole metabolic process	biological_process	0.001379	0.028339	64	4846	855	114508	GO:0008652	cellular amino acid biosynthetic process	biological_process	0.30902	1	66	5284	1232	114508	GO:0044877	macromolecular complex binding	molecular_function	0.84231	1	63	5064	1808	114508	GO:0051188	cofactor biosynthetic process	biological_process	0.37824	1
GO:0016746	transferase activity, transferring acyl groups	molecular_function	0.97424	1	70	5275	1625	114508	GO:0071949	FAD binding	molecular_function	2.9286e-06	0.00011881	92	7162	816	114508	GO:0006631	fatty acid metabolic process	biological_process	0.013647	0.17547	64	4846	1010	114508	GO:0042626	ATPase activity, coupled to transmembrane movement of substances	molecular_function	3.0385e-08	2.7498e-06	65	5284	1001	114508	GO:0098588	bounding membrane of organelle	cellular_component	0.94461	1	63	5064	1728	114508	GO:0098588	bounding membrane of organelle	cellular_component	0.96101	1
GO:0042221	response to chemical	biological_process	0.01408	0.25672	69	5275	1050	114508	GO:0032501	multicellular organismal process	biological_process	0.041569	0.43088	92	7162	1221	114508	GO:0000287	magnesium ion binding	molecular_function	0.0011769	0.024836	63	4846	1016	114508	GO:0043492	ATPase activity, coupled to movement of substances	molecular_function	3.0385e-08	2.7498e-06	65	5284	1001	114508	GO:0065008	regulation of biological quality	biological_process	0.99582	1	63	5064	1664	114508	GO:0034220	ion transmembrane transport	biological_process	0.99808	1
GO:0016791	phosphatase activity	molecular_function	0.066782	0.67586	69	5275	1445	114508	GO:0009057	macromolecule catabolic process	biological_process	0.76608	1	92	7162	1426	114508	GO:0003724	RNA helicase activity	molecular_function	0.0026317	0.047091	63	4846	1361	114508	GO:0032501	multicellular organismal process	biological_process	0.13974	1	65	5284	1221	114508	GO:0012505	endomembrane system	cellular_component	0.99919	1	63	5064	2104	114508	GO:0012505	endomembrane system	cellular_component	0.99946	1
GO:0016853	isomerase activity	molecular_function	0.14819	1	69	5275	1088	114508	GO:0072521	purine-containing compound metabolic process	biological_process	0.79637	1	91	7162	1388	114508	GO:0098588	bounding membrane of organelle	cellular_component	0.87348	1	63	4846	1728	114508	GO:0044877	macromolecular complex binding	molecular_function	0.86129	1	65	5284	1808	114508	GO:0016192	vesicle-mediated transport	biological_process	1	1	63	5064	3242	114508	GO:0008202	steroid metabolic process	biological_process	6.3345e-05	0.0032758
GO:1901607	alpha-amino acid biosynthetic process	biological_process	0.035851	0.45251	68	5275	1085	114508	GO:0004842	ubiquitin-protein transferase activity	molecular_function	0.95213	1	91	7162	1884	114508	GO:0009117	nucleotide metabolic process	biological_process	0.97502	1	63	4846	1682	114508	GO:0006073	cellular glucan metabolic process	biological_process	9.1198e-11	1.1922e-08	64	5284	652	114508	GO:0044264	cellular polysaccharide metabolic process	biological_process	2.2965e-09	4.9125e-07	62	5064	703	114508	GO:0003854	3-beta-hydroxy-delta5-steroid dehydrogenase activity	molecular_function	4.4939e-05	0.0026109
GO:0009521	photosystem	cellular_component	8.1721e-06	0.00049305	67	5275	807	114508	GO:0019787	ubiquitin-like protein transferase activity	molecular_function	0.95213	1	91	7162	1884	114508	GO:0006753	nucleoside phosphate metabolic process	biological_process	0.97634	1	63	4846	1686	114508	GO:0044042	glucan metabolic process	biological_process	9.1198e-11	1.1922e-08	64	5284	652	114508	GO:0000287	magnesium ion binding	molecular_function	0.0042845	0.11723	62	5064	1016	114508	GO:0016229	steroid dehydrogenase activity	molecular_function	4.4939e-05	0.0026109
GO:0043933	macromolecular complex subunit organization	biological_process	0.99938	1	67	5275	2107	114508	GO:1902582	single-organism intracellular transport	biological_process	0.96594	1	91	7162	1851	114508	GO:0065008	regulation of biological quality	biological_process	0.98916	1	63	4846	1664	114508	GO:0004871	signal transducer activity	molecular_function	0.35719	1	64	5284	1467	114508	GO:0007264	small GTPase mediated signal transduction	biological_process	0.14659	1	61	5064	1206	114508	GO:0033764	steroid dehydrogenase activity, acting on the CH-OH group of donors, NAD or NADP as acceptor	molecular_function	4.4939e-05	0.0026109
GO:0006163	purine nucleotide metabolic process	biological_process	0.53635	1	66	5275	1280	114508	GO:0015979	photosynthesis	biological_process	5.2215e-05	0.0015358	90	7162	923	114508	GO:0008324	cation transmembrane transporter activity	molecular_function	1	1	63	4846	2570	114508	GO:0060089	molecular transducer activity	molecular_function	0.46069	1	64	5284	1505	114508	GO:0030234	enzyme regulator activity	molecular_function	0.30676	1	61	5064	1111	114508	GO:0004601	peroxidase activity	molecular_function	6.564e-05	0.0033232
GO:0042278	purine nucleoside metabolic process	biological_process	0.58086	1	66	5275	1267	114508	GO:0016820	hydrolase activity, acting on acid anhydrides, catalyzing transmembrane movement of substances	molecular_function	1.7913e-05	0.00062908	89	7162	1281	114508	GO:0072521	purine-containing compound metabolic process	biological_process	0.77132	1	62	4846	1388	114508	GO:1901605	alpha-amino acid metabolic process	biological_process	0.7687	1	64	5284	1464	114508	GO:0044764	multi-organism cellular process	biological_process	0.63571	1	61	5064	1446	114508	GO:0006694	steroid biosynthetic process	biological_process	6.5672e-05	0.0033232
GO:0046128	purine ribonucleoside metabolic process	biological_process	0.58086	1	66	5275	1267	114508	GO:0006091	generation of precursor metabolites and energy	biological_process	0.17202	1	89	7162	1270	114508	GO:0009521	photosystem	cellular_component	3.3052e-05	0.0011783	61	4846	807	114508	GO:0042221	response to chemical	biological_process	0.078148	0.97292	63	5284	1050	114508	GO:0032502	developmental process	biological_process	0.72176	1	60	5064	1401	114508	GO:0044262	cellular carbohydrate metabolic process	biological_process	0.058453	0.86072
GO:0006073	cellular glucan metabolic process	biological_process	1.6521e-11	2.7767e-09	65	5275	652	114508	GO:0016853	isomerase activity	molecular_function	0.19303	1	89	7162	1088	114508	GO:0016791	phosphatase activity	molecular_function	0.13106	1	61	4846	1445	114508	GO:0032502	developmental process	biological_process	0.71681	1	63	5284	1401	114508	GO:0016820	hydrolase activity, acting on acid anhydrides, catalyzing transmembrane movement of substances	molecular_function	0.0025045	0.077033	59	5064	1281	114508	GO:0030234	enzyme regulator activity	molecular_function	0.40037	1
GO:0044042	glucan metabolic process	biological_process	1.6521e-11	2.7767e-09	65	5275	652	114508	GO:0009119	ribonucleoside metabolic process	biological_process	0.70476	1	88	7162	1295	114508	GO:0098772	molecular function regulator	molecular_function	0.77337	1	60	4846	1475	114508	GO:0031090	organelle membrane	cellular_component	1	1	62	5284	2166	114508	GO:0008509	anion transmembrane transporter activity	molecular_function	0.0043832	0.11923	58	5064	908	114508	GO:0009117	nucleotide metabolic process	biological_process	0.99627	1
GO:1901565	organonitrogen compound catabolic process	biological_process	5.463e-09	6.9484e-07	65	5275	586	114508	GO:0019693	ribose phosphate metabolic process	biological_process	0.79563	1	88	7162	1354	114508	GO:0009057	macromolecule catabolic process	biological_process	0.84306	1	60	4846	1426	114508	GO:0016051	carbohydrate biosynthetic process	biological_process	0.16452	1	61	5284	1314	114508	GO:1901607	alpha-amino acid biosynthetic process	biological_process	0.19801	1	58	5064	1085	114508	GO:0006753	nucleoside phosphate metabolic process	biological_process	0.99651	1
GO:0009150	purine ribonucleotide metabolic process	biological_process	0.50744	1	65	5275	1252	114508	GO:0016702	oxidoreductase activity, acting on single donors with incorporation of molecular oxygen, incorporation of two atoms of oxygen	molecular_function	4.1283e-22	1.2952e-19	86	7162	437	114508	GO:0016051	carbohydrate biosynthetic process	biological_process	0.073921	0.66898	59	4846	1314	114508	GO:0009117	nucleotide metabolic process	biological_process	0.99811	1	61	5284	1682	114508	GO:0016747	transferase activity, transferring acyl groups other than amino-acyl groups	molecular_function	0.40035	1	58	5064	1101	114508	GO:0016701	oxidoreductase activity, acting on single donors with incorporation of molecular oxygen	molecular_function	4.4775e-07	3.9021e-05
GO:0009259	ribonucleotide metabolic process	biological_process	0.51054	1	65	5275	1255	114508	GO:0051213	dioxygenase activity	molecular_function	6.2198e-20	1.7218e-17	86	7162	474	114508	GO:0009119	ribonucleoside metabolic process	biological_process	0.74093	1	59	4846	1295	114508	GO:0006753	nucleoside phosphate metabolic process	biological_process	0.99824	1	61	5284	1686	114508	GO:0006073	cellular glucan metabolic process	biological_process	1.3363e-08	2.5155e-06	57	5064	652	114508	GO:0044764	multi-organism cellular process	biological_process	0.76759	1
GO:0000287	magnesium ion binding	molecular_function	0.0051788	0.12498	64	5275	1016	114508	GO:0060089	molecular transducer activity	molecular_function	0.44054	1	86	7162	1505	114508	GO:0044264	cellular polysaccharide metabolic process	biological_process	8.4082e-09	8.2435e-07	58	4846	703	114508	GO:0004518	nuclease activity	molecular_function	0.45871	1	60	5284	1289	114508	GO:0044042	glucan metabolic process	biological_process	1.3363e-08	2.5155e-06	57	5064	652	114508	GO:0005976	polysaccharide metabolic process	biological_process	0.0026239	0.081237
GO:0016627	oxidoreductase activity, acting on the CH-CH group of donors	molecular_function	0.0091132	0.1825	64	5275	839	114508	GO:0044877	macromolecular complex binding	molecular_function	0.92766	1	86	7162	1808	114508	GO:0008194	UDP-glycosyltransferase activity	molecular_function	1.2577e-07	9.1057e-06	58	4846	913	114508	GO:0006820	anion transport	biological_process	0.83172	1	60	5284	1425	114508	GO:0016684	oxidoreductase activity, acting on peroxide as acceptor	molecular_function	0.00057477	0.022171	57	5064	632	114508	GO:1902582	single-organism intracellular transport	biological_process	0.99327	1
GO:0044764	multi-organism cellular process	biological_process	0.59585	1	64	5275	1446	114508	GO:0010333	terpene synthase activity	molecular_function	4.319e-24	1.5635e-21	85	7162	494	114508	GO:0042278	purine nucleoside metabolic process	biological_process	0.71485	1	58	4846	1267	114508	GO:0009119	ribonucleoside metabolic process	biological_process	0.86939	1	60	5284	1295	114508	GO:1902589	single-organism organelle organization	biological_process	0.98029	1	57	5064	1834	114508	GO:0033013	tetrapyrrole metabolic process	biological_process	0.058635	0.86072
GO:0090407	organophosphate biosynthetic process	biological_process	0.78412	1	64	5275	1397	114508	GO:0016838	carbon-oxygen lyase activity, acting on phosphates	molecular_function	2.6099e-22	8.773e-20	85	7162	518	114508	GO:0046128	purine ribonucleoside metabolic process	biological_process	0.71485	1	58	4846	1267	114508	GO:0098772	molecular function regulator	molecular_function	0.9436	1	59	5284	1475	114508	GO:1902582	single-organism intracellular transport	biological_process	0.99424	1	57	5064	1851	114508	GO:0006631	fatty acid metabolic process	biological_process	0.25505	1
GO:1901137	carbohydrate derivative biosynthetic process	biological_process	0.96697	1	64	5275	1583	114508	GO:0004871	signal transducer activity	molecular_function	0.36453	1	85	7162	1467	114508	GO:1901137	carbohydrate derivative biosynthetic process	biological_process	0.96969	1	58	4846	1583	114508	GO:0016192	vesicle-mediated transport	biological_process	1	1	59	5284	3242	114508	GO:0043233	organelle lumen	cellular_component	0.99983	1	57	5064	1815	114508	GO:0032502	developmental process	biological_process	0.90105	1
GO:0006091	generation of precursor metabolites and energy	biological_process	0.32336	1	63	5275	1270	114508	GO:0042278	purine nucleoside metabolic process	biological_process	0.73149	1	85	7162	1267	114508	GO:0019693	ribose phosphate metabolic process	biological_process	0.86998	1	57	4846	1354	114508	GO:0006694	steroid biosynthetic process	biological_process	0.00021207	0.0095047	58	5284	570	114508	GO:0070013	intracellular organelle lumen	cellular_component	0.99983	1	57	5064	1815	114508	GO:0009057	macromolecule catabolic process	biological_process	0.97365	1
GO:0012505	endomembrane system	cellular_component	0.99973	1	63	5275	2104	114508	GO:0046128	purine ribonucleoside metabolic process	biological_process	0.73149	1	85	7162	1267	114508	GO:0022890	inorganic cation transmembrane transporter activity	molecular_function	1	1	57	4846	2302	114508	GO:0008202	steroid metabolic process	biological_process	0.00037246	0.015512	58	5284	579	114508	GO:0031974	membrane-enclosed lumen	cellular_component	0.99984	1	57	5064	1816	114508	GO:0065008	regulation of biological quality	biological_process	0.99979	1
GO:1990234	transferase complex	cellular_component	0.99998	1	63	5275	2154	114508	GO:0012505	endomembrane system	cellular_component	0.99998	1	85	7162	2104	114508	GO:0006073	cellular glucan metabolic process	biological_process	4.0207e-09	4.615e-07	56	4846	652	114508	GO:0009378	four-way junction helicase activity	molecular_function	0.0085048	0.21991	58	5284	1234	114508	GO:0015399	primary active transmembrane transporter activity	molecular_function	0.00040156	0.016723	56	5064	1137	114508	GO:0006820	anion transport	biological_process	0.92353	1
GO:0016684	oxidoreductase activity, acting on peroxide as acceptor	molecular_function	0.00015983	0.0065978	62	5275	632	114508	GO:0006778	porphyrin-containing compound metabolic process	biological_process	1.2069e-08	7.4731e-07	84	7162	579	114508	GO:0044042	glucan metabolic process	biological_process	4.0207e-09	4.615e-07	56	4846	652	114508	GO:0044767	single-organism developmental process	biological_process	0.75884	1	58	5284	1318	114508	GO:0015405	P-P-bond-hydrolysis-driven transmembrane transporter activity	molecular_function	0.00040156	0.016723	56	5064	1137	114508	GO:0019693	ribose phosphate metabolic process	biological_process	0.96276	1
GO:0003724	RNA helicase activity	molecular_function	0.023085	0.33635	62	5275	1361	114508	GO:0009579	thylakoid	cellular_component	0.00011473	0.0031761	84	7162	857	114508	GO:0016627	oxidoreductase activity, acting on the CH-CH group of donors	molecular_function	0.034077	0.36951	56	4846	839	114508	GO:0043565	sequence-specific DNA binding	molecular_function	0.86671	1	58	5284	1483	114508	GO:0031981	nuclear lumen	cellular_component	0.99956	1	56	5064	1743	114508	GO:0044877	macromolecular complex binding	molecular_function	0.98503	1
GO:0008134	transcription factor binding	molecular_function	0.026544	0.37512	62	5275	1371	114508	GO:0044436	thylakoid part	cellular_component	0.00011473	0.0031761	84	7162	857	114508	GO:1990234	transferase complex	cellular_component	0.99998	1	56	4846	2154	114508	GO:1901607	alpha-amino acid biosynthetic process	biological_process	0.35813	1	57	5284	1085	114508	GO:0022607	cellular component assembly	biological_process	0.99998	1	56	5064	1951	114508	GO:0003735	structural constituent of ribosome	molecular_function	1	1
GO:0007264	small GTPase mediated signal transduction	biological_process	0.17989	1	62	5275	1206	114508	GO:1990234	transferase complex	cellular_component	1	1	84	7162	2154	114508	GO:0006778	porphyrin-containing compound metabolic process	biological_process	3.203e-05	0.0011506	55	4846	579	114508	GO:1901137	carbohydrate derivative biosynthetic process	biological_process	0.99639	1	57	5284	1583	114508	GO:0015291	secondary active transmembrane transporter activity	molecular_function	1.5004e-05	0.0013323	55	5064	698	114508	GO:0006091	generation of precursor metabolites and energy	biological_process	0.73519	1
GO:0006820	anion transport	biological_process	0.76374	1	62	5275	1425	114508	GO:0015399	primary active transmembrane transporter activity	molecular_function	1.6443e-06	6.9091e-05	83	7162	1137	114508	GO:0016684	oxidoreductase activity, acting on peroxide as acceptor	molecular_function	0.00094043	0.020208	55	4846	632	114508	GO:0035556	intracellular signal transduction	biological_process	0.9999	1	57	5284	2122	114508	GO:0004601	peroxidase activity	molecular_function	0.00039781	0.016723	55	5064	590	114508	GO:0044419	interspecies interaction between organisms	biological_process	0.9208	1
GO:0009057	macromolecule catabolic process	biological_process	0.92726	1	62	5275	1426	114508	GO:0015405	P-P-bond-hydrolysis-driven transmembrane transporter activity	molecular_function	1.6443e-06	6.9091e-05	83	7162	1137	114508	GO:0032501	multicellular organismal process	biological_process	0.34841	1	55	4846	1221	114508	GO:0005507	copper ion binding	molecular_function	4.0731e-08	3.4851e-06	56	5284	522	114508	GO:0016627	oxidoreductase activity, acting on the CH-CH group of donors	molecular_function	0.063186	0.73115	55	5064	839	114508	GO:0072521	purine-containing compound metabolic process	biological_process	0.98532	1
GO:0098588	bounding membrane of organelle	cellular_component	0.97783	1	62	5275	1728	114508	GO:0042623	ATPase activity, coupled	molecular_function	0.020996	0.26777	83	7162	1457	114508	GO:0044764	multi-organism cellular process	biological_process	0.77055	1	55	4846	1446	114508	GO:0003854	3-beta-hydroxy-delta5-steroid dehydrogenase activity	molecular_function	0.00044969	0.017934	56	5284	562	114508	GO:0004871	signal transducer activity	molecular_function	0.71287	1	55	5064	1467	114508	GO:0005840	ribosome	cellular_component	1	1
GO:0009451	RNA modification	biological_process	0.30591	1	61	5275	1399	114508	GO:0016051	carbohydrate biosynthetic process	biological_process	0.12444	0.90934	83	7162	1314	114508	GO:0090407	organophosphate biosynthetic process	biological_process	0.89898	1	55	4846	1397	114508	GO:0016229	steroid dehydrogenase activity	molecular_function	0.00044969	0.017934	56	5284	562	114508	GO:0051276	chromosome organization	biological_process	0.78028	1	55	5064	1545	114508	GO:0052689	carboxylic ester hydrolase activity	molecular_function	6.5458e-07	5.6009e-05
GO:0044419	interspecies interaction between organisms	biological_process	0.73483	1	61	5275	1397	114508	GO:0042592	homeostatic process	biological_process	0.22665	1	83	7162	994	114508	GO:0006400	tRNA modification	biological_process	0.024717	0.2851	54	4846	1149	114508	GO:0033764	steroid dehydrogenase activity, acting on the CH-OH group of donors, NAD or NADP as acceptor	molecular_function	0.00044969	0.017934	56	5284	562	114508	GO:0060089	molecular transducer activity	molecular_function	0.79373	1	55	5064	1505	114508	GO:0006813	potassium ion transport	biological_process	0.0001665	0.0074626
GO:1902582	single-organism intracellular transport	biological_process	0.9889	1	61	5275	1851	114508	GO:0009451	RNA modification	biological_process	0.3013	1	83	7162	1399	114508	GO:0042592	homeostatic process	biological_process	0.47708	1	54	4846	994	114508	GO:0032403	protein complex binding	molecular_function	0.38933	1	55	5284	1365	114508	GO:0033013	tetrapyrrole metabolic process	biological_process	0.084323	0.85892	54	5064	855	114508	GO:0042440	pigment metabolic process	biological_process	0.00030594	0.012201
GO:0044403	symbiosis, encompassing mutualism through parasitism	biological_process	0.73301	1	60	5275	1365	114508	GO:0034357	photosynthetic membrane	cellular_component	0.00016131	0.0042888	82	7162	847	114508	GO:0044712	single-organism catabolic process	biological_process	0.86917	1	54	4846	1378	114508	GO:0042278	purine nucleoside metabolic process	biological_process	0.94201	1	55	5284	1267	114508	GO:0016779	nucleotidyltransferase activity	molecular_function	0.9996	1	54	5064	1906	114508	GO:0016903	oxidoreductase activity, acting on the aldehyde or oxo group of donors	molecular_function	0.00049153	0.018655
GO:0004601	peroxidase activity	molecular_function	0.00031881	0.011721	58	5275	590	114508	GO:0098588	bounding membrane of organelle	cellular_component	0.99606	1	81	7162	1728	114508	GO:0016903	oxidoreductase activity, acting on the aldehyde or oxo group of donors	molecular_function	4.4568e-05	0.0014875	53	4846	666	114508	GO:0046128	purine ribonucleoside metabolic process	biological_process	0.94201	1	55	5284	1267	114508	GO:0042623	ATPase activity, coupled	molecular_function	0.20142	1	53	5064	1457	114508	GO:0044767	single-organism developmental process	biological_process	0.88986	1
GO:0004842	ubiquitin-protein transferase activity	molecular_function	0.99301	1	58	5275	1884	114508	GO:0043933	macromolecular complex subunit organization	biological_process	1	1	81	7162	2107	114508	GO:0016820	hydrolase activity, acting on acid anhydrides, catalyzing transmembrane movement of substances	molecular_function	0.0048208	0.078231	53	4846	1281	114508	GO:0015077	monovalent inorganic cation transmembrane transporter activity	molecular_function	0.98795	1	55	5284	1482	114508	GO:0044419	interspecies interaction between organisms	biological_process	0.9213	1	53	5064	1397	114508	GO:0042278	purine nucleoside metabolic process	biological_process	0.95071	1
GO:0019787	ubiquitin-like protein transferase activity	molecular_function	0.99301	1	58	5275	1884	114508	GO:0042221	response to chemical	biological_process	0.12999	0.94407	80	7162	1050	114508	GO:0008134	transcription factor binding	molecular_function	0.092978	0.80433	53	4846	1371	114508	GO:0072521	purine-containing compound metabolic process	biological_process	0.98877	1	55	5284	1388	114508	GO:0009378	four-way junction helicase activity	molecular_function	0.035191	0.53972	52	5064	1234	114508	GO:0046128	purine ribonucleoside metabolic process	biological_process	0.95071	1
GO:0016747	transferase activity, transferring acyl groups other than amino-acyl groups	molecular_function	0.62178	1	57	5275	1101	114508	GO:0032502	developmental process	biological_process	0.90383	1	80	7162	1401	114508	GO:0016482	cytoplasmic transport	biological_process	0.20404	1	53	4846	1230	114508	GO:0009057	macromolecule catabolic process	biological_process	0.98967	1	55	5284	1426	114508	GO:0009451	RNA modification	biological_process	0.68445	1	52	5064	1399	114508	GO:0009119	ribonucleoside metabolic process	biological_process	0.96794	1
GO:0043565	sequence-specific DNA binding	molecular_function	0.8895	1	57	5275	1483	114508	GO:0044264	cellular polysaccharide metabolic process	biological_process	1.1273e-09	8.0383e-08	79	7162	703	114508	GO:0032502	developmental process	biological_process	0.89311	1	53	4846	1401	114508	GO:0065008	regulation of biological quality	biological_process	0.99998	1	54	5284	1664	114508	GO:0044403	symbiosis, encompassing mutualism through parasitism	biological_process	0.92177	1	52	5064	1365	114508	GO:0015077	monovalent inorganic cation transmembrane transporter activity	molecular_function	0.98961	1
GO:0022607	cellular component assembly	biological_process	0.99999	1	57	5275	1951	114508	GO:0016684	oxidoreductase activity, acting on peroxide as acceptor	molecular_function	7.0502e-05	0.0020231	79	7162	632	114508	GO:0043933	macromolecular complex subunit organization	biological_process	0.99998	1	53	4846	2107	114508	GO:0030312	external encapsulating structure	cellular_component	5.5999e-09	6.5883e-07	52	5284	367	114508	GO:0044712	single-organism catabolic process	biological_process	0.95201	1	52	5064	1378	114508	GO:0016779	nucleotidyltransferase activity	molecular_function	0.99982	1
GO:0008194	UDP-glycosyltransferase activity	molecular_function	1.3276e-05	0.00070198	56	5275	913	114508	GO:0009055	electron carrier activity	molecular_function	0.0097587	0.14442	79	7162	722	114508	GO:0030234	enzyme regulator activity	molecular_function	0.67037	1	52	4846	1111	114508	GO:0033013	tetrapyrrole metabolic process	biological_process	0.2201	1	52	5284	855	114508	GO:0090407	organophosphate biosynthetic process	biological_process	0.97543	1	52	5064	1397	114508	GO:0006979	response to oxidative stress	biological_process	1.1767e-06	9.5476e-05
GO:0034637	cellular carbohydrate biosynthetic process	biological_process	6.6112e-05	0.0030206	56	5275	905	114508	GO:0042440	pigment metabolic process	biological_process	1.5079e-07	7.6305e-06	78	7162	547	114508	GO:0016702	oxidoreductase activity, acting on single donors with incorporation of molecular oxygen, incorporation of two atoms of oxygen	molecular_function	2.5909e-11	4.8772e-09	51	4846	437	114508	GO:0051276	chromosome organization	biological_process	0.93333	1	52	5284	1545	114508	GO:0030170	pyridoxal phosphate binding	molecular_function	0.033623	0.52743	51	5064	748	114508	GO:0006778	porphyrin-containing compound metabolic process	biological_process	0.0012591	0.042185
GO:0006733	oxidoreduction coenzyme metabolic process	biological_process	0.00054923	0.01873	56	5275	726	114508	GO:0009108	coenzyme biosynthetic process	biological_process	4.6503e-05	0.0013851	78	7162	738	114508	GO:0051213	dioxygenase activity	molecular_function	3.4929e-10	5.4792e-08	51	4846	474	114508	GO:0009055	electron carrier activity	molecular_function	0.23357	1	51	5284	722	114508	GO:0044767	single-organism developmental process	biological_process	0.90333	1	51	5064	1318	114508	GO:0042221	response to chemical	biological_process	0.51658	1
GO:0016032	viral process	biological_process	0.63296	1	56	5275	1274	114508	GO:0009521	photosystem	cellular_component	0.00015935	0.0042609	78	7162	807	114508	GO:0042440	pigment metabolic process	biological_process	0.00015529	0.0042988	51	4846	547	114508	GO:0012505	endomembrane system	cellular_component	1	1	51	5284	2104	114508	GO:1901137	carbohydrate derivative biosynthetic process	biological_process	0.99905	1	51	5064	1583	114508	GO:0044403	symbiosis, encompassing mutualism through parasitism	biological_process	0.94142	1
GO:0098772	molecular function regulator	molecular_function	0.97573	1	56	5275	1475	114508	GO:0007264	small GTPase mediated signal transduction	biological_process	0.39618	1	77	7162	1206	114508	GO:0019725	cellular homeostasis	biological_process	0.37112	1	50	4846	813	114508	GO:0030234	enzyme regulator activity	molecular_function	0.9042	1	50	5284	1111	114508	GO:0016874	ligase activity	molecular_function	0.99985	1	51	5064	1977	114508	GO:1901137	carbohydrate derivative biosynthetic process	biological_process	0.999	1
GO:0006778	porphyrin-containing compound metabolic process	biological_process	0.00025243	0.0096579	55	5275	579	114508	GO:0044767	single-organism developmental process	biological_process	0.84915	1	77	7162	1318	114508	GO:0022607	cellular component assembly	biological_process	1	1	50	4846	1951	114508	GO:0071822	protein complex subunit organization	biological_process	0.99495	1	50	5284	1427	114508	GO:0030312	external encapsulating structure	cellular_component	1.1e-08	2.2506e-06	50	5064	367	114508	GO:0098519	nucleotide phosphatase activity, acting on free nucleotides	molecular_function	9.4781e-09	1.062e-06
GO:0046983	protein dimerization activity	molecular_function	0.55531	1	55	5275	1208	114508	GO:0006073	cellular glucan metabolic process	biological_process	4.934e-10	3.8699e-08	76	7162	652	114508	GO:0004497	monooxygenase activity	molecular_function	9.301e-08	6.9477e-06	49	4846	406	114508	GO:0098588	bounding membrane of organelle	cellular_component	0.99985	1	50	5284	1728	114508	GO:0042626	ATPase activity, coupled to transmembrane movement of substances	molecular_function	0.00054892	0.021708	50	5064	1001	114508	GO:0016052	carbohydrate catabolic process	biological_process	0.0054158	0.15171
GO:0042592	homeostatic process	biological_process	0.667	1	55	5275	994	114508	GO:0044042	glucan metabolic process	biological_process	4.934e-10	3.8699e-08	76	7162	652	114508	GO:0034637	cellular carbohydrate biosynthetic process	biological_process	0.00052041	0.012495	49	4846	905	114508	GO:0006979	response to oxidative stress	biological_process	5.3046e-06	0.00032005	49	5284	342	114508	GO:0043492	ATPase activity, coupled to movement of substances	molecular_function	0.00054892	0.021708	50	5064	1001	114508	GO:0034357	photosynthetic membrane	cellular_component	0.078906	0.93299
GO:0072524	pyridine-containing compound metabolic process	biological_process	0.00058503	0.019666	54	5275	696	114508	GO:0042626	ATPase activity, coupled to transmembrane movement of substances	molecular_function	7.4859e-07	3.3874e-05	76	7162	1001	114508	GO:0009108	coenzyme biosynthetic process	biological_process	0.0054506	0.084935	49	4846	738	114508	GO:0016779	nucleotidyltransferase activity	molecular_function	0.99999	1	49	5284	1906	114508	GO:0071949	FAD binding	molecular_function	0.048104	0.62708	50	5064	816	114508	GO:0009579	thylakoid	cellular_component	0.09916	1
GO:0043531	ADP binding	molecular_function	0.36732	1	54	5275	1955	114508	GO:0043492	ATPase activity, coupled to movement of substances	molecular_function	7.4859e-07	3.3874e-05	76	7162	1001	114508	GO:0098805	whole membrane	cellular_component	0.043565	0.44968	49	4846	1042	114508	GO:1901565	organonitrogen compound catabolic process	biological_process	0.0011944	0.041947	48	5284	586	114508	GO:0032501	multicellular organismal process	biological_process	0.74271	1	50	5064	1221	114508	GO:0044436	thylakoid part	cellular_component	0.09916	1
GO:0042440	pigment metabolic process	biological_process	0.00031591	0.011706	53	5275	547	114508	GO:0004601	peroxidase activity	molecular_function	5.0963e-05	0.0015084	76	7162	590	114508	GO:0042221	response to chemical	biological_process	0.47924	1	49	4846	1050	114508	GO:0007186	G-protein coupled receptor signaling pathway	biological_process	0.027405	0.57576	48	5284	733	114508	GO:0016032	viral process	biological_process	0.81823	1	50	5064	1274	114508	GO:0009451	RNA modification	biological_process	0.80894	1
GO:0016820	hydrolase activity, acting on acid anhydrides, catalyzing transmembrane movement of substances	molecular_function	0.022723	0.33313	53	5275	1281	114508	GO:0019725	cellular homeostasis	biological_process	0.1522	1	76	7162	813	114508	GO:0044767	single-organism developmental process	biological_process	0.90395	1	49	4846	1318	114508	GO:0007049	cell cycle	biological_process	0.99736	1	48	5284	1493	114508	GO:0006260	DNA replication	biological_process	0.99855	1	50	5064	1713	114508	GO:0016874	ligase activity	molecular_function	0.99992	1
GO:0006400	tRNA modification	biological_process	0.1147	1	53	5275	1149	114508	GO:1901565	organonitrogen compound catabolic process	biological_process	1.3693e-07	7.0041e-06	75	7162	586	114508	GO:0006163	purine nucleotide metabolic process	biological_process	0.95528	1	49	4846	1280	114508	GO:0019693	ribose phosphate metabolic process	biological_process	0.99848	1	48	5284	1354	114508	GO:0015297	antiporter activity	molecular_function	2.2948e-06	0.00023477	49	5064	564	114508	GO:0071554	cell wall organization or biogenesis	biological_process	5.2419e-12	1.0725e-09
GO:0019362	pyridine nucleotide metabolic process	biological_process	0.0010149	0.031722	52	5275	682	114508	GO:0003724	RNA helicase activity	molecular_function	0.15806	1	75	7162	1361	114508	GO:0046527	glucosyltransferase activity	molecular_function	5.2752e-09	5.5167e-07	48	4846	676	114508	GO:0006260	DNA replication	biological_process	0.99985	1	48	5284	1713	114508	GO:0016701	oxidoreductase activity, acting on single donors with incorporation of molecular oxygen	molecular_function	0.00012809	0.0074417	49	5064	582	114508	GO:0009378	four-way junction helicase activity	molecular_function	0.13023	1
GO:0046496	nicotinamide nucleotide metabolic process	biological_process	0.0010149	0.031722	52	5275	682	114508	GO:0032403	protein complex binding	molecular_function	0.33809	1	75	7162	1365	114508	GO:0002949	tRNA threonylcarbamoyladenosine modification	biological_process	4.2639e-05	0.0014333	48	4846	846	114508	GO:0006091	generation of precursor metabolites and energy	biological_process	0.95947	1	47	5284	1270	114508	GO:0032403	protein complex binding	molecular_function	0.61365	1	49	5064	1365	114508	GO:0009055	electron carrier activity	molecular_function	0.27615	1
GO:0051536	iron-sulfur cluster binding	molecular_function	0.0021432	0.05933	52	5275	649	114508	GO:0098772	molecular function regulator	molecular_function	0.99014	1	75	7162	1475	114508	GO:0070525	tRNA threonylcarbamoyladenosine metabolic process	biological_process	4.2639e-05	0.0014333	48	4846	846	114508	GO:0065003	macromolecular complex assembly	biological_process	0.99593	1	47	5284	1378	114508	GO:0071705	nitrogen compound transport	biological_process	0.67325	1	49	5064	983	114508	GO:0003724	RNA helicase activity	molecular_function	0.4603	1
GO:0051540	metal cluster binding	molecular_function	0.0021432	0.05933	52	5275	649	114508	GO:0006163	purine nucleotide metabolic process	biological_process	0.96152	1	74	7162	1280	114508	GO:1901565	organonitrogen compound catabolic process	biological_process	0.0002269	0.0059652	48	4846	586	114508	GO:1902589	single-organism organelle organization	biological_process	0.9999	1	47	5284	1834	114508	GO:0009119	ribonucleoside metabolic process	biological_process	0.98807	1	49	5064	1295	114508	GO:0043933	macromolecular complex subunit organization	biological_process	1	1
GO:0033014	tetrapyrrole biosynthetic process	biological_process	0.01047	0.2036	52	5275	710	114508	GO:0052689	carboxylic ester hydrolase activity	molecular_function	2.8998e-10	2.5271e-08	73	7162	488	114508	GO:0015399	primary active transmembrane transporter activity	molecular_function	0.002663	0.047292	48	4846	1137	114508	GO:1902582	single-organism intracellular transport	biological_process	0.99999	1	47	5284	1851	114508	GO:0046873	metal ion transmembrane transporter activity	molecular_function	0.99031	1	49	5064	1313	114508	GO:0016702	oxidoreductase activity, acting on single donors with incorporation of molecular oxygen, incorporation of two atoms of oxygen	molecular_function	2.5218e-08	2.6373e-06
GO:0019725	cellular homeostasis	biological_process	0.48787	1	52	5275	813	114508	GO:0006400	tRNA modification	biological_process	0.077459	0.68369	73	7162	1149	114508	GO:0015405	P-P-bond-hydrolysis-driven transmembrane transporter activity	molecular_function	0.002663	0.047292	48	4846	1137	114508	GO:0008194	UDP-glycosyltransferase activity	molecular_function	0.007772	0.20207	46	5284	913	114508	GO:0034637	cellular carbohydrate biosynthetic process	biological_process	0.0036354	0.10693	48	5064	905	114508	GO:0051213	dioxygenase activity	molecular_function	3.107e-07	2.7588e-05
GO:0009126	purine nucleoside monophosphate metabolic process	biological_process	0.66561	1	52	5275	1029	114508	GO:0009150	purine ribonucleotide metabolic process	biological_process	0.95132	1	73	7162	1252	114508	GO:0042623	ATPase activity, coupled	molecular_function	0.23228	1	48	4846	1457	114508	GO:0030246	carbohydrate binding	molecular_function	0.013801	0.33261	46	5284	779	114508	GO:0042592	homeostatic process	biological_process	0.85709	1	48	5064	994	114508	GO:0015979	photosynthesis	biological_process	0.28102	1
GO:0009167	purine ribonucleoside monophosphate metabolic process	biological_process	0.66561	1	52	5275	1029	114508	GO:0009259	ribonucleotide metabolic process	biological_process	0.95229	1	73	7162	1255	114508	GO:0009150	purine ribonucleotide metabolic process	biological_process	0.9511	1	48	4846	1252	114508	GO:0034637	cellular carbohydrate biosynthetic process	biological_process	0.017664	0.40719	46	5284	905	114508	GO:0019012	virion	cellular_component	0.89338	1	48	5064	1214	114508	GO:0016051	carbohydrate biosynthetic process	biological_process	0.74834	1
GO:0009161	ribonucleoside monophosphate metabolic process	biological_process	0.66865	1	52	5275	1032	114508	GO:0043565	sequence-specific DNA binding	molecular_function	0.97718	1	73	7162	1483	114508	GO:0009259	ribonucleotide metabolic process	biological_process	0.95179	1	48	4846	1255	114508	GO:0008238	exopeptidase activity	molecular_function	0.046725	0.76226	46	5284	686	114508	GO:0009108	coenzyme biosynthetic process	biological_process	0.021453	0.38681	47	5064	738	114508	GO:0007264	small GTPase mediated signal transduction	biological_process	0.80724	1
GO:0009123	nucleoside monophosphate metabolic process	biological_process	0.68069	1	52	5275	1037	114508	GO:0016627	oxidoreductase activity, acting on the CH-CH group of donors	molecular_function	0.14053	0.98412	72	7162	839	114508	GO:0016779	nucleotidyltransferase activity	molecular_function	0.99989	1	48	4846	1906	114508	GO:0009108	coenzyme biosynthetic process	biological_process	0.058393	0.82146	46	5284	738	114508	GO:0004252	serine-type endopeptidase activity	molecular_function	0.039392	0.56178	47	5064	863	114508	GO:0030312	external encapsulating structure	cellular_component	1.4175e-06	0.00011306
GO:0016779	nucleotidyltransferase activity	molecular_function	0.99995	1	52	5275	1906	114508	GO:0016903	oxidoreductase activity, acting on the aldehyde or oxo group of donors	molecular_function	4.5217e-05	0.0013554	71	7162	666	114508	GO:0012505	endomembrane system	cellular_component	1	1	48	4846	2104	114508	GO:0030170	pyridoxal phosphate binding	molecular_function	0.23634	1	46	5284	748	114508	GO:0015849	organic acid transport	biological_process	0.16703	1	47	5064	821	114508	GO:0044264	cellular polysaccharide metabolic process	biological_process	0.00085701	0.029813
GO:0031981	nuclear lumen	cellular_component	0.99999	1	51	5275	1743	114508	GO:0090407	organophosphate biosynthetic process	biological_process	0.99601	1	71	7162	1397	114508	GO:0004601	peroxidase activity	molecular_function	0.012599	0.16349	47	4846	590	114508	GO:0044419	interspecies interaction between organisms	biological_process	0.9964	1	46	5284	1397	114508	GO:0046942	carboxylic acid transport	biological_process	0.16703	1	47	5064	821	114508	GO:0016627	oxidoreductase activity, acting on the CH-CH group of donors	molecular_function	0.43034	1
GO:0043233	organelle lumen	cellular_component	1	1	51	5275	1815	114508	GO:0008194	UDP-glycosyltransferase activity	molecular_function	5.2583e-05	0.001537	70	7162	913	114508	GO:0006091	generation of precursor metabolites and energy	biological_process	0.86545	1	47	4846	1270	114508	GO:0044764	multi-organism cellular process	biological_process	0.99657	1	46	5284	1446	114508	GO:0015711	organic anion transport	biological_process	0.17263	1	47	5064	825	114508	GO:0009150	purine ribonucleotide metabolic process	biological_process	0.9828	1
GO:0070013	intracellular organelle lumen	cellular_component	1	1	51	5275	1815	114508	GO:0016052	carbohydrate catabolic process	biological_process	0.00071869	0.016579	70	7162	729	114508	GO:0060089	molecular transducer activity	molecular_function	0.92299	1	47	4846	1505	114508	GO:0048856	anatomical structure development	biological_process	0.58196	1	45	5284	991	114508	GO:0019693	ribose phosphate metabolic process	biological_process	0.99704	1	47	5064	1354	114508	GO:0009259	ribonucleotide metabolic process	biological_process	0.98313	1
GO:0031974	membrane-enclosed lumen	cellular_component	1	1	51	5275	1816	114508	GO:0006733	oxidoreduction coenzyme metabolic process	biological_process	0.0011931	0.025755	70	7162	726	114508	GO:0044419	interspecies interaction between organisms	biological_process	0.96869	1	47	4846	1397	114508	GO:0044403	symbiosis, encompassing mutualism through parasitism	biological_process	0.9965	1	45	5284	1365	114508	GO:0008194	UDP-glycosyltransferase activity	molecular_function	0.0038104	0.10953	46	5064	913	114508	GO:0006163	purine nucleotide metabolic process	biological_process	0.98905	1
GO:0000271	polysaccharide biosynthetic process	biological_process	1.5919e-06	0.00012281	50	5275	661	114508	GO:0008134	transcription factor binding	molecular_function	0.42315	1	69	7162	1371	114508	GO:0044877	macromolecular complex binding	molecular_function	0.99562	1	47	4846	1808	114508	GO:0090407	organophosphate biosynthetic process	biological_process	0.99951	1	45	5284	1397	114508	GO:0006400	tRNA modification	biological_process	0.36431	1	46	5064	1149	114508	GO:0009521	photosystem	cellular_component	0.12263	1
GO:0052689	carboxylic ester hydrolase activity	molecular_function	3.4533e-06	0.00024623	50	5275	488	114508	GO:0030246	carbohydrate binding	molecular_function	0.00041622	0.010202	68	7162	779	114508	GO:0035251	UDP-glucosyltransferase activity	molecular_function	1.1595e-09	1.6049e-07	46	4846	634	114508	GO:0005618	cell wall	cellular_component	3.2158e-11	4.8458e-09	44	5284	226	114508	GO:0044423	virion part	cellular_component	0.89811	1	46	5064	1171	114508	GO:0032403	protein complex binding	molecular_function	0.80889	1
GO:0016701	oxidoreductase activity, acting on single donors with incorporation of molecular oxygen	molecular_function	0.00021206	0.0083163	50	5275	582	114508	GO:0008092	cytoskeletal protein binding	molecular_function	0.69221	1	68	7162	1283	114508	GO:0033014	tetrapyrrole biosynthetic process	biological_process	0.028433	0.32195	46	4846	710	114508	GO:0070085	glycosylation	biological_process	0.051639	0.81822	44	5284	760	114508	GO:0004518	nuclease activity	molecular_function	0.93782	1	46	5064	1289	114508	GO:0016032	viral process	biological_process	0.94193	1
GO:0009141	nucleoside triphosphate metabolic process	biological_process	0.71631	1	50	5275	993	114508	GO:0034220	ion transmembrane transport	biological_process	1	1	68	7162	1819	114508	GO:0004871	signal transducer activity	molecular_function	0.90675	1	46	4846	1467	114508	GO:0070647	protein modification by small protein conjugation or removal	biological_process	0.38864	1	44	5284	1193	114508	GO:0016853	isomerase activity	molecular_function	0.95082	1	46	5064	1088	114508	GO:0046873	metal ion transmembrane transporter activity	molecular_function	0.9972	1
GO:0009144	purine nucleoside triphosphate metabolic process	biological_process	0.71631	1	50	5275	993	114508	GO:0034637	cellular carbohydrate biosynthetic process	biological_process	0.00098422	0.02188	67	7162	905	114508	GO:0044403	symbiosis, encompassing mutualism through parasitism	biological_process	0.96999	1	46	4846	1365	114508	GO:0016627	oxidoreductase activity, acting on the CH-CH group of donors	molecular_function	0.67212	1	44	5284	839	114508	GO:0007049	cell cycle	biological_process	0.99687	1	46	5064	1493	114508	GO:0022414	reproductive process	biological_process	5.3291e-08	5.2248e-06
GO:0009199	ribonucleoside triphosphate metabolic process	biological_process	0.71631	1	50	5275	993	114508	GO:0016482	cytoplasmic transport	biological_process	0.66367	1	67	7162	1230	114508	GO:0006820	anion transport	biological_process	0.98659	1	46	4846	1425	114508	GO:0003724	RNA helicase activity	molecular_function	0.77874	1	44	5284	1361	114508	GO:1901565	organonitrogen compound catabolic process	biological_process	0.002682	0.081957	45	5064	586	114508	GO:0006073	cellular glucan metabolic process	biological_process	0.00067517	0.024071
GO:0009205	purine ribonucleoside triphosphate metabolic process	biological_process	0.71631	1	50	5275	993	114508	GO:0006820	anion transport	biological_process	0.99761	1	67	7162	1425	114508	GO:0010333	terpene synthase activity	molecular_function	9.7354e-10	1.3883e-07	44	4846	494	114508	GO:0000152	nuclear ubiquitin ligase complex	cellular_component	0.84517	1	44	5284	1034	114508	GO:0072521	purine-containing compound metabolic process	biological_process	0.99951	1	45	5064	1388	114508	GO:0044042	glucan metabolic process	biological_process	0.00067517	0.024071
GO:0015291	secondary active transmembrane transporter activity	molecular_function	0.0017908	0.052021	49	5275	698	114508	GO:0015077	monovalent inorganic cation transmembrane transporter activity	molecular_function	0.9997	1	67	7162	1482	114508	GO:0016838	carbon-oxygen lyase activity, acting on phosphates	molecular_function	6.2076e-09	6.3506e-07	44	4846	518	114508	GO:0005680	anaphase-promoting complex	cellular_component	0.84517	1	44	5284	1034	114508	GO:0042278	purine nucleoside metabolic process	biological_process	0.99718	1	44	5064	1267	114508	GO:1901565	organonitrogen compound catabolic process	biological_process	0.0058172	0.16194
GO:0046034	ATP metabolic process	biological_process	0.68722	1	49	5275	976	114508	GO:0016779	nucleotidyltransferase activity	molecular_function	1	1	67	7162	1906	114508	GO:0042626	ATPase activity, coupled to transmembrane movement of substances	molecular_function	0.0017041	0.033711	44	4846	1001	114508	GO:0031461	cullin-RING ubiquitin ligase complex	cellular_component	0.84517	1	44	5284	1034	114508	GO:0046128	purine ribonucleoside metabolic process	biological_process	0.99718	1	44	5064	1267	114508	GO:0030246	carbohydrate binding	molecular_function	0.02137	0.42078
GO:0016903	oxidoreductase activity, acting on the aldehyde or oxo group of donors	molecular_function	0.0046669	0.11804	48	5275	666	114508	GO:0006813	potassium ion transport	biological_process	0.00018606	0.004919	66	7162	671	114508	GO:0043492	ATPase activity, coupled to movement of substances	molecular_function	0.0017041	0.033711	44	4846	1001	114508	GO:0000151	ubiquitin ligase complex	cellular_component	0.88678	1	44	5284	1087	114508	GO:0015077	monovalent inorganic cation transmembrane transporter activity	molecular_function	0.99973	1	44	5064	1482	114508	GO:0070647	protein modification by small protein conjugation or removal	biological_process	0.31801	1
GO:0009108	coenzyme biosynthetic process	biological_process	0.031875	0.42858	48	5275	738	114508	GO:0072524	pyridine-containing compound metabolic process	biological_process	0.0035539	0.065076	65	7162	696	114508	GO:0070647	protein modification by small protein conjugation or removal	biological_process	0.14465	1	44	4846	1193	114508	GO:0098519	nucleotide phosphatase activity, acting on free nucleotides	molecular_function	3.3854e-06	0.00021529	43	5284	636	114508	GO:0016838	carbon-oxygen lyase activity, acting on phosphates	molecular_function	1.6854e-07	2.735e-05	43	5064	518	114508	GO:0006400	tRNA modification	biological_process	0.50492	1
GO:0030170	pyridoxal phosphate binding	molecular_function	0.17748	1	48	5275	748	114508	GO:0045454	cell redox homeostasis	biological_process	0.0039453	0.07141	65	7162	567	114508	GO:1902580	single-organism cellular localization	biological_process	0.26503	1	44	4846	966	114508	GO:0006778	porphyrin-containing compound metabolic process	biological_process	0.048347	0.77652	43	5284	579	114508	GO:0006733	oxidoreduction coenzyme metabolic process	biological_process	0.056741	0.69905	43	5064	726	114508	GO:0009141	nucleoside triphosphate metabolic process	biological_process	0.85329	1
GO:0030234	enzyme regulator activity	molecular_function	0.95017	1	48	5275	1111	114508	GO:0030234	enzyme regulator activity	molecular_function	0.96163	1	65	7162	1111	114508	GO:0008092	cytoskeletal protein binding	molecular_function	0.74104	1	44	4846	1283	114508	GO:0048869	cellular developmental process	biological_process	0.34947	1	43	5284	896	114508	GO:0002949	tRNA threonylcarbamoyladenosine modification	biological_process	0.006662	0.16588	42	5064	846	114508	GO:0009144	purine nucleoside triphosphate metabolic process	biological_process	0.85329	1
GO:0015077	monovalent inorganic cation transmembrane transporter activity	molecular_function	0.99934	1	48	5275	1482	114508	GO:0006979	response to oxidative stress	biological_process	1.0289e-07	5.3798e-06	64	7162	342	114508	GO:0034220	ion transmembrane transport	biological_process	1	1	44	4846	1819	114508	GO:0071705	nitrogen compound transport	biological_process	0.95408	1	43	5284	983	114508	GO:0070525	tRNA threonylcarbamoyladenosine metabolic process	biological_process	0.006662	0.16588	42	5064	846	114508	GO:0009199	ribonucleoside triphosphate metabolic process	biological_process	0.85329	1
GO:0033692	cellular polysaccharide biosynthetic process	biological_process	6.0261e-07	5.4536e-05	47	5275	619	114508	GO:1902589	single-organism organelle organization	biological_process	0.99999	1	64	7162	1834	114508	GO:0016052	carbohydrate catabolic process	biological_process	0.030589	0.33792	43	4846	729	114508	GO:0016853	isomerase activity	molecular_function	0.99238	1	43	5284	1088	114508	GO:0033014	tetrapyrrole biosynthetic process	biological_process	0.14347	1	42	5064	710	114508	GO:0009205	purine ribonucleoside triphosphate metabolic process	biological_process	0.85329	1
GO:0042623	ATPase activity, coupled	molecular_function	0.5123	1	47	5275	1457	114508	GO:0019362	pyridine nucleotide metabolic process	biological_process	0.0049623	0.085541	63	7162	682	114508	GO:0061024	membrane organization	biological_process	0.11668	0.96166	43	4846	840	114508	GO:0006461	protein complex assembly	biological_process	0.9971	1	43	5284	1318	114508	GO:0098805	whole membrane	cellular_component	0.42487	1	42	5064	1042	114508	GO:0090407	organophosphate biosynthetic process	biological_process	0.99866	1
GO:0044877	macromolecular complex binding	molecular_function	0.99956	1	47	5275	1808	114508	GO:0046496	nicotinamide nucleotide metabolic process	biological_process	0.0049623	0.085541	63	7162	682	114508	GO:1902589	single-organism organelle organization	biological_process	0.99975	1	43	4846	1834	114508	GO:0070271	protein complex biogenesis	biological_process	0.99722	1	43	5284	1319	114508	GO:0019725	cellular homeostasis	biological_process	0.8636	1	42	5064	813	114508	GO:1902589	single-organism organelle organization	biological_process	0.9999	1
GO:0046527	glucosyltransferase activity	molecular_function	6.3131e-07	5.6056e-05	46	5275	676	114508	GO:0046873	metal ion transmembrane transporter activity	molecular_function	0.99968	1	63	7162	1313	114508	GO:0043233	organelle lumen	cellular_component	1	1	43	4846	1815	114508	GO:0009150	purine ribonucleotide metabolic process	biological_process	0.99851	1	43	5284	1252	114508	GO:0008092	cytoskeletal protein binding	molecular_function	0.91462	1	42	5064	1283	114508	GO:0022607	cellular component assembly	biological_process	1	1
GO:0015399	primary active transmembrane transporter activity	molecular_function	0.027599	0.38541	46	5275	1137	114508	GO:0071822	protein complex subunit organization	biological_process	0.99981	1	63	7162	1427	114508	GO:0070013	intracellular organelle lumen	cellular_component	1	1	43	4846	1815	114508	GO:0009259	ribonucleotide metabolic process	biological_process	0.99854	1	43	5284	1255	114508	GO:0044265	cellular macromolecule catabolic process	biological_process	0.96459	1	42	5064	1122	114508	GO:0044703	multi-organism reproductive process	biological_process	2.372e-08	2.5369e-06
GO:0015405	P-P-bond-hydrolysis-driven transmembrane transporter activity	molecular_function	0.027599	0.38541	46	5275	1137	114508	GO:1901361	organic cyclic compound catabolic process	biological_process	2.0872e-05	0.00071807	62	7162	467	114508	GO:0031974	membrane-enclosed lumen	cellular_component	1	1	43	4846	1816	114508	GO:0006163	purine nucleotide metabolic process	biological_process	0.99919	1	43	5284	1280	114508	GO:0016702	oxidoreductase activity, acting on single donors with incorporation of molecular oxygen, incorporation of two atoms of oxygen	molecular_function	3.8325e-06	0.00036808	41	5064	437	114508	GO:0004857	enzyme inhibitor activity	molecular_function	1.744e-06	0.00013493
GO:0009055	electron carrier activity	molecular_function	0.5524	1	46	5275	722	114508	GO:0019439	aromatic compound catabolic process	biological_process	2.1148e-05	0.00072119	62	7162	469	114508	GO:0008237	metallopeptidase activity	molecular_function	0.00051393	0.012403	42	4846	745	114508	GO:0016874	ligase activity	molecular_function	1	1	43	5284	1977	114508	GO:0051213	dioxygenase activity	molecular_function	2.2826e-05	0.0019531	41	5064	474	114508	GO:0006733	oxidoreduction coenzyme metabolic process	biological_process	0.072599	0.87766
GO:0035251	UDP-glucosyltransferase activity	molecular_function	4.1002e-08	4.5942e-06	45	5275	634	114508	GO:0033014	tetrapyrrole biosynthetic process	biological_process	0.049984	0.50241	62	7162	710	114508	GO:0051536	iron-sulfur cluster binding	molecular_function	0.038607	0.41105	42	4846	649	114508	GO:0044703	multi-organism reproductive process	biological_process	1.5093e-07	1.2246e-05	41	5284	403	114508	GO:0016903	oxidoreductase activity, acting on the aldehyde or oxo group of donors	molecular_function	0.042209	0.58767	41	5064	666	114508	GO:0046034	ATP metabolic process	biological_process	0.87722	1
GO:0002949	tRNA threonylcarbamoyladenosine modification	biological_process	0.0018903	0.053915	45	5275	846	114508	GO:0009126	purine nucleoside monophosphate metabolic process	biological_process	0.92797	1	62	7162	1029	114508	GO:0051540	metal cluster binding	molecular_function	0.038607	0.41105	42	4846	649	114508	GO:0022414	reproductive process	biological_process	9.4013e-07	6.7034e-05	41	5284	428	114508	GO:0006091	generation of precursor metabolites and energy	biological_process	0.98944	1	41	5064	1270	114508	GO:0009126	purine nucleoside monophosphate metabolic process	biological_process	0.93347	1
GO:0070525	tRNA threonylcarbamoyladenosine metabolic process	biological_process	0.0018903	0.053915	45	5275	846	114508	GO:0009167	purine ribonucleoside monophosphate metabolic process	biological_process	0.92797	1	62	7162	1029	114508	GO:0006605	protein targeting	biological_process	0.2118	1	42	4846	897	114508	GO:0042440	pigment metabolic process	biological_process	0.058705	0.82146	41	5284	547	114508	GO:0005618	cell wall	cellular_component	1.3749e-09	3.0812e-07	40	5064	226	114508	GO:0009167	purine ribonucleoside monophosphate metabolic process	biological_process	0.93347	1
GO:0098805	whole membrane	cellular_component	0.30494	1	45	5275	1042	114508	GO:0009161	ribonucleoside monophosphate metabolic process	biological_process	0.92941	1	62	7162	1032	114508	GO:0016032	viral process	biological_process	0.95654	1	42	4846	1274	114508	GO:0044421	extracellular region part	cellular_component	0.3974	1	41	5284	762	114508	GO:0006979	response to oxidative stress	biological_process	0.0014531	0.048498	40	5064	342	114508	GO:0009161	ribonucleoside monophosphate metabolic process	biological_process	0.93459	1
GO:0098655	cation transmembrane transport	biological_process	0.98811	1	45	5275	1285	114508	GO:0009123	nucleoside monophosphate metabolic process	biological_process	0.93444	1	62	7162	1037	114508	GO:0031981	nuclear lumen	cellular_component	1	1	42	4846	1743	114508	GO:0009653	anatomical structure morphogenesis	biological_process	0.45163	1	41	5284	850	114508	GO:0010333	terpene synthase activity	molecular_function	1.6019e-06	0.00017133	39	5064	494	114508	GO:0009123	nucleoside monophosphate metabolic process	biological_process	0.93842	1
GO:0098660	inorganic ion transmembrane transport	biological_process	0.98811	1	45	5275	1285	114508	GO:0004518	nuclease activity	molecular_function	0.98504	1	62	7162	1289	114508	GO:0016620	oxidoreductase activity, acting on the aldehyde or oxo group of donors, NAD or NADP as acceptor	molecular_function	5.4246e-06	0.00023869	41	4846	328	114508	GO:0046873	metal ion transmembrane transporter activity	molecular_function	0.99992	1	41	5284	1313	114508	GO:0000271	polysaccharide biosynthetic process	biological_process	0.0022585	0.070944	39	5064	661	114508	GO:0016853	isomerase activity	molecular_function	0.986	1
GO:0098662	inorganic cation transmembrane transport	biological_process	0.98811	1	45	5275	1285	114508	GO:0046700	heterocycle catabolic process	biological_process	1.2264e-05	0.00043722	61	7162	453	114508	GO:0033692	cellular polysaccharide biosynthetic process	biological_process	1.113e-05	0.00044015	41	4846	619	114508	GO:0016567	protein ubiquitination	biological_process	0.01634	0.37881	40	5284	762	114508	GO:0008289	lipid binding	molecular_function	0.45576	1	39	5064	891	114508	GO:0016567	protein ubiquitination	biological_process	0.0089259	0.23336
GO:0046873	metal ion transmembrane transporter activity	molecular_function	0.99944	1	45	5275	1313	114508	GO:0044270	cellular nitrogen compound catabolic process	biological_process	4.3343e-05	0.0013159	61	7162	485	114508	GO:0016836	hydro-lyase activity	molecular_function	1.8727e-05	0.00068853	41	4846	399	114508	GO:0032446	protein modification by small protein conjugation	biological_process	0.023729	0.51461	40	5284	778	114508	GO:0048869	cellular developmental process	biological_process	0.47746	1	39	5064	896	114508	GO:0032446	protein modification by small protein conjugation	biological_process	0.013122	0.31668
GO:0009523	photosystem II	cellular_component	1.2477e-07	1.2493e-05	44	5275	253	114508	GO:1902580	single-organism cellular localization	biological_process	0.4008	1	61	7162	966	114508	GO:0000271	polysaccharide biosynthetic process	biological_process	0.00017462	0.0047776	41	4846	661	114508	GO:0015291	secondary active transmembrane transporter activity	molecular_function	0.075561	0.94824	40	5284	698	114508	GO:0006855	drug transmembrane transport	biological_process	6.7824e-07	9.4426e-05	38	5064	324	114508	GO:0019362	pyridine nucleotide metabolic process	biological_process	0.066882	0.86303
GO:0016836	hydro-lyase activity	molecular_function	1.1794e-05	0.00063795	44	5275	399	114508	GO:0009141	nucleoside triphosphate metabolic process	biological_process	0.91993	1	61	7162	993	114508	GO:0032446	protein modification by small protein conjugation	biological_process	0.0026156	0.046981	41	4846	778	114508	GO:0006733	oxidoreduction coenzyme metabolic process	biological_process	0.2196	1	40	5284	726	114508	GO:0015893	drug transport	biological_process	6.7824e-07	9.4426e-05	38	5064	324	114508	GO:0046496	nicotinamide nucleotide metabolic process	biological_process	0.066882	0.86303
GO:0015297	antiporter activity	molecular_function	0.00029044	0.010934	44	5275	564	114508	GO:0009144	purine nucleoside triphosphate metabolic process	biological_process	0.91993	1	61	7162	993	114508	GO:0044802	single-organism membrane organization	biological_process	0.074562	0.6722	41	4846	790	114508	GO:0007264	small GTPase mediated signal transduction	biological_process	0.98812	1	40	5284	1206	114508	GO:0015238	drug transmembrane transporter activity	molecular_function	7.0227e-07	9.4426e-05	38	5064	325	114508	GO:0072524	pyridine-containing compound metabolic process	biological_process	0.08595	0.99671
GO:0045454	cell redox homeostasis	biological_process	0.078069	0.75595	44	5275	567	114508	GO:0009199	ribonucleoside triphosphate metabolic process	biological_process	0.91993	1	61	7162	993	114508	GO:0032403	protein complex binding	molecular_function	0.84227	1	41	4846	1365	114508	GO:0009451	RNA modification	biological_process	0.9947	1	40	5284	1399	114508	GO:0090484	drug transporter activity	molecular_function	7.0227e-07	9.4426e-05	38	5064	325	114508	GO:0007186	G-protein coupled receptor signaling pathway	biological_process	0.16847	1
GO:1902589	single-organism organelle organization	biological_process	0.99997	1	44	5275	1834	114508	GO:0009205	purine ribonucleoside triphosphate metabolic process	biological_process	0.91993	1	61	7162	993	114508	GO:0016567	protein ubiquitination	biological_process	0.0027905	0.048817	40	4846	762	114508	GO:0016032	viral process	biological_process	0.99621	1	40	5284	1274	114508	GO:0042493	response to drug	biological_process	1.2719e-06	0.00015752	38	5064	330	114508	GO:0048856	anatomical structure development	biological_process	0.71746	1
GO:0008237	metallopeptidase activity	molecular_function	0.0016238	0.047463	43	5275	745	114508	GO:0006260	DNA replication	biological_process	1	1	61	7162	1713	114508	GO:0019867	outer membrane	cellular_component	0.0073609	0.10791	40	4846	555	114508	GO:0052689	carboxylic ester hydrolase activity	molecular_function	0.0042569	0.1229	39	5284	488	114508	GO:0006790	sulfur compound metabolic process	biological_process	0.0058646	0.15016	38	5064	537	114508	GO:0071705	nitrogen compound transport	biological_process	0.95086	1
GO:0004518	nuclease activity	molecular_function	0.98808	1	43	5275	1289	114508	GO:0005507	copper ion binding	molecular_function	4.5195e-05	0.0013554	60	7162	522	114508	GO:0045454	cell redox homeostasis	biological_process	0.10492	0.88578	40	4846	567	114508	GO:0000271	polysaccharide biosynthetic process	biological_process	0.0044096	0.12457	39	5284	661	114508	GO:0003857	3-hydroxyacyl-CoA dehydrogenase activity	molecular_function	0.0061688	0.15692	38	5064	511	114508	GO:0048869	cellular developmental process	biological_process	0.45856	1
GO:0051276	chromosome organization	biological_process	0.9962	1	43	5275	1545	114508	GO:0046034	ATP metabolic process	biological_process	0.90086	1	60	7162	976	114508	GO:0004252	serine-type endopeptidase activity	molecular_function	0.17566	1	40	4846	863	114508	GO:0008509	anion transmembrane transporter activity	molecular_function	0.72882	1	39	5284	908	114508	GO:0019362	pyridine nucleotide metabolic process	biological_process	0.12754	1	38	5064	682	114508	GO:0000152	nuclear ubiquitin ligase complex	cellular_component	0.91119	1
GO:0003857	3-hydroxyacyl-CoA dehydrogenase activity	molecular_function	0.001865	0.053845	42	5275	511	114508	GO:0065003	macromolecular complex assembly	biological_process	0.9998	1	60	7162	1378	114508	GO:0033365	protein localization to organelle	biological_process	0.42338	1	40	4846	946	114508	GO:0008092	cytoskeletal protein binding	molecular_function	0.98298	1	39	5284	1283	114508	GO:0046496	nicotinamide nucleotide metabolic process	biological_process	0.12754	1	38	5064	682	114508	GO:0005680	anaphase-promoting complex	cellular_component	0.91119	1
GO:0042626	ATPase activity, coupled to transmembrane movement of substances	molecular_function	0.018877	0.30423	42	5275	1001	114508	GO:0006605	protein targeting	biological_process	0.27819	1	59	7162	897	114508	GO:0009055	electron carrier activity	molecular_function	0.69908	1	40	4846	722	114508	GO:0034622	cellular macromolecular complex assembly	biological_process	0.99364	1	39	5284	1146	114508	GO:0072524	pyridine-containing compound metabolic process	biological_process	0.15887	1	38	5064	696	114508	GO:0031461	cullin-RING ubiquitin ligase complex	cellular_component	0.91119	1
GO:0043492	ATPase activity, coupled to movement of substances	molecular_function	0.018877	0.30423	42	5275	1001	114508	GO:0035251	UDP-glucosyltransferase activity	molecular_function	1.689e-08	1.0065e-06	58	7162	634	114508	GO:0005739	mitochondrion	cellular_component	0.85071	1	40	4846	890	114508	GO:0043233	organelle lumen	cellular_component	1	1	39	5284	1815	114508	GO:0098655	cation transmembrane transport	biological_process	0.99884	1	38	5064	1285	114508	GO:0000151	ubiquitin ligase complex	cellular_component	0.93728	1
GO:0009165	nucleotide biosynthetic process	biological_process	0.57626	1	42	5275	830	114508	GO:0046527	glucosyltransferase activity	molecular_function	8.6262e-07	3.7825e-05	58	7162	676	114508	GO:0009523	photosystem II	cellular_component	2.2482e-06	0.00011058	39	4846	253	114508	GO:0070013	intracellular organelle lumen	cellular_component	1	1	39	5284	1815	114508	GO:0098660	inorganic ion transmembrane transport	biological_process	0.99884	1	38	5064	1285	114508	GO:0098655	cation transmembrane transport	biological_process	0.99625	1
GO:1901293	nucleoside phosphate biosynthetic process	biological_process	0.57626	1	42	5275	830	114508	GO:0000271	polysaccharide biosynthetic process	biological_process	5.473e-05	0.0015899	58	7162	661	114508	GO:0009250	glucan biosynthetic process	biological_process	6.1041e-06	0.00026354	39	4846	568	114508	GO:0031974	membrane-enclosed lumen	cellular_component	1	1	39	5284	1816	114508	GO:0098662	inorganic cation transmembrane transport	biological_process	0.99884	1	38	5064	1285	114508	GO:0098660	inorganic ion transmembrane transport	biological_process	0.99625	1
GO:0016482	cytoplasmic transport	biological_process	0.9231	1	42	5275	1230	114508	GO:0070085	glycosylation	biological_process	0.051557	0.51404	58	7162	760	114508	GO:0072594	establishment of protein localization to organelle	biological_process	0.22214	1	39	4846	847	114508	GO:0035251	UDP-glucosyltransferase activity	molecular_function	9.2115e-05	0.0045156	38	5284	634	114508	GO:0071822	protein complex subunit organization	biological_process	0.99996	1	38	5064	1427	114508	GO:0098662	inorganic cation transmembrane transport	biological_process	0.99625	1
GO:0006818	hydrogen transport	biological_process	0.96946	1	42	5275	1171	114508	GO:0044802	single-organism membrane organization	biological_process	0.077673	0.68369	58	7162	790	114508	GO:0044421	extracellular region part	cellular_component	0.3383	1	39	4846	762	114508	GO:0046527	glucosyltransferase activity	molecular_function	0.00075877	0.029269	38	5284	676	114508	GO:0046527	glucosyltransferase activity	molecular_function	0.00071515	0.026293	37	5064	676	114508	GO:0044724	single-organism carbohydrate catabolic process	biological_process	0.0041408	0.11882
GO:0015992	proton transport	biological_process	0.96946	1	42	5275	1171	114508	GO:0007186	G-protein coupled receptor signaling pathway	biological_process	0.080761	0.69354	58	7162	733	114508	GO:0051273	beta-glucan metabolic process	biological_process	3.8568e-07	2.5564e-05	38	4846	503	114508	GO:0033692	cellular polysaccharide biosynthetic process	biological_process	0.0010349	0.037754	38	5284	619	114508	GO:0019439	aromatic compound catabolic process	biological_process	0.017847	0.33499	37	5064	469	114508	GO:0008509	anion transmembrane transporter activity	molecular_function	0.65312	1
GO:0051273	beta-glucan metabolic process	biological_process	1.6313e-07	1.5993e-05	41	5275	503	114508	GO:0061024	membrane organization	biological_process	0.22395	1	58	7162	840	114508	GO:0022414	reproductive process	biological_process	1.4502e-06	7.3381e-05	38	4846	428	114508	GO:0019439	aromatic compound catabolic process	biological_process	0.019806	0.44811	38	5284	469	114508	GO:1901361	organic cyclic compound catabolic process	biological_process	0.01806	0.33593	37	5064	467	114508	GO:0004518	nuclease activity	molecular_function	0.99488	1
GO:0009250	glucan biosynthetic process	biological_process	8.1073e-06	0.00049305	41	5275	568	114508	GO:0033365	protein localization to organelle	biological_process	0.46221	1	58	7162	946	114508	GO:0016628	oxidoreductase activity, acting on the CH-CH group of donors, NAD or NADP as acceptor	molecular_function	0.0021998	0.040597	38	4846	445	114508	GO:1901361	organic cyclic compound catabolic process	biological_process	0.019919	0.44813	38	5284	467	114508	GO:0006865	amino acid transport	biological_process	0.028174	0.47017	37	5064	515	114508	GO:0007049	cell cycle	biological_process	0.99989	1
GO:0008092	cytoskeletal protein binding	molecular_function	0.95801	1	41	5275	1283	114508	GO:0031981	nuclear lumen	cellular_component	1	1	58	7162	1743	114508	GO:0031975	envelope	cellular_component	0.85231	1	38	4846	906	114508	GO:0006813	potassium ion transport	biological_process	0.105	1	38	5284	671	114508	GO:0006813	potassium ion transport	biological_process	0.089997	0.90294	37	5064	671	114508	GO:0006952	defense response	biological_process	0.046975	0.75586
GO:0032501	multicellular organismal process	biological_process	0.98883	1	41	5275	1221	114508	GO:0031974	membrane-enclosed lumen	cellular_component	1	1	58	7162	1816	114508	GO:0009141	nucleoside triphosphate metabolic process	biological_process	0.96391	1	38	4846	993	114508	GO:0034357	photosynthetic membrane	cellular_component	0.71887	1	38	5284	847	114508	GO:0009308	amine metabolic process	biological_process	0.13925	1	37	5064	780	114508	GO:0002949	tRNA threonylcarbamoyladenosine modification	biological_process	0.05684	0.84748
GO:0071822	protein complex subunit organization	biological_process	0.99994	1	41	5275	1427	114508	GO:0043233	organelle lumen	cellular_component	1	1	58	7162	1815	114508	GO:0009144	purine nucleoside triphosphate metabolic process	biological_process	0.96391	1	38	4846	993	114508	GO:0009579	thylakoid	cellular_component	0.76022	1	38	5284	857	114508	GO:0008238	exopeptidase activity	molecular_function	0.31156	1	37	5064	686	114508	GO:0070525	tRNA threonylcarbamoyladenosine metabolic process	biological_process	0.05684	0.84748
GO:0051274	beta-glucan biosynthetic process	biological_process	4.9138e-08	5.3777e-06	40	5275	484	114508	GO:0070013	intracellular organelle lumen	cellular_component	1	1	58	7162	1815	114508	GO:0009199	ribonucleoside triphosphate metabolic process	biological_process	0.96391	1	38	4846	993	114508	GO:0044436	thylakoid part	cellular_component	0.76022	1	38	5284	857	114508	GO:0007186	G-protein coupled receptor signaling pathway	biological_process	0.36972	1	37	5064	733	114508	GO:0070085	glycosylation	biological_process	0.22351	1
GO:0030312	external encapsulating structure	cellular_component	0.00029014	0.010934	40	5275	367	114508	GO:0002949	tRNA threonylcarbamoyladenosine modification	biological_process	0.0047263	0.082377	57	7162	846	114508	GO:0009205	purine ribonucleoside triphosphate metabolic process	biological_process	0.96391	1	38	4846	993	114508	GO:0016830	carbon-carbon lyase activity	molecular_function	0.93774	1	38	5284	955	114508	GO:0005886	plasma membrane	cellular_component	0.86067	1	37	5064	952	114508	GO:0008289	lipid binding	molecular_function	0.55878	1
GO:0016052	carbohydrate catabolic process	biological_process	0.19497	1	40	5275	729	114508	GO:0070525	tRNA threonylcarbamoyladenosine metabolic process	biological_process	0.0047263	0.082377	57	7162	846	114508	GO:0009126	purine nucleoside monophosphate metabolic process	biological_process	0.97307	1	38	4846	1029	114508	GO:0031981	nuclear lumen	cellular_component	1	1	38	5284	1743	114508	GO:0008134	transcription factor binding	molecular_function	0.94642	1	37	5064	1371	114508	GO:0009653	anatomical structure morphogenesis	biological_process	0.57311	1
GO:0004252	serine-type endopeptidase activity	molecular_function	0.3472	1	40	5275	863	114508	GO:0051536	iron-sulfur cluster binding	molecular_function	0.054247	0.52949	57	7162	649	114508	GO:0009167	purine ribonucleoside monophosphate metabolic process	biological_process	0.97307	1	38	4846	1029	114508	GO:0015297	antiporter activity	molecular_function	0.013696	0.33223	37	5284	564	114508	GO:0033692	cellular polysaccharide biosynthetic process	biological_process	0.0017686	0.058204	36	5064	619	114508	GO:0030170	pyridoxal phosphate binding	molecular_function	0.6355	1
GO:0008509	anion transmembrane transporter activity	molecular_function	0.67906	1	40	5275	908	114508	GO:0051540	metal cluster binding	molecular_function	0.054247	0.52949	57	7162	649	114508	GO:0009161	ribonucleoside monophosphate metabolic process	biological_process	0.97353	1	38	4846	1032	114508	GO:0006400	tRNA modification	biological_process	0.91277	1	37	5284	1149	114508	GO:0052689	carboxylic ester hydrolase activity	molecular_function	0.010273	0.23276	36	5064	488	114508	GO:0098805	whole membrane	cellular_component	0.70388	1
GO:0004871	signal transducer activity	molecular_function	0.9979	1	40	5275	1467	114508	GO:0070647	protein modification by small protein conjugation or removal	biological_process	0.51782	1	57	7162	1193	114508	GO:0009123	nucleoside monophosphate metabolic process	biological_process	0.97536	1	38	4846	1037	114508	GO:0009141	nucleoside triphosphate metabolic process	biological_process	0.9933	1	37	5284	993	114508	GO:0046700	heterocycle catabolic process	biological_process	0.016269	0.31736	36	5064	453	114508	GO:0042592	homeostatic process	biological_process	0.99395	1
GO:0060089	molecular transducer activity	molecular_function	0.99908	1	40	5275	1505	114508	GO:0030117	membrane coat	cellular_component	0.88099	1	57	7162	1497	114508	GO:0006260	DNA replication	biological_process	0.99999	1	38	4846	1713	114508	GO:0009144	purine nucleoside triphosphate metabolic process	biological_process	0.9933	1	37	5284	993	114508	GO:0003333	amino acid transmembrane transport	biological_process	0.021177	0.38331	36	5064	491	114508	GO:0043233	organelle lumen	cellular_component	1	1
GO:0019439	aromatic compound catabolic process	biological_process	0.015214	0.26131	39	5275	469	114508	GO:0048475	coated membrane	cellular_component	0.88099	1	57	7162	1497	114508	GO:0004222	metalloendopeptidase activity	molecular_function	0.00014081	0.0039444	37	4846	551	114508	GO:0009199	ribonucleoside triphosphate metabolic process	biological_process	0.9933	1	37	5284	993	114508	GO:0098656	anion transmembrane transport	biological_process	0.021767	0.38949	36	5064	493	114508	GO:0070013	intracellular organelle lumen	cellular_component	1	1
GO:1901361	organic cyclic compound catabolic process	biological_process	0.01532	0.26194	39	5275	467	114508	GO:0044419	interspecies interaction between organisms	biological_process	0.9999	1	57	7162	1397	114508	GO:0006779	porphyrin-containing compound biosynthetic process	biological_process	0.0015874	0.032093	37	4846	436	114508	GO:0009205	purine ribonucleoside triphosphate metabolic process	biological_process	0.9933	1	37	5284	993	114508	GO:1903825	organic acid transmembrane transport	biological_process	0.021767	0.38949	36	5064	493	114508	GO:0031974	membrane-enclosed lumen	cellular_component	1	1
GO:0006457	protein folding	biological_process	0.58483	1	39	5275	748	114508	GO:0044764	multi-organism cellular process	biological_process	0.99992	1	57	7162	1446	114508	GO:0052689	carboxylic ester hydrolase activity	molecular_function	0.0036168	0.061006	37	4846	488	114508	GO:0098655	cation transmembrane transport	biological_process	0.99974	1	37	5284	1285	114508	GO:0044270	cellular nitrogen compound catabolic process	biological_process	0.027616	0.46318	36	5064	485	114508	GO:0005618	cell wall	cellular_component	2.8832e-07	2.6093e-05
GO:0016838	carbon-oxygen lyase activity, acting on phosphates	molecular_function	2.4906e-05	0.0012338	38	5275	518	114508	GO:0022414	reproductive process	biological_process	3.7408e-09	2.4795e-07	56	7162	428	114508	GO:0006979	response to oxidative stress	biological_process	0.0048032	0.078215	37	4846	342	114508	GO:0098660	inorganic ion transmembrane transport	biological_process	0.99974	1	37	5284	1285	114508	GO:0006952	defense response	biological_process	0.077651	0.83653	36	5064	536	114508	GO:0005507	copper ion binding	molecular_function	0.017511	0.36313
GO:0046700	heterocycle catabolic process	biological_process	0.013495	0.25202	38	5275	453	114508	GO:0033692	cellular polysaccharide biosynthetic process	biological_process	7.2426e-06	0.00027267	56	7162	619	114508	GO:0090150	establishment of protein localization to membrane	biological_process	0.0053553	0.084006	37	4846	604	114508	GO:0098662	inorganic cation transmembrane transport	biological_process	0.99974	1	37	5284	1285	114508	GO:0006778	porphyrin-containing compound metabolic process	biological_process	0.22938	1	36	5064	579	114508	GO:0044421	extracellular region part	cellular_component	0.58846	1
GO:0044270	cellular nitrogen compound catabolic process	biological_process	0.023165	0.33646	38	5275	485	114508	GO:0004497	monooxygenase activity	molecular_function	2.8979e-05	0.00089134	56	7162	406	114508	GO:0072657	protein localization to membrane	biological_process	0.0054367	0.084935	37	4846	605	114508	GO:0071554	cell wall organization or biogenesis	biological_process	4.2295e-06	0.00025864	36	5284	269	114508	GO:0016052	carbohydrate catabolic process	biological_process	0.31522	1	36	5064	729	114508	GO:0016482	cytoplasmic transport	biological_process	0.97934	1
GO:0006813	potassium ion transport	biological_process	0.10447	0.94179	38	5275	671	114508	GO:0044421	extracellular region part	cellular_component	0.34597	1	56	7162	762	114508	GO:0072522	purine-containing compound biosynthetic process	biological_process	0.39333	1	37	4846	659	114508	GO:0051274	beta-glucan biosynthetic process	biological_process	7.5901e-06	0.00045214	36	5284	484	114508	GO:0048856	anatomical structure development	biological_process	0.90791	1	36	5064	991	114508	GO:0019012	virion	cellular_component	0.99801	1
GO:0030117	membrane coat	cellular_component	0.9202	1	38	5275	1497	114508	GO:0006461	protein complex assembly	biological_process	0.99978	1	56	7162	1318	114508	GO:0044429	mitochondrial part	cellular_component	0.69159	1	37	4846	766	114508	GO:0051273	beta-glucan metabolic process	biological_process	3.7428e-05	0.0020481	36	5284	503	114508	GO:0005739	mitochondrion	cellular_component	0.97575	1	36	5064	890	114508	GO:0031981	nuclear lumen	cellular_component	1	1
GO:0048475	coated membrane	cellular_component	0.9202	1	38	5275	1497	114508	GO:0070271	protein complex biogenesis	biological_process	0.99979	1	56	7162	1319	114508	GO:0016830	carbon-carbon lyase activity	molecular_function	0.87896	1	37	4846	955	114508	GO:0009250	glucan biosynthetic process	biological_process	0.00065814	0.02581	36	5284	568	114508	GO:0005694	chromosome	cellular_component	0.99425	1	36	5064	1254	114508	GO:0009856	pollination	biological_process	2.5503e-11	4.616e-09
GO:0071705	nitrogen compound transport	biological_process	0.99469	1	38	5275	983	114508	GO:0044403	symbiosis, encompassing mutualism through parasitism	biological_process	0.99989	1	56	7162	1365	114508	GO:0051274	beta-glucan biosynthetic process	biological_process	4.1311e-07	2.5807e-05	36	4846	484	114508	GO:0046700	heterocycle catabolic process	biological_process	0.027621	0.57771	36	5284	453	114508	GO:0006818	hydrogen transport	biological_process	0.99453	1	36	5064	1171	114508	GO:0009875	pollen-pistil interaction	biological_process	2.5503e-11	4.616e-09
GO:0006855	drug transmembrane transport	biological_process	7.5624e-06	0.00048751	37	5275	324	114508	GO:0098519	nucleotide phosphatase activity, acting on free nucleotides	molecular_function	7.9415e-07	3.5593e-05	55	7162	636	114508	GO:0044703	multi-organism reproductive process	biological_process	1.8745e-06	9.3845e-05	36	4846	403	114508	GO:0044270	cellular nitrogen compound catabolic process	biological_process	0.045318	0.757	36	5284	485	114508	GO:0015992	proton transport	biological_process	0.99453	1	36	5064	1171	114508	GO:0048544	recognition of pollen	biological_process	2.5503e-11	4.616e-09
GO:0015893	drug transport	biological_process	7.5624e-06	0.00048751	37	5275	324	114508	GO:0008171	O-methyltransferase activity	molecular_function	2.1837e-12	2.8546e-10	54	7162	200	114508	GO:0006790	sulfur compound metabolic process	biological_process	0.010019	0.13548	36	4846	537	114508	GO:0019362	pyridine nucleotide metabolic process	biological_process	0.31193	1	36	5284	682	114508	GO:0009150	purine ribonucleotide metabolic process	biological_process	0.99989	1	36	5064	1252	114508	GO:0044706	multi-multicellular organism process	biological_process	2.7343e-11	4.7658e-09
GO:0015238	drug transmembrane transporter activity	molecular_function	7.7773e-06	0.000488	37	5275	325	114508	GO:0044703	multi-organism reproductive process	biological_process	2.2138e-09	1.4883e-07	54	7162	403	114508	GO:0030246	carbohydrate binding	molecular_function	0.13885	1	36	4846	779	114508	GO:0046496	nicotinamide nucleotide metabolic process	biological_process	0.31193	1	36	5284	682	114508	GO:0009259	ribonucleotide metabolic process	biological_process	0.99989	1	36	5064	1255	114508	GO:0008037	cell recognition	biological_process	3.1266e-11	5.2549e-09
GO:0090484	drug transporter activity	molecular_function	7.7773e-06	0.000488	37	5275	325	114508	GO:0051273	beta-glucan metabolic process	biological_process	9.4046e-09	6.0627e-07	54	7162	503	114508	GO:0008289	lipid binding	molecular_function	0.53313	1	36	4846	891	114508	GO:0072524	pyridine-containing compound metabolic process	biological_process	0.3618	1	36	5284	696	114508	GO:0006163	purine nucleotide metabolic process	biological_process	0.99995	1	36	5064	1280	114508	GO:0009405	pathogenesis	biological_process	0.020861	0.41599
GO:0042493	response to drug	biological_process	1.3498e-05	0.00070577	37	5275	330	114508	GO:0048869	cellular developmental process	biological_process	0.58238	1	54	7162	896	114508	GO:0048869	cellular developmental process	biological_process	0.5863	1	36	4846	896	114508	GO:0008289	lipid binding	molecular_function	0.74307	1	36	5284	891	114508	GO:0004616	phosphogluconate dehydrogenase (decarboxylating) activity	molecular_function	0.0019717	0.063992	35	5064	401	114508	GO:0019439	aromatic compound catabolic process	biological_process	0.039731	0.68609
GO:0016620	oxidoreductase activity, acting on the aldehyde or oxo group of donors, NAD or NADP as acceptor	molecular_function	0.00061557	0.020545	37	5275	328	114508	GO:0051276	chromosome organization	biological_process	0.99992	1	54	7162	1545	114508	GO:0005740	mitochondrial envelope	cellular_component	0.61979	1	36	4846	716	114508	GO:0015849	organic acid transport	biological_process	0.86534	1	36	5284	821	114508	GO:0042440	pigment metabolic process	biological_process	0.21417	1	35	5064	547	114508	GO:1901361	organic cyclic compound catabolic process	biological_process	0.039926	0.68609
GO:0004222	metalloendopeptidase activity	molecular_function	0.00074412	0.024318	37	5275	551	114508	GO:0051274	beta-glucan biosynthetic process	biological_process	1.9159e-09	1.3067e-07	53	7162	484	114508	GO:0031967	organelle envelope	cellular_component	0.85943	1	36	4846	869	114508	GO:0046942	carboxylic acid transport	biological_process	0.86534	1	36	5284	821	114508	GO:0009653	anatomical structure morphogenesis	biological_process	0.71975	1	35	5064	850	114508	GO:0030117	membrane coat	cellular_component	0.96725	1
GO:0004497	monooxygenase activity	molecular_function	0.005457	0.13036	37	5275	406	114508	GO:0009250	glucan biosynthetic process	biological_process	3.8914e-06	0.00015389	53	7162	568	114508	GO:0046034	ATP metabolic process	biological_process	0.97177	1	36	4846	976	114508	GO:0015711	organic anion transport	biological_process	0.86992	1	36	5284	825	114508	GO:0005216	ion channel activity	molecular_function	0.72797	1	35	5064	949	114508	GO:0048475	coated membrane	cellular_component	0.96725	1
GO:0015849	organic acid transport	biological_process	0.84077	1	37	5275	821	114508	GO:0034622	cellular macromolecular complex assembly	biological_process	0.99797	1	53	7162	1146	114508	GO:0071822	protein complex subunit organization	biological_process	0.99996	1	36	4846	1427	114508	GO:0015979	photosynthesis	biological_process	0.92328	1	36	5284	923	114508	GO:0022838	substrate-specific channel activity	molecular_function	0.72797	1	35	5064	949	114508	GO:0044423	virion part	cellular_component	0.99742	1
GO:0046942	carboxylic acid transport	biological_process	0.84077	1	37	5275	821	114508	GO:0007049	cell cycle	biological_process	1	1	53	7162	1493	114508	GO:0042168	heme metabolic process	biological_process	0.00012944	0.0036695	35	4846	343	114508	GO:0070008	serine-type exopeptidase activity	molecular_function	0.026699	0.56598	35	5284	471	114508	GO:0015267	channel activity	molecular_function	0.73839	1	35	5064	955	114508	GO:0046700	heterocycle catabolic process	biological_process	0.03838	0.67646
GO:0015711	organic anion transport	biological_process	0.84578	1	37	5275	825	114508	GO:0032446	protein modification by small protein conjugation	biological_process	0.023889	0.292	52	7162	778	114508	GO:0030312	external encapsulating structure	cellular_component	0.0017121	0.033711	35	4846	367	114508	GO:0006952	defense response	biological_process	0.14669	1	35	5284	536	114508	GO:0022803	passive transmembrane transporter activity	molecular_function	0.73839	1	35	5064	955	114508	GO:0044270	cellular nitrogen compound catabolic process	biological_process	0.05982	0.86072
GO:0016830	carbon-carbon lyase activity	molecular_function	0.9583	1	37	5275	955	114508	GO:0051082	unfolded protein binding	molecular_function	0.33778	1	52	7162	743	114508	GO:0048856	anatomical structure development	biological_process	0.89335	1	35	4846	991	114508	GO:0022402	cell cycle process	biological_process	0.90219	1	35	5284	916	114508	GO:0000152	nuclear ubiquitin ligase complex	cellular_component	0.98342	1	35	5064	1034	114508	GO:0015291	secondary active transmembrane transporter activity	molecular_function	0.25707	1
GO:0019012	virion	cellular_component	0.99932	1	37	5275	1214	114508	GO:0072594	establishment of protein localization to organelle	biological_process	0.44213	1	52	7162	847	114508	GO:0004518	nuclease activity	molecular_function	0.99797	1	35	4846	1289	114508	GO:0046034	ATP metabolic process	biological_process	0.99508	1	35	5284	976	114508	GO:0005680	anaphase-promoting complex	cellular_component	0.98342	1	35	5064	1034	114508	GO:0008194	UDP-glycosyltransferase activity	molecular_function	0.27316	1
GO:0008171	O-methyltransferase activity	molecular_function	8.5825e-07	7.3435e-05	36	5275	200	114508	GO:0098805	whole membrane	cellular_component	0.76224	1	52	7162	1042	114508	GO:0072330	monocarboxylic acid biosynthetic process	biological_process	0.00011963	0.003454	34	4846	332	114508	GO:0009126	purine nucleoside monophosphate metabolic process	biological_process	0.99831	1	35	5284	1029	114508	GO:0031461	cullin-RING ubiquitin ligase complex	cellular_component	0.98342	1	35	5064	1034	114508	GO:0008238	exopeptidase activity	molecular_function	0.50663	1
GO:0006979	response to oxidative stress	biological_process	0.024557	0.3545	36	5275	342	114508	GO:0044265	cellular macromolecule catabolic process	biological_process	0.999	1	52	7162	1122	114508	GO:0016638	oxidoreductase activity, acting on the CH-NH2 group of donors	molecular_function	0.00017221	0.0047392	34	4846	468	114508	GO:0009167	purine ribonucleoside monophosphate metabolic process	biological_process	0.99831	1	35	5284	1029	114508	GO:0000151	ubiquitin ligase complex	cellular_component	0.98969	1	35	5064	1087	114508	GO:0016830	carbon-carbon lyase activity	molecular_function	0.96375	1
GO:0030246	carbohydrate binding	molecular_function	0.28289	1	36	5275	779	114508	GO:0048856	anatomical structure development	biological_process	0.9482	1	51	7162	991	114508	GO:0016765	transferase activity, transferring alkyl or aryl (other than methyl) groups	molecular_function	0.00047879	0.011849	34	4846	366	114508	GO:0009161	ribonucleoside monophosphate metabolic process	biological_process	0.99836	1	35	5284	1032	114508	GO:0016482	cytoplasmic transport	biological_process	0.99022	1	35	5064	1230	114508	GO:0016620	oxidoreductase activity, acting on the aldehyde or oxo group of donors, NAD or NADP as acceptor	molecular_function	0.0032305	0.097453
GO:0008238	exopeptidase activity	molecular_function	0.51839	1	36	5275	686	114508	GO:0005856	cytoskeleton	cellular_component	0.98002	1	51	7162	1120	114508	GO:0048193	Golgi vesicle transport	biological_process	0.088477	0.77106	34	4846	749	114508	GO:0009123	nucleoside monophosphate metabolic process	biological_process	0.99851	1	35	5284	1037	114508	GO:0035251	UDP-glucosyltransferase activity	molecular_function	0.00077198	0.027946	34	5064	634	114508	GO:0006090	pyruvate metabolic process	biological_process	0.014596	0.33283
GO:0032403	protein complex binding	molecular_function	0.9921	1	36	5275	1365	114508	GO:0098655	cation transmembrane transport	biological_process	0.99994	1	51	7162	1285	114508	GO:0009163	nucleoside biosynthetic process	biological_process	0.26972	1	34	4846	552	114508	GO:0042592	homeostatic process	biological_process	0.99954	1	35	5284	994	114508	GO:0006325	chromatin organization	biological_process	0.10211	0.96488	34	5064	699	114508	GO:0016628	oxidoreductase activity, acting on the CH-CH group of donors, NAD or NADP as acceptor	molecular_function	0.039197	0.68609
GO:0044265	cellular macromolecule catabolic process	biological_process	0.99895	1	36	5275	1122	114508	GO:0098660	inorganic ion transmembrane transport	biological_process	0.99994	1	51	7162	1285	114508	GO:0042455	ribonucleoside biosynthetic process	biological_process	0.26972	1	34	4846	552	114508	GO:0008171	O-methyltransferase activity	molecular_function	3.6733e-06	0.00023049	34	5284	200	114508	GO:0005996	monosaccharide metabolic process	biological_process	0.23111	1	34	5064	692	114508	GO:0003857	3-hydroxyacyl-CoA dehydrogenase activity	molecular_function	0.06263	0.86072
GO:0044423	virion part	cellular_component	0.99903	1	36	5275	1171	114508	GO:0098662	inorganic cation transmembrane transport	biological_process	0.99994	1	51	7162	1285	114508	GO:1901659	glycosyl compound biosynthetic process	biological_process	0.2735	1	34	4846	553	114508	GO:0016903	oxidoreductase activity, acting on the aldehyde or oxo group of donors	molecular_function	0.39964	1	34	5284	666	114508	GO:0044421	extracellular region part	cellular_component	0.74113	1	34	5064	762	114508	GO:0009108	coenzyme biosynthetic process	biological_process	0.61938	1
GO:0065003	macromolecular complex assembly	biological_process	0.99999	1	36	5275	1378	114508	GO:0016567	protein ubiquitination	biological_process	0.031771	0.35769	50	7162	762	114508	GO:0006733	oxidoreduction coenzyme metabolic process	biological_process	0.41688	1	34	4846	726	114508	GO:0009521	photosystem	cellular_component	0.80475	1	34	5284	807	114508	GO:0016830	carbon-carbon lyase activity	molecular_function	0.97101	1	34	5064	955	114508	GO:0033014	tetrapyrrole biosynthetic process	biological_process	0.66549	1
GO:0032502	developmental process	biological_process	0.99999	1	36	5275	1401	114508	GO:0006457	protein folding	biological_process	0.7092	1	50	7162	748	114508	GO:0030117	membrane coat	cellular_component	0.92674	1	34	4846	1497	114508	GO:0098805	whole membrane	cellular_component	0.91534	1	34	5284	1042	114508	GO:0031975	envelope	cellular_component	0.97746	1	34	5064	906	114508	GO:0005739	mitochondrion	cellular_component	0.9888	1
GO:0042651	thylakoid membrane	cellular_component	9.2909e-08	9.505e-06	35	5275	169	114508	GO:0030243	cellulose metabolic process	biological_process	2.6687e-10	2.3696e-08	49	7162	355	114508	GO:0048475	coated membrane	cellular_component	0.92674	1	34	4846	1497	114508	GO:0030117	membrane coat	cellular_component	0.99008	1	34	5284	1497	114508	GO:0005654	nucleoplasm	cellular_component	0.99954	1	34	5064	1156	114508	GO:0019725	cellular homeostasis	biological_process	0.99101	1
GO:0030243	cellulose metabolic process	biological_process	2.0087e-07	1.9292e-05	35	5275	355	114508	GO:0071554	cell wall organization or biogenesis	biological_process	2.6609e-08	1.5653e-06	49	7162	269	114508	GO:0000152	nuclear ubiquitin ligase complex	cellular_component	0.97976	1	34	4846	1034	114508	GO:0048475	coated membrane	cellular_component	0.99008	1	34	5284	1497	114508	GO:0044451	nucleoplasm part	cellular_component	0.99954	1	34	5064	1156	114508	GO:0071555	cell wall organization	biological_process	2.2947e-09	3.0854e-07
GO:0005618	cell wall	cellular_component	2.1549e-06	0.00016356	35	5275	226	114508	GO:0016620	oxidoreductase activity, acting on the aldehyde or oxo group of donors, NAD or NADP as acceptor	molecular_function	7.1956e-05	0.0020523	49	7162	328	114508	GO:0005680	anaphase-promoting complex	cellular_component	0.97976	1	34	4846	1034	114508	GO:0005856	cytoskeleton	cellular_component	0.99085	1	34	5284	1120	114508	GO:0022414	reproductive process	biological_process	0.00031519	0.014262	33	5064	428	114508	GO:0045229	external encapsulating structure organization	biological_process	4.2311e-09	5.1055e-07
GO:0016765	transferase activity, transferring alkyl or aryl (other than methyl) groups	molecular_function	0.00099193	0.031541	35	5275	366	114508	GO:0016628	oxidoreductase activity, acting on the CH-CH group of donors, NAD or NADP as acceptor	molecular_function	0.0056521	0.096373	49	7162	445	114508	GO:0031461	cullin-RING ubiquitin ligase complex	cellular_component	0.97976	1	34	4846	1034	114508	GO:0004185	serine-type carboxypeptidase activity	molecular_function	0.00096197	0.035646	33	5284	307	114508	GO:0008514	organic anion transmembrane transporter activity	molecular_function	0.018971	0.34671	33	5064	438	114508	GO:0008299	isoprenoid biosynthetic process	biological_process	0.00010009	0.004958
GO:0016628	oxidoreductase activity, acting on the CH-CH group of donors, NAD or NADP as acceptor	molecular_function	0.031733	0.42799	35	5275	445	114508	GO:0090150	establishment of protein localization to membrane	biological_process	0.01276	0.18307	49	7162	604	114508	GO:0000151	ubiquitin ligase complex	cellular_component	0.98655	1	34	4846	1087	114508	GO:0004180	carboxypeptidase activity	molecular_function	0.0031312	0.094456	33	5284	332	114508	GO:0019867	outer membrane	cellular_component	0.16768	1	33	5064	555	114508	GO:0006720	isoprenoid metabolic process	biological_process	0.00016636	0.0074626
GO:0006952	defense response	biological_process	0.1548	1	35	5275	536	114508	GO:0072657	protein localization to membrane	biological_process	0.012987	0.1852	49	7162	605	114508	GO:0051276	chromosome organization	biological_process	0.99967	1	34	4846	1545	114508	GO:0031683	G-protein beta/gamma-subunit complex binding	molecular_function	0.0088602	0.22377	33	5284	492	114508	GO:0009055	electron carrier activity	molecular_function	0.97271	1	33	5064	722	114508	GO:0006165	nucleoside diphosphate phosphorylation	biological_process	0.039947	0.68609
GO:0044421	extracellular region part	cellular_component	0.78326	1	35	5275	762	114508	GO:0030244	cellulose biosynthetic process	biological_process	2.9076e-11	2.9113e-09	48	7162	336	114508	GO:0030243	cellulose metabolic process	biological_process	2.3175e-07	1.5806e-05	33	4846	355	114508	GO:0006790	sulfur compound metabolic process	biological_process	0.090653	1	33	5284	537	114508	GO:0030117	membrane coat	cellular_component	0.98808	1	33	5064	1497	114508	GO:0009132	nucleoside diphosphate metabolic process	biological_process	0.039947	0.68609
GO:1902580	single-organism cellular localization	biological_process	0.91821	1	35	5275	966	114508	GO:0009523	photosystem II	cellular_component	4.0443e-06	0.0001586	48	7162	253	114508	GO:0031012	extracellular matrix	cellular_component	0.0027697	0.048817	33	4846	371	114508	GO:0016052	carbohydrate catabolic process	biological_process	0.63066	1	33	5284	729	114508	GO:0048475	coated membrane	cellular_component	0.98808	1	33	5064	1497	114508	GO:0046939	nucleotide phosphorylation	biological_process	0.039947	0.68609
GO:0005886	plasma membrane	cellular_component	0.95003	1	35	5275	952	114508	GO:0008289	lipid binding	molecular_function	0.80413	1	48	7162	891	114508	GO:0046148	pigment biosynthetic process	biological_process	0.0078958	0.11433	33	4846	414	114508	GO:0033014	tetrapyrrole biosynthetic process	biological_process	0.7709	1	33	5284	710	114508	GO:0016071	mRNA metabolic process	biological_process	0.99393	1	33	5064	1141	114508	GO:0061024	membrane organization	biological_process	0.82076	1
GO:0005654	nucleoplasm	cellular_component	0.99966	1	35	5275	1156	114508	GO:0005783	endoplasmic reticulum	cellular_component	0.99772	1	48	7162	953	114508	GO:0006952	defense response	biological_process	0.13245	1	33	4846	536	114508	GO:0016482	cytoplasmic transport	biological_process	0.99831	1	33	5284	1230	114508	GO:0065003	macromolecular complex assembly	biological_process	0.99999	1	33	5064	1378	114508	GO:0005856	cytoskeleton	cellular_component	0.98999	1
GO:0044451	nucleoplasm part	cellular_component	0.99966	1	35	5275	1156	114508	GO:0000151	ubiquitin ligase complex	cellular_component	0.99856	1	48	7162	1087	114508	GO:0042451	purine nucleoside biosynthetic process	biological_process	0.30823	1	33	4846	547	114508	GO:0044265	cellular macromolecule catabolic process	biological_process	0.99979	1	33	5284	1122	114508	GO:0044703	multi-organism reproductive process	biological_process	0.00019898	0.010888	32	5064	403	114508	GO:0008134	transcription factor binding	molecular_function	0.9916	1
GO:0030244	cellulose biosynthetic process	biological_process	5.1317e-08	5.435e-06	34	5275	336	114508	GO:0016032	viral process	biological_process	0.99995	1	48	7162	1274	114508	GO:0046129	purine ribonucleoside biosynthetic process	biological_process	0.30823	1	33	4846	547	114508	GO:0030258	lipid modification	biological_process	2.4958e-06	0.0001753	32	5284	267	114508	GO:0004857	enzyme inhibitor activity	molecular_function	0.00377	0.10951	32	5064	335	114508	GO:0008092	cytoskeletal protein binding	molecular_function	0.99788	1
GO:0010333	terpene synthase activity	molecular_function	0.00016333	0.0066471	34	5275	494	114508	GO:0072330	monocarboxylic acid biosynthetic process	biological_process	2.0904e-05	0.00071807	47	7162	332	114508	GO:0008171	O-methyltransferase activity	molecular_function	8.6911e-06	0.00035566	32	4846	200	114508	GO:0004857	enzyme inhibitor activity	molecular_function	0.0058798	0.15716	32	5284	335	114508	GO:0070647	protein modification by small protein conjugation or removal	biological_process	0.92213	1	32	5064	1193	114508	GO:0044265	cellular macromolecule catabolic process	biological_process	0.99942	1
GO:0006779	porphyrin-containing compound biosynthetic process	biological_process	0.025239	0.36322	34	5275	436	114508	GO:0006779	porphyrin-containing compound biosynthetic process	biological_process	0.0059137	0.099749	47	7162	436	114508	GO:0043648	dicarboxylic acid metabolic process	biological_process	3.1548e-05	0.0011421	32	4846	325	114508	GO:0006575	cellular modified amino acid metabolic process	biological_process	0.089535	1	32	5284	449	114508	GO:0031967	organelle envelope	cellular_component	0.97981	1	32	5064	869	114508	GO:0071822	protein complex subunit organization	biological_process	1	1
GO:0006790	sulfur compound metabolic process	biological_process	0.066769	0.67586	34	5275	537	114508	GO:0044724	single-organism carbohydrate catabolic process	biological_process	0.019706	0.25689	47	7162	515	114508	GO:0006633	fatty acid biosynthetic process	biological_process	9.7331e-05	0.0029551	32	4846	307	114508	GO:0002949	tRNA threonylcarbamoyladenosine modification	biological_process	0.32023	1	32	5284	846	114508	GO:0044427	chromosomal part	cellular_component	0.98011	1	32	5064	1020	114508	GO:0004616	phosphogluconate dehydrogenase (decarboxylating) activity	molecular_function	0.022071	0.42744
GO:0000988	transcription factor activity, protein binding	molecular_function	0.71402	1	34	5275	740	114508	GO:0003857	3-hydroxyacyl-CoA dehydrogenase activity	molecular_function	0.028932	0.3329	47	7162	511	114508	GO:0044272	sulfur compound biosynthetic process	biological_process	0.0005556	0.013169	32	4846	390	114508	GO:0070525	tRNA threonylcarbamoyladenosine metabolic process	biological_process	0.32023	1	32	5284	846	114508	GO:0071554	cell wall organization or biogenesis	biological_process	0.00015046	0.0084293	31	5064	269	114508	GO:0009308	amine metabolic process	biological_process	0.50685	1
GO:0072522	purine-containing compound biosynthetic process	biological_process	0.77485	1	34	5275	659	114508	GO:0009653	anatomical structure morphogenesis	biological_process	0.86739	1	47	7162	850	114508	GO:0006783	heme biosynthetic process	biological_process	0.0006956	0.015514	32	4846	335	114508	GO:0009308	amine metabolic process	biological_process	0.52489	1	32	5284	780	114508	GO:0009250	glucan biosynthetic process	biological_process	0.0073698	0.18064	31	5064	568	114508	GO:0015849	organic acid transport	biological_process	0.94695	1
GO:1902600	hydrogen ion transmembrane transport	biological_process	0.94594	1	34	5275	906	114508	GO:0044430	cytoskeletal part	cellular_component	0.98807	1	47	7162	1061	114508	GO:0072524	pyridine-containing compound metabolic process	biological_process	0.46048	1	32	4846	696	114508	GO:0051536	iron-sulfur cluster binding	molecular_function	0.66574	1	32	5284	649	114508	GO:0016620	oxidoreductase activity, acting on the aldehyde or oxo group of donors, NAD or NADP as acceptor	molecular_function	0.0089334	0.21126	31	5064	328	114508	GO:0046942	carboxylic acid transport	biological_process	0.94695	1
GO:0000152	nuclear ubiquitin ligase complex	cellular_component	0.99561	1	34	5275	1034	114508	GO:0016830	carbon-carbon lyase activity	molecular_function	0.99243	1	47	7162	955	114508	GO:0007186	G-protein coupled receptor signaling pathway	biological_process	0.59613	1	32	4846	733	114508	GO:0051540	metal cluster binding	molecular_function	0.66574	1	32	5284	649	114508	GO:0006575	cellular modified amino acid metabolic process	biological_process	0.081789	0.85344	31	5064	449	114508	GO:0015711	organic anion transport	biological_process	0.94908	1
GO:0005680	anaphase-promoting complex	cellular_component	0.99561	1	34	5275	1034	114508	GO:0000152	nuclear ubiquitin ligase complex	cellular_component	0.99816	1	47	7162	1034	114508	GO:0031966	mitochondrial membrane	cellular_component	0.76849	1	32	4846	690	114508	GO:0005216	ion channel activity	molecular_function	0.9131	1	32	5284	949	114508	GO:0008234	cysteine-type peptidase activity	molecular_function	0.14734	1	31	5064	528	114508	GO:0005886	plasma membrane	cellular_component	0.9775	1
GO:0031461	cullin-RING ubiquitin ligase complex	cellular_component	0.99561	1	34	5275	1034	114508	GO:0005680	anaphase-promoting complex	cellular_component	0.99816	1	47	7162	1034	114508	GO:0009653	anatomical structure morphogenesis	biological_process	0.81076	1	32	4846	850	114508	GO:0022838	substrate-specific channel activity	molecular_function	0.9131	1	32	5284	949	114508	GO:0042254	ribosome biogenesis	biological_process	0.48938	1	31	5064	640	114508	GO:0051276	chromosome organization	biological_process	0.99999	1
GO:0000151	ubiquitin ligase complex	cellular_component	0.99739	1	34	5275	1087	114508	GO:0031461	cullin-RING ubiquitin ligase complex	cellular_component	0.99816	1	47	7162	1034	114508	GO:0008509	anion transmembrane transporter activity	molecular_function	0.89707	1	32	4846	908	114508	GO:0015267	channel activity	molecular_function	0.91803	1	32	5284	955	114508	GO:0070085	glycosylation	biological_process	0.62533	1	31	5064	760	114508	GO:0031683	G-protein beta/gamma-subunit complex binding	molecular_function	0.029041	0.52459
GO:0034622	cellular macromolecular complex assembly	biological_process	0.99951	1	34	5275	1146	114508	GO:0030312	external encapsulating structure	cellular_component	0.0019316	0.038371	46	7162	367	114508	GO:0005886	plasma membrane	cellular_component	0.94772	1	32	4846	952	114508	GO:0022803	passive transmembrane transporter activity	molecular_function	0.91803	1	32	5284	955	114508	GO:0022613	ribonucleoprotein complex biogenesis	biological_process	0.64592	1	31	5064	680	114508	GO:0006096	glycolytic process	biological_process	0.046139	0.75171
GO:0072330	monocarboxylic acid biosynthetic process	biological_process	0.0010179	0.031722	33	5275	332	114508	GO:0016759	cellulose synthase activity	molecular_function	2.6663e-12	3.302e-10	45	7162	308	114508	GO:0015077	monovalent inorganic cation transmembrane transporter activity	molecular_function	1	1	32	4846	1482	114508	GO:0005886	plasma membrane	cellular_component	0.98527	1	32	5284	952	114508	GO:0044429	mitochondrial part	cellular_component	0.9634	1	31	5064	766	114508	GO:0006757	ATP generation from ADP	biological_process	0.046139	0.75171
GO:0016702	oxidoreductase activity, acting on single donors with incorporation of molecular oxygen, incorporation of two atoms of oxygen	molecular_function	0.0028467	0.077886	33	5275	437	114508	GO:0016760	cellulose synthase (UDP-forming) activity	molecular_function	2.6663e-12	3.302e-10	45	7162	308	114508	GO:0030244	cellulose biosynthetic process	biological_process	2.1849e-07	1.5121e-05	31	4846	336	114508	GO:0003857	3-hydroxyacyl-CoA dehydrogenase activity	molecular_function	0.17392	1	31	5284	511	114508	GO:0005856	cytoskeleton	cellular_component	0.99516	1	31	5064	1120	114508	GO:0009135	purine nucleoside diphosphate metabolic process	biological_process	0.046139	0.75171
GO:0051213	dioxygenase activity	molecular_function	0.0084485	0.17362	33	5275	474	114508	GO:0006633	fatty acid biosynthetic process	biological_process	8.6115e-06	0.00032163	45	7162	307	114508	GO:0042651	thylakoid membrane	cellular_component	1.4427e-06	7.3381e-05	31	4846	169	114508	GO:0005996	monosaccharide metabolic process	biological_process	0.52848	1	31	5284	692	114508	GO:0006461	protein complex assembly	biological_process	0.99999	1	31	5064	1318	114508	GO:0009179	purine ribonucleoside diphosphate metabolic process	biological_process	0.046139	0.75171
GO:0016879	ligase activity, forming carbon-nitrogen bonds	molecular_function	0.29816	1	33	5275	615	114508	GO:0009308	amine metabolic process	biological_process	0.43276	1	45	7162	780	114508	GO:0009066	aspartate family amino acid metabolic process	biological_process	0.001589	0.032093	31	4846	403	114508	GO:0044430	cytoskeletal part	cellular_component	0.99487	1	31	5284	1061	114508	GO:0070271	protein complex biogenesis	biological_process	0.99999	1	31	5064	1319	114508	GO:0009185	ribonucleoside diphosphate metabolic process	biological_process	0.046139	0.75171
GO:0044802	single-organism membrane organization	biological_process	0.67449	1	33	5275	790	114508	GO:0007010	cytoskeleton organization	biological_process	0.98262	1	45	7162	930	114508	GO:0046700	heterocycle catabolic process	biological_process	0.089335	0.7771	31	4846	453	114508	GO:0019012	virion	cellular_component	0.99998	1	31	5284	1214	114508	GO:0015171	amino acid transmembrane transporter activity	molecular_function	0.013659	0.27969	30	5064	379	114508	GO:0046031	ADP metabolic process	biological_process	0.046139	0.75171
GO:0061024	membrane organization	biological_process	0.84676	1	33	5275	840	114508	GO:0016638	oxidoreductase activity, acting on the CH-NH2 group of donors	molecular_function	0.00049568	0.011841	44	7162	468	114508	GO:0044270	cellular nitrogen compound catabolic process	biological_process	0.12634	1	31	4846	485	114508	GO:0009856	pollination	biological_process	2.4371e-08	2.4933e-06	30	5284	267	114508	GO:0031683	G-protein beta/gamma-subunit complex binding	molecular_function	0.025151	0.43356	30	5064	492	114508	GO:0070008	serine-type exopeptidase activity	molecular_function	0.1224	1
GO:0015078	hydrogen ion transmembrane transporter activity	molecular_function	0.99176	1	33	5275	951	114508	GO:0016836	hydro-lyase activity	molecular_function	0.0057822	0.097924	44	7162	399	114508	GO:0019439	aromatic compound catabolic process	biological_process	0.12833	1	31	4846	469	114508	GO:0009875	pollen-pistil interaction	biological_process	2.4371e-08	2.4933e-06	30	5284	267	114508	GO:0005342	organic acid transmembrane transporter activity	molecular_function	0.029273	0.48031	30	5064	392	114508	GO:0005996	monosaccharide metabolic process	biological_process	0.51284	1
GO:0006461	protein complex assembly	biological_process	0.99999	1	33	5275	1318	114508	GO:0006790	sulfur compound metabolic process	biological_process	0.077487	0.68369	44	7162	537	114508	GO:1901361	organic cyclic compound catabolic process	biological_process	0.12898	1	31	4846	467	114508	GO:0048544	recognition of pollen	biological_process	2.4371e-08	2.4933e-06	30	5284	267	114508	GO:0046943	carboxylic acid transmembrane transporter activity	molecular_function	0.029273	0.48031	30	5064	392	114508	GO:0044802	single-organism membrane organization	biological_process	0.77751	1
GO:0070271	protein complex biogenesis	biological_process	0.99999	1	33	5275	1319	114508	GO:0072522	purine-containing compound biosynthetic process	biological_process	0.84957	1	44	7162	659	114508	GO:0030170	pyridoxal phosphate binding	molecular_function	0.91117	1	31	4846	748	114508	GO:0044706	multi-multicellular organism process	biological_process	2.5829e-08	2.5862e-06	30	5284	268	114508	GO:0009607	response to biotic stimulus	biological_process	0.044746	0.60165	30	5064	364	114508	GO:0031975	envelope	cellular_component	0.99455	1
GO:0071554	cell wall organization or biogenesis	biological_process	0.00018365	0.0072626	32	5275	269	114508	GO:0009856	pollination	biological_process	2.9081e-12	3.3379e-10	43	7162	267	114508	GO:0016071	mRNA metabolic process	biological_process	0.9941	1	31	4846	1141	114508	GO:0008037	cell recognition	biological_process	2.8984e-08	2.7498e-06	30	5284	269	114508	GO:0030246	carbohydrate binding	molecular_function	0.61488	1	30	5064	779	114508	GO:0065003	macromolecular complex assembly	biological_process	1	1
GO:0006633	fatty acid biosynthetic process	biological_process	0.00040061	0.014069	32	5275	307	114508	GO:0009875	pollen-pistil interaction	biological_process	2.9081e-12	3.3379e-10	43	7162	267	114508	GO:0006818	hydrogen transport	biological_process	0.9988	1	31	4846	1171	114508	GO:0005578	proteinaceous extracellular matrix	cellular_component	0.01573	0.36886	30	5284	348	114508	GO:0005740	mitochondrial envelope	cellular_component	0.9463	1	30	5064	716	114508	GO:0008171	O-methyltransferase activity	molecular_function	0.00027117	0.011001
GO:0046148	pigment biosynthetic process	biological_process	0.035801	0.45251	32	5275	414	114508	GO:0048544	recognition of pollen	biological_process	2.9081e-12	3.3379e-10	43	7162	267	114508	GO:0015992	proton transport	biological_process	0.9988	1	31	4846	1171	114508	GO:0031012	extracellular matrix	cellular_component	0.033842	0.68167	30	5284	371	114508	GO:0007010	cytoskeleton organization	biological_process	0.98178	1	30	5064	930	114508	GO:0046527	glucosyltransferase activity	molecular_function	0.063146	0.86072
GO:0006418	tRNA aminoacylation for protein translation	biological_process	0.52837	1	32	5275	839	114508	GO:0044706	multi-multicellular organism process	biological_process	3.1694e-12	3.5512e-10	43	7162	268	114508	GO:0009856	pollination	biological_process	1.3842e-09	1.7606e-07	30	4846	267	114508	GO:0006325	chromatin organization	biological_process	0.37881	1	30	5284	699	114508	GO:0009066	aspartate family amino acid metabolic process	biological_process	0.0089226	0.21126	29	5064	403	114508	GO:0046148	pigment biosynthetic process	biological_process	0.076663	0.91106
GO:0004812	aminoacyl-tRNA ligase activity	molecular_function	0.60382	1	32	5275	852	114508	GO:0008037	cell recognition	biological_process	3.7641e-12	4.1195e-10	43	7162	269	114508	GO:0009875	pollen-pistil interaction	biological_process	1.3842e-09	1.7606e-07	30	4846	267	114508	GO:0022613	ribonucleoprotein complex biogenesis	biological_process	0.79274	1	30	5284	680	114508	GO:0016628	oxidoreductase activity, acting on the CH-CH group of donors, NAD or NADP as acceptor	molecular_function	0.15581	1	29	5064	445	114508	GO:0000271	polysaccharide biosynthetic process	biological_process	0.18714	1
GO:0043038	amino acid activation	biological_process	0.65667	1	32	5275	878	114508	GO:0006090	pyruvate metabolic process	biological_process	0.021955	0.27575	43	7162	476	114508	GO:0048544	recognition of pollen	biological_process	1.3842e-09	1.7606e-07	30	4846	267	114508	GO:0005694	chromosome	cellular_component	0.99993	1	30	5284	1254	114508	GO:0016567	protein ubiquitination	biological_process	0.35705	1	29	5064	762	114508	GO:0019318	hexose metabolic process	biological_process	0.38105	1
GO:0043039	tRNA aminoacylation	biological_process	0.65667	1	32	5275	878	114508	GO:0006165	nucleoside diphosphate phosphorylation	biological_process	0.039986	0.4191	43	7162	480	114508	GO:0044706	multi-multicellular organism process	biological_process	1.4635e-09	1.8125e-07	30	4846	268	114508	GO:0044423	virion part	cellular_component	0.99998	1	30	5284	1171	114508	GO:0032446	protein modification by small protein conjugation	biological_process	0.41103	1	29	5064	778	114508	GO:0016485	protein processing	biological_process	0.67993	1
GO:0016875	ligase activity, forming carbon-oxygen bonds	molecular_function	0.67257	1	32	5275	878	114508	GO:0009132	nucleoside diphosphate metabolic process	biological_process	0.039986	0.4191	43	7162	480	114508	GO:0008037	cell recognition	biological_process	1.6564e-09	1.9987e-07	30	4846	269	114508	GO:0006855	drug transmembrane transport	biological_process	0.0029692	0.091328	29	5284	324	114508	GO:0045454	cell redox homeostasis	biological_process	0.80751	1	29	5064	567	114508	GO:0051604	protein maturation	biological_process	0.67993	1
GO:0016876	ligase activity, forming aminoacyl-tRNA and related compounds	molecular_function	0.67257	1	32	5275	878	114508	GO:0046939	nucleotide phosphorylation	biological_process	0.039986	0.4191	43	7162	480	114508	GO:0003779	actin binding	molecular_function	0.074072	0.66906	30	4846	486	114508	GO:0015893	drug transport	biological_process	0.0029692	0.091328	29	5284	324	114508	GO:0034062	RNA polymerase activity	molecular_function	0.95916	1	29	5064	899	114508	GO:0034637	cellular carbohydrate biosynthetic process	biological_process	0.73022	1
GO:0051082	unfolded protein binding	molecular_function	0.77722	1	32	5275	743	114508	GO:0015291	secondary active transmembrane transporter activity	molecular_function	0.53715	1	43	7162	698	114508	GO:0006813	potassium ion transport	biological_process	0.38538	1	30	4846	671	114508	GO:0015238	drug transmembrane transporter activity	molecular_function	0.0030268	0.091899	29	5284	325	114508	GO:0015078	hydrogen ion transmembrane transporter activity	molecular_function	0.9977	1	29	5064	951	114508	GO:0045735	nutrient reservoir activity	molecular_function	2.9922e-09	3.7056e-07
GO:0008289	lipid binding	molecular_function	0.90452	1	32	5275	891	114508	GO:0008238	exopeptidase activity	molecular_function	0.81655	1	43	7162	686	114508	GO:0006457	protein folding	biological_process	0.89481	1	30	4846	748	114508	GO:0090484	drug transporter activity	molecular_function	0.0030268	0.091899	29	5284	325	114508	GO:0046034	ATP metabolic process	biological_process	0.99952	1	29	5064	976	114508	GO:0006783	heme biosynthetic process	biological_process	0.016063	0.3414
GO:0006605	protein targeting	biological_process	0.92242	1	32	5275	897	114508	GO:0030170	pyridoxal phosphate binding	molecular_function	0.97572	1	43	7162	748	114508	GO:0044423	virion part	cellular_component	0.99976	1	30	4846	1171	114508	GO:0042493	response to drug	biological_process	0.0042562	0.1229	29	5284	330	114508	GO:0009141	nucleoside triphosphate metabolic process	biological_process	0.99977	1	29	5064	993	114508	GO:0042168	heme metabolic process	biological_process	0.02223	0.42876
GO:0033365	protein localization to organelle	biological_process	0.95537	1	32	5275	946	114508	GO:0005886	plasma membrane	cellular_component	0.99451	1	43	7162	952	114508	GO:0019012	virion	cellular_component	0.99991	1	30	4846	1214	114508	GO:0042254	ribosome biogenesis	biological_process	0.72442	1	29	5284	640	114508	GO:0009144	purine nucleoside triphosphate metabolic process	biological_process	0.99977	1	29	5064	993	114508	GO:0009607	response to biotic stimulus	biological_process	0.10066	1
GO:0007010	cytoskeleton organization	biological_process	0.97852	1	32	5275	930	114508	GO:0006096	glycolytic process	biological_process	0.023627	0.29107	42	7162	463	114508	GO:0006461	protein complex assembly	biological_process	0.99998	1	30	4846	1318	114508	GO:0006914	autophagy	biological_process	0.99629	1	29	5284	1001	114508	GO:0009199	ribonucleoside triphosphate metabolic process	biological_process	0.99977	1	29	5064	993	114508	GO:0004497	monooxygenase activity	molecular_function	0.14593	1
GO:0044767	single-organism developmental process	biological_process	1	1	32	5275	1318	114508	GO:0006757	ATP generation from ADP	biological_process	0.023627	0.29107	42	7162	463	114508	GO:0070271	protein complex biogenesis	biological_process	0.99999	1	30	4846	1319	114508	GO:0015078	hydrogen ion transmembrane transporter activity	molecular_function	0.99892	1	29	5284	951	114508	GO:0009205	purine ribonucleoside triphosphate metabolic process	biological_process	0.99977	1	29	5064	993	114508	GO:0006779	porphyrin-containing compound biosynthetic process	biological_process	0.15816	1
GO:0016759	cellulose synthase activity	molecular_function	2.1741e-08	2.5578e-06	31	5275	308	114508	GO:0009135	purine nucleoside diphosphate metabolic process	biological_process	0.023627	0.29107	42	7162	463	114508	GO:0065003	macromolecular complex assembly	biological_process	1	1	30	4846	1378	114508	GO:0019725	cellular homeostasis	biological_process	0.99974	1	29	5284	813	114508	GO:0009126	purine nucleoside monophosphate metabolic process	biological_process	0.99986	1	29	5064	1029	114508	GO:0006928	movement of cell or subcellular component	biological_process	0.46009	1
GO:0016760	cellulose synthase (UDP-forming) activity	molecular_function	2.1741e-08	2.5578e-06	31	5275	308	114508	GO:0009179	purine ribonucleoside diphosphate metabolic process	biological_process	0.023627	0.29107	42	7162	463	114508	GO:0046873	metal ion transmembrane transporter activity	molecular_function	1	1	30	4846	1313	114508	GO:0016762	xyloglucan:xyloglucosyl transferase activity	molecular_function	1.2521e-14	2.2664e-12	28	5284	65	114508	GO:0009167	purine ribonucleoside monophosphate metabolic process	biological_process	0.99986	1	29	5064	1029	114508	GO:0006457	protein folding	biological_process	0.96188	1
GO:0009654	photosystem II oxygen evolving complex	cellular_component	5.1971e-08	5.435e-06	31	5275	129	114508	GO:0009185	ribonucleoside diphosphate metabolic process	biological_process	0.023627	0.29107	42	7162	463	114508	GO:0016759	cellulose synthase activity	molecular_function	3.6287e-08	2.9443e-06	29	4846	308	114508	GO:0048046	apoplast	cellular_component	1.2521e-14	2.2664e-12	28	5284	65	114508	GO:0009161	ribonucleoside monophosphate metabolic process	biological_process	0.99986	1	29	5064	1032	114508	GO:0005216	ion channel activity	molecular_function	0.96488	1
GO:1990204	oxidoreductase complex	cellular_component	1.5892e-05	0.00081293	31	5275	177	114508	GO:0046031	ADP metabolic process	biological_process	0.023627	0.29107	42	7162	463	114508	GO:0016760	cellulose synthase (UDP-forming) activity	molecular_function	3.6287e-08	2.9443e-06	29	4846	308	114508	GO:0030244	cellulose biosynthetic process	biological_process	4.6479e-05	0.0024303	28	5284	336	114508	GO:0009123	nucleoside monophosphate metabolic process	biological_process	0.99988	1	29	5064	1037	114508	GO:0022838	substrate-specific channel activity	molecular_function	0.96488	1
GO:1901136	carbohydrate derivative catabolic process	biological_process	0.0001364	0.0057829	31	5275	258	114508	GO:0009101	glycoprotein biosynthetic process	biological_process	0.34794	1	42	7162	646	114508	GO:0005578	proteinaceous extracellular matrix	cellular_component	0.01129	0.1518	29	4846	348	114508	GO:0030243	cellulose metabolic process	biological_process	0.00024202	0.010546	28	5284	355	114508	GO:0051273	beta-glucan metabolic process	biological_process	0.0058713	0.15016	28	5064	503	114508	GO:0015267	channel activity	molecular_function	0.96712	1
GO:0009064	glutamine family amino acid metabolic process	biological_process	0.017554	0.29047	31	5275	430	114508	GO:0009100	glycoprotein metabolic process	biological_process	0.40313	1	42	7162	664	114508	GO:0009308	amine metabolic process	biological_process	0.52619	1	29	4846	780	114508	GO:0004616	phosphogluconate dehydrogenase (decarboxylating) activity	molecular_function	0.10646	1	28	5284	401	114508	GO:0044459	plasma membrane part	cellular_component	0.20373	1	28	5064	579	114508	GO:0022803	passive transmembrane transporter activity	molecular_function	0.96712	1
GO:0005996	monosaccharide metabolic process	biological_process	0.52247	1	31	5275	692	114508	GO:0022613	ribonucleoprotein complex biogenesis	biological_process	0.76777	1	42	7162	680	114508	GO:0019362	pyridine nucleotide metabolic process	biological_process	0.6297	1	29	4846	682	114508	GO:0006865	amino acid transport	biological_process	0.52982	1	28	5284	515	114508	GO:0000902	cell morphogenesis	biological_process	0.69866	1	28	5064	715	114508	GO:0006605	protein targeting	biological_process	0.97062	1
GO:0070085	glycosylation	biological_process	0.72223	1	31	5275	760	114508	GO:0019012	virion	cellular_component	1	1	42	7162	1214	114508	GO:0046496	nicotinamide nucleotide metabolic process	biological_process	0.6297	1	29	4846	682	114508	GO:0000902	cell morphogenesis	biological_process	0.79232	1	28	5284	715	114508	GO:0032989	cellular component morphogenesis	biological_process	0.69866	1	28	5064	715	114508	GO:0033365	protein localization to organelle	biological_process	0.98427	1
GO:0005694	chromosome	cellular_component	0.99983	1	31	5275	1254	114508	GO:0004616	phosphogluconate dehydrogenase (decarboxylating) activity	molecular_function	0.023817	0.29188	41	7162	401	114508	GO:0009165	nucleotide biosynthetic process	biological_process	0.96824	1	29	4846	830	114508	GO:0032989	cellular component morphogenesis	biological_process	0.79232	1	28	5284	715	114508	GO:0051536	iron-sulfur cluster binding	molecular_function	0.82522	1	28	5064	649	114508	GO:0044429	mitochondrial part	cellular_component	0.98678	1
GO:0042168	heme metabolic process	biological_process	0.012101	0.22963	30	5275	343	114508	GO:0046148	pigment biosynthetic process	biological_process	0.037596	0.40302	41	7162	414	114508	GO:1901293	nucleoside phosphate biosynthetic process	biological_process	0.96824	1	29	4846	830	114508	GO:0044427	chromosomal part	cellular_component	0.99876	1	28	5284	1020	114508	GO:0051540	metal cluster binding	molecular_function	0.82522	1	28	5064	649	114508	GO:1902580	single-organism cellular localization	biological_process	0.99017	1
GO:0090150	establishment of protein localization to membrane	biological_process	0.21897	1	30	5275	604	114508	GO:0008237	metallopeptidase activity	molecular_function	0.27185	1	41	7162	745	114508	GO:0005856	cytoskeleton	cellular_component	0.99533	1	29	4846	1120	114508	GO:0006818	hydrogen transport	biological_process	0.99998	1	28	5284	1171	114508	GO:0016831	carboxy-lyase activity	molecular_function	0.88805	1	28	5064	739	114508	GO:0031967	organelle envelope	cellular_component	0.99579	1
GO:0072657	protein localization to membrane	biological_process	0.22053	1	30	5275	605	114508	GO:0006952	defense response	biological_process	0.36893	1	41	7162	536	114508	GO:0098655	cation transmembrane transport	biological_process	0.99998	1	29	4846	1285	114508	GO:0015992	proton transport	biological_process	0.99998	1	28	5284	1171	114508	GO:0033365	protein localization to organelle	biological_process	0.98599	1	28	5064	946	114508	GO:0044430	cytoskeletal part	cellular_component	0.99715	1
GO:0009308	amine metabolic process	biological_process	0.64317	1	30	5275	780	114508	GO:0006818	hydrogen transport	biological_process	0.99999	1	41	7162	1171	114508	GO:0098660	inorganic ion transmembrane transport	biological_process	0.99998	1	29	4846	1285	114508	GO:0015925	galactosidase activity	molecular_function	3.1409e-08	2.7889e-06	27	5284	194	114508	GO:0009072	aromatic amino acid family metabolic process	biological_process	0.00014253	0.0080815	27	5064	242	114508	GO:0006818	hydrogen transport	biological_process	0.99991	1
GO:0006260	DNA replication	biological_process	1	1	30	5275	1713	114508	GO:0015992	proton transport	biological_process	0.99999	1	41	7162	1171	114508	GO:0098662	inorganic cation transmembrane transport	biological_process	0.99998	1	29	4846	1285	114508	GO:0003333	amino acid transmembrane transport	biological_process	0.49378	1	27	5284	491	114508	GO:0004197	cysteine-type endopeptidase activity	molecular_function	0.00031278	0.014262	27	5064	248	114508	GO:0015992	proton transport	biological_process	0.99991	1
GO:0019898	extrinsic component of membrane	cellular_component	0.0070395	0.15337	29	5275	309	114508	GO:0044423	virion part	cellular_component	1	1	41	7162	1171	114508	GO:0007049	cell cycle	biological_process	1	1	29	4846	1493	114508	GO:0098656	anion transmembrane transport	biological_process	0.49806	1	27	5284	493	114508	GO:0016597	amino acid binding	molecular_function	0.00048817	0.019804	27	5064	274	114508	GO:0006461	protein complex assembly	biological_process	1	1
GO:0006783	heme biosynthetic process	biological_process	0.014194	0.25672	29	5275	335	114508	GO:0042168	heme metabolic process	biological_process	0.0044914	0.079649	40	7162	343	114508	GO:0009654	photosystem II oxygen evolving complex	cellular_component	4.349e-07	2.658e-05	28	4846	129	114508	GO:1903825	organic acid transmembrane transport	biological_process	0.49806	1	27	5284	493	114508	GO:0031406	carboxylic acid binding	molecular_function	0.00099008	0.034514	27	5064	291	114508	GO:0070271	protein complex biogenesis	biological_process	1	1
GO:0016638	oxidoreductase activity, acting on the CH-NH2 group of donors	molecular_function	0.015126	0.26131	29	5275	468	114508	GO:0016765	transferase activity, transferring alkyl or aryl (other than methyl) groups	molecular_function	0.0077058	0.12048	40	7162	366	114508	GO:1990204	oxidoreductase complex	cellular_component	6.4888e-05	0.0020633	28	4846	177	114508	GO:0016831	carboxy-lyase activity	molecular_function	0.95148	1	27	5284	739	114508	GO:0043177	organic acid binding	molecular_function	0.00099008	0.034514	27	5064	291	114508	GO:0019354	siroheme biosynthetic process	biological_process	0.0061604	0.16472
GO:0009066	aspartate family amino acid metabolic process	biological_process	0.016348	0.27775	29	5275	403	114508	GO:0031683	G-protein beta/gamma-subunit complex binding	molecular_function	0.020032	0.25898	40	7162	492	114508	GO:0009067	aspartate family amino acid biosynthetic process	biological_process	0.0013922	0.028486	28	4846	351	114508	GO:0030259	lipid glycosylation	biological_process	1.8293e-09	2.2074e-07	26	5284	143	114508	GO:0051274	beta-glucan biosynthetic process	biological_process	0.004121	0.11408	27	5064	484	114508	GO:0043115	precorrin-2 dehydrogenase activity	molecular_function	0.0061604	0.16472
GO:0043566	structure-specific DNA binding	molecular_function	0.09791	0.89602	29	5275	460	114508	GO:0042254	ribosome biogenesis	biological_process	0.71509	1	40	7162	640	114508	GO:0019898	extrinsic component of membrane	cellular_component	0.0043479	0.072046	28	4846	309	114508	GO:0045735	nutrient reservoir activity	molecular_function	3.2482e-08	2.8307e-06	26	5284	94	114508	GO:0009067	aspartate family amino acid biosynthetic process	biological_process	0.0045365	0.12061	27	5064	351	114508	GO:0046156	siroheme metabolic process	biological_process	0.0061604	0.16472
GO:0009607	response to biotic stimulus	biological_process	0.09976	0.90983	29	5275	364	114508	GO:0005216	ion channel activity	molecular_function	0.97986	1	40	7162	949	114508	GO:0009064	glutamine family amino acid metabolic process	biological_process	0.029092	0.32597	28	4846	430	114508	GO:0072330	monocarboxylic acid biosynthetic process	biological_process	0.04579	0.76144	26	5284	332	114508	GO:0009405	pathogenesis	biological_process	0.30909	1	27	5064	586	114508	GO:0035251	UDP-glucosyltransferase activity	molecular_function	0.054108	0.8376
GO:0006165	nucleoside diphosphate phosphorylation	biological_process	0.17256	1	29	5275	480	114508	GO:0022838	substrate-specific channel activity	molecular_function	0.97986	1	40	7162	949	114508	GO:0006418	tRNA aminoacylation for protein translation	biological_process	0.62399	1	28	4846	839	114508	GO:0004497	monooxygenase activity	molecular_function	0.31458	1	26	5284	406	114508	GO:0005507	copper ion binding	molecular_function	0.34445	1	27	5064	522	114508	GO:0033692	cellular polysaccharide biosynthetic process	biological_process	0.14954	1
GO:0009132	nucleoside diphosphate metabolic process	biological_process	0.17256	1	29	5275	480	114508	GO:0015267	channel activity	molecular_function	0.98161	1	40	7162	955	114508	GO:0000902	cell morphogenesis	biological_process	0.63417	1	28	4846	715	114508	GO:0004519	endonuclease activity	molecular_function	0.45134	1	26	5284	540	114508	GO:0031966	mitochondrial membrane	cellular_component	0.97084	1	27	5064	690	114508	GO:0015297	antiporter activity	molecular_function	0.32633	1
GO:0046939	nucleotide phosphorylation	biological_process	0.17256	1	29	5275	480	114508	GO:0022803	passive transmembrane transporter activity	molecular_function	0.98161	1	40	7162	955	114508	GO:0032989	cellular component morphogenesis	biological_process	0.63417	1	28	4846	715	114508	GO:0007017	microtubule-based process	biological_process	0.56898	1	26	5284	698	114508	GO:0019028	viral capsid	cellular_component	0.98311	1	27	5064	864	114508	GO:0048193	Golgi vesicle transport	biological_process	0.64749	1
GO:0044724	single-organism carbohydrate catabolic process	biological_process	0.2495	1	29	5275	515	114508	GO:0044707	single-multicellular organism process	biological_process	0.99174	1	40	7162	851	114508	GO:0004812	aminoacyl-tRNA ligase activity	molecular_function	0.69153	1	28	4846	852	114508	GO:0004527	exonuclease activity	molecular_function	0.61537	1	26	5284	600	114508	GO:1902580	single-organism cellular localization	biological_process	0.99485	1	27	5064	966	114508	GO:0000902	cell morphogenesis	biological_process	0.78501	1
GO:0006325	chromatin organization	biological_process	0.41634	1	29	5275	699	114508	GO:0016071	mRNA metabolic process	biological_process	0.99996	1	40	7162	1141	114508	GO:0043038	amino acid activation	biological_process	0.73651	1	28	4846	878	114508	GO:0045454	cell redox homeostasis	biological_process	0.95169	1	26	5284	567	114508	GO:1902600	hydrogen ion transmembrane transport	biological_process	0.99545	1	27	5064	906	114508	GO:0032989	cellular component morphogenesis	biological_process	0.78501	1
GO:0048193	Golgi vesicle transport	biological_process	0.52933	1	29	5275	749	114508	GO:0044272	sulfur compound biosynthetic process	biological_process	0.0048545	0.084299	39	7162	390	114508	GO:0043039	tRNA aminoacylation	biological_process	0.73651	1	28	4846	878	114508	GO:0044707	single-multicellular organism process	biological_process	0.9966	1	26	5284	851	114508	GO:0044430	cytoskeletal part	cellular_component	0.99866	1	27	5064	1061	114508	GO:0031966	mitochondrial membrane	cellular_component	0.9653	1
GO:0072594	establishment of protein localization to organelle	biological_process	0.93401	1	29	5275	847	114508	GO:0006575	cellular modified amino acid metabolic process	biological_process	0.19731	1	39	7162	449	114508	GO:0016875	ligase activity, forming carbon-oxygen bonds	molecular_function	0.75011	1	28	4846	878	114508	GO:0071555	cell wall organization	biological_process	1.1936e-05	0.00068502	25	5284	178	114508	GO:0031012	extracellular matrix	cellular_component	0.11609	1	26	5064	371	114508	GO:0005740	mitochondrial envelope	cellular_component	0.98069	1
GO:0016469	proton-transporting two-sector ATPase complex	cellular_component	0.95781	1	29	5275	835	114508	GO:0009163	nucleoside biosynthetic process	biological_process	0.78095	1	39	7162	552	114508	GO:0016876	ligase activity, forming aminoacyl-tRNA and related compounds	molecular_function	0.75011	1	28	4846	878	114508	GO:0045229	external encapsulating structure organization	biological_process	1.8411e-05	0.0010315	25	5284	182	114508	GO:0003779	actin binding	molecular_function	0.33045	1	26	5064	486	114508	GO:0016071	mRNA metabolic process	biological_process	0.99974	1
GO:0005216	ion channel activity	molecular_function	0.96573	1	29	5275	949	114508	GO:0042455	ribonucleoside biosynthetic process	biological_process	0.78095	1	39	7162	552	114508	GO:0051082	unfolded protein binding	molecular_function	0.84174	1	28	4846	743	114508	GO:0016759	cellulose synthase activity	molecular_function	3.9773e-05	0.002127	25	5284	308	114508	GO:0006576	cellular biogenic amine metabolic process	biological_process	0.3531	1	26	5064	617	114508	GO:0005783	endoplasmic reticulum	cellular_component	0.9998	1
GO:0022838	substrate-specific channel activity	molecular_function	0.96573	1	29	5275	949	114508	GO:1901659	glycosyl compound biosynthetic process	biological_process	0.78489	1	39	7162	553	114508	GO:0000988	transcription factor activity, protein binding	molecular_function	0.87554	1	28	4846	740	114508	GO:0016760	cellulose synthase (UDP-forming) activity	molecular_function	3.9773e-05	0.002127	25	5284	308	114508	GO:0044106	cellular amine metabolic process	biological_process	0.3531	1	26	5064	617	114508	GO:1901136	carbohydrate derivative catabolic process	biological_process	0.0042296	0.11991
GO:0015267	channel activity	molecular_function	0.968	1	29	5275	955	114508	GO:0022402	cell cycle process	biological_process	0.99729	1	39	7162	916	114508	GO:0005618	cell wall	cellular_component	0.00063252	0.014588	27	4846	226	114508	GO:0016645	oxidoreductase activity, acting on the CH-NH group of donors	molecular_function	0.0074075	0.19367	25	5284	284	114508	GO:0009165	nucleotide biosynthetic process	biological_process	0.99575	1	26	5064	830	114508	GO:0009523	photosystem II	cellular_component	0.043048	0.72872
GO:0022803	passive transmembrane transporter activity	molecular_function	0.968	1	29	5275	955	114508	GO:0043623	cellular protein complex assembly	biological_process	0.99965	1	39	7162	1004	114508	GO:0071554	cell wall organization or biogenesis	biological_process	0.0021629	0.040597	27	4846	269	114508	GO:0042398	cellular modified amino acid biosynthetic process	biological_process	0.07443	0.94158	25	5284	322	114508	GO:1901293	nucleoside phosphate biosynthetic process	biological_process	0.99575	1	26	5064	830	114508	GO:0040011	locomotion	biological_process	0.34019	1
GO:0070647	protein modification by small protein conjugation or removal	biological_process	0.97919	1	29	5275	1193	114508	GO:0031975	envelope	cellular_component	0.99979	1	39	7162	906	114508	GO:0019354	siroheme biosynthetic process	biological_process	0.0030071	0.051838	27	4846	292	114508	GO:0044272	sulfur compound biosynthetic process	biological_process	0.079788	0.98672	25	5284	390	114508	GO:0006914	autophagy	biological_process	0.99833	1	26	5064	1001	114508	GO:0019867	outer membrane	cellular_component	0.66175	1
GO:0044427	chromosomal part	cellular_component	0.99761	1	29	5275	1020	114508	GO:0005739	mitochondrion	cellular_component	0.99994	1	39	7162	890	114508	GO:0043115	precorrin-2 dehydrogenase activity	molecular_function	0.0030071	0.051838	27	4846	292	114508	GO:0016638	oxidoreductase activity, acting on the CH-NH2 group of donors	molecular_function	0.10599	1	25	5284	468	114508	GO:0005783	endoplasmic reticulum	cellular_component	0.99994	1	26	5064	953	114508	GO:0050661	NADP binding	molecular_function	0.041612	0.70951
GO:0043648	dicarboxylic acid metabolic process	biological_process	0.0026788	0.073723	28	5275	325	114508	GO:1901136	carbohydrate derivative catabolic process	biological_process	0.00012623	0.0034568	38	7162	258	114508	GO:0046156	siroheme metabolic process	biological_process	0.0030071	0.051838	27	4846	292	114508	GO:0007059	chromosome segregation	biological_process	0.45489	1	25	5284	529	114508	GO:0016762	xyloglucan:xyloglucosyl transferase activity	molecular_function	3.2598e-12	9.5879e-10	25	5064	65	114508	GO:0004185	serine-type carboxypeptidase activity	molecular_function	0.067002	0.86303
GO:0009067	aspartate family amino acid biosynthetic process	biological_process	0.0045233	0.11506	28	5275	351	114508	GO:0043648	dicarboxylic acid metabolic process	biological_process	0.00043861	0.010695	38	7162	325	114508	GO:0098519	nucleotide phosphatase activity, acting on free nucleotides	molecular_function	0.01902	0.23009	27	4846	636	114508	GO:0016628	oxidoreductase activity, acting on the CH-CH group of donors, NAD or NADP as acceptor	molecular_function	0.51478	1	25	5284	445	114508	GO:0048046	apoplast	cellular_component	3.2598e-12	9.5879e-10	25	5064	65	114508	GO:0004180	carboxypeptidase activity	molecular_function	0.12081	1
GO:0006096	glycolytic process	biological_process	0.1346	1	28	5275	463	114508	GO:0006783	heme biosynthetic process	biological_process	0.0078499	0.12232	38	7162	335	114508	GO:0006928	movement of cell or subcellular component	biological_process	0.36149	1	27	4846	763	114508	GO:0044724	single-organism carbohydrate catabolic process	biological_process	0.53865	1	25	5284	515	114508	GO:0008483	transaminase activity	molecular_function	1.4549e-06	0.00016801	25	5064	151	114508	GO:0009250	glucan biosynthetic process	biological_process	0.14736	1
GO:0006757	ATP generation from ADP	biological_process	0.1346	1	28	5275	463	114508	GO:0031012	extracellular matrix	cellular_component	0.040309	0.42155	38	7162	371	114508	GO:0016709	oxidoreductase activity, acting on paired donors, with incorporation or reduction of molecular oxygen, NAD(P)H as one donor, and incorporation of one atom of oxygen	molecular_function	0.00041632	0.010426	26	4846	252	114508	GO:0007010	cytoskeleton organization	biological_process	0.99946	1	25	5284	930	114508	GO:0016769	transferase activity, transferring nitrogenous groups	molecular_function	2.1664e-06	0.00022656	25	5064	154	114508	GO:0031012	extracellular matrix	cellular_component	0.18784	1
GO:0009135	purine nucleoside diphosphate metabolic process	biological_process	0.1346	1	28	5275	463	114508	GO:0004222	metalloendopeptidase activity	molecular_function	0.058439	0.55113	38	7162	551	114508	GO:1901136	carbohydrate derivative catabolic process	biological_process	0.0018957	0.036865	26	4846	258	114508	GO:0008134	transcription factor binding	molecular_function	0.99996	1	25	5284	1371	114508	GO:0016790	thiolester hydrolase activity	molecular_function	4.4647e-06	0.00042022	25	5064	183	114508	GO:0006576	cellular biogenic amine metabolic process	biological_process	0.47438	1
GO:0009179	purine ribonucleoside diphosphate metabolic process	biological_process	0.1346	1	28	5275	463	114508	GO:0070008	serine-type exopeptidase activity	molecular_function	0.25183	1	38	7162	471	114508	GO:0008299	isoprenoid biosynthetic process	biological_process	0.0027902	0.048817	26	4846	367	114508	GO:1901136	carbohydrate derivative catabolic process	biological_process	0.015755	0.36886	24	5284	258	114508	GO:0030258	lipid modification	biological_process	0.00068518	0.025591	25	5064	267	114508	GO:0044106	cellular amine metabolic process	biological_process	0.47438	1
GO:0009185	ribonucleoside diphosphate metabolic process	biological_process	0.1346	1	28	5275	463	114508	GO:0015297	antiporter activity	molecular_function	0.29736	1	38	7162	564	114508	GO:0006720	isoprenoid metabolic process	biological_process	0.0041097	0.068826	26	4846	376	114508	GO:0006633	fatty acid biosynthetic process	biological_process	0.046299	0.76226	24	5284	307	114508	GO:0072330	monocarboxylic acid biosynthetic process	biological_process	0.045515	0.60678	25	5064	332	114508	GO:0090150	establishment of protein localization to membrane	biological_process	0.55381	1
GO:0046031	ADP metabolic process	biological_process	0.1346	1	28	5275	463	114508	GO:0042451	purine nucleoside biosynthetic process	biological_process	0.80549	1	38	7162	547	114508	GO:0042254	ribosome biogenesis	biological_process	0.76897	1	26	4846	640	114508	GO:0042168	heme metabolic process	biological_process	0.14828	1	24	5284	343	114508	GO:0044272	sulfur compound biosynthetic process	biological_process	0.05235	0.66583	25	5064	390	114508	GO:0072657	protein localization to membrane	biological_process	0.55585	1
GO:0006090	pyruvate metabolic process	biological_process	0.16037	1	28	5275	476	114508	GO:0046129	purine ribonucleoside biosynthetic process	biological_process	0.80549	1	38	7162	547	114508	GO:0070085	glycosylation	biological_process	0.85273	1	26	4846	760	114508	GO:0009064	glutamine family amino acid metabolic process	biological_process	0.25612	1	24	5284	430	114508	GO:0005578	proteinaceous extracellular matrix	cellular_component	0.09873	0.95561	25	5064	348	114508	GO:0009101	glycoprotein biosynthetic process	biological_process	0.7365	1
GO:0003333	amino acid transmembrane transport	biological_process	0.44776	1	28	5275	491	114508	GO:0071705	nitrogen compound transport	biological_process	1	1	38	7162	983	114508	GO:0022613	ribonucleoprotein complex biogenesis	biological_process	0.87046	1	26	4846	680	114508	GO:0004540	ribonuclease activity	molecular_function	0.42757	1	24	5284	493	114508	GO:0098519	nucleotide phosphatase activity, acting on free nucleotides	molecular_function	0.11285	1	25	5064	636	114508	GO:0009100	glycoprotein metabolic process	biological_process	0.77185	1
GO:0098656	anion transmembrane transport	biological_process	0.45176	1	28	5275	493	114508	GO:0006787	porphyrin-containing compound catabolic process	biological_process	4.1485e-10	3.366e-08	37	7162	131	114508	GO:1902600	hydrogen ion transmembrane transport	biological_process	0.99366	1	26	4846	906	114508	GO:0006779	porphyrin-containing compound biosynthetic process	biological_process	0.49302	1	24	5284	436	114508	GO:0016836	hydro-lyase activity	molecular_function	0.19321	1	25	5064	399	114508	GO:0019058	viral life cycle	biological_process	0.99584	1
GO:1903825	organic acid transmembrane transport	biological_process	0.45176	1	28	5275	493	114508	GO:0033015	tetrapyrrole catabolic process	biological_process	4.1485e-10	3.366e-08	37	7162	131	114508	GO:0005654	nucleoplasm	cellular_component	0.99999	1	26	4846	1156	114508	GO:0006165	nucleoside diphosphate phosphorylation	biological_process	0.51755	1	24	5284	480	114508	GO:0006364	rRNA processing	biological_process	0.40401	1	25	5064	480	114508	GO:0022402	cell cycle process	biological_process	0.99728	1
GO:0006865	amino acid transport	biological_process	0.56342	1	28	5275	515	114508	GO:0051187	cofactor catabolic process	biological_process	4.1485e-10	3.366e-08	37	7162	131	114508	GO:0044451	nucleoplasm part	cellular_component	0.99999	1	26	4846	1156	114508	GO:0009132	nucleoside diphosphate metabolic process	biological_process	0.51755	1	24	5284	480	114508	GO:0016072	rRNA metabolic process	biological_process	0.40401	1	25	5064	480	114508	GO:0006006	glucose metabolic process	biological_process	0.047061	0.75586
GO:0019058	viral life cycle	biological_process	0.99009	1	28	5275	917	114508	GO:0015994	chlorophyll metabolic process	biological_process	1.8377e-07	8.8245e-06	37	7162	171	114508	GO:0006040	amino sugar metabolic process	biological_process	4.1677e-07	2.5807e-05	25	4846	139	114508	GO:0046939	nucleotide phosphorylation	biological_process	0.51755	1	24	5284	480	114508	GO:0048193	Golgi vesicle transport	biological_process	0.76368	1	25	5064	749	114508	GO:0009066	aspartate family amino acid metabolic process	biological_process	0.12915	1
GO:0009084	glutamine family amino acid biosynthetic process	biological_process	0.0011197	0.034276	27	5275	268	114508	GO:0042398	cellular modified amino acid biosynthetic process	biological_process	0.010465	0.15224	37	7162	322	114508	GO:0009084	glutamine family amino acid biosynthetic process	biological_process	0.0016665	0.033372	25	4846	268	114508	GO:0044459	plasma membrane part	cellular_component	0.5801	1	24	5284	579	114508	GO:0006418	tRNA aminoacylation for protein translation	biological_process	0.88963	1	25	5064	839	114508	GO:0005578	proteinaceous extracellular matrix	cellular_component	0.17024	1
GO:0006575	cellular modified amino acid metabolic process	biological_process	0.38677	1	27	5275	449	114508	GO:0009066	aspartate family amino acid metabolic process	biological_process	0.018283	0.24374	37	7162	403	114508	GO:0001871	pattern binding	molecular_function	0.0081295	0.117	25	4846	367	114508	GO:0000003	reproduction	biological_process	0.69805	1	24	5284	529	114508	GO:0004812	aminoacyl-tRNA ligase activity	molecular_function	0.91828	1	25	5064	852	114508	GO:0009064	glutamine family amino acid metabolic process	biological_process	0.23314	1
GO:0006164	purine nucleotide biosynthetic process	biological_process	0.80315	1	27	5275	551	114508	GO:0016667	oxidoreductase activity, acting on a sulfur group of donors	molecular_function	0.036029	0.39157	37	7162	311	114508	GO:0030247	polysaccharide binding	molecular_function	0.0081295	0.117	25	4846	367	114508	GO:0008234	cysteine-type peptidase activity	molecular_function	0.71741	1	24	5284	528	114508	GO:0043038	amino acid activation	biological_process	0.93734	1	25	5064	878	114508	GO:0006790	sulfur compound metabolic process	biological_process	0.61992	1
GO:0042451	purine nucleoside biosynthetic process	biological_process	0.86297	1	27	5275	547	114508	GO:0009064	glutamine family amino acid metabolic process	biological_process	0.054569	0.52949	37	7162	430	114508	GO:0009607	response to biotic stimulus	biological_process	0.19666	1	25	4846	364	114508	GO:0009163	nucleoside biosynthetic process	biological_process	0.95306	1	24	5284	552	114508	GO:0043039	tRNA aminoacylation	biological_process	0.93734	1	25	5064	878	114508	GO:0048519	negative regulation of biological process	biological_process	0.77505	1
GO:0046129	purine ribonucleoside biosynthetic process	biological_process	0.86297	1	27	5275	547	114508	GO:0006486	protein glycosylation	biological_process	0.56212	1	37	7162	617	114508	GO:0019028	viral capsid	cellular_component	0.98754	1	25	4846	864	114508	GO:0042455	ribonucleoside biosynthetic process	biological_process	0.95306	1	24	5284	552	114508	GO:0016875	ligase activity, forming carbon-oxygen bonds	molecular_function	0.94145	1	25	5064	878	114508	GO:0045454	cell redox homeostasis	biological_process	0.9655	1
GO:0009163	nucleoside biosynthetic process	biological_process	0.87751	1	27	5275	552	114508	GO:0043413	macromolecule glycosylation	biological_process	0.56212	1	37	7162	617	114508	GO:0007010	cytoskeleton organization	biological_process	0.99702	1	25	4846	930	114508	GO:1901659	glycosyl compound biosynthetic process	biological_process	0.95411	1	24	5284	553	114508	GO:0016876	ligase activity, forming aminoacyl-tRNA and related compounds	molecular_function	0.94145	1	25	5064	878	114508	GO:0051082	unfolded protein binding	molecular_function	0.97776	1
GO:0042455	ribonucleoside biosynthetic process	biological_process	0.87751	1	27	5275	552	114508	GO:0006418	tRNA aminoacylation for protein translation	biological_process	0.89255	1	37	7162	839	114508	GO:0044430	cytoskeletal part	cellular_component	0.99886	1	25	4846	1061	114508	GO:0009165	nucleotide biosynthetic process	biological_process	0.99944	1	24	5284	830	114508	GO:0006457	protein folding	biological_process	0.99141	1	25	5064	748	114508	GO:0016831	carboxy-lyase activity	molecular_function	0.9778	1
GO:1901659	glycosyl compound biosynthetic process	biological_process	0.87977	1	27	5275	553	114508	GO:0004812	aminoacyl-tRNA ligase activity	molecular_function	0.92692	1	37	7162	852	114508	GO:0071705	nitrogen compound transport	biological_process	0.99998	1	25	4846	983	114508	GO:1901293	nucleoside phosphate biosynthetic process	biological_process	0.99944	1	24	5284	830	114508	GO:0006605	protein targeting	biological_process	0.99362	1	25	5064	897	114508	GO:0072594	establishment of protein localization to organelle	biological_process	0.98823	1
GO:0006366	transcription from RNA polymerase II promoter	biological_process	0.97692	1	27	5275	815	114508	GO:0043038	amino acid activation	biological_process	0.94698	1	37	7162	878	114508	GO:0019205	nucleobase-containing compound kinase activity	molecular_function	0.0049899	0.080145	24	4846	318	114508	GO:0005739	mitochondrion	cellular_component	0.99999	1	24	5284	890	114508	GO:0019058	viral life cycle	biological_process	0.99608	1	25	5064	917	114508	GO:0044257	cellular protein catabolic process	biological_process	0.99887	1
GO:0005783	endoplasmic reticulum	cellular_component	0.99996	1	27	5275	953	114508	GO:0043039	tRNA aminoacylation	biological_process	0.94698	1	37	7162	878	114508	GO:0005741	mitochondrial outer membrane	cellular_component	0.008973	0.12605	24	4846	270	114508	GO:0008299	isoprenoid biosynthetic process	biological_process	0.045037	0.757	23	5284	367	114508	GO:0034622	cellular macromolecular complex assembly	biological_process	1	1	25	5064	1146	114508	GO:0051603	proteolysis involved in cellular protein catabolic process	biological_process	0.99887	1
GO:0007049	cell cycle	biological_process	1	1	27	5275	1493	114508	GO:0016875	ligase activity, forming carbon-oxygen bonds	molecular_function	0.95199	1	37	7162	878	114508	GO:0031968	organelle outer membrane	cellular_component	0.008973	0.12605	24	4846	270	114508	GO:0006720	isoprenoid metabolic process	biological_process	0.058497	0.82146	23	5284	376	114508	GO:0009073	aromatic amino acid family biosynthetic process	biological_process	1.2524e-06	0.00015752	24	5064	155	114508	GO:0030163	protein catabolic process	biological_process	0.99963	1
GO:0010181	FMN binding	molecular_function	0.0034861	0.093214	26	5275	288	114508	GO:0016876	ligase activity, forming aminoacyl-tRNA and related compounds	molecular_function	0.95199	1	37	7162	878	114508	GO:0006613	cotranslational protein targeting to membrane	biological_process	0.024676	0.2851	24	4846	422	114508	GO:0098813	nuclear chromosome segregation	biological_process	0.15144	1	23	5284	395	114508	GO:1901136	carbohydrate derivative catabolic process	biological_process	0.0098593	0.22744	24	5064	258	114508	GO:0034622	cellular macromolecular complex assembly	biological_process	1	1
GO:0098519	nucleotide phosphatase activity, acting on free nucleotides	molecular_function	0.073916	0.7262	26	5275	636	114508	GO:0009165	nucleotide biosynthetic process	biological_process	0.99886	1	37	7162	830	114508	GO:0006614	SRP-dependent cotranslational protein targeting to membrane	biological_process	0.024676	0.2851	24	4846	422	114508	GO:0016620	oxidoreductase activity, acting on the aldehyde or oxo group of donors, NAD or NADP as acceptor	molecular_function	0.31965	1	23	5284	328	114508	GO:0042168	heme metabolic process	biological_process	0.10302	0.97057	24	5064	343	114508	GO:0005654	nucleoplasm	cellular_component	1	1
GO:0004616	phosphogluconate dehydrogenase (decarboxylating) activity	molecular_function	0.22185	1	26	5275	401	114508	GO:1901293	nucleoside phosphate biosynthetic process	biological_process	0.99886	1	37	7162	830	114508	GO:0045047	protein targeting to ER	biological_process	0.036918	0.39576	24	4846	432	114508	GO:0006090	pyruvate metabolic process	biological_process	0.51065	1	23	5284	476	114508	GO:0016568	chromatin modification	biological_process	0.21501	1	24	5064	590	114508	GO:0044451	nucleoplasm part	cellular_component	1	1
GO:0009605	response to external stimulus	biological_process	0.30202	1	26	5275	452	114508	GO:0008509	anion transmembrane transporter activity	molecular_function	0.99908	1	37	7162	908	114508	GO:0072599	establishment of protein localization to endoplasmic reticulum	biological_process	0.036918	0.39576	24	4846	432	114508	GO:0006364	rRNA processing	biological_process	0.65784	1	23	5284	480	114508	GO:0006779	porphyrin-containing compound biosynthetic process	biological_process	0.39951	1	24	5064	436	114508	GO:0015996	chlorophyll catabolic process	biological_process	1.9035e-05	0.0012441
GO:0009152	purine ribonucleotide biosynthetic process	biological_process	0.77708	1	26	5275	523	114508	GO:0042651	thylakoid membrane	cellular_component	9.9159e-06	0.00035716	36	7162	169	114508	GO:0006612	protein targeting to membrane	biological_process	0.047051	0.47823	24	4846	440	114508	GO:0016072	rRNA metabolic process	biological_process	0.65784	1	23	5284	480	114508	GO:0022836	gated channel activity	molecular_function	0.63308	1	24	5064	611	114508	GO:0047746	chlorophyllase activity	molecular_function	1.9035e-05	0.0012441
GO:0009260	ribonucleotide biosynthetic process	biological_process	0.78041	1	26	5275	526	114508	GO:0005578	proteinaceous extracellular matrix	cellular_component	0.039585	0.41768	36	7162	348	114508	GO:0070972	protein localization to endoplasmic reticulum	biological_process	0.070374	0.64684	24	4846	448	114508	GO:0009405	pathogenesis	biological_process	0.69768	1	23	5284	586	114508	GO:0019318	hexose metabolic process	biological_process	0.73991	1	24	5064	614	114508	GO:0046149	pigment catabolic process	biological_process	2.13e-05	0.0013546
GO:0046390	ribose phosphate biosynthetic process	biological_process	0.78041	1	26	5275	526	114508	GO:0009607	response to biotic stimulus	biological_process	0.12222	0.89592	36	7162	364	114508	GO:0031683	G-protein beta/gamma-subunit complex binding	molecular_function	0.15886	1	24	4846	492	114508	GO:0048193	Golgi vesicle transport	biological_process	0.91051	1	23	5284	749	114508	GO:0072594	establishment of protein localization to organelle	biological_process	0.98801	1	24	5064	847	114508	GO:0006787	porphyrin-containing compound catabolic process	biological_process	4.9785e-05	0.0027351
GO:0042254	ribosome biogenesis	biological_process	0.88513	1	26	5275	640	114508	GO:0016879	ligase activity, forming carbon-nitrogen bonds	molecular_function	0.78971	1	36	7162	615	114508	GO:0004616	phosphogluconate dehydrogenase (decarboxylating) activity	molecular_function	0.23163	1	24	4846	401	114508	GO:0038023	signaling receptor activity	molecular_function	0.91196	1	23	5284	759	114508	GO:0061024	membrane organization	biological_process	0.99311	1	24	5064	840	114508	GO:0033015	tetrapyrrole catabolic process	biological_process	4.9785e-05	0.0027351
GO:0022613	ribonucleoprotein complex biogenesis	biological_process	0.94573	1	26	5275	680	114508	GO:0008135	translation factor activity, RNA binding	molecular_function	0.85682	1	36	7162	565	114508	GO:0040011	locomotion	biological_process	0.37285	1	24	4846	546	114508	GO:0008135	translation factor activity, RNA binding	molecular_function	0.95364	1	23	5284	565	114508	GO:0022402	cell cycle process	biological_process	0.99857	1	24	5064	916	114508	GO:0051187	cofactor catabolic process	biological_process	4.9785e-05	0.0027351
GO:0031975	envelope	cellular_component	0.99987	1	26	5275	906	114508	GO:0004872	receptor activity	molecular_function	0.85824	1	36	7162	797	114508	GO:0044459	plasma membrane part	cellular_component	0.39245	1	24	4846	579	114508	GO:0004872	receptor activity	molecular_function	0.95655	1	23	5284	797	114508	GO:0044257	cellular protein catabolic process	biological_process	0.99896	1	24	5064	853	114508	GO:0015994	chlorophyll metabolic process	biological_process	0.00086159	0.029813
GO:0005739	mitochondrion	cellular_component	0.99996	1	26	5275	890	114508	GO:0000902	cell morphogenesis	biological_process	0.91328	1	36	7162	715	114508	GO:0006575	cellular modified amino acid metabolic process	biological_process	0.46657	1	24	4846	449	114508	GO:0042451	purine nucleoside biosynthetic process	biological_process	0.96492	1	23	5284	547	114508	GO:0051603	proteolysis involved in cellular protein catabolic process	biological_process	0.99896	1	24	5064	853	114508	GO:0009084	glutamine family amino acid biosynthetic process	biological_process	0.016146	0.3414
GO:0019354	siroheme biosynthetic process	biological_process	0.02598	0.36937	25	5275	292	114508	GO:0032989	cellular component morphogenesis	biological_process	0.91328	1	36	7162	715	114508	GO:0016879	ligase activity, forming carbon-nitrogen bonds	molecular_function	0.77415	1	24	4846	615	114508	GO:0046129	purine ribonucleoside biosynthetic process	biological_process	0.96492	1	23	5284	547	114508	GO:0030163	protein catabolic process	biological_process	0.99968	1	24	5064	900	114508	GO:0009067	aspartate family amino acid biosynthetic process	biological_process	0.064966	0.86072
GO:0043115	precorrin-2 dehydrogenase activity	molecular_function	0.02598	0.36937	25	5275	292	114508	GO:0015849	organic acid transport	biological_process	0.9994	1	36	7162	821	114508	GO:0006164	purine nucleotide biosynthetic process	biological_process	0.84122	1	24	4846	551	114508	GO:0072522	purine-containing compound biosynthetic process	biological_process	0.99664	1	23	5284	659	114508	GO:0008171	O-methyltransferase activity	molecular_function	0.01432	0.28922	23	5064	200	114508	GO:0051273	beta-glucan metabolic process	biological_process	0.10776	1
GO:0046156	siroheme metabolic process	biological_process	0.02598	0.36937	25	5275	292	114508	GO:0046942	carboxylic acid transport	biological_process	0.9994	1	36	7162	821	114508	GO:0016469	proton-transporting two-sector ATPase complex	cellular_component	0.98473	1	24	4846	835	114508	GO:0019028	viral capsid	cellular_component	0.99914	1	23	5284	864	114508	GO:0016645	oxidoreductase activity, acting on the CH-NH group of donors	molecular_function	0.01499	0.29856	23	5064	284	114508	GO:0008514	organic anion transmembrane transporter activity	molecular_function	0.53873	1
GO:0060589	nucleoside-triphosphatase regulator activity	molecular_function	0.22804	1	25	5275	442	114508	GO:0015711	organic anion transport	biological_process	0.99945	1	36	7162	825	114508	GO:0019058	viral life cycle	biological_process	0.99474	1	24	4846	917	114508	GO:0031967	organelle envelope	cellular_component	0.99995	1	23	5284	869	114508	GO:0034655	nucleobase-containing compound catabolic process	biological_process	0.029246	0.48031	23	5064	305	114508	GO:0044459	plasma membrane part	cellular_component	0.62563	1
GO:0019028	viral capsid	cellular_component	0.99701	1	25	5275	864	114508	GO:0031967	organelle envelope	cellular_component	0.99987	1	36	7162	869	114508	GO:0034622	cellular macromolecular complex assembly	biological_process	1	1	24	4846	1146	114508	GO:0043623	cellular protein complex assembly	biological_process	0.99996	1	23	5284	1004	114508	GO:0006633	fatty acid biosynthetic process	biological_process	0.047734	0.62572	23	5064	307	114508	GO:0007017	microtubule-based process	biological_process	0.75517	1
GO:0030163	protein catabolic process	biological_process	0.9998	1	25	5275	900	114508	GO:0005694	chromosome	cellular_component	1	1	36	7162	1254	114508	GO:0044265	cellular macromolecule catabolic process	biological_process	1	1	24	4846	1122	114508	GO:0031975	envelope	cellular_component	0.99998	1	23	5284	906	114508	GO:0016765	transferase activity, transferring alkyl or aryl (other than methyl) groups	molecular_function	0.18853	1	23	5064	366	114508	GO:0006865	amino acid transport	biological_process	0.82126	1
GO:0043623	cellular protein complex assembly	biological_process	0.99982	1	25	5275	1004	114508	GO:0015996	chlorophyll catabolic process	biological_process	1.0176e-09	7.3676e-08	35	7162	123	114508	GO:0004540	ribonuclease activity	molecular_function	0.34603	1	23	4846	493	114508	GO:0008483	transaminase activity	molecular_function	9.4875e-05	0.0046029	22	5284	151	114508	GO:0046148	pigment biosynthetic process	biological_process	0.39925	1	23	5064	414	114508	GO:0038023	signaling receptor activity	molecular_function	0.89097	1
GO:0005856	cytoskeleton	cellular_component	0.99994	1	25	5275	1120	114508	GO:0047746	chlorophyllase activity	molecular_function	1.0176e-09	7.3676e-08	35	7162	123	114508	GO:0009605	response to external stimulus	biological_process	0.38479	1	23	4846	452	114508	GO:0016769	transferase activity, transferring nitrogenous groups	molecular_function	0.00012872	0.0060575	22	5284	154	114508	GO:0007059	chromosome segregation	biological_process	0.53905	1	23	5064	529	114508	GO:0004872	receptor activity	molecular_function	0.94182	1
GO:0009311	oligosaccharide metabolic process	biological_process	0.076162	0.74054	24	5275	482	114508	GO:0046149	pigment catabolic process	biological_process	1.2661e-09	8.8931e-08	35	7162	124	114508	GO:0009152	purine ribonucleotide biosynthetic process	biological_process	0.82456	1	23	4846	523	114508	GO:0019354	siroheme biosynthetic process	biological_process	0.093992	1	22	5284	292	114508	GO:0006644	phospholipid metabolic process	biological_process	0.61837	1	23	5064	523	114508	GO:0006511	ubiquitin-dependent protein catabolic process	biological_process	0.99109	1
GO:0044459	plasma membrane part	cellular_component	0.55256	1	24	5275	579	114508	GO:0005618	cell wall	cellular_component	0.0005466	0.012991	35	7162	226	114508	GO:0009260	ribonucleotide biosynthetic process	biological_process	0.82723	1	23	4846	526	114508	GO:0043115	precorrin-2 dehydrogenase activity	molecular_function	0.093992	1	22	5284	292	114508	GO:0015630	microtubule cytoskeleton	cellular_component	0.6948	1	23	5064	582	114508	GO:0019941	modification-dependent protein catabolic process	biological_process	0.99109	1
GO:0005507	copper ion binding	molecular_function	0.68634	1	24	5275	522	114508	GO:0019898	extrinsic component of membrane	cellular_component	0.01226	0.17644	35	7162	309	114508	GO:0046390	ribose phosphate biosynthetic process	biological_process	0.82723	1	23	4846	526	114508	GO:0046156	siroheme metabolic process	biological_process	0.093992	1	22	5284	292	114508	GO:0004527	exonuclease activity	molecular_function	0.75752	1	23	5064	600	114508	GO:0043632	modification-dependent macromolecule catabolic process	biological_process	0.99109	1
GO:0032446	protein modification by small protein conjugation	biological_process	0.80928	1	24	5275	778	114508	GO:0004540	ribonuclease activity	molecular_function	0.23454	1	35	7162	493	114508	GO:0015291	secondary active transmembrane transporter activity	molecular_function	0.89362	1	23	4846	698	114508	GO:0009523	photosystem II	cellular_component	0.23061	1	22	5284	253	114508	GO:0044802	single-organism membrane organization	biological_process	0.98312	1	23	5064	790	114508	GO:1902600	hydrogen ion transmembrane transport	biological_process	0.99954	1
GO:0007186	G-protein coupled receptor signaling pathway	biological_process	0.98745	1	24	5275	733	114508	GO:0003779	actin binding	molecular_function	0.38771	1	35	7162	486	114508	GO:0006352	DNA-templated transcription, initiation	biological_process	0.98422	1	23	4846	726	114508	GO:0006783	heme biosynthetic process	biological_process	0.23264	1	22	5284	335	114508	GO:0016469	proton-transporting two-sector ATPase complex	cellular_component	0.99612	1	23	5064	835	114508	GO:0007010	cytoskeleton organization	biological_process	0.99962	1
GO:0031966	mitochondrial membrane	cellular_component	0.99671	1	24	5275	690	114508	GO:0004527	exonuclease activity	molecular_function	0.63595	1	35	7162	600	114508	GO:0006366	transcription from RNA polymerase II promoter	biological_process	0.98842	1	23	4846	815	114508	GO:0006096	glycolytic process	biological_process	0.55393	1	22	5284	463	114508	GO:0009856	pollination	biological_process	0.00010692	0.0066205	22	5064	267	114508	GO:0015078	hydrogen ion transmembrane transporter activity	molecular_function	0.99994	1
GO:0005740	mitochondrial envelope	cellular_component	0.99857	1	24	5275	716	114508	GO:0038023	signaling receptor activity	molecular_function	0.79252	1	35	7162	759	114508	GO:0004127	cytidylate kinase activity	molecular_function	1.2004e-05	0.00046688	22	4846	218	114508	GO:0006757	ATP generation from ADP	biological_process	0.55393	1	22	5284	463	114508	GO:0009875	pollen-pistil interaction	biological_process	0.00010692	0.0066205	22	5064	267	114508	GO:0006022	aminoglycan metabolic process	biological_process	0.00018677	0.0082145
GO:0044429	mitochondrial part	cellular_component	0.99957	1	24	5275	766	114508	GO:0006914	autophagy	biological_process	0.99993	1	35	7162	1001	114508	GO:0019201	nucleotide kinase activity	molecular_function	0.0018748	0.036609	22	4846	281	114508	GO:0009135	purine nucleoside diphosphate metabolic process	biological_process	0.55393	1	22	5284	463	114508	GO:0048544	recognition of pollen	biological_process	0.00010692	0.0066205	22	5064	267	114508	GO:0006721	terpenoid metabolic process	biological_process	0.0023793	0.075508
GO:0044257	cellular protein catabolic process	biological_process	0.99963	1	24	5275	853	114508	GO:0044427	chromosomal part	cellular_component	0.99997	1	35	7162	1020	114508	GO:0016597	amino acid binding	molecular_function	0.012917	0.167	22	4846	274	114508	GO:0009179	purine ribonucleoside diphosphate metabolic process	biological_process	0.55393	1	22	5284	463	114508	GO:0044706	multi-multicellular organism process	biological_process	0.000111	0.006697	22	5064	268	114508	GO:0016114	terpenoid biosynthetic process	biological_process	0.0023793	0.075508
GO:0051603	proteolysis involved in cellular protein catabolic process	biological_process	0.99963	1	24	5275	853	114508	GO:0009084	glutamine family amino acid biosynthetic process	biological_process	0.00085518	0.019256	34	7162	268	114508	GO:0031406	carboxylic acid binding	molecular_function	0.020628	0.24514	22	4846	291	114508	GO:0009185	ribonucleoside diphosphate metabolic process	biological_process	0.55393	1	22	5284	463	114508	GO:0008037	cell recognition	biological_process	0.00011943	0.0071143	22	5064	269	114508	GO:0009072	aromatic amino acid family metabolic process	biological_process	0.013562	0.32201
GO:0031967	organelle envelope	cellular_component	0.9999	1	24	5275	869	114508	GO:0010181	FMN binding	molecular_function	0.0014529	0.030523	34	7162	288	114508	GO:0043177	organic acid binding	molecular_function	0.020628	0.24514	22	4846	291	114508	GO:0046031	ADP metabolic process	biological_process	0.55393	1	22	5284	463	114508	GO:0010033	response to organic substance	biological_process	0.045189	0.60414	22	5064	399	114508	GO:0051274	beta-glucan biosynthetic process	biological_process	0.095111	1
GO:0016762	xyloglucan:xyloglucosyl transferase activity	molecular_function	6.1371e-10	9.0253e-08	23	5275	65	114508	GO:0016645	oxidoreductase activity, acting on the CH-NH group of donors	molecular_function	0.0018706	0.037781	34	7162	284	114508	GO:0009522	photosystem I	cellular_component	0.041116	0.43094	22	4846	458	114508	GO:0046148	pigment biosynthetic process	biological_process	0.57844	1	22	5284	414	114508	GO:0008299	isoprenoid biosynthetic process	biological_process	0.048035	0.62708	22	5064	367	114508	GO:0003333	amino acid transmembrane transport	biological_process	0.81013	1
GO:0048046	apoplast	cellular_component	6.1371e-10	9.0253e-08	23	5275	65	114508	GO:0008299	isoprenoid biosynthetic process	biological_process	0.0057847	0.097924	34	7162	367	114508	GO:0042398	cellular modified amino acid biosynthetic process	biological_process	0.1426	1	22	4846	322	114508	GO:0005740	mitochondrial envelope	cellular_component	0.99954	1	22	5284	716	114508	GO:0006720	isoprenoid metabolic process	biological_process	0.062	0.73115	22	5064	376	114508	GO:0098656	anion transmembrane transport	biological_process	0.81281	1
GO:0009522	photosystem I	cellular_component	0.049668	0.5474	23	5275	458	114508	GO:0019354	siroheme biosynthetic process	biological_process	0.0084561	0.12962	34	7162	292	114508	GO:0043566	structure-specific DNA binding	molecular_function	0.40991	1	22	4846	460	114508	GO:0044429	mitochondrial part	cellular_component	0.99988	1	22	5284	766	114508	GO:0006783	heme biosynthetic process	biological_process	0.17214	1	22	5064	335	114508	GO:1903825	organic acid transmembrane transport	biological_process	0.81281	1
GO:0022414	reproductive process	biological_process	0.12311	1	23	5275	428	114508	GO:0043115	precorrin-2 dehydrogenase activity	molecular_function	0.0084561	0.12962	34	7162	292	114508	GO:0006090	pyruvate metabolic process	biological_process	0.44687	1	22	4846	476	114508	GO:1902600	hydrogen ion transmembrane transport	biological_process	0.99992	1	22	5284	906	114508	GO:0060589	nucleoside-triphosphatase regulator activity	molecular_function	0.37951	1	22	5064	442	114508	GO:0006486	protein glycosylation	biological_process	0.85511	1
GO:0044272	sulfur compound biosynthetic process	biological_process	0.17054	1	23	5275	390	114508	GO:0046156	siroheme metabolic process	biological_process	0.0084561	0.12962	34	7162	292	114508	GO:0006364	rRNA processing	biological_process	0.59852	1	22	4846	480	114508	GO:0004197	cysteine-type endopeptidase activity	molecular_function	0.033423	0.68091	21	5284	248	114508	GO:0004540	ribonuclease activity	molecular_function	0.52529	1	22	5064	493	114508	GO:0043413	macromolecule glycosylation	biological_process	0.85511	1
GO:0016023	cytoplasmic membrane-bounded vesicle	cellular_component	0.17881	1	23	5275	561	114508	GO:0006720	isoprenoid metabolic process	biological_process	0.0087687	0.13226	34	7162	376	114508	GO:0016072	rRNA metabolic process	biological_process	0.59852	1	22	4846	480	114508	GO:0009084	glutamine family amino acid biosynthetic process	biological_process	0.046075	0.76226	21	5284	268	114508	GO:0004497	monooxygenase activity	molecular_function	0.55112	1	22	5064	406	114508	GO:0042254	ribosome biogenesis	biological_process	0.96406	1
GO:0031988	membrane-bounded vesicle	cellular_component	0.19795	1	23	5275	568	114508	GO:0070972	protein localization to endoplasmic reticulum	biological_process	0.064232	0.59738	34	7162	448	114508	GO:0005507	copper ion binding	molecular_function	0.68716	1	22	4846	522	114508	GO:0016796	exonuclease activity, active with either ribo- or deoxyribonucleic acids and producing 5'-phosphomonoesters	molecular_function	0.43511	1	21	5284	407	114508	GO:0070008	serine-type exopeptidase activity	molecular_function	0.66243	1	22	5064	471	114508	GO:0022613	ribonucleoprotein complex biogenesis	biological_process	0.9848	1
GO:0031410	cytoplasmic vesicle	cellular_component	0.19919	1	23	5275	567	114508	GO:0006364	rRNA processing	biological_process	0.48173	1	34	7162	480	114508	GO:0006325	chromatin organization	biological_process	0.77501	1	22	4846	699	114508	GO:0016836	hydro-lyase activity	molecular_function	0.59521	1	21	5284	399	114508	GO:0007017	microtubule-based process	biological_process	0.78554	1	22	5064	698	114508	GO:0019028	viral capsid	cellular_component	0.99901	1
GO:0031982	vesicle	cellular_component	0.21936	1	23	5275	574	114508	GO:0016072	rRNA metabolic process	biological_process	0.48173	1	34	7162	480	114508	GO:0016831	carboxy-lyase activity	molecular_function	0.9852	1	22	4846	739	114508	GO:0009607	response to biotic stimulus	biological_process	0.63993	1	21	5284	364	114508	GO:0006366	transcription from RNA polymerase II promoter	biological_process	0.99684	1	22	5064	815	114508	GO:0016790	thiolester hydrolase activity	molecular_function	0.00088739	0.030482
GO:0015698	inorganic anion transport	biological_process	0.26745	1	23	5275	511	114508	GO:0000988	transcription factor activity, protein binding	molecular_function	0.99348	1	34	7162	740	114508	GO:0015078	hydrogen ion transmembrane transporter activity	molecular_function	0.99993	1	22	4846	951	114508	GO:0009101	glycoprotein biosynthetic process	biological_process	0.9476	1	21	5284	646	114508	GO:0003860	3-hydroxyisobutyryl-CoA hydrolase activity	molecular_function	5.6917e-06	0.0005151	21	5064	144	114508	GO:0030243	cellulose metabolic process	biological_process	0.03694	0.65353
GO:0031012	extracellular matrix	cellular_component	0.38391	1	23	5275	371	114508	GO:0005740	mitochondrial envelope	cellular_component	0.99883	1	34	7162	716	114508	GO:0008061	chitin binding	molecular_function	3.3223e-07	2.2335e-05	21	4846	89	114508	GO:0009100	glycoprotein metabolic process	biological_process	0.95874	1	21	5284	664	114508	GO:0016289	CoA hydrolase activity	molecular_function	5.6917e-06	0.0005151	21	5064	144	114508	GO:0016597	amino acid binding	molecular_function	0.050023	0.79372
GO:0006576	cellular biogenic amine metabolic process	biological_process	0.65383	1	23	5275	617	114508	GO:0044429	mitochondrial part	cellular_component	0.99973	1	34	7162	766	114508	GO:0006022	aminoglycan metabolic process	biological_process	0.0001152	0.0033883	21	4846	159	114508	GO:0006605	protein targeting	biological_process	0.99977	1	21	5284	897	114508	GO:0030243	cellulose metabolic process	biological_process	0.020942	0.38052	21	5064	355	114508	GO:0010181	FMN binding	molecular_function	0.064162	0.86072
GO:0044106	cellular amine metabolic process	biological_process	0.65383	1	23	5275	617	114508	GO:0045047	protein targeting to ER	biological_process	0.045361	0.46006	33	7162	432	114508	GO:0009110	vitamin biosynthetic process	biological_process	0.12826	1	21	4846	322	114508	GO:0019058	viral life cycle	biological_process	0.99988	1	21	5284	917	114508	GO:0010181	FMN binding	molecular_function	0.04014	0.56727	21	5064	288	114508	GO:0031406	carboxylic acid binding	molecular_function	0.072202	0.87766
GO:0003779	actin binding	molecular_function	0.66063	1	23	5275	486	114508	GO:0072599	establishment of protein localization to endoplasmic reticulum	biological_process	0.045361	0.46006	33	7162	432	114508	GO:0042364	water-soluble vitamin biosynthetic process	biological_process	0.12826	1	21	4846	322	114508	GO:0015698	inorganic anion transport	biological_process	0.54445	1	20	5284	511	114508	GO:0019354	siroheme biosynthetic process	biological_process	0.099748	0.95561	21	5064	292	114508	GO:0043177	organic acid binding	molecular_function	0.072202	0.87766
GO:0070008	serine-type exopeptidase activity	molecular_function	0.6937	1	23	5275	471	114508	GO:0006612	protein targeting to membrane	biological_process	0.059536	0.55708	33	7162	440	114508	GO:0006766	vitamin metabolic process	biological_process	0.13193	1	21	4846	324	114508	GO:0008514	organic anion transmembrane transporter activity	molecular_function	0.80744	1	20	5284	438	114508	GO:0043115	precorrin-2 dehydrogenase activity	molecular_function	0.099748	0.95561	21	5064	292	114508	GO:0043648	dicarboxylic acid metabolic process	biological_process	0.12146	1
GO:0008234	cysteine-type peptidase activity	molecular_function	0.79121	1	23	5275	528	114508	GO:0046903	secretion	biological_process	0.64276	1	33	7162	592	114508	GO:0006767	water-soluble vitamin metabolic process	biological_process	0.13193	1	21	4846	324	114508	GO:0003779	actin binding	molecular_function	0.85234	1	20	5284	486	114508	GO:0046156	siroheme metabolic process	biological_process	0.099748	0.95561	21	5064	292	114508	GO:1901681	sulfur compound binding	molecular_function	0.2446	1
GO:0019867	outer membrane	cellular_component	0.8927	1	23	5275	555	114508	GO:0016469	proton-transporting two-sector ATPase complex	cellular_component	0.99859	1	33	7162	835	114508	GO:0004857	enzyme inhibitor activity	molecular_function	0.30994	1	21	4846	335	114508	GO:0019318	hexose metabolic process	biological_process	0.95763	1	20	5284	614	114508	GO:0072509	divalent inorganic cation transmembrane transporter activity	molecular_function	0.32448	1	21	5064	336	114508	GO:0044272	sulfur compound biosynthetic process	biological_process	0.30052	1
GO:0048869	cellular developmental process	biological_process	0.999	1	23	5275	896	114508	GO:0009654	photosystem II oxygen evolving complex	cellular_component	3.2678e-06	0.00013144	32	7162	129	114508	GO:0006165	nucleoside diphosphate phosphorylation	biological_process	0.62634	1	21	4846	480	114508	GO:0044802	single-organism membrane organization	biological_process	0.99847	1	20	5284	790	114508	GO:0019031	viral envelope	cellular_component	0.7078	1	21	5064	498	114508	GO:0016023	cytoplasmic membrane-bounded vesicle	cellular_component	0.38065	1
GO:0044430	cytoskeletal part	cellular_component	0.99996	1	23	5275	1061	114508	GO:1990204	oxidoreductase complex	cellular_component	0.00060256	0.014249	32	7162	177	114508	GO:0009132	nucleoside diphosphate metabolic process	biological_process	0.62634	1	21	4846	480	114508	GO:0031966	mitochondrial membrane	cellular_component	0.99973	1	20	5284	690	114508	GO:0036338	viral membrane	cellular_component	0.7078	1	21	5064	498	114508	GO:0031988	membrane-bounded vesicle	cellular_component	0.40553	1
GO:0015925	galactosidase activity	molecular_function	1.4393e-05	0.00074435	22	5275	194	114508	GO:0009067	aspartate family amino acid biosynthetic process	biological_process	0.026764	0.31726	32	7162	351	114508	GO:0046939	nucleotide phosphorylation	biological_process	0.62634	1	21	4846	480	114508	GO:0061024	membrane organization	biological_process	0.99975	1	20	5284	840	114508	GO:0006928	movement of cell or subcellular component	biological_process	0.89626	1	21	5064	763	114508	GO:0031410	cytoplasmic vesicle	cellular_component	0.407	1
GO:0015994	chlorophyll metabolic process	biological_process	0.0020434	0.05724	22	5275	171	114508	GO:0016796	exonuclease activity, active with either ribo- or deoxyribonucleic acids and producing 5'-phosphomonoesters	molecular_function	0.17588	1	32	7162	407	114508	GO:0008757	S-adenosylmethionine-dependent methyltransferase activity	molecular_function	0.65368	1	21	4846	522	114508	GO:0034062	RNA polymerase activity	molecular_function	0.99987	1	20	5284	899	114508	GO:0016485	protein processing	biological_process	0.98278	1	21	5064	580	114508	GO:0031982	vesicle	cellular_component	0.43201	1
GO:0030659	cytoplasmic vesicle membrane	cellular_component	0.029672	0.4119	22	5275	458	114508	GO:0043566	structure-specific DNA binding	molecular_function	0.40426	1	32	7162	460	114508	GO:0006576	cellular biogenic amine metabolic process	biological_process	0.65482	1	21	4846	617	114508	GO:0033365	protein localization to organelle	biological_process	0.99996	1	20	5284	946	114508	GO:0051604	protein maturation	biological_process	0.98278	1	21	5064	580	114508	GO:0016836	hydro-lyase activity	molecular_function	0.56908	1
GO:0012506	vesicle membrane	cellular_component	0.035867	0.45251	22	5275	465	114508	GO:0007017	microtubule-based process	biological_process	0.77682	1	32	7162	698	114508	GO:0044106	cellular amine metabolic process	biological_process	0.65482	1	21	4846	617	114508	GO:0044257	cellular protein catabolic process	biological_process	0.99998	1	20	5284	853	114508	GO:0004190	aspartic-type endopeptidase activity	molecular_function	0.98607	1	21	5064	573	114508	GO:0007059	chromosome segregation	biological_process	0.7475	1
GO:0044433	cytoplasmic vesicle part	cellular_component	0.036284	0.45655	22	5275	464	114508	GO:0031966	mitochondrial membrane	cellular_component	0.99896	1	32	7162	690	114508	GO:0009405	pathogenesis	biological_process	0.68129	1	21	4846	586	114508	GO:0051603	proteolysis involved in cellular protein catabolic process	biological_process	0.99998	1	20	5284	853	114508	GO:0070001	aspartic-type peptidase activity	molecular_function	0.98607	1	21	5064	573	114508	GO:0022836	gated channel activity	molecular_function	0.85862	1
GO:0044282	small molecule catabolic process	biological_process	0.037367	0.46155	22	5275	367	114508	GO:0019028	viral capsid	cellular_component	0.99978	1	32	7162	864	114508	GO:0005996	monosaccharide metabolic process	biological_process	0.94154	1	21	4846	692	114508	GO:0030163	protein catabolic process	biological_process	1	1	20	5284	900	114508	GO:0015979	photosynthesis	biological_process	0.99996	1	21	5064	923	114508	GO:0051536	iron-sulfur cluster binding	molecular_function	0.99087	1
GO:0008757	S-adenosylmethionine-dependent methyltransferase activity	molecular_function	0.72211	1	22	5275	522	114508	GO:1902600	hydrogen ion transmembrane transport	biological_process	0.99997	1	32	7162	906	114508	GO:0004315	3-oxoacyl-[acyl-carrier-protein] synthase activity	molecular_function	3.9071e-06	0.0001768	20	4846	116	114508	GO:0005783	endoplasmic reticulum	cellular_component	1	1	20	5284	953	114508	GO:0015925	galactosidase activity	molecular_function	8.3281e-05	0.00552	20	5064	194	114508	GO:0051540	metal cluster binding	molecular_function	0.99087	1
GO:0006364	rRNA processing	biological_process	0.74544	1	22	5275	480	114508	GO:0005654	nucleoplasm	cellular_component	1	1	32	7162	1156	114508	GO:0004312	fatty acid synthase activity	molecular_function	6.0706e-06	0.00026354	20	4846	124	114508	GO:0006787	porphyrin-containing compound catabolic process	biological_process	0.001657	0.055305	19	5284	131	114508	GO:0016759	cellulose synthase activity	molecular_function	0.0022215	0.070639	20	5064	308	114508	GO:0006914	autophagy	biological_process	0.99995	1
GO:0016072	rRNA metabolic process	biological_process	0.74544	1	22	5275	480	114508	GO:0044451	nucleoplasm part	cellular_component	1	1	32	7162	1156	114508	GO:0016703	oxidoreductase activity, acting on single donors with incorporation of molecular oxygen, incorporation of one atom of oxygen (internal monooxygenases or internal mixed function oxidases)	molecular_function	0.00012656	0.0036096	20	4846	128	114508	GO:0033015	tetrapyrrole catabolic process	biological_process	0.001657	0.055305	19	5284	131	114508	GO:0016760	cellulose synthase (UDP-forming) activity	molecular_function	0.0022215	0.070639	20	5064	308	114508	GO:0044427	chromosomal part	cellular_component	0.99998	1
GO:0016567	protein ubiquitination	biological_process	0.87442	1	22	5275	762	114508	GO:0045735	nutrient reservoir activity	molecular_function	8.9681e-09	5.8617e-07	31	7162	94	114508	GO:0050661	NADP binding	molecular_function	0.19175	1	20	4846	353	114508	GO:0051187	cofactor catabolic process	biological_process	0.001657	0.055305	19	5284	131	114508	GO:0030244	cellulose biosynthetic process	biological_process	0.015036	0.29856	20	5064	336	114508	GO:0005694	chromosome	cellular_component	1	1
GO:0004190	aspartic-type endopeptidase activity	molecular_function	0.98687	1	22	5275	573	114508	GO:0004857	enzyme inhibitor activity	molecular_function	0.19728	1	31	7162	335	114508	GO:0016667	oxidoreductase activity, acting on a sulfur group of donors	molecular_function	0.46659	1	20	4846	311	114508	GO:0030659	cytoplasmic vesicle membrane	cellular_component	0.15913	1	19	5284	458	114508	GO:0004674	protein serine/threonine kinase activity	molecular_function	0.36627	1	20	5064	494	114508	GO:0006040	amino sugar metabolic process	biological_process	0.00065504	0.023713
GO:0070001	aspartic-type peptidase activity	molecular_function	0.98687	1	22	5275	573	114508	GO:0022836	gated channel activity	molecular_function	0.79292	1	31	7162	611	114508	GO:0060589	nucleoside-triphosphatase regulator activity	molecular_function	0.4873	1	20	4846	442	114508	GO:0012506	vesicle membrane	cellular_component	0.17948	1	19	5284	465	114508	GO:0006090	pyruvate metabolic process	biological_process	0.67293	1	20	5064	476	114508	GO:0030244	cellulose biosynthetic process	biological_process	0.029094	0.52459
GO:0016071	mRNA metabolic process	biological_process	1	1	22	5275	1141	114508	GO:0000003	reproduction	biological_process	0.79472	1	31	7162	529	114508	GO:0043414	macromolecule methylation	biological_process	0.50392	1	20	4846	465	114508	GO:0044433	cytoplasmic vesicle part	cellular_component	0.18072	1	19	5284	464	114508	GO:0000228	nuclear chromosome	cellular_component	0.73182	1	20	5064	546	114508	GO:0042651	thylakoid membrane	cellular_component	0.040221	0.6883
GO:0006040	amino sugar metabolic process	biological_process	0.00016385	0.0066471	21	5275	139	114508	GO:0016831	carboxy-lyase activity	molecular_function	0.99793	1	31	7162	739	114508	GO:0044724	single-organism carbohydrate catabolic process	biological_process	0.78482	1	20	4846	515	114508	GO:0048285	organelle fission	biological_process	0.21727	1	19	5284	356	114508	GO:0040011	locomotion	biological_process	0.78399	1	20	5064	546	114508	GO:0030976	thiamine pyrophosphate binding	molecular_function	0.10012	1
GO:0006787	porphyrin-containing compound catabolic process	biological_process	0.0003462	0.012437	21	5275	131	114508	GO:0030163	protein catabolic process	biological_process	1	1	31	7162	900	114508	GO:0032259	methylation	biological_process	0.89849	1	20	4846	586	114508	GO:1901681	sulfur compound binding	molecular_function	0.40983	1	19	5284	413	114508	GO:0044724	single-organism carbohydrate catabolic process	biological_process	0.8207	1	20	5064	515	114508	GO:0030659	cytoplasmic vesicle membrane	cellular_component	0.12668	1
GO:0033015	tetrapyrrole catabolic process	biological_process	0.0003462	0.012437	21	5275	131	114508	GO:0015078	hydrogen ion transmembrane transporter activity	molecular_function	1	1	31	7162	951	114508	GO:0015849	organic acid transport	biological_process	0.99982	1	20	4846	821	114508	GO:0016023	cytoplasmic membrane-bounded vesicle	cellular_component	0.55513	1	19	5284	561	114508	GO:0008237	metallopeptidase activity	molecular_function	0.90776	1	20	5064	745	114508	GO:0012506	vesicle membrane	cellular_component	0.14328	1
GO:0051187	cofactor catabolic process	biological_process	0.0003462	0.012437	21	5275	131	114508	GO:0006040	amino sugar metabolic process	biological_process	9.5002e-07	4.0644e-05	30	7162	139	114508	GO:0046942	carboxylic acid transport	biological_process	0.99982	1	20	4846	821	114508	GO:0031988	membrane-bounded vesicle	cellular_component	0.58164	1	19	5284	568	114508	GO:0048518	positive regulation of biological process	biological_process	0.97744	1	20	5064	621	114508	GO:0044433	cytoplasmic vesicle part	cellular_component	0.14429	1
GO:0016054	organic acid catabolic process	biological_process	0.014358	0.25672	21	5275	318	114508	GO:0016709	oxidoreductase activity, acting on paired donors, with incorporation or reduction of molecular oxygen, NAD(P)H as one donor, and incorporation of one atom of oxygen	molecular_function	0.0061139	0.1006	30	7162	252	114508	GO:0015711	organic anion transport	biological_process	0.99984	1	20	4846	825	114508	GO:0031410	cytoplasmic vesicle	cellular_component	0.58319	1	19	5284	567	114508	GO:0034357	photosynthetic membrane	cellular_component	0.99988	1	20	5064	847	114508	GO:0019842	vitamin binding	molecular_function	0.20525	1
GO:0046395	carboxylic acid catabolic process	biological_process	0.014358	0.25672	21	5275	318	114508	GO:0001871	pattern binding	molecular_function	0.054508	0.52949	30	7162	367	114508	GO:0005694	chromosome	cellular_component	1	1	20	4846	1254	114508	GO:0031982	vesicle	cellular_component	0.60904	1	19	5284	574	114508	GO:0009579	thylakoid	cellular_component	0.99993	1	20	5064	857	114508	GO:0009522	photosystem I	cellular_component	0.2553	1
GO:0016709	oxidoreductase activity, acting on paired donors, with incorporation or reduction of molecular oxygen, NAD(P)H as one donor, and incorporation of one atom of oxygen	molecular_function	0.034235	0.44383	21	5275	252	114508	GO:0030247	polysaccharide binding	molecular_function	0.054508	0.52949	30	7162	367	114508	GO:0006030	chitin metabolic process	biological_process	7.5473e-07	4.2792e-05	19	4846	94	114508	GO:0015171	amino acid transmembrane transporter activity	molecular_function	0.67003	1	19	5284	379	114508	GO:0044436	thylakoid part	cellular_component	0.99993	1	20	5064	857	114508	GO:0004540	ribonuclease activity	molecular_function	0.74112	1
GO:0008299	isoprenoid biosynthetic process	biological_process	0.1057	0.95107	21	5275	367	114508	GO:0006613	cotranslational protein targeting to membrane	biological_process	0.095349	0.77498	30	7162	422	114508	GO:1901071	glucosamine-containing compound metabolic process	biological_process	7.5473e-07	4.2792e-05	19	4846	94	114508	GO:0016568	chromatin modification	biological_process	0.69304	1	19	5284	590	114508	GO:0006040	amino sugar metabolic process	biological_process	0.00060165	0.023019	19	5064	139	114508	GO:0006644	phospholipid metabolic process	biological_process	0.8643	1
GO:0006720	isoprenoid metabolic process	biological_process	0.13057	1	21	5275	376	114508	GO:0006614	SRP-dependent cotranslational protein targeting to membrane	biological_process	0.095349	0.77498	30	7162	422	114508	GO:0008677	2-dehydropantoate 2-reductase activity	molecular_function	0.04813	0.48294	19	4846	270	114508	GO:0005342	organic acid transmembrane transporter activity	molecular_function	0.76468	1	19	5284	392	114508	GO:0009725	response to hormone	biological_process	0.002291	0.071399	19	5064	285	114508	GO:0032259	methylation	biological_process	0.94394	1
GO:0044703	multi-organism reproductive process	biological_process	0.15623	1	21	5275	403	114508	GO:0009605	response to external stimulus	biological_process	0.5914	1	30	7162	452	114508	GO:0030659	cytoplasmic vesicle membrane	cellular_component	0.062327	0.59154	19	4846	458	114508	GO:0046943	carboxylic acid transmembrane transporter activity	molecular_function	0.76468	1	19	5284	392	114508	GO:0009719	response to endogenous stimulus	biological_process	0.0035124	0.10462	19	5064	296	114508	GO:0016879	ligase activity, forming carbon-nitrogen bonds	molecular_function	0.96999	1
GO:0016568	chromatin modification	biological_process	0.46173	1	21	5275	590	114508	GO:0007059	chromosome segregation	biological_process	0.71089	1	30	7162	529	114508	GO:0012506	vesicle membrane	cellular_component	0.072821	0.66414	19	4846	465	114508	GO:0006644	phospholipid metabolic process	biological_process	0.92014	1	19	5284	523	114508	GO:0009311	oligosaccharide metabolic process	biological_process	0.35465	1	19	5064	482	114508	GO:0061695	transferase complex, transferring phosphorus-containing groups	cellular_component	0.98762	1
GO:0016667	oxidoreductase activity, acting on a sulfur group of donors	molecular_function	0.52254	1	21	5275	311	114508	GO:0009405	pathogenesis	biological_process	0.77708	1	30	7162	586	114508	GO:0044433	cytoplasmic vesicle part	cellular_component	0.073536	0.66678	19	4846	464	114508	GO:0015630	microtubule cytoskeleton	cellular_component	0.94377	1	19	5284	582	114508	GO:0042398	cellular modified amino acid biosynthetic process	biological_process	0.39438	1	19	5064	322	114508	GO:0072522	purine-containing compound biosynthetic process	biological_process	0.99904	1
GO:0008514	organic anion transmembrane transporter activity	molecular_function	0.76185	1	21	5275	438	114508	GO:0006928	movement of cell or subcellular component	biological_process	0.92403	1	30	7162	763	114508	GO:0016023	cytoplasmic membrane-bounded vesicle	cellular_component	0.34203	1	19	4846	561	114508	GO:0006928	movement of cell or subcellular component	biological_process	0.97144	1	19	5284	763	114508	GO:0016796	exonuclease activity, active with either ribo- or deoxyribonucleic acids and producing 5'-phosphomonoesters	molecular_function	0.54805	1	19	5064	407	114508	GO:0006366	transcription from RNA polymerase II promoter	biological_process	0.99925	1
GO:0016485	protein processing	biological_process	0.9904	1	21	5275	580	114508	GO:0042175	nuclear outer membrane-endoplasmic reticulum membrane network	cellular_component	0.98623	1	30	7162	570	114508	GO:0031988	membrane-bounded vesicle	cellular_component	0.36684	1	19	4846	568	114508	GO:0032259	methylation	biological_process	0.97225	1	19	5284	586	114508	GO:0015698	inorganic anion transport	biological_process	0.5515	1	19	5064	511	114508	GO:0016469	proton-transporting two-sector ATPase complex	cellular_component	0.99948	1
GO:0051604	protein maturation	biological_process	0.9904	1	21	5275	580	114508	GO:0044257	cellular protein catabolic process	biological_process	0.99999	1	30	7162	853	114508	GO:0031410	cytoplasmic vesicle	cellular_component	0.36846	1	19	4846	567	114508	GO:0016879	ligase activity, forming carbon-nitrogen bonds	molecular_function	0.98703	1	19	5284	615	114508	GO:0044454	nuclear chromosome part	cellular_component	0.65055	1	19	5064	495	114508	GO:0044707	single-multicellular organism process	biological_process	0.99986	1
GO:0016831	carboxy-lyase activity	molecular_function	0.99782	1	21	5275	739	114508	GO:0051603	proteolysis involved in cellular protein catabolic process	biological_process	0.99999	1	30	7162	853	114508	GO:0031982	vesicle	cellular_component	0.3936	1	19	4846	574	114508	GO:0006511	ubiquitin-dependent protein catabolic process	biological_process	0.99967	1	19	5284	780	114508	GO:0005794	Golgi apparatus	cellular_component	0.69803	1	19	5064	567	114508	GO:0032268	regulation of cellular protein metabolic process	biological_process	1	1
GO:0008061	chitin binding	molecular_function	4.7838e-06	0.00033601	20	5275	89	114508	GO:0004315	3-oxoacyl-[acyl-carrier-protein] synthase activity	molecular_function	1.6896e-08	1.0065e-06	29	7162	116	114508	GO:0006096	glycolytic process	biological_process	0.67238	1	19	4846	463	114508	GO:0019941	modification-dependent protein catabolic process	biological_process	0.99967	1	19	5284	780	114508	GO:0015988	energy coupled proton transmembrane transport, against electrochemical gradient	biological_process	0.87294	1	19	5064	591	114508	GO:0051246	regulation of protein metabolic process	biological_process	1	1
GO:0015996	chlorophyll catabolic process	biological_process	0.00039268	0.013894	20	5275	123	114508	GO:0004312	fatty acid synthase activity	molecular_function	3.6433e-08	2.1167e-06	29	7162	124	114508	GO:0006757	ATP generation from ADP	biological_process	0.67238	1	19	4846	463	114508	GO:0043632	modification-dependent macromolecule catabolic process	biological_process	0.99967	1	19	5284	780	114508	GO:0015991	ATP hydrolysis coupled proton transport	biological_process	0.87294	1	19	5064	591	114508	GO:0016762	xyloglucan:xyloglucosyl transferase activity	molecular_function	1.7776e-06	0.00013493
GO:0047746	chlorophyllase activity	molecular_function	0.00039268	0.013894	20	5275	123	114508	GO:0045229	external encapsulating structure organization	biological_process	6.7129e-05	0.0019381	29	7162	182	114508	GO:0009135	purine nucleoside diphosphate metabolic process	biological_process	0.67238	1	19	4846	463	114508	GO:0016469	proton-transporting two-sector ATPase complex	cellular_component	0.99988	1	19	5284	835	114508	GO:0004519	endonuclease activity	molecular_function	0.88063	1	19	5064	540	114508	GO:0048046	apoplast	cellular_component	1.7776e-06	0.00013493
GO:0046149	pigment catabolic process	biological_process	0.00043231	0.014959	20	5275	124	114508	GO:0031410	cytoplasmic vesicle	cellular_component	0.32897	1	29	7162	567	114508	GO:0009179	purine ribonucleoside diphosphate metabolic process	biological_process	0.67238	1	19	4846	463	114508	GO:0006457	protein folding	biological_process	0.99993	1	19	5284	748	114508	GO:0090150	establishment of protein localization to membrane	biological_process	0.90978	1	19	5064	604	114508	GO:0003860	3-hydroxyisobutyryl-CoA hydrolase activity	molecular_function	0.00026149	0.010701
GO:0008483	transaminase activity	molecular_function	0.00086097	0.027752	20	5275	151	114508	GO:0031982	vesicle	cellular_component	0.35878	1	29	7162	574	114508	GO:0009185	ribonucleoside diphosphate metabolic process	biological_process	0.67238	1	19	4846	463	114508	GO:1902580	single-organism cellular localization	biological_process	0.99999	1	19	5284	966	114508	GO:0072657	protein localization to membrane	biological_process	0.91059	1	19	5064	605	114508	GO:0016289	CoA hydrolase activity	molecular_function	0.00026149	0.010701
GO:0016769	transferase activity, transferring nitrogenous groups	molecular_function	0.0011086	0.034276	20	5275	154	114508	GO:0015631	tubulin binding	molecular_function	0.57272	1	29	7162	634	114508	GO:0046031	ADP metabolic process	biological_process	0.67238	1	19	4846	463	114508	GO:0032268	regulation of cellular protein metabolic process	biological_process	1	1	19	5284	1560	114508	GO:0000003	reproduction	biological_process	0.91947	1	19	5064	529	114508	GO:0004866	endopeptidase inhibitor activity	molecular_function	0.00058881	0.021648
GO:0030120	vesicle coat	cellular_component	0.058524	0.61891	20	5275	453	114508	GO:0015980	energy derivation by oxidation of organic compounds	biological_process	0.71825	1	29	7162	543	114508	GO:0003857	3-hydroxyacyl-CoA dehydrogenase activity	molecular_function	0.87889	1	19	4846	511	114508	GO:0051246	regulation of protein metabolic process	biological_process	1	1	19	5284	1581	114508	GO:0061695	transferase complex, transferring phosphorus-containing groups	cellular_component	0.99194	1	19	5064	674	114508	GO:0061135	endopeptidase regulator activity	molecular_function	0.00058881	0.021648
GO:0030135	coated vesicle	cellular_component	0.058524	0.61891	20	5275	453	114508	GO:0006576	cellular biogenic amine metabolic process	biological_process	0.82575	1	29	7162	617	114508	GO:0004872	receptor activity	molecular_function	0.97596	1	19	4846	797	114508	GO:1901700	response to oxygen-containing compound	biological_process	0.00088897	0.033468	18	5284	128	114508	GO:0009163	nucleoside biosynthetic process	biological_process	0.99396	1	19	5064	552	114508	GO:0030414	peptidase inhibitor activity	molecular_function	0.00095158	0.032217
GO:0030662	coated vesicle membrane	cellular_component	0.058524	0.61891	20	5275	453	114508	GO:0044106	cellular amine metabolic process	biological_process	0.82575	1	29	7162	617	114508	GO:0004190	aspartic-type endopeptidase activity	molecular_function	0.99191	1	19	4846	573	114508	GO:0006040	amino sugar metabolic process	biological_process	0.0023394	0.073888	18	5284	139	114508	GO:0042455	ribonucleoside biosynthetic process	biological_process	0.99396	1	19	5064	552	114508	GO:0061134	peptidase regulator activity	molecular_function	0.00095158	0.032217
GO:0004096	catalase activity	molecular_function	0.12375	1	20	5275	243	114508	GO:0044432	endoplasmic reticulum part	cellular_component	0.99702	1	29	7162	594	114508	GO:0070001	aspartic-type peptidase activity	molecular_function	0.99191	1	19	4846	573	114508	GO:0010035	response to inorganic substance	biological_process	0.002556	0.080189	18	5284	142	114508	GO:1901659	glycosyl compound biosynthetic process	biological_process	0.99413	1	19	5064	553	114508	GO:0009073	aromatic amino acid family biosynthetic process	biological_process	0.0012819	0.042185
GO:1901681	sulfur compound binding	molecular_function	0.31174	1	20	5275	413	114508	GO:0006366	transcription from RNA polymerase II promoter	biological_process	0.99983	1	29	7162	815	114508	GO:0034062	RNA polymerase activity	molecular_function	0.99953	1	19	4846	899	114508	GO:0006022	aminoglycan metabolic process	biological_process	0.0044204	0.12457	18	5284	159	114508	GO:0051082	unfolded protein binding	molecular_function	0.99864	1	19	5064	743	114508	GO:0016624	oxidoreductase activity, acting on the aldehyde or oxo group of donors, disulfide as acceptor	molecular_function	0.009777	0.24474
GO:0005578	proteinaceous extracellular matrix	cellular_component	0.53101	1	20	5275	348	114508	GO:0006022	aminoglycan metabolic process	biological_process	2.7411e-05	0.0008875	28	7162	159	114508	GO:0044707	single-multicellular organism process	biological_process	0.99984	1	19	4846	851	114508	GO:0030120	vesicle coat	cellular_component	0.18458	1	18	5284	453	114508	GO:0072522	purine-containing compound biosynthetic process	biological_process	0.99951	1	19	5064	659	114508	GO:0030258	lipid modification	biological_process	0.073293	0.87766
GO:0004857	enzyme inhibitor activity	molecular_function	0.54419	1	20	5275	335	114508	GO:0071555	cell wall organization	biological_process	0.00010817	0.00303	28	7162	178	114508	GO:0043623	cellular protein complex assembly	biological_process	0.99999	1	19	4846	1004	114508	GO:0030135	coated vesicle	cellular_component	0.18458	1	18	5284	453	114508	GO:0009521	photosystem	cellular_component	0.99979	1	19	5064	807	114508	GO:0030120	vesicle coat	cellular_component	0.15277	1
GO:0009127	purine nucleoside monophosphate biosynthetic process	biological_process	0.75336	1	20	5275	400	114508	GO:0015035	protein disulfide oxidoreductase activity	molecular_function	0.036736	0.39651	28	7162	232	114508	GO:0004506	squalene monooxygenase activity	molecular_function	7.8146e-05	0.0024036	18	4846	125	114508	GO:0030662	coated vesicle membrane	cellular_component	0.18458	1	18	5284	453	114508	GO:0071555	cell wall organization	biological_process	0.0050097	0.13171	18	5064	178	114508	GO:0030135	coated vesicle	cellular_component	0.15277	1
GO:0009168	purine ribonucleoside monophosphate biosynthetic process	biological_process	0.75336	1	20	5275	400	114508	GO:0015036	disulfide oxidoreductase activity	molecular_function	0.036736	0.39651	28	7162	232	114508	GO:0009628	response to abiotic stimulus	biological_process	9.0662e-05	0.0027705	18	4846	154	114508	GO:0010181	FMN binding	molecular_function	0.20607	1	18	5284	288	114508	GO:0045229	external encapsulating structure organization	biological_process	0.0065059	0.16373	18	5064	182	114508	GO:0030662	coated vesicle membrane	cellular_component	0.15277	1
GO:0009156	ribonucleoside monophosphate biosynthetic process	biological_process	0.75737	1	20	5275	403	114508	GO:0009522	photosystem I	cellular_component	0.11028	0.83839	28	7162	458	114508	GO:0009073	aromatic amino acid family biosynthetic process	biological_process	0.00080168	0.017712	18	4846	155	114508	GO:0016765	transferase activity, transferring alkyl or aryl (other than methyl) groups	molecular_function	0.68701	1	18	5284	366	114508	GO:0008677	2-dehydropantoate 2-reductase activity	molecular_function	0.096499	0.94021	18	5064	270	114508	GO:0001871	pattern binding	molecular_function	0.28767	1
GO:0009124	nucleoside monophosphate biosynthetic process	biological_process	0.75857	1	20	5275	404	114508	GO:1901681	sulfur compound binding	molecular_function	0.23585	1	28	7162	413	114508	GO:0006787	porphyrin-containing compound catabolic process	biological_process	0.0021975	0.040597	18	4846	131	114508	GO:0016667	oxidoreductase activity, acting on a sulfur group of donors	molecular_function	0.74873	1	18	5284	311	114508	GO:0005741	mitochondrial outer membrane	cellular_component	0.22165	1	18	5064	270	114508	GO:0030247	polysaccharide binding	molecular_function	0.28767	1
GO:0015980	energy derivation by oxidation of organic compounds	biological_process	0.78268	1	20	5275	543	114508	GO:0016023	cytoplasmic membrane-bounded vesicle	cellular_component	0.37106	1	28	7162	561	114508	GO:0033015	tetrapyrrole catabolic process	biological_process	0.0021975	0.040597	18	4846	131	114508	GO:0046903	secretion	biological_process	0.95713	1	18	5284	592	114508	GO:0031968	organelle outer membrane	cellular_component	0.22165	1	18	5064	270	114508	GO:0042995	cell projection	cellular_component	0.44358	1
GO:0007059	chromosome segregation	biological_process	0.82845	1	20	5275	529	114508	GO:0045333	cellular respiration	biological_process	0.38474	1	28	7162	438	114508	GO:0051187	cofactor catabolic process	biological_process	0.0021975	0.040597	18	4846	131	114508	GO:0022836	gated channel activity	molecular_function	0.96578	1	18	5284	611	114508	GO:0008654	phospholipid biosynthetic process	biological_process	0.48084	1	18	5064	359	114508	GO:0009892	negative regulation of metabolic process	biological_process	0.47585	1
GO:0046903	secretion	biological_process	0.89121	1	20	5275	592	114508	GO:0031988	membrane-bounded vesicle	cellular_component	0.40218	1	28	7162	568	114508	GO:0009072	aromatic amino acid family metabolic process	biological_process	0.063301	0.59939	18	4846	242	114508	GO:0006486	protein glycosylation	biological_process	0.97989	1	18	5284	617	114508	GO:0016667	oxidoreductase activity, acting on a sulfur group of donors	molecular_function	0.69614	1	18	5064	311	114508	GO:0015171	amino acid transmembrane transporter activity	molecular_function	0.65876	1
GO:0003712	transcription cofactor activity	molecular_function	0.92112	1	20	5275	528	114508	GO:0060589	nucleoside-triphosphatase regulator activity	molecular_function	0.584	1	28	7162	442	114508	GO:0004674	protein serine/threonine kinase activity	molecular_function	0.44331	1	18	4846	494	114508	GO:0043413	macromolecule glycosylation	biological_process	0.97989	1	18	5284	617	114508	GO:0004222	metalloendopeptidase activity	molecular_function	0.73479	1	18	5064	551	114508	GO:0006270	DNA replication initiation	biological_process	0.69241	1
GO:0000989	transcription factor activity, transcription factor binding	molecular_function	0.92292	1	20	5275	529	114508	GO:0048193	Golgi vesicle transport	biological_process	0.98347	1	28	7162	749	114508	GO:0009142	nucleoside triphosphate biosynthetic process	biological_process	0.71025	1	18	4846	364	114508	GO:0016071	mRNA metabolic process	biological_process	1	1	18	5284	1141	114508	GO:0009605	response to external stimulus	biological_process	0.85583	1	18	5064	452	114508	GO:0005342	organic acid transmembrane transporter activity	molecular_function	0.74995	1
GO:0000775	chromosome, centromeric region	cellular_component	0.94817	1	20	5275	580	114508	GO:0005789	endoplasmic reticulum membrane	cellular_component	0.99379	1	28	7162	559	114508	GO:0009145	purine nucleoside triphosphate biosynthetic process	biological_process	0.71025	1	18	4846	364	114508	GO:0005654	nucleoplasm	cellular_component	1	1	18	5284	1156	114508	GO:0015980	energy derivation by oxidation of organic compounds	biological_process	0.85816	1	18	5064	543	114508	GO:0046943	carboxylic acid transmembrane transporter activity	molecular_function	0.74995	1
GO:0098687	chromosomal region	cellular_component	0.96299	1	20	5275	597	114508	GO:0006352	DNA-templated transcription, initiation	biological_process	0.9998	1	28	7162	726	114508	GO:0009201	ribonucleoside triphosphate biosynthetic process	biological_process	0.71025	1	18	4846	364	114508	GO:0044451	nucleoplasm part	cellular_component	1	1	18	5284	1156	114508	GO:0046903	secretion	biological_process	0.93613	1	18	5064	592	114508	GO:0065009	regulation of molecular function	biological_process	0.75528	1
GO:0038023	signaling receptor activity	molecular_function	0.96872	1	20	5275	759	114508	GO:0006511	ubiquitin-dependent protein catabolic process	biological_process	0.99983	1	28	7162	780	114508	GO:0009206	purine ribonucleoside triphosphate biosynthetic process	biological_process	0.71025	1	18	4846	364	114508	GO:0001101	response to acid chemical	biological_process	0.00016571	0.0076088	17	5284	108	114508	GO:0032259	methylation	biological_process	0.97277	1	18	5064	586	114508	GO:0006261	DNA-dependent DNA replication	biological_process	0.77744	1
GO:0004872	receptor activity	molecular_function	0.98681	1	20	5275	797	114508	GO:0019941	modification-dependent protein catabolic process	biological_process	0.99983	1	28	7162	780	114508	GO:0009127	purine nucleoside monophosphate biosynthetic process	biological_process	0.77713	1	18	4846	400	114508	GO:0009628	response to abiotic stimulus	biological_process	0.00082942	0.031734	17	5284	154	114508	GO:0048519	negative regulation of biological process	biological_process	0.97614	1	18	5064	632	114508	GO:0003779	actin binding	molecular_function	0.88655	1
GO:0005102	receptor binding	molecular_function	0.9895	1	20	5275	704	114508	GO:0043632	modification-dependent macromolecule catabolic process	biological_process	0.99983	1	28	7162	780	114508	GO:0009168	purine ribonucleoside monophosphate biosynthetic process	biological_process	0.77713	1	18	4846	400	114508	GO:0015996	chlorophyll catabolic process	biological_process	0.0046966	0.13078	17	5284	123	114508	GO:0038023	signaling receptor activity	molecular_function	0.98788	1	18	5064	759	114508	GO:0006575	cellular modified amino acid metabolic process	biological_process	0.89782	1
GO:0008135	translation factor activity, RNA binding	molecular_function	0.99099	1	20	5275	565	114508	GO:0044433	cytoplasmic vesicle part	cellular_component	0.084292	0.71461	27	7162	464	114508	GO:0009156	ribonucleoside monophosphate biosynthetic process	biological_process	0.78065	1	18	4846	403	114508	GO:0047746	chlorophyllase activity	molecular_function	0.0046966	0.13078	17	5284	123	114508	GO:0004872	receptor activity	molecular_function	0.99527	1	18	5064	797	114508	GO:0042451	purine nucleoside biosynthetic process	biological_process	0.99372	1
GO:0006511	ubiquitin-dependent protein catabolic process	biological_process	0.99932	1	20	5275	780	114508	GO:0006855	drug transmembrane transport	biological_process	0.21429	1	27	7162	324	114508	GO:0009124	nucleoside monophosphate biosynthetic process	biological_process	0.78168	1	18	4846	404	114508	GO:0046149	pigment catabolic process	biological_process	0.0050539	0.13951	17	5284	124	114508	GO:0042451	purine nucleoside biosynthetic process	biological_process	0.99616	1	18	5064	547	114508	GO:0046129	purine ribonucleoside biosynthetic process	biological_process	0.99372	1
GO:0019941	modification-dependent protein catabolic process	biological_process	0.99932	1	20	5275	780	114508	GO:0015893	drug transport	biological_process	0.21429	1	27	7162	324	114508	GO:0015297	antiporter activity	molecular_function	0.88716	1	18	4846	564	114508	GO:0006721	terpenoid metabolic process	biological_process	0.049973	0.7972	17	5284	284	114508	GO:0046129	purine ribonucleoside biosynthetic process	biological_process	0.99616	1	18	5064	547	114508	GO:0009163	nucleoside biosynthetic process	biological_process	0.99471	1
GO:0043632	modification-dependent macromolecule catabolic process	biological_process	0.99932	1	20	5275	780	114508	GO:0015238	drug transmembrane transporter activity	molecular_function	0.21624	1	27	7162	325	114508	GO:0000003	reproduction	biological_process	0.92232	1	18	4846	529	114508	GO:0016114	terpenoid biosynthetic process	biological_process	0.049973	0.7972	17	5284	284	114508	GO:0006511	ubiquitin-dependent protein catabolic process	biological_process	0.99962	1	18	5064	780	114508	GO:0042455	ribonucleoside biosynthetic process	biological_process	0.99471	1
GO:0006352	DNA-templated transcription, initiation	biological_process	0.99939	1	20	5275	726	114508	GO:0090484	drug transporter activity	molecular_function	0.21624	1	27	7162	325	114508	GO:0004527	exonuclease activity	molecular_function	0.93915	1	18	4846	600	114508	GO:0015994	chlorophyll metabolic process	biological_process	0.05056	0.80384	17	5284	171	114508	GO:0019941	modification-dependent protein catabolic process	biological_process	0.99962	1	18	5064	780	114508	GO:1901659	glycosyl compound biosynthetic process	biological_process	0.99486	1
GO:0034062	RNA polymerase activity	molecular_function	0.99983	1	20	5275	899	114508	GO:0042493	response to drug	biological_process	0.25384	1	27	7162	330	114508	GO:0038023	signaling receptor activity	molecular_function	0.96817	1	18	4846	759	114508	GO:0003774	motor activity	molecular_function	0.24639	1	17	5284	466	114508	GO:0043632	modification-dependent macromolecule catabolic process	biological_process	0.99962	1	18	5064	780	114508	GO:0004190	aspartic-type endopeptidase activity	molecular_function	0.99589	1
GO:0044707	single-multicellular organism process	biological_process	0.99995	1	20	5275	851	114508	GO:0044459	plasma membrane part	cellular_component	0.89368	1	27	7162	579	114508	GO:0016485	protein processing	biological_process	0.99445	1	18	4846	580	114508	GO:0030976	thiamine pyrophosphate binding	molecular_function	0.2758	1	17	5284	338	114508	GO:0044707	single-multicellular organism process	biological_process	0.99997	1	18	5064	851	114508	GO:0070001	aspartic-type peptidase activity	molecular_function	0.99589	1
GO:0030258	lipid modification	biological_process	0.063116	0.65568	19	5275	267	114508	GO:0015630	microtubule cytoskeleton	cellular_component	0.9446	1	27	7162	582	114508	GO:0051604	protein maturation	biological_process	0.99445	1	18	4846	580	114508	GO:0034655	nucleobase-containing compound catabolic process	biological_process	0.39586	1	17	5284	305	114508	GO:0008061	chitin binding	molecular_function	0.00011037	0.006697	17	5064	89	114508	GO:0043623	cellular protein complex assembly	biological_process	1	1
GO:0009072	aromatic amino acid family metabolic process	biological_process	0.071165	0.70211	19	5275	242	114508	GO:0019867	outer membrane	cellular_component	0.98303	1	27	7162	555	114508	GO:0005216	ion channel activity	molecular_function	0.99973	1	18	4846	949	114508	GO:0043648	dicarboxylic acid metabolic process	biological_process	0.41561	1	17	5284	325	114508	GO:0000956	nuclear-transcribed mRNA catabolic process	biological_process	0.00012423	0.0073081	17	5064	115	114508	GO:0030599	pectinesterase activity	molecular_function	1.1473e-05	0.00081805
GO:0004197	cysteine-type endopeptidase activity	molecular_function	0.098	0.89602	19	5275	248	114508	GO:0006164	purine nucleotide biosynthetic process	biological_process	0.9944	1	27	7162	551	114508	GO:0022838	substrate-specific channel activity	molecular_function	0.99973	1	18	4846	949	114508	GO:0019842	vitamin binding	molecular_function	0.45054	1	17	5284	372	114508	GO:0009628	response to abiotic stimulus	biological_process	0.00064152	0.024152	17	5064	154	114508	GO:0042545	cell wall modification	biological_process	1.1473e-05	0.00081805
GO:0003993	acid phosphatase activity	molecular_function	0.10824	0.96658	19	5275	294	114508	GO:0016485	protein processing	biological_process	0.99758	1	27	7162	580	114508	GO:0015267	channel activity	molecular_function	0.99975	1	18	4846	955	114508	GO:0001871	pattern binding	molecular_function	0.45348	1	17	5284	367	114508	GO:0003995	acyl-CoA dehydrogenase activity	molecular_function	0.01122	0.24	17	5064	204	114508	GO:0004611	phosphoenolpyruvate carboxykinase activity	molecular_function	0.0065131	0.17317
GO:0030976	thiamine pyrophosphate binding	molecular_function	0.13098	1	19	5275	338	114508	GO:0051604	protein maturation	biological_process	0.99758	1	27	7162	580	114508	GO:0022803	passive transmembrane transporter activity	molecular_function	0.99975	1	18	4846	955	114508	GO:0030247	polysaccharide binding	molecular_function	0.45348	1	17	5284	367	114508	GO:0006402	mRNA catabolic process	biological_process	0.040131	0.56727	17	5064	223	114508	GO:0015079	potassium ion transmembrane transporter activity	molecular_function	0.11964	1
GO:0016645	oxidoreductase activity, acting on the CH-NH group of donors	molecular_function	0.16515	1	19	5275	284	114508	GO:0030659	cytoplasmic vesicle membrane	cellular_component	0.10313	0.81633	26	7162	458	114508	GO:0006914	autophagy	biological_process	0.99999	1	18	4846	1001	114508	GO:0015103	inorganic anion transmembrane transporter activity	molecular_function	0.48577	1	17	5284	428	114508	GO:0006401	RNA catabolic process	biological_process	0.050117	0.64794	17	5064	232	114508	GO:0016709	oxidoreductase activity, acting on paired donors, with incorporation or reduction of molecular oxygen, NAD(P)H as one donor, and incorporation of one atom of oxygen	molecular_function	0.15186	1
GO:0019842	vitamin binding	molecular_function	0.26265	1	19	5275	372	114508	GO:0012506	vesicle membrane	cellular_component	0.12143	0.8915	26	7162	465	114508	GO:0044427	chromosomal part	cellular_component	0.99999	1	18	4846	1020	114508	GO:0009311	oligosaccharide metabolic process	biological_process	0.61566	1	17	5284	482	114508	GO:0008047	enzyme activator activity	molecular_function	0.10087	0.95561	17	5064	275	114508	GO:0016645	oxidoreductase activity, acting on the CH-NH group of donors	molecular_function	0.24677	1
GO:0015103	inorganic anion transmembrane transporter activity	molecular_function	0.27814	1	19	5275	428	114508	GO:0010033	response to organic substance	biological_process	0.1477	1	26	7162	399	114508	GO:0006032	chitin catabolic process	biological_process	4.1398e-07	2.5807e-05	17	4846	56	114508	GO:0043414	macromolecule methylation	biological_process	0.8672	1	17	5284	465	114508	GO:0015103	inorganic anion transmembrane transporter activity	molecular_function	0.40726	1	17	5064	428	114508	GO:0006855	drug transmembrane transport	biological_process	0.42006	1
GO:0070972	protein localization to endoplasmic reticulum	biological_process	0.52345	1	19	5275	448	114508	GO:0004185	serine-type carboxypeptidase activity	molecular_function	0.46443	1	26	7162	307	114508	GO:0046348	amino sugar catabolic process	biological_process	4.1398e-07	2.5807e-05	17	4846	56	114508	GO:0051301	cell division	biological_process	0.91151	1	17	5284	498	114508	GO:0009110	vitamin biosynthetic process	biological_process	0.49199	1	17	5064	322	114508	GO:0015893	drug transport	biological_process	0.42006	1
GO:0045333	cellular respiration	biological_process	0.55475	1	19	5275	438	114508	GO:0004180	carboxypeptidase activity	molecular_function	0.61553	1	26	7162	332	114508	GO:1901072	glucosamine-containing compound catabolic process	biological_process	4.1398e-07	2.5807e-05	17	4846	56	114508	GO:0009605	response to external stimulus	biological_process	0.92748	1	17	5284	452	114508	GO:0042364	water-soluble vitamin biosynthetic process	biological_process	0.49199	1	17	5064	322	114508	GO:0015238	drug transmembrane transporter activity	molecular_function	0.42217	1
GO:0015171	amino acid transmembrane transporter activity	molecular_function	0.69504	1	19	5275	379	114508	GO:0032259	methylation	biological_process	0.98512	1	26	7162	586	114508	GO:0006026	aminoglycan catabolic process	biological_process	2.7822e-06	0.0001336	17	4846	66	114508	GO:0015980	energy derivation by oxidation of organic compounds	biological_process	0.9339	1	17	5284	543	114508	GO:0006766	vitamin metabolic process	biological_process	0.49886	1	17	5064	324	114508	GO:0090484	drug transporter activity	molecular_function	0.42217	1
GO:0005794	Golgi apparatus	cellular_component	0.73508	1	19	5275	567	114508	GO:0048519	negative regulation of biological process	biological_process	0.98608	1	26	7162	632	114508	GO:0016160	amylase activity	molecular_function	0.00020888	0.0056494	17	4846	183	114508	GO:0000228	nuclear chromosome	cellular_component	0.93419	1	17	5284	546	114508	GO:0006767	water-soluble vitamin metabolic process	biological_process	0.49886	1	17	5064	324	114508	GO:0042493	response to drug	biological_process	0.46042	1
GO:0005342	organic acid transmembrane transporter activity	molecular_function	0.7868	1	19	5275	392	114508	GO:0009152	purine ribonucleotide biosynthetic process	biological_process	0.9918	1	26	7162	523	114508	GO:0009085	lysine biosynthetic process	biological_process	0.000412	0.010426	17	4846	121	114508	GO:0032940	secretion by cell	biological_process	0.94566	1	17	5284	553	114508	GO:1901681	sulfur compound binding	molecular_function	0.52655	1	17	5064	413	114508	GO:0098813	nuclear chromosome segregation	biological_process	0.5674	1
GO:0046943	carboxylic acid transmembrane transporter activity	molecular_function	0.7868	1	19	5275	392	114508	GO:0009260	ribonucleotide biosynthetic process	biological_process	0.99211	1	26	7162	526	114508	GO:0009089	lysine biosynthetic process via diaminopimelate	biological_process	0.000412	0.010426	17	4846	121	114508	GO:0019899	enzyme binding	molecular_function	0.95332	1	17	5284	708	114508	GO:0098813	nuclear chromosome segregation	biological_process	0.57707	1	17	5064	395	114508	GO:0048870	cell motility	biological_process	0.5914	1
GO:0022836	gated channel activity	molecular_function	0.93916	1	19	5275	611	114508	GO:0046390	ribose phosphate biosynthetic process	biological_process	0.99211	1	26	7162	526	114508	GO:0046451	diaminopimelate metabolic process	biological_process	0.000412	0.010426	17	4846	121	114508	GO:0019867	outer membrane	cellular_component	0.99395	1	17	5284	555	114508	GO:0044431	Golgi apparatus part	cellular_component	0.75195	1	17	5064	543	114508	GO:0051674	localization of cell	biological_process	0.5914	1
GO:0007017	microtubule-based process	biological_process	0.93991	1	19	5275	698	114508	GO:0005996	monosaccharide metabolic process	biological_process	0.99777	1	26	7162	692	114508	GO:0006553	lysine metabolic process	biological_process	0.001164	0.024675	17	4846	136	114508	GO:0048522	positive regulation of cellular process	biological_process	0.99479	1	17	5284	579	114508	GO:0043414	macromolecule methylation	biological_process	0.82244	1	17	5064	465	114508	GO:0015276	ligand-gated ion channel activity	molecular_function	0.59414	1
GO:0004527	exonuclease activity	molecular_function	0.95967	1	19	5275	600	114508	GO:0016703	oxidoreductase activity, acting on single donors with incorporation of molecular oxygen, incorporation of one atom of oxygen (internal monooxygenases or internal mixed function oxidases)	molecular_function	0.0001459	0.0039235	25	7162	128	114508	GO:0000272	polysaccharide catabolic process	biological_process	0.0024319	0.04385	17	4846	180	114508	GO:0048518	positive regulation of biological process	biological_process	0.99797	1	17	5284	621	114508	GO:0065009	regulation of molecular function	biological_process	0.83822	1	17	5064	515	114508	GO:0022834	ligand-gated channel activity	molecular_function	0.59414	1
GO:0006486	protein glycosylation	biological_process	0.96516	1	19	5275	617	114508	GO:0030258	lipid modification	biological_process	0.04995	0.50241	25	7162	267	114508	GO:0030258	lipid modification	biological_process	0.091627	0.7941	17	4846	267	114508	GO:0072594	establishment of protein localization to organelle	biological_process	0.99995	1	17	5284	847	114508	GO:0006096	glycolytic process	biological_process	0.85234	1	17	5064	463	114508	GO:0050790	regulation of catalytic activity	biological_process	0.64362	1
GO:0043413	macromolecule glycosylation	biological_process	0.96516	1	19	5275	617	114508	GO:0030976	thiamine pyrophosphate binding	molecular_function	0.13462	0.95468	25	7162	338	114508	GO:0030120	vesicle coat	cellular_component	0.1195	0.97466	17	4846	453	114508	GO:0003885	D-arabinono-1,4-lactone oxidase activity	molecular_function	2.9771e-08	2.7498e-06	16	5284	57	114508	GO:0006757	ATP generation from ADP	biological_process	0.85234	1	17	5064	463	114508	GO:0043414	macromolecule methylation	biological_process	0.80742	1
GO:0019318	hexose metabolic process	biological_process	0.97367	1	19	5275	614	114508	GO:0019205	nucleobase-containing compound kinase activity	molecular_function	0.14409	0.99718	25	7162	318	114508	GO:0030135	coated vesicle	cellular_component	0.1195	0.97466	17	4846	453	114508	GO:0016899	oxidoreductase activity, acting on the CH-OH group of donors, oxygen as acceptor	molecular_function	2.9771e-08	2.7498e-06	16	5284	57	114508	GO:0009135	purine nucleoside diphosphate metabolic process	biological_process	0.85234	1	17	5064	463	114508	GO:0005794	Golgi apparatus	cellular_component	0.82968	1
GO:0009101	glycoprotein biosynthetic process	biological_process	0.97924	1	19	5275	646	114508	GO:0019842	vitamin binding	molecular_function	0.29203	1	25	7162	372	114508	GO:0030662	coated vesicle membrane	cellular_component	0.1195	0.97466	17	4846	453	114508	GO:0004315	3-oxoacyl-[acyl-carrier-protein] synthase activity	molecular_function	0.00099355	0.036528	16	5284	116	114508	GO:0009179	purine ribonucleoside diphosphate metabolic process	biological_process	0.85234	1	17	5064	463	114508	GO:0019899	enzyme binding	molecular_function	0.92552	1
GO:0009100	glycoprotein metabolic process	biological_process	0.98416	1	19	5275	664	114508	GO:0042802	identical protein binding	molecular_function	0.98992	1	25	7162	710	114508	GO:0004721	phosphoprotein phosphatase activity	molecular_function	0.22727	1	17	4846	354	114508	GO:0004312	fatty acid synthase activity	molecular_function	0.0013789	0.047366	16	5284	124	114508	GO:0009185	ribonucleoside diphosphate metabolic process	biological_process	0.85234	1	17	5064	463	114508	GO:0006364	rRNA processing	biological_process	0.92747	1
GO:0048856	anatomical structure development	biological_process	1	1	19	5275	991	114508	GO:0019058	viral life cycle	biological_process	1	1	25	7162	917	114508	GO:0042995	cell projection	cellular_component	0.47246	1	17	4846	410	114508	GO:0030154	cell differentiation	biological_process	0.029165	0.60729	16	5284	211	114508	GO:0046031	ADP metabolic process	biological_process	0.85234	1	17	5064	463	114508	GO:0016072	rRNA metabolic process	biological_process	0.92747	1
GO:0009073	aromatic amino acid family biosynthetic process	biological_process	0.0019909	0.056104	18	5275	155	114508	GO:0016597	amino acid binding	molecular_function	0.15697	1	24	7162	274	114508	GO:0016796	exonuclease activity, active with either ribo- or deoxyribonucleic acids and producing 5'-phosphomonoesters	molecular_function	0.66122	1	17	4846	407	114508	GO:0006323	DNA packaging	biological_process	0.032067	0.65612	16	5284	177	114508	GO:0006165	nucleoside diphosphate phosphorylation	biological_process	0.91505	1	17	5064	480	114508	GO:0004527	exonuclease activity	molecular_function	0.97279	1
GO:0016790	thiolester hydrolase activity	molecular_function	0.0075448	0.15994	18	5275	183	114508	GO:0030120	vesicle coat	cellular_component	0.15885	1	24	7162	453	114508	GO:0017038	protein import	biological_process	0.69765	1	17	4846	458	114508	GO:0030658	transport vesicle membrane	cellular_component	0.063944	0.85595	16	5284	305	114508	GO:0009132	nucleoside diphosphate metabolic process	biological_process	0.91505	1	17	5064	480	114508	GO:0006325	chromatin organization	biological_process	0.98173	1
GO:0006739	NADP metabolic process	biological_process	0.0085674	0.17517	18	5275	182	114508	GO:0030135	coated vesicle	cellular_component	0.15885	1	24	7162	453	114508	GO:0007017	microtubule-based process	biological_process	0.94233	1	17	4846	698	114508	GO:0030133	transport vesicle	cellular_component	0.1147	1	16	5284	326	114508	GO:0046939	nucleotide phosphorylation	biological_process	0.91505	1	17	5064	480	114508	GO:0008135	translation factor activity, RNA binding	molecular_function	0.99548	1
GO:0045229	external encapsulating structure organization	biological_process	0.011326	0.21844	18	5275	182	114508	GO:0030662	coated vesicle membrane	cellular_component	0.15885	1	24	7162	453	114508	GO:0022836	gated channel activity	molecular_function	0.94295	1	17	4846	611	114508	GO:0015079	potassium ion transmembrane transporter activity	molecular_function	0.21638	1	16	5284	333	114508	GO:0032940	secretion by cell	biological_process	0.92174	1	17	5064	553	114508	GO:0034062	RNA polymerase activity	molecular_function	0.99995	1
GO:0005984	disaccharide metabolic process	biological_process	0.059154	0.62417	18	5275	384	114508	GO:0031406	carboxylic acid binding	molecular_function	0.21667	1	24	7162	291	114508	GO:0015630	microtubule cytoskeleton	cellular_component	0.94613	1	17	4846	582	114508	GO:0009072	aromatic amino acid family metabolic process	biological_process	0.23345	1	16	5284	242	114508	GO:0000428	DNA-directed RNA polymerase complex	cellular_component	0.96718	1	17	5064	510	114508	GO:0009165	nucleotide biosynthetic process	biological_process	0.99999	1
GO:0030695	GTPase regulator activity	molecular_function	0.14375	1	18	5275	304	114508	GO:0043177	organic acid binding	molecular_function	0.21667	1	24	7162	291	114508	GO:0019318	hexose metabolic process	biological_process	0.97528	1	17	4846	614	114508	GO:0000280	nuclear division	biological_process	0.37041	1	16	5284	342	114508	GO:0030880	RNA polymerase complex	cellular_component	0.96718	1	17	5064	510	114508	GO:1901293	nucleoside phosphate biosynthetic process	biological_process	0.99999	1
GO:0033178	proton-transporting two-sector ATPase complex, catalytic domain	cellular_component	0.30468	1	18	5275	371	114508	GO:0034655	nucleobase-containing compound catabolic process	biological_process	0.28283	1	24	7162	305	114508	GO:0048518	positive regulation of biological process	biological_process	0.99301	1	17	4846	621	114508	GO:0071103	DNA conformation change	biological_process	0.37841	1	16	5284	301	114508	GO:0055029	nuclear DNA-directed RNA polymerase complex	cellular_component	0.96718	1	17	5064	510	114508	GO:0003885	D-arabinono-1,4-lactone oxidase activity	molecular_function	4.6236e-08	4.6295e-06
GO:0006869	lipid transport	biological_process	0.30644	1	18	5275	277	114508	GO:0005543	phospholipid binding	molecular_function	0.31882	1	24	7162	401	114508	GO:0005102	receptor binding	molecular_function	0.99405	1	17	4846	704	114508	GO:0004888	transmembrane signaling receptor activity	molecular_function	0.5441	1	16	5284	333	114508	GO:0048522	positive regulation of cellular process	biological_process	0.99078	1	17	5064	579	114508	GO:0016899	oxidoreductase activity, acting on the CH-OH group of donors, oxygen as acceptor	molecular_function	4.6236e-08	4.6295e-06
GO:0009110	vitamin biosynthetic process	biological_process	0.47754	1	18	5275	322	114508	GO:0098813	nuclear chromosome segregation	biological_process	0.5893	1	24	7162	395	114508	GO:0022402	cell cycle process	biological_process	0.99998	1	17	4846	916	114508	GO:0004674	protein serine/threonine kinase activity	molecular_function	0.79072	1	16	5284	494	114508	GO:0006030	chitin metabolic process	biological_process	8.24e-05	0.00552	16	5064	94	114508	GO:0006030	chitin metabolic process	biological_process	0.00011843	0.0055735
GO:0042364	water-soluble vitamin biosynthetic process	biological_process	0.47754	1	18	5275	322	114508	GO:0004519	endonuclease activity	molecular_function	0.97199	1	24	7162	540	114508	GO:0004568	chitinase activity	molecular_function	9.2567e-07	5.1365e-05	16	4846	52	114508	GO:0045333	cellular respiration	biological_process	0.81353	1	16	5284	438	114508	GO:1901071	glucosamine-containing compound metabolic process	biological_process	8.24e-05	0.00552	16	5064	94	114508	GO:1901071	glucosamine-containing compound metabolic process	biological_process	0.00011843	0.0055735
GO:0006766	vitamin metabolic process	biological_process	0.48447	1	18	5275	324	114508	GO:0006325	chromatin organization	biological_process	0.99474	1	24	7162	699	114508	GO:0016998	cell wall macromolecule catabolic process	biological_process	1.2305e-06	6.3633e-05	16	4846	53	114508	GO:0044454	nuclear chromosome part	cellular_component	0.90187	1	16	5284	495	114508	GO:0030259	lipid glycosylation	biological_process	0.00053676	0.02159	16	5064	143	114508	GO:0044036	cell wall macromolecule metabolic process	biological_process	0.00021602	0.0091586
GO:0006767	water-soluble vitamin metabolic process	biological_process	0.48447	1	18	5275	324	114508	GO:0016646	oxidoreductase activity, acting on the CH-NH group of donors, NAD or NADP as acceptor	molecular_function	0.018532	0.24636	23	7162	205	114508	GO:0044036	cell wall macromolecule metabolic process	biological_process	0.00012316	0.0035341	16	4846	81	114508	GO:0030599	pectinesterase activity	molecular_function	0.00016815	0.0076088	15	5284	90	114508	GO:0006022	aminoglycan metabolic process	biological_process	0.01485	0.29738	16	5064	159	114508	GO:0030259	lipid glycosylation	biological_process	0.00083002	0.02915
GO:0010876	lipid localization	biological_process	0.50323	1	18	5275	303	114508	GO:0006721	terpenoid metabolic process	biological_process	0.027968	0.32741	23	7162	284	114508	GO:0051537	2 iron, 2 sulfur cluster binding	molecular_function	0.0010193	0.021804	16	4846	114	114508	GO:0042545	cell wall modification	biological_process	0.00016815	0.0076088	15	5284	90	114508	GO:0006323	DNA packaging	biological_process	0.023477	0.4092	16	5064	177	114508	GO:0016759	cellulose synthase activity	molecular_function	0.044774	0.74985
GO:0009142	nucleoside triphosphate biosynthetic process	biological_process	0.82371	1	18	5275	364	114508	GO:0016114	terpenoid biosynthetic process	biological_process	0.027968	0.32741	23	7162	284	114508	GO:1901700	response to oxygen-containing compound	biological_process	0.00275	0.048652	16	4846	128	114508	GO:0009415	response to water	biological_process	0.00022851	0.01005	15	5284	81	114508	GO:0031226	intrinsic component of plasma membrane	cellular_component	0.16306	1	16	5064	253	114508	GO:0016760	cellulose synthase (UDP-forming) activity	molecular_function	0.044774	0.74985
GO:0009145	purine nucleoside triphosphate biosynthetic process	biological_process	0.82371	1	18	5275	364	114508	GO:0019201	nucleotide kinase activity	molecular_function	0.06862	0.62101	23	7162	281	114508	GO:0010035	response to inorganic substance	biological_process	0.0068858	0.10142	16	4846	142	114508	GO:0005516	calmodulin binding	molecular_function	0.00040119	0.016453	15	5284	163	114508	GO:0030976	thiamine pyrophosphate binding	molecular_function	0.29985	1	16	5064	338	114508	GO:0031226	intrinsic component of plasma membrane	cellular_component	0.17003	1
GO:0009201	ribonucleoside triphosphate biosynthetic process	biological_process	0.82371	1	18	5275	364	114508	GO:0015079	potassium ion transmembrane transporter activity	molecular_function	0.10987	0.83801	23	7162	333	114508	GO:0016860	intramolecular oxidoreductase activity	molecular_function	0.019556	0.23542	16	4846	167	114508	GO:0012507	ER to Golgi transport vesicle membrane	cellular_component	0.041985	0.757	15	5284	275	114508	GO:0071103	DNA conformation change	biological_process	0.31913	1	16	5064	301	114508	GO:0008643	carbohydrate transport	biological_process	0.26848	1
GO:0009206	purine ribonucleoside triphosphate biosynthetic process	biological_process	0.82371	1	18	5275	364	114508	GO:0004888	transmembrane signaling receptor activity	molecular_function	0.38722	1	23	7162	333	114508	GO:0000105	histidine biosynthetic process	biological_process	0.026294	0.30033	16	4846	165	114508	GO:0030127	COPII vesicle coat	cellular_component	0.041985	0.757	15	5284	275	114508	GO:0033178	proton-transporting two-sector ATPase complex, catalytic domain	cellular_component	0.45049	1	16	5064	371	114508	GO:0010605	negative regulation of macromolecule metabolic process	biological_process	0.51043	1
GO:0006357	regulation of transcription from RNA polymerase II promoter	biological_process	0.86324	1	18	5275	446	114508	GO:0009110	vitamin biosynthetic process	biological_process	0.55558	1	23	7162	322	114508	GO:0006547	histidine metabolic process	biological_process	0.031172	0.34063	16	4846	167	114508	GO:0030134	ER to Golgi transport vesicle	cellular_component	0.041985	0.757	15	5284	275	114508	GO:0043648	dicarboxylic acid metabolic process	biological_process	0.45271	1	16	5064	325	114508	GO:0019898	extrinsic component of membrane	cellular_component	0.61065	1
GO:0004540	ribonuclease activity	molecular_function	0.87213	1	18	5275	493	114508	GO:0042364	water-soluble vitamin biosynthetic process	biological_process	0.55558	1	23	7162	322	114508	GO:0052803	imidazole-containing compound metabolic process	biological_process	0.031172	0.34063	16	4846	167	114508	GO:0006338	chromatin remodeling	biological_process	0.047181	0.76226	15	5284	217	114508	GO:0019842	vitamin binding	molecular_function	0.4745	1	16	5064	372	114508	GO:0045047	protein targeting to ER	biological_process	0.63911	1
GO:0015988	energy coupled proton transmembrane transport, against electrochemical gradient	biological_process	0.93452	1	18	5275	591	114508	GO:0006766	vitamin metabolic process	biological_process	0.56395	1	23	7162	324	114508	GO:0015994	chlorophyll metabolic process	biological_process	0.057872	0.55923	16	4846	171	114508	GO:0006888	ER to Golgi vesicle-mediated transport	biological_process	0.052001	0.82119	15	5284	278	114508	GO:0006006	glucose metabolic process	biological_process	0.52263	1	16	5064	352	114508	GO:0072599	establishment of protein localization to endoplasmic reticulum	biological_process	0.63911	1
GO:0015991	ATP hydrolysis coupled proton transport	biological_process	0.93452	1	18	5275	591	114508	GO:0006767	water-soluble vitamin metabolic process	biological_process	0.56395	1	23	7162	324	114508	GO:0030695	GTPase regulator activity	molecular_function	0.19229	1	16	4846	304	114508	GO:0042651	thylakoid membrane	cellular_component	0.31153	1	15	5284	169	114508	GO:0000226	microtubule cytoskeleton organization	biological_process	0.60974	1	16	5064	392	114508	GO:0006612	protein targeting to membrane	biological_process	0.67596	1
GO:0004519	endonuclease activity	molecular_function	0.94382	1	18	5275	540	114508	GO:0015698	inorganic anion transport	biological_process	0.84142	1	23	7162	511	114508	GO:0044282	small molecule catabolic process	biological_process	0.26148	1	16	4846	367	114508	GO:0004096	catalase activity	molecular_function	0.51483	1	15	5284	243	114508	GO:0019079	viral genome replication	biological_process	0.67949	1	16	5064	474	114508	GO:0000981	RNA polymerase II transcription factor activity, sequence-specific DNA binding	molecular_function	0.72042	1
GO:0006928	movement of cell or subcellular component	biological_process	0.97774	1	18	5275	763	114508	GO:0043414	macromolecule methylation	biological_process	0.89996	1	23	7162	465	114508	GO:0007155	cell adhesion	biological_process	0.46384	1	16	4846	378	114508	GO:0065004	protein-DNA complex assembly	biological_process	0.594	1	15	5284	276	114508	GO:0045333	cellular respiration	biological_process	0.76226	1	16	5064	438	114508	GO:0070972	protein localization to endoplasmic reticulum	biological_process	0.73497	1
GO:0022402	cell cycle process	biological_process	1	1	18	5275	916	114508	GO:0032940	secretion by cell	biological_process	0.96769	1	23	7162	553	114508	GO:0009311	oligosaccharide metabolic process	biological_process	0.53199	1	16	4846	482	114508	GO:0071824	protein-DNA complex subunit organization	biological_process	0.594	1	15	5284	276	114508	GO:0005261	cation channel activity	molecular_function	0.79081	1	16	5064	373	114508	GO:0044431	Golgi apparatus part	cellular_component	0.81869	1
GO:0006914	autophagy	biological_process	1	1	18	5275	1001	114508	GO:0019899	enzyme binding	molecular_function	0.97531	1	23	7162	708	114508	GO:1901681	sulfur compound binding	molecular_function	0.54985	1	16	4846	413	114508	GO:0004536	deoxyribonuclease activity	molecular_function	0.7194	1	15	5284	363	114508	GO:0000775	chromosome, centromeric region	cellular_component	0.98954	1	16	5064	580	114508	GO:0015980	energy derivation by oxidation of organic compounds	biological_process	0.93272	1
GO:0006032	chitin catabolic process	biological_process	1.2277e-06	9.7923e-05	17	5275	56	114508	GO:0008757	S-adenosylmethionine-dependent methyltransferase activity	molecular_function	0.9767	1	23	7162	522	114508	GO:0007005	mitochondrion organization	biological_process	0.57711	1	16	4846	304	114508	GO:0031329	regulation of cellular catabolic process	biological_process	0.8844	1	15	5284	427	114508	GO:0098687	chromosomal region	cellular_component	0.99302	1	16	5064	597	114508	GO:0015630	microtubule cytoskeleton	cellular_component	0.97713	1
GO:0046348	amino sugar catabolic process	biological_process	1.2277e-06	9.7923e-05	17	5275	56	114508	GO:0006644	phospholipid metabolic process	biological_process	0.98601	1	23	7162	523	114508	GO:0000981	RNA polymerase II transcription factor activity, sequence-specific DNA binding	molecular_function	0.60764	1	16	4846	534	114508	GO:0007275	multicellular organismal development	biological_process	0.92332	1	15	5284	411	114508	GO:0000988	transcription factor activity, protein binding	molecular_function	0.99994	1	16	5064	740	114508	GO:0005789	endoplasmic reticulum membrane	cellular_component	0.99818	1
GO:1901072	glucosamine-containing compound catabolic process	biological_process	1.2277e-06	9.7923e-05	17	5275	56	114508	GO:0019318	hexose metabolic process	biological_process	0.99756	1	23	7162	614	114508	GO:0048870	cell motility	biological_process	0.61128	1	16	4846	438	114508	GO:0009894	regulation of catabolic process	biological_process	0.92995	1	15	5284	448	114508	GO:0032268	regulation of cellular protein metabolic process	biological_process	1	1	16	5064	1560	114508	GO:0042175	nuclear outer membrane-endoplasmic reticulum membrane network	cellular_component	0.99845	1
GO:0006026	aminoglycan catabolic process	biological_process	7.9413e-06	0.00049173	17	5275	66	114508	GO:0005102	receptor binding	molecular_function	0.99974	1	23	7162	704	114508	GO:0051674	localization of cell	biological_process	0.61128	1	16	4846	438	114508	GO:0015631	tubulin binding	molecular_function	0.95256	1	15	5284	634	114508	GO:0051246	regulation of protein metabolic process	biological_process	1	1	16	5064	1581	114508	GO:0044432	endoplasmic reticulum part	cellular_component	0.9994	1
GO:0006030	chitin metabolic process	biological_process	3.8658e-05	0.0018012	17	5275	94	114508	GO:0034062	RNA polymerase activity	molecular_function	1	1	23	7162	899	114508	GO:0022610	biological adhesion	biological_process	0.69484	1	16	4846	407	114508	GO:0015988	energy coupled proton transmembrane transport, against electrochemical gradient	biological_process	0.98838	1	15	5284	591	114508	GO:0030599	pectinesterase activity	molecular_function	9.6606e-05	0.0062278	15	5064	90	114508	GO:0006397	mRNA processing	biological_process	0.99991	1
GO:1901071	glucosamine-containing compound metabolic process	biological_process	3.8658e-05	0.0018012	17	5275	94	114508	GO:0016762	xyloglucan:xyloglucosyl transferase activity	molecular_function	3.5025e-07	1.6483e-05	22	7162	65	114508	GO:0015698	inorganic anion transport	biological_process	0.73411	1	16	4846	511	114508	GO:0015991	ATP hydrolysis coupled proton transport	biological_process	0.98838	1	15	5284	591	114508	GO:0042545	cell wall modification	biological_process	9.6606e-05	0.0062278	15	5064	90	114508	GO:0009664	plant-type cell wall organization	biological_process	7.7973e-07	6.4376e-05
GO:0004315	3-oxoacyl-[acyl-carrier-protein] synthase activity	molecular_function	0.00042197	0.014709	17	5275	116	114508	GO:0048046	apoplast	cellular_component	3.5025e-07	1.6483e-05	22	7162	65	114508	GO:0016568	chromatin modification	biological_process	0.75625	1	16	4846	590	114508	GO:0090150	establishment of protein localization to membrane	biological_process	0.99323	1	15	5284	604	114508	GO:0006555	methionine metabolic process	biological_process	0.0042241	0.11625	15	5064	192	114508	GO:0071669	plant-type cell wall organization or biogenesis	biological_process	7.7973e-07	6.4376e-05
GO:0004312	fatty acid synthase activity	molecular_function	0.00057807	0.019571	17	5275	124	114508	GO:0008061	chitin binding	molecular_function	1.9013e-05	0.00066279	22	7162	89	114508	GO:0006754	ATP biosynthetic process	biological_process	0.75808	1	16	4846	347	114508	GO:0072657	protein localization to membrane	biological_process	0.99332	1	15	5284	605	114508	GO:0045735	nutrient reservoir activity	molecular_function	0.0085809	0.20498	15	5064	94	114508	GO:0008061	chitin binding	molecular_function	0.0014029	0.045846
GO:0004506	squalene monooxygenase activity	molecular_function	0.00062358	0.020666	17	5275	125	114508	GO:0015948	methanogenesis	biological_process	0.0018331	0.037184	22	7162	176	114508	GO:0007059	chromosome segregation	biological_process	0.93003	1	16	4846	529	114508	GO:0042175	nuclear outer membrane-endoplasmic reticulum membrane network	cellular_component	0.99979	1	15	5284	570	114508	GO:0006739	NADP metabolic process	biological_process	0.039763	0.56534	15	5064	182	114508	GO:0071804	cellular potassium ion transport	biological_process	0.025376	0.47202
GO:0006022	aminoglycan metabolic process	biological_process	0.010767	0.20852	17	5275	159	114508	GO:0015975	energy derivation by oxidation of reduced inorganic compounds	biological_process	0.0018331	0.037184	22	7162	176	114508	GO:0006644	phospholipid metabolic process	biological_process	0.95715	1	16	4846	523	114508	GO:0004565	beta-galactosidase activity	molecular_function	0.00050703	0.020051	14	5284	145	114508	GO:0000096	sulfur amino acid metabolic process	biological_process	0.047104	0.62093	15	5064	243	114508	GO:0071805	potassium ion transmembrane transport	biological_process	0.025376	0.47202
GO:0006541	glutamine metabolic process	biological_process	0.03337	0.43988	17	5275	187	114508	GO:0043447	alkane biosynthetic process	biological_process	0.0018331	0.037184	22	7162	176	114508	GO:0016762	xyloglucan:xyloglucosyl transferase activity	molecular_function	7.617e-05	0.002359	15	4846	65	114508	GO:0016893	endonuclease activity, active with either ribo- or deoxyribonucleic acids and producing 5'-phosphomonoesters	molecular_function	0.45197	1	14	5284	288	114508	GO:0006721	terpenoid metabolic process	biological_process	0.10456	0.97585	15	5064	284	114508	GO:0008661	1-deoxy-D-xylulose-5-phosphate synthase activity	molecular_function	0.028716	0.52176
GO:0004721	phosphoprotein phosphatase activity	molecular_function	0.34303	1	17	5275	354	114508	GO:0009061	anaerobic respiration	biological_process	0.0019324	0.038371	22	7162	177	114508	GO:0048046	apoplast	cellular_component	7.617e-05	0.002359	15	4846	65	114508	GO:0008017	microtubule binding	molecular_function	0.56758	1	14	5284	444	114508	GO:0016114	terpenoid biosynthetic process	biological_process	0.10456	0.97585	15	5064	284	114508	GO:0016744	transferase activity, transferring aldehyde or ketonic groups	molecular_function	0.028716	0.52176
GO:0010033	response to organic substance	biological_process	0.34786	1	17	5275	399	114508	GO:0015947	methane metabolic process	biological_process	0.002356	0.04615	22	7162	181	114508	GO:0009415	response to water	biological_process	0.00010772	0.0032068	15	4846	81	114508	GO:0044282	small molecule catabolic process	biological_process	0.615	1	14	5284	367	114508	GO:0030695	GTPase regulator activity	molecular_function	0.32878	1	15	5064	304	114508	GO:0009654	photosystem II oxygen evolving complex	cellular_component	0.081771	0.96015
GO:0034655	nucleobase-containing compound catabolic process	biological_process	0.40453	1	17	5275	305	114508	GO:0043446	cellular alkane metabolic process	biological_process	0.002356	0.04615	22	7162	181	114508	GO:0001101	response to acid chemical	biological_process	0.00068459	0.015415	15	4846	108	114508	GO:0050661	NADP binding	molecular_function	0.83158	1	14	5284	353	114508	GO:0019205	nucleobase-containing compound kinase activity	molecular_function	0.4388	1	15	5064	318	114508	GO:0030658	transport vesicle membrane	cellular_component	0.096497	1
GO:0001871	pattern binding	molecular_function	0.44762	1	17	5275	367	114508	GO:0042558	pteridine-containing compound metabolic process	biological_process	0.029701	0.34008	22	7162	200	114508	GO:0006536	glutamate metabolic process	biological_process	0.0044464	0.07342	15	4846	189	114508	GO:0051128	regulation of cellular component organization	biological_process	0.84514	1	14	5284	351	114508	GO:0006470	protein dephosphorylation	biological_process	0.48184	1	15	5064	359	114508	GO:0030133	transport vesicle	cellular_component	0.15809	1
[truncated: 2,175 more rows]
[truncated: 4 more columns]
