# Supplementary material for: Characterization and Analysis of the Full-Length Transcriptomes of Multiple Organs in Pseudotaxus chienii (W.C.Cheng) W.C.Cheng
Source: Int J Mol Sci. 2020 Jun 17;21(12):4305. doi: 10.3390/ijms21124305 (PMC7352595; doi:10.3390/ijms21124305)
Supplement: Supplementary file 1 [file ijms-21-04305-s001.zip › Supplementary Files/Table S14.xlsx]

## Sheet: sheet
Table S14. Kyoto Encyclopedia of Genes and Genomes (KEGG) pathway enrichment analysis of differentially expressed genes (DEGs) from paired combinations of root, stem, leaf, and strobilus.
leaf vs. strobilus							leaf vs. root							leaf vs. stem							strobilus vs. root							strobilus vs. stem							stem vs. root
#Term	Database	ID	Input number	Background number	P-Value	Corrected P-Value	#Term	Database	ID	Input number	Background number	P-Value	Corrected P-Value	#Term	Database	ID	Input number	Background number	P-Value	Corrected P-Value	#Term	Database	ID	Input number	Background number	P-Value	Corrected P-Value	#Term	Database	ID	Input number	Background number	P-Value	Corrected P-Value	#Term	Database	ID	Input number	Background number	P-Value	Corrected P-Value
Starch and sucrose metabolism	KEGG PATHWAY	ko00500	131	2234	0.0207891	0.090856	Phenylpropanoid biosynthesis	KEGG PATHWAY	ko00940	154	746	8.68e-34	1.02e-31	Starch and sucrose metabolism	KEGG PATHWAY	ko00500	110	2234	0.0390871	0.142912	Phenylpropanoid biosynthesis	KEGG PATHWAY	ko00940	130	746	2.18e-35	2.5e-33	Starch and sucrose metabolism	KEGG PATHWAY	ko00500	131	2234	0.00136644	0.0128673	Starch and sucrose metabolism	KEGG PATHWAY	ko00500	102	2234	0.0499085	0.21691
Glyoxylate and dicarboxylate metabolism	KEGG PATHWAY	ko00630	126	1509	2.41e-08	5.68e-07	Starch and sucrose metabolism	KEGG PATHWAY	ko00500	141	2234	0.372754	0.855143	Glyoxylate and dicarboxylate metabolism	KEGG PATHWAY	ko00630	101	1509	5.01e-06	6.05e-05	Starch and sucrose metabolism	KEGG PATHWAY	ko00500	126	2234	0.00524905	0.030182	Phenylpropanoid biosynthesis	KEGG PATHWAY	ko00940	112	746	9.65e-26	1.09e-23	Phenylpropanoid biosynthesis	KEGG PATHWAY	ko00940	101	746	9.06e-25	5.12e-23
Phenylpropanoid biosynthesis	KEGG PATHWAY	ko00940	111	746	2.74e-22	3.23e-20	Glyoxylate and dicarboxylate metabolism	KEGG PATHWAY	ko00630	122	1509	0.00223486	0.0105691	Phenylpropanoid biosynthesis	KEGG PATHWAY	ko00940	94	746	2.93e-19	3.42e-17	Ribosome	KEGG PATHWAY	ko03010	110	1288	6.11e-10	1.41e-08	Protein processing in endoplasmic reticulum	KEGG PATHWAY	ko04141	94	2662	0.990332	1	Glycolysis / Gluconeogenesis	KEGG PATHWAY	ko00010	86	1481	0.000228678	0.00258407
Ribosome	KEGG PATHWAY	ko03010	107	1288	3.34e-07	6.58e-06	Glycolysis / Gluconeogenesis	KEGG PATHWAY	ko00010	121	1481	0.00167705	0.00891884	Carbon fixation in photosynthetic organisms	KEGG PATHWAY	ko00710	92	1046	1.43e-10	5.56e-09	Amino sugar and nucleotide sugar metabolism	KEGG PATHWAY	ko00520	84	1487	0.0189424	0.0837835	Amino sugar and nucleotide sugar metabolism	KEGG PATHWAY	ko00520	81	1487	0.0426942	0.16636	Protein processing in endoplasmic reticulum	KEGG PATHWAY	ko04141	84	2662	0.972234	1
Amino sugar and nucleotide sugar metabolism	KEGG PATHWAY	ko00520	105	1487	0.000218054	0.00128652	Protein processing in endoplasmic reticulum	KEGG PATHWAY	ko04141	120	2662	0.999795	1	Ribosome	KEGG PATHWAY	ko03010	83	1288	0.000109837	0.000988534	Plant hormone signal transduction	KEGG PATHWAY	ko04075	74	1264	0.0132791	0.0663953	Plant hormone signal transduction	KEGG PATHWAY	ko04075	79	1264	0.00258866	0.0208942	Diterpenoid biosynthesis	KEGG PATHWAY	ko00904	83	474	5.03e-27	5.69e-25
Peroxisome	KEGG PATHWAY	ko04146	97	1249	1.5e-05	0.000160993	Amino sugar and nucleotide sugar metabolism	KEGG PATHWAY	ko00520	117	1487	0.00589103	0.0246161	Protein processing in endoplasmic reticulum	KEGG PATHWAY	ko04141	77	2662	0.999595	1	Diterpenoid biosynthesis	KEGG PATHWAY	ko00904	70	474	2.44e-16	1.4e-14	Ribosome	KEGG PATHWAY	ko03010	78	1288	0.00568203	0.0377688	Amino sugar and nucleotide sugar metabolism	KEGG PATHWAY	ko00520	73	1487	0.0258767	0.127133
Carbon fixation in photosynthetic organisms	KEGG PATHWAY	ko00710	89	1046	1.29e-06	2.18e-05	Carbon fixation in photosynthetic organisms	KEGG PATHWAY	ko00710	113	1046	4.78e-08	9.33e-07	Plant hormone signal transduction	KEGG PATHWAY	ko04075	75	1264	0.00193009	0.0102645	Protein processing in endoplasmic reticulum	KEGG PATHWAY	ko04141	70	2662	0.999999	1	Endocytosis	KEGG PATHWAY	ko04144	71	1864	0.91242	1	Glutathione metabolism	KEGG PATHWAY	ko00480	65	911	5.3e-06	9.99e-05
Glutathione metabolism	KEGG PATHWAY	ko00480	79	911	2.61e-06	3.85e-05	Ribosome	KEGG PATHWAY	ko03010	101	1288	0.0107115	0.0417749	Photosynthesis	KEGG PATHWAY	ko00195	74	953	7.98e-07	1.17e-05	Glycolysis / Gluconeogenesis	KEGG PATHWAY	ko00010	66	1481	0.498735	1	Peroxisome	KEGG PATHWAY	ko04146	68	1249	0.0591465	0.215598	Pyruvate metabolism	KEGG PATHWAY	ko00620	59	1195	0.0379298	0.178586
Photosynthesis	KEGG PATHWAY	ko00195	78	953	1.98e-05	0.000179391	Plant hormone signal transduction	KEGG PATHWAY	ko04075	100	1264	0.00894644	0.0360943	Amino sugar and nucleotide sugar metabolism	KEGG PATHWAY	ko00520	73	1487	0.0825702	0.2611	Endocytosis	KEGG PATHWAY	ko04144	66	1864	0.972616	1	Glutathione metabolism	KEGG PATHWAY	ko00480	67	911	0.000108269	0.00203906	Cysteine and methionine metabolism	KEGG PATHWAY	ko00270	57	916	0.00054329	0.00472244
Plant hormone signal transduction	KEGG PATHWAY	ko04075	78	1264	0.0252189	0.0991943	Photosynthesis	KEGG PATHWAY	ko00195	89	953	0.000167989	0.00115616	Glycolysis / Gluconeogenesis	KEGG PATHWAY	ko00010	71	1481	0.119002	0.357007	Glutathione metabolism	KEGG PATHWAY	ko00480	64	911	0.000451177	0.00432378	Cysteine and methionine metabolism	KEGG PATHWAY	ko00270	65	916	0.000336371	0.00422333	Plant hormone signal transduction	KEGG PATHWAY	ko04075	57	1264	0.133131	0.485285
Glycolysis / Gluconeogenesis	KEGG PATHWAY	ko00010	78	1481	0.257496	0.675213	Glutathione metabolism	KEGG PATHWAY	ko00480	87	911	0.000100092	0.00073192	Glycine, serine and threonine metabolism	KEGG PATHWAY	ko00260	66	808	6.26e-07	1.05e-05	Cyanoamino acid metabolism	KEGG PATHWAY	ko00460	63	532	4.26e-11	1.22e-09	Glycolysis / Gluconeogenesis	KEGG PATHWAY	ko00010	61	1481	0.736194	1	Glyoxylate and dicarboxylate metabolism	KEGG PATHWAY	ko00630	56	1509	0.62305	1
Protein processing in endoplasmic reticulum	KEGG PATHWAY	ko04141	71	2662	1	1	Endocytosis	KEGG PATHWAY	ko04144	84	1864	0.998437	1	Cysteine and methionine metabolism	KEGG PATHWAY	ko00270	58	916	0.0015896	0.00885632	Glyoxylate and dicarboxylate metabolism	KEGG PATHWAY	ko00630	63	1509	0.697019	1	Cyanoamino acid metabolism	KEGG PATHWAY	ko00460	59	532	1.77e-09	6.67e-08	Endocytosis	KEGG PATHWAY	ko04144	54	1864	0.986847	1
Cyanoamino acid metabolism	KEGG PATHWAY	ko00460	68	532	1.64e-11	8.18e-10	Glycine, serine and threonine metabolism	KEGG PATHWAY	ko00260	82	808	2.43e-05	0.000219138	Plant-pathogen interaction	KEGG PATHWAY	ko04626	56	1100	0.0732125	0.244739	Cysteine and methionine metabolism	KEGG PATHWAY	ko00270	59	916	0.00449853	0.0272279	alpha-Linolenic acid metabolism	KEGG PATHWAY	ko00592	57	592	2.71e-07	7.66e-06	Terpenoid backbone biosynthesis	KEGG PATHWAY	ko00900	50	558	1.83e-07	5.17e-06
Glycine, serine and threonine metabolism	KEGG PATHWAY	ko00260	66	808	8.66e-05	0.000638757	Diterpenoid biosynthesis	KEGG PATHWAY	ko00904	81	474	2.11e-14	1.24e-12	Pentose phosphate pathway	KEGG PATHWAY	ko00030	54	813	0.00085018	0.00497355	Plant-pathogen interaction	KEGG PATHWAY	ko04626	53	1100	0.292963	0.754041	Glycine, serine and threonine metabolism	KEGG PATHWAY	ko00260	57	808	0.000851402	0.00874622	Carbon fixation in photosynthetic organisms	KEGG PATHWAY	ko00710	50	1046	0.0784798	0.316722
Pentose phosphate pathway	KEGG PATHWAY	ko00030	61	813	0.00113919	0.0061102	Plant-pathogen interaction	KEGG PATHWAY	ko04626	80	1100	0.0774803	0.251811	Nitrogen metabolism	KEGG PATHWAY	ko00910	53	562	1.48e-07	2.89e-06	Pyruvate metabolism	KEGG PATHWAY	ko00620	52	1195	0.570514	1	Spliceosome	KEGG PATHWAY	ko03040	57	2645	1	1	Ribosome	KEGG PATHWAY	ko03010	48	1288	0.605612	1
Cysteine and methionine metabolism	KEGG PATHWAY	ko00270	57	916	0.0435011	0.158642	Cysteine and methionine metabolism	KEGG PATHWAY	ko00270	79	916	0.00283892	0.0127751	Porphyrin and chlorophyll metabolism	KEGG PATHWAY	ko00860	49	471	2.87e-08	6.71e-07	Peroxisome	KEGG PATHWAY	ko04146	50	1249	0.779467	1	Glyoxylate and dicarboxylate metabolism	KEGG PATHWAY	ko00630	56	1509	0.921479	1	Photosynthesis	KEGG PATHWAY	ko00195	47	953	0.0589574	0.246748
Nitrogen metabolism	KEGG PATHWAY	ko00910	50	562	9.26e-05	0.000643029	Pyruvate metabolism	KEGG PATHWAY	ko00620	75	1195	0.433401	0.905499	Photosynthesis - antenna proteins	KEGG PATHWAY	ko00196	48	279	6.98e-15	4.08e-13	Spliceosome	KEGG PATHWAY	ko03040	49	2645	1	1	Fatty acid degradation	KEGG PATHWAY	ko00071	53	772	0.00216175	0.0187906	alpha-Linolenic acid metabolism	KEGG PATHWAY	ko00592	46	592	1.77e-05	0.000285105
Fructose and mannose metabolism	KEGG PATHWAY	ko00051	49	567	0.000202965	0.00126052	Pentose phosphate pathway	KEGG PATHWAY	ko00030	70	813	0.00488428	0.0211652	Alanine, aspartate and glutamate metabolism	KEGG PATHWAY	ko00250	48	898	0.050253	0.172929	alpha-Linolenic acid metabolism	KEGG PATHWAY	ko00592	48	592	0.000121555	0.00139789	Plant-pathogen interaction	KEGG PATHWAY	ko04626	51	1100	0.399879	0.886007	Plant-pathogen interaction	KEGG PATHWAY	ko04626	45	1100	0.362123	0.818398
Fatty acid degradation	KEGG PATHWAY	ko00071	49	772	0.044366	0.158642	Spliceosome	KEGG PATHWAY	ko03040	70	2645	1	1	Peroxisome	KEGG PATHWAY	ko04146	46	1249	0.796134	1	Carbon fixation in photosynthetic organisms	KEGG PATHWAY	ko00710	48	1046	0.425775	0.934757	Diterpenoid biosynthesis	KEGG PATHWAY	ko00904	46	474	3.01e-06	6.81e-05	Nitrogen metabolism	KEGG PATHWAY	ko00910	42	562	8.94e-05	0.00126235
Endocytosis	KEGG PATHWAY	ko04144	49	1864	0.999999	1	Peroxisome	KEGG PATHWAY	ko04146	68	1249	0.844005	1	Endocytosis	KEGG PATHWAY	ko04144	46	1864	0.999938	1	Glycine, serine and threonine metabolism	KEGG PATHWAY	ko00260	47	808	0.0444096	0.145694	Galactose metabolism	KEGG PATHWAY	ko00052	46	721	0.0131237	0.0674081	Citrate cycle (TCA cycle)	KEGG PATHWAY	ko00020	42	958	0.221985	0.613401
Porphyrin and chlorophyll metabolism	KEGG PATHWAY	ko00860	48	471	5.58e-06	6.58e-05	alpha-Linolenic acid metabolism	KEGG PATHWAY	ko00592	66	592	1.1e-05	0.000128411	Spliceosome	KEGG PATHWAY	ko03040	45	2645	1	1	Flavonoid biosynthesis	KEGG PATHWAY	ko00941	45	244	5.94e-14	2.28e-12	Oxidative phosphorylation	KEGG PATHWAY	ko00190	46	1655	0.999736	1	Alanine, aspartate and glutamate metabolism	KEGG PATHWAY	ko00250	41	898	0.159068	0.523413
Alanine, aspartate and glutamate metabolism	KEGG PATHWAY	ko00250	48	898	0.278948	0.70984	Nitrogen metabolism	KEGG PATHWAY	ko00910	64	562	8.12e-06	0.000105592	Pyruvate metabolism	KEGG PATHWAY	ko00620	43	1195	0.831674	1	Galactose metabolism	KEGG PATHWAY	ko00052	45	721	0.0187546	0.0837835	RNA transport	KEGG PATHWAY	ko03013	45	1895	0.999999	1	Photosynthesis - antenna proteins	KEGG PATHWAY	ko00196	39	279	7.96e-11	3e-09
alpha-Linolenic acid metabolism	KEGG PATHWAY	ko00592	47	592	0.00141648	0.00726715	Cyanoamino acid metabolism	KEGG PATHWAY	ko00460	59	532	3.55e-05	0.000296694	Diterpenoid biosynthesis	KEGG PATHWAY	ko00904	43	474	5.17e-06	6.05e-05	Nitrogen metabolism	KEGG PATHWAY	ko00910	43	562	0.000794904	0.00609426	Glycerophospholipid metabolism	KEGG PATHWAY	ko00564	44	849	0.176098	0.552753	Cyanoamino acid metabolism	KEGG PATHWAY	ko00460	39	532	0.000223853	0.00258407
Oxidative phosphorylation	KEGG PATHWAY	ko00190	47	1655	0.999975	1	Fructose and mannose metabolism	KEGG PATHWAY	ko00051	58	567	0.00028762	0.00186953	Glutathione metabolism	KEGG PATHWAY	ko00480	42	911	0.260507	0.713622	Linoleic acid metabolism	KEGG PATHWAY	ko00591	38	298	5.12e-08	9.82e-07	Carbon fixation in photosynthetic organisms	KEGG PATHWAY	ko00710	42	1046	0.760233	1	Spliceosome	KEGG PATHWAY	ko03040	39	2645	1	1
Photosynthesis - antenna proteins	KEGG PATHWAY	ko00196	46	279	2.08e-11	8.18e-10	Porphyrin and chlorophyll metabolism	KEGG PATHWAY	ko00860	57	471	4.99e-06	7.3e-05	Cyanoamino acid metabolism	KEGG PATHWAY	ko00460	40	532	0.000445235	0.00274171	Alanine, aspartate and glutamate metabolism	KEGG PATHWAY	ko00250	38	898	0.632473	1	Flavonoid biosynthesis	KEGG PATHWAY	ko00941	41	244	1.09e-11	6.18e-10	Glycine, serine and threonine metabolism	KEGG PATHWAY	ko00260	36	808	0.214652	0.613401
Pyruvate metabolism	KEGG PATHWAY	ko00620	44	1195	0.974769	1	Terpenoid backbone biosynthesis	KEGG PATHWAY	ko00900	53	558	0.00225836	0.0105691	alpha-Linolenic acid metabolism	KEGG PATHWAY	ko00592	40	592	0.0027967	0.0136339	Phenylalanine metabolism	KEGG PATHWAY	ko00360	37	413	0.000116437	0.00139789	Pentose phosphate pathway	KEGG PATHWAY	ko00030	41	813	0.232648	0.6412	Peroxisome	KEGG PATHWAY	ko04146	36	1249	0.968469	1
Glycerolipid metabolism	KEGG PATHWAY	ko00561	43	635	0.0249018	0.0991943	Alanine, aspartate and glutamate metabolism	KEGG PATHWAY	ko00250	53	898	0.622441	1	Terpenoid backbone biosynthesis	KEGG PATHWAY	ko00900	35	558	0.0134942	0.0584748	Glycerolipid metabolism	KEGG PATHWAY	ko00561	37	635	0.0662823	0.195448	Alanine, aspartate and glutamate metabolism	KEGG PATHWAY	ko00250	41	898	0.452052	0.928761	Fatty acid degradation	KEGG PATHWAY	ko00071	34	772	0.241649	0.65015
Galactose metabolism	KEGG PATHWAY	ko00052	41	721	0.182781	0.539205	Flavonoid biosynthesis	KEGG PATHWAY	ko00941	52	244	7.67e-13	2.99e-11	Oxidative phosphorylation	KEGG PATHWAY	ko00190	35	1655	0.999996	1	Fatty acid degradation	KEGG PATHWAY	ko00071	37	772	0.342628	0.789202	Pyruvate metabolism	KEGG PATHWAY	ko00620	41	1195	0.960576	1	Pentose phosphate pathway	KEGG PATHWAY	ko00030	34	813	0.339225	0.782293
Flavonoid biosynthesis	KEGG PATHWAY	ko00941	39	244	1.47e-09	4.33e-08	Glycerophospholipid metabolism	KEGG PATHWAY	ko00564	51	849	0.572834	1	Fructose and mannose metabolism	KEGG PATHWAY	ko00051	35	567	0.0165532	0.0667835	Fructose and mannose metabolism	KEGG PATHWAY	ko00051	36	567	0.0264713	0.112748	Fructose and mannose metabolism	KEGG PATHWAY	ko00051	38	567	0.0116559	0.0627198	Glycerophospholipid metabolism	KEGG PATHWAY	ko00564	34	849	0.432221	0.93925
Citrate cycle (TCA cycle)	KEGG PATHWAY	ko00020	39	958	0.880564	1	Phenylalanine metabolism	KEGG PATHWAY	ko00360	50	413	1.81e-05	0.000176717	Phenylalanine metabolism	KEGG PATHWAY	ko00360	34	413	0.000260694	0.00189014	Glycerophospholipid metabolism	KEGG PATHWAY	ko00564	36	849	0.625568	1	Glycerolipid metabolism	KEGG PATHWAY	ko00561	38	635	0.0483253	0.182025	ABC transporters	KEGG PATHWAY	ko02010	33	579	0.0216008	0.117955
Carotenoid biosynthesis	KEGG PATHWAY	ko00906	37	317	4.23e-06	5.55e-05	RNA transport	KEGG PATHWAY	ko03013	49	1895	1	1	Galactose metabolism	KEGG PATHWAY	ko00052	34	721	0.245362	0.70018	Photosynthesis	KEGG PATHWAY	ko00195	36	953	0.847857	1	Valine, leucine and isoleucine degradation	KEGG PATHWAY	ko00280	37	563	0.0164048	0.0805975	Purine metabolism	KEGG PATHWAY	ko00230	31	1381	0.999563	1
Tryptophan metabolism	KEGG PATHWAY	ko00380	35	562	0.0938528	0.307629	Photosynthesis - antenna proteins	KEGG PATHWAY	ko00196	47	279	8.11e-09	1.9e-07	Flavonoid biosynthesis	KEGG PATHWAY	ko00941	33	244	2.28e-08	6.67e-07	Terpenoid backbone biosynthesis	KEGG PATHWAY	ko00900	35	558	0.0326121	0.133943	Purine metabolism	KEGG PATHWAY	ko00230	37	1381	0.999632	1	RNA transport	KEGG PATHWAY	ko03013	31	1895	1	1
Plant-pathogen interaction	KEGG PATHWAY	ko04626	34	1100	0.997967	1	Purine metabolism	KEGG PATHWAY	ko00230	44	1381	0.999999	1	Phenylalanine, tyrosine and tryptophan biosynthesis	KEGG PATHWAY	ko00400	29	393	0.00321529	0.0150476	ABC transporters	KEGG PATHWAY	ko02010	33	579	0.0969817	0.278822	Citrate cycle (TCA cycle)	KEGG PATHWAY	ko00020	36	958	0.858254	1	Pentose and glucuronate interconversions	KEGG PATHWAY	ko00040	29	441	0.0056516	0.0354795
Phagosome	KEGG PATHWAY	ko04145	32	694	0.639529	1	Phagosome	KEGG PATHWAY	ko04145	43	694	0.491617	0.974901	Carotenoid biosynthesis	KEGG PATHWAY	ko00906	29	317	0.000143661	0.00112055	Arginine and proline metabolism	KEGG PATHWAY	ko00330	31	634	0.320544	0.76797	Phenylalanine, tyrosine and tryptophan biosynthesis	KEGG PATHWAY	ko00400	35	393	0.000201094	0.00284045	Flavonoid biosynthesis	KEGG PATHWAY	ko00941	28	244	1.31e-06	2.97e-05
Purine metabolism	KEGG PATHWAY	ko00230	32	1381	0.999999	1	Galactose metabolism	KEGG PATHWAY	ko00052	42	721	0.645388	1	Purine metabolism	KEGG PATHWAY	ko00230	28	1381	0.999991	1	Oxidative phosphorylation	KEGG PATHWAY	ko00190	31	1655	1	1	Terpenoid backbone biosynthesis	KEGG PATHWAY	ko00900	35	558	0.0333807	0.139704	Phenylalanine, tyrosine and tryptophan biosynthesis	KEGG PATHWAY	ko00400	27	393	0.00434674	0.028893
Phenylalanine, tyrosine and tryptophan biosynthesis	KEGG PATHWAY	ko00400	30	393	0.0147614	0.0669939	Oxidative phosphorylation	KEGG PATHWAY	ko00190	42	1655	1	1	Linoleic acid metabolism	KEGG PATHWAY	ko00591	27	298	0.000274636	0.00189014	Tyrosine metabolism	KEGG PATHWAY	ko00350	30	339	0.000585049	0.00517543	Phagosome	KEGG PATHWAY	ko04145	35	694	0.252958	0.680577	Arginine biosynthesis	KEGG PATHWAY	ko00220	27	523	0.0862293	0.335997
Spliceosome	KEGG PATHWAY	ko03040	30	2645	1	1	ABC transporters	KEGG PATHWAY	ko02010	41	579	0.203827	0.5546	Inositol phosphate metabolism	KEGG PATHWAY	ko00562	26	605	0.446789	1	Pentose phosphate pathway	KEGG PATHWAY	ko00030	30	813	0.860254	1	Pentose and glucuronate interconversions	KEGG PATHWAY	ko00040	32	441	0.00719513	0.0427921	Fructose and mannose metabolism	KEGG PATHWAY	ko00051	27	567	0.162119	0.523413
Ubiquinone and other terpenoid-quinone biosynthesis	KEGG PATHWAY	ko00130	29	249	4.52e-05	0.000381005	Citrate cycle (TCA cycle)	KEGG PATHWAY	ko00020	41	958	0.992718	1	RNA degradation	KEGG PATHWAY	ko03018	25	1118	0.999711	1	RNA degradation	KEGG PATHWAY	ko03018	29	1118	0.99929	1	Inositol phosphate metabolism	KEGG PATHWAY	ko00562	30	605	0.301978	0.775533	Phenylalanine metabolism	KEGG PATHWAY	ko00360	25	413	0.0229648	0.117955
Glycerophospholipid metabolism	KEGG PATHWAY	ko00564	29	849	0.979784	1	Linoleic acid metabolism	KEGG PATHWAY	ko00591	40	298	1.51e-05	0.000160811	Phagosome	KEGG PATHWAY	ko04145	25	694	0.774458	1	Purine metabolism	KEGG PATHWAY	ko00230	29	1381	0.999998	1	beta-Alanine metabolism	KEGG PATHWAY	ko00410	29	532	0.163208	0.52693	Fatty acid biosynthesis	KEGG PATHWAY	ko00061	25	539	0.205522	0.611156
Phenylalanine metabolism	KEGG PATHWAY	ko00360	28	413	0.0592793	0.205734	Fatty acid degradation	KEGG PATHWAY	ko00071	38	772	0.922463	1	Glycerophospholipid metabolism	KEGG PATHWAY	ko00564	24	849	0.97837	1	Pentose and glucuronate interconversions	KEGG PATHWAY	ko00040	28	441	0.0455707	0.145694	Linoleic acid metabolism	KEGG PATHWAY	ko00591	27	298	0.000795957	0.00874622	Linoleic acid metabolism	KEGG PATHWAY	ko00591	24	298	0.00104364	0.00842368
Valine, leucine and isoleucine degradation	KEGG PATHWAY	ko00280	28	563	0.479359	1	Glycerolipid metabolism	KEGG PATHWAY	ko00561	37	635	0.638817	1	ABC transporters	KEGG PATHWAY	ko02010	24	579	0.519774	1	Valine, leucine and isoleucine degradation	KEGG PATHWAY	ko00280	28	563	0.301111	0.754041	Ether lipid metabolism	KEGG PATHWAY	ko00565	27	350	0.00627459	0.0393905	Galactose metabolism	KEGG PATHWAY	ko00052	24	721	0.784192	1
Diterpenoid biosynthesis	KEGG PATHWAY	ko00904	27	474	0.236696	0.634775	Carotenoid biosynthesis	KEGG PATHWAY	ko00906	36	317	0.00072628	0.00447236	Arginine biosynthesis	KEGG PATHWAY	ko00220	23	523	0.411477	1	Citrate cycle (TCA cycle)	KEGG PATHWAY	ko00020	28	958	0.991772	1	Nitrogen metabolism	KEGG PATHWAY	ko00910	27	562	0.371123	0.873685	Phagosome	KEGG PATHWAY	ko04145	23	694	0.786569	1
Arginine biosynthesis	KEGG PATHWAY	ko00220	27	523	0.406924	0.905981	RNA degradation	KEGG PATHWAY	ko03018	36	1118	0.999991	1	RNA transport	KEGG PATHWAY	ko03013	22	1895	1	1	mRNA surveillance pathway	KEGG PATHWAY	ko03015	28	1341	0.999998	1	RNA degradation	KEGG PATHWAY	ko03018	27	1118	0.999803	1	Sulfur metabolism	KEGG PATHWAY	ko00920	22	248	0.000516396	0.00472244
Arginine and proline metabolism	KEGG PATHWAY	ko00330	27	634	0.775306	1	Phenylalanine, tyrosine and tryptophan biosynthesis	KEGG PATHWAY	ko00400	33	393	0.0539372	0.185607	Pentose and glucuronate interconversions	KEGG PATHWAY	ko00040	22	441	0.220322	0.644443	RNA transport	KEGG PATHWAY	ko03013	28	1895	1	1	mRNA surveillance pathway	KEGG PATHWAY	ko03015	27	1341	0.999999	1	Selenocompound metabolism	KEGG PATHWAY	ko00450	22	378	0.0440141	0.198944
Aminoacyl-tRNA biosynthesis	KEGG PATHWAY	ko00970	27	889	0.99627	1	Pentose and glucuronate interconversions	KEGG PATHWAY	ko00040	33	441	0.153921	0.439239	Glycerolipid metabolism	KEGG PATHWAY	ko00561	22	635	0.817338	1	Sphingolipid metabolism	KEGG PATHWAY	ko00600	27	429	0.0529826	0.164676	Ubiquinone and other terpenoid-quinone biosynthesis	KEGG PATHWAY	ko00130	26	249	0.000136451	0.00220272	Ascorbate and aldarate metabolism	KEGG PATHWAY	ko00053	22	495	0.282423	0.700738
Pentose and glucuronate interconversions	KEGG PATHWAY	ko00040	26	441	0.194254	0.558731	Aminoacyl-tRNA biosynthesis	KEGG PATHWAY	ko00970	33	889	0.999134	1	Fatty acid degradation	KEGG PATHWAY	ko00071	22	772	0.971137	1	beta-Alanine metabolism	KEGG PATHWAY	ko00410	27	532	0.271543	0.72622	ABC transporters	KEGG PATHWAY	ko02010	26	579	0.504993	0.96719	Ubiquitin mediated proteolysis	KEGG PATHWAY	ko04120	22	1400	1	1
RNA degradation	KEGG PATHWAY	ko03018	26	1118	0.999991	1	mRNA surveillance pathway	KEGG PATHWAY	ko03015	33	1341	1	1	Aminoacyl-tRNA biosynthesis	KEGG PATHWAY	ko00970	22	889	0.9961	1	Carotenoid biosynthesis	KEGG PATHWAY	ko00906	25	317	0.00632661	0.0346457	Biosynthesis of unsaturated fatty acids	KEGG PATHWAY	ko01040	25	373	0.035036	0.141395	Oxidative phosphorylation	KEGG PATHWAY	ko00190	22	1655	1	1
Terpenoid backbone biosynthesis	KEGG PATHWAY	ko00900	25	558	0.682618	1	Protein export	KEGG PATHWAY	ko03060	32	376	0.0497632	0.176433	Ubiquinone and other terpenoid-quinone biosynthesis	KEGG PATHWAY	ko00130	21	249	0.00274931	0.0136339	Biosynthesis of unsaturated fatty acids	KEGG PATHWAY	ko01040	25	373	0.0343735	0.136309	Phenylalanine metabolism	KEGG PATHWAY	ko00360	25	413	0.0852787	0.292015	Ubiquinone and other terpenoid-quinone biosynthesis	KEGG PATHWAY	ko00130	21	249	0.00123033	0.00926852
Fatty acid biosynthesis	KEGG PATHWAY	ko00061	24	539	0.691033	1	Ascorbate and aldarate metabolism	KEGG PATHWAY	ko00053	31	495	0.47723	0.962688	Fatty acid biosynthesis	KEGG PATHWAY	ko00061	21	539	0.632076	1	Fatty acid biosynthesis	KEGG PATHWAY	ko00061	25	539	0.439642	0.936275	Selenocompound metabolism	KEGG PATHWAY	ko00450	24	378	0.0613166	0.216524	Glycerolipid metabolism	KEGG PATHWAY	ko00561	20	635	0.83862	1
mRNA surveillance pathway	KEGG PATHWAY	ko03015	24	1341	1	1	Ubiquinone and other terpenoid-quinone biosynthesis	KEGG PATHWAY	ko00130	30	249	0.000831215	0.00486261	Ascorbate and aldarate metabolism	KEGG PATHWAY	ko00053	21	495	0.480946	1	Photosynthesis - antenna proteins	KEGG PATHWAY	ko00196	24	279	0.00273892	0.0174986	Sphingolipid metabolism	KEGG PATHWAY	ko00600	24	429	0.159926	0.52693	mRNA surveillance pathway	KEGG PATHWAY	ko03015	20	1341	1	1
RNA transport	KEGG PATHWAY	ko03013	24	1895	1	1	Circadian rhythm - plant	KEGG PATHWAY	ko04712	30	369	0.0851217	0.262085	Steroid biosynthesis	KEGG PATHWAY	ko00100	19	295	0.0460364	0.16322	Ubiquinone and other terpenoid-quinone biosynthesis	KEGG PATHWAY	ko00130	23	249	0.00144363	0.00976571	Arginine and proline metabolism	KEGG PATHWAY	ko00330	24	634	0.805164	1	Tryptophan metabolism	KEGG PATHWAY	ko00380	19	562	0.740811	1
Ascorbate and aldarate metabolism	KEGG PATHWAY	ko00053	23	495	0.612829	1	Arginine and proline metabolism	KEGG PATHWAY	ko00330	30	634	0.9338	1	mRNA surveillance pathway	KEGG PATHWAY	ko03015	19	1341	1	1	Phenylalanine, tyrosine and tryptophan biosynthesis	KEGG PATHWAY	ko00400	23	393	0.120352	0.337573	Ascorbate and aldarate metabolism	KEGG PATHWAY	ko00053	23	495	0.444893	0.928761	Inositol phosphate metabolism	KEGG PATHWAY	ko00562	19	605	0.836669	1
Biosynthesis of unsaturated fatty acids	KEGG PATHWAY	ko01040	22	373	0.216954	0.595361	Arginine biosynthesis	KEGG PATHWAY	ko00220	29	523	0.724239	1	Arginine and proline metabolism	KEGG PATHWAY	ko00330	19	634	0.936912	1	Phagosome	KEGG PATHWAY	ko04145	23	694	0.934824	1	Fatty acid biosynthesis	KEGG PATHWAY	ko00061	23	539	0.603129	1	Biosynthesis of unsaturated fatty acids	KEGG PATHWAY	ko01040	18	373	0.204224	0.611156
Pyrimidine metabolism	KEGG PATHWAY	ko00240	22	939	0.999954	1	Fatty acid biosynthesis	KEGG PATHWAY	ko00061	29	539	0.77635	1	Sulfur metabolism	KEGG PATHWAY	ko00920	18	248	0.0200186	0.0780724	Isoquinoline alkaloid biosynthesis	KEGG PATHWAY	ko00950	22	218	0.000634542	0.00521231	Ubiquitin mediated proteolysis	KEGG PATHWAY	ko04120	23	1400	1	1	Valine, leucine and isoleucine degradation	KEGG PATHWAY	ko00280	18	563	0.81028	1
Protein export	KEGG PATHWAY	ko03060	21	376	0.29795	0.717512	Tyrosine metabolism	KEGG PATHWAY	ko00350	28	339	0.0817701	0.25857	Protein export	KEGG PATHWAY	ko03060	18	376	0.30161	0.80201	Ascorbate and aldarate metabolism	KEGG PATHWAY	ko00053	21	495	0.607903	1	Porphyrin and chlorophyll metabolism	KEGG PATHWAY	ko00860	22	471	0.438055	0.928761	RNA degradation	KEGG PATHWAY	ko03018	18	1118	0.999993	1
Steroid biosynthesis	KEGG PATHWAY	ko00100	19	295	0.144465	0.448602	beta-Alanine metabolism	KEGG PATHWAY	ko00410	26	532	0.891488	1	Fatty acid elongation	KEGG PATHWAY	ko00062	18	151	0.000143287	0.00112055	Tryptophan metabolism	KEGG PATHWAY	ko00380	21	562	0.806782	1	Arginine biosynthesis	KEGG PATHWAY	ko00220	22	523	0.627745	1	Tyrosine metabolism	KEGG PATHWAY	ko00350	17	339	0.173294	0.54395
Circadian rhythm - plant	KEGG PATHWAY	ko04712	19	369	0.43572	0.952129	Stilbenoid, diarylheptanoid and gingerol biosynthesis	KEGG PATHWAY	ko00945	25	86	3.6e-09	1.05e-07	Citrate cycle (TCA cycle)	KEGG PATHWAY	ko00020	18	958	0.999946	1	Ubiquitin mediated proteolysis	KEGG PATHWAY	ko04120	21	1400	1	1	Tryptophan metabolism	KEGG PATHWAY	ko00380	22	562	0.747706	1	Porphyrin and chlorophyll metabolism	KEGG PATHWAY	ko00860	17	471	0.635135	1
Sphingolipid metabolism	KEGG PATHWAY	ko00600	19	429	0.685795	1	Tryptophan metabolism	KEGG PATHWAY	ko00380	25	562	0.957074	1	Ubiquitin mediated proteolysis	KEGG PATHWAY	ko04120	17	1400	1	1	Arginine biosynthesis	KEGG PATHWAY	ko00220	20	523	0.77082	1	Photosynthesis - antenna proteins	KEGG PATHWAY	ko00196	21	279	0.0183203	0.086258	Arginine and proline metabolism	KEGG PATHWAY	ko00330	17	634	0.949931	1
beta-Alanine metabolism	KEGG PATHWAY	ko00410	18	532	0.954166	1	Ubiquitin mediated proteolysis	KEGG PATHWAY	ko04120	24	1400	1	1	Circadian rhythm - plant	KEGG PATHWAY	ko04712	17	369	0.362455	0.942384	Glycosphingolipid biosynthesis - globo series	KEGG PATHWAY	ko00603	19	134	2.86e-05	0.000470146	Proteasome	KEGG PATHWAY	ko03050	21	431	0.369322	0.873685	Ether lipid metabolism	KEGG PATHWAY	ko00565	16	350	0.284138	0.700738
Ubiquitin mediated proteolysis	KEGG PATHWAY	ko04120	18	1400	1	1	Ether lipid metabolism	KEGG PATHWAY	ko00565	23	350	0.401294	0.890127	Selenocompound metabolism	KEGG PATHWAY	ko00450	16	378	0.495361	1	Ether lipid metabolism	KEGG PATHWAY	ko00565	18	350	0.301617	0.754041	Aminoacyl-tRNA biosynthesis	KEGG PATHWAY	ko00970	19	889	0.999872	1	Propanoate metabolism	KEGG PATHWAY	ko00640	15	463	0.777322	1
Linoleic acid metabolism	KEGG PATHWAY	ko00591	17	298	0.294262	0.717512	Inositol phosphate metabolism	KEGG PATHWAY	ko00562	23	605	0.99378	1	Pyrimidine metabolism	KEGG PATHWAY	ko00240	16	939	0.999986	1	Inositol phosphate metabolism	KEGG PATHWAY	ko00562	18	605	0.968691	1	Photosynthesis	KEGG PATHWAY	ko00195	17	953	0.999996	1	beta-Alanine metabolism	KEGG PATHWAY	ko00410	15	532	0.909653	1
ABC transporters	KEGG PATHWAY	ko02010	17	579	0.989602	1	Sulfur metabolism	KEGG PATHWAY	ko00920	22	248	0.0660145	0.220677	Ether lipid metabolism	KEGG PATHWAY	ko00565	16	350	0.379527	0.965318	Ribosome biogenesis in eukaryotes	KEGG PATHWAY	ko03008	18	860	0.999877	1	Circadian rhythm - plant	KEGG PATHWAY	ko04712	16	369	0.571994	1	Glycosaminoglycan degradation	KEGG PATHWAY	ko00531	14	193	0.0227415	0.117955
Selenocompound metabolism	KEGG PATHWAY	ko00450	16	378	0.739621	1	Steroid biosynthesis	KEGG PATHWAY	ko00100	22	295	0.214571	0.557884	beta-Alanine metabolism	KEGG PATHWAY	ko00410	16	532	0.919303	1	Glycosaminoglycan degradation	KEGG PATHWAY	ko00531	16	193	0.0171034	0.081954	Pyrimidine metabolism	KEGG PATHWAY	ko00240	16	939	0.999998	1	Lysine degradation	KEGG PATHWAY	ko00310	14	393	0.647745	1
Stilbenoid, diarylheptanoid and gingerol biosynthesis	KEGG PATHWAY	ko00945	15	86	6.48e-05	0.000509771	Pyrimidine metabolism	KEGG PATHWAY	ko00240	22	939	1	1	Tyrosine metabolism	KEGG PATHWAY	ko00350	15	339	0.43209	1	Propanoate metabolism	KEGG PATHWAY	ko00640	16	463	0.86559	1	Carotenoid biosynthesis	KEGG PATHWAY	ko00906	15	317	0.44147	0.928761	Circadian rhythm - plant	KEGG PATHWAY	ko04712	12	369	0.754454	1
Cutin, suberine and wax biosynthesis	KEGG PATHWAY	ko00073	15	103	0.000377282	0.00211997	Fatty acid elongation	KEGG PATHWAY	ko00062	20	151	0.00214424	0.0105691	Tryptophan metabolism	KEGG PATHWAY	ko00380	15	562	0.969941	1	Tropane, piperidine and pyridine alkaloid biosynthesis	KEGG PATHWAY	ko00960	15	201	0.0430539	0.145694	Tyrosine metabolism	KEGG PATHWAY	ko00350	15	339	0.541531	1	Sphingolipid metabolism	KEGG PATHWAY	ko00600	12	429	0.893695	1
Arachidonic acid metabolism	KEGG PATHWAY	ko00590	15	174	0.0305279	0.116203	Biosynthesis of unsaturated fatty acids	KEGG PATHWAY	ko01040	19	373	0.812613	1	Stilbenoid, diarylheptanoid and gingerol biosynthesis	KEGG PATHWAY	ko00945	15	86	1.07e-05	0.000113718	Pyrimidine metabolism	KEGG PATHWAY	ko00240	15	939	0.999999	1	Propanoate metabolism	KEGG PATHWAY	ko00640	15	463	0.912271	1	Base excision repair	KEGG PATHWAY	ko03410	11	200	0.161732	0.523413
Proteasome	KEGG PATHWAY	ko03050	15	431	0.924029	1	Isoquinoline alkaloid biosynthesis	KEGG PATHWAY	ko00950	18	218	0.139426	0.40782	Cell cycle - Caulobacter	KEGG PATHWAY	ko04112	15	120	0.000314558	0.00204463	Stilbenoid, diarylheptanoid and gingerol biosynthesis	KEGG PATHWAY	ko00945	14	86	8.5e-05	0.00122161	Glycosphingolipid biosynthesis - globo series	KEGG PATHWAY	ko00603	14	134	0.00438574	0.0309743	Carotenoid biosynthesis	KEGG PATHWAY	ko00906	11	317	0.672452	1
Glycosphingolipid biosynthesis - globo series	KEGG PATHWAY	ko00603	14	134	0.00910675	0.0433659	One carbon pool by folate	KEGG PATHWAY	ko00670	18	271	0.40322	0.890127	Valine, leucine and isoleucine degradation	KEGG PATHWAY	ko00280	13	563	0.991265	1	Arachidonic acid metabolism	KEGG PATHWAY	ko00590	13	174	0.0562785	0.170316	Arachidonic acid metabolism	KEGG PATHWAY	ko00590	14	174	0.0305577	0.132808	Isoquinoline alkaloid biosynthesis	KEGG PATHWAY	ko00950	10	218	0.338025	0.782293
Fatty acid elongation	KEGG PATHWAY	ko00062	14	151	0.0217804	0.091789	Sphingolipid metabolism	KEGG PATHWAY	ko00600	18	429	0.960133	1	One carbon pool by folate	KEGG PATHWAY	ko00670	10	271	0.678632	1	Sulfur metabolism	KEGG PATHWAY	ko00920	13	248	0.316659	0.76797	Ribosome biogenesis in eukaryotes	KEGG PATHWAY	ko03008	14	860	0.999997	1	Thiamine metabolism	KEGG PATHWAY	ko00730	10	242	0.456989	0.974335
Sulfur metabolism	KEGG PATHWAY	ko00920	14	248	0.33098	0.765797	Valine, leucine and isoleucine degradation	KEGG PATHWAY	ko00280	17	563	0.999541	1	Monoterpenoid biosynthesis	KEGG PATHWAY	ko00902	10	40	2.25e-05	0.00021957	Circadian rhythm - plant	KEGG PATHWAY	ko04712	13	369	0.826428	1	Sulfur metabolism	KEGG PATHWAY	ko00920	13	248	0.319048	0.801166	Aminoacyl-tRNA biosynthesis	KEGG PATHWAY	ko00970	10	889	1	1
Tyrosine metabolism	KEGG PATHWAY	ko00350	14	339	0.760271	1	Thiamine metabolism	KEGG PATHWAY	ko00730	16	242	0.419424	0.90412	Cutin, suberine and wax biosynthesis	KEGG PATHWAY	ko00073	10	103	0.0144722	0.0604729	Selenocompound metabolism	KEGG PATHWAY	ko00450	13	378	0.849129	1	Lysine degradation	KEGG PATHWAY	ko00310	13	393	0.883311	1	Other glycan degradation	KEGG PATHWAY	ko00511	9	352	0.920368	1
Inositol phosphate metabolism	KEGG PATHWAY	ko00562	14	605	0.999324	1	N-Glycan biosynthesis	KEGG PATHWAY	ko00510	16	505	0.998556	1	Tropane, piperidine and pyridine alkaloid biosynthesis	KEGG PATHWAY	ko00960	9	201	0.452839	1	Biotin metabolism	KEGG PATHWAY	ko00780	12	148	0.0405353	0.145674	Cutin, suberine and wax biosynthesis	KEGG PATHWAY	ko00073	11	103	0.0093814	0.0530049	Proteasome	KEGG PATHWAY	ko03050	9	431	0.983089	1
Glycosaminoglycan degradation	KEGG PATHWAY	ko00531	13	193	0.162112	0.490494	Brassinosteroid biosynthesis	KEGG PATHWAY	ko00905	15	68	7.38e-05	0.000575757	Butanoate metabolism	KEGG PATHWAY	ko00650	9	234	0.627893	1	Fatty acid elongation	KEGG PATHWAY	ko00062	12	151	0.0456084	0.145694	Tropane, piperidine and pyridine alkaloid biosynthesis	KEGG PATHWAY	ko00960	11	201	0.292407	0.768419	Pyrimidine metabolism	KEGG PATHWAY	ko00240	9	939	1	1
Ether lipid metabolism	KEGG PATHWAY	ko00565	13	350	0.862378	1	Tropane, piperidine and pyridine alkaloid biosynthesis	KEGG PATHWAY	ko00960	15	201	0.266296	0.649096	Brassinosteroid biosynthesis	KEGG PATHWAY	ko00905	9	68	0.00338193	0.0152187	Other glycan degradation	KEGG PATHWAY	ko00511	12	352	0.849027	1	Isoquinoline alkaloid biosynthesis	KEGG PATHWAY	ko00950	11	218	0.382712	0.873928	Monoterpenoid biosynthesis	KEGG PATHWAY	ko00902	8	40	0.000351464	0.00361049
Zeatin biosynthesis	KEGG PATHWAY	ko00908	12	63	0.000165535	0.00108517	Selenocompound metabolism	KEGG PATHWAY	ko00450	15	378	0.968305	1	Biosynthesis of unsaturated fatty acids	KEGG PATHWAY	ko01040	9	373	0.96796	1	Zeatin biosynthesis	KEGG PATHWAY	ko00908	11	63	0.000279075	0.0029176	Nicotinate and nicotinamide metabolism	KEGG PATHWAY	ko00760	11	256	0.584547	1	Glycosphingolipid biosynthesis - globo series	KEGG PATHWAY	ko00603	8	134	0.157644	0.523413
Nicotinate and nicotinamide metabolism	KEGG PATHWAY	ko00760	12	256	0.589349	1	Ribosome biogenesis in eukaryotes	KEGG PATHWAY	ko03008	15	860	1	1	Sphingolipid metabolism	KEGG PATHWAY	ko00600	8	429	0.99616	1	Cutin, suberine and wax biosynthesis	KEGG PATHWAY	ko00073	11	103	0.00925612	0.0483843	Other glycan degradation	KEGG PATHWAY	ko00511	10	352	0.945899	1	Biotin metabolism	KEGG PATHWAY	ko00780	8	148	0.222562	0.613401
One carbon pool by folate	KEGG PATHWAY	ko00670	12	271	0.663706	1	Monoterpenoid biosynthesis	KEGG PATHWAY	ko00902	14	40	1.6e-06	2.67e-05	Isoquinoline alkaloid biosynthesis	KEGG PATHWAY	ko00950	8	218	0.675607	1	Steroid biosynthesis	KEGG PATHWAY	ko00100	11	295	0.752731	1	Zeatin biosynthesis	KEGG PATHWAY	ko00908	9	63	0.0033991	0.0256066	Tropane, piperidine and pyridine alkaloid biosynthesis	KEGG PATHWAY	ko00960	8	201	0.512175	1
Monoterpenoid biosynthesis	KEGG PATHWAY	ko00902	11	40	1.78e-05	0.000174641	Glycosaminoglycan degradation	KEGG PATHWAY	ko00531	14	193	0.30863	0.736934	Zeatin biosynthesis	KEGG PATHWAY	ko00908	7	63	0.0207486	0.0783093	Nicotinate and nicotinamide metabolism	KEGG PATHWAY	ko00760	10	256	0.694967	1	Taurine and hypotaurine metabolism	KEGG PATHWAY	ko00430	9	148	0.225514	0.637077	Ribosome biogenesis in eukaryotes	KEGG PATHWAY	ko03008	8	860	1	1
Cell cycle - Caulobacter	KEGG PATHWAY	ko04112	10	120	0.080475	0.271316	Proteasome	KEGG PATHWAY	ko03050	14	431	0.996345	1	Valine, leucine and isoleucine biosynthesis	KEGG PATHWAY	ko00290	7	254	0.895042	1	Porphyrin and chlorophyll metabolism	KEGG PATHWAY	ko00860	10	471	0.996677	1	Glycosaminoglycan degradation	KEGG PATHWAY	ko00531	9	193	0.490391	0.96719	Zeatin biosynthesis	KEGG PATHWAY	ko00908	7	63	0.0148882	0.0885455
Taurine and hypotaurine metabolism	KEGG PATHWAY	ko00430	10	148	0.19887	0.558731	Cutin, suberine and wax biosynthesis	KEGG PATHWAY	ko00073	13	103	0.0164885	0.0622309	Ribosome biogenesis in eukaryotes	KEGG PATHWAY	ko03008	7	860	1	1	Lysine degradation	KEGG PATHWAY	ko00310	9	393	0.989247	1	Histidine metabolism	KEGG PATHWAY	ko00340	9	260	0.810504	1	Arachidonic acid metabolism	KEGG PATHWAY	ko00590	7	174	0.507194	1
Lysine degradation	KEGG PATHWAY	ko00310	10	393	0.990812	1	Cell cycle - Caulobacter	KEGG PATHWAY	ko04112	13	120	0.044011	0.160915	Other glycan degradation	KEGG PATHWAY	ko00511	7	352	0.988953	1	Nucleotide excision repair	KEGG PATHWAY	ko03420	9	442	0.996989	1	Biotin metabolism	KEGG PATHWAY	ko00780	7	148	0.489291	0.96719	One carbon pool by folate	KEGG PATHWAY	ko00670	7	271	0.892269	1
Propanoate metabolism	KEGG PATHWAY	ko00640	10	463	0.998728	1	Base excision repair	KEGG PATHWAY	ko03410	13	200	0.457758	0.939609	Histidine metabolism	KEGG PATHWAY	ko00340	7	260	0.907205	1	Monoterpenoid biosynthesis	KEGG PATHWAY	ko00902	8	40	0.000859395	0.0061769	Pantothenate and CoA biosynthesis	KEGG PATHWAY	ko00770	7	254	0.929749	1	Protein export	KEGG PATHWAY	ko03060	7	376	0.9886	1
Brassinosteroid biosynthesis	KEGG PATHWAY	ko00905	9	68	0.0091877	0.0433659	Lysine degradation	KEGG PATHWAY	ko00310	13	393	0.993981	1	Thiamine metabolism	KEGG PATHWAY	ko00730	6	242	0.930273	1	Taurine and hypotaurine metabolism	KEGG PATHWAY	ko00430	8	148	0.343131	0.789202	Stilbenoid, diarylheptanoid and gingerol biosynthesis	KEGG PATHWAY	ko00945	6	86	0.197176	0.5909	Nucleotide excision repair	KEGG PATHWAY	ko03420	7	442	0.997738	1
Isoquinoline alkaloid biosynthesis	KEGG PATHWAY	ko00950	9	218	0.728887	1	Zeatin biosynthesis	KEGG PATHWAY	ko00908	12	63	0.0011696	0.00651631	Glycosphingolipid biosynthesis - globo series	KEGG PATHWAY	ko00603	6	134	0.480922	1	Histidine metabolism	KEGG PATHWAY	ko00340	8	260	0.884765	1	Lysine biosynthesis	KEGG PATHWAY	ko00300	6	112	0.386694	0.873928	N-Glycan biosynthesis	KEGG PATHWAY	ko00510	7	505	0.999565	1
Butanoate metabolism	KEGG PATHWAY	ko00650	9	234	0.797124	1	Biotin metabolism	KEGG PATHWAY	ko00780	12	148	0.214134	0.557884	Biotin metabolism	KEGG PATHWAY	ko00780	6	148	0.574053	1	One carbon pool by folate	KEGG PATHWAY	ko00670	8	271	0.908298	1	Fatty acid elongation	KEGG PATHWAY	ko00062	6	151	0.660858	1	Stilbenoid, diarylheptanoid and gingerol biosynthesis	KEGG PATHWAY	ko00945	6	86	0.126303	0.47574
Histidine metabolism	KEGG PATHWAY	ko00340	9	260	0.879456	1	Other glycan degradation	KEGG PATHWAY	ko00511	11	352	0.994707	1	Vitamin B6 metabolism	KEGG PATHWAY	ko00750	5	53	0.0793521	0.257894	Aminoacyl-tRNA biosynthesis	KEGG PATHWAY	ko00970	8	889	1	1	Butanoate metabolism	KEGG PATHWAY	ko00650	6	234	0.944186	1	Histidine metabolism	KEGG PATHWAY	ko00340	6	260	0.931033	1
Other glycan degradation	KEGG PATHWAY	ko00511	9	352	0.987115	1	Propanoate metabolism	KEGG PATHWAY	ko00640	11	463	0.99991	1	Proteasome	KEGG PATHWAY	ko03050	5	431	0.999883	1	Brassinosteroid biosynthesis	KEGG PATHWAY	ko00905	7	68	0.0397892	0.145674	One carbon pool by folate	KEGG PATHWAY	ko00670	6	271	0.978808	1	Monobactam biosynthesis	KEGG PATHWAY	ko00261	5	94	0.304871	0.732988
Ribosome biogenesis in eukaryotes	KEGG PATHWAY	ko03008	9	860	1	1	Valine, leucine and isoleucine biosynthesis	KEGG PATHWAY	ko00290	10	254	0.942865	1	Pantothenate and CoA biosynthesis	KEGG PATHWAY	ko00770	5	254	0.977461	1	Base excision repair	KEGG PATHWAY	ko03410	7	200	0.778781	1	Steroid biosynthesis	KEGG PATHWAY	ko00100	6	295	0.989127	1	Pantothenate and CoA biosynthesis	KEGG PATHWAY	ko00770	5	254	0.96469	1
Thiamine metabolism	KEGG PATHWAY	ko00730	8	242	0.896674	1	Limonene and pinene degradation	KEGG PATHWAY	ko00903	9	120	0.32754	0.766443	Lysine degradation	KEGG PATHWAY	ko00310	5	393	0.999612	1	Regulation of autophagy	KEGG PATHWAY	ko04140	7	362	0.995694	1	Regulation of autophagy	KEGG PATHWAY	ko04140	6	362	0.998516	1	Flavone and flavonol biosynthesis	KEGG PATHWAY	ko00944	4	12	0.00238701	0.0168583
Lysine biosynthesis	KEGG PATHWAY	ko00300	7	112	0.314261	0.741657	Histidine metabolism	KEGG PATHWAY	ko00340	9	260	0.974922	1	C5-Branched dibasic acid metabolism	KEGG PATHWAY	ko00660	5	82	0.262272	0.713622	Protein export	KEGG PATHWAY	ko03060	7	376	0.997117	1	Brassinosteroid biosynthesis	KEGG PATHWAY	ko00905	5	68	0.19871	0.5909	Brassinosteroid biosynthesis	KEGG PATHWAY	ko00905	4	68	0.276954	0.700738
Tropane, piperidine and pyridine alkaloid biosynthesis	KEGG PATHWAY	ko00960	7	201	0.851954	1	Regulation of autophagy	KEGG PATHWAY	ko04140	9	362	0.999359	1	Arachidonic acid metabolism	KEGG PATHWAY	ko00590	5	174	0.840935	1	Vitamin B6 metabolism	KEGG PATHWAY	ko00750	6	53	0.038535	0.145674	Base excision repair	KEGG PATHWAY	ko03410	5	200	0.938751	1	Glycosphingolipid biosynthesis - ganglio series	KEGG PATHWAY	ko00604	4	69	0.285256	0.700738
Valine, leucine and isoleucine biosynthesis	KEGG PATHWAY	ko00290	7	254	0.960202	1	Glycosphingolipid biosynthesis - globo series	KEGG PATHWAY	ko00603	8	134	0.578361	1	Riboflavin metabolism	KEGG PATHWAY	ko00740	4	97	0.570834	1	Thiamine metabolism	KEGG PATHWAY	ko00730	6	242	0.953854	1	Protein export	KEGG PATHWAY	ko03060	5	376	0.999726	1	Limonene and pinene degradation	KEGG PATHWAY	ko00903	4	120	0.678033	1
Pantothenate and CoA biosynthesis	KEGG PATHWAY	ko00770	7	254	0.960202	1	Arachidonic acid metabolism	KEGG PATHWAY	ko00590	8	174	0.829644	1	Regulation of autophagy	KEGG PATHWAY	ko04140	4	362	0.999744	1	Valine, leucine and isoleucine biosynthesis	KEGG PATHWAY	ko00290	6	254	0.966159	1	Vitamin B6 metabolism	KEGG PATHWAY	ko00750	4	53	0.223234	0.637077	Other types of O-glycan biosynthesis	KEGG PATHWAY	ko00514	4	191	0.93288	1
Biotin metabolism	KEGG PATHWAY	ko00780	6	148	0.722834	1	Butanoate metabolism	KEGG PATHWAY	ko00650	8	234	0.971385	1	Propanoate metabolism	KEGG PATHWAY	ko00640	4	463	0.999992	1	SNARE interactions in vesicular transport	KEGG PATHWAY	ko04130	5	105	0.501868	1	Monobactam biosynthesis	KEGG PATHWAY	ko00261	4	94	0.602969	1	Butanoate metabolism	KEGG PATHWAY	ko00650	4	234	0.977748	1
N-Glycan biosynthesis	KEGG PATHWAY	ko00510	6	505	0.999997	1	Nicotinate and nicotinamide metabolism	KEGG PATHWAY	ko00760	8	256	0.986476	1	Other types of O-glycan biosynthesis	KEGG PATHWAY	ko00514	4	191	0.952415	1	Limonene and pinene degradation	KEGG PATHWAY	ko00903	5	120	0.615686	1	Riboflavin metabolism	KEGG PATHWAY	ko00740	4	97	0.626723	1	Valine, leucine and isoleucine biosynthesis	KEGG PATHWAY	ko00290	4	254	0.987046	1
Vitamin B6 metabolism	KEGG PATHWAY	ko00750	5	53	0.130496	0.416176	Nucleotide excision repair	KEGG PATHWAY	ko03420	8	442	0.999993	1	Monobactam biosynthesis	KEGG PATHWAY	ko00261	4	94	0.546897	1	Pantothenate and CoA biosynthesis	KEGG PATHWAY	ko00770	5	254	0.986374	1	Limonene and pinene degradation	KEGG PATHWAY	ko00903	4	120	0.777261	1	Regulation of autophagy	KEGG PATHWAY	ko04140	4	362	0.999435	1
Regulation of autophagy	KEGG PATHWAY	ko04140	5	362	0.99986	1	C5-Branched dibasic acid metabolism	KEGG PATHWAY	ko00660	7	82	0.253583	0.631261	Limonene and pinene degradation	KEGG PATHWAY	ko00903	4	120	0.728286	1	N-Glycan biosynthesis	KEGG PATHWAY	ko00510	5	505	0.999997	1	Thiamine metabolism	KEGG PATHWAY	ko00730	4	242	0.99352	1	Cutin, suberine and wax biosynthesis	KEGG PATHWAY	ko00073	3	103	0.756414	1
Nucleotide excision repair	KEGG PATHWAY	ko03420	5	442	0.999993	1	Pantothenate and CoA biosynthesis	KEGG PATHWAY	ko00770	7	254	0.993874	1	Folate biosynthesis	KEGG PATHWAY	ko00790	4	146	0.849266	1	Glycosphingolipid biosynthesis - ganglio series	KEGG PATHWAY	ko00604	4	69	0.374832	0.84521	Valine, leucine and isoleucine biosynthesis	KEGG PATHWAY	ko00290	4	254	0.995625	1	SNARE interactions in vesicular transport	KEGG PATHWAY	ko04130	3	105	0.767481	1
C5-Branched dibasic acid metabolism	KEGG PATHWAY	ko00660	4	82	0.568313	1	Vitamin B6 metabolism	KEGG PATHWAY	ko00750	6	53	0.123698	0.371094	SNARE interactions in vesicular transport	KEGG PATHWAY	ko04130	2	105	0.928505	1	Proteasome	KEGG PATHWAY	ko03050	4	431	0.999991	1	Flavone and flavonol biosynthesis	KEGG PATHWAY	ko00944	3	12	0.0237796	0.107484	Lysine biosynthesis	KEGG PATHWAY	ko00300	3	112	0.803011	1
Monobactam biosynthesis	KEGG PATHWAY	ko00261	4	94	0.670859	1	Monobactam biosynthesis	KEGG PATHWAY	ko00261	6	94	0.520315	1	Nucleotide excision repair	KEGG PATHWAY	ko03420	2	442	1	1	Betalain biosynthesis	KEGG PATHWAY	ko00965	3	37	0.240087	0.657382	Caffeine metabolism	KEGG PATHWAY	ko00232	3	45	0.334342	0.821319	Taurine and hypotaurine metabolism	KEGG PATHWAY	ko00430	3	148	0.921209	1
Limonene and pinene degradation	KEGG PATHWAY	ko00903	4	120	0.831416	1	SNARE interactions in vesicular transport	KEGG PATHWAY	ko04130	6	105	0.623052	1	Nicotinate and nicotinamide metabolism	KEGG PATHWAY	ko00760	2	256	0.999661	1	C5-Branched dibasic acid metabolism	KEGG PATHWAY	ko00660	3	82	0.704545	1	C5-Branched dibasic acid metabolism	KEGG PATHWAY	ko00660	3	82	0.705785	1	Fatty acid elongation	KEGG PATHWAY	ko00062	3	151	0.927294	1
Base excision repair	KEGG PATHWAY	ko03410	4	200	0.986343	1	Glycosphingolipid biosynthesis - ganglio series	KEGG PATHWAY	ko00604	5	69	0.425014	0.90412	N-Glycan biosynthesis	KEGG PATHWAY	ko00510	2	505	1	1	Monobactam biosynthesis	KEGG PATHWAY	ko00261	3	94	0.784716	1	SNARE interactions in vesicular transport	KEGG PATHWAY	ko04130	3	105	0.842466	1	Mismatch repair	KEGG PATHWAY	ko03430	3	252	0.996153	1
Basal transcription factors	KEGG PATHWAY	ko03022	4	384	0.999987	1	Riboflavin metabolism	KEGG PATHWAY	ko00740	5	97	0.707043	1	Lysine biosynthesis	KEGG PATHWAY	ko00300	2	112	0.943271	1	Riboflavin metabolism	KEGG PATHWAY	ko00740	3	97	0.80169	1	Cell cycle - Caulobacter	KEGG PATHWAY	ko04112	3	120	0.898515	1	DNA replication	KEGG PATHWAY	ko03030	3	259	0.9969	1
Betalain biosynthesis	KEGG PATHWAY	ko00965	3	37	0.282733	0.70984	Folate biosynthesis	KEGG PATHWAY	ko00790	5	146	0.940009	1	Homologous recombination	KEGG PATHWAY	ko03440	2	236	0.999291	1	Butanoate metabolism	KEGG PATHWAY	ko00650	3	234	0.997732	1	Other types of O-glycan biosynthesis	KEGG PATHWAY	ko00514	3	191	0.989877	1	Steroid biosynthesis	KEGG PATHWAY	ko00100	3	295	0.998997	1
Caffeine metabolism	KEGG PATHWAY	ko00232	3	45	0.385185	0.874073	Mismatch repair	KEGG PATHWAY	ko03430	5	252	0.999247	1	Glycosylphosphatidylinositol(GPI)-anchor biosynthesis	KEGG PATHWAY	ko00563	2	157	0.987839	1	Mismatch repair	KEGG PATHWAY	ko03430	3	252	0.998815	1	RNA polymerase	KEGG PATHWAY	ko03020	3	327	0.999929	1	Betalain biosynthesis	KEGG PATHWAY	ko00965	2	37	0.426172	0.93925
Sulfur relay system	KEGG PATHWAY	ko04122	3	58	0.541592	1	Lysine biosynthesis	KEGG PATHWAY	ko00300	4	112	0.907497	1	Glycosaminoglycan degradation	KEGG PATHWAY	ko00531	2	193	0.996615	1	DNA replication	KEGG PATHWAY	ko03030	3	259	0.999081	1	N-Glycan biosynthesis	KEGG PATHWAY	ko00510	3	505	1	1	Vitamin B6 metabolism	KEGG PATHWAY	ko00750	2	53	0.609089	1
Riboflavin metabolism	KEGG PATHWAY	ko00740	3	97	0.847569	1	Other types of O-glycan biosynthesis	KEGG PATHWAY	ko00514	4	191	0.996655	1	Flavone and flavonol biosynthesis	KEGG PATHWAY	ko00944	2	12	0.104203	0.320837	Basal transcription factors	KEGG PATHWAY	ko03022	3	384	0.999992	1	Betalain biosynthesis	KEGG PATHWAY	ko00965	2	37	0.498005	0.96719	C5-Branched dibasic acid metabolism	KEGG PATHWAY	ko00660	2	82	0.822388	1
SNARE interactions in vesicular transport	KEGG PATHWAY	ko04130	3	105	0.881824	1	DNA replication	KEGG PATHWAY	ko03030	4	259	0.999866	1	Taurine and hypotaurine metabolism	KEGG PATHWAY	ko00430	1	148	0.997592	1	Lysine biosynthesis	KEGG PATHWAY	ko00300	2	112	0.956884	1	Monoterpenoid biosynthesis	KEGG PATHWAY	ko00902	2	40	0.537858	1	Riboflavin metabolism	KEGG PATHWAY	ko00740	2	97	0.885459	1
Other types of O-glycan biosynthesis	KEGG PATHWAY	ko00514	3	191	0.994549	1	Lipoic acid metabolism	KEGG PATHWAY	ko00785	3	26	0.232913	0.592409	Synthesis and degradation of ketone bodies	KEGG PATHWAY	ko00072	1	47	0.856418	1	Cell cycle - Caulobacter	KEGG PATHWAY	ko04112	2	120	0.967748	1	Sulfur relay system	KEGG PATHWAY	ko04122	2	58	0.729616	1	RNA polymerase	KEGG PATHWAY	ko03020	2	327	0.999946	1
Glycosphingolipid biosynthesis - ganglio series	KEGG PATHWAY	ko00604	2	69	0.846904	1	RNA polymerase	KEGG PATHWAY	ko03020	3	327	0.999999	1	Sulfur relay system	KEGG PATHWAY	ko04122	1	58	0.907986	1	Other types of O-glycan biosynthesis	KEGG PATHWAY	ko00514	2	191	0.997797	1	Nucleotide excision repair	KEGG PATHWAY	ko03420	2	442	1	1	Sesquiterpenoid and triterpenoid biosynthesis	KEGG PATHWAY	ko00909	1	43	0.809986	1
Glycosylphosphatidylinositol(GPI)-anchor biosynthesis	KEGG PATHWAY	ko00563	2	157	0.995411	1	Flavone and flavonol biosynthesis	KEGG PATHWAY	ko00944	2	12	0.191698	0.534016	Sesquiterpenoid and triterpenoid biosynthesis	KEGG PATHWAY	ko00909	1	43	0.831203	1	RNA polymerase	KEGG PATHWAY	ko03020	2	327	0.99999	1	Folate biosynthesis	KEGG PATHWAY	ko00790	1	146	0.998323	1	Sulfur relay system	KEGG PATHWAY	ko04122	1	58	0.892152	1
RNA polymerase	KEGG PATHWAY	ko03020	2	327	0.999997	1	Sulfur relay system	KEGG PATHWAY	ko04122	2	58	0.867858	1	RNA polymerase	KEGG PATHWAY	ko03020	1	327	0.999998	1	Flavone and flavonol biosynthesis	KEGG PATHWAY	ko00944	1	12	0.430801	0.934757	Glycosylphosphatidylinositol(GPI)-anchor biosynthesis	KEGG PATHWAY	ko00563	1	157	0.998961	1	Cell cycle - Caulobacter	KEGG PATHWAY	ko04112	1	120	0.989636	1
Flavone and flavonol biosynthesis	KEGG PATHWAY	ko00944	1	12	0.460359	0.987679	Taurine and hypotaurine metabolism	KEGG PATHWAY	ko00430	2	148	0.998638	1	Mismatch repair	KEGG PATHWAY	ko03430	1	252	0.999964	1	Sesquiterpenoid and triterpenoid biosynthesis	KEGG PATHWAY	ko00909	1	43	0.851585	1	Basal transcription factors	KEGG PATHWAY	ko03022	1	384	1	1	Nicotinate and nicotinamide metabolism	KEGG PATHWAY	ko00760	1	256	0.99994	1
Sesquiterpenoid and triterpenoid biosynthesis	KEGG PATHWAY	ko00909	1	43	0.876099	1	Homologous recombination	KEGG PATHWAY	ko03440	2	236	0.999989	1	Lipoic acid metabolism	KEGG PATHWAY	ko00785	1	26	0.664308	1	Caffeine metabolism	KEGG PATHWAY	ko00232	1	45	0.863917	1
Synthesis and degradation of ketone bodies	KEGG PATHWAY	ko00072	1	47	0.897529	1	Betalain biosynthesis	KEGG PATHWAY	ko00965	1	37	0.895474	1	Glycosphingolipid biosynthesis - ganglio series	KEGG PATHWAY	ko00604	1	69	0.941038	1	Folate biosynthesis	KEGG PATHWAY	ko00790	1	146	0.998302	1
Folate biosynthesis	KEGG PATHWAY	ko00790	1	146	0.999071	1	Sesquiterpenoid and triterpenoid biosynthesis	KEGG PATHWAY	ko00909	1	43	0.926833	1	DNA replication	KEGG PATHWAY	ko03030	1	259	0.999973	1
Homologous recombination	KEGG PATHWAY	ko03440	1	236	0.999987	1	Glycosylphosphatidylinositol(GPI)-anchor biosynthesis	KEGG PATHWAY	ko00563	1	157	0.999917	1	Betalain biosynthesis	KEGG PATHWAY	ko00965	1	37	0.784844	1
Mismatch repair	KEGG PATHWAY	ko03430	1	252	0.999994	1
