# Supplementary material for: Characterization and Analysis of the Full-Length Transcriptomes of Multiple Organs in Pseudotaxus chienii (W.C.Cheng) W.C.Cheng
Source: Int J Mol Sci. 2020 Jun 17;21(12):4305. doi: 10.3390/ijms21124305 (PMC7352595; doi:10.3390/ijms21124305)
Supplement: Supplementary file 1 [file ijms-21-04305-s001.zip › Supplementary Files/Table S16.xlsx]

## Sheet: TPS
Table S16. Statistics of the terpene synthase (TPS) gene family.
root
Gene_id	{nr}	{SwissProt}	{KOG}	{pfam}
i0_LQ_PC3Root_c792/f1p0/904	{AAZ41362.1; taxadiene synthase [Taxus mairei]}	{sp|Q93YA3|TASY_TAXBA; Taxadiene synthase OS=Taxus baccata GN=TDC1 PE=3 SV=1}	{NA}	{PF03936:Terpene synthase family, metal binding domain}
i13_LQ_PC3Root_c0/f1p0/13253	{AHH40841.2; taxadiene synthase, partial [Taxus celebica]}	{sp|Q93YA3|TASY_TAXBA; Taxadiene synthase OS=Taxus baccata GN=TDC1 PE=3 SV=1}	{NA}	{PF03936:Terpene synthase family, metal binding domain}
i1_HQ_PC3Root_c31795/f8p3/1614	{BAC92722.1; limonene/borneol synthase [Chamaecyparis obtusa]}	{sp|Q948Z0|TPSD6_ABIGR; Camphene synthase, chloroplastic OS=Abies grandis GN=ag6 PE=1 SV=1}	{NA}	{PF01397:Terpene synthase, N-terminal domain PF03936:Terpene synthase family, metal binding domain}
i1_LQ_PC3Root_c10749/f1p0/1670	{Q93YA3.1; RecName: Full=Taxadiene synthase; AltName: Full=Taxa-4(5),11(12)-diene synthase [Taxus baccata]}	{sp|Q93YA3|TASY_TAXBA; Taxadiene synthase OS=Taxus baccata GN=TDC1 PE=3 SV=1}	{NA}	{PF01397:Terpene synthase, N-terminal domain PF03936:Terpene synthase family, metal binding domain}
i1_LQ_PC3Root_c10882/f1p4/1995	{BAC92722.1; limonene/borneol synthase [Chamaecyparis obtusa]}	{sp|Q9M7D0|TPSD9_ABIGR; Terpinolene synthase, chloroplastic OS=Abies grandis GN=ag9 PE=1 SV=1}	{NA}	{PF03936:Terpene synthase family, metal binding domain}
i1_LQ_PC3Root_c11332/f1p10/1999	{AOG18235.1; diterpene synthase [Taiwania cryptomerioides]}	{sp|Q0JA82|KS1_ORYSJ; Ent-kaur-16-ene synthase, chloroplastic OS=Oryza sativa subsp. japonica GN=KS1 PE=1 SV=1}	{NA}	{NA}
i1_LQ_PC3Root_c11955/f1p11/1717	{AOG18235.1; diterpene synthase [Taiwania cryptomerioides]}	{sp|Q0JA82|KS1_ORYSJ; Ent-kaur-16-ene synthase, chloroplastic OS=Oryza sativa subsp. japonica GN=KS1 PE=1 SV=1}	{NA}	{PF03936:Terpene synthase family, metal binding domain}
i1_LQ_PC3Root_c12537/f1p0/1986	{AOG18235.1; diterpene synthase [Taiwania cryptomerioides]}	{sp|Q0JA82|KS1_ORYSJ; Ent-kaur-16-ene synthase, chloroplastic OS=Oryza sativa subsp. japonica GN=KS1 PE=1 SV=1}	{NA}	{PF03936:Terpene synthase family, metal binding domain}
i1_LQ_PC3Root_c16127/f1p4/1746	{BAC92722.1; limonene/borneol synthase [Chamaecyparis obtusa]}	{sp|O24474|TPSD2_ABIGR; Myrcene synthase, chloroplastic OS=Abies grandis GN=ag2 PE=1 SV=1}	{NA}	{PF03936:Terpene synthase family, metal binding domain PF01397:Terpene synthase, N-terminal domain}
i1_LQ_PC3Root_c17401/f1p0/1825	{AOG18229.1; copalyl pyrophosphate synthase-like protein [Taiwania cryptomerioides]}	{sp|Q675L4|TPSD1_PICAB; Bifunctional levopimaradiene synthase, chloroplastic OS=Picea abies GN=TPS-LAS PE=2 SV=1}	{NA}	{PF01397:Terpene synthase, N-terminal domain PF03936:Terpene synthase family, metal binding domain}
i1_LQ_PC3Root_c18903/f1p0/1283	{AOG18235.1; diterpene synthase [Taiwania cryptomerioides]}	{sp|Q0JA82|KS1_ORYSJ; Ent-kaur-16-ene synthase, chloroplastic OS=Oryza sativa subsp. japonica GN=KS1 PE=1 SV=1}	{NA}	{PF03936:Terpene synthase family, metal binding domain}
i1_LQ_PC3Root_c19864/f1p1/1937	{AMX21442.1; geranylgeranyl diphosphate synthase [Taxus wallichiana var. chinensis]}	{sp|Q43133|GGPPS_SINAL; Geranylgeranyl pyrophosphate synthase, chloroplastic/chromoplastic OS=Sinapis alba GN=GGPS1 PE=1 SV=1}	{At4g36810; KOG0776 Geranylgeranyl pyrophosphate synthase/Polyprenyl synthetase H Coenzyme transport and metabolism ;}	{PF03936:Terpene synthase family, metal binding domain PF00348:Polyprenyl synthetase}
i1_LQ_PC3Root_c20030/f1p14/1506	{AFE61356.1; copalyl diphosphate synthase [Taiwania cryptomerioides]}	{sp|Q675L4|TPSD1_PICAB; Bifunctional levopimaradiene synthase, chloroplastic OS=Picea abies GN=TPS-LAS PE=2 SV=1}	{NA}	{PF03936:Terpene synthase family, metal binding domain PF07284:2-vinyl bacteriochlorophyllide hydratase (BCHF)}
i1_LQ_PC3Root_c21063/f1p62/1968	{BAC92722.1; limonene/borneol synthase [Chamaecyparis obtusa]}	{sp|O24474|TPSD2_ABIGR; Myrcene synthase, chloroplastic OS=Abies grandis GN=ag2 PE=1 SV=1}	{NA}	{PF01397:Terpene synthase, N-terminal domain PF03936:Terpene synthase family, metal binding domain}
i1_LQ_PC3Root_c22104/f1p0/1781	{AOG18231.1; diterpene synthase [Taiwania cryptomerioides]}	{sp|J9QS23|TPS9_SELML; Copalyl diphosphate synthase 1 OS=Selaginella moellendorffii GN=CPS1 PE=1 SV=1}	{NA}	{PF10723:Replication regulatory protein RepB PF03936:Terpene synthase family, metal binding domain PF00432:Prenyltransferase and squalene oxidase repeat PF01397:Terpene synthase, N-terminal domain}
i1_LQ_PC3Root_c22426/f1p0/1771	{AOG18235.1; diterpene synthase [Taiwania cryptomerioides]}	{sp|J9R388|TPS10_SELML; Copalyl diphosphate synthase 2 OS=Selaginella moellendorffii GN=CPS2 PE=1 SV=2}	{NA}	{PF01397:Terpene synthase, N-terminal domain}
i1_LQ_PC3Root_c25300/f1p3/1884	{AGO02736.1; sabinene synthase [Thuja plicata]}	{sp|O24474|TPSD2_ABIGR; Myrcene synthase, chloroplastic OS=Abies grandis GN=ag2 PE=1 SV=1}	{NA}	{PF03936:Terpene synthase family, metal binding domain PF01397:Terpene synthase, N-terminal domain}
i1_LQ_PC3Root_c29649/f1p0/1929	{ABW80964.1; alpha pinene synthase [Chamaecyparis formosensis]}	{sp|O24474|TPSD2_ABIGR; Myrcene synthase, chloroplastic OS=Abies grandis GN=ag2 PE=1 SV=1}	{NA}	{PF03936:Terpene synthase family, metal binding domain}
i1_LQ_PC3Root_c30985/f1p0/2020	{AGO02736.1; sabinene synthase [Thuja plicata]}	{sp|O24474|TPSD2_ABIGR; Myrcene synthase, chloroplastic OS=Abies grandis GN=ag2 PE=1 SV=1}	{NA}	{PF03936:Terpene synthase family, metal binding domain}
i1_LQ_PC3Root_c3305/f1p2/2011	{AOG18235.1; diterpene synthase [Taiwania cryptomerioides]}	{sp|J9QS23|TPS9_SELML; Copalyl diphosphate synthase 1 OS=Selaginella moellendorffii GN=CPS1 PE=1 SV=1}	{NA}	{PF01397:Terpene synthase, N-terminal domain PF03936:Terpene synthase family, metal binding domain}
i1_LQ_PC3Root_c5655/f1p0/1840	{AIO10963.1; terpene synthase [Taiwania cryptomerioides]}	{sp|O24475|TPSD3_ABIGR; Pinene synthase, chloroplastic OS=Abies grandis GN=ag3 PE=1 SV=1}	{NA}	{PF01397:Terpene synthase, N-terminal domain PF03936:Terpene synthase family, metal binding domain}
i1_LQ_PC3Root_c7291/f1p0/1610	{BAC92722.1; limonene/borneol synthase [Chamaecyparis obtusa]}	{sp|O24474|TPSD2_ABIGR; Myrcene synthase, chloroplastic OS=Abies grandis GN=ag2 PE=1 SV=1}	{NA}	{PF01397:Terpene synthase, N-terminal domain PF03936:Terpene synthase family, metal binding domain}
i1_LQ_PC3Root_c8696/f1p1/1930	{BAC92722.1; limonene/borneol synthase [Chamaecyparis obtusa]}	{sp|O24474|TPSD2_ABIGR; Myrcene synthase, chloroplastic OS=Abies grandis GN=ag2 PE=1 SV=1}	{NA}	{PF01397:Terpene synthase, N-terminal domain PF03936:Terpene synthase family, metal binding domain PF03936:Terpene synthase family, metal binding domain}
i1_LQ_PC3Root_c8879/f1p1/1991	{AOG18235.1; diterpene synthase [Taiwania cryptomerioides]}	{sp|J9QS23|TPS9_SELML; Copalyl diphosphate synthase 1 OS=Selaginella moellendorffii GN=CPS1 PE=1 SV=1}	{NA}	{PF03936:Terpene synthase family, metal binding domain PF01397:Terpene synthase, N-terminal domain}
i1_LQ_PC3Root_c9837/f2p3/1511	{AOG18235.1; diterpene synthase [Taiwania cryptomerioides]}	{sp|Q0JA82|KS1_ORYSJ; Ent-kaur-16-ene synthase, chloroplastic OS=Oryza sativa subsp. japonica GN=KS1 PE=1 SV=1}	{NA}	{PF03936:Terpene synthase family, metal binding domain}
i2_HQ_PC3Root_c10879/f3p2/2867	{AAR02861.1; taxadiene synthase [Taxus baccata]}	{sp|Q93YA3|TASY_TAXBA; Taxadiene synthase OS=Taxus baccata GN=TDC1 PE=3 SV=1}	{NA}	{PF03936:Terpene synthase family, metal binding domain}
i2_HQ_PC3Root_c10910/f2p25/2364	{AOG18235.1; diterpene synthase [Taiwania cryptomerioides]}	{sp|Q947C4|TPSD1_GINBI; Bifunctional levopimaradiene synthase, chloroplastic OS=Ginkgo biloba GN=LPS PE=1 SV=1}	{NA}	{PF01397:Terpene synthase, N-terminal domain PF03936:Terpene synthase family, metal binding domain}
i2_HQ_PC3Root_c16639/f6p16/2839	{AFE61356.1; copalyl diphosphate synthase [Taiwania cryptomerioides]}	{sp|Q675L4|TPSD1_PICAB; Bifunctional levopimaradiene synthase, chloroplastic OS=Picea abies GN=TPS-LAS PE=2 SV=1}	{NA}	{PF00432:Prenyltransferase and squalene oxidase repeat PF03936:Terpene synthase family, metal binding domain PF01397:Terpene synthase, N-terminal domain}
i2_HQ_PC3Root_c17271/f2p62/2876	{AAS18603.1; taxadiene synthase [Taxus x media]}	{sp|Q93YA3|TASY_TAXBA; Taxadiene synthase OS=Taxus baccata GN=TDC1 PE=3 SV=1}	{NA}	{PF03936:Terpene synthase family, metal binding domain PF00432:Prenyltransferase and squalene oxidase repeat PF01397:Terpene synthase, N-terminal domain}
i2_HQ_PC3Root_c20731/f2p46/3281	{ABW80964.1; alpha pinene synthase [Chamaecyparis formosensis]}	{sp|O24474|TPSD2_ABIGR; Myrcene synthase, chloroplastic OS=Abies grandis GN=ag2 PE=1 SV=1}	{NA}	{PF01397:Terpene synthase, N-terminal domain PF03936:Terpene synthase family, metal binding domain}
i2_HQ_PC3Root_c24427/f2p44/3046	{AAZ41362.1; taxadiene synthase [Taxus mairei]}	{sp|Q93YA3|TASY_TAXBA; Taxadiene synthase OS=Taxus baccata GN=TDC1 PE=3 SV=1}	{NA}	{PF01397:Terpene synthase, N-terminal domain PF03936:Terpene synthase family, metal binding domain PF00432:Prenyltransferase and squalene oxidase repeat}
i2_HQ_PC3Root_c2908/f2p29/2582	{AFE61356.1; copalyl diphosphate synthase [Taiwania cryptomerioides]}	{sp|Q675L4|TPSD1_PICAB; Bifunctional levopimaradiene synthase, chloroplastic OS=Picea abies GN=TPS-LAS PE=2 SV=1}	{NA}	{PF03936:Terpene synthase family, metal binding domain PF01397:Terpene synthase, N-terminal domain}
i2_HQ_PC3Root_c30226/f2p24/2944	{ADL14246.1; pimara-8(14),15-diene synthase [Taiwania cryptomerioides]}	{sp|Q947C4|TPSD1_GINBI; Bifunctional levopimaradiene synthase, chloroplastic OS=Ginkgo biloba GN=LPS PE=1 SV=1}	{NA}	{PF00432:Prenyltransferase and squalene oxidase repeat PF03936:Terpene synthase family, metal binding domain PF01397:Terpene synthase, N-terminal domain}
i2_HQ_PC3Root_c43056/f54p0/2764	{AAS18603.1; taxadiene synthase [Taxus x media]}	{sp|Q93YA3|TASY_TAXBA; Taxadiene synthase OS=Taxus baccata GN=TDC1 PE=3 SV=1}	{NA}	{PF01397:Terpene synthase, N-terminal domain PF03936:Terpene synthase family, metal binding domain}
i2_HQ_PC3Root_c44808/f2p26/3018	{AOG18235.1; diterpene synthase [Taiwania cryptomerioides]}	{sp|Q0JA82|KS1_ORYSJ; Ent-kaur-16-ene synthase, chloroplastic OS=Oryza sativa subsp. japonica GN=KS1 PE=1 SV=1}	{NA}	{PF03936:Terpene synthase family, metal binding domain PF01397:Terpene synthase, N-terminal domain}
i2_HQ_PC3Root_c54625/f2p6/2123	{AIU94289.1; (E,E) farnesol synthase [Ginkgo biloba]}	{sp|O81086|TPSD1_ABIGR; Alpha-bisabolene synthase OS=Abies grandis GN=ag1 PE=1 SV=1}	{NA}	{PF01397:Terpene synthase, N-terminal domain PF03936:Terpene synthase family, metal binding domain}
i2_HQ_PC3Root_c57235/f17p2/2827	{AOG18237.1; diterpene synthase [Taiwania cryptomerioides]}	{sp|J9R388|TPS10_SELML; Copalyl diphosphate synthase 2 OS=Selaginella moellendorffii GN=CPS2 PE=1 SV=2}	{NA}	{PF01397:Terpene synthase, N-terminal domain PF00432:Prenyltransferase and squalene oxidase repeat PF03936:Terpene synthase family, metal binding domain}
i2_HQ_PC3Root_c57872/f14p0/2753	{AOG18235.1; diterpene synthase [Taiwania cryptomerioides]}	{sp|J9QS23|TPS9_SELML; Copalyl diphosphate synthase 1 OS=Selaginella moellendorffii GN=CPS1 PE=1 SV=1}	{NA}	{PF01397:Terpene synthase, N-terminal domain PF03936:Terpene synthase family, metal binding domain}
i2_HQ_PC3Root_c59071/f2p86/2945	{AAS18603.1; taxadiene synthase [Taxus x media]}	{sp|Q93YA3|TASY_TAXBA; Taxadiene synthase OS=Taxus baccata GN=TDC1 PE=3 SV=1}	{NA}	{PF00432:Prenyltransferase and squalene oxidase repeat PF03936:Terpene synthase family, metal binding domain PF01397:Terpene synthase, N-terminal domain}
i2_HQ_PC3Root_c64589/f31p18/3022	{AOG18229.1; copalyl pyrophosphate synthase-like protein [Taiwania cryptomerioides]}	{sp|Q675L5|TPSD2_PICAB; Bifunctional isopimaradiene synthase, chloroplastic OS=Picea abies GN=TPS-ISO PE=1 SV=2}	{NA}	{PF01397:Terpene synthase, N-terminal domain PF03936:Terpene synthase family, metal binding domain PF00432:Prenyltransferase and squalene oxidase repeat}
i2_HQ_PC3Root_c64692/f15p2/2571	{ADL14246.1; pimara-8(14),15-diene synthase [Taiwania cryptomerioides]}	{sp|Q947C4|TPSD1_GINBI; Bifunctional levopimaradiene synthase, chloroplastic OS=Ginkgo biloba GN=LPS PE=1 SV=1}	{NA}	{PF01397:Terpene synthase, N-terminal domain PF03936:Terpene synthase family, metal binding domain PF00432:Prenyltransferase and squalene oxidase repeat}
i2_LQ_PC3Root_c10408/f1p10/2794	{AOG18235.1; diterpene synthase [Taiwania cryptomerioides]}	{sp|Q947C4|TPSD1_GINBI; Bifunctional levopimaradiene synthase, chloroplastic OS=Ginkgo biloba GN=LPS PE=1 SV=1}	{NA}	{PF03936:Terpene synthase family, metal binding domain PF01397:Terpene synthase, N-terminal domain}
i2_LQ_PC3Root_c11718/f1p27/2861	{AOG18235.1; diterpene synthase [Taiwania cryptomerioides]}	{sp|Q947C4|TPSD1_GINBI; Bifunctional levopimaradiene synthase, chloroplastic OS=Ginkgo biloba GN=LPS PE=1 SV=1}	{NA}	{PF01397:Terpene synthase, N-terminal domain PF03936:Terpene synthase family, metal binding domain}
i2_LQ_PC3Root_c11755/f1p44/2876	{BAC92722.1; limonene/borneol synthase [Chamaecyparis obtusa]}	{sp|Q948Z0|TPSD6_ABIGR; Camphene synthase, chloroplastic OS=Abies grandis GN=ag6 PE=1 SV=1}	{NA}	{PF03936:Terpene synthase family, metal binding domain PF01397:Terpene synthase, N-terminal domain}
i2_LQ_PC3Root_c11999/f1p29/3130	{AFE61356.1; copalyl diphosphate synthase [Taiwania cryptomerioides]}	{sp|Q675L4|TPSD1_PICAB; Bifunctional levopimaradiene synthase, chloroplastic OS=Picea abies GN=TPS-LAS PE=2 SV=1}	{NA}	{PF00432:Prenyltransferase and squalene oxidase repeat PF03936:Terpene synthase family, metal binding domain PF01397:Terpene synthase, N-terminal domain}
i2_LQ_PC3Root_c12215/f1p22/2410	{AOG18235.1; diterpene synthase [Taiwania cryptomerioides]}	{sp|Q0JA82|KS1_ORYSJ; Ent-kaur-16-ene synthase, chloroplastic OS=Oryza sativa subsp. japonica GN=KS1 PE=1 SV=1}	{NA}	{PF01397:Terpene synthase, N-terminal domain PF00432:Prenyltransferase and squalene oxidase repeat}
i2_LQ_PC3Root_c12827/f1p0/2772	{APT40485.1; alpha-bisabolene synthase [Pseudolarix amabilis]}	{sp|Q93YA3|TASY_TAXBA; Taxadiene synthase OS=Taxus baccata GN=TDC1 PE=3 SV=1}	{NA}	{PF03936:Terpene synthase family, metal binding domain}
i2_LQ_PC3Root_c13434/f1p43/2126	{BAC92722.1; limonene/borneol synthase [Chamaecyparis obtusa]}	{sp|O24474|TPSD2_ABIGR; Myrcene synthase, chloroplastic OS=Abies grandis GN=ag2 PE=1 SV=1}	{NA}	{PF03936:Terpene synthase family, metal binding domain PF01397:Terpene synthase, N-terminal domain}
i2_LQ_PC3Root_c16427/f2p49/2928	{AMX21442.1; geranylgeranyl diphosphate synthase [Taxus wallichiana var. chinensis]}	{sp|Q43133|GGPPS_SINAL; Geranylgeranyl pyrophosphate synthase, chloroplastic/chromoplastic OS=Sinapis alba GN=GGPS1 PE=1 SV=1}	{At4g36810; KOG0776 Geranylgeranyl pyrophosphate synthase/Polyprenyl synthetase H Coenzyme transport and metabolism ;}	{PF03936:Terpene synthase family, metal binding domain PF00348:Polyprenyl synthetase}
i2_LQ_PC3Root_c17619/f1p16/3091	{AAS18603.1; taxadiene synthase [Taxus x media]}	{sp|Q93YA3|TASY_TAXBA; Taxadiene synthase OS=Taxus baccata GN=TDC1 PE=3 SV=1}	{NA}	{PF01397:Terpene synthase, N-terminal domain PF00432:Prenyltransferase and squalene oxidase repeat PF03936:Terpene synthase family, metal binding domain}
i2_LQ_PC3Root_c18171/f1p32/2926	{AOG18235.1; diterpene synthase [Taiwania cryptomerioides]}	{sp|J9QS23|TPS9_SELML; Copalyl diphosphate synthase 1 OS=Selaginella moellendorffii GN=CPS1 PE=1 SV=1}	{NA}	{PF01397:Terpene synthase, N-terminal domain PF03936:Terpene synthase family, metal binding domain}
i2_LQ_PC3Root_c18756/f1p14/3098	{AOG18235.1; diterpene synthase [Taiwania cryptomerioides]}	{sp|J9QS23|TPS9_SELML; Copalyl diphosphate synthase 1 OS=Selaginella moellendorffii GN=CPS1 PE=1 SV=1}	{NA}	{PF01397:Terpene synthase, N-terminal domain PF00432:Prenyltransferase and squalene oxidase repeat PF03936:Terpene synthase family, metal binding domain}
i2_LQ_PC3Root_c1908/f3p16/2869	{AOG18235.1; diterpene synthase [Taiwania cryptomerioides]}	{sp|Q0JA82|KS1_ORYSJ; Ent-kaur-16-ene synthase, chloroplastic OS=Oryza sativa subsp. japonica GN=KS1 PE=1 SV=1}	{NA}	{PF01397:Terpene synthase, N-terminal domain PF03936:Terpene synthase family, metal binding domain}
i2_LQ_PC3Root_c20110/f2p7/2819	{AOG18235.1; diterpene synthase [Taiwania cryptomerioides]}	{sp|J9QS23|TPS9_SELML; Copalyl diphosphate synthase 1 OS=Selaginella moellendorffii GN=CPS1 PE=1 SV=1}	{NA}	{PF01397:Terpene synthase, N-terminal domain PF03936:Terpene synthase family, metal binding domain PF00432:Prenyltransferase and squalene oxidase repeat}
i2_LQ_PC3Root_c21046/f1p32/2358	{AAZ41362.1; taxadiene synthase [Taxus mairei]}	{sp|Q41594|TASY_TAXBR; Taxadiene synthase OS=Taxus brevifolia GN=TDC1 PE=1 SV=1}	{NA}	{PF03936:Terpene synthase family, metal binding domain}
i2_LQ_PC3Root_c2136/f7p10/2567	{AIU94289.1; (E,E) farnesol synthase [Ginkgo biloba]}	{sp|O81086|TPSD1_ABIGR; Alpha-bisabolene synthase OS=Abies grandis GN=ag1 PE=1 SV=1}	{NA}	{PF03936:Terpene synthase family, metal binding domain PF00432:Prenyltransferase and squalene oxidase repeat PF01397:Terpene synthase, N-terminal domain}
i2_LQ_PC3Root_c22459/f1p1/2989	{BAC92722.1; limonene/borneol synthase [Chamaecyparis obtusa]}	{sp|O24474|TPSD2_ABIGR; Myrcene synthase, chloroplastic OS=Abies grandis GN=ag2 PE=1 SV=1}	{NA}	{PF03936:Terpene synthase family, metal binding domain PF01397:Terpene synthase, N-terminal domain}
i2_LQ_PC3Root_c23059/f1p54/2421	{AAS18603.1; taxadiene synthase [Taxus x media]}	{sp|Q93YA3|TASY_TAXBA; Taxadiene synthase OS=Taxus baccata GN=TDC1 PE=3 SV=1}	{NA}	{PF01397:Terpene synthase, N-terminal domain PF03936:Terpene synthase family, metal binding domain}
i2_LQ_PC3Root_c24237/f1p13/2666	{AFE61356.1; copalyl diphosphate synthase [Taiwania cryptomerioides]}	{sp|Q38710|TPSDV_ABIGR; Bifunctional abietadiene synthase, chloroplastic OS=Abies grandis GN=AS PE=1 SV=1}	{NA}	{PF01397:Terpene synthase, N-terminal domain PF03936:Terpene synthase family, metal binding domain PF00432:Prenyltransferase and squalene oxidase repeat}
i2_LQ_PC3Root_c24766/f1p32/3005	{AOG18235.1; diterpene synthase [Taiwania cryptomerioides]}	{sp|J9QS23|TPS9_SELML; Copalyl diphosphate synthase 1 OS=Selaginella moellendorffii GN=CPS1 PE=1 SV=1}	{NA}	{PF01397:Terpene synthase, N-terminal domain PF03936:Terpene synthase family, metal binding domain}
i2_LQ_PC3Root_c25049/f1p43/3116	{AMX21442.1; geranylgeranyl diphosphate synthase [Taxus wallichiana var. chinensis]}	{sp|Q43133|GGPPS_SINAL; Geranylgeranyl pyrophosphate synthase, chloroplastic/chromoplastic OS=Sinapis alba GN=GGPS1 PE=1 SV=1}	{At4g36810; KOG0776 Geranylgeranyl pyrophosphate synthase/Polyprenyl synthetase H Coenzyme transport and metabolism ;}	{PF03936:Terpene synthase family, metal binding domain PF00348:Polyprenyl synthetase}
i2_LQ_PC3Root_c25093/f1p70/2903	{AAS18603.1; taxadiene synthase [Taxus x media]}	{sp|Q93YA3|TASY_TAXBA; Taxadiene synthase OS=Taxus baccata GN=TDC1 PE=3 SV=1}	{NA}	{PF01397:Terpene synthase, N-terminal domain PF03936:Terpene synthase family, metal binding domain PF00432:Prenyltransferase and squalene oxidase repeat}
i2_LQ_PC3Root_c2605/f2p96/3183	{AAS18603.1; taxadiene synthase [Taxus x media]}	{sp|Q93YA3|TASY_TAXBA; Taxadiene synthase OS=Taxus baccata GN=TDC1 PE=3 SV=1}	{NA}	{PF00432:Prenyltransferase and squalene oxidase repeat PF03936:Terpene synthase family, metal binding domain PF01397:Terpene synthase, N-terminal domain}
i2_LQ_PC3Root_c2732/f1p10/2413	{AAR02861.1; taxadiene synthase [Taxus baccata]}	{sp|Q93YA3|TASY_TAXBA; Taxadiene synthase OS=Taxus baccata GN=TDC1 PE=3 SV=1}	{NA}	{PF00432:Prenyltransferase and squalene oxidase repeat PF03936:Terpene synthase family, metal binding domain PF01397:Terpene synthase, N-terminal domain}
i2_LQ_PC3Root_c30490/f1p43/2980	{AAS18603.1; taxadiene synthase [Taxus x media]}	{sp|Q93YA3|TASY_TAXBA; Taxadiene synthase OS=Taxus baccata GN=TDC1 PE=3 SV=1}	{NA}	{PF01397:Terpene synthase, N-terminal domain PF00432:Prenyltransferase and squalene oxidase repeat PF03936:Terpene synthase family, metal binding domain}
i2_LQ_PC3Root_c30723/f1p44/2850	{ABW80964.1; alpha pinene synthase [Chamaecyparis formosensis]}	{sp|C7ASI9|3CAR1_PICGL; Carene synthase, chloroplastic OS=Picea glauca GN=3CAR PE=3 SV=2}	{NA}	{PF03936:Terpene synthase family, metal binding domain}
i2_LQ_PC3Root_c31074/f1p22/3027	{AAR02861.1; taxadiene synthase [Taxus baccata]}	{sp|Q93YA3|TASY_TAXBA; Taxadiene synthase OS=Taxus baccata GN=TDC1 PE=3 SV=1}	{NA}	{PF03936:Terpene synthase family, metal binding domain PF01397:Terpene synthase, N-terminal domain}
i2_LQ_PC3Root_c31328/f1p38/2494	{ABW80964.1; alpha pinene synthase [Chamaecyparis formosensis]}	{sp|C7ASI9|3CAR1_PICGL; Carene synthase, chloroplastic OS=Picea glauca GN=3CAR PE=3 SV=2}	{NA}	{PF03936:Terpene synthase family, metal binding domain}
i2_LQ_PC3Root_c33951/f1p1/2163	{AGO02736.1; sabinene synthase [Thuja plicata]}	{sp|O24474|TPSD2_ABIGR; Myrcene synthase, chloroplastic OS=Abies grandis GN=ag2 PE=1 SV=1}	{NA}	{PF03936:Terpene synthase family, metal binding domain PF01397:Terpene synthase, N-terminal domain}
i2_LQ_PC3Root_c33989/f1p7/2911	{AAR02861.1; taxadiene synthase [Taxus baccata]}	{sp|Q93YA3|TASY_TAXBA; Taxadiene synthase OS=Taxus baccata GN=TDC1 PE=3 SV=1}	{NA}	{PF03936:Terpene synthase family, metal binding domain PF00432:Prenyltransferase and squalene oxidase repeat PF01397:Terpene synthase, N-terminal domain}
i2_LQ_PC3Root_c34065/f1p10/2187	{AIO10962.1; terpene synthase [Taiwania cryptomerioides]}	{sp|O24474|TPSD2_ABIGR; Myrcene synthase, chloroplastic OS=Abies grandis GN=ag2 PE=1 SV=1}	{NA}	{PF03936:Terpene synthase family, metal binding domain}
i2_LQ_PC3Root_c34261/f1p8/2257	{AOG18231.1; diterpene synthase [Taiwania cryptomerioides]}	{sp|J9QS23|TPS9_SELML; Copalyl diphosphate synthase 1 OS=Selaginella moellendorffii GN=CPS1 PE=1 SV=1}	{NA}	{PF00432:Prenyltransferase and squalene oxidase repeat PF01397:Terpene synthase, N-terminal domain}
i2_LQ_PC3Root_c34466/f1p46/2000	{BAC92722.1; limonene/borneol synthase [Chamaecyparis obtusa]}	{sp|O24474|TPSD2_ABIGR; Myrcene synthase, chloroplastic OS=Abies grandis GN=ag2 PE=1 SV=1}	{NA}	{PF03936:Terpene synthase family, metal binding domain PF01397:Terpene synthase, N-terminal domain}
i2_LQ_PC3Root_c3450/f1p12/2686	{AOG18231.1; diterpene synthase [Taiwania cryptomerioides]}	{sp|Q0E088|KSL7_ORYSJ; Ent-cassa-12,15-diene synthase OS=Oryza sativa subsp. japonica GN=KSL7 PE=2 SV=1}	{NA}	{PF03936:Terpene synthase family, metal binding domain}
i2_LQ_PC3Root_c35050/f1p24/2886	{ADL14246.1; pimara-8(14),15-diene synthase [Taiwania cryptomerioides]}	{sp|Q947C4|TPSD1_GINBI; Bifunctional levopimaradiene synthase, chloroplastic OS=Ginkgo biloba GN=LPS PE=1 SV=1}	{NA}	{PF03936:Terpene synthase family, metal binding domain PF00432:Prenyltransferase and squalene oxidase repeat PF01397:Terpene synthase, N-terminal domain}
i2_LQ_PC3Root_c35724/f1p36/2844	{BAC92722.1; limonene/borneol synthase [Chamaecyparis obtusa]}	{sp|O24474|TPSD2_ABIGR; Myrcene synthase, chloroplastic OS=Abies grandis GN=ag2 PE=1 SV=1}	{NA}	{PF01397:Terpene synthase, N-terminal domain PF03936:Terpene synthase family, metal binding domain}
i2_LQ_PC3Root_c3761/f1p10/2357	{AIU94289.1; (E,E) farnesol synthase [Ginkgo biloba]}	{sp|O81086|TPSD1_ABIGR; Alpha-bisabolene synthase OS=Abies grandis GN=ag1 PE=1 SV=1}	{NA}	{PF03936:Terpene synthase family, metal binding domain PF00432:Prenyltransferase and squalene oxidase repeat PF01397:Terpene synthase, N-terminal domain}
i2_LQ_PC3Root_c40276/f1p1/2100	{BAC92722.1; limonene/borneol synthase [Chamaecyparis obtusa]}	{sp|O24474|TPSD2_ABIGR; Myrcene synthase, chloroplastic OS=Abies grandis GN=ag2 PE=1 SV=1}	{NA}	{PF01397:Terpene synthase, N-terminal domain PF03936:Terpene synthase family, metal binding domain}
i2_LQ_PC3Root_c40639/f1p0/2677	{AAZ41362.1; taxadiene synthase [Taxus mairei]}	{sp|Q93YA3|TASY_TAXBA; Taxadiene synthase OS=Taxus baccata GN=TDC1 PE=3 SV=1}	{NA}	{PF03936:Terpene synthase family, metal binding domain PF01397:Terpene synthase, N-terminal domain PF00432:Prenyltransferase and squalene oxidase repeat}
i2_LQ_PC3Root_c4153/f3p5/2951	{AOG18235.1; diterpene synthase [Taiwania cryptomerioides]}	{sp|Q0JA82|KS1_ORYSJ; Ent-kaur-16-ene synthase, chloroplastic OS=Oryza sativa subsp. japonica GN=KS1 PE=1 SV=1}	{NA}	{PF01397:Terpene synthase, N-terminal domain PF03936:Terpene synthase family, metal binding domain}
i2_LQ_PC3Root_c44948/f1p11/2768	{AAZ41362.1; taxadiene synthase [Taxus mairei]}	{sp|Q93YA3|TASY_TAXBA; Taxadiene synthase OS=Taxus baccata GN=TDC1 PE=3 SV=1}	{NA}	{PF01397:Terpene synthase, N-terminal domain PF03936:Terpene synthase family, metal binding domain}
i2_LQ_PC3Root_c45377/f1p6/2764	{AAS18603.1; taxadiene synthase [Taxus x media]}	{sp|Q93YA3|TASY_TAXBA; Taxadiene synthase OS=Taxus baccata GN=TDC1 PE=3 SV=1}	{NA}	{PF00432:Prenyltransferase and squalene oxidase repeat PF03936:Terpene synthase family, metal binding domain PF01397:Terpene synthase, N-terminal domain}
i2_LQ_PC3Root_c46120/f1p4/2243	{AOG18235.1; diterpene synthase [Taiwania cryptomerioides]}	{sp|Q0JA82|KS1_ORYSJ; Ent-kaur-16-ene synthase, chloroplastic OS=Oryza sativa subsp. japonica GN=KS1 PE=1 SV=1}	{NA}	{PF03936:Terpene synthase family, metal binding domain}
i2_LQ_PC3Root_c46292/f1p15/2624	{AOG18235.1; diterpene synthase [Taiwania cryptomerioides]}	{sp|J9QS23|TPS9_SELML; Copalyl diphosphate synthase 1 OS=Selaginella moellendorffii GN=CPS1 PE=1 SV=1}	{NA}	{PF01397:Terpene synthase, N-terminal domain PF03936:Terpene synthase family, metal binding domain PF00432:Prenyltransferase and squalene oxidase repeat}
i2_LQ_PC3Root_c46325/f1p29/2993	{AAZ41362.1; taxadiene synthase [Taxus mairei]}	{sp|Q41594|TASY_TAXBR; Taxadiene synthase OS=Taxus brevifolia GN=TDC1 PE=1 SV=1}	{NA}	{PF03936:Terpene synthase family, metal binding domain}
i2_LQ_PC3Root_c46351/f1p44/2583	{BAC92722.1; limonene/borneol synthase [Chamaecyparis obtusa]}	{sp|Q948Z0|TPSD6_ABIGR; Camphene synthase, chloroplastic OS=Abies grandis GN=ag6 PE=1 SV=1}	{NA}	{PF01397:Terpene synthase, N-terminal domain PF03936:Terpene synthase family, metal binding domain}
i2_LQ_PC3Root_c46546/f1p39/2823	{AOG18235.1; diterpene synthase [Taiwania cryptomerioides]}	{sp|J9QS23|TPS9_SELML; Copalyl diphosphate synthase 1 OS=Selaginella moellendorffii GN=CPS1 PE=1 SV=1}	{NA}	{PF01397:Terpene synthase, N-terminal domain PF03936:Terpene synthase family, metal binding domain}
i2_LQ_PC3Root_c46848/f1p23/2912	{ADL14246.1; pimara-8(14),15-diene synthase [Taiwania cryptomerioides]}	{sp|Q947C4|TPSD1_GINBI; Bifunctional levopimaradiene synthase, chloroplastic OS=Ginkgo biloba GN=LPS PE=1 SV=1}	{NA}	{PF00432:Prenyltransferase and squalene oxidase repeat PF03936:Terpene synthase family, metal binding domain PF01397:Terpene synthase, N-terminal domain}
i2_LQ_PC3Root_c46991/f1p34/2677	{AOG18235.1; diterpene synthase [Taiwania cryptomerioides]}	{sp|J9QS23|TPS9_SELML; Copalyl diphosphate synthase 1 OS=Selaginella moellendorffii GN=CPS1 PE=1 SV=1}	{NA}	{PF01397:Terpene synthase, N-terminal domain PF03936:Terpene synthase family, metal binding domain}
i2_LQ_PC3Root_c47835/f1p13/2311	{AOG18235.1; diterpene synthase [Taiwania cryptomerioides]}	{sp|Q947C4|TPSD1_GINBI; Bifunctional levopimaradiene synthase, chloroplastic OS=Ginkgo biloba GN=LPS PE=1 SV=1}	{NA}	{PF01397:Terpene synthase, N-terminal domain PF03936:Terpene synthase family, metal binding domain}
i2_LQ_PC3Root_c48566/f1p100/2502	{AHH40841.2; taxadiene synthase, partial [Taxus celebica]}	{sp|Q93YA3|TASY_TAXBA; Taxadiene synthase OS=Taxus baccata GN=TDC1 PE=3 SV=1}	{NA}	{PF00432:Prenyltransferase and squalene oxidase repeat PF03936:Terpene synthase family, metal binding domain PF01397:Terpene synthase, N-terminal domain}
i2_LQ_PC3Root_c49356/f1p10/2478	{AAS18603.1; taxadiene synthase [Taxus x media]}	{sp|Q93YA3|TASY_TAXBA; Taxadiene synthase OS=Taxus baccata GN=TDC1 PE=3 SV=1}	{NA}	{PF01397:Terpene synthase, N-terminal domain PF00432:Prenyltransferase and squalene oxidase repeat PF03936:Terpene synthase family, metal binding domain}
i2_LQ_PC3Root_c49865/f1p31/2340	{BAC92722.1; limonene/borneol synthase [Chamaecyparis obtusa]}	{sp|O24474|TPSD2_ABIGR; Myrcene synthase, chloroplastic OS=Abies grandis GN=ag2 PE=1 SV=1}	{NA}	{PF03936:Terpene synthase family, metal binding domain PF01397:Terpene synthase, N-terminal domain}
i2_LQ_PC3Root_c50174/f1p38/2849	{AAS18603.1; taxadiene synthase [Taxus x media]}	{sp|Q93YA3|TASY_TAXBA; Taxadiene synthase OS=Taxus baccata GN=TDC1 PE=3 SV=1}	{NA}	{PF03936:Terpene synthase family, metal binding domain PF00432:Prenyltransferase and squalene oxidase repeat PF01397:Terpene synthase, N-terminal domain}
i2_LQ_PC3Root_c51302/f1p7/2784	{AOG18235.1; diterpene synthase [Taiwania cryptomerioides]}	{sp|J9QS23|TPS9_SELML; Copalyl diphosphate synthase 1 OS=Selaginella moellendorffii GN=CPS1 PE=1 SV=1}	{NA}	{PF03936:Terpene synthase family, metal binding domain PF00432:Prenyltransferase and squalene oxidase repeat PF01397:Terpene synthase, N-terminal domain}
i2_LQ_PC3Root_c51330/f1p15/3121	{AAR02861.1; taxadiene synthase [Taxus baccata]}	{sp|Q93YA3|TASY_TAXBA; Taxadiene synthase OS=Taxus baccata GN=TDC1 PE=3 SV=1}	{NA}	{PF03936:Terpene synthase family, metal binding domain PF00432:Prenyltransferase and squalene oxidase repeat PF01397:Terpene synthase, N-terminal domain}
i2_LQ_PC3Root_c51617/f1p10/2658	{AHH40841.2; taxadiene synthase, partial [Taxus celebica]}	{sp|Q41594|TASY_TAXBR; Taxadiene synthase OS=Taxus brevifolia GN=TDC1 PE=1 SV=1}	{NA}	{PF01397:Terpene synthase, N-terminal domain PF03936:Terpene synthase family, metal binding domain}
i2_LQ_PC3Root_c51640/f1p50/2956	{AAS18603.1; taxadiene synthase [Taxus x media]}	{sp|Q93YA3|TASY_TAXBA; Taxadiene synthase OS=Taxus baccata GN=TDC1 PE=3 SV=1}	{NA}	{PF03936:Terpene synthase family, metal binding domain PF00432:Prenyltransferase and squalene oxidase repeat PF01397:Terpene synthase, N-terminal domain}
i2_LQ_PC3Root_c51837/f1p22/2621	{AOG18231.1; diterpene synthase [Taiwania cryptomerioides]}	{sp|J9QS23|TPS9_SELML; Copalyl diphosphate synthase 1 OS=Selaginella moellendorffii GN=CPS1 PE=1 SV=1}	{NA}	{PF01397:Terpene synthase, N-terminal domain PF00432:Prenyltransferase and squalene oxidase repeat}
i2_LQ_PC3Root_c52481/f1p22/2878	{AFE61356.1; copalyl diphosphate synthase [Taiwania cryptomerioides]}	{sp|Q675L4|TPSD1_PICAB; Bifunctional levopimaradiene synthase, chloroplastic OS=Picea abies GN=TPS-LAS PE=2 SV=1}	{NA}	{PF00432:Prenyltransferase and squalene oxidase repeat PF03936:Terpene synthase family, metal binding domain PF01397:Terpene synthase, N-terminal domain}
i2_LQ_PC3Root_c53663/f4p6/3074	{AHH40841.2; taxadiene synthase, partial [Taxus celebica]}	{sp|Q93YA3|TASY_TAXBA; Taxadiene synthase OS=Taxus baccata GN=TDC1 PE=3 SV=1}	{NA}	{PF01397:Terpene synthase, N-terminal domain PF00432:Prenyltransferase and squalene oxidase repeat PF03936:Terpene synthase family, metal binding domain}
i2_LQ_PC3Root_c54858/f1p42/3162	{BAC92722.1; limonene/borneol synthase [Chamaecyparis obtusa]}	{sp|Q948Z0|TPSD6_ABIGR; Camphene synthase, chloroplastic OS=Abies grandis GN=ag6 PE=1 SV=1}	{NA}	{PF03936:Terpene synthase family, metal binding domain PF01397:Terpene synthase, N-terminal domain}
i2_LQ_PC3Root_c5716/f1p44/2895	{AAS18603.1; taxadiene synthase [Taxus x media]}	{sp|Q93YA3|TASY_TAXBA; Taxadiene synthase OS=Taxus baccata GN=TDC1 PE=3 SV=1}	{NA}	{PF01397:Terpene synthase, N-terminal domain PF00432:Prenyltransferase and squalene oxidase repeat PF03936:Terpene synthase family, metal binding domain}
i2_LQ_PC3Root_c59060/f1p75/2907	{AAS18603.1; taxadiene synthase [Taxus x media]}	{sp|Q93YA3|TASY_TAXBA; Taxadiene synthase OS=Taxus baccata GN=TDC1 PE=3 SV=1}	{NA}	{PF01397:Terpene synthase, N-terminal domain PF00432:Prenyltransferase and squalene oxidase repeat PF03936:Terpene synthase family, metal binding domain}
i2_LQ_PC3Root_c59725/f1p8/2799	{AIU94289.1; (E,E) farnesol synthase [Ginkgo biloba]}	{sp|O81086|TPSD1_ABIGR; Alpha-bisabolene synthase OS=Abies grandis GN=ag1 PE=1 SV=1}	{NA}	{PF01397:Terpene synthase, N-terminal domain PF00432:Prenyltransferase and squalene oxidase repeat PF03936:Terpene synthase family, metal binding domain}
i2_LQ_PC3Root_c59915/f1p17/2714	{AOG18229.1; copalyl pyrophosphate synthase-like protein [Taiwania cryptomerioides]}	{sp|Q675L5|TPSD2_PICAB; Bifunctional isopimaradiene synthase, chloroplastic OS=Picea abies GN=TPS-ISO PE=1 SV=2}	{NA}	{PF00432:Prenyltransferase and squalene oxidase repeat PF03936:Terpene synthase family, metal binding domain PF01397:Terpene synthase, N-terminal domain}
i2_LQ_PC3Root_c60301/f1p19/3031	{AOG18235.1; diterpene synthase [Taiwania cryptomerioides]}	{sp|Q947C4|TPSD1_GINBI; Bifunctional levopimaradiene synthase, chloroplastic OS=Ginkgo biloba GN=LPS PE=1 SV=1}	{NA}	{PF01397:Terpene synthase, N-terminal domain PF03936:Terpene synthase family, metal binding domain}
i2_LQ_PC3Root_c60564/f1p1/2206	{BAC92722.1; limonene/borneol synthase [Chamaecyparis obtusa]}	{sp|O24474|TPSD2_ABIGR; Myrcene synthase, chloroplastic OS=Abies grandis GN=ag2 PE=1 SV=1}	{NA}	{PF03936:Terpene synthase family, metal binding domain PF01397:Terpene synthase, N-terminal domain}
i2_LQ_PC3Root_c6133/f4p50/2182	{AMX21442.1; geranylgeranyl diphosphate synthase [Taxus wallichiana var. chinensis]}	{sp|Q43133|GGPPS_SINAL; Geranylgeranyl pyrophosphate synthase, chloroplastic/chromoplastic OS=Sinapis alba GN=GGPS1 PE=1 SV=1}	{At4g36810; KOG0776 Geranylgeranyl pyrophosphate synthase/Polyprenyl synthetase H Coenzyme transport and metabolism ;}	{PF03936:Terpene synthase family, metal binding domain PF00348:Polyprenyl synthetase}
i2_LQ_PC3Root_c61405/f1p7/2290	{AOG18235.1; diterpene synthase [Taiwania cryptomerioides]}	{sp|Q947C4|TPSD1_GINBI; Bifunctional levopimaradiene synthase, chloroplastic OS=Ginkgo biloba GN=LPS PE=1 SV=1}	{NA}	{PF03936:Terpene synthase family, metal binding domain PF01397:Terpene synthase, N-terminal domain}
i2_LQ_PC3Root_c6276/f1p16/2289	{ADL14246.1; pimara-8(14),15-diene synthase [Taiwania cryptomerioides]}	{sp|H8ZM71|ISO_ABIBA; Bifunctional isopimaradiene synthase, chloroplastic (Fragment) OS=Abies balsamea GN=TPS-ISO PE=1 SV=1}	{NA}	{PF03936:Terpene synthase family, metal binding domain PF01397:Terpene synthase, N-terminal domain}
i2_LQ_PC3Root_c64006/f1p224/2242	{AAS49033.1; geranylgeranyl diphosphate synthase [Taxus x media]}	{sp|Q94ID7|GGPPS_HEVBR; Geranylgeranyl pyrophosphate synthase, chloroplastic OS=Hevea brasiliensis GN=GGPS PE=1 SV=1}	{At4g36810; KOG0776 Geranylgeranyl pyrophosphate synthase/Polyprenyl synthetase H Coenzyme transport and metabolism ;}	{PF03936:Terpene synthase family, metal binding domain PF00348:Polyprenyl synthetase}
i2_LQ_PC3Root_c6405/f1p12/2957	{AFE61356.1; copalyl diphosphate synthase [Taiwania cryptomerioides]}	{sp|Q675L4|TPSD1_PICAB; Bifunctional levopimaradiene synthase, chloroplastic OS=Picea abies GN=TPS-LAS PE=2 SV=1}	{NA}	{PF01397:Terpene synthase, N-terminal domain PF00432:Prenyltransferase and squalene oxidase repeat PF03936:Terpene synthase family, metal binding domain}
i2_LQ_PC3Root_c64137/f1p20/2732	{ADL14246.1; pimara-8(14),15-diene synthase [Taiwania cryptomerioides]}	{sp|Q947C4|TPSD1_GINBI; Bifunctional levopimaradiene synthase, chloroplastic OS=Ginkgo biloba GN=LPS PE=1 SV=1}	{NA}	{PF03936:Terpene synthase family, metal binding domain PF00432:Prenyltransferase and squalene oxidase repeat PF01397:Terpene synthase, N-terminal domain}
i2_LQ_PC3Root_c64232/f1p47/2149	{AMX21442.1; geranylgeranyl diphosphate synthase [Taxus wallichiana var. chinensis]}	{sp|Q43133|GGPPS_SINAL; Geranylgeranyl pyrophosphate synthase, chloroplastic/chromoplastic OS=Sinapis alba GN=GGPS1 PE=1 SV=1}	{At4g36810; KOG0776 Geranylgeranyl pyrophosphate synthase/Polyprenyl synthetase H Coenzyme transport and metabolism ;}	{PF00348:Polyprenyl synthetase PF03936:Terpene synthase family, metal binding domain}
i2_LQ_PC3Root_c65762/f1p6/2983	{AAR02861.1; taxadiene synthase [Taxus baccata]}	{sp|Q93YA3|TASY_TAXBA; Taxadiene synthase OS=Taxus baccata GN=TDC1 PE=3 SV=1}	{NA}	{PF00432:Prenyltransferase and squalene oxidase repeat PF03936:Terpene synthase family, metal binding domain PF01397:Terpene synthase, N-terminal domain}
i2_LQ_PC3Root_c66439/f1p6/3102	{AAS18603.1; taxadiene synthase [Taxus x media]}	{sp|Q93YA3|TASY_TAXBA; Taxadiene synthase OS=Taxus baccata GN=TDC1 PE=3 SV=1}	{NA}	{PF01397:Terpene synthase, N-terminal domain PF03936:Terpene synthase family, metal binding domain PF00432:Prenyltransferase and squalene oxidase repeat}
i2_LQ_PC3Root_c66637/f1p18/2632	{ADL14246.1; pimara-8(14),15-diene synthase [Taiwania cryptomerioides]}	{sp|Q947C4|TPSD1_GINBI; Bifunctional levopimaradiene synthase, chloroplastic OS=Ginkgo biloba GN=LPS PE=1 SV=1}	{NA}	{PF01397:Terpene synthase, N-terminal domain PF00432:Prenyltransferase and squalene oxidase repeat PF03936:Terpene synthase family, metal binding domain}
i2_LQ_PC3Root_c66685/f1p10/2962	{AAZ41362.1; taxadiene synthase [Taxus mairei]}	{sp|Q93YA3|TASY_TAXBA; Taxadiene synthase OS=Taxus baccata GN=TDC1 PE=3 SV=1}	{NA}	{PF03936:Terpene synthase family, metal binding domain PF01397:Terpene synthase, N-terminal domain}
i2_LQ_PC3Root_c6748/f1p18/2698	{AAR02861.1; taxadiene synthase [Taxus baccata]}	{sp|Q93YA3|TASY_TAXBA; Taxadiene synthase OS=Taxus baccata GN=TDC1 PE=3 SV=1}	{NA}	{PF01397:Terpene synthase, N-terminal domain PF03936:Terpene synthase family, metal binding domain}
i2_LQ_PC3Root_c7394/f1p25/2725	{AOG18235.1; diterpene synthase [Taiwania cryptomerioides]}	{sp|J9QS23|TPS9_SELML; Copalyl diphosphate synthase 1 OS=Selaginella moellendorffii GN=CPS1 PE=1 SV=1}	{NA}	{PF01397:Terpene synthase, N-terminal domain PF03936:Terpene synthase family, metal binding domain}
i2_LQ_PC3Root_c7972/f1p21/2734	{ADL14246.1; pimara-8(14),15-diene synthase [Taiwania cryptomerioides]}	{sp|Q947C4|TPSD1_GINBI; Bifunctional levopimaradiene synthase, chloroplastic OS=Ginkgo biloba GN=LPS PE=1 SV=1}	{NA}	{PF00432:Prenyltransferase and squalene oxidase repeat PF03936:Terpene synthase family, metal binding domain PF01397:Terpene synthase, N-terminal domain}
i3_HQ_PC3Root_c11100/f5p5/3127	{AAS18603.1; taxadiene synthase [Taxus x media]}	{sp|Q93YA3|TASY_TAXBA; Taxadiene synthase OS=Taxus baccata GN=TDC1 PE=3 SV=1}	{NA}	{PF00432:Prenyltransferase and squalene oxidase repeat PF03936:Terpene synthase family, metal binding domain PF01397:Terpene synthase, N-terminal domain}
i3_HQ_PC3Root_c16213/f3p0/3131	{AHH40841.2; taxadiene synthase, partial [Taxus celebica]}	{sp|Q9FT37|TASY_TAXWC; Taxadiene synthase OS=Taxus wallichiana var. chinensis GN=TDC1 PE=2 SV=1}	{NA}	{PF00432:Prenyltransferase and squalene oxidase repeat PF03936:Terpene synthase family, metal binding domain PF01397:Terpene synthase, N-terminal domain}
i3_HQ_PC3Root_c16345/f2p12/3314	{AAR02861.1; taxadiene synthase [Taxus baccata]}	{sp|Q93YA3|TASY_TAXBA; Taxadiene synthase OS=Taxus baccata GN=TDC1 PE=3 SV=1}	{NA}	{PF01397:Terpene synthase, N-terminal domain PF00432:Prenyltransferase and squalene oxidase repeat PF03936:Terpene synthase family, metal binding domain}
i3_HQ_PC3Root_c23658/f2p66/3086	{AOG18230.1; diterpene synthase [Taiwania cryptomerioides]}	{sp|J9QS23|TPS9_SELML; Copalyl diphosphate synthase 1 OS=Selaginella moellendorffii GN=CPS1 PE=1 SV=1}	{NA}	{PF03936:Terpene synthase family, metal binding domain PF01397:Terpene synthase, N-terminal domain PF03936:Terpene synthase family, metal binding domain PF00432:Prenyltransferase and squalene oxidase repeat}
i3_HQ_PC3Root_c25100/f3p0/4027	{AAR02861.1; taxadiene synthase [Taxus baccata]}	{sp|Q93YA3|TASY_TAXBA; Taxadiene synthase OS=Taxus baccata GN=TDC1 PE=3 SV=1}	{NA}	{PF03936:Terpene synthase family, metal binding domain PF00432:Prenyltransferase and squalene oxidase repeat PF01397:Terpene synthase, N-terminal domain}
i3_HQ_PC3Root_c3727/f3p0/3289	{AAR02861.1; taxadiene synthase [Taxus baccata]}	{sp|Q93YA3|TASY_TAXBA; Taxadiene synthase OS=Taxus baccata GN=TDC1 PE=3 SV=1}	{NA}	{PF03936:Terpene synthase family, metal binding domain PF00432:Prenyltransferase and squalene oxidase repeat PF01397:Terpene synthase, N-terminal domain}
i3_HQ_PC3Root_c593/f18p0/3468	{BAC92722.1; limonene/borneol synthase [Chamaecyparis obtusa]}	{sp|Q948Z0|TPSD6_ABIGR; Camphene synthase, chloroplastic OS=Abies grandis GN=ag6 PE=1 SV=1}	{NA}	{PF03936:Terpene synthase family, metal binding domain PF01397:Terpene synthase, N-terminal domain}
i3_LQ_PC3Root_c10850/f1p1/3421	{AOG18235.1; diterpene synthase [Taiwania cryptomerioides]}	{sp|Q947C4|TPSD1_GINBI; Bifunctional levopimaradiene synthase, chloroplastic OS=Ginkgo biloba GN=LPS PE=1 SV=1}	{NA}	{PF14620:YpeB sporulation PF03936:Terpene synthase family, metal binding domain}
i3_LQ_PC3Root_c10917/f1p0/3175	{ABW80964.1; alpha pinene synthase [Chamaecyparis formosensis]}	{sp|Q9M7D1|TPSD8_ABIGR; Beta-phellandrene synthase, chloroplastic OS=Abies grandis GN=ag8 PE=1 SV=1}	{NA}	{PF03936:Terpene synthase family, metal binding domain}
i3_LQ_PC3Root_c11143/f1p3/3354	{BAC92722.1; limonene/borneol synthase [Chamaecyparis obtusa]}	{sp|Q948Z0|TPSD6_ABIGR; Camphene synthase, chloroplastic OS=Abies grandis GN=ag6 PE=1 SV=1}	{NA}	{PF01397:Terpene synthase, N-terminal domain PF03936:Terpene synthase family, metal binding domain}
i3_LQ_PC3Root_c11511/f1p0/3247	{AAR02861.1; taxadiene synthase [Taxus baccata]}	{sp|Q93YA3|TASY_TAXBA; Taxadiene synthase OS=Taxus baccata GN=TDC1 PE=3 SV=1}	{NA}	{PF01397:Terpene synthase, N-terminal domain PF03936:Terpene synthase family, metal binding domain}
i3_LQ_PC3Root_c12341/f1p0/3628	{AHH40841.2; taxadiene synthase, partial [Taxus celebica]}	{sp|Q93YA3|TASY_TAXBA; Taxadiene synthase OS=Taxus baccata GN=TDC1 PE=3 SV=1}	{NA}	{PF03936:Terpene synthase family, metal binding domain PF01397:Terpene synthase, N-terminal domain}
i3_LQ_PC3Root_c12352/f1p0/3166	{AAZ41362.1; taxadiene synthase [Taxus mairei]}	{sp|Q93YA3|TASY_TAXBA; Taxadiene synthase OS=Taxus baccata GN=TDC1 PE=3 SV=1}	{NA}	{PF03936:Terpene synthase family, metal binding domain PF01397:Terpene synthase, N-terminal domain}
i3_LQ_PC3Root_c12361/f1p58/3217	{AAZ41362.1; taxadiene synthase [Taxus mairei]}	{sp|Q93YA3|TASY_TAXBA; Taxadiene synthase OS=Taxus baccata GN=TDC1 PE=3 SV=1}	{NA}	{PF03936:Terpene synthase family, metal binding domain PF01397:Terpene synthase, N-terminal domain}
i3_LQ_PC3Root_c13679/f1p0/3041	{AFE61356.1; copalyl diphosphate synthase [Taiwania cryptomerioides]}	{sp|Q675L4|TPSD1_PICAB; Bifunctional levopimaradiene synthase, chloroplastic OS=Picea abies GN=TPS-LAS PE=2 SV=1}	{NA}	{PF01397:Terpene synthase, N-terminal domain PF03936:Terpene synthase family, metal binding domain PF00432:Prenyltransferase and squalene oxidase repeat}
i3_LQ_PC3Root_c13729/f1p0/3061	{ABC25488.1; taxadiene synthase [Taxus cuspidata]}	{sp|Q93YA3|TASY_TAXBA; Taxadiene synthase OS=Taxus baccata GN=TDC1 PE=3 SV=1}	{NA}	{PF01397:Terpene synthase, N-terminal domain PF03936:Terpene synthase family, metal binding domain}
i3_LQ_PC3Root_c14031/f1p0/3059	{AAR02861.1; taxadiene synthase [Taxus baccata]}	{sp|Q93YA3|TASY_TAXBA; Taxadiene synthase OS=Taxus baccata GN=TDC1 PE=3 SV=1}	{NA}	{PF01397:Terpene synthase, N-terminal domain PF00432:Prenyltransferase and squalene oxidase repeat PF03936:Terpene synthase family, metal binding domain}
i3_LQ_PC3Root_c14307/f1p0/3027	{AAR02861.1; taxadiene synthase [Taxus baccata]}	{sp|Q93YA3|TASY_TAXBA; Taxadiene synthase OS=Taxus baccata GN=TDC1 PE=3 SV=1}	{NA}	{PF01397:Terpene synthase, N-terminal domain PF00432:Prenyltransferase and squalene oxidase repeat PF03936:Terpene synthase family, metal binding domain}
i3_LQ_PC3Root_c14404/f1p25/3082	{AOG18235.1; diterpene synthase [Taiwania cryptomerioides]}	{sp|Q0JA82|KS1_ORYSJ; Ent-kaur-16-ene synthase, chloroplastic OS=Oryza sativa subsp. japonica GN=KS1 PE=1 SV=1}	{NA}	{PF01397:Terpene synthase, N-terminal domain}
i3_LQ_PC3Root_c14455/f1p0/3073	{AAR02861.1; taxadiene synthase [Taxus baccata]}	{sp|Q93YA3|TASY_TAXBA; Taxadiene synthase OS=Taxus baccata GN=TDC1 PE=3 SV=1}	{NA}	{PF00432:Prenyltransferase and squalene oxidase repeat PF03936:Terpene synthase family, metal binding domain PF01397:Terpene synthase, N-terminal domain}
i3_LQ_PC3Root_c14552/f1p0/3059	{AOG18235.1; diterpene synthase [Taiwania cryptomerioides]}	{sp|J9QS23|TPS9_SELML; Copalyl diphosphate synthase 1 OS=Selaginella moellendorffii GN=CPS1 PE=1 SV=1}	{NA}	{PF01397:Terpene synthase, N-terminal domain PF03936:Terpene synthase family, metal binding domain PF00432:Prenyltransferase and squalene oxidase repeat}
i3_LQ_PC3Root_c14596/f1p0/3160	{BAC92722.1; limonene/borneol synthase [Chamaecyparis obtusa]}	{sp|F1CKI9|3CAR3_PICSI; Carene synthase 3, chloroplastic OS=Picea sitchensis GN=TPS-3car3 PE=1 SV=1}	{NA}	{PF03936:Terpene synthase family, metal binding domain PF01397:Terpene synthase, N-terminal domain}
i3_LQ_PC3Root_c16294/f2p0/3132	{AAR02861.1; taxadiene synthase [Taxus baccata]}	{sp|Q93YA3|TASY_TAXBA; Taxadiene synthase OS=Taxus baccata GN=TDC1 PE=3 SV=1}	{NA}	{PF00432:Prenyltransferase and squalene oxidase repeat PF03936:Terpene synthase family, metal binding domain PF01397:Terpene synthase, N-terminal domain}
i3_LQ_PC3Root_c16316/f2p13/3146	{AAZ41362.1; taxadiene synthase [Taxus mairei]}	{sp|Q93YA3|TASY_TAXBA; Taxadiene synthase OS=Taxus baccata GN=TDC1 PE=3 SV=1}	{NA}	{PF03936:Terpene synthase family, metal binding domain PF01397:Terpene synthase, N-terminal domain}
i3_LQ_PC3Root_c17026/f1p8/3129	{AAS18603.1; taxadiene synthase [Taxus x media]}	{sp|Q93YA3|TASY_TAXBA; Taxadiene synthase OS=Taxus baccata GN=TDC1 PE=3 SV=1}	{NA}	{PF01397:Terpene synthase, N-terminal domain PF03936:Terpene synthase family, metal binding domain PF00432:Prenyltransferase and squalene oxidase repeat}
i3_LQ_PC3Root_c17273/f1p0/3092	{BAC92722.1; limonene/borneol synthase [Chamaecyparis obtusa]}	{sp|C7ASI9|3CAR1_PICGL; Carene synthase, chloroplastic OS=Picea glauca GN=3CAR PE=3 SV=2}	{NA}	{PF01397:Terpene synthase, N-terminal domain PF03936:Terpene synthase family, metal binding domain}
i3_LQ_PC3Root_c18092/f1p0/3156	{AAR02861.1; taxadiene synthase [Taxus baccata]}	{sp|Q93YA3|TASY_TAXBA; Taxadiene synthase OS=Taxus baccata GN=TDC1 PE=3 SV=1}	{NA}	{PF01397:Terpene synthase, N-terminal domain PF03936:Terpene synthase family, metal binding domain PF00432:Prenyltransferase and squalene oxidase repeat}
i3_LQ_PC3Root_c18106/f1p33/3192	{AAR02861.1; taxadiene synthase [Taxus baccata]}	{sp|Q93YA3|TASY_TAXBA; Taxadiene synthase OS=Taxus baccata GN=TDC1 PE=3 SV=1}	{NA}	{PF03936:Terpene synthase family, metal binding domain PF00432:Prenyltransferase and squalene oxidase repeat PF01397:Terpene synthase, N-terminal domain}
i3_LQ_PC3Root_c18178/f1p0/4018	{AHH40841.2; taxadiene synthase, partial [Taxus celebica]}	{sp|Q93YA3|TASY_TAXBA; Taxadiene synthase OS=Taxus baccata GN=TDC1 PE=3 SV=1}	{NA}	{PF01397:Terpene synthase, N-terminal domain PF03936:Terpene synthase family, metal binding domain}
i3_LQ_PC3Root_c18243/f1p0/3381	{BAC92722.1; limonene/borneol synthase [Chamaecyparis obtusa]}	{sp|Q948Z0|TPSD6_ABIGR; Camphene synthase, chloroplastic OS=Abies grandis GN=ag6 PE=1 SV=1}	{NA}	{PF03936:Terpene synthase family, metal binding domain PF01397:Terpene synthase, N-terminal domain}
i3_LQ_PC3Root_c18302/f1p0/3265	{AOG18231.1; diterpene synthase [Taiwania cryptomerioides]}	{sp|J9QS23|TPS9_SELML; Copalyl diphosphate synthase 1 OS=Selaginella moellendorffii GN=CPS1 PE=1 SV=1}	{NA}	{PF01397:Terpene synthase, N-terminal domain PF00432:Prenyltransferase and squalene oxidase repeat}
i3_LQ_PC3Root_c18419/f1p13/3377	{AOG18231.1; diterpene synthase [Taiwania cryptomerioides]}	{sp|J9QS23|TPS9_SELML; Copalyl diphosphate synthase 1 OS=Selaginella moellendorffii GN=CPS1 PE=1 SV=1}	{NA}	{PF01397:Terpene synthase, N-terminal domain PF00432:Prenyltransferase and squalene oxidase repeat}
i3_LQ_PC3Root_c1848/f1p20/3145	{AAS18603.1; taxadiene synthase [Taxus x media]}	{sp|Q93YA3|TASY_TAXBA; Taxadiene synthase OS=Taxus baccata GN=TDC1 PE=3 SV=1}	{NA}	{PF00432:Prenyltransferase and squalene oxidase repeat PF03936:Terpene synthase family, metal binding domain PF01397:Terpene synthase, N-terminal domain}
i3_LQ_PC3Root_c18527/f1p1/3162	{AFJ04969.1; taxadiene synthase, partial [Taxus baccata]}	{sp|Q93YA3|TASY_TAXBA; Taxadiene synthase OS=Taxus baccata GN=TDC1 PE=3 SV=1}	{NA}	{PF03936:Terpene synthase family, metal binding domain}
i3_LQ_PC3Root_c18539/f1p2/3205	{AOG18235.1; diterpene synthase [Taiwania cryptomerioides]}	{sp|Q0JA82|KS1_ORYSJ; Ent-kaur-16-ene synthase, chloroplastic OS=Oryza sativa subsp. japonica GN=KS1 PE=1 SV=1}	{NA}	{PF03936:Terpene synthase family, metal binding domain}
i3_LQ_PC3Root_c19094/f1p2/3356	{AAS18603.1; taxadiene synthase [Taxus x media]}	{sp|Q93YA3|TASY_TAXBA; Taxadiene synthase OS=Taxus baccata GN=TDC1 PE=3 SV=1}	{NA}	{PF03936:Terpene synthase family, metal binding domain PF01397:Terpene synthase, N-terminal domain}
i3_LQ_PC3Root_c19144/f1p24/3938	{ABW80964.1; alpha pinene synthase [Chamaecyparis formosensis]}	{sp|C7ASI9|3CAR1_PICGL; Carene synthase, chloroplastic OS=Picea glauca GN=3CAR PE=3 SV=2}	{NA}	{PF03936:Terpene synthase family, metal binding domain}
i3_LQ_PC3Root_c19654/f1p0/3468	{ADL14246.1; pimara-8(14),15-diene synthase [Taiwania cryptomerioides]}	{sp|H8ZM71|ISO_ABIBA; Bifunctional isopimaradiene synthase, chloroplastic (Fragment) OS=Abies balsamea GN=TPS-ISO PE=1 SV=1}	{NA}	{PF01397:Terpene synthase, N-terminal domain PF00432:Prenyltransferase and squalene oxidase repeat PF03936:Terpene synthase family, metal binding domain}
i3_LQ_PC3Root_c19715/f1p0/3779	{AAR02861.1; taxadiene synthase [Taxus baccata]}	{sp|Q93YA3|TASY_TAXBA; Taxadiene synthase OS=Taxus baccata GN=TDC1 PE=3 SV=1}	{NA}	{PF01397:Terpene synthase, N-terminal domain PF03936:Terpene synthase family, metal binding domain}
i3_LQ_PC3Root_c19766/f1p0/3812	{AOG18235.1; diterpene synthase [Taiwania cryptomerioides]}	{sp|M4HXW5|MISO1_PINBN; Monofunctional isopimaradiene synthase, chloroplastic OS=Pinus banksiana GN=TPS-mISO1 PE=1 SV=1}	{NA}	{PF03936:Terpene synthase family, metal binding domain}
i3_LQ_PC3Root_c19825/f1p42/3253	{AAS18603.1; taxadiene synthase [Taxus x media]}	{sp|Q93YA3|TASY_TAXBA; Taxadiene synthase OS=Taxus baccata GN=TDC1 PE=3 SV=1}	{NA}	{PF01397:Terpene synthase, N-terminal domain PF00432:Prenyltransferase and squalene oxidase repeat PF03936:Terpene synthase family, metal binding domain}
i3_LQ_PC3Root_c19887/f1p7/3393	{AOG18231.1; diterpene synthase [Taiwania cryptomerioides]}	{sp|J9QS23|TPS9_SELML; Copalyl diphosphate synthase 1 OS=Selaginella moellendorffii GN=CPS1 PE=1 SV=1}	{NA}	{PF01397:Terpene synthase, N-terminal domain PF00432:Prenyltransferase and squalene oxidase repeat}
i3_LQ_PC3Root_c20460/f1p5/3799	{BAC92722.1; limonene/borneol synthase [Chamaecyparis obtusa]}	{sp|Q948Z0|TPSD6_ABIGR; Camphene synthase, chloroplastic OS=Abies grandis GN=ag6 PE=1 SV=1}	{NA}	{PF01397:Terpene synthase, N-terminal domain PF03936:Terpene synthase family, metal binding domain}
i3_LQ_PC3Root_c20745/f1p0/3971	{BAC92722.1; limonene/borneol synthase [Chamaecyparis obtusa]}	{sp|Q948Z0|TPSD6_ABIGR; Camphene synthase, chloroplastic OS=Abies grandis GN=ag6 PE=1 SV=1}	{NA}	{PF03936:Terpene synthase family, metal binding domain PF01397:Terpene synthase, N-terminal domain}
i3_LQ_PC3Root_c21637/f1p0/3120	{AOG18235.1; diterpene synthase [Taiwania cryptomerioides]}	{sp|Q0JA82|KS1_ORYSJ; Ent-kaur-16-ene synthase, chloroplastic OS=Oryza sativa subsp. japonica GN=KS1 PE=1 SV=1}	{NA}	{PF01397:Terpene synthase, N-terminal domain PF00432:Prenyltransferase and squalene oxidase repeat}
i3_LQ_PC3Root_c21649/f1p0/3358	{AOG18235.1; diterpene synthase [Taiwania cryptomerioides]}	{sp|Q0JA82|KS1_ORYSJ; Ent-kaur-16-ene synthase, chloroplastic OS=Oryza sativa subsp. japonica GN=KS1 PE=1 SV=1}	{NA}	{PF03936:Terpene synthase family, metal binding domain PF01397:Terpene synthase, N-terminal domain}
i3_LQ_PC3Root_c21778/f1p3/3133	{H8ZM70.1; RecName: Full=Bifunctional abietadiene synthase, chloroplastic; AltName: Full=Abietadiene cyclase; AltName: Full=Diterpene synthase TPS1; Short=AbdiTPS1; AltName: Full=Levopimaradiene/abietadiene synthase; Short=AbLAS; Includes: RecName: Full=Abietadiene synthase; AltName: Full=Levopimaradiene synthase; AltName: Full=Neoabietadiene synthase; Includes: RecName: Full=Copalyl diphosphate …	{sp|H8ZM70|LAS_ABIBA; Bifunctional abietadiene synthase, chloroplastic (Fragment) OS=Abies balsamea GN=LAS PE=1 SV=1}	{NA}	{PF00432:Prenyltransferase and squalene oxidase repeat PF01397:Terpene synthase, N-terminal domain}
i3_LQ_PC3Root_c21868/f1p8/3495	{ABW80964.1; alpha pinene synthase [Chamaecyparis formosensis]}	{sp|C7ASI9|3CAR1_PICGL; Carene synthase, chloroplastic OS=Picea glauca GN=3CAR PE=3 SV=2}	{NA}	{PF03936:Terpene synthase family, metal binding domain}
i3_LQ_PC3Root_c21995/f1p5/3720	{AOG18231.1; diterpene synthase [Taiwania cryptomerioides]}	{sp|J9QS23|TPS9_SELML; Copalyl diphosphate synthase 1 OS=Selaginella moellendorffii GN=CPS1 PE=1 SV=1}	{NA}	{PF00432:Prenyltransferase and squalene oxidase repeat PF01397:Terpene synthase, N-terminal domain}
i3_LQ_PC3Root_c22207/f1p9/3394	{AOG18235.1; diterpene synthase [Taiwania cryptomerioides]}	{sp|Q0JA82|KS1_ORYSJ; Ent-kaur-16-ene synthase, chloroplastic OS=Oryza sativa subsp. japonica GN=KS1 PE=1 SV=1}	{NA}	{PF00432:Prenyltransferase and squalene oxidase repeat}
i3_LQ_PC3Root_c22230/f1p6/3129	{AOG18235.1; diterpene synthase [Taiwania cryptomerioides]}	{sp|M4HXW5|MISO1_PINBN; Monofunctional isopimaradiene synthase, chloroplastic OS=Pinus banksiana GN=TPS-mISO1 PE=1 SV=1}	{NA}	{PF01397:Terpene synthase, N-terminal domain PF00432:Prenyltransferase and squalene oxidase repeat}
i3_LQ_PC3Root_c22521/f1p0/3651	{AOG18229.1; copalyl pyrophosphate synthase-like protein [Taiwania cryptomerioides]}	{sp|Q675L4|TPSD1_PICAB; Bifunctional levopimaradiene synthase, chloroplastic OS=Picea abies GN=TPS-LAS PE=2 SV=1}	{NA}	{PF03936:Terpene synthase family, metal binding domain PF01397:Terpene synthase, N-terminal domain}
i3_LQ_PC3Root_c22623/f1p3/3581	{AOG18235.1; diterpene synthase [Taiwania cryptomerioides]}	{sp|Q0JA82|KS1_ORYSJ; Ent-kaur-16-ene synthase, chloroplastic OS=Oryza sativa subsp. japonica GN=KS1 PE=1 SV=1}	{NA}	{PF00432:Prenyltransferase and squalene oxidase repeat}
i3_LQ_PC3Root_c22643/f1p0/3541	{AOG18231.1; diterpene synthase [Taiwania cryptomerioides]}	{sp|J9QS23|TPS9_SELML; Copalyl diphosphate synthase 1 OS=Selaginella moellendorffii GN=CPS1 PE=1 SV=1}	{NA}	{PF01397:Terpene synthase, N-terminal domain}
i3_LQ_PC3Root_c22905/f1p5/3299	{AAZ41362.1; taxadiene synthase [Taxus mairei]}	{sp|Q93YA3|TASY_TAXBA; Taxadiene synthase OS=Taxus baccata GN=TDC1 PE=3 SV=1}	{NA}	{PF03936:Terpene synthase family, metal binding domain}
i3_LQ_PC3Root_c22972/f1p0/3104	{AAR02861.1; taxadiene synthase [Taxus baccata]}	{sp|Q93YA3|TASY_TAXBA; Taxadiene synthase OS=Taxus baccata GN=TDC1 PE=3 SV=1}	{NA}	{PF01397:Terpene synthase, N-terminal domain PF03936:Terpene synthase family, metal binding domain}
i3_LQ_PC3Root_c23086/f1p15/3191	{AHH40841.2; taxadiene synthase, partial [Taxus celebica]}	{sp|Q93YA3|TASY_TAXBA; Taxadiene synthase OS=Taxus baccata GN=TDC1 PE=3 SV=1}	{NA}	{PF03936:Terpene synthase family, metal binding domain}
i3_LQ_PC3Root_c23140/f1p2/3680	{AOG18230.1; diterpene synthase [Taiwania cryptomerioides]}	{sp|J9QS23|TPS9_SELML; Copalyl diphosphate synthase 1 OS=Selaginella moellendorffii GN=CPS1 PE=1 SV=1}	{NA}	{PF01397:Terpene synthase, N-terminal domain}
i3_LQ_PC3Root_c23235/f1p0/3288	{AOG18235.1; diterpene synthase [Taiwania cryptomerioides]}	{sp|Q0JA82|KS1_ORYSJ; Ent-kaur-16-ene synthase, chloroplastic OS=Oryza sativa subsp. japonica GN=KS1 PE=1 SV=1}	{NA}	{PF01397:Terpene synthase, N-terminal domain PF03936:Terpene synthase family, metal binding domain}
i3_LQ_PC3Root_c23282/f1p2/3812	{AAZ41362.1; taxadiene synthase [Taxus mairei]}	{sp|Q93YA3|TASY_TAXBA; Taxadiene synthase OS=Taxus baccata GN=TDC1 PE=3 SV=1}	{NA}	{PF03936:Terpene synthase family, metal binding domain}
i3_LQ_PC3Root_c23854/f1p4/3018	{ABW80964.1; alpha pinene synthase [Chamaecyparis formosensis]}	{sp|O24474|TPSD2_ABIGR; Myrcene synthase, chloroplastic OS=Abies grandis GN=ag2 PE=1 SV=1}	{NA}	{PF03936:Terpene synthase family, metal binding domain}
i3_LQ_PC3Root_c24079/f1p2/3104	{AAS18603.1; taxadiene synthase [Taxus x media]}	{sp|Q93YA3|TASY_TAXBA; Taxadiene synthase OS=Taxus baccata GN=TDC1 PE=3 SV=1}	{NA}	{PF01397:Terpene synthase, N-terminal domain PF00432:Prenyltransferase and squalene oxidase repeat PF03936:Terpene synthase family, metal binding domain}
i3_LQ_PC3Root_c24139/f1p18/3063	{AOG18235.1; diterpene synthase [Taiwania cryptomerioides]}	{sp|Q0JA82|KS1_ORYSJ; Ent-kaur-16-ene synthase, chloroplastic OS=Oryza sativa subsp. japonica GN=KS1 PE=1 SV=1}	{NA}	{PF01397:Terpene synthase, N-terminal domain PF00432:Prenyltransferase and squalene oxidase repeat}
i3_LQ_PC3Root_c24785/f1p0/3050	{AFJ04987.1; taxadiene synthase, partial [Taxus baccata]}	{sp|Q93YA3|TASY_TAXBA; Taxadiene synthase OS=Taxus baccata GN=TDC1 PE=3 SV=1}	{NA}	{PF03936:Terpene synthase family, metal binding domain}
i3_LQ_PC3Root_c2492/f2p0/3608	{AAZ41362.1; taxadiene synthase [Taxus mairei]}	{sp|Q41594|TASY_TAXBR; Taxadiene synthase OS=Taxus brevifolia GN=TDC1 PE=1 SV=1}	{NA}	{PF03936:Terpene synthase family, metal binding domain}
i3_LQ_PC3Root_c26026/f1p1/3181	{AAZ41362.1; taxadiene synthase [Taxus mairei]}	{sp|Q93YA3|TASY_TAXBA; Taxadiene synthase OS=Taxus baccata GN=TDC1 PE=3 SV=1}	{NA}	{PF00432:Prenyltransferase and squalene oxidase repeat PF03936:Terpene synthase family, metal binding domain PF01397:Terpene synthase, N-terminal domain}
i3_LQ_PC3Root_c26101/f1p0/3823	{AHH40841.2; taxadiene synthase, partial [Taxus celebica]}	{sp|Q93YA3|TASY_TAXBA; Taxadiene synthase OS=Taxus baccata GN=TDC1 PE=3 SV=1}	{NA}	{PF03936:Terpene synthase family, metal binding domain PF01397:Terpene synthase, N-terminal domain}
i3_LQ_PC3Root_c26635/f1p0/3001	{AFJ04967.1; taxadiene synthase, partial [Taxus baccata]}	{sp|Q93YA3|TASY_TAXBA; Taxadiene synthase OS=Taxus baccata GN=TDC1 PE=3 SV=1}	{NA}	{PF03936:Terpene synthase family, metal binding domain PF01397:Terpene synthase, N-terminal domain}
i3_LQ_PC3Root_c26638/f1p0/3018	{AFE61356.1; copalyl diphosphate synthase [Taiwania cryptomerioides]}	{sp|Q675L4|TPSD1_PICAB; Bifunctional levopimaradiene synthase, chloroplastic OS=Picea abies GN=TPS-LAS PE=2 SV=1}	{NA}	{PF00432:Prenyltransferase and squalene oxidase repeat PF03936:Terpene synthase family, metal binding domain PF01397:Terpene synthase, N-terminal domain}
i3_LQ_PC3Root_c26734/f1p0/3000	{AAR02861.1; taxadiene synthase [Taxus baccata]}	{sp|Q93YA3|TASY_TAXBA; Taxadiene synthase OS=Taxus baccata GN=TDC1 PE=3 SV=1}	{NA}	{PF03936:Terpene synthase family, metal binding domain}
i3_LQ_PC3Root_c2850/f1p5/3426	{AAZ41362.1; taxadiene synthase [Taxus mairei]}	{sp|Q93YA3|TASY_TAXBA; Taxadiene synthase OS=Taxus baccata GN=TDC1 PE=3 SV=1}	{NA}	{PF03936:Terpene synthase family, metal binding domain}
i3_LQ_PC3Root_c2987/f1p0/3308	{ABW80964.1; alpha pinene synthase [Chamaecyparis formosensis]}	{sp|Q9M7D1|TPSD8_ABIGR; Beta-phellandrene synthase, chloroplastic OS=Abies grandis GN=ag8 PE=1 SV=1}	{NA}	{PF03936:Terpene synthase family, metal binding domain}
i3_LQ_PC3Root_c3171/f1p0/3294	{AOG18235.1; diterpene synthase [Taiwania cryptomerioides]}	{sp|J9QS23|TPS9_SELML; Copalyl diphosphate synthase 1 OS=Selaginella moellendorffii GN=CPS1 PE=1 SV=1}	{NA}	{PF01397:Terpene synthase, N-terminal domain PF03936:Terpene synthase family, metal binding domain}
i3_LQ_PC3Root_c3253/f1p3/3530	{AOG18235.1; diterpene synthase [Taiwania cryptomerioides]}	{sp|Q0JA82|KS1_ORYSJ; Ent-kaur-16-ene synthase, chloroplastic OS=Oryza sativa subsp. japonica GN=KS1 PE=1 SV=1}	{NA}	{NA}
i3_LQ_PC3Root_c3335/f1p3/4022	{ABW80964.1; alpha pinene synthase [Chamaecyparis formosensis]}	{sp|C7ASI9|3CAR1_PICGL; Carene synthase, chloroplastic OS=Picea glauca GN=3CAR PE=3 SV=2}	{NA}	{PF03936:Terpene synthase family, metal binding domain}
i3_LQ_PC3Root_c3477/f1p0/3118	{AFJ05002.1; taxadiene synthase, partial [Taxus baccata]}	{sp|Q93YA3|TASY_TAXBA; Taxadiene synthase OS=Taxus baccata GN=TDC1 PE=3 SV=1}	{NA}	{PF01397:Terpene synthase, N-terminal domain PF03936:Terpene synthase family, metal binding domain}
i3_LQ_PC3Root_c3765/f1p0/3519	{AOG18235.1; diterpene synthase [Taiwania cryptomerioides]}	{sp|Q0JA82|KS1_ORYSJ; Ent-kaur-16-ene synthase, chloroplastic OS=Oryza sativa subsp. japonica GN=KS1 PE=1 SV=1}	{NA}	{PF00432:Prenyltransferase and squalene oxidase repeat PF01397:Terpene synthase, N-terminal domain}
i3_LQ_PC3Root_c4777/f1p8/3544	{AOG18231.1; diterpene synthase [Taiwania cryptomerioides]}	{sp|J9QS23|TPS9_SELML; Copalyl diphosphate synthase 1 OS=Selaginella moellendorffii GN=CPS1 PE=1 SV=1}	{NA}	{PF01397:Terpene synthase, N-terminal domain PF00432:Prenyltransferase and squalene oxidase repeat}
i3_LQ_PC3Root_c5329/f1p1/3133	{AOG18235.1; diterpene synthase [Taiwania cryptomerioides]}	{sp|J9QS23|TPS9_SELML; Copalyl diphosphate synthase 1 OS=Selaginella moellendorffii GN=CPS1 PE=1 SV=1}	{NA}	{PF03936:Terpene synthase family, metal binding domain PF00432:Prenyltransferase and squalene oxidase repeat PF01397:Terpene synthase, N-terminal domain}
i3_LQ_PC3Root_c5354/f1p15/3275	{AAZ41362.1; taxadiene synthase [Taxus mairei]}	{sp|Q41594|TASY_TAXBR; Taxadiene synthase OS=Taxus brevifolia GN=TDC1 PE=1 SV=1}	{NA}	{PF00917:MATH domain PF03936:Terpene synthase family, metal binding domain PF01397:Terpene synthase, N-terminal domain}
i3_LQ_PC3Root_c5398/f1p0/3601	{BAC92722.1; limonene/borneol synthase [Chamaecyparis obtusa]}	{sp|C7ASI9|3CAR1_PICGL; Carene synthase, chloroplastic OS=Picea glauca GN=3CAR PE=3 SV=2}	{NA}	{PF03936:Terpene synthase family, metal binding domain}
i3_LQ_PC3Root_c5816/f1p669/3188	{BAC92722.1; limonene/borneol synthase [Chamaecyparis obtusa]}	{sp|Q948Z0|TPSD6_ABIGR; Camphene synthase, chloroplastic OS=Abies grandis GN=ag6 PE=1 SV=1}	{NA}	{PF03936:Terpene synthase family, metal binding domain PF01397:Terpene synthase, N-terminal domain}
i3_LQ_PC3Root_c5926/f1p0/3804	{AOG18230.1; diterpene synthase [Taiwania cryptomerioides]}	{sp|J9QS23|TPS9_SELML; Copalyl diphosphate synthase 1 OS=Selaginella moellendorffii GN=CPS1 PE=1 SV=1}	{NA}	{PF01397:Terpene synthase, N-terminal domain PF00432:Prenyltransferase and squalene oxidase repeat PF03936:Terpene synthase family, metal binding domain}
i3_LQ_PC3Root_c6351/f1p12/3111	{AAZ41362.1; taxadiene synthase [Taxus mairei]}	{sp|Q41594|TASY_TAXBR; Taxadiene synthase OS=Taxus brevifolia GN=TDC1 PE=1 SV=1}	{NA}	{PF03936:Terpene synthase family, metal binding domain}
i3_LQ_PC3Root_c6359/f1p14/3136	{AAS18603.1; taxadiene synthase [Taxus x media]}	{sp|Q93YA3|TASY_TAXBA; Taxadiene synthase OS=Taxus baccata GN=TDC1 PE=3 SV=1}	{NA}	{PF03936:Terpene synthase family, metal binding domain PF00432:Prenyltransferase and squalene oxidase repeat PF01397:Terpene synthase, N-terminal domain}
i3_LQ_PC3Root_c6569/f1p0/3115	{AOG18235.1; diterpene synthase [Taiwania cryptomerioides]}	{sp|J9QS23|TPS9_SELML; Copalyl diphosphate synthase 1 OS=Selaginella moellendorffii GN=CPS1 PE=1 SV=1}	{NA}	{PF01397:Terpene synthase, N-terminal domain PF03936:Terpene synthase family, metal binding domain}
i3_LQ_PC3Root_c6806/f1p0/3127	{AOG18235.1; diterpene synthase [Taiwania cryptomerioides]}	{sp|Q0JA82|KS1_ORYSJ; Ent-kaur-16-ene synthase, chloroplastic OS=Oryza sativa subsp. japonica GN=KS1 PE=1 SV=1}	{NA}	{PF03936:Terpene synthase family, metal binding domain}
i3_LQ_PC3Root_c6813/f1p4/3581	{AHH40841.2; taxadiene synthase, partial [Taxus celebica]}	{sp|Q93YA3|TASY_TAXBA; Taxadiene synthase OS=Taxus baccata GN=TDC1 PE=3 SV=1}	{NA}	{PF01397:Terpene synthase, N-terminal domain PF03936:Terpene synthase family, metal binding domain}
i3_LQ_PC3Root_c6902/f1p4/3942	{AAR02861.1; taxadiene synthase [Taxus baccata]}	{sp|Q93YA3|TASY_TAXBA; Taxadiene synthase OS=Taxus baccata GN=TDC1 PE=3 SV=1}	{NA}	{PF00432:Prenyltransferase and squalene oxidase repeat PF03936:Terpene synthase family, metal binding domain PF01397:Terpene synthase, N-terminal domain}
i3_LQ_PC3Root_c7423/f1p9/3162	{AHH40841.2; taxadiene synthase, partial [Taxus celebica]}	{sp|Q93YA3|TASY_TAXBA; Taxadiene synthase OS=Taxus baccata GN=TDC1 PE=3 SV=1}	{NA}	{PF01397:Terpene synthase, N-terminal domain PF03936:Terpene synthase family, metal binding domain}
i3_LQ_PC3Root_c7484/f1p0/3598	{AOG18235.1; diterpene synthase [Taiwania cryptomerioides]}	{sp|Q0JA82|KS1_ORYSJ; Ent-kaur-16-ene synthase, chloroplastic OS=Oryza sativa subsp. japonica GN=KS1 PE=1 SV=1}	{NA}	{PF00432:Prenyltransferase and squalene oxidase repeat PF01397:Terpene synthase, N-terminal domain}
i3_LQ_PC3Root_c7641/f1p4/3394	{AOG18230.1; diterpene synthase [Taiwania cryptomerioides]}	{sp|J9QS23|TPS9_SELML; Copalyl diphosphate synthase 1 OS=Selaginella moellendorffii GN=CPS1 PE=1 SV=1}	{NA}	{PF01397:Terpene synthase, N-terminal domain}
i3_LQ_PC3Root_c7683/f1p0/3971	{AHH40841.2; taxadiene synthase, partial [Taxus celebica]}	{sp|Q93YA3|TASY_TAXBA; Taxadiene synthase OS=Taxus baccata GN=TDC1 PE=3 SV=1}	{NA}	{PF01397:Terpene synthase, N-terminal domain PF03936:Terpene synthase family, metal binding domain}
i3_LQ_PC3Root_c7804/f1p0/3287	{AHH40841.2; taxadiene synthase, partial [Taxus celebica]}	{sp|Q93YA3|TASY_TAXBA; Taxadiene synthase OS=Taxus baccata GN=TDC1 PE=3 SV=1}	{NA}	{PF03936:Terpene synthase family, metal binding domain PF01397:Terpene synthase, N-terminal domain}
i3_LQ_PC3Root_c7995/f1p0/3395	{AOG18235.1; diterpene synthase [Taiwania cryptomerioides]}	{sp|Q0JA82|KS1_ORYSJ; Ent-kaur-16-ene synthase, chloroplastic OS=Oryza sativa subsp. japonica GN=KS1 PE=1 SV=1}	{NA}	{PF03936:Terpene synthase family, metal binding domain}
i3_LQ_PC3Root_c8021/f1p0/3113	{AHH40841.2; taxadiene synthase, partial [Taxus celebica]}	{sp|Q93YA3|TASY_TAXBA; Taxadiene synthase OS=Taxus baccata GN=TDC1 PE=3 SV=1}	{NA}	{PF01397:Terpene synthase, N-terminal domain PF03936:Terpene synthase family, metal binding domain}
i3_LQ_PC3Root_c8037/f1p3/3674	{AOG18235.1; diterpene synthase [Taiwania cryptomerioides]}	{sp|J9QS23|TPS9_SELML; Copalyl diphosphate synthase 1 OS=Selaginella moellendorffii GN=CPS1 PE=1 SV=1}	{NA}	{PF00432:Prenyltransferase and squalene oxidase repeat PF03936:Terpene synthase family, metal binding domain PF01397:Terpene synthase, N-terminal domain}
i3_LQ_PC3Root_c8052/f1p1/3137	{AAS18603.1; taxadiene synthase [Taxus x media]}	{sp|Q93YA3|TASY_TAXBA; Taxadiene synthase OS=Taxus baccata GN=TDC1 PE=3 SV=1}	{NA}	{PF01397:Terpene synthase, N-terminal domain PF03936:Terpene synthase family, metal binding domain}
i3_LQ_PC3Root_c8634/f1p57/3569	{AOG18235.1; diterpene synthase [Taiwania cryptomerioides]}	{sp|Q0JA82|KS1_ORYSJ; Ent-kaur-16-ene synthase, chloroplastic OS=Oryza sativa subsp. japonica GN=KS1 PE=1 SV=1}	{NA}	{PF00432:Prenyltransferase and squalene oxidase repeat}
i3_LQ_PC3Root_c9010/f1p0/3451	{ABW80964.1; alpha pinene synthase [Chamaecyparis formosensis]}	{sp|C7ASI9|3CAR1_PICGL; Carene synthase, chloroplastic OS=Picea glauca GN=3CAR PE=3 SV=2}	{NA}	{PF03936:Terpene synthase family, metal binding domain}
i3_LQ_PC3Root_c9037/f1p20/3586	{AFJ04988.1; taxadiene synthase, partial [Taxus baccata]}	{sp|Q93YA3|TASY_TAXBA; Taxadiene synthase OS=Taxus baccata GN=TDC1 PE=3 SV=1}	{NA}	{PF03936:Terpene synthase family, metal binding domain}
i3_LQ_PC3Root_c9585/f1p1/3223	{AOG18235.1; diterpene synthase [Taiwania cryptomerioides]}	{sp|Q0JA82|KS1_ORYSJ; Ent-kaur-16-ene synthase, chloroplastic OS=Oryza sativa subsp. japonica GN=KS1 PE=1 SV=1}	{NA}	{PF01397:Terpene synthase, N-terminal domain PF03936:Terpene synthase family, metal binding domain}
i3_LQ_PC3Root_c9893/f1p0/3182	{AAS18603.1; taxadiene synthase [Taxus x media]}	{sp|Q93YA3|TASY_TAXBA; Taxadiene synthase OS=Taxus baccata GN=TDC1 PE=3 SV=1}	{NA}	{PF01397:Terpene synthase, N-terminal domain PF03936:Terpene synthase family, metal binding domain}
i4_HQ_PC3Root_c1094/f2p0/4379	{AOG18235.1; diterpene synthase [Taiwania cryptomerioides]}	{sp|Q0JA82|KS1_ORYSJ; Ent-kaur-16-ene synthase, chloroplastic OS=Oryza sativa subsp. japonica GN=KS1 PE=1 SV=1}	{NA}	{PF03936:Terpene synthase family, metal binding domain}
i4_LQ_PC3Root_c1720/f1p0/4568	{AOG18235.1; diterpene synthase [Taiwania cryptomerioides]}	{sp|J9QS23|TPS9_SELML; Copalyl diphosphate synthase 1 OS=Selaginella moellendorffii GN=CPS1 PE=1 SV=1}	{NA}	{NA}
i4_LQ_PC3Root_c2031/f1p0/4106	{AAR15329.1; taxadiene synthase [Taxus mairei]}	{sp|Q93YA3|TASY_TAXBA; Taxadiene synthase OS=Taxus baccata GN=TDC1 PE=3 SV=1}	{NA}	{PF03936:Terpene synthase family, metal binding domain}
i4_LQ_PC3Root_c4084/f1p6/4756	{AOG18235.1; diterpene synthase [Taiwania cryptomerioides]}	{sp|Q947C4|TPSD1_GINBI; Bifunctional levopimaradiene synthase, chloroplastic OS=Ginkgo biloba GN=LPS PE=1 SV=1}	{NA}	{PF01397:Terpene synthase, N-terminal domain PF03936:Terpene synthase family, metal binding domain}
i4_LQ_PC3Root_c4325/f1p46/4835	{BAC92722.1; limonene/borneol synthase [Chamaecyparis obtusa]}	{sp|F1CKI9|3CAR3_PICSI; Carene synthase 3, chloroplastic OS=Picea sitchensis GN=TPS-3car3 PE=1 SV=1}	{NA}	{PF03936:Terpene synthase family, metal binding domain PF01397:Terpene synthase, N-terminal domain}
i4_LQ_PC3Root_c4401/f1p0/4759	{XP_018483299.1; PREDICTED: endoplasmin homolog [Raphanus sativus]}	{sp|P35016|ENPL_CATRO; Endoplasmin homolog OS=Catharanthus roseus GN=HSP90 PE=2 SV=1}	{At4g24190; KOG0020 Endoplasmic reticulum glucose-regulated protein (GRP94/endoplasmin), HSP90 family O Posttranslational modification, protein turnover, chaperones ;}	{PF01397:Terpene synthase, N-terminal domain PF03936:Terpene synthase family, metal binding domain}
i4_LQ_PC3Root_c5028/f1p35/4094	{AOG18235.1; diterpene synthase [Taiwania cryptomerioides]}	{sp|Q0JA82|KS1_ORYSJ; Ent-kaur-16-ene synthase, chloroplastic OS=Oryza sativa subsp. japonica GN=KS1 PE=1 SV=1}	{NA}	{PF00432:Prenyltransferase and squalene oxidase repeat}
i4_LQ_PC3Root_c6760/f1p1/4137	{AAR02861.1; taxadiene synthase [Taxus baccata]}	{sp|Q93YA3|TASY_TAXBA; Taxadiene synthase OS=Taxus baccata GN=TDC1 PE=3 SV=1}	{NA}	{PF01397:Terpene synthase, N-terminal domain PF00432:Prenyltransferase and squalene oxidase repeat PF03936:Terpene synthase family, metal binding domain}
i4_LQ_PC3Root_c7208/f1p0/4159	{AAS18603.1; taxadiene synthase [Taxus x media]}	{sp|Q93YA3|TASY_TAXBA; Taxadiene synthase OS=Taxus baccata GN=TDC1 PE=3 SV=1}	{NA}	{PF01397:Terpene synthase, N-terminal domain PF00432:Prenyltransferase and squalene oxidase repeat PF03936:Terpene synthase family, metal binding domain}
i4_LQ_PC3Root_c8144/f1p21/4000	{AOG18237.1; diterpene synthase [Taiwania cryptomerioides]}	{sp|J9R388|TPS10_SELML; Copalyl diphosphate synthase 2 OS=Selaginella moellendorffii GN=CPS2 PE=1 SV=2}	{NA}	{PF00432:Prenyltransferase and squalene oxidase repeat PF01397:Terpene synthase, N-terminal domain}
i5_LQ_PC3Root_c1194/f1p0/5404	{AHH40841.2; taxadiene synthase, partial [Taxus celebica]}	{sp|Q93YA3|TASY_TAXBA; Taxadiene synthase OS=Taxus baccata GN=TDC1 PE=3 SV=1}	{NA}	{PF03936:Terpene synthase family, metal binding domain PF01397:Terpene synthase, N-terminal domain}
i5_LQ_PC3Root_c675/f1p0/5614	{AOG18235.1; diterpene synthase [Taiwania cryptomerioides]}	{sp|Q0JA82|KS1_ORYSJ; Ent-kaur-16-ene synthase, chloroplastic OS=Oryza sativa subsp. japonica GN=KS1 PE=1 SV=1}	{NA}	{PF01397:Terpene synthase, N-terminal domain}
stem
Gene_id	{nr}	{SwissProt}	{KOG}	{pfam}
i1_HQ_PC3Stem_c1101/f7p0/1997	{AGO02736.1; sabinene synthase [Thuja plicata]}	{sp|Q948Z0|TPSD6_ABIGR; Camphene synthase, chloroplastic OS=Abies grandis GN=ag6 PE=1 SV=1}	{NA}	{PF03936:Terpene synthase family, metal binding domain PF01397:Terpene synthase, N-terminal domain}
i1_HQ_PC3Stem_c17696/f2p0/1852	{BAC92722.1; limonene/borneol synthase [Chamaecyparis obtusa]}	{sp|O24474|TPSD2_ABIGR; Myrcene synthase, chloroplastic OS=Abies grandis GN=ag2 PE=1 SV=1}	{NA}	{PF01397:Terpene synthase, N-terminal domain PF03936:Terpene synthase family, metal binding domain}
i1_HQ_PC3Stem_c26056/f66p0/1995	{BAC92722.1; limonene/borneol synthase [Chamaecyparis obtusa]}	{sp|O24474|TPSD2_ABIGR; Myrcene synthase, chloroplastic OS=Abies grandis GN=ag2 PE=1 SV=1}	{NA}	{PF01397:Terpene synthase, N-terminal domain PF03936:Terpene synthase family, metal binding domain}
i1_HQ_PC3Stem_c6951/f2p13/1757	{AIO10963.1; terpene synthase [Taiwania cryptomerioides]}	{sp|O24475|TPSD3_ABIGR; Pinene synthase, chloroplastic OS=Abies grandis GN=ag3 PE=1 SV=1}	{NA}	{PF01397:Terpene synthase, N-terminal domain PF03936:Terpene synthase family, metal binding domain PF08650:DASH complex subunit Dad4}
i1_HQ_PC3Stem_c7891/f2p2/1975	{BAC92722.1; limonene/borneol synthase [Chamaecyparis obtusa]}	{sp|O24474|TPSD2_ABIGR; Myrcene synthase, chloroplastic OS=Abies grandis GN=ag2 PE=1 SV=1}	{NA}	{PF03936:Terpene synthase family, metal binding domain PF01397:Terpene synthase, N-terminal domain}
i1_HQ_PC3Stem_c839/f7p0/1954	{AIO10963.1; terpene synthase [Taiwania cryptomerioides]}	{sp|Q9M7D1|TPSD8_ABIGR; Beta-phellandrene synthase, chloroplastic OS=Abies grandis GN=ag8 PE=1 SV=1}	{NA}	{PF03936:Terpene synthase family, metal binding domain PF01397:Terpene synthase, N-terminal domain}
i1_LQ_PC3Stem_c10756/f1p0/1581	{BAC92722.1; limonene/borneol synthase [Chamaecyparis obtusa]}	{sp|O24474|TPSD2_ABIGR; Myrcene synthase, chloroplastic OS=Abies grandis GN=ag2 PE=1 SV=1}	{NA}	{PF01397:Terpene synthase, N-terminal domain PF03936:Terpene synthase family, metal binding domain}
i1_LQ_PC3Stem_c13743/f3p1/1732	{AMX21442.1; geranylgeranyl diphosphate synthase [Taxus wallichiana var. chinensis]}	{sp|Q43133|GGPPS_SINAL; Geranylgeranyl pyrophosphate synthase, chloroplastic/chromoplastic OS=Sinapis alba GN=GGPS1 PE=1 SV=1}	{At4g36810; KOG0776 Geranylgeranyl pyrophosphate synthase/Polyprenyl synthetase H Coenzyme transport and metabolism ;}	{PF03936:Terpene synthase family, metal binding domain PF00348:Polyprenyl synthetase}
i1_LQ_PC3Stem_c14715/f1p0/1951	{BAC92722.1; limonene/borneol synthase [Chamaecyparis obtusa]}	{sp|O24474|TPSD2_ABIGR; Myrcene synthase, chloroplastic OS=Abies grandis GN=ag2 PE=1 SV=1}	{NA}	{PF01397:Terpene synthase, N-terminal domain PF03936:Terpene synthase family, metal binding domain}
i1_LQ_PC3Stem_c19547/f1p0/1918	{BAC92722.1; limonene/borneol synthase [Chamaecyparis obtusa]}	{sp|O24474|TPSD2_ABIGR; Myrcene synthase, chloroplastic OS=Abies grandis GN=ag2 PE=1 SV=1}	{NA}	{PF01397:Terpene synthase, N-terminal domain PF03936:Terpene synthase family, metal binding domain}
i1_LQ_PC3Stem_c20390/f1p0/1877	{AGO02736.1; sabinene synthase [Thuja plicata]}	{sp|O24474|TPSD2_ABIGR; Myrcene synthase, chloroplastic OS=Abies grandis GN=ag2 PE=1 SV=1}	{NA}	{PF01397:Terpene synthase, N-terminal domain PF03936:Terpene synthase family, metal binding domain}
i1_LQ_PC3Stem_c22587/f1p0/1673	{BAC92722.1; limonene/borneol synthase [Chamaecyparis obtusa]}	{sp|Q9FT37|TASY_TAXWC; Taxadiene synthase OS=Taxus wallichiana var. chinensis GN=TDC1 PE=2 SV=1}	{NA}	{PF01397:Terpene synthase, N-terminal domain PF03936:Terpene synthase family, metal binding domain}
i1_LQ_PC3Stem_c2810/f1p0/1919	{AGO02736.1; sabinene synthase [Thuja plicata]}	{sp|Q948Z0|TPSD6_ABIGR; Camphene synthase, chloroplastic OS=Abies grandis GN=ag6 PE=1 SV=1}	{NA}	{PF03936:Terpene synthase family, metal binding domain PF01397:Terpene synthase, N-terminal domain}
i1_LQ_PC3Stem_c5321/f1p2/1851	{BAC92722.1; limonene/borneol synthase [Chamaecyparis obtusa]}	{sp|Q9M7D1|TPSD8_ABIGR; Beta-phellandrene synthase, chloroplastic OS=Abies grandis GN=ag8 PE=1 SV=1}	{NA}	{PF03936:Terpene synthase family, metal binding domain PF01397:Terpene synthase, N-terminal domain}
i1_LQ_PC3Stem_c6387/f1p5/1982	{AGO02736.1; sabinene synthase [Thuja plicata]}	{sp|Q9M7C9|TPSDB_ABIGR; Limonene/alpha-pinene synthase, chloroplastic OS=Abies grandis GN=ag11 PE=1 SV=1}	{NA}	{PF03936:Terpene synthase family, metal binding domain PF01397:Terpene synthase, N-terminal domain}
i1_LQ_PC3Stem_c8008/f1p3/1684	{AOG18234.1; diterpene synthase [Taiwania cryptomerioides]}	{sp|Q947C4|TPSD1_GINBI; Bifunctional levopimaradiene synthase, chloroplastic OS=Ginkgo biloba GN=LPS PE=1 SV=1}	{NA}	{NA}
i2_HQ_PC3Stem_c22918/f2p1/2845	{ADL14246.1; pimara-8(14),15-diene synthase [Taiwania cryptomerioides]}	{sp|Q947C4|TPSD1_GINBI; Bifunctional levopimaradiene synthase, chloroplastic OS=Ginkgo biloba GN=LPS PE=1 SV=1}	{NA}	{PF00432:Prenyltransferase and squalene oxidase repeat PF03936:Terpene synthase family, metal binding domain PF01397:Terpene synthase, N-terminal domain}
i2_HQ_PC3Stem_c55198/f4p3/2090	{AMX21442.1; geranylgeranyl diphosphate synthase [Taxus wallichiana var. chinensis]}	{sp|Q43133|GGPPS_SINAL; Geranylgeranyl pyrophosphate synthase, chloroplastic/chromoplastic OS=Sinapis alba GN=GGPS1 PE=1 SV=1}	{At4g36810; KOG0776 Geranylgeranyl pyrophosphate synthase/Polyprenyl synthetase H Coenzyme transport and metabolism ;}	{PF03936:Terpene synthase family, metal binding domain PF00348:Polyprenyl synthetase}
i2_HQ_PC3Stem_c65156/f3p3/2554	{AFE61356.1; copalyl diphosphate synthase [Taiwania cryptomerioides]}	{sp|Q675L4|TPSD1_PICAB; Bifunctional levopimaradiene synthase, chloroplastic OS=Picea abies GN=TPS-LAS PE=2 SV=1}	{NA}	{PF01397:Terpene synthase, N-terminal domain PF03936:Terpene synthase family, metal binding domain PF00432:Prenyltransferase and squalene oxidase repeat}
i2_LQ_PC3Stem_c11929/f1p1/2680	{ADL14246.1; pimara-8(14),15-diene synthase [Taiwania cryptomerioides]}	{sp|Q947C4|TPSD1_GINBI; Bifunctional levopimaradiene synthase, chloroplastic OS=Ginkgo biloba GN=LPS PE=1 SV=1}	{NA}	{PF03936:Terpene synthase family, metal binding domain PF01397:Terpene synthase, N-terminal domain PF00432:Prenyltransferase and squalene oxidase repeat}
i2_LQ_PC3Stem_c12105/f2p1/3055	{AOG18235.1; diterpene synthase [Taiwania cryptomerioides]}	{sp|J9QS23|TPS9_SELML; Copalyl diphosphate synthase 1 OS=Selaginella moellendorffii GN=CPS1 PE=1 SV=1}	{NA}	{PF01397:Terpene synthase, N-terminal domain PF03936:Terpene synthase family, metal binding domain PF00432:Prenyltransferase and squalene oxidase repeat}
i2_LQ_PC3Stem_c13170/f1p42/2265	{ABW80964.1; alpha pinene synthase [Chamaecyparis formosensis]}	{sp|O24474|TPSD2_ABIGR; Myrcene synthase, chloroplastic OS=Abies grandis GN=ag2 PE=1 SV=1}	{NA}	{PF03936:Terpene synthase family, metal binding domain}
i2_LQ_PC3Stem_c1442/f5p0/2167	{JAT56091.1; putative transketolase, partial [Anthurium amnicola]}	{sp|P23254|TKT1_YEAST; Transketolase 1 OS=Saccharomyces cerevisiae (strain ATCC 204508 / S288c) GN=TKL1 PE=1 SV=4}	{YPR074c; KOG0523 Transketolase G Carbohydrate transport and metabolism ;}	{PF01397:Terpene synthase, N-terminal domain PF13292:1-deoxy-D-xylulose-5-phosphate synthase}
i2_LQ_PC3Stem_c14537/f1p7/2167	{AGO02736.1; sabinene synthase [Thuja plicata]}	{sp|Q9M7D1|TPSD8_ABIGR; Beta-phellandrene synthase, chloroplastic OS=Abies grandis GN=ag8 PE=1 SV=1}	{NA}	{PF03936:Terpene synthase family, metal binding domain PF01397:Terpene synthase, N-terminal domain}
i2_LQ_PC3Stem_c19155/f1p1/2687	{AGO02736.1; sabinene synthase [Thuja plicata]}	{sp|O24475|TPSD3_ABIGR; Pinene synthase, chloroplastic OS=Abies grandis GN=ag3 PE=1 SV=1}	{NA}	{PF01769:Divalent cation transporter PF01397:Terpene synthase, N-terminal domain}
i2_LQ_PC3Stem_c19181/f1p46/2449	{ABW80964.1; alpha pinene synthase [Chamaecyparis formosensis]}	{sp|O24474|TPSD2_ABIGR; Myrcene synthase, chloroplastic OS=Abies grandis GN=ag2 PE=1 SV=1}	{NA}	{PF03936:Terpene synthase family, metal binding domain}
i2_LQ_PC3Stem_c23796/f1p28/3580	{ABW80964.1; alpha pinene synthase [Chamaecyparis formosensis]}	{sp|O24474|TPSD2_ABIGR; Myrcene synthase, chloroplastic OS=Abies grandis GN=ag2 PE=1 SV=1}	{NA}	{PF03936:Terpene synthase family, metal binding domain PF01397:Terpene synthase, N-terminal domain}
i2_LQ_PC3Stem_c25052/f1p1/2720	{AOG18235.1; diterpene synthase [Taiwania cryptomerioides]}	{sp|Q0JA82|KS1_ORYSJ; Ent-kaur-16-ene synthase, chloroplastic OS=Oryza sativa subsp. japonica GN=KS1 PE=1 SV=1}	{NA}	{PF00432:Prenyltransferase and squalene oxidase repeat PF01397:Terpene synthase, N-terminal domain}
i2_LQ_PC3Stem_c25302/f1p1/2556	{AOG18235.1; diterpene synthase [Taiwania cryptomerioides]}	{sp|Q0JA82|KS1_ORYSJ; Ent-kaur-16-ene synthase, chloroplastic OS=Oryza sativa subsp. japonica GN=KS1 PE=1 SV=1}	{NA}	{PF01397:Terpene synthase, N-terminal domain PF03936:Terpene synthase family, metal binding domain}
i2_LQ_PC3Stem_c2603/f2p3/2845	{AOG18229.1; copalyl pyrophosphate synthase-like protein [Taiwania cryptomerioides]}	{sp|Q675L5|TPSD2_PICAB; Bifunctional isopimaradiene synthase, chloroplastic OS=Picea abies GN=TPS-ISO PE=1 SV=2}	{NA}	{PF00432:Prenyltransferase and squalene oxidase repeat PF01397:Terpene synthase, N-terminal domain PF03936:Terpene synthase family, metal binding domain}
i2_LQ_PC3Stem_c2713/f1p1/2956	{AOG18235.1; diterpene synthase [Taiwania cryptomerioides]}	{sp|J9QS23|TPS9_SELML; Copalyl diphosphate synthase 1 OS=Selaginella moellendorffii GN=CPS1 PE=1 SV=1}	{NA}	{PF00432:Prenyltransferase and squalene oxidase repeat PF01397:Terpene synthase, N-terminal domain PF03936:Terpene synthase family, metal binding domain}
i2_LQ_PC3Stem_c28432/f1p49/2047	{BAC92722.1; limonene/borneol synthase [Chamaecyparis obtusa]}	{sp|O24474|TPSD2_ABIGR; Myrcene synthase, chloroplastic OS=Abies grandis GN=ag2 PE=1 SV=1}	{NA}	{PF03936:Terpene synthase family, metal binding domain PF01397:Terpene synthase, N-terminal domain}
i2_LQ_PC3Stem_c31271/f1p3/2932	{AFE61356.1; copalyl diphosphate synthase [Taiwania cryptomerioides]}	{sp|Q675L4|TPSD1_PICAB; Bifunctional levopimaradiene synthase, chloroplastic OS=Picea abies GN=TPS-LAS PE=2 SV=1}	{NA}	{PF01397:Terpene synthase, N-terminal domain PF03936:Terpene synthase family, metal binding domain PF00432:Prenyltransferase and squalene oxidase repeat}
i2_LQ_PC3Stem_c3482/f1p37/2668	{BAC92722.1; limonene/borneol synthase [Chamaecyparis obtusa]}	{sp|O24474|TPSD2_ABIGR; Myrcene synthase, chloroplastic OS=Abies grandis GN=ag2 PE=1 SV=1}	{NA}	{PF01397:Terpene synthase, N-terminal domain PF03936:Terpene synthase family, metal binding domain}
i2_LQ_PC3Stem_c36158/f1p48/2358	{BAC92722.1; limonene/borneol synthase [Chamaecyparis obtusa]}	{sp|O24474|TPSD2_ABIGR; Myrcene synthase, chloroplastic OS=Abies grandis GN=ag2 PE=1 SV=1}	{NA}	{PF03936:Terpene synthase family, metal binding domain PF01397:Terpene synthase, N-terminal domain}
i2_LQ_PC3Stem_c37874/f1p2/2277	{BAC92722.1; limonene/borneol synthase [Chamaecyparis obtusa]}	{sp|Q9M7D0|TPSD9_ABIGR; Terpinolene synthase, chloroplastic OS=Abies grandis GN=ag9 PE=1 SV=1}	{NA}	{PF03936:Terpene synthase family, metal binding domain PF01397:Terpene synthase, N-terminal domain}
i2_LQ_PC3Stem_c4270/f1p1/2911	{BAC92722.1; limonene/borneol synthase [Chamaecyparis obtusa]}	{sp|O24474|TPSD2_ABIGR; Myrcene synthase, chloroplastic OS=Abies grandis GN=ag2 PE=1 SV=1}	{NA}	{PF03936:Terpene synthase family, metal binding domain}
i2_LQ_PC3Stem_c46060/f1p1/2546	{ADL14246.1; pimara-8(14),15-diene synthase [Taiwania cryptomerioides]}	{sp|Q947C4|TPSD1_GINBI; Bifunctional levopimaradiene synthase, chloroplastic OS=Ginkgo biloba GN=LPS PE=1 SV=1}	{NA}	{PF03936:Terpene synthase family, metal binding domain PF01397:Terpene synthase, N-terminal domain PF00432:Prenyltransferase and squalene oxidase repeat}
i2_LQ_PC3Stem_c46269/f1p1/2861	{AOG18235.1; diterpene synthase [Taiwania cryptomerioides]}	{sp|J9QS23|TPS9_SELML; Copalyl diphosphate synthase 1 OS=Selaginella moellendorffii GN=CPS1 PE=1 SV=1}	{NA}	{PF01397:Terpene synthase, N-terminal domain PF03936:Terpene synthase family, metal binding domain PF00432:Prenyltransferase and squalene oxidase repeat}
i2_LQ_PC3Stem_c47536/f1p5/2949	{AGO02736.1; sabinene synthase [Thuja plicata]}	{sp|Q9M7C9|TPSDB_ABIGR; Limonene/alpha-pinene synthase, chloroplastic OS=Abies grandis GN=ag11 PE=1 SV=1}	{NA}	{PF03936:Terpene synthase family, metal binding domain PF01397:Terpene synthase, N-terminal domain}
i2_LQ_PC3Stem_c49418/f1p0/2774	{AOG18237.1; diterpene synthase [Taiwania cryptomerioides]}	{sp|J9R388|TPS10_SELML; Copalyl diphosphate synthase 2 OS=Selaginella moellendorffii GN=CPS2 PE=1 SV=2}	{NA}	{PF00432:Prenyltransferase and squalene oxidase repeat PF01397:Terpene synthase, N-terminal domain}
i2_LQ_PC3Stem_c49971/f1p2/2480	{BAC92722.1; limonene/borneol synthase [Chamaecyparis obtusa]}	{sp|O24474|TPSD2_ABIGR; Myrcene synthase, chloroplastic OS=Abies grandis GN=ag2 PE=1 SV=1}	{NA}	{PF03936:Terpene synthase family, metal binding domain PF01397:Terpene synthase, N-terminal domain}
i2_LQ_PC3Stem_c68311/f1p48/2027	{BAC92722.1; limonene/borneol synthase [Chamaecyparis obtusa]}	{sp|O24474|TPSD2_ABIGR; Myrcene synthase, chloroplastic OS=Abies grandis GN=ag2 PE=1 SV=1}	{NA}	{PF03936:Terpene synthase family, metal binding domain PF01397:Terpene synthase, N-terminal domain}
i3_HQ_PC3Stem_c16414/f3p0/3129	{BAC92722.1; limonene/borneol synthase [Chamaecyparis obtusa]}	{sp|Q948Z0|TPSD6_ABIGR; Camphene synthase, chloroplastic OS=Abies grandis GN=ag6 PE=1 SV=1}	{NA}	{PF03936:Terpene synthase family, metal binding domain PF01397:Terpene synthase, N-terminal domain}
i3_HQ_PC3Stem_c26652/f18p0/3457	{BAC92722.1; limonene/borneol synthase [Chamaecyparis obtusa]}	{sp|Q948Z0|TPSD6_ABIGR; Camphene synthase, chloroplastic OS=Abies grandis GN=ag6 PE=1 SV=1}	{NA}	{PF01397:Terpene synthase, N-terminal domain PF03936:Terpene synthase family, metal binding domain}
i3_LQ_PC3Stem_c14167/f1p0/3046	{AOG18235.1; diterpene synthase [Taiwania cryptomerioides]}	{sp|J9QS23|TPS9_SELML; Copalyl diphosphate synthase 1 OS=Selaginella moellendorffii GN=CPS1 PE=1 SV=1}	{NA}	{PF00432:Prenyltransferase and squalene oxidase repeat PF03936:Terpene synthase family, metal binding domain PF01397:Terpene synthase, N-terminal domain}
i3_LQ_PC3Stem_c14310/f1p50/3053	{AOG18229.1; copalyl pyrophosphate synthase-like protein [Taiwania cryptomerioides]}	{sp|Q675L4|TPSD1_PICAB; Bifunctional levopimaradiene synthase, chloroplastic OS=Picea abies GN=TPS-LAS PE=2 SV=1}	{NA}	{PF01397:Terpene synthase, N-terminal domain PF03936:Terpene synthase family, metal binding domain}
i3_LQ_PC3Stem_c17864/f1p0/3352	{AOG18237.1; diterpene synthase [Taiwania cryptomerioides]}	{sp|F4I4K5|LPR1_ARATH; Multicopper oxidase LPR1 OS=Arabidopsis thaliana GN=LPR1 PE=2 SV=1}	{NA}	{NA}
i3_LQ_PC3Stem_c18343/f1p2/3061	{ABW80964.1; alpha pinene synthase [Chamaecyparis formosensis]}	{sp|O24474|TPSD2_ABIGR; Myrcene synthase, chloroplastic OS=Abies grandis GN=ag2 PE=1 SV=1}	{NA}	{PF03936:Terpene synthase family, metal binding domain PF03522:Solute carrier family 12}
i3_LQ_PC3Stem_c18583/f1p0/3121	{XP_011626676.1; PREDICTED: peroxisome biogenesis protein 6 [Amborella trichopoda]}	{sp|Q8RY16|PEX6_ARATH; Peroxisome biogenesis protein 6 OS=Arabidopsis thaliana GN=PEX6 PE=1 SV=1}	{At1g03000; KOG0736 Peroxisome assembly factor 2 containing the AAA+-type ATPase domain O Posttranslational modification, protein turnover, chaperones ;}	{PF05496:Holliday junction DNA helicase ruvB N-terminus PF00910:RNA helicase PF07724:AAA domain (Cdc48 subfamily) PF02562:PhoH-like protein PF07728:AAA domain (dynein-related subfamily) PF03936:Terpene synthase family, metal binding domain PF06068:TIP49 C-terminus PF08650:DASH complex subunit Dad4 PF01057:Parvovirus non-structural protein NS1 PF00004:ATPase family associated with various cellular…
i3_LQ_PC3Stem_c21104/f1p0/3557	{BAC92722.1; limonene/borneol synthase [Chamaecyparis obtusa]}	{sp|Q9M7D1|TPSD8_ABIGR; Beta-phellandrene synthase, chloroplastic OS=Abies grandis GN=ag8 PE=1 SV=1}	{NA}	{PF01397:Terpene synthase, N-terminal domain}
i3_LQ_PC3Stem_c21304/f1p0/3529	{AIO10963.1; terpene synthase [Taiwania cryptomerioides]}	{sp|Q948Z0|TPSD6_ABIGR; Camphene synthase, chloroplastic OS=Abies grandis GN=ag6 PE=1 SV=1}	{NA}	{PF01397:Terpene synthase, N-terminal domain}
i3_LQ_PC3Stem_c21324/f1p4/3109	{BAC92722.1; limonene/borneol synthase [Chamaecyparis obtusa]}	{sp|C7ASI9|3CAR1_PICGL; Carene synthase, chloroplastic OS=Picea glauca GN=3CAR PE=3 SV=2}	{NA}	{PF03936:Terpene synthase family, metal binding domain PF01397:Terpene synthase, N-terminal domain}
i3_LQ_PC3Stem_c23111/f1p0/3229	{BAC92722.1; limonene/borneol synthase [Chamaecyparis obtusa]}	{sp|O22340|TPSDA_ABIGR; Limonene synthase, chloroplastic OS=Abies grandis GN=ag10 PE=1 SV=1}	{NA}	{PF01397:Terpene synthase, N-terminal domain}
i3_LQ_PC3Stem_c24289/f1p0/3237	{AOG18231.1; diterpene synthase [Taiwania cryptomerioides]}	{sp|J9QS23|TPS9_SELML; Copalyl diphosphate synthase 1 OS=Selaginella moellendorffii GN=CPS1 PE=1 SV=1}	{NA}	{PF01397:Terpene synthase, N-terminal domain PF00432:Prenyltransferase and squalene oxidase repeat}
i3_LQ_PC3Stem_c25328/f1p4/3083	{BAC92722.1; limonene/borneol synthase [Chamaecyparis obtusa]}	{sp|O24474|TPSD2_ABIGR; Myrcene synthase, chloroplastic OS=Abies grandis GN=ag2 PE=1 SV=1}	{NA}	{PF03936:Terpene synthase family, metal binding domain PF01397:Terpene synthase, N-terminal domain}
i3_LQ_PC3Stem_c25375/f1p0/3065	{BAC92722.1; limonene/borneol synthase [Chamaecyparis obtusa]}	{sp|Q948Z0|TPSD6_ABIGR; Camphene synthase, chloroplastic OS=Abies grandis GN=ag6 PE=1 SV=1}	{NA}	{PF01397:Terpene synthase, N-terminal domain PF03936:Terpene synthase family, metal binding domain}
i3_LQ_PC3Stem_c26204/f1p0/3033	{BAC92722.1; limonene/borneol synthase [Chamaecyparis obtusa]}	{sp|F1CKI6|3CAR1_PICSI; Carene synthase 1, chloroplastic OS=Picea sitchensis GN=TPS-3car1 PE=1 SV=1}	{NA}	{PF01397:Terpene synthase, N-terminal domain PF03936:Terpene synthase family, metal binding domain}
i3_LQ_PC3Stem_c3131/f1p0/3114	{BAC92722.1; limonene/borneol synthase [Chamaecyparis obtusa]}	{sp|O24475|TPSD3_ABIGR; Pinene synthase, chloroplastic OS=Abies grandis GN=ag3 PE=1 SV=1}	{NA}	{PF01397:Terpene synthase, N-terminal domain PF01769:Divalent cation transporter}
i3_LQ_PC3Stem_c3721/f1p3/3334	{ABW80964.1; alpha pinene synthase [Chamaecyparis formosensis]}	{sp|Q9M7D1|TPSD8_ABIGR; Beta-phellandrene synthase, chloroplastic OS=Abies grandis GN=ag8 PE=1 SV=1}	{NA}	{PF01397:Terpene synthase, N-terminal domain PF01769:Divalent cation transporter}
i3_LQ_PC3Stem_c3755/f1p0/3143	{BAC92722.1; limonene/borneol synthase [Chamaecyparis obtusa]}	{sp|O24474|TPSD2_ABIGR; Myrcene synthase, chloroplastic OS=Abies grandis GN=ag2 PE=1 SV=1}	{NA}	{PF03936:Terpene synthase family, metal binding domain PF01397:Terpene synthase, N-terminal domain}
i3_LQ_PC3Stem_c5342/f1p0/3265	{ABW80964.1; alpha pinene synthase [Chamaecyparis formosensis]}	{sp|O24474|TPSD2_ABIGR; Myrcene synthase, chloroplastic OS=Abies grandis GN=ag2 PE=1 SV=1}	{NA}	{PF03936:Terpene synthase family, metal binding domain}
i3_LQ_PC3Stem_c5920/f1p0/3982	{ABW80964.1; alpha pinene synthase [Chamaecyparis formosensis]}	{sp|C7ASI9|3CAR1_PICGL; Carene synthase, chloroplastic OS=Picea glauca GN=3CAR PE=3 SV=2}	{NA}	{PF03936:Terpene synthase family, metal binding domain}
i3_LQ_PC3Stem_c6247/f1p1/3465	{BAC92722.1; limonene/borneol synthase [Chamaecyparis obtusa]}	{sp|Q948Z0|TPSD6_ABIGR; Camphene synthase, chloroplastic OS=Abies grandis GN=ag6 PE=1 SV=1}	{NA}	{PF03936:Terpene synthase family, metal binding domain PF01397:Terpene synthase, N-terminal domain}
i3_LQ_PC3Stem_c9015/f1p1/3394	{BAC92722.1; limonene/borneol synthase [Chamaecyparis obtusa]}	{sp|O24474|TPSD2_ABIGR; Myrcene synthase, chloroplastic OS=Abies grandis GN=ag2 PE=1 SV=1}	{NA}	{PF03936:Terpene synthase family, metal binding domain}
i3_LQ_PC3Stem_c9732/f1p12/3233	{ABW80964.1; alpha pinene synthase [Chamaecyparis formosensis]}	{sp|C7ASI9|3CAR1_PICGL; Carene synthase, chloroplastic OS=Picea glauca GN=3CAR PE=3 SV=2}	{NA}	{PF03936:Terpene synthase family, metal binding domain}
i7_LQ_PC3Stem_c117/f1p0/7518	{BAC92722.1; limonene/borneol synthase [Chamaecyparis obtusa]}	{sp|O24474|TPSD2_ABIGR; Myrcene synthase, chloroplastic OS=Abies grandis GN=ag2 PE=1 SV=1}	{NA}	{PF01397:Terpene synthase, N-terminal domain PF03936:Terpene synthase family, metal binding domain}
leaf
Gene_id	{nr}	{SwissProt}	{KOG}	{pfam}
i1_HQ_PC3Leaf_c2334/f2p3/1331	{BAC92722.1; limonene/borneol synthase [Chamaecyparis obtusa]}	{sp|Q948Z0|TPSD6_ABIGR; Camphene synthase, chloroplastic OS=Abies grandis GN=ag6 PE=1 SV=1}	{NA}	{PF01397:Terpene synthase, N-terminal domain}
i1_HQ_PC3Leaf_c5183/f2p922/1565	{BAC92722.1; limonene/borneol synthase [Chamaecyparis obtusa]}	{sp|Q948Z0|TPSD6_ABIGR; Camphene synthase, chloroplastic OS=Abies grandis GN=ag6 PE=1 SV=1}	{NA}	{PF01397:Terpene synthase, N-terminal domain}
i1_HQ_PC3Leaf_c6034/f2p0/1924	{BAC92722.1; limonene/borneol synthase [Chamaecyparis obtusa]}	{sp|O24474|TPSD2_ABIGR; Myrcene synthase, chloroplastic OS=Abies grandis GN=ag2 PE=1 SV=1}	{NA}	{PF03936:Terpene synthase family, metal binding domain PF01397:Terpene synthase, N-terminal domain}
i1_HQ_PC3Leaf_c8369/f2p6/1491	{BAC92722.1; limonene/borneol synthase [Chamaecyparis obtusa]}	{sp|Q948Z0|TPSD6_ABIGR; Camphene synthase, chloroplastic OS=Abies grandis GN=ag6 PE=1 SV=1}	{NA}	{PF03936:Terpene synthase family, metal binding domain PF01397:Terpene synthase, N-terminal domain PF03936:Terpene synthase family, metal binding domain}
i1_LQ_PC3Leaf_c13428/f1p0/1881	{BAC92722.1; limonene/borneol synthase [Chamaecyparis obtusa]}	{sp|Q948Z0|TPSD6_ABIGR; Camphene synthase, chloroplastic OS=Abies grandis GN=ag6 PE=1 SV=1}	{NA}	{PF03936:Terpene synthase family, metal binding domain}
i1_LQ_PC3Leaf_c14984/f1p0/1196	{BAC92722.1; limonene/borneol synthase [Chamaecyparis obtusa]}	{sp|Q948Z0|TPSD6_ABIGR; Camphene synthase, chloroplastic OS=Abies grandis GN=ag6 PE=1 SV=1}	{NA}	{PF01397:Terpene synthase, N-terminal domain PF03936:Terpene synthase family, metal binding domain}
i1_LQ_PC3Leaf_c15097/f1p0/1221	{ABW80964.1; alpha pinene synthase [Chamaecyparis formosensis]}	{sp|Q9M7D1|TPSD8_ABIGR; Beta-phellandrene synthase, chloroplastic OS=Abies grandis GN=ag8 PE=1 SV=1}	{NA}	{PF01397:Terpene synthase, N-terminal domain}
i1_LQ_PC3Leaf_c1645/f8p0/1944	{AJR21035.1; sesquiterpene synthase [Callitropsis nootkatensis]}	{sp|O64404|TPSD4_ABIGR; Delta-selinene synthase OS=Abies grandis GN=ag4 PE=1 SV=1}	{NA}	{PF01397:Terpene synthase, N-terminal domain PF03936:Terpene synthase family, metal binding domain}
i1_LQ_PC3Leaf_c18476/f1p0/1800	{ABW80964.1; alpha pinene synthase [Chamaecyparis formosensis]}	{sp|Q9M7D1|TPSD8_ABIGR; Beta-phellandrene synthase, chloroplastic OS=Abies grandis GN=ag8 PE=1 SV=1}	{NA}	{PF01397:Terpene synthase, N-terminal domain}
i1_LQ_PC3Leaf_c19067/f1p9/1745	{AJR21035.1; sesquiterpene synthase [Callitropsis nootkatensis]}	{sp|Q675L0|TPSLS_PICAB; Longifolene synthase OS=Picea abies GN=TPS-Lon PE=1 SV=1}	{NA}	{PF03936:Terpene synthase family, metal binding domain}
i1_LQ_PC3Leaf_c22323/f1p0/1463	{AJR21035.1; sesquiterpene synthase [Callitropsis nootkatensis]}	{sp|Q675L0|TPSLS_PICAB; Longifolene synthase OS=Picea abies GN=TPS-Lon PE=1 SV=1}	{NA}	{PF03869:Arc-like DNA binding domain PF03936:Terpene synthase family, metal binding domain}
i1_LQ_PC3Leaf_c22867/f1p0/1902	{AJR21035.1; sesquiterpene synthase [Callitropsis nootkatensis]}	{sp|Q675L0|TPSLS_PICAB; Longifolene synthase OS=Picea abies GN=TPS-Lon PE=1 SV=1}	{NA}	{PF03869:Arc-like DNA binding domain PF03936:Terpene synthase family, metal binding domain}
i1_LQ_PC3Leaf_c23048/f1p4/1518	{BAC92722.1; limonene/borneol synthase [Chamaecyparis obtusa]}	{sp|Q9M7D0|TPSD9_ABIGR; Terpinolene synthase, chloroplastic OS=Abies grandis GN=ag9 PE=1 SV=1}	{NA}	{PF03936:Terpene synthase family, metal binding domain PF01397:Terpene synthase, N-terminal domain}
i1_LQ_PC3Leaf_c23739/f1p3/1445	{BAC92722.1; limonene/borneol synthase [Chamaecyparis obtusa]}	{sp|Q948Z0|TPSD6_ABIGR; Camphene synthase, chloroplastic OS=Abies grandis GN=ag6 PE=1 SV=1}	{NA}	{PF01397:Terpene synthase, N-terminal domain PF03936:Terpene synthase family, metal binding domain}
i1_LQ_PC3Leaf_c29610/f1p0/1092	{BAC92722.1; limonene/borneol synthase [Chamaecyparis obtusa]}	{sp|Q9M7D0|TPSD9_ABIGR; Terpinolene synthase, chloroplastic OS=Abies grandis GN=ag9 PE=1 SV=1}	{NA}	{PF01397:Terpene synthase, N-terminal domain}
i1_LQ_PC3Leaf_c30989/f1p7/1196	{BAC92722.1; limonene/borneol synthase [Chamaecyparis obtusa]}	{sp|Q948Z0|TPSD6_ABIGR; Camphene synthase, chloroplastic OS=Abies grandis GN=ag6 PE=1 SV=1}	{NA}	{PF01397:Terpene synthase, N-terminal domain}
i1_LQ_PC3Leaf_c35292/f1p1/1891	{BAC92722.1; limonene/borneol synthase [Chamaecyparis obtusa]}	{sp|Q948Z0|TPSD6_ABIGR; Camphene synthase, chloroplastic OS=Abies grandis GN=ag6 PE=1 SV=1}	{NA}	{PF04811:Sec23/Sec24 trunk domain PF03936:Terpene synthase family, metal binding domain PF01397:Terpene synthase, N-terminal domain}
i1_LQ_PC3Leaf_c36639/f1p16/1861	{AIO10963.1; terpene synthase [Taiwania cryptomerioides]}	{sp|O22340|TPSDA_ABIGR; Limonene synthase, chloroplastic OS=Abies grandis GN=ag10 PE=1 SV=1}	{NA}	{PF01397:Terpene synthase, N-terminal domain PF03936:Terpene synthase family, metal binding domain}
i1_LQ_PC3Leaf_c42903/f1p0/1149	{BAC92722.1; limonene/borneol synthase [Chamaecyparis obtusa]}	{sp|Q948Z0|TPSD6_ABIGR; Camphene synthase, chloroplastic OS=Abies grandis GN=ag6 PE=1 SV=1}	{NA}	{PF01397:Terpene synthase, N-terminal domain}
i1_LQ_PC3Leaf_c9938/f1p0/1704	{AIU94289.1; (E,E) farnesol synthase [Ginkgo biloba]}	{sp|O81086|TPSD1_ABIGR; Alpha-bisabolene synthase OS=Abies grandis GN=ag1 PE=1 SV=1}	{NA}	{PF00432:Prenyltransferase and squalene oxidase repeat PF01397:Terpene synthase, N-terminal domain}
i2_HQ_PC3Leaf_c102272/f8p6/2614	{AOG18237.1; diterpene synthase [Taiwania cryptomerioides]}	{sp|J9R388|TPS10_SELML; Copalyl diphosphate synthase 2 OS=Selaginella moellendorffii GN=CPS2 PE=1 SV=2}	{NA}	{PF01397:Terpene synthase, N-terminal domain PF03936:Terpene synthase family, metal binding domain PF00432:Prenyltransferase and squalene oxidase repeat}
i2_HQ_PC3Leaf_c38367/f2p1/2618	{ADL14246.1; pimara-8(14),15-diene synthase [Taiwania cryptomerioides]}	{sp|Q947C4|TPSD1_GINBI; Bifunctional levopimaradiene synthase, chloroplastic OS=Ginkgo biloba GN=LPS PE=1 SV=1}	{NA}	{PF00432:Prenyltransferase and squalene oxidase repeat PF03936:Terpene synthase family, metal binding domain PF01397:Terpene synthase, N-terminal domain}
i2_HQ_PC3Leaf_c43969/f7p1/2884	{ADL14246.1; pimara-8(14),15-diene synthase [Taiwania cryptomerioides]}	{sp|Q947C4|TPSD1_GINBI; Bifunctional levopimaradiene synthase, chloroplastic OS=Ginkgo biloba GN=LPS PE=1 SV=1}	{NA}	{PF01397:Terpene synthase, N-terminal domain PF03936:Terpene synthase family, metal binding domain PF00432:Prenyltransferase and squalene oxidase repeat}
i2_HQ_PC3Leaf_c49236/f2p0/2845	{AOG18235.1; diterpene synthase [Taiwania cryptomerioides]}	{sp|J9QS23|TPS9_SELML; Copalyl diphosphate synthase 1 OS=Selaginella moellendorffii GN=CPS1 PE=1 SV=1}	{NA}	{PF01397:Terpene synthase, N-terminal domain PF03936:Terpene synthase family, metal binding domain}
i2_HQ_PC3Leaf_c54233/f2p15/3086	{AOG18235.1; diterpene synthase [Taiwania cryptomerioides]}	{sp|J9QS23|TPS9_SELML; Copalyl diphosphate synthase 1 OS=Selaginella moellendorffii GN=CPS1 PE=1 SV=1}	{NA}	{PF00432:Prenyltransferase and squalene oxidase repeat PF03936:Terpene synthase family, metal binding domain PF01397:Terpene synthase, N-terminal domain}
i2_HQ_PC3Leaf_c96316/f6p7/2733	{AOG18237.1; diterpene synthase [Taiwania cryptomerioides]}	{sp|J9R388|TPS10_SELML; Copalyl diphosphate synthase 2 OS=Selaginella moellendorffii GN=CPS2 PE=1 SV=2}	{NA}	{PF01397:Terpene synthase, N-terminal domain PF03936:Terpene synthase family, metal binding domain PF00432:Prenyltransferase and squalene oxidase repeat}
i2_HQ_PC3Leaf_c97370/f12p3/2529	{AIU94289.1; (E,E) farnesol synthase [Ginkgo biloba]}	{sp|O81086|TPSD1_ABIGR; Alpha-bisabolene synthase OS=Abies grandis GN=ag1 PE=1 SV=1}	{NA}	{PF00432:Prenyltransferase and squalene oxidase repeat PF03936:Terpene synthase family, metal binding domain PF01397:Terpene synthase, N-terminal domain}
i2_LQ_PC3Leaf_c102494/f1p4/1961	{BAC92722.1; limonene/borneol synthase [Chamaecyparis obtusa]}	{sp|Q948Z0|TPSD6_ABIGR; Camphene synthase, chloroplastic OS=Abies grandis GN=ag6 PE=1 SV=1}	{NA}	{PF01397:Terpene synthase, N-terminal domain PF03936:Terpene synthase family, metal binding domain}
i2_LQ_PC3Leaf_c10278/f1p27/2410	{AOG18237.1; diterpene synthase [Taiwania cryptomerioides]}	{sp|J9R388|TPS10_SELML; Copalyl diphosphate synthase 2 OS=Selaginella moellendorffii GN=CPS2 PE=1 SV=2}	{NA}	{NA}
i2_LQ_PC3Leaf_c10403/f1p1/2572	{AOG18235.1; diterpene synthase [Taiwania cryptomerioides]}	{sp|J9QS23|TPS9_SELML; Copalyl diphosphate synthase 1 OS=Selaginella moellendorffii GN=CPS1 PE=1 SV=1}	{NA}	{PF00432:Prenyltransferase and squalene oxidase repeat PF12859:Anaphase-promoting complex subunit 1 PF03936:Terpene synthase family, metal binding domain PF01397:Terpene synthase, N-terminal domain}
i2_LQ_PC3Leaf_c14205/f1p6/1922	{AJR21035.1; sesquiterpene synthase [Callitropsis nootkatensis]}	{sp|O64404|TPSD4_ABIGR; Delta-selinene synthase OS=Abies grandis GN=ag4 PE=1 SV=1}	{NA}	{PF03936:Terpene synthase family, metal binding domain}
i2_LQ_PC3Leaf_c17830/f1p6/3041	{AOG18235.1; diterpene synthase [Taiwania cryptomerioides]}	{sp|J9QS23|TPS9_SELML; Copalyl diphosphate synthase 1 OS=Selaginella moellendorffii GN=CPS1 PE=1 SV=1}	{NA}	{PF00432:Prenyltransferase and squalene oxidase repeat PF03936:Terpene synthase family, metal binding domain PF01397:Terpene synthase, N-terminal domain}
i2_LQ_PC3Leaf_c17884/f3p3/2615	{AOG18235.1; diterpene synthase [Taiwania cryptomerioides]}	{sp|J9R388|TPS10_SELML; Copalyl diphosphate synthase 2 OS=Selaginella moellendorffii GN=CPS2 PE=1 SV=2}	{NA}	{PF01397:Terpene synthase, N-terminal domain PF03936:Terpene synthase family, metal binding domain PF00432:Prenyltransferase and squalene oxidase repeat}
i2_LQ_PC3Leaf_c20610/f1p1/3007	{AFE61356.1; copalyl diphosphate synthase [Taiwania cryptomerioides]}	{sp|Q675L4|TPSD1_PICAB; Bifunctional levopimaradiene synthase, chloroplastic OS=Picea abies GN=TPS-LAS PE=2 SV=1}	{NA}	{PF03936:Terpene synthase family, metal binding domain PF01397:Terpene synthase, N-terminal domain PF00432:Prenyltransferase and squalene oxidase repeat}
i2_LQ_PC3Leaf_c23397/f1p3/2333	{AOG18235.1; diterpene synthase [Taiwania cryptomerioides]}	{sp|Q947C4|TPSD1_GINBI; Bifunctional levopimaradiene synthase, chloroplastic OS=Ginkgo biloba GN=LPS PE=1 SV=1}	{NA}	{PF03936:Terpene synthase family, metal binding domain PF01397:Terpene synthase, N-terminal domain}
i2_LQ_PC3Leaf_c3164/f1p1/2889	{AOG18235.1; diterpene synthase [Taiwania cryptomerioides]}	{sp|J9QS23|TPS9_SELML; Copalyl diphosphate synthase 1 OS=Selaginella moellendorffii GN=CPS1 PE=1 SV=1}	{NA}	{PF03936:Terpene synthase family, metal binding domain PF01397:Terpene synthase, N-terminal domain}
i2_LQ_PC3Leaf_c32161/f1p1/2591	{ADL14246.1; pimara-8(14),15-diene synthase [Taiwania cryptomerioides]}	{sp|Q947C4|TPSD1_GINBI; Bifunctional levopimaradiene synthase, chloroplastic OS=Ginkgo biloba GN=LPS PE=1 SV=1}	{NA}	{PF03936:Terpene synthase family, metal binding domain PF01397:Terpene synthase, N-terminal domain PF00432:Prenyltransferase and squalene oxidase repeat}
i2_LQ_PC3Leaf_c33087/f1p6/2846	{AOG18231.1; diterpene synthase [Taiwania cryptomerioides]}	{sp|J9QS23|TPS9_SELML; Copalyl diphosphate synthase 1 OS=Selaginella moellendorffii GN=CPS1 PE=1 SV=1}	{NA}	{PF01397:Terpene synthase, N-terminal domain PF12859:Anaphase-promoting complex subunit 1 PF00432:Prenyltransferase and squalene oxidase repeat}
i2_LQ_PC3Leaf_c36961/f1p6/2247	{ABW80964.1; alpha pinene synthase [Chamaecyparis formosensis]}	{sp|Q9M7D1|TPSD8_ABIGR; Beta-phellandrene synthase, chloroplastic OS=Abies grandis GN=ag8 PE=1 SV=1}	{NA}	{PF01397:Terpene synthase, N-terminal domain}
i2_LQ_PC3Leaf_c4098/f1p42/3040	{AOG18237.1; diterpene synthase [Taiwania cryptomerioides]}	{sp|J9R388|TPS10_SELML; Copalyl diphosphate synthase 2 OS=Selaginella moellendorffii GN=CPS2 PE=1 SV=2}	{NA}	{PF00432:Prenyltransferase and squalene oxidase repeat PF03936:Terpene synthase family, metal binding domain PF01397:Terpene synthase, N-terminal domain}
i2_LQ_PC3Leaf_c51277/f1p14/2770	{AOG18237.1; diterpene synthase [Taiwania cryptomerioides]}	{sp|J9R388|TPS10_SELML; Copalyl diphosphate synthase 2 OS=Selaginella moellendorffii GN=CPS2 PE=1 SV=2}	{NA}	{PF01397:Terpene synthase, N-terminal domain PF03936:Terpene synthase family, metal binding domain PF00432:Prenyltransferase and squalene oxidase repeat}
i2_LQ_PC3Leaf_c54641/f1p4/2936	{AOG18231.1; diterpene synthase [Taiwania cryptomerioides]}	{sp|J9QS23|TPS9_SELML; Copalyl diphosphate synthase 1 OS=Selaginella moellendorffii GN=CPS1 PE=1 SV=1}	{NA}	{PF01397:Terpene synthase, N-terminal domain PF00432:Prenyltransferase and squalene oxidase repeat PF12859:Anaphase-promoting complex subunit 1}
i2_LQ_PC3Leaf_c70931/f1p6/3139	{AOG18235.1; diterpene synthase [Taiwania cryptomerioides]}	{sp|Q947C4|TPSD1_GINBI; Bifunctional levopimaradiene synthase, chloroplastic OS=Ginkgo biloba GN=LPS PE=1 SV=1}	{NA}	{PF03936:Terpene synthase family, metal binding domain PF01397:Terpene synthase, N-terminal domain}
i2_LQ_PC3Leaf_c71815/f1p2/2598	{AOG18231.1; diterpene synthase [Taiwania cryptomerioides]}	{sp|J9QS23|TPS9_SELML; Copalyl diphosphate synthase 1 OS=Selaginella moellendorffii GN=CPS1 PE=1 SV=1}	{NA}	{PF00432:Prenyltransferase and squalene oxidase repeat PF12859:Anaphase-promoting complex subunit 1 PF01397:Terpene synthase, N-terminal domain}
i2_LQ_PC3Leaf_c73651/f1p7/2395	{AOG18235.1; diterpene synthase [Taiwania cryptomerioides]}	{sp|Q38710|TPSDV_ABIGR; Bifunctional abietadiene synthase, chloroplastic OS=Abies grandis GN=AS PE=1 SV=1}	{NA}	{PF00432:Prenyltransferase and squalene oxidase repeat PF01397:Terpene synthase, N-terminal domain}
i2_LQ_PC3Leaf_c73652/f1p1/2807	{ADL14246.1; pimara-8(14),15-diene synthase [Taiwania cryptomerioides]}	{sp|Q947C4|TPSD1_GINBI; Bifunctional levopimaradiene synthase, chloroplastic OS=Ginkgo biloba GN=LPS PE=1 SV=1}	{NA}	{PF00432:Prenyltransferase and squalene oxidase repeat PF01397:Terpene synthase, N-terminal domain PF03936:Terpene synthase family, metal binding domain}
i2_LQ_PC3Leaf_c87342/f1p13/2863	{AOG18235.1; diterpene synthase [Taiwania cryptomerioides]}	{sp|Q947C4|TPSD1_GINBI; Bifunctional levopimaradiene synthase, chloroplastic OS=Ginkgo biloba GN=LPS PE=1 SV=1}	{NA}	{PF03936:Terpene synthase family, metal binding domain PF01397:Terpene synthase, N-terminal domain}
i2_LQ_PC3Leaf_c88679/f1p3/2539	{AIU94289.1; (E,E) farnesol synthase [Ginkgo biloba]}	{sp|O81086|TPSD1_ABIGR; Alpha-bisabolene synthase OS=Abies grandis GN=ag1 PE=1 SV=1}	{NA}	{PF00432:Prenyltransferase and squalene oxidase repeat PF01397:Terpene synthase, N-terminal domain}
i3_HQ_PC3Leaf_c64310/f2p0/3234	{AOG18237.1; diterpene synthase [Taiwania cryptomerioides]}	{sp|J9R388|TPS10_SELML; Copalyl diphosphate synthase 2 OS=Selaginella moellendorffii GN=CPS2 PE=1 SV=2}	{NA}	{PF00432:Prenyltransferase and squalene oxidase repeat PF03936:Terpene synthase family, metal binding domain PF01397:Terpene synthase, N-terminal domain}
i3_LQ_PC3Leaf_c16051/f1p0/3391	{AOG18237.1; diterpene synthase [Taiwania cryptomerioides]}	{sp|J9R388|TPS10_SELML; Copalyl diphosphate synthase 2 OS=Selaginella moellendorffii GN=CPS2 PE=1 SV=2}	{NA}	{NA}
i3_LQ_PC3Leaf_c21762/f1p0/3198	{AOG18237.1; diterpene synthase [Taiwania cryptomerioides]}	{sp|J9R388|TPS10_SELML; Copalyl diphosphate synthase 2 OS=Selaginella moellendorffii GN=CPS2 PE=1 SV=2}	{NA}	{PF01397:Terpene synthase, N-terminal domain PF00432:Prenyltransferase and squalene oxidase repeat}
i3_LQ_PC3Leaf_c22935/f1p0/3196	{AOG18235.1; diterpene synthase [Taiwania cryptomerioides]}	{sp|J9QS23|TPS9_SELML; Copalyl diphosphate synthase 1 OS=Selaginella moellendorffii GN=CPS1 PE=1 SV=1}	{NA}	{PF00432:Prenyltransferase and squalene oxidase repeat PF03936:Terpene synthase family, metal binding domain PF01397:Terpene synthase, N-terminal domain}
i3_LQ_PC3Leaf_c24260/f1p0/3153	{AOG18237.1; diterpene synthase [Taiwania cryptomerioides]}	{sp|J9R388|TPS10_SELML; Copalyl diphosphate synthase 2 OS=Selaginella moellendorffii GN=CPS2 PE=1 SV=2}	{NA}	{PF00432:Prenyltransferase and squalene oxidase repeat PF03936:Terpene synthase family, metal binding domain PF01397:Terpene synthase, N-terminal domain}
i3_LQ_PC3Leaf_c2762/f1p1038/3604	{AOG18237.1; diterpene synthase [Taiwania cryptomerioides]}	{sp|J9R388|TPS10_SELML; Copalyl diphosphate synthase 2 OS=Selaginella moellendorffii GN=CPS2 PE=1 SV=2}	{NA}	{PF00432:Prenyltransferase and squalene oxidase repeat PF01397:Terpene synthase, N-terminal domain}
i3_LQ_PC3Leaf_c27843/f1p0/3526	{AOG18237.1; diterpene synthase [Taiwania cryptomerioides]}	{sp|J9QS23|TPS9_SELML; Copalyl diphosphate synthase 1 OS=Selaginella moellendorffii GN=CPS1 PE=1 SV=1}	{NA}	{PF03936:Terpene synthase family, metal binding domain}
i3_LQ_PC3Leaf_c27911/f1p0/3377	{AOG18231.1; diterpene synthase [Taiwania cryptomerioides]}	{sp|J9QS23|TPS9_SELML; Copalyl diphosphate synthase 1 OS=Selaginella moellendorffii GN=CPS1 PE=1 SV=1}	{NA}	{PF00432:Prenyltransferase and squalene oxidase repeat PF01397:Terpene synthase, N-terminal domain}
i3_LQ_PC3Leaf_c32223/f1p0/3354	{AOG18235.1; diterpene synthase [Taiwania cryptomerioides]}	{sp|Q947C4|TPSD1_GINBI; Bifunctional levopimaradiene synthase, chloroplastic OS=Ginkgo biloba GN=LPS PE=1 SV=1}	{NA}	{PF00432:Prenyltransferase and squalene oxidase repeat PF01397:Terpene synthase, N-terminal domain}
i3_LQ_PC3Leaf_c45787/f1p0/3527	{AOG18237.1; diterpene synthase [Taiwania cryptomerioides]}	{sp|J9R388|TPS10_SELML; Copalyl diphosphate synthase 2 OS=Selaginella moellendorffii GN=CPS2 PE=1 SV=2}	{NA}	{PF01397:Terpene synthase, N-terminal domain PF06375:Bovine leukaemia virus receptor (BLVR) PF00432:Prenyltransferase and squalene oxidase repeat}
i3_LQ_PC3Leaf_c50361/f1p1/3194	{AOG18231.1; diterpene synthase [Taiwania cryptomerioides]}	{sp|J9QS23|TPS9_SELML; Copalyl diphosphate synthase 1 OS=Selaginella moellendorffii GN=CPS1 PE=1 SV=1}	{NA}	{PF01397:Terpene synthase, N-terminal domain PF00432:Prenyltransferase and squalene oxidase repeat}
i3_LQ_PC3Leaf_c52131/f1p1/3624	{AOG18237.1; diterpene synthase [Taiwania cryptomerioides]}	{sp|J9R388|TPS10_SELML; Copalyl diphosphate synthase 2 OS=Selaginella moellendorffii GN=CPS2 PE=1 SV=2}	{NA}	{PF01397:Terpene synthase, N-terminal domain PF03936:Terpene synthase family, metal binding domain PF00432:Prenyltransferase and squalene oxidase repeat}
i3_LQ_PC3Leaf_c56342/f1p0/3629	{AOG18237.1; diterpene synthase [Taiwania cryptomerioides]}	{sp|J9R388|TPS10_SELML; Copalyl diphosphate synthase 2 OS=Selaginella moellendorffii GN=CPS2 PE=1 SV=2}	{NA}	{PF03936:Terpene synthase family, metal binding domain PF01397:Terpene synthase, N-terminal domain}
i3_LQ_PC3Leaf_c60499/f1p4/3074	{AOG18237.1; diterpene synthase [Taiwania cryptomerioides]}	{sp|J9R388|TPS10_SELML; Copalyl diphosphate synthase 2 OS=Selaginella moellendorffii GN=CPS2 PE=1 SV=2}	{NA}	{PF03936:Terpene synthase family, metal binding domain PF01397:Terpene synthase, N-terminal domain PF00432:Prenyltransferase and squalene oxidase repeat}
i3_LQ_PC3Leaf_c61409/f1p0/3040	{AOG18237.1; diterpene synthase [Taiwania cryptomerioides]}	{sp|J9R388|TPS10_SELML; Copalyl diphosphate synthase 2 OS=Selaginella moellendorffii GN=CPS2 PE=1 SV=2}	{NA}	{PF00432:Prenyltransferase and squalene oxidase repeat PF01397:Terpene synthase, N-terminal domain}
i3_LQ_PC3Leaf_c62069/f1p0/3094	{BAC92722.1; limonene/borneol synthase [Chamaecyparis obtusa]}	{sp|Q948Z0|TPSD6_ABIGR; Camphene synthase, chloroplastic OS=Abies grandis GN=ag6 PE=1 SV=1}	{NA}	{PF03936:Terpene synthase family, metal binding domain PF01397:Terpene synthase, N-terminal domain}
i3_LQ_PC3Leaf_c70660/f1p3/3594	{AOG18235.1; diterpene synthase [Taiwania cryptomerioides]}	{sp|J9QS23|TPS9_SELML; Copalyl diphosphate synthase 1 OS=Selaginella moellendorffii GN=CPS1 PE=1 SV=1}	{NA}	{PF01397:Terpene synthase, N-terminal domain PF03936:Terpene synthase family, metal binding domain PF00432:Prenyltransferase and squalene oxidase repeat}
i4_LQ_PC3Leaf_c6479/f1p2/4279	{AOG18237.1; diterpene synthase [Taiwania cryptomerioides]}	{sp|J9R388|TPS10_SELML; Copalyl diphosphate synthase 2 OS=Selaginella moellendorffii GN=CPS2 PE=1 SV=2}	{NA}	{PF03936:Terpene synthase family, metal binding domain}
i4_LQ_PC3Leaf_c6629/f1p0/4183	{AOG18237.1; diterpene synthase [Taiwania cryptomerioides]}	{sp|J9R388|TPS10_SELML; Copalyl diphosphate synthase 2 OS=Selaginella moellendorffii GN=CPS2 PE=1 SV=2}	{NA}	{PF01397:Terpene synthase, N-terminal domain}
i6_LQ_PC3Leaf_c719/f1p0/6574	{AOG18235.1; diterpene synthase [Taiwania cryptomerioides]}	{sp|J9QS23|TPS9_SELML; Copalyl diphosphate synthase 1 OS=Selaginella moellendorffii GN=CPS1 PE=1 SV=1}	{NA}	{NA}
i6_LQ_PC3Leaf_c732/f1p0/6727	{AOG18237.1; diterpene synthase [Taiwania cryptomerioides]}	{sp|J9R388|TPS10_SELML; Copalyl diphosphate synthase 2 OS=Selaginella moellendorffii GN=CPS2 PE=1 SV=2}	{NA}	{PF01397:Terpene synthase, N-terminal domain PF00432:Prenyltransferase and squalene oxidase repeat}
i7_LQ_PC3Leaf_c232/f1p0/7229	{AOG18237.1; diterpene synthase [Taiwania cryptomerioides]}	{sp|J9R388|TPS10_SELML; Copalyl diphosphate synthase 2 OS=Selaginella moellendorffii GN=CPS2 PE=1 SV=2}	{NA}	{PF01397:Terpene synthase, N-terminal domain}
i0_LQ_PC3Leaf_c6226/f1p0/911	{BAC92722.1; limonene/borneol synthase [Chamaecyparis obtusa]}	{sp|Q948Z0|TPSD6_ABIGR; Camphene synthase, chloroplastic OS=Abies grandis GN=ag6 PE=1 SV=1}	{NA}	{PF01397:Terpene synthase, N-terminal domain}
i1_HQ_PC3Leaf_c13272/f2p0/1970	{ABC88389.1; geranylgeranyl diphosphate synthase [Taxus wallichiana]}	{sp|Q42698|GGPPS_CATRO; Geranylgeranyl pyrophosphate synthase, chloroplastic OS=Catharanthus roseus GN=GGPS1 PE=3 SV=1}	{At4g36810; KOG0776 Geranylgeranyl pyrophosphate synthase/Polyprenyl synthetase H Coenzyme transport and metabolism ;}	{PF03936:Terpene synthase family, metal binding domain PF00348:Polyprenyl synthetase}
i1_LQ_PC3Leaf_c36631/f1p5/1916	{AIO10963.1; terpene synthase [Taiwania cryptomerioides]}	{sp|Q84KL5|PT5_PINTA; Alpha-farnesene synthase OS=Pinus taeda GN=PT5 PE=1 SV=1}	{NA}	{PF03936:Terpene synthase family, metal binding domain}
i2_HQ_PC3Leaf_c2232/f3p10/3011	{AOG18235.1; diterpene synthase [Taiwania cryptomerioides]}	{sp|Q0JA82|KS1_ORYSJ; Ent-kaur-16-ene synthase, chloroplastic OS=Oryza sativa subsp. japonica GN=KS1 PE=1 SV=1}	{NA}	{PF03936:Terpene synthase family, metal binding domain PF01397:Terpene synthase, N-terminal domain}
i2_LQ_PC3Leaf_c33690/f1p3/2154	{AMX21442.1; geranylgeranyl diphosphate synthase [Taxus wallichiana var. chinensis]}	{sp|Q43133|GGPPS_SINAL; Geranylgeranyl pyrophosphate synthase, chloroplastic/chromoplastic OS=Sinapis alba GN=GGPS1 PE=1 SV=1}	{At4g36810; KOG0776 Geranylgeranyl pyrophosphate synthase/Polyprenyl synthetase H Coenzyme transport and metabolism ;}	{PF00348:Polyprenyl synthetase PF03936:Terpene synthase family, metal binding domain}
i2_LQ_PC3Leaf_c35673/f1p2/2481	{AOG18235.1; diterpene synthase [Taiwania cryptomerioides]}	{sp|Q38802|KSA_ARATH; Ent-copalyl diphosphate synthase, chloroplastic OS=Arabidopsis thaliana GN=GA1 PE=1 SV=1}	{NA}	{PF01397:Terpene synthase, N-terminal domain}
i2_LQ_PC3Leaf_c48145/f1p1/2660	{AOG18237.1; diterpene synthase [Taiwania cryptomerioides]}	{sp|E2IHE0|CLDS_CISCR; Copal-8-ol diphosphate hydratase, chloroplastic OS=Cistus creticus subsp. creticus GN=CLS PE=1 SV=1}	{NA}	{PF03936:Terpene synthase family, metal binding domain}
i2_LQ_PC3Leaf_c51713/f1p7/2904	{AOG18235.1; diterpene synthase [Taiwania cryptomerioides]}	{sp|Q0JA82|KS1_ORYSJ; Ent-kaur-16-ene synthase, chloroplastic OS=Oryza sativa subsp. japonica GN=KS1 PE=1 SV=1}	{NA}	{PF01397:Terpene synthase, N-terminal domain PF03936:Terpene synthase family, metal binding domain}
i3_LQ_PC3Leaf_c11605/f1p4/3614	{AOG18235.1; diterpene synthase [Taiwania cryptomerioides]}	{sp|Q0JA82|KS1_ORYSJ; Ent-kaur-16-ene synthase, chloroplastic OS=Oryza sativa subsp. japonica GN=KS1 PE=1 SV=1}	{NA}	{PF03936:Terpene synthase family, metal binding domain}
i3_LQ_PC3Leaf_c24378/f1p1/3661	{AOG18235.1; diterpene synthase [Taiwania cryptomerioides]}	{sp|Q0JA82|KS1_ORYSJ; Ent-kaur-16-ene synthase, chloroplastic OS=Oryza sativa subsp. japonica GN=KS1 PE=1 SV=1}	{NA}	{PF01397:Terpene synthase, N-terminal domain PF00432:Prenyltransferase and squalene oxidase repeat}
i3_LQ_PC3Leaf_c28564/f1p0/3504	{AOG18231.1; diterpene synthase [Taiwania cryptomerioides]}	{sp|Q0JA82|KS1_ORYSJ; Ent-kaur-16-ene synthase, chloroplastic OS=Oryza sativa subsp. japonica GN=KS1 PE=1 SV=1}	{NA}	{PF01397:Terpene synthase, N-terminal domain PF00432:Prenyltransferase and squalene oxidase repeat}
i3_LQ_PC3Leaf_c36015/f1p2/3136	{AHW42469.1; KS1 [Pinus tabuliformis]}	{sp|H8ZM73|CAS_ABIBA; Bifunctional cis-abienol synthase, chloroplastic OS=Abies balsamea GN=CAS PE=1 SV=1}	{NA}	{PF03936:Terpene synthase family, metal binding domain}
i3_LQ_PC3Leaf_c39158/f1p49/3037	{AOG18237.1; diterpene synthase [Taiwania cryptomerioides]}	{sp|E2IHE0|CLDS_CISCR; Copal-8-ol diphosphate hydratase, chloroplastic OS=Cistus creticus subsp. creticus GN=CLS PE=1 SV=1}	{NA}	{PF00432:Prenyltransferase and squalene oxidase repeat}
i3_LQ_PC3Leaf_c4181/f1p148/3563	{AOG18235.1; diterpene synthase [Taiwania cryptomerioides]}	{sp|Q0JA82|KS1_ORYSJ; Ent-kaur-16-ene synthase, chloroplastic OS=Oryza sativa subsp. japonica GN=KS1 PE=1 SV=1}	{NA}	{PF03936:Terpene synthase family, metal binding domain}
i3_LQ_PC3Leaf_c4694/f1p0/3538	{AOG18235.1; diterpene synthase [Taiwania cryptomerioides]}	{sp|Q0JA82|KS1_ORYSJ; Ent-kaur-16-ene synthase, chloroplastic OS=Oryza sativa subsp. japonica GN=KS1 PE=1 SV=1}	{NA}	{PF00432:Prenyltransferase and squalene oxidase repeat}
i3_LQ_PC3Leaf_c50751/f1p2/3944	{AOG18235.1; diterpene synthase [Taiwania cryptomerioides]}	{sp|Q0JA82|KS1_ORYSJ; Ent-kaur-16-ene synthase, chloroplastic OS=Oryza sativa subsp. japonica GN=KS1 PE=1 SV=1}	{NA}	{PF03936:Terpene synthase family, metal binding domain}
i3_LQ_PC3Leaf_c51444/f1p1/3417	{AOG18235.1; diterpene synthase [Taiwania cryptomerioides]}	{sp|Q0JA82|KS1_ORYSJ; Ent-kaur-16-ene synthase, chloroplastic OS=Oryza sativa subsp. japonica GN=KS1 PE=1 SV=1}	{NA}	{PF03936:Terpene synthase family, metal binding domain}
i3_LQ_PC3Leaf_c53926/f1p2/3585	{AOG18235.1; diterpene synthase [Taiwania cryptomerioides]}	{sp|Q0JA82|KS1_ORYSJ; Ent-kaur-16-ene synthase, chloroplastic OS=Oryza sativa subsp. japonica GN=KS1 PE=1 SV=1}	{NA}	{PF00432:Prenyltransferase and squalene oxidase repeat PF01397:Terpene synthase, N-terminal domain}
i3_LQ_PC3Leaf_c61902/f1p0/3113	{AOG18231.1; diterpene synthase [Taiwania cryptomerioides]}	{sp|H8ZM73|CAS_ABIBA; Bifunctional cis-abienol synthase, chloroplastic OS=Abies balsamea GN=CAS PE=1 SV=1}	{NA}	{PF01397:Terpene synthase, N-terminal domain PF00432:Prenyltransferase and squalene oxidase repeat}
i3_LQ_PC3Leaf_c66892/f1p3/3728	{NA}	{NA}	{NA}	{PF03936:Terpene synthase family, metal binding domain PF03639:Glycosyl hydrolase family 81 }
i3_LQ_PC3Leaf_c72543/f1p0/3317	{AOG18235.1; diterpene synthase [Taiwania cryptomerioides]}	{sp|Q0JA82|KS1_ORYSJ; Ent-kaur-16-ene synthase, chloroplastic OS=Oryza sativa subsp. japonica GN=KS1 PE=1 SV=1}	{NA}	{PF01397:Terpene synthase, N-terminal domain PF03936:Terpene synthase family, metal binding domain}
i3_LQ_PC3Leaf_c75649/f1p0/3340	{AOG18235.1; diterpene synthase [Taiwania cryptomerioides]}	{sp|Q0JA82|KS1_ORYSJ; Ent-kaur-16-ene synthase, chloroplastic OS=Oryza sativa subsp. japonica GN=KS1 PE=1 SV=1}	{NA}	{PF03936:Terpene synthase family, metal binding domain}
i4_LQ_PC3Leaf_c6207/f1p0/4163	{AOG18237.1; diterpene synthase [Taiwania cryptomerioides]}	{sp|E2IHE0|CLDS_CISCR; Copal-8-ol diphosphate hydratase, chloroplastic OS=Cistus creticus subsp. creticus GN=CLS PE=1 SV=1}	{NA}	{PF03936:Terpene synthase family, metal binding domain}
i4_LQ_PC3Leaf_c8548/f1p53/4406	{AOG18235.1; diterpene synthase [Taiwania cryptomerioides]}	{sp|Q0JA82|KS1_ORYSJ; Ent-kaur-16-ene synthase, chloroplastic OS=Oryza sativa subsp. japonica GN=KS1 PE=1 SV=1}	{NA}	{PF03275:UDP-galactopyranose mutase}
strobilus
Gene_id	{nr}	{SwissProt}	{KOG}	{pfam}
i0_LQ_P3Flower_c16109/f1p0/350	{AJR21035.1; sesquiterpene synthase [Callitropsis nootkatensis]}	{sp|O64404|TPSD4_ABIGR; Delta-selinene synthase OS=Abies grandis GN=ag4 PE=1 SV=1}	{NA}	{NA}
i1_HQ_P3Flower_c12517/f2p0/1973	{BAC92722.1; limonene/borneol synthase [Chamaecyparis obtusa]}	{sp|O24474|TPSD2_ABIGR; Myrcene synthase, chloroplastic OS=Abies grandis GN=ag2 PE=1 SV=1}	{NA}	{PF03936:Terpene synthase family, metal binding domain PF01397:Terpene synthase, N-terminal domain}
i1_HQ_P3Flower_c44905/f2p0/1196	{ABW80964.1; alpha pinene synthase [Chamaecyparis formosensis]}	{sp|Q9M7D1|TPSD8_ABIGR; Beta-phellandrene synthase, chloroplastic OS=Abies grandis GN=ag8 PE=1 SV=1}	{NA}	{PF01397:Terpene synthase, N-terminal domain}
i1_LQ_P3Flower_c27447/f1p0/1916	{AMX21442.1; geranylgeranyl diphosphate synthase [Taxus wallichiana var. chinensis]}	{sp|Q43133|GGPPS_SINAL; Geranylgeranyl pyrophosphate synthase, chloroplastic/chromoplastic OS=Sinapis alba GN=GGPS1 PE=1 SV=1}	{At4g36810; KOG0776 Geranylgeranyl pyrophosphate synthase/Polyprenyl synthetase H Coenzyme transport and metabolism ;}	{PF03936:Terpene synthase family, metal binding domain PF00348:Polyprenyl synthetase}
i2_HQ_P3Flower_c10255/f3p2/2288	{AIU94289.1; (E,E) farnesol synthase [Ginkgo biloba]}	{sp|O81086|TPSD1_ABIGR; Alpha-bisabolene synthase OS=Abies grandis GN=ag1 PE=1 SV=1}	{NA}	{PF03936:Terpene synthase family, metal binding domain PF00432:Prenyltransferase and squalene oxidase repeat PF01397:Terpene synthase, N-terminal domain}
i2_HQ_P3Flower_c115527/f11p1/2845	{ADL14246.1; pimara-8(14),15-diene synthase [Taiwania cryptomerioides]}	{sp|Q947C4|TPSD1_GINBI; Bifunctional levopimaradiene synthase, chloroplastic OS=Ginkgo biloba GN=LPS PE=1 SV=1}	{NA}	{PF03936:Terpene synthase family, metal binding domain PF00432:Prenyltransferase and squalene oxidase repeat PF01397:Terpene synthase, N-terminal domain}
i2_HQ_P3Flower_c116074/f3p7/3001	{AOG18235.1; diterpene synthase [Taiwania cryptomerioides]}	{sp|Q0JA82|KS1_ORYSJ; Ent-kaur-16-ene synthase, chloroplastic OS=Oryza sativa subsp. japonica GN=KS1 PE=1 SV=1}	{NA}	{PF01397:Terpene synthase, N-terminal domain PF03936:Terpene synthase family, metal binding domain}
i2_HQ_P3Flower_c116172/f17p2/2911	{AOG18229.1; copalyl pyrophosphate synthase-like protein [Taiwania cryptomerioides]}	{sp|Q675L5|TPSD2_PICAB; Bifunctional isopimaradiene synthase, chloroplastic OS=Picea abies GN=TPS-ISO PE=1 SV=2}	{NA}	{PF01397:Terpene synthase, N-terminal domain PF03936:Terpene synthase family, metal binding domain PF00432:Prenyltransferase and squalene oxidase repeat}
i2_HQ_P3Flower_c21621/f4p2/2993	{AOG18235.1; diterpene synthase [Taiwania cryptomerioides]}	{sp|Q0JA82|KS1_ORYSJ; Ent-kaur-16-ene synthase, chloroplastic OS=Oryza sativa subsp. japonica GN=KS1 PE=1 SV=1}	{NA}	{PF01397:Terpene synthase, N-terminal domain PF03936:Terpene synthase family, metal binding domain}
i2_HQ_P3Flower_c25015/f2p2/2759	{AAS18603.1; taxadiene synthase [Taxus x media]}	{sp|Q93YA3|TASY_TAXBA; Taxadiene synthase OS=Taxus baccata GN=TDC1 PE=3 SV=1}	{NA}	{PF01397:Terpene synthase, N-terminal domain PF03936:Terpene synthase family, metal binding domain PF00432:Prenyltransferase and squalene oxidase repeat}
i2_HQ_P3Flower_c31957/f2p4/2925	{ADL14246.1; pimara-8(14),15-diene synthase [Taiwania cryptomerioides]}	{sp|H8ZM70|LAS_ABIBA; Bifunctional abietadiene synthase, chloroplastic (Fragment) OS=Abies balsamea GN=LAS PE=1 SV=1}	{NA}	{PF01397:Terpene synthase, N-terminal domain PF00432:Prenyltransferase and squalene oxidase repeat}
i2_HQ_P3Flower_c34301/f3p8/2569	{AOG18235.1; diterpene synthase [Taiwania cryptomerioides]}	{sp|Q0JA82|KS1_ORYSJ; Ent-kaur-16-ene synthase, chloroplastic OS=Oryza sativa subsp. japonica GN=KS1 PE=1 SV=1}	{NA}	{PF03936:Terpene synthase family, metal binding domain PF01397:Terpene synthase, N-terminal domain}
i2_HQ_P3Flower_c37889/f2p0/2165	{JAT56091.1; putative transketolase, partial [Anthurium amnicola]}	{sp|P23254|TKT1_YEAST; Transketolase 1 OS=Saccharomyces cerevisiae (strain ATCC 204508 / S288c) GN=TKL1 PE=1 SV=4}	{YPR074c; KOG0523 Transketolase G Carbohydrate transport and metabolism ;}	{PF00676:Dehydrogenase E1 component PF01397:Terpene synthase, N-terminal domain PF13292:1-deoxy-D-xylulose-5-phosphate synthase}
i2_HQ_P3Flower_c80082/f3p0/2550	{AOG18235.1; diterpene synthase [Taiwania cryptomerioides]}	{sp|J9R388|TPS10_SELML; Copalyl diphosphate synthase 2 OS=Selaginella moellendorffii GN=CPS2 PE=1 SV=2}	{NA}	{PF01397:Terpene synthase, N-terminal domain PF00432:Prenyltransferase and squalene oxidase repeat PF03936:Terpene synthase family, metal binding domain}
i2_HQ_P3Flower_c80424/f55p0/2912	{AIU94289.1; (E,E) farnesol synthase [Ginkgo biloba]}	{sp|O81086|TPSD1_ABIGR; Alpha-bisabolene synthase OS=Abies grandis GN=ag1 PE=1 SV=1}	{NA}	{PF03936:Terpene synthase family, metal binding domain PF00432:Prenyltransferase and squalene oxidase repeat PF01397:Terpene synthase, N-terminal domain}
i2_HQ_P3Flower_c83720/f3p5/2914	{AOG18235.1; diterpene synthase [Taiwania cryptomerioides]}	{sp|Q0JA82|KS1_ORYSJ; Ent-kaur-16-ene synthase, chloroplastic OS=Oryza sativa subsp. japonica GN=KS1 PE=1 SV=1}	{NA}	{PF01397:Terpene synthase, N-terminal domain PF03936:Terpene synthase family, metal binding domain}
i2_HQ_P3Flower_c9220/f3p6/2873	{AFE61356.1; copalyl diphosphate synthase [Taiwania cryptomerioides]}	{sp|Q675L4|TPSD1_PICAB; Bifunctional levopimaradiene synthase, chloroplastic OS=Picea abies GN=TPS-LAS PE=2 SV=1}	{NA}	{PF00432:Prenyltransferase and squalene oxidase repeat PF03936:Terpene synthase family, metal binding domain PF01397:Terpene synthase, N-terminal domain}
i2_LQ_P3Flower_c102596/f1p14/2300	{AOG18235.1; diterpene synthase [Taiwania cryptomerioides]}	{sp|J9QS23|TPS9_SELML; Copalyl diphosphate synthase 1 OS=Selaginella moellendorffii GN=CPS1 PE=1 SV=1}	{NA}	{PF01397:Terpene synthase, N-terminal domain PF03936:Terpene synthase family, metal binding domain PF00432:Prenyltransferase and squalene oxidase repeat}
i2_LQ_P3Flower_c102986/f1p18/2275	{AOG18235.1; diterpene synthase [Taiwania cryptomerioides]}	{sp|Q947C4|TPSD1_GINBI; Bifunctional levopimaradiene synthase, chloroplastic OS=Ginkgo biloba GN=LPS PE=1 SV=1}	{NA}	{PF01397:Terpene synthase, N-terminal domain PF03936:Terpene synthase family, metal binding domain}
i2_LQ_P3Flower_c103704/f1p30/2499	{AOG18235.1; diterpene synthase [Taiwania cryptomerioides]}	{sp|J9QS23|TPS9_SELML; Copalyl diphosphate synthase 1 OS=Selaginella moellendorffii GN=CPS1 PE=1 SV=1}	{NA}	{PF00432:Prenyltransferase and squalene oxidase repeat PF03936:Terpene synthase family, metal binding domain PF01397:Terpene synthase, N-terminal domain}
i2_LQ_P3Flower_c106863/f1p21/2960	{AOG18235.1; diterpene synthase [Taiwania cryptomerioides]}	{sp|J9QS23|TPS9_SELML; Copalyl diphosphate synthase 1 OS=Selaginella moellendorffii GN=CPS1 PE=1 SV=1}	{NA}	{PF00432:Prenyltransferase and squalene oxidase repeat PF03936:Terpene synthase family, metal binding domain PF01397:Terpene synthase, N-terminal domain}
i2_LQ_P3Flower_c107073/f1p83/2669	{AIU94289.1; (E,E) farnesol synthase [Ginkgo biloba]}	{sp|O81086|TPSD1_ABIGR; Alpha-bisabolene synthase OS=Abies grandis GN=ag1 PE=1 SV=1}	{NA}	{PF03936:Terpene synthase family, metal binding domain PF00432:Prenyltransferase and squalene oxidase repeat PF01397:Terpene synthase, N-terminal domain}
i2_LQ_P3Flower_c107537/f1p1/2153	{JAT56091.1; putative transketolase, partial [Anthurium amnicola]}	{sp|P23254|TKT1_YEAST; Transketolase 1 OS=Saccharomyces cerevisiae (strain ATCC 204508 / S288c) GN=TKL1 PE=1 SV=4}	{YPR074c; KOG0523 Transketolase G Carbohydrate transport and metabolism ;}	{PF00676:Dehydrogenase E1 component PF13292:1-deoxy-D-xylulose-5-phosphate synthase PF01397:Terpene synthase, N-terminal domain}
i2_LQ_P3Flower_c11703/f1p18/2693	{AOG18235.1; diterpene synthase [Taiwania cryptomerioides]}	{sp|J9QS23|TPS9_SELML; Copalyl diphosphate synthase 1 OS=Selaginella moellendorffii GN=CPS1 PE=1 SV=1}	{NA}	{PF01397:Terpene synthase, N-terminal domain PF03936:Terpene synthase family, metal binding domain PF00432:Prenyltransferase and squalene oxidase repeat}
i2_LQ_P3Flower_c117371/f3p50/2761	{AIU94289.1; (E,E) farnesol synthase [Ginkgo biloba]}	{sp|O81086|TPSD1_ABIGR; Alpha-bisabolene synthase OS=Abies grandis GN=ag1 PE=1 SV=1}	{NA}	{PF01397:Terpene synthase, N-terminal domain PF03936:Terpene synthase family, metal binding domain PF00432:Prenyltransferase and squalene oxidase repeat}
i2_LQ_P3Flower_c118612/f1p17/2976	{AOG18235.1; diterpene synthase [Taiwania cryptomerioides]}	{sp|Q0JA82|KS1_ORYSJ; Ent-kaur-16-ene synthase, chloroplastic OS=Oryza sativa subsp. japonica GN=KS1 PE=1 SV=1}	{NA}	{PF01397:Terpene synthase, N-terminal domain PF03936:Terpene synthase family, metal binding domain}
i2_LQ_P3Flower_c118623/f1p25/2413	{AIU94289.1; (E,E) farnesol synthase [Ginkgo biloba]}	{sp|O81086|TPSD1_ABIGR; Alpha-bisabolene synthase OS=Abies grandis GN=ag1 PE=1 SV=1}	{NA}	{PF01397:Terpene synthase, N-terminal domain PF03936:Terpene synthase family, metal binding domain PF00432:Prenyltransferase and squalene oxidase repeat}
i2_LQ_P3Flower_c12390/f3p2/2777	{AAS18603.1; taxadiene synthase [Taxus x media]}	{sp|Q93YA3|TASY_TAXBA; Taxadiene synthase OS=Taxus baccata GN=TDC1 PE=3 SV=1}	{NA}	{PF01397:Terpene synthase, N-terminal domain PF03936:Terpene synthase family, metal binding domain PF00432:Prenyltransferase and squalene oxidase repeat}
i2_LQ_P3Flower_c13514/f1p19/2520	{AIU94289.1; (E,E) farnesol synthase [Ginkgo biloba]}	{sp|O81086|TPSD1_ABIGR; Alpha-bisabolene synthase OS=Abies grandis GN=ag1 PE=1 SV=1}	{NA}	{PF00432:Prenyltransferase and squalene oxidase repeat PF03936:Terpene synthase family, metal binding domain PF01397:Terpene synthase, N-terminal domain}
i2_LQ_P3Flower_c18660/f1p0/2126	{JAT56091.1; putative transketolase, partial [Anthurium amnicola]}	{sp|P33315|TKT2_YEAST; Transketolase 2 OS=Saccharomyces cerevisiae (strain ATCC 204508 / S288c) GN=TKL2 PE=1 SV=1}	{YBR117c; KOG0523 Transketolase G Carbohydrate transport and metabolism ;}	{PF02775:Thiamine pyrophosphate enzyme, C-terminal TPP binding domain PF00676:Dehydrogenase E1 component PF01397:Terpene synthase, N-terminal domain PF13292:1-deoxy-D-xylulose-5-phosphate synthase}
i2_LQ_P3Flower_c20628/f1p1/2386	{JAT56091.1; putative transketolase, partial [Anthurium amnicola]}	{sp|Q12630|TKT1_KLULA; Transketolase OS=Kluyveromyces lactis (strain ATCC 8585 / CBS 2359 / DSM 70799 / NBRC 1267 / NRRL Y-1140 / WM37) GN=TKL1 PE=3 SV=1}	{SPBC2G5.05; KOG0523 Transketolase G Carbohydrate transport and metabolism ;}	{PF00676:Dehydrogenase E1 component PF10384:Centromere protein Scm3 PF13292:1-deoxy-D-xylulose-5-phosphate synthase PF01397:Terpene synthase, N-terminal domain}
i2_LQ_P3Flower_c22123/f1p44/2648	{AIU94289.1; (E,E) farnesol synthase [Ginkgo biloba]}	{sp|O81086|TPSD1_ABIGR; Alpha-bisabolene synthase OS=Abies grandis GN=ag1 PE=1 SV=1}	{NA}	{PF03936:Terpene synthase family, metal binding domain PF00432:Prenyltransferase and squalene oxidase repeat PF01397:Terpene synthase, N-terminal domain}
i2_LQ_P3Flower_c22503/f1p9/2718	{AOG18235.1; diterpene synthase [Taiwania cryptomerioides]}	{sp|Q0JA82|KS1_ORYSJ; Ent-kaur-16-ene synthase, chloroplastic OS=Oryza sativa subsp. japonica GN=KS1 PE=1 SV=1}	{NA}	{PF00432:Prenyltransferase and squalene oxidase repeat PF01397:Terpene synthase, N-terminal domain}
i2_LQ_P3Flower_c22836/f1p1/2927	{AOG18229.1; copalyl pyrophosphate synthase-like protein [Taiwania cryptomerioides]}	{sp|Q675L5|TPSD2_PICAB; Bifunctional isopimaradiene synthase, chloroplastic OS=Picea abies GN=TPS-ISO PE=1 SV=2}	{NA}	{PF00432:Prenyltransferase and squalene oxidase repeat PF07678:A-macroglobulin complement component PF01397:Terpene synthase, N-terminal domain}
i2_LQ_P3Flower_c23392/f1p0/2404	{BAC92722.1; limonene/borneol synthase [Chamaecyparis obtusa]}	{sp|Q9M7D0|TPSD9_ABIGR; Terpinolene synthase, chloroplastic OS=Abies grandis GN=ag9 PE=1 SV=1}	{NA}	{PF03936:Terpene synthase family, metal binding domain PF01397:Terpene synthase, N-terminal domain}
i2_LQ_P3Flower_c23459/f1p26/2760	{AOG18235.1; diterpene synthase [Taiwania cryptomerioides]}	{sp|J9QS23|TPS9_SELML; Copalyl diphosphate synthase 1 OS=Selaginella moellendorffii GN=CPS1 PE=1 SV=1}	{NA}	{PF01397:Terpene synthase, N-terminal domain PF00432:Prenyltransferase and squalene oxidase repeat PF03936:Terpene synthase family, metal binding domain}
i2_LQ_P3Flower_c24059/f1p83/2914	{AIU94289.1; (E,E) farnesol synthase [Ginkgo biloba]}	{sp|O81086|TPSD1_ABIGR; Alpha-bisabolene synthase OS=Abies grandis GN=ag1 PE=1 SV=1}	{NA}	{PF01397:Terpene synthase, N-terminal domain PF03936:Terpene synthase family, metal binding domain PF00432:Prenyltransferase and squalene oxidase repeat}
i2_LQ_P3Flower_c24739/f1p16/2984	{AOG18235.1; diterpene synthase [Taiwania cryptomerioides]}	{sp|J9QS23|TPS9_SELML; Copalyl diphosphate synthase 1 OS=Selaginella moellendorffii GN=CPS1 PE=1 SV=1}	{NA}	{PF03936:Terpene synthase family, metal binding domain PF00432:Prenyltransferase and squalene oxidase repeat PF01397:Terpene synthase, N-terminal domain}
i2_LQ_P3Flower_c25118/f1p0/2329	{JAT56091.1; putative transketolase, partial [Anthurium amnicola]}	{sp|P34736|TKT_PICST; Transketolase OS=Scheffersomyces stipitis (strain ATCC 58785 / CBS 6054 / NBRC 10063 / NRRL Y-11545) GN=TKT PE=3 SV=2}	{YPR074c; KOG0523 Transketolase G Carbohydrate transport and metabolism ;}	{PF13292:1-deoxy-D-xylulose-5-phosphate synthase PF01397:Terpene synthase, N-terminal domain PF00676:Dehydrogenase E1 component PF10384:Centromere protein Scm3}
i2_LQ_P3Flower_c34534/f1p6/2944	{AFE61356.1; copalyl diphosphate synthase [Taiwania cryptomerioides]}	{sp|Q675L4|TPSD1_PICAB; Bifunctional levopimaradiene synthase, chloroplastic OS=Picea abies GN=TPS-LAS PE=2 SV=1}	{NA}	{PF01397:Terpene synthase, N-terminal domain PF00432:Prenyltransferase and squalene oxidase repeat PF03936:Terpene synthase family, metal binding domain}
i2_LQ_P3Flower_c36103/f1p24/3092	{AOG18235.1; diterpene synthase [Taiwania cryptomerioides]}	{sp|J9QS23|TPS9_SELML; Copalyl diphosphate synthase 1 OS=Selaginella moellendorffii GN=CPS1 PE=1 SV=1}	{NA}	{PF03936:Terpene synthase family, metal binding domain PF00432:Prenyltransferase and squalene oxidase repeat PF01397:Terpene synthase, N-terminal domain}
i2_LQ_P3Flower_c36960/f1p1/2230	{JAT56091.1; putative transketolase, partial [Anthurium amnicola]}	{sp|Q9URM2|TKT_SCHPO; Probable transketolase OS=Schizosaccharomyces pombe (strain 972 / ATCC 24843) GN=SPBC2G5.05 PE=2 SV=1}	{SPBC2G5.05; KOG0523 Transketolase G Carbohydrate transport and metabolism ;}	{PF01397:Terpene synthase, N-terminal domain PF13292:1-deoxy-D-xylulose-5-phosphate synthase PF10384:Centromere protein Scm3 PF00676:Dehydrogenase E1 component}
i2_LQ_P3Flower_c3815/f1p59/2854	{AFN21429.1; terpene synthase [Callitropsis nootkatensis]}	{sp|O81086|TPSD1_ABIGR; Alpha-bisabolene synthase OS=Abies grandis GN=ag1 PE=1 SV=1}	{NA}	{PF03936:Terpene synthase family, metal binding domain PF01397:Terpene synthase, N-terminal domain}
i2_LQ_P3Flower_c40964/f1p23/2342	{XP_010269316.1; PREDICTED: probable pectin methyltransferase QUA2 isoform X2 [Nelumbo nucifera]}	{sp|Q3EC77|PMT5_ARATH; Probable methyltransferase PMT5 OS=Arabidopsis thaliana GN=At2g03480 PE=2 SV=2}	{NA}	{PF03936:Terpene synthase family, metal binding domain}
i2_LQ_P3Flower_c47544/f2p0/2153	{JAT56091.1; putative transketolase, partial [Anthurium amnicola]}	{sp|P34736|TKT_PICST; Transketolase OS=Scheffersomyces stipitis (strain ATCC 58785 / CBS 6054 / NBRC 10063 / NRRL Y-11545) GN=TKT PE=3 SV=2}	{SPBC2G5.05; KOG0523 Transketolase G Carbohydrate transport and metabolism ;}	{PF01397:Terpene synthase, N-terminal domain PF04138:GtrA-like protein PF01212:Beta-eliminating lyase}
i2_LQ_P3Flower_c47747/f1p23/2406	{AOG18235.1; diterpene synthase [Taiwania cryptomerioides]}	{sp|Q947C4|TPSD1_GINBI; Bifunctional levopimaradiene synthase, chloroplastic OS=Ginkgo biloba GN=LPS PE=1 SV=1}	{NA}	{PF03936:Terpene synthase family, metal binding domain PF01397:Terpene synthase, N-terminal domain}
i2_LQ_P3Flower_c47773/f1p19/2815	{AOG18235.1; diterpene synthase [Taiwania cryptomerioides]}	{sp|J9QS23|TPS9_SELML; Copalyl diphosphate synthase 1 OS=Selaginella moellendorffii GN=CPS1 PE=1 SV=1}	{NA}	{PF01397:Terpene synthase, N-terminal domain PF03936:Terpene synthase family, metal binding domain PF00432:Prenyltransferase and squalene oxidase repeat}
i2_LQ_P3Flower_c47829/f1p21/2684	{AOG18235.1; diterpene synthase [Taiwania cryptomerioides]}	{sp|Q0JA82|KS1_ORYSJ; Ent-kaur-16-ene synthase, chloroplastic OS=Oryza sativa subsp. japonica GN=KS1 PE=1 SV=1}	{NA}	{PF01397:Terpene synthase, N-terminal domain PF03936:Terpene synthase family, metal binding domain}
i2_LQ_P3Flower_c48043/f1p11/3043	{ADL14246.1; pimara-8(14),15-diene synthase [Taiwania cryptomerioides]}	{sp|H8ZM71|ISO_ABIBA; Bifunctional isopimaradiene synthase, chloroplastic (Fragment) OS=Abies balsamea GN=TPS-ISO PE=1 SV=1}	{NA}	{PF01397:Terpene synthase, N-terminal domain PF00432:Prenyltransferase and squalene oxidase repeat PF03936:Terpene synthase family, metal binding domain}
i2_LQ_P3Flower_c50317/f1p26/3211	{AOG18235.1; diterpene synthase [Taiwania cryptomerioides]}	{sp|J9QS23|TPS9_SELML; Copalyl diphosphate synthase 1 OS=Selaginella moellendorffii GN=CPS1 PE=1 SV=1}	{NA}	{PF03936:Terpene synthase family, metal binding domain PF00432:Prenyltransferase and squalene oxidase repeat PF01397:Terpene synthase, N-terminal domain}
i2_LQ_P3Flower_c53835/f1p59/2937	{AIU94289.1; (E,E) farnesol synthase [Ginkgo biloba]}	{sp|O81086|TPSD1_ABIGR; Alpha-bisabolene synthase OS=Abies grandis GN=ag1 PE=1 SV=1}	{NA}	{PF00432:Prenyltransferase and squalene oxidase repeat PF01397:Terpene synthase, N-terminal domain}
i2_LQ_P3Flower_c66810/f1p0/2101	{AJR21035.1; sesquiterpene synthase [Callitropsis nootkatensis]}	{sp|O22340|TPSDA_ABIGR; Limonene synthase, chloroplastic OS=Abies grandis GN=ag10 PE=1 SV=1}	{NA}	{PF01397:Terpene synthase, N-terminal domain PF03936:Terpene synthase family, metal binding domain}
i2_LQ_P3Flower_c6904/f1p5/2756	{AFE61356.1; copalyl diphosphate synthase [Taiwania cryptomerioides]}	{sp|Q675L4|TPSD1_PICAB; Bifunctional levopimaradiene synthase, chloroplastic OS=Picea abies GN=TPS-LAS PE=2 SV=1}	{NA}	{PF01397:Terpene synthase, N-terminal domain PF03936:Terpene synthase family, metal binding domain}
i2_LQ_P3Flower_c70807/f1p12/2755	{AOG18235.1; diterpene synthase [Taiwania cryptomerioides]}	{sp|Q947C4|TPSD1_GINBI; Bifunctional levopimaradiene synthase, chloroplastic OS=Ginkgo biloba GN=LPS PE=1 SV=1}	{NA}	{PF01397:Terpene synthase, N-terminal domain PF03936:Terpene synthase family, metal binding domain}
i2_LQ_P3Flower_c71978/f1p31/2350	{AFN21429.1; terpene synthase [Callitropsis nootkatensis]}	{sp|O81086|TPSD1_ABIGR; Alpha-bisabolene synthase OS=Abies grandis GN=ag1 PE=1 SV=1}	{NA}	{PF01397:Terpene synthase, N-terminal domain PF03936:Terpene synthase family, metal binding domain}
i2_LQ_P3Flower_c83171/f1p14/2586	{ADL14246.1; pimara-8(14),15-diene synthase [Taiwania cryptomerioides]}	{sp|Q947C4|TPSD1_GINBI; Bifunctional levopimaradiene synthase, chloroplastic OS=Ginkgo biloba GN=LPS PE=1 SV=1}	{NA}	{PF01397:Terpene synthase, N-terminal domain PF00432:Prenyltransferase and squalene oxidase repeat PF03936:Terpene synthase family, metal binding domain}
i2_LQ_P3Flower_c85782/f1p15/2230	{AOG18235.1; diterpene synthase [Taiwania cryptomerioides]}	{sp|Q0JA82|KS1_ORYSJ; Ent-kaur-16-ene synthase, chloroplastic OS=Oryza sativa subsp. japonica GN=KS1 PE=1 SV=1}	{NA}	{PF03936:Terpene synthase family, metal binding domain}
i2_LQ_P3Flower_c87536/f1p11/2007	{AMX21442.1; geranylgeranyl diphosphate synthase [Taxus wallichiana var. chinensis]}	{sp|Q43133|GGPPS_SINAL; Geranylgeranyl pyrophosphate synthase, chloroplastic/chromoplastic OS=Sinapis alba GN=GGPS1 PE=1 SV=1}	{At4g36810; KOG0776 Geranylgeranyl pyrophosphate synthase/Polyprenyl synthetase H Coenzyme transport and metabolism ;}	{PF00348:Polyprenyl synthetase PF03936:Terpene synthase family, metal binding domain}
i2_LQ_P3Flower_c88918/f1p17/2936	{AOG18235.1; diterpene synthase [Taiwania cryptomerioides]}	{sp|J9QS23|TPS9_SELML; Copalyl diphosphate synthase 1 OS=Selaginella moellendorffii GN=CPS1 PE=1 SV=1}	{NA}	{PF01397:Terpene synthase, N-terminal domain PF00432:Prenyltransferase and squalene oxidase repeat PF03936:Terpene synthase family, metal binding domain}
i3_HQ_P3Flower_c10131/f5p0/3284	{AOG18235.1; diterpene synthase [Taiwania cryptomerioides]}	{sp|J9QS23|TPS9_SELML; Copalyl diphosphate synthase 1 OS=Selaginella moellendorffii GN=CPS1 PE=1 SV=1}	{NA}	{PF03936:Terpene synthase family, metal binding domain PF00432:Prenyltransferase and squalene oxidase repeat PF01397:Terpene synthase, N-terminal domain}
i3_HQ_P3Flower_c12801/f2p0/3240	{AOG18235.1; diterpene synthase [Taiwania cryptomerioides]}	{sp|Q0JA82|KS1_ORYSJ; Ent-kaur-16-ene synthase, chloroplastic OS=Oryza sativa subsp. japonica GN=KS1 PE=1 SV=1}	{NA}	{PF00432:Prenyltransferase and squalene oxidase repeat PF01397:Terpene synthase, N-terminal domain}
i3_HQ_P3Flower_c18152/f2p0/3344	{AOG18231.1; diterpene synthase [Taiwania cryptomerioides]}	{sp|J9QS23|TPS9_SELML; Copalyl diphosphate synthase 1 OS=Selaginella moellendorffii GN=CPS1 PE=1 SV=1}	{NA}	{PF01397:Terpene synthase, N-terminal domain PF00432:Prenyltransferase and squalene oxidase repeat}
i3_LQ_P3Flower_c10807/f1p0/3212	{AOG18235.1; diterpene synthase [Taiwania cryptomerioides]}	{sp|Q0JA82|KS1_ORYSJ; Ent-kaur-16-ene synthase, chloroplastic OS=Oryza sativa subsp. japonica GN=KS1 PE=1 SV=1}	{NA}	{PF01397:Terpene synthase, N-terminal domain PF03936:Terpene synthase family, metal binding domain}
i3_LQ_P3Flower_c11217/f1p2/3480	{AOG18235.1; diterpene synthase [Taiwania cryptomerioides]}	{sp|Q38802|KSA_ARATH; Ent-copalyl diphosphate synthase, chloroplastic OS=Arabidopsis thaliana GN=GA1 PE=1 SV=1}	{NA}	{PF01397:Terpene synthase, N-terminal domain}
i3_LQ_P3Flower_c12172/f1p0/3503	{AOG18235.1; diterpene synthase [Taiwania cryptomerioides]}	{sp|Q0JA82|KS1_ORYSJ; Ent-kaur-16-ene synthase, chloroplastic OS=Oryza sativa subsp. japonica GN=KS1 PE=1 SV=1}	{NA}	{PF03936:Terpene synthase family, metal binding domain PF01397:Terpene synthase, N-terminal domain}
i3_LQ_P3Flower_c12408/f1p0/3955	{AOG18231.1; diterpene synthase [Taiwania cryptomerioides]}	{sp|J9QS23|TPS9_SELML; Copalyl diphosphate synthase 1 OS=Selaginella moellendorffii GN=CPS1 PE=1 SV=1}	{NA}	{PF01397:Terpene synthase, N-terminal domain PF00432:Prenyltransferase and squalene oxidase repeat}
i3_LQ_P3Flower_c13218/f1p1/3461	{AOG18235.1; diterpene synthase [Taiwania cryptomerioides]}	{sp|J9QS23|TPS9_SELML; Copalyl diphosphate synthase 1 OS=Selaginella moellendorffii GN=CPS1 PE=1 SV=1}	{NA}	{PF01397:Terpene synthase, N-terminal domain PF00432:Prenyltransferase and squalene oxidase repeat PF03936:Terpene synthase family, metal binding domain}
i3_LQ_P3Flower_c13452/f1p0/3121	{AOG18235.1; diterpene synthase [Taiwania cryptomerioides]}	{sp|Q0JA82|KS1_ORYSJ; Ent-kaur-16-ene synthase, chloroplastic OS=Oryza sativa subsp. japonica GN=KS1 PE=1 SV=1}	{NA}	{PF00432:Prenyltransferase and squalene oxidase repeat}
i3_LQ_P3Flower_c13547/f1p0/3295	{AFN21429.1; terpene synthase [Callitropsis nootkatensis]}	{sp|O64404|TPSD4_ABIGR; Delta-selinene synthase OS=Abies grandis GN=ag4 PE=1 SV=1}	{NA}	{PF03936:Terpene synthase family, metal binding domain}
i3_LQ_P3Flower_c13677/f1p0/3477	{ADL14246.1; pimara-8(14),15-diene synthase [Taiwania cryptomerioides]}	{sp|H8ZM71|ISO_ABIBA; Bifunctional isopimaradiene synthase, chloroplastic (Fragment) OS=Abies balsamea GN=TPS-ISO PE=1 SV=1}	{NA}	{PF01397:Terpene synthase, N-terminal domain PF00432:Prenyltransferase and squalene oxidase repeat PF03936:Terpene synthase family, metal binding domain}
i3_LQ_P3Flower_c14304/f1p8/3052	{AOG18235.1; diterpene synthase [Taiwania cryptomerioides]}	{sp|Q0JA82|KS1_ORYSJ; Ent-kaur-16-ene synthase, chloroplastic OS=Oryza sativa subsp. japonica GN=KS1 PE=1 SV=1}	{NA}	{PF01397:Terpene synthase, N-terminal domain PF03936:Terpene synthase family, metal binding domain}
i3_LQ_P3Flower_c14321/f1p0/3143	{AOG18235.1; diterpene synthase [Taiwania cryptomerioides]}	{sp|J9R388|TPS10_SELML; Copalyl diphosphate synthase 2 OS=Selaginella moellendorffii GN=CPS2 PE=1 SV=2}	{NA}	{PF00432:Prenyltransferase and squalene oxidase repeat}
i3_LQ_P3Flower_c14678/f1p0/3074	{AOG18235.1; diterpene synthase [Taiwania cryptomerioides]}	{sp|Q0JA82|KS1_ORYSJ; Ent-kaur-16-ene synthase, chloroplastic OS=Oryza sativa subsp. japonica GN=KS1 PE=1 SV=1}	{NA}	{NA}
i3_LQ_P3Flower_c15182/f1p0/3037	{ADL14246.1; pimara-8(14),15-diene synthase [Taiwania cryptomerioides]}	{sp|Q947C4|TPSD1_GINBI; Bifunctional levopimaradiene synthase, chloroplastic OS=Ginkgo biloba GN=LPS PE=1 SV=1}	{NA}	{PF01397:Terpene synthase, N-terminal domain PF03936:Terpene synthase family, metal binding domain}
i3_LQ_P3Flower_c18661/f1p0/3279	{AOG18235.1; diterpene synthase [Taiwania cryptomerioides]}	{sp|H8ZM70|LAS_ABIBA; Bifunctional abietadiene synthase, chloroplastic (Fragment) OS=Abies balsamea GN=LAS PE=1 SV=1}	{NA}	{PF00432:Prenyltransferase and squalene oxidase repeat}
i3_LQ_P3Flower_c21755/f1p0/3171	{AOG18235.1; diterpene synthase [Taiwania cryptomerioides]}	{sp|Q0JA82|KS1_ORYSJ; Ent-kaur-16-ene synthase, chloroplastic OS=Oryza sativa subsp. japonica GN=KS1 PE=1 SV=1}	{NA}	{PF03936:Terpene synthase family, metal binding domain}
i3_LQ_P3Flower_c21896/f1p0/3099	{AOG18235.1; diterpene synthase [Taiwania cryptomerioides]}	{sp|Q0JA82|KS1_ORYSJ; Ent-kaur-16-ene synthase, chloroplastic OS=Oryza sativa subsp. japonica GN=KS1 PE=1 SV=1}	{NA}	{PF01397:Terpene synthase, N-terminal domain PF03936:Terpene synthase family, metal binding domain}
i3_LQ_P3Flower_c23596/f1p0/3084	{AFN21429.1; terpene synthase [Callitropsis nootkatensis]}	{sp|O81086|TPSD1_ABIGR; Alpha-bisabolene synthase OS=Abies grandis GN=ag1 PE=1 SV=1}	{NA}	{PF03936:Terpene synthase family, metal binding domain}
i3_LQ_P3Flower_c23780/f1p4/3752	{AOG18235.1; diterpene synthase [Taiwania cryptomerioides]}	{sp|Q0JA82|KS1_ORYSJ; Ent-kaur-16-ene synthase, chloroplastic OS=Oryza sativa subsp. japonica GN=KS1 PE=1 SV=1}	{NA}	{PF03936:Terpene synthase family, metal binding domain}
i3_LQ_P3Flower_c24912/f1p0/3385	{AOG18235.1; diterpene synthase [Taiwania cryptomerioides]}	{sp|J9QS23|TPS9_SELML; Copalyl diphosphate synthase 1 OS=Selaginella moellendorffii GN=CPS1 PE=1 SV=1}	{NA}	{PF00432:Prenyltransferase and squalene oxidase repeat PF03936:Terpene synthase family, metal binding domain PF01397:Terpene synthase, N-terminal domain}
i3_LQ_P3Flower_c24985/f1p43/3100	{AOG18237.1; diterpene synthase [Taiwania cryptomerioides]}	{sp|F4I4K5|LPR1_ARATH; Multicopper oxidase LPR1 OS=Arabidopsis thaliana GN=LPR1 PE=2 SV=1}	{NA}	{NA}
i3_LQ_P3Flower_c25112/f1p0/3342	{AOG18235.1; diterpene synthase [Taiwania cryptomerioides]}	{sp|Q0JA82|KS1_ORYSJ; Ent-kaur-16-ene synthase, chloroplastic OS=Oryza sativa subsp. japonica GN=KS1 PE=1 SV=1}	{NA}	{PF01397:Terpene synthase, N-terminal domain PF00432:Prenyltransferase and squalene oxidase repeat}
i3_LQ_P3Flower_c25634/f1p0/3355	{AOG18235.1; diterpene synthase [Taiwania cryptomerioides]}	{sp|Q0JA82|KS1_ORYSJ; Ent-kaur-16-ene synthase, chloroplastic OS=Oryza sativa subsp. japonica GN=KS1 PE=1 SV=1}	{NA}	{PF01397:Terpene synthase, N-terminal domain PF03936:Terpene synthase family, metal binding domain}
i3_LQ_P3Flower_c25733/f1p5/3236	{AOG18235.1; diterpene synthase [Taiwania cryptomerioides]}	{sp|J9QS23|TPS9_SELML; Copalyl diphosphate synthase 1 OS=Selaginella moellendorffii GN=CPS1 PE=1 SV=1}	{NA}	{PF01397:Terpene synthase, N-terminal domain PF03936:Terpene synthase family, metal binding domain PF00432:Prenyltransferase and squalene oxidase repeat}
i3_LQ_P3Flower_c28040/f1p0/3215	{AOG18231.1; diterpene synthase [Taiwania cryptomerioides]}	{sp|J9QS23|TPS9_SELML; Copalyl diphosphate synthase 1 OS=Selaginella moellendorffii GN=CPS1 PE=1 SV=1}	{NA}	{PF00432:Prenyltransferase and squalene oxidase repeat PF01397:Terpene synthase, N-terminal domain}
i3_LQ_P3Flower_c30841/f1p0/3090	{AOG18235.1; diterpene synthase [Taiwania cryptomerioides]}	{sp|J9QS23|TPS9_SELML; Copalyl diphosphate synthase 1 OS=Selaginella moellendorffii GN=CPS1 PE=1 SV=1}	{NA}	{PF01397:Terpene synthase, N-terminal domain PF00432:Prenyltransferase and squalene oxidase repeat PF03936:Terpene synthase family, metal binding domain}
i3_LQ_P3Flower_c31510/f1p0/3031	{AOG18235.1; diterpene synthase [Taiwania cryptomerioides]}	{sp|J9QS23|TPS9_SELML; Copalyl diphosphate synthase 1 OS=Selaginella moellendorffii GN=CPS1 PE=1 SV=1}	{NA}	{PF00432:Prenyltransferase and squalene oxidase repeat PF03936:Terpene synthase family, metal binding domain PF01397:Terpene synthase, N-terminal domain}
i3_LQ_P3Flower_c34016/f1p19/3208	{AOG18235.1; diterpene synthase [Taiwania cryptomerioides]}	{sp|J9QS23|TPS9_SELML; Copalyl diphosphate synthase 1 OS=Selaginella moellendorffii GN=CPS1 PE=1 SV=1}	{NA}	{PF03936:Terpene synthase family, metal binding domain PF00432:Prenyltransferase and squalene oxidase repeat PF01397:Terpene synthase, N-terminal domain}
i3_LQ_P3Flower_c34249/f1p0/3309	{BAC92722.1; limonene/borneol synthase [Chamaecyparis obtusa]}	{sp|C7ASI9|3CAR1_PICGL; Carene synthase, chloroplastic OS=Picea glauca GN=3CAR PE=3 SV=2}	{NA}	{PF03936:Terpene synthase family, metal binding domain}
i3_LQ_P3Flower_c3559/f1p3/3131	{AOG18235.1; diterpene synthase [Taiwania cryptomerioides]}	{sp|Q0JA82|KS1_ORYSJ; Ent-kaur-16-ene synthase, chloroplastic OS=Oryza sativa subsp. japonica GN=KS1 PE=1 SV=1}	{NA}	{PF00432:Prenyltransferase and squalene oxidase repeat}
i3_LQ_P3Flower_c3666/f1p2/3081	{ADL14246.1; pimara-8(14),15-diene synthase [Taiwania cryptomerioides]}	{sp|H8ZM71|ISO_ABIBA; Bifunctional isopimaradiene synthase, chloroplastic (Fragment) OS=Abies balsamea GN=TPS-ISO PE=1 SV=1}	{NA}	{PF03936:Terpene synthase family, metal binding domain PF01397:Terpene synthase, N-terminal domain}
i3_LQ_P3Flower_c38910/f1p0/3003	{AFN21429.1; terpene synthase [Callitropsis nootkatensis]}	{sp|O81086|TPSD1_ABIGR; Alpha-bisabolene synthase OS=Abies grandis GN=ag1 PE=1 SV=1}	{NA}	{PF03936:Terpene synthase family, metal binding domain}
i3_LQ_P3Flower_c4289/f1p7/3755	{AOG18235.1; diterpene synthase [Taiwania cryptomerioides]}	{sp|Q0JA82|KS1_ORYSJ; Ent-kaur-16-ene synthase, chloroplastic OS=Oryza sativa subsp. japonica GN=KS1 PE=1 SV=1}	{NA}	{PF01397:Terpene synthase, N-terminal domain PF00432:Prenyltransferase and squalene oxidase repeat}
i3_LQ_P3Flower_c4455/f1p0/3362	{AOG18235.1; diterpene synthase [Taiwania cryptomerioides]}	{sp|Q0JA82|KS1_ORYSJ; Ent-kaur-16-ene synthase, chloroplastic OS=Oryza sativa subsp. japonica GN=KS1 PE=1 SV=1}	{NA}	{PF00432:Prenyltransferase and squalene oxidase repeat PF01397:Terpene synthase, N-terminal domain}
i3_LQ_P3Flower_c6352/f1p0/3879	{AFN21429.1; terpene synthase [Callitropsis nootkatensis]}	{sp|O81086|TPSD1_ABIGR; Alpha-bisabolene synthase OS=Abies grandis GN=ag1 PE=1 SV=1}	{NA}	{NA}
i3_LQ_P3Flower_c8457/f1p0/3453	{AOG18231.1; diterpene synthase [Taiwania cryptomerioides]}	{sp|J9QS23|TPS9_SELML; Copalyl diphosphate synthase 1 OS=Selaginella moellendorffii GN=CPS1 PE=1 SV=1}	{NA}	{PF01397:Terpene synthase, N-terminal domain PF00432:Prenyltransferase and squalene oxidase repeat}
i3_LQ_P3Flower_c9320/f1p10/3222	{AOG18235.1; diterpene synthase [Taiwania cryptomerioides]}	{sp|Q0JA82|KS1_ORYSJ; Ent-kaur-16-ene synthase, chloroplastic OS=Oryza sativa subsp. japonica GN=KS1 PE=1 SV=1}	{NA}	{PF01397:Terpene synthase, N-terminal domain PF00432:Prenyltransferase and squalene oxidase repeat}
i3_LQ_P3Flower_c9455/f1p0/3111	{AOG18229.1; copalyl pyrophosphate synthase-like protein [Taiwania cryptomerioides]}	{sp|Q675L4|TPSD1_PICAB; Bifunctional levopimaradiene synthase, chloroplastic OS=Picea abies GN=TPS-LAS PE=2 SV=1}	{NA}	{PF00432:Prenyltransferase and squalene oxidase repeat PF03936:Terpene synthase family, metal binding domain PF01397:Terpene synthase, N-terminal domain}
i3_LQ_P3Flower_c9922/f1p0/3376	{AOG18231.1; diterpene synthase [Taiwania cryptomerioides]}	{sp|J9QS23|TPS9_SELML; Copalyl diphosphate synthase 1 OS=Selaginella moellendorffii GN=CPS1 PE=1 SV=1}	{NA}	{PF01397:Terpene synthase, N-terminal domain PF00432:Prenyltransferase and squalene oxidase repeat}
i4_LQ_P3Flower_c4328/f1p8/4472	{AOG18235.1; diterpene synthase [Taiwania cryptomerioides]}	{sp|Q947C4|TPSD1_GINBI; Bifunctional levopimaradiene synthase, chloroplastic OS=Ginkgo biloba GN=LPS PE=1 SV=1}	{NA}	{PF01397:Terpene synthase, N-terminal domain PF03936:Terpene synthase family, metal binding domain}
i4_LQ_P3Flower_c4415/f1p0/4021	{AIU94289.1; (E,E) farnesol synthase [Ginkgo biloba]}	{sp|O81086|TPSD1_ABIGR; Alpha-bisabolene synthase OS=Abies grandis GN=ag1 PE=1 SV=1}	{NA}	{PF00432:Prenyltransferase and squalene oxidase repeat PF01397:Terpene synthase, N-terminal domain PF01397:Terpene synthase, N-terminal domain PF03936:Terpene synthase family, metal binding domain}
i4_LQ_P3Flower_c802/f1p0/4271	{AFN21429.1; terpene synthase [Callitropsis nootkatensis]}	{sp|O64404|TPSD4_ABIGR; Delta-selinene synthase OS=Abies grandis GN=ag4 PE=1 SV=1}	{NA}	{PF03936:Terpene synthase family, metal binding domain}
i5_LQ_P3Flower_c219/f1p0/5525	{AOG18229.1; copalyl pyrophosphate synthase-like protein [Taiwania cryptomerioides]}	{sp|M4HYC6|TPSD2_PINCO; Bifunctional levopimaradiene synthase, chloroplastic OS=Pinus contorta GN=TPS-LAS2 PE=1 SV=1}	{NA}	{PF01397:Terpene synthase, N-terminal domain}
i5_LQ_P3Flower_c703/f1p0/5139	{AOG18235.1; diterpene synthase [Taiwania cryptomerioides]}	{sp|J9QS23|TPS9_SELML; Copalyl diphosphate synthase 1 OS=Selaginella moellendorffii GN=CPS1 PE=1 SV=1}	{NA}	{PF01397:Terpene synthase, N-terminal domain PF00432:Prenyltransferase and squalene oxidase repeat PF03936:Terpene synthase family, metal binding domain}

## Sheet: GenBank_accession number
Species	Accession number
Arabidopsis thaliana	AAO85539
Cucumis sativus	Q66PX9
Solanum lycopersicum	NP_001234766
Vitis vinifera	AAS66358
Solanum lycopersicum	NP_001317027
Nicotiana tabacum	AAA19216
Santalum album	ACF24767
Vitis vinifera	AAS79352
Solanum lycopersicum	NP_001308094
Nicotiana suaveolens	ABP88782
Arabidopsis thaliana	AAD03382
Salvia fruticose	ABH07677
Populus alba	BAD98243
Malus domestica	AAO22848
Pyrus communis	AAT70237
Vitis vinifera	ADR74208
Solanum lycopersicum	NP_001234008
Solanum lycopersicum	BAA84918
Oryza sativa	Q6ET36
Arabidopsis thaliana	AAO85533
Solanum lycopersicum	NP_001306121
Antirrhinum majus	AAO42614
Antirrhinum majus	ABR24417
Vitis vinifera	ADR74212
Camellia sinensis	KY033151/ARQ20729
Abies grandis	AAC24192
Pinus taeda	Q84KL5
Pinus taeda	Q84KL4
Picea abies	AAS47693
Picea abies	AAS47697
Picea abies	AAO73863
Abies grandis	AAB70907
Pseudotsuga menziesii	AAX07265
Solanum lycopersicum	NP_001307929
Solanum lycopersicum	NP_001234629
Clarkia concinna	AAD19839
Clarkia breweri	AAC49395
Solanum lycopersicum	AEP82765
