# Supplementary material for: Characterization and Analysis of the Full-Length Transcriptomes of Multiple Organs in Pseudotaxus chienii (W.C.Cheng) W.C.Cheng
Source: Int J Mol Sci. 2020 Jun 17;21(12):4305. doi: 10.3390/ijms21124305 (PMC7352595; doi:10.3390/ijms21124305)
Supplement: Supplementary file 1 [file ijms-21-04305-s001.zip › Supplementary Files/Table S17.xlsx]

## Sheet: Sheet1
Table S17. Statistics of the cytochrome P450 (CYP450) gene family.
root
Gene_id	{nr}	{SwissProt}	{KOG}	{pfam}
i0_LQ_PC3Root_c1143/f1p0/480	{AKH41023.1; cytochrome P450 CYP76AA23 [Thuja plicata]}	{sp|O64637|C76C2_ARATH; Cytochrome P450 76C2 OS=Arabidopsis thaliana GN=CYP76C2 PE=2 SV=1}	{At2g45570; KOG0156 Cytochrome P450 CYP2 subfamily Q Secondary metabolites biosynthesis, transport and catabolism ;}	{PF00067:Cytochrome P450}
i0_LQ_PC3Root_c2996/f1p4/475	{AKH04261.1; putative hydroxylase [Taxus baccata]}	{sp|I7C6E8|C7A52_PANGI; Beta-amyrin 28-oxidase OS=Panax ginseng PE=2 SV=1}	{At2g42850; KOG0157 Cytochrome P450 CYP4/CYP19/CYP26 subfamilies QI Secondary metabolites biosynthesis, transport and catabolism ; Lipid transport and metabolism ;}	{PF00067:Cytochrome P450}
i1_HQ_PC3Root_c10248/f2p0/1774	{XP_011627781.1; PREDICTED: cytochrome P450 82C2 [Amborella trichopoda]}	{sp|Q9SZ46|C82C4_ARATH; Cytochrome P450 82C4 OS=Arabidopsis thaliana GN=CYP82C4 PE=2 SV=1}	{At4g31940; KOG0156 Cytochrome P450 CYP2 subfamily Q Secondary metabolites biosynthesis, transport and catabolism ;}	{PF00067:Cytochrome P450}
i1_HQ_PC3Root_c10425/f3p0/1880	{XP_010265149.1; PREDICTED: cytokinin hydroxylase-like [Nelumbo nucifera]}	{sp|Q9FF18|C7351_ARATH; Cytokinin hydroxylase OS=Arabidopsis thaliana GN=CYP735A1 PE=1 SV=1}	{At5g38450; KOG0157 Cytochrome P450 CYP4/CYP19/CYP26 subfamilies QI Secondary metabolites biosynthesis, transport and catabolism ; Lipid transport and metabolism ;}	{PF00067:Cytochrome P450}
i1_HQ_PC3Root_c11094/f2p12/1769	{JAT42811.1; putative cytochrome P450 4d20 [Anthurium amnicola]}	{sp|Q27589|CP4D2_DROME; Cytochrome P450 4d2 OS=Drosophila melanogaster GN=Cyp4d2 PE=2 SV=2}	{7290280; KOG0157 Cytochrome P450 CYP4/CYP19/CYP26 subfamilies QI Secondary metabolites biosynthesis, transport and catabolism ; Lipid transport and metabolism ;}	{PF00067:Cytochrome P450}
i1_HQ_PC3Root_c11395/f4p2/1839	{AAS89065.2; taxoid 2-alpha-hydroxylase [Taxus canadensis]}	{sp|Q6JTJ0|T7H_TAXCU; Taxoid 7-beta-hydroxylase OS=Taxus cuspidata PE=1 SV=1}	{At2g42850; KOG0157 Cytochrome P450 CYP4/CYP19/CYP26 subfamilies QI Secondary metabolites biosynthesis, transport and catabolism ; Lipid transport and metabolism ;}	{PF00067:Cytochrome P450}
i1_HQ_PC3Root_c1175/f8p0/1888	{Q9AXM6.1; RecName: Full=Taxane 10-beta-hydroxylase; AltName: Full=5-alpha-taxadienol-10-beta-hydroxylase; AltName: Full=Cytochrome P450 725A1}	{sp|Q9AXM6|T10H_TAXCU; Taxane 10-beta-hydroxylase OS=Taxus cuspidata GN=CYP725A1 PE=1 SV=1}	{At5g36110; KOG0157 Cytochrome P450 CYP4/CYP19/CYP26 subfamilies QI Secondary metabolites biosynthesis, transport and catabolism ; Lipid transport and metabolism ;}	{PF00067:Cytochrome P450}
i1_HQ_PC3Root_c12018/f2p8/1814	{Q50EK3.1; RecName: Full=Cytochrome P450 704C1; AltName: Full=Cytochrome P450 CYPD [Pinus taeda]}	{sp|Q50EK3|C04C1_PINTA; Cytochrome P450 704C1 OS=Pinus taeda GN=CYP704C1 PE=2 SV=1}	{At2g45510; KOG0157 Cytochrome P450 CYP4/CYP19/CYP26 subfamilies QI Secondary metabolites biosynthesis, transport and catabolism ; Lipid transport and metabolism ;}	{PF00067:Cytochrome P450}
i1_HQ_PC3Root_c1243/f6p0/1738	{Q9AXM6.1; RecName: Full=Taxane 10-beta-hydroxylase; AltName: Full=5-alpha-taxadienol-10-beta-hydroxylase; AltName: Full=Cytochrome P450 725A1}	{sp|Q9AXM6|T10H_TAXCU; Taxane 10-beta-hydroxylase OS=Taxus cuspidata GN=CYP725A1 PE=1 SV=1}	{At5g36110; KOG0157 Cytochrome P450 CYP4/CYP19/CYP26 subfamilies QI Secondary metabolites biosynthesis, transport and catabolism ; Lipid transport and metabolism ;}	{PF00067:Cytochrome P450}
i1_HQ_PC3Root_c12431/f2p0/2010	{AKH41025.1; cytochrome P450 CYP76AA25 [Thuja plicata]}	{sp|D1MI46|C76BA_SWEMU; Geraniol 8-hydroxylase OS=Swertia mussotii GN=CYP76B10 PE=1 SV=1}	{At2g45560; KOG0156 Cytochrome P450 CYP2 subfamily Q Secondary metabolites biosynthesis, transport and catabolism ;}	{PF00067:Cytochrome P450}
i1_HQ_PC3Root_c1274/f9p0/1856	{AKH04261.1; putative hydroxylase [Taxus baccata]}	{sp|Q50EK0|C16B2_PICSI; Cytochrome P450 716B2 OS=Picea sitchensis GN=CYP716B2 PE=2 SV=1}	{At5g36110; KOG0157 Cytochrome P450 CYP4/CYP19/CYP26 subfamilies QI Secondary metabolites biosynthesis, transport and catabolism ; Lipid transport and metabolism ;}	{PF00067:Cytochrome P450}
i1_HQ_PC3Root_c1405/f5p2/1670	{Q9AXM6.1; RecName: Full=Taxane 10-beta-hydroxylase; AltName: Full=5-alpha-taxadienol-10-beta-hydroxylase; AltName: Full=Cytochrome P450 725A1}	{sp|Q9AXM6|T10H_TAXCU; Taxane 10-beta-hydroxylase OS=Taxus cuspidata GN=CYP725A1 PE=1 SV=1}	{At2g42850; KOG0157 Cytochrome P450 CYP4/CYP19/CYP26 subfamilies QI Secondary metabolites biosynthesis, transport and catabolism ; Lipid transport and metabolism ;}	{PF00067:Cytochrome P450}
i1_HQ_PC3Root_c1423/f8p0/1773	{AKH04261.1; putative hydroxylase [Taxus baccata]}	{sp|Q50EK1|C16B1_PICSI; Cytochrome P450 716B1 OS=Picea sitchensis GN=CYP716B1 PE=2 SV=1}	{At5g36110; KOG0157 Cytochrome P450 CYP4/CYP19/CYP26 subfamilies QI Secondary metabolites biosynthesis, transport and catabolism ; Lipid transport and metabolism ;}	{PF00067:Cytochrome P450}
i1_HQ_PC3Root_c14617/f20p0/1654	{Q50EK6.1; RecName: Full=Abietadienol/abietadienal oxidase; Short=PtAO; AltName: Full=Cytochrome P450 720B1; AltName: Full=Cytochrome P450 CYPA}	{sp|Q50EK6|C72B1_PINTA; Abietadienol/abietadienal oxidase OS=Pinus taeda GN=CYP720B1 PE=1 SV=1}	{At1g73340; KOG0157 Cytochrome P450 CYP4/CYP19/CYP26 subfamilies QI Secondary metabolites biosynthesis, transport and catabolism ; Lipid transport and metabolism ;}	{PF00067:Cytochrome P450}
i1_HQ_PC3Root_c14701/f11p8/1986	{Q9AXM6.1; RecName: Full=Taxane 10-beta-hydroxylase; AltName: Full=5-alpha-taxadienol-10-beta-hydroxylase; AltName: Full=Cytochrome P450 725A1}	{sp|Q9AXM6|T10H_TAXCU; Taxane 10-beta-hydroxylase OS=Taxus cuspidata GN=CYP725A1 PE=1 SV=1}	{At5g36110; KOG0157 Cytochrome P450 CYP4/CYP19/CYP26 subfamilies QI Secondary metabolites biosynthesis, transport and catabolism ; Lipid transport and metabolism ;}	{PF00067:Cytochrome P450}
i1_HQ_PC3Root_c14704/f8p0/1920	{AKH41021.1; cytochrome P450 CYP76AA21 [Thuja plicata]}	{sp|O64637|C76C2_ARATH; Cytochrome P450 76C2 OS=Arabidopsis thaliana GN=CYP76C2 PE=2 SV=1}	{At2g45570; KOG0156 Cytochrome P450 CYP2 subfamily Q Secondary metabolites biosynthesis, transport and catabolism ;}	{PF00067:Cytochrome P450}
i1_HQ_PC3Root_c14738/f7p0/1849	{AKH41022.1; cytochrome P450 CYP76AA22 [Thuja plicata]}	{sp|D1MI46|C76BA_SWEMU; Geraniol 8-hydroxylase OS=Swertia mussotii GN=CYP76B10 PE=1 SV=1}	{At2g45580; KOG0156 Cytochrome P450 CYP2 subfamily Q Secondary metabolites biosynthesis, transport and catabolism ;}	{PF00067:Cytochrome P450}
i1_HQ_PC3Root_c1518/f8p0/1887	{ACN40174.1; unknown [Picea sitchensis]}	{sp|H2DH18|C7A12_PANGI; Cytochrome P450 CYP736A12 OS=Panax ginseng PE=2 SV=1}	{At3g26310; KOG0156 Cytochrome P450 CYP2 subfamily Q Secondary metabolites biosynthesis, transport and catabolism ;}	{PF00067:Cytochrome P450}
i1_HQ_PC3Root_c1540/f7p0/1737	{XP_007028932.2; PREDICTED: cytochrome P450 93A3 [Theobroma cacao]}	{sp|O81973|C93A3_SOYBN; Cytochrome P450 93A3 OS=Glycine max GN=CYP93A3 PE=2 SV=1}	{At5g06900; KOG0156 Cytochrome P450 CYP2 subfamily Q Secondary metabolites biosynthesis, transport and catabolism ;}	{PF00067:Cytochrome P450 PF01445:Viral small hydrophobic protein}
i1_HQ_PC3Root_c1542/f6p0/1697	{AKH04261.1; putative hydroxylase [Taxus baccata]}	{sp|Q50EK0|C16B2_PICSI; Cytochrome P450 716B2 OS=Picea sitchensis GN=CYP716B2 PE=2 SV=1}	{At5g36110; KOG0157 Cytochrome P450 CYP4/CYP19/CYP26 subfamilies QI Secondary metabolites biosynthesis, transport and catabolism ; Lipid transport and metabolism ;}	{PF00067:Cytochrome P450}
i1_HQ_PC3Root_c1543/f10p0/1901	{ACN40389.1; unknown [Picea sitchensis]}	{sp|Q50EK4|C75A1_PINTA; Cytochrome P450 750A1 OS=Pinus taeda GN=CYP750A1 PE=2 SV=1}	{At5g07990; KOG0156 Cytochrome P450 CYP2 subfamily Q Secondary metabolites biosynthesis, transport and catabolism ;}	{PF00067:Cytochrome P450}
i1_HQ_PC3Root_c1575/f4p0/1956	{AKH41022.1; cytochrome P450 CYP76AA22 [Thuja plicata]}	{sp|O64637|C76C2_ARATH; Cytochrome P450 76C2 OS=Arabidopsis thaliana GN=CYP76C2 PE=2 SV=1}	{At2g45570; KOG0156 Cytochrome P450 CYP2 subfamily Q Secondary metabolites biosynthesis, transport and catabolism ;}	{PF00067:Cytochrome P450}
i1_HQ_PC3Root_c16291/f3p0/1879	{OAY45663.1; hypothetical protein MANES_07G081100 [Manihot esculenta]}	{sp|Q949P1|ABAH1_ARATH; Abscisic acid 8'-hydroxylase 1 OS=Arabidopsis thaliana GN=CYP707A1 PE=2 SV=1}	{At5g45340; KOG0157 Cytochrome P450 CYP4/CYP19/CYP26 subfamilies QI Secondary metabolites biosynthesis, transport and catabolism ; Lipid transport and metabolism ;}	{PF00067:Cytochrome P450}
i1_HQ_PC3Root_c16296/f3p1/2015	{ACN40389.1; unknown [Picea sitchensis]}	{sp|Q50EK4|C75A1_PINTA; Cytochrome P450 750A1 OS=Pinus taeda GN=CYP750A1 PE=2 SV=1}	{At4g36220; KOG0156 Cytochrome P450 CYP2 subfamily Q Secondary metabolites biosynthesis, transport and catabolism ;}	{PF00067:Cytochrome P450}
i1_HQ_PC3Root_c1631/f5p0/1761	{AKH04261.1; putative hydroxylase [Taxus baccata]}	{sp|Q50EK1|C16B1_PICSI; Cytochrome P450 716B1 OS=Picea sitchensis GN=CYP716B1 PE=2 SV=1}	{At5g36110; KOG0157 Cytochrome P450 CYP4/CYP19/CYP26 subfamilies QI Secondary metabolites biosynthesis, transport and catabolism ; Lipid transport and metabolism ;}	{PF00067:Cytochrome P450}
i1_HQ_PC3Root_c16334/f3p8/1790	{AKH41026.1; cytochrome P450 CYP76AA26 [Thuja plicata]}	{sp|Q8VWZ7|C76B6_CATRO; Geraniol 8-hydroxylase OS=Catharanthus roseus GN=CYP76B6 PE=1 SV=1}	{At2g45550; KOG0156 Cytochrome P450 CYP2 subfamily Q Secondary metabolites biosynthesis, transport and catabolism ;}	{PF00067:Cytochrome P450}
i1_HQ_PC3Root_c16351/f4p0/1791	{AKH41022.1; cytochrome P450 CYP76AA22 [Thuja plicata]}	{sp|D1MI46|C76BA_SWEMU; Geraniol 8-hydroxylase OS=Swertia mussotii GN=CYP76B10 PE=1 SV=1}	{At2g45580; KOG0156 Cytochrome P450 CYP2 subfamily Q Secondary metabolites biosynthesis, transport and catabolism ;}	{PF00067:Cytochrome P450}
i1_HQ_PC3Root_c16356/f3p42/1611	{AIK01723.1; CYP720B1v1 [Pinus banksiana]}	{sp|Q50EK6|C72B1_PINTA; Abietadienol/abietadienal oxidase OS=Pinus taeda GN=CYP720B1 PE=1 SV=1}	{At1g73340; KOG0157 Cytochrome P450 CYP4/CYP19/CYP26 subfamilies QI Secondary metabolites biosynthesis, transport and catabolism ; Lipid transport and metabolism ;}	{PF00067:Cytochrome P450}
i1_HQ_PC3Root_c1659/f8p4/1962	{ACN40389.1; unknown [Picea sitchensis]}	{sp|Q50EK4|C75A1_PINTA; Cytochrome P450 750A1 OS=Pinus taeda GN=CYP750A1 PE=2 SV=1}	{At5g06900; KOG0156 Cytochrome P450 CYP2 subfamily Q Secondary metabolites biosynthesis, transport and catabolism ;}	{PF00067:Cytochrome P450}
i1_HQ_PC3Root_c16646/f2p2/1657	{AAT47183.1; taxoid 10-beta hydroxylase [Taxus cuspidata]}	{sp|Q9AXM6|T10H_TAXCU; Taxane 10-beta-hydroxylase OS=Taxus cuspidata GN=CYP725A1 PE=1 SV=1}	{At2g42850; KOG0157 Cytochrome P450 CYP4/CYP19/CYP26 subfamilies QI Secondary metabolites biosynthesis, transport and catabolism ; Lipid transport and metabolism ;}	{PF00067:Cytochrome P450}
i1_HQ_PC3Root_c16684/f2p23/1837	{Q9AXM6.1; RecName: Full=Taxane 10-beta-hydroxylase; AltName: Full=5-alpha-taxadienol-10-beta-hydroxylase; AltName: Full=Cytochrome P450 725A1}	{sp|Q9AXM6|T10H_TAXCU; Taxane 10-beta-hydroxylase OS=Taxus cuspidata GN=CYP725A1 PE=1 SV=1}	{At2g42850; KOG0157 Cytochrome P450 CYP4/CYP19/CYP26 subfamilies QI Secondary metabolites biosynthesis, transport and catabolism ; Lipid transport and metabolism ;}	{PF02970:Tubulin binding cofactor A PF00067:Cytochrome P450}
i1_HQ_PC3Root_c16822/f2p29/1666	{AKH41027.1; cytochrome P450 CYP76Z2 [Thuja plicata]}	{sp|Q9SBQ9|F3PH_PETHY; Flavonoid 3'-monooxygenase OS=Petunia hybrida GN=CYP75B2 PE=2 SV=1}	{At2g45570; KOG0156 Cytochrome P450 CYP2 subfamily Q Secondary metabolites biosynthesis, transport and catabolism ;}	{PF00067:Cytochrome P450}
i1_HQ_PC3Root_c1716/f3p12/1883	{ERM94634.1; hypothetical protein AMTR_s00011p00192370 [Amborella trichopoda]}	{sp|Q9C5Y2|KAO2_ARATH; Ent-kaurenoic acid oxidase 2 OS=Arabidopsis thaliana GN=KAO2 PE=2 SV=2}	{At2g32440; KOG0157 Cytochrome P450 CYP4/CYP19/CYP26 subfamilies QI Secondary metabolites biosynthesis, transport and catabolism ; Lipid transport and metabolism ;}	{PF00067:Cytochrome P450}
i1_HQ_PC3Root_c1811/f7p3/1967	{Q9AXM6.1; RecName: Full=Taxane 10-beta-hydroxylase; AltName: Full=5-alpha-taxadienol-10-beta-hydroxylase; AltName: Full=Cytochrome P450 725A1}	{sp|Q9AXM6|T10H_TAXCU; Taxane 10-beta-hydroxylase OS=Taxus cuspidata GN=CYP725A1 PE=1 SV=1}	{At5g36110; KOG0157 Cytochrome P450 CYP4/CYP19/CYP26 subfamilies QI Secondary metabolites biosynthesis, transport and catabolism ; Lipid transport and metabolism ;}	{PF00067:Cytochrome P450}
i1_HQ_PC3Root_c1821/f3p0/1741	{AKH04263.1; putative hydroxylase [Taxus baccata]}	{sp|H2DH22|C7A10_PANGI; Cytochrome P450 CYP73A100 OS=Panax ginseng PE=2 SV=1}	{At2g30490; KOG0156 Cytochrome P450 CYP2 subfamily Q Secondary metabolites biosynthesis, transport and catabolism ;}	{PF00067:Cytochrome P450}
i1_HQ_PC3Root_c1836/f9p0/1548	{ABR16049.1; unknown [Picea sitchensis]}	{sp|P48417|CP74_LINUS; Allene oxide synthase, chloroplastic OS=Linum usitatissimum GN=CYP74A PE=1 SV=1}	{NA}	{PF00067:Cytochrome P450}
i1_HQ_PC3Root_c1851/f6p0/1787	{ABR16897.1; unknown [Picea sitchensis]}	{sp|P98188|C94A2_VICSA; Cytochrome P450 94A2 OS=Vicia sativa GN=CYP94A2 PE=2 SV=1}	{At1g34540; KOG0157 Cytochrome P450 CYP4/CYP19/CYP26 subfamilies QI Secondary metabolites biosynthesis, transport and catabolism ; Lipid transport and metabolism ;}	{PF00067:Cytochrome P450}
i1_HQ_PC3Root_c2089/f4p2/1604	{Q9AXM6.1; RecName: Full=Taxane 10-beta-hydroxylase; AltName: Full=5-alpha-taxadienol-10-beta-hydroxylase; AltName: Full=Cytochrome P450 725A1}	{sp|Q9AXM6|T10H_TAXCU; Taxane 10-beta-hydroxylase OS=Taxus cuspidata GN=CYP725A1 PE=1 SV=1}	{At5g36110; KOG0157 Cytochrome P450 CYP4/CYP19/CYP26 subfamilies QI Secondary metabolites biosynthesis, transport and catabolism ; Lipid transport and metabolism ;}	{PF00067:Cytochrome P450}
i1_HQ_PC3Root_c2150/f3p27/1951	{XP_011655840.1; PREDICTED: cytochrome P450 77A3-like [Cucumis sativus]}	{sp|Q9LZ31|C77A4_ARATH; Cytochrome P450 77A4 OS=Arabidopsis thaliana GN=CYP77A4 PE=2 SV=1}	{At5g04660; KOG0156 Cytochrome P450 CYP2 subfamily Q Secondary metabolites biosynthesis, transport and catabolism ;}	{PF00067:Cytochrome P450}
i1_HQ_PC3Root_c2177/f3p15/1746	{ABK25130.1; unknown [Picea sitchensis]}	{sp|O48786|C734A_ARATH; Cytochrome P450 734A1 OS=Arabidopsis thaliana GN=CYP734A1 PE=2 SV=1}	{At2g26710; KOG0157 Cytochrome P450 CYP4/CYP19/CYP26 subfamilies QI Secondary metabolites biosynthesis, transport and catabolism ; Lipid transport and metabolism ;}	{PF00067:Cytochrome P450}
i1_HQ_PC3Root_c2238/f3p2/1690	{JAT53504.1; Cytochrome P450 3A24, partial [Anthurium amnicola]}	{sp|Q9ZW95|C7352_ARATH; Cytokinin hydroxylase OS=Arabidopsis thaliana GN=CYP735A2 PE=1 SV=1}	{At1g67110; KOG0157 Cytochrome P450 CYP4/CYP19/CYP26 subfamilies QI Secondary metabolites biosynthesis, transport and catabolism ; Lipid transport and metabolism ;}	{PF00067:Cytochrome P450}
i1_HQ_PC3Root_c2254/f2p5/1778	{XP_010934782.1; PREDICTED: cytokinin hydroxylase [Elaeis guineensis]}	{sp|Q2QYH7|C14C2_ORYSJ; Cytochrome P450 714C2 OS=Oryza sativa subsp. japonica GN=CYP714C2 PE=2 SV=1}	{At5g38450; KOG0157 Cytochrome P450 CYP4/CYP19/CYP26 subfamilies QI Secondary metabolites biosynthesis, transport and catabolism ; Lipid transport and metabolism ;}	{PF00067:Cytochrome P450}
i1_HQ_PC3Root_c2341/f2p1/1899	{ABR16435.1; unknown [Picea sitchensis]}	{sp|O49858|C82A3_SOYBN; Cytochrome P450 82A3 OS=Glycine max GN=CYP82A3 PE=2 SV=1}	{At4g31940; KOG0156 Cytochrome P450 CYP2 subfamily Q Secondary metabolites biosynthesis, transport and catabolism ;}	{PF00067:Cytochrome P450}
i1_HQ_PC3Root_c2352/f2p0/1659	{Q9AXM6.1; RecName: Full=Taxane 10-beta-hydroxylase; AltName: Full=5-alpha-taxadienol-10-beta-hydroxylase; AltName: Full=Cytochrome P450 725A1}	{sp|Q9AXM6|T10H_TAXCU; Taxane 10-beta-hydroxylase OS=Taxus cuspidata GN=CYP725A1 PE=1 SV=1}	{At2g42850; KOG0157 Cytochrome P450 CYP4/CYP19/CYP26 subfamilies QI Secondary metabolites biosynthesis, transport and catabolism ; Lipid transport and metabolism ;}	{PF00067:Cytochrome P450}
i1_HQ_PC3Root_c2400/f2p1/1964	{ADE76383.1; unknown [Picea sitchensis]}	{sp|Q50EK4|C75A1_PINTA; Cytochrome P450 750A1 OS=Pinus taeda GN=CYP750A1 PE=2 SV=1}	{At5g06900; KOG0156 Cytochrome P450 CYP2 subfamily Q Secondary metabolites biosynthesis, transport and catabolism ;}	{PF00067:Cytochrome P450}
i1_HQ_PC3Root_c2407/f9p14/1841	{XP_006858796.1; PREDICTED: isoflavone 3'-hydroxylase [Amborella trichopoda]}	{sp|Q9SZ46|C82C4_ARATH; Cytochrome P450 82C4 OS=Arabidopsis thaliana GN=CYP82C4 PE=2 SV=1}	{At4g31940; KOG0156 Cytochrome P450 CYP2 subfamily Q Secondary metabolites biosynthesis, transport and catabolism ;}	{PF00067:Cytochrome P450}
i1_HQ_PC3Root_c2424/f4p5/1707	{OMO60806.1; Cytochrome P450 [Corchorus olitorius]}	{sp|Q6WG30|T5H_TAXCU; Taxadiene 5-alpha hydroxylase OS=Taxus cuspidata PE=1 SV=2}	{At2g42850; KOG0157 Cytochrome P450 CYP4/CYP19/CYP26 subfamilies QI Secondary metabolites biosynthesis, transport and catabolism ; Lipid transport and metabolism ;}	{PF00067:Cytochrome P450}
i1_HQ_PC3Root_c2489/f6p3/1929	{ACN39836.1; unknown [Picea sitchensis]}	{sp|Q50EK4|C75A1_PINTA; Cytochrome P450 750A1 OS=Pinus taeda GN=CYP750A1 PE=2 SV=1}	{At5g57260; KOG0156 Cytochrome P450 CYP2 subfamily Q Secondary metabolites biosynthesis, transport and catabolism ;}	{PF00745:Glutamyl-tRNAGlu reductase, dimerisation domain PF00067:Cytochrome P450}
i1_HQ_PC3Root_c2556/f3p3/1656	{XP_006854521.2; PREDICTED: abscisic acid 8'-hydroxylase 3 [Amborella trichopoda]}	{sp|Q9FH76|ABAH3_ARATH; Abscisic acid 8'-hydroxylase 3 OS=Arabidopsis thaliana GN=CYP707A3 PE=1 SV=1}	{At5g45340; KOG0157 Cytochrome P450 CYP4/CYP19/CYP26 subfamilies QI Secondary metabolites biosynthesis, transport and catabolism ; Lipid transport and metabolism ;}	{PF00067:Cytochrome P450}
i1_HQ_PC3Root_c2737/f7p0/1910	{AIK01730.1; CYP720B2 [Pinus contorta]}	{sp|Q50EK5|C72B2_PINTA; Cytochrome P450 720B2 OS=Pinus taeda GN=CYP720B2 PE=2 SV=1}	{At1g73340; KOG0157 Cytochrome P450 CYP4/CYP19/CYP26 subfamilies QI Secondary metabolites biosynthesis, transport and catabolism ; Lipid transport and metabolism ;}	{PF00067:Cytochrome P450}
i1_HQ_PC3Root_c2780/f3p0/1878	{ABK25130.1; unknown [Picea sitchensis]}	{sp|B9X287|C7346_ORYSJ; Cytochrome P450 734A6 OS=Oryza sativa subsp. japonica GN=CYP734A6 PE=2 SV=1}	{At2g26710; KOG0157 Cytochrome P450 CYP4/CYP19/CYP26 subfamilies QI Secondary metabolites biosynthesis, transport and catabolism ; Lipid transport and metabolism ;}	{PF00067:Cytochrome P450}
i1_HQ_PC3Root_c27819/f20p9/1737	{Q9AXM6.1; RecName: Full=Taxane 10-beta-hydroxylase; AltName: Full=5-alpha-taxadienol-10-beta-hydroxylase; AltName: Full=Cytochrome P450 725A1}	{sp|Q9AXM6|T10H_TAXCU; Taxane 10-beta-hydroxylase OS=Taxus cuspidata GN=CYP725A1 PE=1 SV=1}	{At5g36110; KOG0157 Cytochrome P450 CYP4/CYP19/CYP26 subfamilies QI Secondary metabolites biosynthesis, transport and catabolism ; Lipid transport and metabolism ;}	{PF00067:Cytochrome P450}
i1_HQ_PC3Root_c27820/f23p0/1669	{AFD32419.1; 10-beta-hydroxylase [Taxus x media]}	{sp|Q9AXM6|T10H_TAXCU; Taxane 10-beta-hydroxylase OS=Taxus cuspidata GN=CYP725A1 PE=1 SV=1}	{At2g42850; KOG0157 Cytochrome P450 CYP4/CYP19/CYP26 subfamilies QI Secondary metabolites biosynthesis, transport and catabolism ; Lipid transport and metabolism ;}	{PF00067:Cytochrome P450}
i1_HQ_PC3Root_c27829/f18p0/1759	{AAS89065.2; taxoid 2-alpha-hydroxylase [Taxus canadensis]}	{sp|Q6JTJ0|T7H_TAXCU; Taxoid 7-beta-hydroxylase OS=Taxus cuspidata PE=1 SV=1}	{At2g42850; KOG0157 Cytochrome P450 CYP4/CYP19/CYP26 subfamilies QI Secondary metabolites biosynthesis, transport and catabolism ; Lipid transport and metabolism ;}	{PF00067:Cytochrome P450}
i1_HQ_PC3Root_c27940/f5p0/1838	{AIK01723.1; CYP720B1v1 [Pinus banksiana]}	{sp|Q50EK6|C72B1_PINTA; Abietadienol/abietadienal oxidase OS=Pinus taeda GN=CYP720B1 PE=1 SV=1}	{At1g73340; KOG0157 Cytochrome P450 CYP4/CYP19/CYP26 subfamilies QI Secondary metabolites biosynthesis, transport and catabolism ; Lipid transport and metabolism ;}	{PF00067:Cytochrome P450}
i1_HQ_PC3Root_c27950/f5p0/1866	{XP_006858796.1; PREDICTED: isoflavone 3'-hydroxylase [Amborella trichopoda]}	{sp|Q9SZ46|C82C4_ARATH; Cytochrome P450 82C4 OS=Arabidopsis thaliana GN=CYP82C4 PE=2 SV=1}	{At4g31940; KOG0156 Cytochrome P450 CYP2 subfamily Q Secondary metabolites biosynthesis, transport and catabolism ;}	{PF00067:Cytochrome P450}
i1_HQ_PC3Root_c2812/f2p0/1760	{AKH41019.1; (+)-sabinene-3-hydroxylase [Thuja plicata]}	{sp|Q50EK4|C75A1_PINTA; Cytochrome P450 750A1 OS=Pinus taeda GN=CYP750A1 PE=2 SV=1}	{At2g45550; KOG0156 Cytochrome P450 CYP2 subfamily Q Secondary metabolites biosynthesis, transport and catabolism ;}	{PF00067:Cytochrome P450}
i1_HQ_PC3Root_c28153/f34p0/1829	{Q9AXM6.1; RecName: Full=Taxane 10-beta-hydroxylase; AltName: Full=5-alpha-taxadienol-10-beta-hydroxylase; AltName: Full=Cytochrome P450 725A1}	{sp|Q9AXM6|T10H_TAXCU; Taxane 10-beta-hydroxylase OS=Taxus cuspidata GN=CYP725A1 PE=1 SV=1}	{At5g36110; KOG0157 Cytochrome P450 CYP4/CYP19/CYP26 subfamilies QI Secondary metabolites biosynthesis, transport and catabolism ; Lipid transport and metabolism ;}	{PF00067:Cytochrome P450}
i1_HQ_PC3Root_c28189/f5p0/1949	{ADE76383.1; unknown [Picea sitchensis]}	{sp|Q50EK4|C75A1_PINTA; Cytochrome P450 750A1 OS=Pinus taeda GN=CYP750A1 PE=2 SV=1}	{At5g07990; KOG0156 Cytochrome P450 CYP2 subfamily Q Secondary metabolites biosynthesis, transport and catabolism ;}	{PF00067:Cytochrome P450}
i1_HQ_PC3Root_c2822/f6p0/1931	{AIK01725.1; CYP720B2 [Pinus banksiana]}	{sp|Q50EK5|C72B2_PINTA; Cytochrome P450 720B2 OS=Pinus taeda GN=CYP720B2 PE=2 SV=1}	{At1g73340; KOG0157 Cytochrome P450 CYP4/CYP19/CYP26 subfamilies QI Secondary metabolites biosynthesis, transport and catabolism ; Lipid transport and metabolism ;}	{PF00067:Cytochrome P450}
i1_HQ_PC3Root_c2823/f4p0/2001	{Q9AXM6.1; RecName: Full=Taxane 10-beta-hydroxylase; AltName: Full=5-alpha-taxadienol-10-beta-hydroxylase; AltName: Full=Cytochrome P450 725A1}	{sp|Q9AXM6|T10H_TAXCU; Taxane 10-beta-hydroxylase OS=Taxus cuspidata GN=CYP725A1 PE=1 SV=1}	{At5g36140; KOG0157 Cytochrome P450 CYP4/CYP19/CYP26 subfamilies QI Secondary metabolites biosynthesis, transport and catabolism ; Lipid transport and metabolism ;}	{PF00067:Cytochrome P450 PF05297:Herpesvirus latent membrane protein 1 (LMP1)}
i1_HQ_PC3Root_c28269/f37p0/1741	{AIK01730.1; CYP720B2 [Pinus contorta]}	{sp|Q50EK5|C72B2_PINTA; Cytochrome P450 720B2 OS=Pinus taeda GN=CYP720B2 PE=2 SV=1}	{At1g73340; KOG0157 Cytochrome P450 CYP4/CYP19/CYP26 subfamilies QI Secondary metabolites biosynthesis, transport and catabolism ; Lipid transport and metabolism ;}	{PF00067:Cytochrome P450}
i1_HQ_PC3Root_c2830/f4p11/1714	{Q6WG30.2; RecName: Full=Taxadiene 5-alpha hydroxylase}	{sp|Q6WG30|T5H_TAXCU; Taxadiene 5-alpha hydroxylase OS=Taxus cuspidata PE=1 SV=2}	{At2g42850; KOG0157 Cytochrome P450 CYP4/CYP19/CYP26 subfamilies QI Secondary metabolites biosynthesis, transport and catabolism ; Lipid transport and metabolism ;}	{PF00067:Cytochrome P450}
i1_HQ_PC3Root_c28330/f57p0/1798	{Q9AXM6.1; RecName: Full=Taxane 10-beta-hydroxylase; AltName: Full=5-alpha-taxadienol-10-beta-hydroxylase; AltName: Full=Cytochrome P450 725A1}	{sp|Q9AXM6|T10H_TAXCU; Taxane 10-beta-hydroxylase OS=Taxus cuspidata GN=CYP725A1 PE=1 SV=1}	{At5g36110; KOG0157 Cytochrome P450 CYP4/CYP19/CYP26 subfamilies QI Secondary metabolites biosynthesis, transport and catabolism ; Lipid transport and metabolism ;}	{PF00067:Cytochrome P450}
i1_HQ_PC3Root_c28441/f4p0/1791	{ACN40389.1; unknown [Picea sitchensis]}	{sp|Q50EK4|C75A1_PINTA; Cytochrome P450 750A1 OS=Pinus taeda GN=CYP750A1 PE=2 SV=1}	{At3g61040; KOG0156 Cytochrome P450 CYP2 subfamily Q Secondary metabolites biosynthesis, transport and catabolism ;}	{PF00067:Cytochrome P450}
i1_HQ_PC3Root_c2892/f5p2/1669	{Q9AXM6.1; RecName: Full=Taxane 10-beta-hydroxylase; AltName: Full=5-alpha-taxadienol-10-beta-hydroxylase; AltName: Full=Cytochrome P450 725A1}	{sp|Q9AXM6|T10H_TAXCU; Taxane 10-beta-hydroxylase OS=Taxus cuspidata GN=CYP725A1 PE=1 SV=1}	{At2g42850; KOG0157 Cytochrome P450 CYP4/CYP19/CYP26 subfamilies QI Secondary metabolites biosynthesis, transport and catabolism ; Lipid transport and metabolism ;}	{PF00067:Cytochrome P450}
i1_HQ_PC3Root_c2921/f2p0/1654	{ADE76383.1; unknown [Picea sitchensis]}	{sp|Q50EK4|C75A1_PINTA; Cytochrome P450 750A1 OS=Pinus taeda GN=CYP750A1 PE=2 SV=1}	{At1g13080; KOG0156 Cytochrome P450 CYP2 subfamily Q Secondary metabolites biosynthesis, transport and catabolism ;}	{PF00067:Cytochrome P450}
i1_HQ_PC3Root_c29236/f2p0/1690	{Q9AXM6.1; RecName: Full=Taxane 10-beta-hydroxylase; AltName: Full=5-alpha-taxadienol-10-beta-hydroxylase; AltName: Full=Cytochrome P450 725A1}	{sp|Q9AXM6|T10H_TAXCU; Taxane 10-beta-hydroxylase OS=Taxus cuspidata GN=CYP725A1 PE=1 SV=1}	{At5g36110; KOG0157 Cytochrome P450 CYP4/CYP19/CYP26 subfamilies QI Secondary metabolites biosynthesis, transport and catabolism ; Lipid transport and metabolism ;}	{PF00067:Cytochrome P450}
i1_HQ_PC3Root_c31556/f27p11/1943	{AFD32415.1; taxane 14b-hydroxylase [Taxus x media]}	{sp|Q84KI1|T14H_TAXCU; Taxoid 14-beta-hydroxylase OS=Taxus cuspidata PE=1 SV=1}	{At5g36110; KOG0157 Cytochrome P450 CYP4/CYP19/CYP26 subfamilies QI Secondary metabolites biosynthesis, transport and catabolism ; Lipid transport and metabolism ;}	{PF00067:Cytochrome P450}
i1_HQ_PC3Root_c31595/f130p0/1752	{AIK01725.1; CYP720B2 [Pinus banksiana]}	{sp|Q50EK5|C72B2_PINTA; Cytochrome P450 720B2 OS=Pinus taeda GN=CYP720B2 PE=2 SV=1}	{At1g73340; KOG0157 Cytochrome P450 CYP4/CYP19/CYP26 subfamilies QI Secondary metabolites biosynthesis, transport and catabolism ; Lipid transport and metabolism ;}	{PF00067:Cytochrome P450}
i1_HQ_PC3Root_c31636/f26p0/1963	{KNA03222.1; hypothetical protein SOVF_211270 [Spinacia oleracea]}	{sp|P48417|CP74_LINUS; Allene oxide synthase, chloroplastic OS=Linum usitatissimum GN=CYP74A PE=1 SV=1}	{NA}	{PF00067:Cytochrome P450}
i1_HQ_PC3Root_c31718/f61p0/1725	{Q9AXM6.1; RecName: Full=Taxane 10-beta-hydroxylase; AltName: Full=5-alpha-taxadienol-10-beta-hydroxylase; AltName: Full=Cytochrome P450 725A1}	{sp|Q9AXM6|T10H_TAXCU; Taxane 10-beta-hydroxylase OS=Taxus cuspidata GN=CYP725A1 PE=1 SV=1}	{At5g36110; KOG0157 Cytochrome P450 CYP4/CYP19/CYP26 subfamilies QI Secondary metabolites biosynthesis, transport and catabolism ; Lipid transport and metabolism ;}	{PF00067:Cytochrome P450}
i1_HQ_PC3Root_c31762/f15p0/1761	{Q9AXM6.1; RecName: Full=Taxane 10-beta-hydroxylase; AltName: Full=5-alpha-taxadienol-10-beta-hydroxylase; AltName: Full=Cytochrome P450 725A1}	{sp|Q9AXM6|T10H_TAXCU; Taxane 10-beta-hydroxylase OS=Taxus cuspidata GN=CYP725A1 PE=1 SV=1}	{At5g36110; KOG0157 Cytochrome P450 CYP4/CYP19/CYP26 subfamilies QI Secondary metabolites biosynthesis, transport and catabolism ; Lipid transport and metabolism ;}	{PF00067:Cytochrome P450}
i1_HQ_PC3Root_c31784/f63p0/1867	{ADE76383.1; unknown [Picea sitchensis]}	{sp|Q50EK4|C75A1_PINTA; Cytochrome P450 750A1 OS=Pinus taeda GN=CYP750A1 PE=2 SV=1}	{At5g07990; KOG0156 Cytochrome P450 CYP2 subfamily Q Secondary metabolites biosynthesis, transport and catabolism ;}	{PF00067:Cytochrome P450}
i1_HQ_PC3Root_c31818/f69p20/1728	{AKH04264.1; putative hydroxylase [Taxus baccata]}	{sp|Q50EK1|C16B1_PICSI; Cytochrome P450 716B1 OS=Picea sitchensis GN=CYP716B1 PE=2 SV=1}	{At5g36110; KOG0157 Cytochrome P450 CYP4/CYP19/CYP26 subfamilies QI Secondary metabolites biosynthesis, transport and catabolism ; Lipid transport and metabolism ;}	{PF00067:Cytochrome P450}
i1_HQ_PC3Root_c31891/f5p0/1886	{AKH41019.1; (+)-sabinene-3-hydroxylase [Thuja plicata]}	{sp|Q50EK4|C75A1_PINTA; Cytochrome P450 750A1 OS=Pinus taeda GN=CYP750A1 PE=2 SV=1}	{At5g07990; KOG0156 Cytochrome P450 CYP2 subfamily Q Secondary metabolites biosynthesis, transport and catabolism ;}	{PF00067:Cytochrome P450}
i1_HQ_PC3Root_c32015/f76p4/1939	{Q9AXM6.1; RecName: Full=Taxane 10-beta-hydroxylase; AltName: Full=5-alpha-taxadienol-10-beta-hydroxylase; AltName: Full=Cytochrome P450 725A1}	{sp|Q9AXM6|T10H_TAXCU; Taxane 10-beta-hydroxylase OS=Taxus cuspidata GN=CYP725A1 PE=1 SV=1}	{At5g36110; KOG0157 Cytochrome P450 CYP4/CYP19/CYP26 subfamilies QI Secondary metabolites biosynthesis, transport and catabolism ; Lipid transport and metabolism ;}	{PF00067:Cytochrome P450}
i1_HQ_PC3Root_c32019/f13p0/1730	{Q9AXM6.1; RecName: Full=Taxane 10-beta-hydroxylase; AltName: Full=5-alpha-taxadienol-10-beta-hydroxylase; AltName: Full=Cytochrome P450 725A1}	{sp|Q9AXM6|T10H_TAXCU; Taxane 10-beta-hydroxylase OS=Taxus cuspidata GN=CYP725A1 PE=1 SV=1}	{At5g36110; KOG0157 Cytochrome P450 CYP4/CYP19/CYP26 subfamilies QI Secondary metabolites biosynthesis, transport and catabolism ; Lipid transport and metabolism ;}	{PF00067:Cytochrome P450}
i1_HQ_PC3Root_c32138/f3p0/1785	{AFX98060.1; p-coumarate 3-hydroxylase [Cunninghamia lanceolata]}	{sp|O48922|C98A2_SOYBN; Cytochrome P450 98A2 OS=Glycine max GN=CYP98A2 PE=2 SV=1}	{At2g40890; KOG0156 Cytochrome P450 CYP2 subfamily Q Secondary metabolites biosynthesis, transport and catabolism ;}	{PF00067:Cytochrome P450}
i1_HQ_PC3Root_c5798/f2p0/1817	{XP_006858796.1; PREDICTED: isoflavone 3'-hydroxylase [Amborella trichopoda]}	{sp|Q9SZ46|C82C4_ARATH; Cytochrome P450 82C4 OS=Arabidopsis thaliana GN=CYP82C4 PE=2 SV=1}	{At4g31940; KOG0156 Cytochrome P450 CYP2 subfamily Q Secondary metabolites biosynthesis, transport and catabolism ;}	{PF00067:Cytochrome P450}
i1_HQ_PC3Root_c6548/f2p0/1757	{Q9AXM6.1; RecName: Full=Taxane 10-beta-hydroxylase; AltName: Full=5-alpha-taxadienol-10-beta-hydroxylase; AltName: Full=Cytochrome P450 725A1}	{sp|Q9AXM6|T10H_TAXCU; Taxane 10-beta-hydroxylase OS=Taxus cuspidata GN=CYP725A1 PE=1 SV=1}	{At5g36110; KOG0157 Cytochrome P450 CYP4/CYP19/CYP26 subfamilies QI Secondary metabolites biosynthesis, transport and catabolism ; Lipid transport and metabolism ;}	{PF00067:Cytochrome P450}
i1_HQ_PC3Root_c8031/f2p0/1759	{ADE76383.1; unknown [Picea sitchensis]}	{sp|Q50EK4|C75A1_PINTA; Cytochrome P450 750A1 OS=Pinus taeda GN=CYP750A1 PE=2 SV=1}	{At5g07990; KOG0156 Cytochrome P450 CYP2 subfamily Q Secondary metabolites biosynthesis, transport and catabolism ;}	{PF00067:Cytochrome P450 PF01652:Eukaryotic initiation factor 4E}
i1_HQ_PC3Root_c8150/f2p0/1900	{Q9AXM6.1; RecName: Full=Taxane 10-beta-hydroxylase; AltName: Full=5-alpha-taxadienol-10-beta-hydroxylase; AltName: Full=Cytochrome P450 725A1}	{sp|Q9AXM6|T10H_TAXCU; Taxane 10-beta-hydroxylase OS=Taxus cuspidata GN=CYP725A1 PE=1 SV=1}	{At5g36110; KOG0157 Cytochrome P450 CYP4/CYP19/CYP26 subfamilies QI Secondary metabolites biosynthesis, transport and catabolism ; Lipid transport and metabolism ;}	{PF00067:Cytochrome P450}
i1_HQ_PC3Root_c820/f18p0/1878	{ABK24537.1; unknown [Picea sitchensis]}	{sp|Q9SBQ9|F3PH_PETHY; Flavonoid 3'-monooxygenase OS=Petunia hybrida GN=CYP75B2 PE=2 SV=1}	{At5g07990; KOG0156 Cytochrome P450 CYP2 subfamily Q Secondary metabolites biosynthesis, transport and catabolism ;}	{PF00067:Cytochrome P450}
i1_HQ_PC3Root_c836/f17p0/1932	{XP_006878489.2; PREDICTED: ent-kaurenoic acid oxidase 2 [Amborella trichopoda]}	{sp|Q9C5Y2|KAO2_ARATH; Ent-kaurenoic acid oxidase 2 OS=Arabidopsis thaliana GN=KAO2 PE=2 SV=2}	{At2g32440; KOG0157 Cytochrome P450 CYP4/CYP19/CYP26 subfamilies QI Secondary metabolites biosynthesis, transport and catabolism ; Lipid transport and metabolism ;}	{PF01283:Ribosomal protein S26e PF00067:Cytochrome P450}
i1_LQ_PC3Root_c10010/f1p1/2012	{AFD32415.1; taxane 14b-hydroxylase [Taxus x media]}	{sp|Q84KI1|T14H_TAXCU; Taxoid 14-beta-hydroxylase OS=Taxus cuspidata PE=1 SV=1}	{At2g42850; KOG0157 Cytochrome P450 CYP4/CYP19/CYP26 subfamilies QI Secondary metabolites biosynthesis, transport and catabolism ; Lipid transport and metabolism ;}	{PF00067:Cytochrome P450}
i1_LQ_PC3Root_c10055/f1p0/1890	{AGI65359.1; cytochrome p450 family CYP711A member [Picea glauca]}	{sp|B9DFU2|MAX1_ARATH; Cytochrome P450 711A1 OS=Arabidopsis thaliana GN=CYP711A1 PE=2 SV=1}	{At2g26170; KOG0158 Cytochrome P450 CYP3/CYP5/CYP6/CYP9 subfamilies Q Secondary metabolites biosynthesis, transport and catabolism ;}	{PF00067:Cytochrome P450}
i1_LQ_PC3Root_c10150/f1p3/1924	{ONK79512.1; uncharacterized protein A4U43_C01F7110 [Asparagus officinalis]}	{sp|Q93VK5|LUT5_ARATH; Protein LUTEIN DEFICIENT 5, chloroplastic OS=Arabidopsis thaliana GN=CYP97A3 PE=1 SV=1}	{At1g31800; KOG0157 Cytochrome P450 CYP4/CYP19/CYP26 subfamilies QI Secondary metabolites biosynthesis, transport and catabolism ; Lipid transport and metabolism ;}	{PF00067:Cytochrome P450}
i1_LQ_PC3Root_c10161/f1p0/1782	{Q6WG30.2; RecName: Full=Taxadiene 5-alpha hydroxylase}	{sp|Q6WG30|T5H_TAXCU; Taxadiene 5-alpha hydroxylase OS=Taxus cuspidata PE=1 SV=2}	{At2g42850; KOG0157 Cytochrome P450 CYP4/CYP19/CYP26 subfamilies QI Secondary metabolites biosynthesis, transport and catabolism ; Lipid transport and metabolism ;}	{PF00067:Cytochrome P450}
i1_LQ_PC3Root_c10198/f1p0/1788	{AFD32418.1; cytochrome P450 taxane 7-beta-hydroxylase [Taxus x media]}	{sp|Q6JTJ0|T7H_TAXCU; Taxoid 7-beta-hydroxylase OS=Taxus cuspidata PE=1 SV=1}	{At2g42850; KOG0157 Cytochrome P450 CYP4/CYP19/CYP26 subfamilies QI Secondary metabolites biosynthesis, transport and catabolism ; Lipid transport and metabolism ;}	{PF00067:Cytochrome P450}
i1_LQ_PC3Root_c10235/f1p14/1996	{AFD32418.1; cytochrome P450 taxane 7-beta-hydroxylase [Taxus x media]}	{sp|Q6JTJ0|T7H_TAXCU; Taxoid 7-beta-hydroxylase OS=Taxus cuspidata PE=1 SV=1}	{At2g29090; KOG0157 Cytochrome P450 CYP4/CYP19/CYP26 subfamilies QI Secondary metabolites biosynthesis, transport and catabolism ; Lipid transport and metabolism ;}	{PF00067:Cytochrome P450}
i1_LQ_PC3Root_c10316/f1p2/1945	{XP_008440668.1; PREDICTED: cytochrome P450 CYP736A12-like [Cucumis melo]}	{sp|H2DH18|C7A12_PANGI; Cytochrome P450 CYP736A12 OS=Panax ginseng PE=2 SV=1}	{At4g36220; KOG0156 Cytochrome P450 CYP2 subfamily Q Secondary metabolites biosynthesis, transport and catabolism ;}	{PF00067:Cytochrome P450 PF00067:Cytochrome P450}
i1_LQ_PC3Root_c10326/f1p1/1643	{KZV55297.1; hypothetical protein F511_06774 [Dorcoceras hygrometricum]}	{sp|Q9LZ31|C77A4_ARATH; Cytochrome P450 77A4 OS=Arabidopsis thaliana GN=CYP77A4 PE=2 SV=1}	{At5g04660; KOG0156 Cytochrome P450 CYP2 subfamily Q Secondary metabolites biosynthesis, transport and catabolism ;}	{PF00067:Cytochrome P450}
i1_LQ_PC3Root_c10411/f1p1/1806	{AGJ03150.1; valencene oxidase [Callitropsis nootkatensis]}	{sp|D1MI46|C76BA_SWEMU; Geraniol 8-hydroxylase OS=Swertia mussotii GN=CYP76B10 PE=1 SV=1}	{At4g12310; KOG0156 Cytochrome P450 CYP2 subfamily Q Secondary metabolites biosynthesis, transport and catabolism ;}	{PF00067:Cytochrome P450}
i1_LQ_PC3Root_c10418/f1p0/1629	{AAX20147.1; taxane 13-alpha-hydroxylase [Taxus x media]}	{sp|Q8W4T9|T13H_TAXCU; Taxane 13-alpha-hydroxylase OS=Taxus cuspidata GN=CYP725A2 PE=1 SV=1}	{At5g36110; KOG0157 Cytochrome P450 CYP4/CYP19/CYP26 subfamilies QI Secondary metabolites biosynthesis, transport and catabolism ; Lipid transport and metabolism ;}	{PF00067:Cytochrome P450}
i1_LQ_PC3Root_c10446/f1p16/1693	{ABK25164.1; unknown [Picea sitchensis]}	{sp|P48417|CP74_LINUS; Allene oxide synthase, chloroplastic OS=Linum usitatissimum GN=CYP74A PE=1 SV=1}	{NA}	{PF00067:Cytochrome P450}
i1_LQ_PC3Root_c10485/f1p0/1753	{AAN52360.1; 5-alpha-taxadienol-10-beta-hydroxylase [Taxus wallichiana var. chinensis]}	{sp|Q9AXM6|T10H_TAXCU; Taxane 10-beta-hydroxylase OS=Taxus cuspidata GN=CYP725A1 PE=1 SV=1}	{At2g42850; KOG0157 Cytochrome P450 CYP4/CYP19/CYP26 subfamilies QI Secondary metabolites biosynthesis, transport and catabolism ; Lipid transport and metabolism ;}	{PF00067:Cytochrome P450}
i1_LQ_PC3Root_c10631/f1p5/1782	{AKH41019.1; (+)-sabinene-3-hydroxylase [Thuja plicata]}	{sp|Q50EK4|C75A1_PINTA; Cytochrome P450 750A1 OS=Pinus taeda GN=CYP750A1 PE=2 SV=1}	{At5g07990; KOG0156 Cytochrome P450 CYP2 subfamily Q Secondary metabolites biosynthesis, transport and catabolism ;}	{PF00067:Cytochrome P450}
i1_LQ_PC3Root_c10685/f1p12/1727	{AAV54171.1; taxoid 2-alpha-hydroxylase [Taxus wallichiana var. chinensis]}	{sp|Q6JTJ0|T7H_TAXCU; Taxoid 7-beta-hydroxylase OS=Taxus cuspidata PE=1 SV=1}	{At5g45340; KOG0157 Cytochrome P450 CYP4/CYP19/CYP26 subfamilies QI Secondary metabolites biosynthesis, transport and catabolism ; Lipid transport and metabolism ;}	{PF00067:Cytochrome P450}
i1_LQ_PC3Root_c10718/f1p13/1752	{ABR16435.1; unknown [Picea sitchensis]}	{sp|O49858|C82A3_SOYBN; Cytochrome P450 82A3 OS=Glycine max GN=CYP82A3 PE=2 SV=1}	{At4g31940; KOG0156 Cytochrome P450 CYP2 subfamily Q Secondary metabolites biosynthesis, transport and catabolism ;}	{PF00067:Cytochrome P450}
i1_LQ_PC3Root_c10766/f1p3/1872	{Q9AXM6.1; RecName: Full=Taxane 10-beta-hydroxylase; AltName: Full=5-alpha-taxadienol-10-beta-hydroxylase; AltName: Full=Cytochrome P450 725A1}	{sp|Q9AXM6|T10H_TAXCU; Taxane 10-beta-hydroxylase OS=Taxus cuspidata GN=CYP725A1 PE=1 SV=1}	{At5g36110; KOG0157 Cytochrome P450 CYP4/CYP19/CYP26 subfamilies QI Secondary metabolites biosynthesis, transport and catabolism ; Lipid transport and metabolism ;}	{PF00067:Cytochrome P450}
i1_LQ_PC3Root_c10839/f3p0/1836	{ADE76383.1; unknown [Picea sitchensis]}	{sp|Q50EK4|C75A1_PINTA; Cytochrome P450 750A1 OS=Pinus taeda GN=CYP750A1 PE=2 SV=1}	{At5g07990; KOG0156 Cytochrome P450 CYP2 subfamily Q Secondary metabolites biosynthesis, transport and catabolism ;}	{PF00067:Cytochrome P450}
i1_LQ_PC3Root_c10865/f1p0/1666	{AAV54171.1; taxoid 2-alpha-hydroxylase [Taxus wallichiana var. chinensis]}	{sp|Q6JTJ0|T7H_TAXCU; Taxoid 7-beta-hydroxylase OS=Taxus cuspidata PE=1 SV=1}	{At5g36110; KOG0157 Cytochrome P450 CYP4/CYP19/CYP26 subfamilies QI Secondary metabolites biosynthesis, transport and catabolism ; Lipid transport and metabolism ;}	{PF00067:Cytochrome P450}
i1_LQ_PC3Root_c10877/f1p0/1783	{XP_010271541.1; PREDICTED: isoflavone 3'-hydroxylase-like [Nelumbo nucifera]}	{sp|Q9SZ46|C82C4_ARATH; Cytochrome P450 82C4 OS=Arabidopsis thaliana GN=CYP82C4 PE=2 SV=1}	{At4g31940; KOG0156 Cytochrome P450 CYP2 subfamily Q Secondary metabolites biosynthesis, transport and catabolism ;}	{PF00067:Cytochrome P450}
i1_LQ_PC3Root_c10935/f1p18/1656	{AKH04261.1; putative hydroxylase [Taxus baccata]}	{sp|Q50EK1|C16B1_PICSI; Cytochrome P450 716B1 OS=Picea sitchensis GN=CYP716B1 PE=2 SV=1}	{At5g36110; KOG0157 Cytochrome P450 CYP4/CYP19/CYP26 subfamilies QI Secondary metabolites biosynthesis, transport and catabolism ; Lipid transport and metabolism ;}	{PF00067:Cytochrome P450 PF03603:DNA polymerase III psi subunit}
i1_LQ_PC3Root_c11126/f1p175/1927	{AHW42468.1; KO1 [Pinus tabuliformis]}	{sp|Q5Z5R4|C7016_ORYSJ; Ent-kaurene oxidase 2 OS=Oryza sativa subsp. japonica GN=CYP701A6 PE=1 SV=1}	{At5g25900; KOG0156 Cytochrome P450 CYP2 subfamily Q Secondary metabolites biosynthesis, transport and catabolism ;}	{PF00067:Cytochrome P450}
i1_LQ_PC3Root_c11137/f1p6/1778	{AHW42468.1; KO1 [Pinus tabuliformis]}	{sp|Q5Z5R4|C7016_ORYSJ; Ent-kaurene oxidase 2 OS=Oryza sativa subsp. japonica GN=CYP701A6 PE=1 SV=1}	{At5g25900; KOG0156 Cytochrome P450 CYP2 subfamily Q Secondary metabolites biosynthesis, transport and catabolism ;}	{PF00067:Cytochrome P450}
i1_LQ_PC3Root_c11149/f1p2/1735	{JAT58025.1; Cytochrome P450 3A18 [Anthurium amnicola]}	{sp|B1NF19|C719D_ARGME; (S)-stylopine synthase OS=Argemone mexicana GN=CYP719A13 PE=1 SV=1}	{Hs4503195; KOG0156 Cytochrome P450 CYP2 subfamily Q Secondary metabolites biosynthesis, transport and catabolism ;}	{PF00067:Cytochrome P450}
i1_LQ_PC3Root_c11309/f1p0/1656	{AAV54171.1; taxoid 2-alpha-hydroxylase [Taxus wallichiana var. chinensis]}	{sp|Q6WG30|T5H_TAXCU; Taxadiene 5-alpha hydroxylase OS=Taxus cuspidata PE=1 SV=2}	{At5g36110; KOG0157 Cytochrome P450 CYP4/CYP19/CYP26 subfamilies QI Secondary metabolites biosynthesis, transport and catabolism ; Lipid transport and metabolism ;}	{PF00067:Cytochrome P450}
i1_LQ_PC3Root_c11410/f2p0/1766	{Q9AXM6.1; RecName: Full=Taxane 10-beta-hydroxylase; AltName: Full=5-alpha-taxadienol-10-beta-hydroxylase; AltName: Full=Cytochrome P450 725A1}	{sp|Q9AXM6|T10H_TAXCU; Taxane 10-beta-hydroxylase OS=Taxus cuspidata GN=CYP725A1 PE=1 SV=1}	{At5g36110; KOG0157 Cytochrome P450 CYP4/CYP19/CYP26 subfamilies QI Secondary metabolites biosynthesis, transport and catabolism ; Lipid transport and metabolism ;}	{PF00067:Cytochrome P450}
i1_LQ_PC3Root_c11450/f1p0/1915	{ADE77659.1; unknown [Picea sitchensis]}	{sp|O65012|C78A4_PINRA; Cytochrome P450 78A4 OS=Pinus radiata GN=CYP78A4 PE=2 SV=1}	{At3g61880; KOG0156 Cytochrome P450 CYP2 subfamily Q Secondary metabolites biosynthesis, transport and catabolism ;}	{PF00067:Cytochrome P450}
i1_LQ_PC3Root_c11498/f1p2/1964	{AAN52360.1; 5-alpha-taxadienol-10-beta-hydroxylase [Taxus wallichiana var. chinensis]}	{sp|Q9AXM6|T10H_TAXCU; Taxane 10-beta-hydroxylase OS=Taxus cuspidata GN=CYP725A1 PE=1 SV=1}	{At5g36110; KOG0157 Cytochrome P450 CYP4/CYP19/CYP26 subfamilies QI Secondary metabolites biosynthesis, transport and catabolism ; Lipid transport and metabolism ;}	{PF00067:Cytochrome P450}
i1_LQ_PC3Root_c11608/f1p21/1696	{Q6WG30.2; RecName: Full=Taxadiene 5-alpha hydroxylase}	{sp|Q6WG30|T5H_TAXCU; Taxadiene 5-alpha hydroxylase OS=Taxus cuspidata PE=1 SV=2}	{At2g42850; KOG0157 Cytochrome P450 CYP4/CYP19/CYP26 subfamilies QI Secondary metabolites biosynthesis, transport and catabolism ; Lipid transport and metabolism ;}	{PF00067:Cytochrome P450}
i1_LQ_PC3Root_c11618/f1p0/1846	{AIK01730.1; CYP720B2 [Pinus contorta]}	{sp|Q50EK5|C72B2_PINTA; Cytochrome P450 720B2 OS=Pinus taeda GN=CYP720B2 PE=2 SV=1}	{At3g50660; KOG0157 Cytochrome P450 CYP4/CYP19/CYP26 subfamilies QI Secondary metabolites biosynthesis, transport and catabolism ; Lipid transport and metabolism ;}	{PF00067:Cytochrome P450}
i1_LQ_PC3Root_c11688/f1p3/1827	{AAS49032.1; 5-alpha-taxadienol-10-beta-hydroxylase [Taxus x media]}	{sp|Q9AXM6|T10H_TAXCU; Taxane 10-beta-hydroxylase OS=Taxus cuspidata GN=CYP725A1 PE=1 SV=1}	{At2g42850; KOG0157 Cytochrome P450 CYP4/CYP19/CYP26 subfamilies QI Secondary metabolites biosynthesis, transport and catabolism ; Lipid transport and metabolism ;}	{PF00067:Cytochrome P450}
i1_LQ_PC3Root_c11726/f1p8/1810	{ACN40389.1; unknown [Picea sitchensis]}	{sp|Q50EK4|C75A1_PINTA; Cytochrome P450 750A1 OS=Pinus taeda GN=CYP750A1 PE=2 SV=1}	{At4g36220; KOG0156 Cytochrome P450 CYP2 subfamily Q Secondary metabolites biosynthesis, transport and catabolism ;}	{PF00067:Cytochrome P450}
i1_LQ_PC3Root_c11753/f1p6/1896	{AAS89065.2; taxoid 2-alpha-hydroxylase [Taxus canadensis]}	{sp|Q6JTJ0|T7H_TAXCU; Taxoid 7-beta-hydroxylase OS=Taxus cuspidata PE=1 SV=1}	{At2g42850; KOG0157 Cytochrome P450 CYP4/CYP19/CYP26 subfamilies QI Secondary metabolites biosynthesis, transport and catabolism ; Lipid transport and metabolism ;}	{PF00067:Cytochrome P450}
i1_LQ_PC3Root_c11800/f1p0/1832	{AAT47183.1; taxoid 10-beta hydroxylase [Taxus cuspidata]}	{sp|Q9AXM6|T10H_TAXCU; Taxane 10-beta-hydroxylase OS=Taxus cuspidata GN=CYP725A1 PE=1 SV=1}	{At5g36110; KOG0157 Cytochrome P450 CYP4/CYP19/CYP26 subfamilies QI Secondary metabolites biosynthesis, transport and catabolism ; Lipid transport and metabolism ;}	{PF00067:Cytochrome P450 PF06324:Pigment-dispersing hormone (PDH)}
i1_LQ_PC3Root_c11809/f1p0/1745	{XP_006878489.2; PREDICTED: ent-kaurenoic acid oxidase 2 [Amborella trichopoda]}	{sp|Q9C5Y2|KAO2_ARATH; Ent-kaurenoic acid oxidase 2 OS=Arabidopsis thaliana GN=KAO2 PE=2 SV=2}	{At2g32440; KOG0157 Cytochrome P450 CYP4/CYP19/CYP26 subfamilies QI Secondary metabolites biosynthesis, transport and catabolism ; Lipid transport and metabolism ;}	{PF00067:Cytochrome P450}
i1_LQ_PC3Root_c11882/f4p0/1962	{XP_019161657.1; PREDICTED: cytochrome P450 CYP82D47-like [Ipomoea nil]}	{sp|Q9LSF8|C82G1_ARATH; Cytochrome P450 82G1 OS=Arabidopsis thaliana GN=CYP82G1 PE=1 SV=1}	{At3g25180; KOG0156 Cytochrome P450 CYP2 subfamily Q Secondary metabolites biosynthesis, transport and catabolism ;}	{PF00067:Cytochrome P450}
i1_LQ_PC3Root_c11913/f1p0/2002	{ABR16451.1; unknown [Picea sitchensis]}	{sp|Q9FMY1|C86B1_ARATH; Cytochrome P450 86B1 OS=Arabidopsis thaliana GN=CYP86B1 PE=2 SV=1}	{At5g08250; KOG0157 Cytochrome P450 CYP4/CYP19/CYP26 subfamilies QI Secondary metabolites biosynthesis, transport and catabolism ; Lipid transport and metabolism ;}	{NA}
i1_LQ_PC3Root_c12000/f1p1/1754	{ABR16451.1; unknown [Picea sitchensis]}	{sp|Q9FMY1|C86B1_ARATH; Cytochrome P450 86B1 OS=Arabidopsis thaliana GN=CYP86B1 PE=2 SV=1}	{At5g08250; KOG0157 Cytochrome P450 CYP4/CYP19/CYP26 subfamilies QI Secondary metabolites biosynthesis, transport and catabolism ; Lipid transport and metabolism ;}	{PF00067:Cytochrome P450}
i1_LQ_PC3Root_c12035/f1p42/1778	{ADE75655.1; unknown [Picea sitchensis]}	{sp|Q9SMP5|C94B3_ARATH; Cytochrome P450 94B3 OS=Arabidopsis thaliana GN=CYP94B3 PE=2 SV=1}	{At3g48520; KOG0157 Cytochrome P450 CYP4/CYP19/CYP26 subfamilies QI Secondary metabolites biosynthesis, transport and catabolism ; Lipid transport and metabolism ;}	{PF00067:Cytochrome P450}
i1_LQ_PC3Root_c12039/f1p0/1813	{AAS49032.1; 5-alpha-taxadienol-10-beta-hydroxylase [Taxus x media]}	{sp|Q9AXM6|T10H_TAXCU; Taxane 10-beta-hydroxylase OS=Taxus cuspidata GN=CYP725A1 PE=1 SV=1}	{At5g36110; KOG0157 Cytochrome P450 CYP4/CYP19/CYP26 subfamilies QI Secondary metabolites biosynthesis, transport and catabolism ; Lipid transport and metabolism ;}	{PF00067:Cytochrome P450}
i1_LQ_PC3Root_c12129/f2p37/1659	{AIK01723.1; CYP720B1v1 [Pinus banksiana]}	{sp|Q50EK6|C72B1_PINTA; Abietadienol/abietadienal oxidase OS=Pinus taeda GN=CYP720B1 PE=1 SV=1}	{At1g73340; KOG0157 Cytochrome P450 CYP4/CYP19/CYP26 subfamilies QI Secondary metabolites biosynthesis, transport and catabolism ; Lipid transport and metabolism ;}	{PF00067:Cytochrome P450}
i1_LQ_PC3Root_c12354/f1p2/1893	{ACN40389.1; unknown [Picea sitchensis]}	{sp|Q50EK4|C75A1_PINTA; Cytochrome P450 750A1 OS=Pinus taeda GN=CYP750A1 PE=2 SV=1}	{At5g07990; KOG0156 Cytochrome P450 CYP2 subfamily Q Secondary metabolites biosynthesis, transport and catabolism ;}	{PF00067:Cytochrome P450}
i1_LQ_PC3Root_c12357/f1p0/1999	{Q9AXM6.1; RecName: Full=Taxane 10-beta-hydroxylase; AltName: Full=5-alpha-taxadienol-10-beta-hydroxylase; AltName: Full=Cytochrome P450 725A1}	{sp|Q9AXM6|T10H_TAXCU; Taxane 10-beta-hydroxylase OS=Taxus cuspidata GN=CYP725A1 PE=1 SV=1}	{At2g42850; KOG0157 Cytochrome P450 CYP4/CYP19/CYP26 subfamilies QI Secondary metabolites biosynthesis, transport and catabolism ; Lipid transport and metabolism ;}	{NA}
i1_LQ_PC3Root_c12404/f1p9/1820	{AFD32419.1; 10-beta-hydroxylase [Taxus x media]}	{sp|Q9AXM6|T10H_TAXCU; Taxane 10-beta-hydroxylase OS=Taxus cuspidata GN=CYP725A1 PE=1 SV=1}	{At5g36140; KOG0157 Cytochrome P450 CYP4/CYP19/CYP26 subfamilies QI Secondary metabolites biosynthesis, transport and catabolism ; Lipid transport and metabolism ;}	{PF00067:Cytochrome P450}
i1_LQ_PC3Root_c12420/f1p0/1934	{AIK01725.1; CYP720B2 [Pinus banksiana]}	{sp|Q50EK5|C72B2_PINTA; Cytochrome P450 720B2 OS=Pinus taeda GN=CYP720B2 PE=2 SV=1}	{At1g73340; KOG0157 Cytochrome P450 CYP4/CYP19/CYP26 subfamilies QI Secondary metabolites biosynthesis, transport and catabolism ; Lipid transport and metabolism ;}	{PF00067:Cytochrome P450}
i1_LQ_PC3Root_c12479/f1p23/2002	{AJP06264.1; CYP78A1 [Pinus tabuliformis]}	{sp|O65012|C78A4_PINRA; Cytochrome P450 78A4 OS=Pinus radiata GN=CYP78A4 PE=2 SV=1}	{At5g09970; KOG0156 Cytochrome P450 CYP2 subfamily Q Secondary metabolites biosynthesis, transport and catabolism ;}	{PF00067:Cytochrome P450}
i1_LQ_PC3Root_c12482/f1p3/1791	{AKH04264.1; putative hydroxylase [Taxus baccata]}	{sp|Q50EK1|C16B1_PICSI; Cytochrome P450 716B1 OS=Picea sitchensis GN=CYP716B1 PE=2 SV=1}	{At5g36110; KOG0157 Cytochrome P450 CYP4/CYP19/CYP26 subfamilies QI Secondary metabolites biosynthesis, transport and catabolism ; Lipid transport and metabolism ;}	{PF00067:Cytochrome P450}
i1_LQ_PC3Root_c12500/f1p5/1941	{XP_006858796.1; PREDICTED: isoflavone 3'-hydroxylase [Amborella trichopoda]}	{sp|Q9SZ46|C82C4_ARATH; Cytochrome P450 82C4 OS=Arabidopsis thaliana GN=CYP82C4 PE=2 SV=1}	{At4g31940; KOG0156 Cytochrome P450 CYP2 subfamily Q Secondary metabolites biosynthesis, transport and catabolism ;}	{PF00067:Cytochrome P450}
i1_LQ_PC3Root_c12536/f1p0/1540	{AKH04264.1; putative hydroxylase [Taxus baccata]}	{sp|Q50EK1|C16B1_PICSI; Cytochrome P450 716B1 OS=Picea sitchensis GN=CYP716B1 PE=2 SV=1}	{At5g36110; KOG0157 Cytochrome P450 CYP4/CYP19/CYP26 subfamilies QI Secondary metabolites biosynthesis, transport and catabolism ; Lipid transport and metabolism ;}	{PF00067:Cytochrome P450}
i1_LQ_PC3Root_c12546/f1p8/1677	{AKH41022.1; cytochrome P450 CYP76AA22 [Thuja plicata]}	{sp|O64637|C76C2_ARATH; Cytochrome P450 76C2 OS=Arabidopsis thaliana GN=CYP76C2 PE=2 SV=1}	{At3g52970; KOG0156 Cytochrome P450 CYP2 subfamily Q Secondary metabolites biosynthesis, transport and catabolism ;}	{PF00067:Cytochrome P450}
i1_LQ_PC3Root_c12588/f1p4/1595	{AAX59903.1; 13-alpha-hydroxylase [Taxus wallichiana var. chinensis]}	{sp|Q9AXM6|T10H_TAXCU; Taxane 10-beta-hydroxylase OS=Taxus cuspidata GN=CYP725A1 PE=1 SV=1}	{At2g42850; KOG0157 Cytochrome P450 CYP4/CYP19/CYP26 subfamilies QI Secondary metabolites biosynthesis, transport and catabolism ; Lipid transport and metabolism ;}	{PF00067:Cytochrome P450}
i1_LQ_PC3Root_c12600/f1p0/2008	{AFD32421.1; 5-alpha-hydroxylase [Taxus x media]}	{sp|Q6WG30|T5H_TAXCU; Taxadiene 5-alpha hydroxylase OS=Taxus cuspidata PE=1 SV=2}	{At5g36110; KOG0157 Cytochrome P450 CYP4/CYP19/CYP26 subfamilies QI Secondary metabolites biosynthesis, transport and catabolism ; Lipid transport and metabolism ;}	{PF00067:Cytochrome P450}
i1_LQ_PC3Root_c12654/f2p0/1980	{Q6WG30.2; RecName: Full=Taxadiene 5-alpha hydroxylase}	{sp|Q6WG30|T5H_TAXCU; Taxadiene 5-alpha hydroxylase OS=Taxus cuspidata PE=1 SV=2}	{At2g42850; KOG0157 Cytochrome P450 CYP4/CYP19/CYP26 subfamilies QI Secondary metabolites biosynthesis, transport and catabolism ; Lipid transport and metabolism ;}	{PF00067:Cytochrome P450}
i1_LQ_PC3Root_c12683/f1p0/1584	{AAT47183.1; taxoid 10-beta hydroxylase [Taxus cuspidata]}	{sp|Q9AXM6|T10H_TAXCU; Taxane 10-beta-hydroxylase OS=Taxus cuspidata GN=CYP725A1 PE=1 SV=1}	{At2g42850; KOG0157 Cytochrome P450 CYP4/CYP19/CYP26 subfamilies QI Secondary metabolites biosynthesis, transport and catabolism ; Lipid transport and metabolism ;}	{PF00067:Cytochrome P450}
i1_LQ_PC3Root_c12715/f1p0/1930	{XP_006878489.2; PREDICTED: ent-kaurenoic acid oxidase 2 [Amborella trichopoda]}	{sp|Q9C5Y2|KAO2_ARATH; Ent-kaurenoic acid oxidase 2 OS=Arabidopsis thaliana GN=KAO2 PE=2 SV=2}	{At2g32440; KOG0157 Cytochrome P450 CYP4/CYP19/CYP26 subfamilies QI Secondary metabolites biosynthesis, transport and catabolism ; Lipid transport and metabolism ;}	{PF00067:Cytochrome P450}
i1_LQ_PC3Root_c12733/f1p3/1810	{AFD32421.1; 5-alpha-hydroxylase [Taxus x media]}	{sp|Q6WG30|T5H_TAXCU; Taxadiene 5-alpha hydroxylase OS=Taxus cuspidata PE=1 SV=2}	{At5g36110; KOG0157 Cytochrome P450 CYP4/CYP19/CYP26 subfamilies QI Secondary metabolites biosynthesis, transport and catabolism ; Lipid transport and metabolism ;}	{PF00067:Cytochrome P450}
i1_LQ_PC3Root_c12753/f4p0/1750	{Q9AXM6.1; RecName: Full=Taxane 10-beta-hydroxylase; AltName: Full=5-alpha-taxadienol-10-beta-hydroxylase; AltName: Full=Cytochrome P450 725A1}	{sp|Q9AXM6|T10H_TAXCU; Taxane 10-beta-hydroxylase OS=Taxus cuspidata GN=CYP725A1 PE=1 SV=1}	{At5g36110; KOG0157 Cytochrome P450 CYP4/CYP19/CYP26 subfamilies QI Secondary metabolites biosynthesis, transport and catabolism ; Lipid transport and metabolism ;}	{PF00067:Cytochrome P450}
i1_LQ_PC3Root_c12758/f1p0/1704	{AHW42468.1; KO1 [Pinus tabuliformis]}	{sp|Q5Z5R4|C7016_ORYSJ; Ent-kaurene oxidase 2 OS=Oryza sativa subsp. japonica GN=CYP701A6 PE=1 SV=1}	{At5g25900; KOG0156 Cytochrome P450 CYP2 subfamily Q Secondary metabolites biosynthesis, transport and catabolism ;}	{PF00067:Cytochrome P450 PF00067:Cytochrome P450}
i1_LQ_PC3Root_c12889/f1p3/1807	{AFD32419.1; 10-beta-hydroxylase [Taxus x media]}	{sp|Q9AXM6|T10H_TAXCU; Taxane 10-beta-hydroxylase OS=Taxus cuspidata GN=CYP725A1 PE=1 SV=1}	{At5g05690; KOG0157 Cytochrome P450 CYP4/CYP19/CYP26 subfamilies QI Secondary metabolites biosynthesis, transport and catabolism ; Lipid transport and metabolism ;}	{PF00067:Cytochrome P450}
i1_LQ_PC3Root_c12899/f1p0/1884	{XP_006858796.1; PREDICTED: isoflavone 3'-hydroxylase [Amborella trichopoda]}	{sp|Q50EK4|C75A1_PINTA; Cytochrome P450 750A1 OS=Pinus taeda GN=CYP750A1 PE=2 SV=1}	{At4g31940; KOG0156 Cytochrome P450 CYP2 subfamily Q Secondary metabolites biosynthesis, transport and catabolism ;}	{PF00067:Cytochrome P450}
i1_LQ_PC3Root_c12915/f1p0/1940	{AFD32421.1; 5-alpha-hydroxylase [Taxus x media]}	{sp|Q6WG30|T5H_TAXCU; Taxadiene 5-alpha hydroxylase OS=Taxus cuspidata PE=1 SV=2}	{At2g42850; KOG0157 Cytochrome P450 CYP4/CYP19/CYP26 subfamilies QI Secondary metabolites biosynthesis, transport and catabolism ; Lipid transport and metabolism ;}	{PF00067:Cytochrome P450}
i1_LQ_PC3Root_c1296/f7p2/1690	{Q50EK6.1; RecName: Full=Abietadienol/abietadienal oxidase; Short=PtAO; AltName: Full=Cytochrome P450 720B1; AltName: Full=Cytochrome P450 CYPA}	{sp|Q50EK6|C72B1_PINTA; Abietadienol/abietadienal oxidase OS=Pinus taeda GN=CYP720B1 PE=1 SV=1}	{At1g73340; KOG0157 Cytochrome P450 CYP4/CYP19/CYP26 subfamilies QI Secondary metabolites biosynthesis, transport and catabolism ; Lipid transport and metabolism ;}	{PF00067:Cytochrome P450}
i1_LQ_PC3Root_c13371/f1p0/1212	{AFD32419.1; 10-beta-hydroxylase [Taxus x media]}	{sp|Q9AXM6|T10H_TAXCU; Taxane 10-beta-hydroxylase OS=Taxus cuspidata GN=CYP725A1 PE=1 SV=1}	{At1g12740; KOG0157 Cytochrome P450 CYP4/CYP19/CYP26 subfamilies QI Secondary metabolites biosynthesis, transport and catabolism ; Lipid transport and metabolism ;}	{PF02984:Cyclin, C-terminal domain}
i1_LQ_PC3Root_c13535/f1p0/1123	{AAN52360.1; 5-alpha-taxadienol-10-beta-hydroxylase [Taxus wallichiana var. chinensis]}	{sp|Q9AXM6|T10H_TAXCU; Taxane 10-beta-hydroxylase OS=Taxus cuspidata GN=CYP725A1 PE=1 SV=1}	{At5g36110; KOG0157 Cytochrome P450 CYP4/CYP19/CYP26 subfamilies QI Secondary metabolites biosynthesis, transport and catabolism ; Lipid transport and metabolism ;}	{PF00067:Cytochrome P450}
i1_LQ_PC3Root_c1514/f8p0/1562	{XP_006854521.2; PREDICTED: abscisic acid 8'-hydroxylase 3 [Amborella trichopoda]}	{sp|Q9FH76|ABAH3_ARATH; Abscisic acid 8'-hydroxylase 3 OS=Arabidopsis thaliana GN=CYP707A3 PE=1 SV=1}	{At5g45340; KOG0157 Cytochrome P450 CYP4/CYP19/CYP26 subfamilies QI Secondary metabolites biosynthesis, transport and catabolism ; Lipid transport and metabolism ;}	{PF00067:Cytochrome P450}
i1_LQ_PC3Root_c16436/f2p3/1807	{XP_006858796.1; PREDICTED: isoflavone 3'-hydroxylase [Amborella trichopoda]}	{sp|Q9SZ46|C82C4_ARATH; Cytochrome P450 82C4 OS=Arabidopsis thaliana GN=CYP82C4 PE=2 SV=1}	{At4g31940; KOG0156 Cytochrome P450 CYP2 subfamily Q Secondary metabolites biosynthesis, transport and catabolism ;}	{PF00067:Cytochrome P450}
i1_LQ_PC3Root_c16449/f2p1/1972	{Q9AXM6.1; RecName: Full=Taxane 10-beta-hydroxylase; AltName: Full=5-alpha-taxadienol-10-beta-hydroxylase; AltName: Full=Cytochrome P450 725A1}	{sp|Q9AXM6|T10H_TAXCU; Taxane 10-beta-hydroxylase OS=Taxus cuspidata GN=CYP725A1 PE=1 SV=1}	{At2g42850; KOG0157 Cytochrome P450 CYP4/CYP19/CYP26 subfamilies QI Secondary metabolites biosynthesis, transport and catabolism ; Lipid transport and metabolism ;}	{PF02970:Tubulin binding cofactor A PF00067:Cytochrome P450}
i1_LQ_PC3Root_c16627/f2p0/1860	{XP_010267084.1; PREDICTED: (S)-canadine synthase-like [Nelumbo nucifera]}	{sp|Q948Y1|C719A_COPJA; (S)-canadine synthase OS=Coptis japonica GN=CYP719A1 PE=1 SV=1}	{At5g04660; KOG0156 Cytochrome P450 CYP2 subfamily Q Secondary metabolites biosynthesis, transport and catabolism ;}	{PF00067:Cytochrome P450}
i1_LQ_PC3Root_c16687/f2p0/1832	{JAT58025.1; Cytochrome P450 3A18 [Anthurium amnicola]}	{sp|Q9VA27|CP4C3_DROME; Cytochrome P450 4c3 OS=Drosophila melanogaster GN=Cyp4c3 PE=2 SV=1}	{Hs4503205; KOG0159 Cytochrome P450 CYP11/CYP12/CYP24/CYP27 subfamilies Q Secondary metabolites biosynthesis, transport and catabolism ;}	{PF00067:Cytochrome P450}
i1_LQ_PC3Root_c16817/f2p2/1920	{XP_011100886.1; PREDICTED: cytochrome P450 CYP736A12-like [Sesamum indicum]}	{sp|Q50EK4|C75A1_PINTA; Cytochrome P450 750A1 OS=Pinus taeda GN=CYP750A1 PE=2 SV=1}	{At5g07990; KOG0156 Cytochrome P450 CYP2 subfamily Q Secondary metabolites biosynthesis, transport and catabolism ;}	{PF00067:Cytochrome P450 PF00067:Cytochrome P450}
i1_LQ_PC3Root_c16832/f2p0/1783	{ADE76383.1; unknown [Picea sitchensis]}	{sp|Q50EK4|C75A1_PINTA; Cytochrome P450 750A1 OS=Pinus taeda GN=CYP750A1 PE=2 SV=1}	{At5g07990; KOG0156 Cytochrome P450 CYP2 subfamily Q Secondary metabolites biosynthesis, transport and catabolism ;}	{PF00067:Cytochrome P450}
i1_LQ_PC3Root_c16893/f1p1/1438	{AIK01724.1; CYP720B1v2 [Pinus banksiana]}	{sp|Q50EK6|C72B1_PINTA; Abietadienol/abietadienal oxidase OS=Pinus taeda GN=CYP720B1 PE=1 SV=1}	{At1g73340; KOG0157 Cytochrome P450 CYP4/CYP19/CYP26 subfamilies QI Secondary metabolites biosynthesis, transport and catabolism ; Lipid transport and metabolism ;}	{PF00067:Cytochrome P450}
i1_LQ_PC3Root_c16926/f1p1/1749	{ADE75655.1; unknown [Picea sitchensis]}	{sp|Q9SMP5|C94B3_ARATH; Cytochrome P450 94B3 OS=Arabidopsis thaliana GN=CYP94B3 PE=2 SV=1}	{At3g48520; KOG0157 Cytochrome P450 CYP4/CYP19/CYP26 subfamilies QI Secondary metabolites biosynthesis, transport and catabolism ; Lipid transport and metabolism ;}	{PF00067:Cytochrome P450}
i1_LQ_PC3Root_c16955/f1p0/1814	{AIK01730.1; CYP720B2 [Pinus contorta]}	{sp|Q50EK5|C72B2_PINTA; Cytochrome P450 720B2 OS=Pinus taeda GN=CYP720B2 PE=2 SV=1}	{At3g50660; KOG0157 Cytochrome P450 CYP4/CYP19/CYP26 subfamilies QI Secondary metabolites biosynthesis, transport and catabolism ; Lipid transport and metabolism ;}	{PF00067:Cytochrome P450}
i1_LQ_PC3Root_c17080/f1p0/1690	{XP_010504911.1; PREDICTED: cytochrome P450 710A1-like [Camelina sativa]}	{sp|O13820|ERG5_SCHPO; Cytochrome P450 61 OS=Schizosaccharomyces pombe (strain 972 / ATCC 24843) GN=erg5 PE=1 SV=3}	{SPAC19A8.04; KOG0157 Cytochrome P450 CYP4/CYP19/CYP26 subfamilies QI Secondary metabolites biosynthesis, transport and catabolism ; Lipid transport and metabolism ;}	{PF00067:Cytochrome P450}
i1_LQ_PC3Root_c17095/f1p1/1700	{AAX20147.1; taxane 13-alpha-hydroxylase [Taxus x media]}	{sp|Q8W4T9|T13H_TAXCU; Taxane 13-alpha-hydroxylase OS=Taxus cuspidata GN=CYP725A2 PE=1 SV=1}	{At2g42850; KOG0157 Cytochrome P450 CYP4/CYP19/CYP26 subfamilies QI Secondary metabolites biosynthesis, transport and catabolism ; Lipid transport and metabolism ;}	{PF00067:Cytochrome P450}
i1_LQ_PC3Root_c17221/f1p3/1478	{BAG75115.1; cytochrome P450 [Eschscholzia californica]}	{sp|B1NF19|C719D_ARGME; (S)-stylopine synthase OS=Argemone mexicana GN=CYP719A13 PE=1 SV=1}	{At1g11600; KOG0156 Cytochrome P450 CYP2 subfamily Q Secondary metabolites biosynthesis, transport and catabolism ;}	{PF00067:Cytochrome P450}
i1_LQ_PC3Root_c17229/f1p6/1877	{KYP66678.1; Cytochrome P450 82A3 [Cajanus cajan]}	{sp|Q43068|C82A1_PEA; Cytochrome P450 82A1 (Fragment) OS=Pisum sativum GN=CYP82A1 PE=2 SV=2}	{At4g31940; KOG0156 Cytochrome P450 CYP2 subfamily Q Secondary metabolites biosynthesis, transport and catabolism ;}	{PF00067:Cytochrome P450}
i1_LQ_PC3Root_c17239/f1p2/1729	{ACN40389.1; unknown [Picea sitchensis]}	{sp|Q50EK4|C75A1_PINTA; Cytochrome P450 750A1 OS=Pinus taeda GN=CYP750A1 PE=2 SV=1}	{At5g07990; KOG0156 Cytochrome P450 CYP2 subfamily Q Secondary metabolites biosynthesis, transport and catabolism ;}	{PF00067:Cytochrome P450}
i1_LQ_PC3Root_c17326/f1p0/1717	{ABK25164.1; unknown [Picea sitchensis]}	{sp|P48417|CP74_LINUS; Allene oxide synthase, chloroplastic OS=Linum usitatissimum GN=CYP74A PE=1 SV=1}	{NA}	{PF00067:Cytochrome P450 PF00545:ribonuclease}
i1_LQ_PC3Root_c17413/f1p0/1849	{ABK25130.1; unknown [Picea sitchensis]}	{sp|O48786|C734A_ARATH; Cytochrome P450 734A1 OS=Arabidopsis thaliana GN=CYP734A1 PE=2 SV=1}	{At2g26710; KOG0157 Cytochrome P450 CYP4/CYP19/CYP26 subfamilies QI Secondary metabolites biosynthesis, transport and catabolism ; Lipid transport and metabolism ;}	{PF00067:Cytochrome P450}
i1_LQ_PC3Root_c17537/f1p8/1663	{ABR16435.1; unknown [Picea sitchensis]}	{sp|O49858|C82A3_SOYBN; Cytochrome P450 82A3 OS=Glycine max GN=CYP82A3 PE=2 SV=1}	{At4g31940; KOG0156 Cytochrome P450 CYP2 subfamily Q Secondary metabolites biosynthesis, transport and catabolism ;}	{PF00067:Cytochrome P450}
i1_LQ_PC3Root_c17544/f1p9/1913	{Q9AXM6.1; RecName: Full=Taxane 10-beta-hydroxylase; AltName: Full=5-alpha-taxadienol-10-beta-hydroxylase; AltName: Full=Cytochrome P450 725A1}	{sp|Q9AXM6|T10H_TAXCU; Taxane 10-beta-hydroxylase OS=Taxus cuspidata GN=CYP725A1 PE=1 SV=1}	{At5g36140; KOG0157 Cytochrome P450 CYP4/CYP19/CYP26 subfamilies QI Secondary metabolites biosynthesis, transport and catabolism ; Lipid transport and metabolism ;}	{PF00067:Cytochrome P450}
i1_LQ_PC3Root_c17564/f1p0/1915	{AAT47183.1; taxoid 10-beta hydroxylase [Taxus cuspidata]}	{sp|Q9AXM6|T10H_TAXCU; Taxane 10-beta-hydroxylase OS=Taxus cuspidata GN=CYP725A1 PE=1 SV=1}	{At5g36110; KOG0157 Cytochrome P450 CYP4/CYP19/CYP26 subfamilies QI Secondary metabolites biosynthesis, transport and catabolism ; Lipid transport and metabolism ;}	{PF00067:Cytochrome P450}
i1_LQ_PC3Root_c17581/f1p7/1887	{JAT44461.1; Cytochrome P450 4d2 [Anthurium amnicola]}	{sp|Q2KIG5|THAS_BOVIN; Thromboxane-A synthase OS=Bos taurus GN=TBXAS1 PE=2 SV=1}	{7290280; KOG0157 Cytochrome P450 CYP4/CYP19/CYP26 subfamilies QI Secondary metabolites biosynthesis, transport and catabolism ; Lipid transport and metabolism ;}	{PF00067:Cytochrome P450}
i1_LQ_PC3Root_c17735/f1p2/1947	{AIK01725.1; CYP720B2 [Pinus banksiana]}	{sp|Q50EK5|C72B2_PINTA; Cytochrome P450 720B2 OS=Pinus taeda GN=CYP720B2 PE=2 SV=1}	{At3g50660; KOG0157 Cytochrome P450 CYP4/CYP19/CYP26 subfamilies QI Secondary metabolites biosynthesis, transport and catabolism ; Lipid transport and metabolism ;}	{PF00067:Cytochrome P450}
i1_LQ_PC3Root_c17938/f1p1/1841	{ACM04453.1; CYP720B4 [Picea glauca]}	{sp|Q50EK6|C72B1_PINTA; Abietadienol/abietadienal oxidase OS=Pinus taeda GN=CYP720B1 PE=1 SV=1}	{At1g73340; KOG0157 Cytochrome P450 CYP4/CYP19/CYP26 subfamilies QI Secondary metabolites biosynthesis, transport and catabolism ; Lipid transport and metabolism ;}	{PF00067:Cytochrome P450}
i1_LQ_PC3Root_c17977/f1p0/1915	{Q6WG30.2; RecName: Full=Taxadiene 5-alpha hydroxylase}	{sp|Q6WG30|T5H_TAXCU; Taxadiene 5-alpha hydroxylase OS=Taxus cuspidata PE=1 SV=2}	{At5g36110; KOG0157 Cytochrome P450 CYP4/CYP19/CYP26 subfamilies QI Secondary metabolites biosynthesis, transport and catabolism ; Lipid transport and metabolism ;}	{PF00067:Cytochrome P450}
i1_LQ_PC3Root_c18022/f1p12/1956	{AKH41026.1; cytochrome P450 CYP76AA26 [Thuja plicata]}	{sp|D1MI46|C76BA_SWEMU; Geraniol 8-hydroxylase OS=Swertia mussotii GN=CYP76B10 PE=1 SV=1}	{At2g45570; KOG0156 Cytochrome P450 CYP2 subfamily Q Secondary metabolites biosynthesis, transport and catabolism ;}	{PF00067:Cytochrome P450}
i1_LQ_PC3Root_c18034/f1p1/1745	{AFD32419.1; 10-beta-hydroxylase [Taxus x media]}	{sp|Q9AXM6|T10H_TAXCU; Taxane 10-beta-hydroxylase OS=Taxus cuspidata GN=CYP725A1 PE=1 SV=1}	{At5g36110; KOG0157 Cytochrome P450 CYP4/CYP19/CYP26 subfamilies QI Secondary metabolites biosynthesis, transport and catabolism ; Lipid transport and metabolism ;}	{PF00067:Cytochrome P450}
i1_LQ_PC3Root_c18132/f1p6/1829	{ADE76383.1; unknown [Picea sitchensis]}	{sp|Q50EK4|C75A1_PINTA; Cytochrome P450 750A1 OS=Pinus taeda GN=CYP750A1 PE=2 SV=1}	{At5g07990; KOG0156 Cytochrome P450 CYP2 subfamily Q Secondary metabolites biosynthesis, transport and catabolism ;}	{PF00067:Cytochrome P450}
i1_LQ_PC3Root_c18161/f1p0/1737	{AKH04259.1; putative hydroxylase [Taxus baccata]}	{sp|Q9SMP5|C94B3_ARATH; Cytochrome P450 94B3 OS=Arabidopsis thaliana GN=CYP94B3 PE=2 SV=1}	{At3g48520; KOG0157 Cytochrome P450 CYP4/CYP19/CYP26 subfamilies QI Secondary metabolites biosynthesis, transport and catabolism ; Lipid transport and metabolism ;}	{PF00067:Cytochrome P450}
i1_LQ_PC3Root_c18261/f1p2/1868	{AKH41022.1; cytochrome P450 CYP76AA22 [Thuja plicata]}	{sp|Q8VWZ7|C76B6_CATRO; Geraniol 8-hydroxylase OS=Catharanthus roseus GN=CYP76B6 PE=1 SV=1}	{At2g45560; KOG0156 Cytochrome P450 CYP2 subfamily Q Secondary metabolites biosynthesis, transport and catabolism ;}	{PF00067:Cytochrome P450}
i1_LQ_PC3Root_c18321/f1p10/1506	{Q50EK6.1; RecName: Full=Abietadienol/abietadienal oxidase; Short=PtAO; AltName: Full=Cytochrome P450 720B1; AltName: Full=Cytochrome P450 CYPA}	{sp|Q50EK6|C72B1_PINTA; Abietadienol/abietadienal oxidase OS=Pinus taeda GN=CYP720B1 PE=1 SV=1}	{At1g73340; KOG0157 Cytochrome P450 CYP4/CYP19/CYP26 subfamilies QI Secondary metabolites biosynthesis, transport and catabolism ; Lipid transport and metabolism ;}	{PF00067:Cytochrome P450}
i1_LQ_PC3Root_c18442/f1p8/1749	{JAT46379.1; Cytochrome P450 3A21 [Anthurium amnicola]}	{sp|P17549|CP53_ASPNG; Benzoate 4-monooxygenase OS=Aspergillus niger GN=bphA PE=1 SV=1}	{At3g20120; KOG0156 Cytochrome P450 CYP2 subfamily Q Secondary metabolites biosynthesis, transport and catabolism ;}	{PF00067:Cytochrome P450}
i1_LQ_PC3Root_c18459/f1p0/1750	{Q9AXM6.1; RecName: Full=Taxane 10-beta-hydroxylase; AltName: Full=5-alpha-taxadienol-10-beta-hydroxylase; AltName: Full=Cytochrome P450 725A1}	{sp|Q9AXM6|T10H_TAXCU; Taxane 10-beta-hydroxylase OS=Taxus cuspidata GN=CYP725A1 PE=1 SV=1}	{At2g42850; KOG0157 Cytochrome P450 CYP4/CYP19/CYP26 subfamilies QI Secondary metabolites biosynthesis, transport and catabolism ; Lipid transport and metabolism ;}	{PF00067:Cytochrome P450}
i1_LQ_PC3Root_c18471/f1p16/1712	{AKH41023.1; cytochrome P450 CYP76AA23 [Thuja plicata]}	{sp|O64635|C76C4_ARATH; Cytochrome P450 76C4 OS=Arabidopsis thaliana GN=CYP76C4 PE=3 SV=1}	{At2g45550; KOG0156 Cytochrome P450 CYP2 subfamily Q Secondary metabolites biosynthesis, transport and catabolism ;}	{PF00067:Cytochrome P450}
i1_LQ_PC3Root_c18472/f1p11/1872	{AIK01724.1; CYP720B1v2 [Pinus banksiana]}	{sp|Q50EK6|C72B1_PINTA; Abietadienol/abietadienal oxidase OS=Pinus taeda GN=CYP720B1 PE=1 SV=1}	{At1g73340; KOG0157 Cytochrome P450 CYP4/CYP19/CYP26 subfamilies QI Secondary metabolites biosynthesis, transport and catabolism ; Lipid transport and metabolism ;}	{PF00067:Cytochrome P450}
i1_LQ_PC3Root_c18518/f1p0/1919	{AAX20147.1; taxane 13-alpha-hydroxylase [Taxus x media]}	{sp|Q8W4T9|T13H_TAXCU; Taxane 13-alpha-hydroxylase OS=Taxus cuspidata GN=CYP725A2 PE=1 SV=1}	{At2g42850; KOG0157 Cytochrome P450 CYP4/CYP19/CYP26 subfamilies QI Secondary metabolites biosynthesis, transport and catabolism ; Lipid transport and metabolism ;}	{PF00067:Cytochrome P450}
i1_LQ_PC3Root_c18529/f1p0/1817	{ABR16435.1; unknown [Picea sitchensis]}	{sp|O49858|C82A3_SOYBN; Cytochrome P450 82A3 OS=Glycine max GN=CYP82A3 PE=2 SV=1}	{At4g31940; KOG0156 Cytochrome P450 CYP2 subfamily Q Secondary metabolites biosynthesis, transport and catabolism ;}	{PF00067:Cytochrome P450}
i1_LQ_PC3Root_c18546/f1p0/1549	{ABR16435.1; unknown [Picea sitchensis]}	{sp|O49858|C82A3_SOYBN; Cytochrome P450 82A3 OS=Glycine max GN=CYP82A3 PE=2 SV=1}	{At4g31940; KOG0156 Cytochrome P450 CYP2 subfamily Q Secondary metabolites biosynthesis, transport and catabolism ;}	{PF00067:Cytochrome P450}
i1_LQ_PC3Root_c18550/f1p35/1927	{AAS49032.1; 5-alpha-taxadienol-10-beta-hydroxylase [Taxus x media]}	{sp|Q9AXM6|T10H_TAXCU; Taxane 10-beta-hydroxylase OS=Taxus cuspidata GN=CYP725A1 PE=1 SV=1}	{At5g36110; KOG0157 Cytochrome P450 CYP4/CYP19/CYP26 subfamilies QI Secondary metabolites biosynthesis, transport and catabolism ; Lipid transport and metabolism ;}	{PF00067:Cytochrome P450}
i1_LQ_PC3Root_c18572/f1p1/1853	{AFD32415.1; taxane 14b-hydroxylase [Taxus x media]}	{sp|Q84KI1|T14H_TAXCU; Taxoid 14-beta-hydroxylase OS=Taxus cuspidata PE=1 SV=1}	{At2g42850; KOG0157 Cytochrome P450 CYP4/CYP19/CYP26 subfamilies QI Secondary metabolites biosynthesis, transport and catabolism ; Lipid transport and metabolism ;}	{PF00067:Cytochrome P450}
i1_LQ_PC3Root_c18581/f1p0/1900	{AFD32418.1; cytochrome P450 taxane 7-beta-hydroxylase [Taxus x media]}	{sp|Q6JTJ0|T7H_TAXCU; Taxoid 7-beta-hydroxylase OS=Taxus cuspidata PE=1 SV=1}	{At5g36140; KOG0157 Cytochrome P450 CYP4/CYP19/CYP26 subfamilies QI Secondary metabolites biosynthesis, transport and catabolism ; Lipid transport and metabolism ;}	{PF00067:Cytochrome P450}
i1_LQ_PC3Root_c18668/f1p7/1863	{AFD32421.1; 5-alpha-hydroxylase [Taxus x media]}	{sp|Q6WG30|T5H_TAXCU; Taxadiene 5-alpha hydroxylase OS=Taxus cuspidata PE=1 SV=2}	{At2g42850; KOG0157 Cytochrome P450 CYP4/CYP19/CYP26 subfamilies QI Secondary metabolites biosynthesis, transport and catabolism ; Lipid transport and metabolism ;}	{PF00874:PRD domain PF00067:Cytochrome P450}
i1_LQ_PC3Root_c18689/f1p5/1951	{Q6WG30.2; RecName: Full=Taxadiene 5-alpha hydroxylase}	{sp|Q6WG30|T5H_TAXCU; Taxadiene 5-alpha hydroxylase OS=Taxus cuspidata PE=1 SV=2}	{At2g42850; KOG0157 Cytochrome P450 CYP4/CYP19/CYP26 subfamilies QI Secondary metabolites biosynthesis, transport and catabolism ; Lipid transport and metabolism ;}	{NA}
i1_LQ_PC3Root_c18699/f1p2/1932	{ACN40389.1; unknown [Picea sitchensis]}	{sp|Q50EK4|C75A1_PINTA; Cytochrome P450 750A1 OS=Pinus taeda GN=CYP750A1 PE=2 SV=1}	{At5g07990; KOG0156 Cytochrome P450 CYP2 subfamily Q Secondary metabolites biosynthesis, transport and catabolism ;}	{PF00067:Cytochrome P450}
i1_LQ_PC3Root_c18721/f1p10/1850	{Q9AXM6.1; RecName: Full=Taxane 10-beta-hydroxylase; AltName: Full=5-alpha-taxadienol-10-beta-hydroxylase; AltName: Full=Cytochrome P450 725A1}	{sp|Q9AXM6|T10H_TAXCU; Taxane 10-beta-hydroxylase OS=Taxus cuspidata GN=CYP725A1 PE=1 SV=1}	{At2g42850; KOG0157 Cytochrome P450 CYP4/CYP19/CYP26 subfamilies QI Secondary metabolites biosynthesis, transport and catabolism ; Lipid transport and metabolism ;}	{PF00067:Cytochrome P450}
i1_LQ_PC3Root_c18753/f1p7/1661	{Q6WG30.2; RecName: Full=Taxadiene 5-alpha hydroxylase}	{sp|Q6WG30|T5H_TAXCU; Taxadiene 5-alpha hydroxylase OS=Taxus cuspidata PE=1 SV=2}	{At5g36110; KOG0157 Cytochrome P450 CYP4/CYP19/CYP26 subfamilies QI Secondary metabolites biosynthesis, transport and catabolism ; Lipid transport and metabolism ;}	{PF00067:Cytochrome P450}
i1_LQ_PC3Root_c18763/f1p5/1800	{AFD32421.1; 5-alpha-hydroxylase [Taxus x media]}	{sp|Q6WG30|T5H_TAXCU; Taxadiene 5-alpha hydroxylase OS=Taxus cuspidata PE=1 SV=2}	{At2g42850; KOG0157 Cytochrome P450 CYP4/CYP19/CYP26 subfamilies QI Secondary metabolites biosynthesis, transport and catabolism ; Lipid transport and metabolism ;}	{PF00067:Cytochrome P450}
i1_LQ_PC3Root_c18925/f1p0/1887	{AAS89065.2; taxoid 2-alpha-hydroxylase [Taxus canadensis]}	{sp|Q6JTJ0|T7H_TAXCU; Taxoid 7-beta-hydroxylase OS=Taxus cuspidata PE=1 SV=1}	{At2g42850; KOG0157 Cytochrome P450 CYP4/CYP19/CYP26 subfamilies QI Secondary metabolites biosynthesis, transport and catabolism ; Lipid transport and metabolism ;}	{PF00067:Cytochrome P450}
i1_LQ_PC3Root_c18936/f1p2/1753	{AKH41024.1; cytochrome P450 CYP76AA24 [Thuja plicata]}	{sp|O64637|C76C2_ARATH; Cytochrome P450 76C2 OS=Arabidopsis thaliana GN=CYP76C2 PE=2 SV=1}	{At2g45570; KOG0156 Cytochrome P450 CYP2 subfamily Q Secondary metabolites biosynthesis, transport and catabolism ;}	{PF00067:Cytochrome P450}
i1_LQ_PC3Root_c18967/f1p0/1397	{AKH04264.1; putative hydroxylase [Taxus baccata]}	{sp|Q6WG30|T5H_TAXCU; Taxadiene 5-alpha hydroxylase OS=Taxus cuspidata PE=1 SV=2}	{At5g36110; KOG0157 Cytochrome P450 CYP4/CYP19/CYP26 subfamilies QI Secondary metabolites biosynthesis, transport and catabolism ; Lipid transport and metabolism ;}	{PF00067:Cytochrome P450 PF02362:B3 DNA binding domain}
i1_LQ_PC3Root_c18987/f1p0/1930	{AAX20147.1; taxane 13-alpha-hydroxylase [Taxus x media]}	{sp|Q8W4T9|T13H_TAXCU; Taxane 13-alpha-hydroxylase OS=Taxus cuspidata GN=CYP725A2 PE=1 SV=1}	{At2g42850; KOG0157 Cytochrome P450 CYP4/CYP19/CYP26 subfamilies QI Secondary metabolites biosynthesis, transport and catabolism ; Lipid transport and metabolism ;}	{PF00067:Cytochrome P450}
i1_LQ_PC3Root_c19115/f1p1/1550	{XP_006878489.2; PREDICTED: ent-kaurenoic acid oxidase 2 [Amborella trichopoda]}	{sp|Q9C5Y2|KAO2_ARATH; Ent-kaurenoic acid oxidase 2 OS=Arabidopsis thaliana GN=KAO2 PE=2 SV=2}	{At2g32440; KOG0157 Cytochrome P450 CYP4/CYP19/CYP26 subfamilies QI Secondary metabolites biosynthesis, transport and catabolism ; Lipid transport and metabolism ;}	{PF00067:Cytochrome P450}
i1_LQ_PC3Root_c19123/f1p1/1850	{JAT58025.1; Cytochrome P450 3A18 [Anthurium amnicola]}	{sp|P70687|CP17A_MESAU; Steroid 17-alpha-hydroxylase/17,20 lyase OS=Mesocricetus auratus GN=CYP17A1 PE=2 SV=1}	{Hs4503195; KOG0156 Cytochrome P450 CYP2 subfamily Q Secondary metabolites biosynthesis, transport and catabolism ;}	{PF00067:Cytochrome P450 PF05778:Apolipoprotein CIII (Apo-CIII)}
i1_LQ_PC3Root_c19170/f1p0/1944	{JAT53504.1; Cytochrome P450 3A24, partial [Anthurium amnicola]}	{sp|H2DH21|C7A29_PANGI; Cytochrome P450 CYP72A219 OS=Panax ginseng PE=2 SV=1}	{At3g14630; KOG0157 Cytochrome P450 CYP4/CYP19/CYP26 subfamilies QI Secondary metabolites biosynthesis, transport and catabolism ; Lipid transport and metabolism ;}	{PF00067:Cytochrome P450}
i1_LQ_PC3Root_c19179/f1p5/1773	{AFX98060.1; p-coumarate 3-hydroxylase [Cunninghamia lanceolata]}	{sp|O48922|C98A2_SOYBN; Cytochrome P450 98A2 OS=Glycine max GN=CYP98A2 PE=2 SV=1}	{At2g40890; KOG0156 Cytochrome P450 CYP2 subfamily Q Secondary metabolites biosynthesis, transport and catabolism ;}	{PF00067:Cytochrome P450}
i1_LQ_PC3Root_c19218/f1p0/1923	{ACN39836.1; unknown [Picea sitchensis]}	{sp|Q50EK4|C75A1_PINTA; Cytochrome P450 750A1 OS=Pinus taeda GN=CYP750A1 PE=2 SV=1}	{At5g06900; KOG0156 Cytochrome P450 CYP2 subfamily Q Secondary metabolites biosynthesis, transport and catabolism ;}	{PF00067:Cytochrome P450}
i1_LQ_PC3Root_c19239/f1p0/1891	{JAT53504.1; Cytochrome P450 3A24, partial [Anthurium amnicola]}	{sp|Q27519|C13A7_CAEEL; Putative cytochrome P450 CYP13A7 OS=Caenorhabditis elegans GN=cyp-13A7 PE=3 SV=1}	{CE01655; KOG0158 Cytochrome P450 CYP3/CYP5/CYP6/CYP9 subfamilies Q Secondary metabolites biosynthesis, transport and catabolism ;}	{PF00067:Cytochrome P450}
i1_LQ_PC3Root_c19414/f1p0/1847	{XP_006878489.2; PREDICTED: ent-kaurenoic acid oxidase 2 [Amborella trichopoda]}	{sp|Q9C5Y2|KAO2_ARATH; Ent-kaurenoic acid oxidase 2 OS=Arabidopsis thaliana GN=KAO2 PE=2 SV=2}	{At2g32440; KOG0157 Cytochrome P450 CYP4/CYP19/CYP26 subfamilies QI Secondary metabolites biosynthesis, transport and catabolism ; Lipid transport and metabolism ;}	{PF00067:Cytochrome P450}
i1_LQ_PC3Root_c19428/f1p3/1921	{AAU93341.1; taxadiene 5-alpha hydroxylase [Taxus wallichiana var. chinensis]}	{sp|Q6WG30|T5H_TAXCU; Taxadiene 5-alpha hydroxylase OS=Taxus cuspidata PE=1 SV=2}	{At2g42850; KOG0157 Cytochrome P450 CYP4/CYP19/CYP26 subfamilies QI Secondary metabolites biosynthesis, transport and catabolism ; Lipid transport and metabolism ;}	{NA}
i1_LQ_PC3Root_c19519/f1p2/1707	{AAT47183.1; taxoid 10-beta hydroxylase [Taxus cuspidata]}	{sp|Q9AXM6|T10H_TAXCU; Taxane 10-beta-hydroxylase OS=Taxus cuspidata GN=CYP725A1 PE=1 SV=1}	{At5g36110; KOG0157 Cytochrome P450 CYP4/CYP19/CYP26 subfamilies QI Secondary metabolites biosynthesis, transport and catabolism ; Lipid transport and metabolism ;}	{PF00067:Cytochrome P450}
i1_LQ_PC3Root_c19603/f1p0/1876	{AFD32419.1; 10-beta-hydroxylase [Taxus x media]}	{sp|Q9AXM6|T10H_TAXCU; Taxane 10-beta-hydroxylase OS=Taxus cuspidata GN=CYP725A1 PE=1 SV=1}	{At5g36110; KOG0157 Cytochrome P450 CYP4/CYP19/CYP26 subfamilies QI Secondary metabolites biosynthesis, transport and catabolism ; Lipid transport and metabolism ;}	{PF00067:Cytochrome P450}
i1_LQ_PC3Root_c19605/f1p0/1516	{AFD32415.1; taxane 14b-hydroxylase [Taxus x media]}	{sp|Q84KI1|T14H_TAXCU; Taxoid 14-beta-hydroxylase OS=Taxus cuspidata PE=1 SV=1}	{At2g42850; KOG0157 Cytochrome P450 CYP4/CYP19/CYP26 subfamilies QI Secondary metabolites biosynthesis, transport and catabolism ; Lipid transport and metabolism ;}	{PF00067:Cytochrome P450}
i1_LQ_PC3Root_c19612/f1p3/1866	{AAS49032.1; 5-alpha-taxadienol-10-beta-hydroxylase [Taxus x media]}	{sp|Q9AXM6|T10H_TAXCU; Taxane 10-beta-hydroxylase OS=Taxus cuspidata GN=CYP725A1 PE=1 SV=1}	{At2g42850; KOG0157 Cytochrome P450 CYP4/CYP19/CYP26 subfamilies QI Secondary metabolites biosynthesis, transport and catabolism ; Lipid transport and metabolism ;}	{PF00067:Cytochrome P450}
i1_LQ_PC3Root_c19758/f1p0/1742	{AAS49032.1; 5-alpha-taxadienol-10-beta-hydroxylase [Taxus x media]}	{sp|Q9AXM6|T10H_TAXCU; Taxane 10-beta-hydroxylase OS=Taxus cuspidata GN=CYP725A1 PE=1 SV=1}	{At2g42850; KOG0157 Cytochrome P450 CYP4/CYP19/CYP26 subfamilies QI Secondary metabolites biosynthesis, transport and catabolism ; Lipid transport and metabolism ;}	{PF00067:Cytochrome P450}
i1_LQ_PC3Root_c19780/f1p19/1693	{JAT41884.1; Lanosterol 14-alpha demethylase, partial [Anthurium amnicola]}	{sp|Q9C450|PAXQ_PENPX; Cytochrome P450 monooxygenase paxQ OS=Penicillium paxilli GN=paxQ PE=1 SV=1}	{CE01656; KOG0158 Cytochrome P450 CYP3/CYP5/CYP6/CYP9 subfamilies Q Secondary metabolites biosynthesis, transport and catabolism ;}	{PF00067:Cytochrome P450}
i1_LQ_PC3Root_c19828/f1p0/1770	{XP_006858796.1; PREDICTED: isoflavone 3'-hydroxylase [Amborella trichopoda]}	{sp|Q9SZ46|C82C4_ARATH; Cytochrome P450 82C4 OS=Arabidopsis thaliana GN=CYP82C4 PE=2 SV=1}	{At4g31940; KOG0156 Cytochrome P450 CYP2 subfamily Q Secondary metabolites biosynthesis, transport and catabolism ;}	{PF00067:Cytochrome P450}
i1_LQ_PC3Root_c19873/f1p0/1518	{AKH04261.1; putative hydroxylase [Taxus baccata]}	{sp|Q50EK0|C16B2_PICSI; Cytochrome P450 716B2 OS=Picea sitchensis GN=CYP716B2 PE=2 SV=1}	{At5g36110; KOG0157 Cytochrome P450 CYP4/CYP19/CYP26 subfamilies QI Secondary metabolites biosynthesis, transport and catabolism ; Lipid transport and metabolism ;}	{PF00067:Cytochrome P450 PF03603:DNA polymerase III psi subunit}
i1_LQ_PC3Root_c19912/f1p31/1873	{XP_005845783.1; hypothetical protein CHLNCDRAFT_58466 [Chlorella variabilis]}	{sp|P51870|CP4F5_RAT; Cytochrome P450 4F5 OS=Rattus norvegicus GN=Cyp4f5 PE=2 SV=1}	{Hs13435391; KOG0157 Cytochrome P450 CYP4/CYP19/CYP26 subfamilies QI Secondary metabolites biosynthesis, transport and catabolism ; Lipid transport and metabolism ;}	{PF00067:Cytochrome P450}
i1_LQ_PC3Root_c19915/f1p0/1755	{ACN39836.1; unknown [Picea sitchensis]}	{sp|Q50EK4|C75A1_PINTA; Cytochrome P450 750A1 OS=Pinus taeda GN=CYP750A1 PE=2 SV=1}	{At5g07990; KOG0156 Cytochrome P450 CYP2 subfamily Q Secondary metabolites biosynthesis, transport and catabolism ;}	{PF00067:Cytochrome P450}
i1_LQ_PC3Root_c19930/f1p0/1975	{AIK01730.1; CYP720B2 [Pinus contorta]}	{sp|Q50EK5|C72B2_PINTA; Cytochrome P450 720B2 OS=Pinus taeda GN=CYP720B2 PE=2 SV=1}	{At1g73340; KOG0157 Cytochrome P450 CYP4/CYP19/CYP26 subfamilies QI Secondary metabolites biosynthesis, transport and catabolism ; Lipid transport and metabolism ;}	{PF00067:Cytochrome P450}
i1_LQ_PC3Root_c19994/f1p59/1777	{AHW42468.1; KO1 [Pinus tabuliformis]}	{sp|Q5Z5R4|C7016_ORYSJ; Ent-kaurene oxidase 2 OS=Oryza sativa subsp. japonica GN=CYP701A6 PE=1 SV=1}	{At5g25900; KOG0156 Cytochrome P450 CYP2 subfamily Q Secondary metabolites biosynthesis, transport and catabolism ;}	{PF00067:Cytochrome P450}
i1_LQ_PC3Root_c20002/f1p258/1972	{AAS49032.1; 5-alpha-taxadienol-10-beta-hydroxylase [Taxus x media]}	{sp|Q9AXM6|T10H_TAXCU; Taxane 10-beta-hydroxylase OS=Taxus cuspidata GN=CYP725A1 PE=1 SV=1}	{At5g36110; KOG0157 Cytochrome P450 CYP4/CYP19/CYP26 subfamilies QI Secondary metabolites biosynthesis, transport and catabolism ; Lipid transport and metabolism ;}	{PF00067:Cytochrome P450}
i1_LQ_PC3Root_c20024/f1p26/2027	{AJP06264.1; CYP78A1 [Pinus tabuliformis]}	{sp|O65012|C78A4_PINRA; Cytochrome P450 78A4 OS=Pinus radiata GN=CYP78A4 PE=2 SV=1}	{At5g09970; KOG0156 Cytochrome P450 CYP2 subfamily Q Secondary metabolites biosynthesis, transport and catabolism ;}	{PF00067:Cytochrome P450}
i1_LQ_PC3Root_c20081/f1p0/1715	{AFD32419.1; 10-beta-hydroxylase [Taxus x media]}	{sp|Q9AXM6|T10H_TAXCU; Taxane 10-beta-hydroxylase OS=Taxus cuspidata GN=CYP725A1 PE=1 SV=1}	{At2g42850; KOG0157 Cytochrome P450 CYP4/CYP19/CYP26 subfamilies QI Secondary metabolites biosynthesis, transport and catabolism ; Lipid transport and metabolism ;}	{PF02257:RFX DNA-binding domain}
i1_LQ_PC3Root_c20222/f1p0/1650	{AIK01730.1; CYP720B2 [Pinus contorta]}	{sp|Q50EK5|C72B2_PINTA; Cytochrome P450 720B2 OS=Pinus taeda GN=CYP720B2 PE=2 SV=1}	{At1g73340; KOG0157 Cytochrome P450 CYP4/CYP19/CYP26 subfamilies QI Secondary metabolites biosynthesis, transport and catabolism ; Lipid transport and metabolism ;}	{PF00067:Cytochrome P450}
i1_LQ_PC3Root_c20247/f1p0/1758	{XP_006858796.1; PREDICTED: isoflavone 3'-hydroxylase [Amborella trichopoda]}	{sp|Q9SZ46|C82C4_ARATH; Cytochrome P450 82C4 OS=Arabidopsis thaliana GN=CYP82C4 PE=2 SV=1}	{At4g31940; KOG0156 Cytochrome P450 CYP2 subfamily Q Secondary metabolites biosynthesis, transport and catabolism ;}	{PF00067:Cytochrome P450}
i1_LQ_PC3Root_c20281/f1p0/1561	{ADE75682.1; unknown [Picea sitchensis]}	{sp|O64635|C76C4_ARATH; Cytochrome P450 76C4 OS=Arabidopsis thaliana GN=CYP76C4 PE=3 SV=1}	{At2g45550; KOG0156 Cytochrome P450 CYP2 subfamily Q Secondary metabolites biosynthesis, transport and catabolism ;}	{PF00067:Cytochrome P450}
i1_LQ_PC3Root_c20414/f1p0/1988	{AJP06264.1; CYP78A1 [Pinus tabuliformis]}	{sp|O65012|C78A4_PINRA; Cytochrome P450 78A4 OS=Pinus radiata GN=CYP78A4 PE=2 SV=1}	{At5g09970; KOG0156 Cytochrome P450 CYP2 subfamily Q Secondary metabolites biosynthesis, transport and catabolism ;}	{PF00067:Cytochrome P450}
i1_LQ_PC3Root_c20472/f1p0/1826	{XP_006858796.1; PREDICTED: isoflavone 3'-hydroxylase [Amborella trichopoda]}	{sp|Q9SZ46|C82C4_ARATH; Cytochrome P450 82C4 OS=Arabidopsis thaliana GN=CYP82C4 PE=2 SV=1}	{At4g31940; KOG0156 Cytochrome P450 CYP2 subfamily Q Secondary metabolites biosynthesis, transport and catabolism ;}	{PF00067:Cytochrome P450}
i1_LQ_PC3Root_c20513/f1p1/1782	{AIK01728.1; CYP720PB12 [Pinus banksiana]}	{sp|Q50EK5|C72B2_PINTA; Cytochrome P450 720B2 OS=Pinus taeda GN=CYP720B2 PE=2 SV=1}	{At1g73340; KOG0157 Cytochrome P450 CYP4/CYP19/CYP26 subfamilies QI Secondary metabolites biosynthesis, transport and catabolism ; Lipid transport and metabolism ;}	{PF00067:Cytochrome P450}
i1_LQ_PC3Root_c20520/f1p6/1754	{AIK01728.1; CYP720PB12 [Pinus banksiana]}	{sp|Q50EK5|C72B2_PINTA; Cytochrome P450 720B2 OS=Pinus taeda GN=CYP720B2 PE=2 SV=1}	{At1g73340; KOG0157 Cytochrome P450 CYP4/CYP19/CYP26 subfamilies QI Secondary metabolites biosynthesis, transport and catabolism ; Lipid transport and metabolism ;}	{NA}
i1_LQ_PC3Root_c20546/f1p0/1782	{AAN52360.1; 5-alpha-taxadienol-10-beta-hydroxylase [Taxus wallichiana var. chinensis]}	{sp|Q9AXM6|T10H_TAXCU; Taxane 10-beta-hydroxylase OS=Taxus cuspidata GN=CYP725A1 PE=1 SV=1}	{At2g42850; KOG0157 Cytochrome P450 CYP4/CYP19/CYP26 subfamilies QI Secondary metabolites biosynthesis, transport and catabolism ; Lipid transport and metabolism ;}	{NA}
i1_LQ_PC3Root_c20586/f1p4/1669	{Q9AXM6.1; RecName: Full=Taxane 10-beta-hydroxylase; AltName: Full=5-alpha-taxadienol-10-beta-hydroxylase; AltName: Full=Cytochrome P450 725A1}	{sp|Q9AXM6|T10H_TAXCU; Taxane 10-beta-hydroxylase OS=Taxus cuspidata GN=CYP725A1 PE=1 SV=1}	{At2g42850; KOG0157 Cytochrome P450 CYP4/CYP19/CYP26 subfamilies QI Secondary metabolites biosynthesis, transport and catabolism ; Lipid transport and metabolism ;}	{NA}
i1_LQ_PC3Root_c20683/f1p2/1855	{AAS89065.2; taxoid 2-alpha-hydroxylase [Taxus canadensis]}	{sp|Q6JTJ0|T7H_TAXCU; Taxoid 7-beta-hydroxylase OS=Taxus cuspidata PE=1 SV=1}	{At2g42850; KOG0157 Cytochrome P450 CYP4/CYP19/CYP26 subfamilies QI Secondary metabolites biosynthesis, transport and catabolism ; Lipid transport and metabolism ;}	{PF07886:BA14K-like protein PF00067:Cytochrome P450}
i1_LQ_PC3Root_c20743/f1p3/1683	{Q6WG30.2; RecName: Full=Taxadiene 5-alpha hydroxylase}	{sp|Q6WG30|T5H_TAXCU; Taxadiene 5-alpha hydroxylase OS=Taxus cuspidata PE=1 SV=2}	{At2g42850; KOG0157 Cytochrome P450 CYP4/CYP19/CYP26 subfamilies QI Secondary metabolites biosynthesis, transport and catabolism ; Lipid transport and metabolism ;}	{PF00067:Cytochrome P450}
i1_LQ_PC3Root_c20752/f1p0/1843	{AFD32419.1; 10-beta-hydroxylase [Taxus x media]}	{sp|Q9AXM6|T10H_TAXCU; Taxane 10-beta-hydroxylase OS=Taxus cuspidata GN=CYP725A1 PE=1 SV=1}	{At5g36110; KOG0157 Cytochrome P450 CYP4/CYP19/CYP26 subfamilies QI Secondary metabolites biosynthesis, transport and catabolism ; Lipid transport and metabolism ;}	{PF00067:Cytochrome P450}
i1_LQ_PC3Root_c20798/f1p0/1368	{AAN52360.1; 5-alpha-taxadienol-10-beta-hydroxylase [Taxus wallichiana var. chinensis]}	{sp|Q9AXM6|T10H_TAXCU; Taxane 10-beta-hydroxylase OS=Taxus cuspidata GN=CYP725A1 PE=1 SV=1}	{At2g42850; KOG0157 Cytochrome P450 CYP4/CYP19/CYP26 subfamilies QI Secondary metabolites biosynthesis, transport and catabolism ; Lipid transport and metabolism ;}	{PF00067:Cytochrome P450}
i1_LQ_PC3Root_c20831/f1p4/1787	{XP_006858796.1; PREDICTED: isoflavone 3'-hydroxylase [Amborella trichopoda]}	{sp|Q9SZ46|C82C4_ARATH; Cytochrome P450 82C4 OS=Arabidopsis thaliana GN=CYP82C4 PE=2 SV=1}	{At4g31940; KOG0156 Cytochrome P450 CYP2 subfamily Q Secondary metabolites biosynthesis, transport and catabolism ;}	{PF00067:Cytochrome P450}
i1_LQ_PC3Root_c20981/f1p3/1864	{AIK01730.1; CYP720B2 [Pinus contorta]}	{sp|Q50EK5|C72B2_PINTA; Cytochrome P450 720B2 OS=Pinus taeda GN=CYP720B2 PE=2 SV=1}	{At1g73340; KOG0157 Cytochrome P450 CYP4/CYP19/CYP26 subfamilies QI Secondary metabolites biosynthesis, transport and catabolism ; Lipid transport and metabolism ;}	{PF00067:Cytochrome P450}
i1_LQ_PC3Root_c20986/f1p0/1831	{AAS89065.2; taxoid 2-alpha-hydroxylase [Taxus canadensis]}	{sp|Q6JTJ0|T7H_TAXCU; Taxoid 7-beta-hydroxylase OS=Taxus cuspidata PE=1 SV=1}	{At2g42850; KOG0157 Cytochrome P450 CYP4/CYP19/CYP26 subfamilies QI Secondary metabolites biosynthesis, transport and catabolism ; Lipid transport and metabolism ;}	{PF00067:Cytochrome P450}
i1_LQ_PC3Root_c20999/f1p0/1840	{NA}	{sp|P16141|CP52D_CANMA; Cytochrome P450 52A4 OS=Candida maltosa GN=CYP52A4 PE=1 SV=4}	{NA}	{NA}
i1_LQ_PC3Root_c21003/f1p6/1701	{AKH04261.1; putative hydroxylase [Taxus baccata]}	{sp|Q50EK0|C16B2_PICSI; Cytochrome P450 716B2 OS=Picea sitchensis GN=CYP716B2 PE=2 SV=1}	{At5g36110; KOG0157 Cytochrome P450 CYP4/CYP19/CYP26 subfamilies QI Secondary metabolites biosynthesis, transport and catabolism ; Lipid transport and metabolism ;}	{PF00067:Cytochrome P450}
i1_LQ_PC3Root_c21075/f1p0/1756	{AFD32419.1; 10-beta-hydroxylase [Taxus x media]}	{sp|Q9AXM6|T10H_TAXCU; Taxane 10-beta-hydroxylase OS=Taxus cuspidata GN=CYP725A1 PE=1 SV=1}	{At5g36130; KOG0157 Cytochrome P450 CYP4/CYP19/CYP26 subfamilies QI Secondary metabolites biosynthesis, transport and catabolism ; Lipid transport and metabolism ;}	{NA}
i1_LQ_PC3Root_c21115/f1p0/1614	{AAT47183.1; taxoid 10-beta hydroxylase [Taxus cuspidata]}	{sp|Q9AXM6|T10H_TAXCU; Taxane 10-beta-hydroxylase OS=Taxus cuspidata GN=CYP725A1 PE=1 SV=1}	{At5g36110; KOG0157 Cytochrome P450 CYP4/CYP19/CYP26 subfamilies QI Secondary metabolites biosynthesis, transport and catabolism ; Lipid transport and metabolism ;}	{PF00067:Cytochrome P450}
i1_LQ_PC3Root_c21154/f1p0/1747	{ERM94634.1; hypothetical protein AMTR_s00011p00192370 [Amborella trichopoda]}	{sp|Q9C5Y2|KAO2_ARATH; Ent-kaurenoic acid oxidase 2 OS=Arabidopsis thaliana GN=KAO2 PE=2 SV=2}	{At2g32440; KOG0157 Cytochrome P450 CYP4/CYP19/CYP26 subfamilies QI Secondary metabolites biosynthesis, transport and catabolism ; Lipid transport and metabolism ;}	{PF00067:Cytochrome P450}
i1_LQ_PC3Root_c21191/f1p13/1871	{AAN52360.1; 5-alpha-taxadienol-10-beta-hydroxylase [Taxus wallichiana var. chinensis]}	{sp|Q9AXM6|T10H_TAXCU; Taxane 10-beta-hydroxylase OS=Taxus cuspidata GN=CYP725A1 PE=1 SV=1}	{At5g36110; KOG0157 Cytochrome P450 CYP4/CYP19/CYP26 subfamilies QI Secondary metabolites biosynthesis, transport and catabolism ; Lipid transport and metabolism ;}	{PF00067:Cytochrome P450}
i1_LQ_PC3Root_c21216/f1p0/1614	{Q9AXM6.1; RecName: Full=Taxane 10-beta-hydroxylase; AltName: Full=5-alpha-taxadienol-10-beta-hydroxylase; AltName: Full=Cytochrome P450 725A1}	{sp|Q9AXM6|T10H_TAXCU; Taxane 10-beta-hydroxylase OS=Taxus cuspidata GN=CYP725A1 PE=1 SV=1}	{At5g36110; KOG0157 Cytochrome P450 CYP4/CYP19/CYP26 subfamilies QI Secondary metabolites biosynthesis, transport and catabolism ; Lipid transport and metabolism ;}	{PF00067:Cytochrome P450}
i1_LQ_PC3Root_c21264/f1p8/1915	{AAS89065.2; taxoid 2-alpha-hydroxylase [Taxus canadensis]}	{sp|Q6JTJ0|T7H_TAXCU; Taxoid 7-beta-hydroxylase OS=Taxus cuspidata PE=1 SV=1}	{At5g36110; KOG0157 Cytochrome P450 CYP4/CYP19/CYP26 subfamilies QI Secondary metabolites biosynthesis, transport and catabolism ; Lipid transport and metabolism ;}	{PF00067:Cytochrome P450}
i1_LQ_PC3Root_c21337/f1p15/1772	{JAT58025.1; Cytochrome P450 3A18 [Anthurium amnicola]}	{sp|A2RRT9|CP4V2_RAT; Cytochrome P450 4V2 OS=Rattus norvegicus GN=Cyp4v2 PE=2 SV=1}	{CE24218; KOG0157 Cytochrome P450 CYP4/CYP19/CYP26 subfamilies QI Secondary metabolites biosynthesis, transport and catabolism ; Lipid transport and metabolism ;}	{PF00067:Cytochrome P450}
i1_LQ_PC3Root_c21360/f1p0/1656	{ABK25130.1; unknown [Picea sitchensis]}	{sp|O48786|C734A_ARATH; Cytochrome P450 734A1 OS=Arabidopsis thaliana GN=CYP734A1 PE=2 SV=1}	{At2g26710; KOG0157 Cytochrome P450 CYP4/CYP19/CYP26 subfamilies QI Secondary metabolites biosynthesis, transport and catabolism ; Lipid transport and metabolism ;}	{PF00067:Cytochrome P450}
i1_LQ_PC3Root_c21486/f1p0/1834	{JAT58025.1; Cytochrome P450 3A18 [Anthurium amnicola]}	{sp|Q9VA27|CP4C3_DROME; Cytochrome P450 4c3 OS=Drosophila melanogaster GN=Cyp4c3 PE=2 SV=1}	{7301993; KOG0157 Cytochrome P450 CYP4/CYP19/CYP26 subfamilies QI Secondary metabolites biosynthesis, transport and catabolism ; Lipid transport and metabolism ;}	{PF00067:Cytochrome P450}
i1_LQ_PC3Root_c21527/f1p6/1757	{ACN40389.1; unknown [Picea sitchensis]}	{sp|Q50EK4|C75A1_PINTA; Cytochrome P450 750A1 OS=Pinus taeda GN=CYP750A1 PE=2 SV=1}	{At3g26310; KOG0156 Cytochrome P450 CYP2 subfamily Q Secondary metabolites biosynthesis, transport and catabolism ;}	{PF00067:Cytochrome P450}
i1_LQ_PC3Root_c21569/f1p2/1819	{AAS49032.1; 5-alpha-taxadienol-10-beta-hydroxylase [Taxus x media]}	{sp|Q9AXM6|T10H_TAXCU; Taxane 10-beta-hydroxylase OS=Taxus cuspidata GN=CYP725A1 PE=1 SV=1}	{At5g36110; KOG0157 Cytochrome P450 CYP4/CYP19/CYP26 subfamilies QI Secondary metabolites biosynthesis, transport and catabolism ; Lipid transport and metabolism ;}	{PF00067:Cytochrome P450}
i1_LQ_PC3Root_c21691/f1p0/1692	{AHF49536.1; CYP450 716-like protein (mitochondrion) [Ginkgo biloba]}	{sp|Q50EK0|C16B2_PICSI; Cytochrome P450 716B2 OS=Picea sitchensis GN=CYP716B2 PE=2 SV=1}	{At5g36110; KOG0157 Cytochrome P450 CYP4/CYP19/CYP26 subfamilies QI Secondary metabolites biosynthesis, transport and catabolism ; Lipid transport and metabolism ;}	{PF00067:Cytochrome P450}
i1_LQ_PC3Root_c21722/f1p5/1548	{AAT47183.1; taxoid 10-beta hydroxylase [Taxus cuspidata]}	{sp|Q9AXM6|T10H_TAXCU; Taxane 10-beta-hydroxylase OS=Taxus cuspidata GN=CYP725A1 PE=1 SV=1}	{At5g36140; KOG0157 Cytochrome P450 CYP4/CYP19/CYP26 subfamilies QI Secondary metabolites biosynthesis, transport and catabolism ; Lipid transport and metabolism ;}	{PF00067:Cytochrome P450 PF00067:Cytochrome P450}
i1_LQ_PC3Root_c21765/f1p0/1641	{Q9AXM6.1; RecName: Full=Taxane 10-beta-hydroxylase; AltName: Full=5-alpha-taxadienol-10-beta-hydroxylase; AltName: Full=Cytochrome P450 725A1}	{sp|Q9AXM6|T10H_TAXCU; Taxane 10-beta-hydroxylase OS=Taxus cuspidata GN=CYP725A1 PE=1 SV=1}	{At5g36110; KOG0157 Cytochrome P450 CYP4/CYP19/CYP26 subfamilies QI Secondary metabolites biosynthesis, transport and catabolism ; Lipid transport and metabolism ;}	{PF00067:Cytochrome P450 PF00067:Cytochrome P450}
i1_LQ_PC3Root_c21789/f1p0/1740	{JAT50903.1; Ent-kaurene oxidase [Anthurium amnicola]}	{sp|Q9C450|PAXQ_PENPX; Cytochrome P450 monooxygenase paxQ OS=Penicillium paxilli GN=paxQ PE=1 SV=1}	{7299890; KOG0157 Cytochrome P450 CYP4/CYP19/CYP26 subfamilies QI Secondary metabolites biosynthesis, transport and catabolism ; Lipid transport and metabolism ;}	{PF00067:Cytochrome P450}
i1_LQ_PC3Root_c21822/f1p49/1874	{AHF49536.1; CYP450 716-like protein (mitochondrion) [Ginkgo biloba]}	{sp|Q50EK0|C16B2_PICSI; Cytochrome P450 716B2 OS=Picea sitchensis GN=CYP716B2 PE=2 SV=1}	{At5g36110; KOG0157 Cytochrome P450 CYP4/CYP19/CYP26 subfamilies QI Secondary metabolites biosynthesis, transport and catabolism ; Lipid transport and metabolism ;}	{PF00067:Cytochrome P450}
i1_LQ_PC3Root_c21856/f1p0/1735	{ABR17055.1; unknown [Picea sitchensis]}	{sp|P93531|C71D7_SOLCH; Cytochrome P450 71D7 OS=Solanum chacoense GN=CYP71D7 PE=3 SV=1}	{At4g36220; KOG0156 Cytochrome P450 CYP2 subfamily Q Secondary metabolites biosynthesis, transport and catabolism ;}	{PF00067:Cytochrome P450}
i1_LQ_PC3Root_c22004/f1p0/1648	{JAT42811.1; putative cytochrome P450 4d20 [Anthurium amnicola]}	{sp|Q9VYQ7|CP311_DROME; Probable cytochrome P450 311a1 OS=Drosophila melanogaster GN=Cyp311a1 PE=2 SV=1}	{7292739; KOG0157 Cytochrome P450 CYP4/CYP19/CYP26 subfamilies QI Secondary metabolites biosynthesis, transport and catabolism ; Lipid transport and metabolism ;}	{PF00067:Cytochrome P450}
i1_LQ_PC3Root_c22018/f1p14/1922	{AAS49032.1; 5-alpha-taxadienol-10-beta-hydroxylase [Taxus x media]}	{sp|Q9AXM6|T10H_TAXCU; Taxane 10-beta-hydroxylase OS=Taxus cuspidata GN=CYP725A1 PE=1 SV=1}	{At5g36110; KOG0157 Cytochrome P450 CYP4/CYP19/CYP26 subfamilies QI Secondary metabolites biosynthesis, transport and catabolism ; Lipid transport and metabolism ;}	{PF00067:Cytochrome P450}
i1_LQ_PC3Root_c22042/f1p17/1635	{AFD32418.1; cytochrome P450 taxane 7-beta-hydroxylase [Taxus x media]}	{sp|Q6JTJ0|T7H_TAXCU; Taxoid 7-beta-hydroxylase OS=Taxus cuspidata PE=1 SV=1}	{At3g19270; KOG0157 Cytochrome P450 CYP4/CYP19/CYP26 subfamilies QI Secondary metabolites biosynthesis, transport and catabolism ; Lipid transport and metabolism ;}	{PF05215:Spiralin}
i1_LQ_PC3Root_c22066/f1p16/2025	{AAT47183.1; taxoid 10-beta hydroxylase [Taxus cuspidata]}	{sp|Q9AXM6|T10H_TAXCU; Taxane 10-beta-hydroxylase OS=Taxus cuspidata GN=CYP725A1 PE=1 SV=1}	{At5g36110; KOG0157 Cytochrome P450 CYP4/CYP19/CYP26 subfamilies QI Secondary metabolites biosynthesis, transport and catabolism ; Lipid transport and metabolism ;}	{PF00067:Cytochrome P450}
i1_LQ_PC3Root_c22221/f1p7/1815	{OAE32444.1; hypothetical protein AXG93_3218s1160 [Marchantia polymorpha subsp. polymorpha]}	{sp|Q50EK1|C16B1_PICSI; Cytochrome P450 716B1 OS=Picea sitchensis GN=CYP716B1 PE=2 SV=1}	{At5g36110; KOG0157 Cytochrome P450 CYP4/CYP19/CYP26 subfamilies QI Secondary metabolites biosynthesis, transport and catabolism ; Lipid transport and metabolism ;}	{PF00067:Cytochrome P450}
i1_LQ_PC3Root_c22226/f1p44/1705	{Q8W4T9.1; RecName: Full=Taxane 13-alpha-hydroxylase; AltName: Full=Cytochrome P450 725A2}	{sp|Q8W4T9|T13H_TAXCU; Taxane 13-alpha-hydroxylase OS=Taxus cuspidata GN=CYP725A2 PE=1 SV=1}	{At2g42850; KOG0157 Cytochrome P450 CYP4/CYP19/CYP26 subfamilies QI Secondary metabolites biosynthesis, transport and catabolism ; Lipid transport and metabolism ;}	{NA}
i1_LQ_PC3Root_c22307/f1p6/1866	{AAS49032.1; 5-alpha-taxadienol-10-beta-hydroxylase [Taxus x media]}	{sp|Q9AXM6|T10H_TAXCU; Taxane 10-beta-hydroxylase OS=Taxus cuspidata GN=CYP725A1 PE=1 SV=1}	{At5g36110; KOG0157 Cytochrome P450 CYP4/CYP19/CYP26 subfamilies QI Secondary metabolites biosynthesis, transport and catabolism ; Lipid transport and metabolism ;}	{PF00067:Cytochrome P450}
i1_LQ_PC3Root_c22348/f1p0/1640	{ABK25130.1; unknown [Picea sitchensis]}	{sp|B9X287|C7346_ORYSJ; Cytochrome P450 734A6 OS=Oryza sativa subsp. japonica GN=CYP734A6 PE=2 SV=1}	{At2g26710; KOG0157 Cytochrome P450 CYP4/CYP19/CYP26 subfamilies QI Secondary metabolites biosynthesis, transport and catabolism ; Lipid transport and metabolism ;}	{PF00067:Cytochrome P450}
i1_LQ_PC3Root_c22379/f1p1/1470	{AKH04261.1; putative hydroxylase [Taxus baccata]}	{sp|Q50EK1|C16B1_PICSI; Cytochrome P450 716B1 OS=Picea sitchensis GN=CYP716B1 PE=2 SV=1}	{At5g36110; KOG0157 Cytochrome P450 CYP4/CYP19/CYP26 subfamilies QI Secondary metabolites biosynthesis, transport and catabolism ; Lipid transport and metabolism ;}	{PF00067:Cytochrome P450}
i1_LQ_PC3Root_c22382/f1p6/1661	{ADE75655.1; unknown [Picea sitchensis]}	{sp|Q9SMP5|C94B3_ARATH; Cytochrome P450 94B3 OS=Arabidopsis thaliana GN=CYP94B3 PE=2 SV=1}	{At3g48520; KOG0157 Cytochrome P450 CYP4/CYP19/CYP26 subfamilies QI Secondary metabolites biosynthesis, transport and catabolism ; Lipid transport and metabolism ;}	{PF00067:Cytochrome P450}
i1_LQ_PC3Root_c22385/f1p18/1804	{Q6WG30.2; RecName: Full=Taxadiene 5-alpha hydroxylase}	{sp|Q6WG30|T5H_TAXCU; Taxadiene 5-alpha hydroxylase OS=Taxus cuspidata PE=1 SV=2}	{At2g42850; KOG0157 Cytochrome P450 CYP4/CYP19/CYP26 subfamilies QI Secondary metabolites biosynthesis, transport and catabolism ; Lipid transport and metabolism ;}	{PF00067:Cytochrome P450}
i1_LQ_PC3Root_c22413/f1p0/1874	{AFD32421.1; 5-alpha-hydroxylase [Taxus x media]}	{sp|Q6WG30|T5H_TAXCU; Taxadiene 5-alpha hydroxylase OS=Taxus cuspidata PE=1 SV=2}	{At2g42850; KOG0157 Cytochrome P450 CYP4/CYP19/CYP26 subfamilies QI Secondary metabolites biosynthesis, transport and catabolism ; Lipid transport and metabolism ;}	{PF00067:Cytochrome P450}
i1_LQ_PC3Root_c22552/f1p0/1841	{ADE76383.1; unknown [Picea sitchensis]}	{sp|Q50EK4|C75A1_PINTA; Cytochrome P450 750A1 OS=Pinus taeda GN=CYP750A1 PE=2 SV=1}	{At5g07990; KOG0156 Cytochrome P450 CYP2 subfamily Q Secondary metabolites biosynthesis, transport and catabolism ;}	{PF00067:Cytochrome P450}
i1_LQ_PC3Root_c22583/f1p0/1986	{JAT63235.1; Cytochrome P450 4F12 [Anthurium amnicola]}	{sp|O08336|CYPB_BACSU; Bifunctional cytochrome P450/NADPH--P450 reductase 2 OS=Bacillus subtilis (strain 168) GN=cypB PE=1 SV=1}	{CE24183; KOG0157 Cytochrome P450 CYP4/CYP19/CYP26 subfamilies QI Secondary metabolites biosynthesis, transport and catabolism ; Lipid transport and metabolism ;}	{PF00067:Cytochrome P450}
i1_LQ_PC3Root_c22618/f1p9/1608	{AKH04261.1; putative hydroxylase [Taxus baccata]}	{sp|Q50EK0|C16B2_PICSI; Cytochrome P450 716B2 OS=Picea sitchensis GN=CYP716B2 PE=2 SV=1}	{At5g36110; KOG0157 Cytochrome P450 CYP4/CYP19/CYP26 subfamilies QI Secondary metabolites biosynthesis, transport and catabolism ; Lipid transport and metabolism ;}	{PF00067:Cytochrome P450}
i1_LQ_PC3Root_c22649/f1p0/1769	{AAN52360.1; 5-alpha-taxadienol-10-beta-hydroxylase [Taxus wallichiana var. chinensis]}	{sp|Q9AXM6|T10H_TAXCU; Taxane 10-beta-hydroxylase OS=Taxus cuspidata GN=CYP725A1 PE=1 SV=1}	{At2g42850; KOG0157 Cytochrome P450 CYP4/CYP19/CYP26 subfamilies QI Secondary metabolites biosynthesis, transport and catabolism ; Lipid transport and metabolism ;}	{NA}
i1_LQ_PC3Root_c22806/f1p14/1810	{AKH41019.1; (+)-sabinene-3-hydroxylase [Thuja plicata]}	{sp|Q50EK4|C75A1_PINTA; Cytochrome P450 750A1 OS=Pinus taeda GN=CYP750A1 PE=2 SV=1}	{At5g07990; KOG0156 Cytochrome P450 CYP2 subfamily Q Secondary metabolites biosynthesis, transport and catabolism ;}	{PF00067:Cytochrome P450}
i1_LQ_PC3Root_c22915/f1p2/1783	{Q9AXM6.1; RecName: Full=Taxane 10-beta-hydroxylase; AltName: Full=5-alpha-taxadienol-10-beta-hydroxylase; AltName: Full=Cytochrome P450 725A1}	{sp|Q9AXM6|T10H_TAXCU; Taxane 10-beta-hydroxylase OS=Taxus cuspidata GN=CYP725A1 PE=1 SV=1}	{At5g36110; KOG0157 Cytochrome P450 CYP4/CYP19/CYP26 subfamilies QI Secondary metabolites biosynthesis, transport and catabolism ; Lipid transport and metabolism ;}	{PF00067:Cytochrome P450}
i1_LQ_PC3Root_c22971/f1p0/1995	{AKH41026.1; cytochrome P450 CYP76AA26 [Thuja plicata]}	{sp|O64636|C76C1_ARATH; Cytochrome P450 76C1 OS=Arabidopsis thaliana GN=CYP76C1 PE=2 SV=1}	{At3g52970; KOG0156 Cytochrome P450 CYP2 subfamily Q Secondary metabolites biosynthesis, transport and catabolism ;}	{PF00067:Cytochrome P450}
i1_LQ_PC3Root_c22979/f1p0/1946	{ACN40389.1; unknown [Picea sitchensis]}	{sp|Q50EK4|C75A1_PINTA; Cytochrome P450 750A1 OS=Pinus taeda GN=CYP750A1 PE=2 SV=1}	{At3g26330; KOG0156 Cytochrome P450 CYP2 subfamily Q Secondary metabolites biosynthesis, transport and catabolism ;}	{PF00067:Cytochrome P450 PF06305:Protein of unknown function (DUF1049)}
i1_LQ_PC3Root_c22983/f1p0/1858	{AAT47183.1; taxoid 10-beta hydroxylase [Taxus cuspidata]}	{sp|Q9AXM6|T10H_TAXCU; Taxane 10-beta-hydroxylase OS=Taxus cuspidata GN=CYP725A1 PE=1 SV=1}	{At2g42850; KOG0157 Cytochrome P450 CYP4/CYP19/CYP26 subfamilies QI Secondary metabolites biosynthesis, transport and catabolism ; Lipid transport and metabolism ;}	{NA}
i1_LQ_PC3Root_c23046/f1p1/1645	{AKH04261.1; putative hydroxylase [Taxus baccata]}	{sp|Q50EK0|C16B2_PICSI; Cytochrome P450 716B2 OS=Picea sitchensis GN=CYP716B2 PE=2 SV=1}	{At5g36110; KOG0157 Cytochrome P450 CYP4/CYP19/CYP26 subfamilies QI Secondary metabolites biosynthesis, transport and catabolism ; Lipid transport and metabolism ;}	{PF00067:Cytochrome P450}
i1_LQ_PC3Root_c23055/f1p0/1804	{XP_006858796.1; PREDICTED: isoflavone 3'-hydroxylase [Amborella trichopoda]}	{sp|O49858|C82A3_SOYBN; Cytochrome P450 82A3 OS=Glycine max GN=CYP82A3 PE=2 SV=1}	{At4g31940; KOG0156 Cytochrome P450 CYP2 subfamily Q Secondary metabolites biosynthesis, transport and catabolism ;}	{PF00067:Cytochrome P450}
i1_LQ_PC3Root_c23067/f1p3/1796	{JAT43272.1; putative cytochrome P450 313a4, partial [Anthurium amnicola]}	{sp|Q9ZW95|C7352_ARATH; Cytokinin hydroxylase OS=Arabidopsis thaliana GN=CYP735A2 PE=1 SV=1}	{At1g67110; KOG0157 Cytochrome P450 CYP4/CYP19/CYP26 subfamilies QI Secondary metabolites biosynthesis, transport and catabolism ; Lipid transport and metabolism ;}	{PF00067:Cytochrome P450}
i1_LQ_PC3Root_c23143/f1p2/1781	{AKH41022.1; cytochrome P450 CYP76AA22 [Thuja plicata]}	{sp|O64637|C76C2_ARATH; Cytochrome P450 76C2 OS=Arabidopsis thaliana GN=CYP76C2 PE=2 SV=1}	{At1g33730; KOG0156 Cytochrome P450 CYP2 subfamily Q Secondary metabolites biosynthesis, transport and catabolism ;}	{NA}
i1_LQ_PC3Root_c23171/f1p6/1921	{AFD32421.1; 5-alpha-hydroxylase [Taxus x media]}	{sp|Q6WG30|T5H_TAXCU; Taxadiene 5-alpha hydroxylase OS=Taxus cuspidata PE=1 SV=2}	{At2g42850; KOG0157 Cytochrome P450 CYP4/CYP19/CYP26 subfamilies QI Secondary metabolites biosynthesis, transport and catabolism ; Lipid transport and metabolism ;}	{NA}
i1_LQ_PC3Root_c23206/f1p0/1885	{AAS89065.2; taxoid 2-alpha-hydroxylase [Taxus canadensis]}	{sp|Q6JTJ0|T7H_TAXCU; Taxoid 7-beta-hydroxylase OS=Taxus cuspidata PE=1 SV=1}	{At2g42850; KOG0157 Cytochrome P450 CYP4/CYP19/CYP26 subfamilies QI Secondary metabolites biosynthesis, transport and catabolism ; Lipid transport and metabolism ;}	{PF00067:Cytochrome P450}
i1_LQ_PC3Root_c23212/f1p0/1766	{XP_009342979.2; PREDICTED: cytochrome P450 714C2-like [Pyrus x bretschneideri]}	{sp|Q9ZW95|C7352_ARATH; Cytokinin hydroxylase OS=Arabidopsis thaliana GN=CYP735A2 PE=1 SV=1}	{At5g52400; KOG0157 Cytochrome P450 CYP4/CYP19/CYP26 subfamilies QI Secondary metabolites biosynthesis, transport and catabolism ; Lipid transport and metabolism ;}	{PF00067:Cytochrome P450}
i1_LQ_PC3Root_c23215/f1p7/1789	{XP_010266363.1; PREDICTED: cytochrome P450 89A2-like [Nelumbo nucifera]}	{sp|P37123|C77A1_SOLME; Cytochrome P450 77A1 (Fragment) OS=Solanum melongena GN=CYP77A1 PE=2 SV=1}	{At1g64950; KOG0156 Cytochrome P450 CYP2 subfamily Q Secondary metabolites biosynthesis, transport and catabolism ;}	{PF00067:Cytochrome P450}
i1_LQ_PC3Root_c23270/f1p1/1560	{Q50EK6.1; RecName: Full=Abietadienol/abietadienal oxidase; Short=PtAO; AltName: Full=Cytochrome P450 720B1; AltName: Full=Cytochrome P450 CYPA}	{sp|Q50EK6|C72B1_PINTA; Abietadienol/abietadienal oxidase OS=Pinus taeda GN=CYP720B1 PE=1 SV=1}	{At1g73340; KOG0157 Cytochrome P450 CYP4/CYP19/CYP26 subfamilies QI Secondary metabolites biosynthesis, transport and catabolism ; Lipid transport and metabolism ;}	{PF00067:Cytochrome P450}
i1_LQ_PC3Root_c23345/f1p5/1915	{ACN40389.1; unknown [Picea sitchensis]}	{sp|Q50EK4|C75A1_PINTA; Cytochrome P450 750A1 OS=Pinus taeda GN=CYP750A1 PE=2 SV=1}	{At5g07990; KOG0156 Cytochrome P450 CYP2 subfamily Q Secondary metabolites biosynthesis, transport and catabolism ;}	{PF00067:Cytochrome P450}
i1_LQ_PC3Root_c23347/f1p0/1611	{AFD32421.1; 5-alpha-hydroxylase [Taxus x media]}	{sp|Q6WG30|T5H_TAXCU; Taxadiene 5-alpha hydroxylase OS=Taxus cuspidata PE=1 SV=2}	{At5g36110; KOG0157 Cytochrome P450 CYP4/CYP19/CYP26 subfamilies QI Secondary metabolites biosynthesis, transport and catabolism ; Lipid transport and metabolism ;}	{NA}
i1_LQ_PC3Root_c23364/f1p7/1946	{AHW42468.1; KO1 [Pinus tabuliformis]}	{sp|Q5Z5R4|C7016_ORYSJ; Ent-kaurene oxidase 2 OS=Oryza sativa subsp. japonica GN=CYP701A6 PE=1 SV=1}	{At5g25900; KOG0156 Cytochrome P450 CYP2 subfamily Q Secondary metabolites biosynthesis, transport and catabolism ;}	{PF00067:Cytochrome P450}
i1_LQ_PC3Root_c23431/f1p0/1899	{XP_011627781.1; PREDICTED: cytochrome P450 82C2 [Amborella trichopoda]}	{sp|O49858|C82A3_SOYBN; Cytochrome P450 82A3 OS=Glycine max GN=CYP82A3 PE=2 SV=1}	{At4g31940; KOG0156 Cytochrome P450 CYP2 subfamily Q Secondary metabolites biosynthesis, transport and catabolism ;}	{PF00067:Cytochrome P450}
i1_LQ_PC3Root_c23472/f1p0/1961	{ACN40859.1; unknown [Picea sitchensis]}	{sp|Q50EK4|C75A1_PINTA; Cytochrome P450 750A1 OS=Pinus taeda GN=CYP750A1 PE=2 SV=1}	{At5g57260; KOG0156 Cytochrome P450 CYP2 subfamily Q Secondary metabolites biosynthesis, transport and catabolism ;}	{PF00067:Cytochrome P450}
i1_LQ_PC3Root_c23486/f1p0/1742	{AFD32419.1; 10-beta-hydroxylase [Taxus x media]}	{sp|Q9AXM6|T10H_TAXCU; Taxane 10-beta-hydroxylase OS=Taxus cuspidata GN=CYP725A1 PE=1 SV=1}	{At5g36110; KOG0157 Cytochrome P450 CYP4/CYP19/CYP26 subfamilies QI Secondary metabolites biosynthesis, transport and catabolism ; Lipid transport and metabolism ;}	{PF00067:Cytochrome P450}
i1_LQ_PC3Root_c23509/f1p0/1600	{AAN52360.1; 5-alpha-taxadienol-10-beta-hydroxylase [Taxus wallichiana var. chinensis]}	{sp|Q9AXM6|T10H_TAXCU; Taxane 10-beta-hydroxylase OS=Taxus cuspidata GN=CYP725A1 PE=1 SV=1}	{At2g42850; KOG0157 Cytochrome P450 CYP4/CYP19/CYP26 subfamilies QI Secondary metabolites biosynthesis, transport and catabolism ; Lipid transport and metabolism ;}	{NA}
i1_LQ_PC3Root_c23528/f1p0/1731	{ADE76383.1; unknown [Picea sitchensis]}	{sp|Q50EK4|C75A1_PINTA; Cytochrome P450 750A1 OS=Pinus taeda GN=CYP750A1 PE=2 SV=1}	{At4g36220; KOG0156 Cytochrome P450 CYP2 subfamily Q Secondary metabolites biosynthesis, transport and catabolism ;}	{PF00004:ATPase family associated with various cellular activities (AAA) PF00067:Cytochrome P450 PF08397:IRSp53/MIM homology domain}
i1_LQ_PC3Root_c2357/f2p5/1976	{ADE76383.1; unknown [Picea sitchensis]}	{sp|Q50EK4|C75A1_PINTA; Cytochrome P450 750A1 OS=Pinus taeda GN=CYP750A1 PE=2 SV=1}	{At5g07990; KOG0156 Cytochrome P450 CYP2 subfamily Q Secondary metabolites biosynthesis, transport and catabolism ;}	{PF00067:Cytochrome P450}
i1_LQ_PC3Root_c23595/f1p3/1551	{ACN40859.1; unknown [Picea sitchensis]}	{sp|Q50EK4|C75A1_PINTA; Cytochrome P450 750A1 OS=Pinus taeda GN=CYP750A1 PE=2 SV=1}	{At5g07990; KOG0156 Cytochrome P450 CYP2 subfamily Q Secondary metabolites biosynthesis, transport and catabolism ;}	{PF00067:Cytochrome P450}
i1_LQ_PC3Root_c23628/f1p1/1729	{ADE75655.1; unknown [Picea sitchensis]}	{sp|Q9SMP5|C94B3_ARATH; Cytochrome P450 94B3 OS=Arabidopsis thaliana GN=CYP94B3 PE=2 SV=1}	{At3g48520; KOG0157 Cytochrome P450 CYP4/CYP19/CYP26 subfamilies QI Secondary metabolites biosynthesis, transport and catabolism ; Lipid transport and metabolism ;}	{PF00067:Cytochrome P450}
i1_LQ_PC3Root_c23673/f1p5/1867	{XP_006858796.1; PREDICTED: isoflavone 3'-hydroxylase [Amborella trichopoda]}	{sp|O49858|C82A3_SOYBN; Cytochrome P450 82A3 OS=Glycine max GN=CYP82A3 PE=2 SV=1}	{At4g31940; KOG0156 Cytochrome P450 CYP2 subfamily Q Secondary metabolites biosynthesis, transport and catabolism ;}	{PF00067:Cytochrome P450}
i1_LQ_PC3Root_c23727/f1p3/1822	{ACN40389.1; unknown [Picea sitchensis]}	{sp|Q50EK4|C75A1_PINTA; Cytochrome P450 750A1 OS=Pinus taeda GN=CYP750A1 PE=2 SV=1}	{At2g45550; KOG0156 Cytochrome P450 CYP2 subfamily Q Secondary metabolites biosynthesis, transport and catabolism ;}	{PF00067:Cytochrome P450}
i1_LQ_PC3Root_c23755/f1p6/1880	{AAS49032.1; 5-alpha-taxadienol-10-beta-hydroxylase [Taxus x media]}	{sp|Q9AXM6|T10H_TAXCU; Taxane 10-beta-hydroxylase OS=Taxus cuspidata GN=CYP725A1 PE=1 SV=1}	{At5g36110; KOG0157 Cytochrome P450 CYP4/CYP19/CYP26 subfamilies QI Secondary metabolites biosynthesis, transport and catabolism ; Lipid transport and metabolism ;}	{PF00067:Cytochrome P450}
i1_LQ_PC3Root_c23764/f1p2/1789	{AFD32421.1; 5-alpha-hydroxylase [Taxus x media]}	{sp|Q6WG30|T5H_TAXCU; Taxadiene 5-alpha hydroxylase OS=Taxus cuspidata PE=1 SV=2}	{At5g36110; KOG0157 Cytochrome P450 CYP4/CYP19/CYP26 subfamilies QI Secondary metabolites biosynthesis, transport and catabolism ; Lipid transport and metabolism ;}	{PF00067:Cytochrome P450 PF00067:Cytochrome P450}
i1_LQ_PC3Root_c23806/f1p0/1909	{AFD32418.1; cytochrome P450 taxane 7-beta-hydroxylase [Taxus x media]}	{sp|Q6JTJ0|T7H_TAXCU; Taxoid 7-beta-hydroxylase OS=Taxus cuspidata PE=1 SV=1}	{At2g42850; KOG0157 Cytochrome P450 CYP4/CYP19/CYP26 subfamilies QI Secondary metabolites biosynthesis, transport and catabolism ; Lipid transport and metabolism ;}	{PF00067:Cytochrome P450 PF00067:Cytochrome P450}
i1_LQ_PC3Root_c24002/f1p0/1714	{XP_006858796.1; PREDICTED: isoflavone 3'-hydroxylase [Amborella trichopoda]}	{sp|Q43068|C82A1_PEA; Cytochrome P450 82A1 (Fragment) OS=Pisum sativum GN=CYP82A1 PE=2 SV=2}	{At5g07990; KOG0156 Cytochrome P450 CYP2 subfamily Q Secondary metabolites biosynthesis, transport and catabolism ;}	{PF00067:Cytochrome P450 PF00067:Cytochrome P450}
i1_LQ_PC3Root_c24045/f1p2/1842	{ABK25130.1; unknown [Picea sitchensis]}	{sp|O48786|C734A_ARATH; Cytochrome P450 734A1 OS=Arabidopsis thaliana GN=CYP734A1 PE=2 SV=1}	{At2g26710; KOG0157 Cytochrome P450 CYP4/CYP19/CYP26 subfamilies QI Secondary metabolites biosynthesis, transport and catabolism ; Lipid transport and metabolism ;}	{PF00067:Cytochrome P450}
i1_LQ_PC3Root_c24173/f1p5/1685	{AHW42468.1; KO1 [Pinus tabuliformis]}	{sp|Q5Z5R4|C7016_ORYSJ; Ent-kaurene oxidase 2 OS=Oryza sativa subsp. japonica GN=CYP701A6 PE=1 SV=1}	{At5g25900; KOG0156 Cytochrome P450 CYP2 subfamily Q Secondary metabolites biosynthesis, transport and catabolism ;}	{PF00067:Cytochrome P450}
i1_LQ_PC3Root_c24206/f1p0/1938	{Q6WG30.2; RecName: Full=Taxadiene 5-alpha hydroxylase}	{sp|Q6WG30|T5H_TAXCU; Taxadiene 5-alpha hydroxylase OS=Taxus cuspidata PE=1 SV=2}	{At2g42850; KOG0157 Cytochrome P450 CYP4/CYP19/CYP26 subfamilies QI Secondary metabolites biosynthesis, transport and catabolism ; Lipid transport and metabolism ;}	{PF00067:Cytochrome P450 PF00603:Influenza RNA-dependent RNA polymerase subunit PA}
i1_LQ_PC3Root_c24265/f1p0/1738	{AHF49536.1; CYP450 716-like protein (mitochondrion) [Ginkgo biloba]}	{sp|Q50EK1|C16B1_PICSI; Cytochrome P450 716B1 OS=Picea sitchensis GN=CYP716B1 PE=2 SV=1}	{At5g36110; KOG0157 Cytochrome P450 CYP4/CYP19/CYP26 subfamilies QI Secondary metabolites biosynthesis, transport and catabolism ; Lipid transport and metabolism ;}	{PF00067:Cytochrome P450}
i1_LQ_PC3Root_c24275/f1p0/1956	{AFD32421.1; 5-alpha-hydroxylase [Taxus x media]}	{sp|Q6WG30|T5H_TAXCU; Taxadiene 5-alpha hydroxylase OS=Taxus cuspidata PE=1 SV=2}	{At2g42850; KOG0157 Cytochrome P450 CYP4/CYP19/CYP26 subfamilies QI Secondary metabolites biosynthesis, transport and catabolism ; Lipid transport and metabolism ;}	{PF00067:Cytochrome P450}
i1_LQ_PC3Root_c24283/f1p0/1763	{AKH04264.1; putative hydroxylase [Taxus baccata]}	{sp|Q6WG30|T5H_TAXCU; Taxadiene 5-alpha hydroxylase OS=Taxus cuspidata PE=1 SV=2}	{At5g36110; KOG0157 Cytochrome P450 CYP4/CYP19/CYP26 subfamilies QI Secondary metabolites biosynthesis, transport and catabolism ; Lipid transport and metabolism ;}	{PF00067:Cytochrome P450}
i1_LQ_PC3Root_c24325/f1p30/1728	{AAT47183.1; taxoid 10-beta hydroxylase [Taxus cuspidata]}	{sp|Q9AXM6|T10H_TAXCU; Taxane 10-beta-hydroxylase OS=Taxus cuspidata GN=CYP725A1 PE=1 SV=1}	{At2g42850; KOG0157 Cytochrome P450 CYP4/CYP19/CYP26 subfamilies QI Secondary metabolites biosynthesis, transport and catabolism ; Lipid transport and metabolism ;}	{PF00067:Cytochrome P450}
i1_LQ_PC3Root_c24372/f1p4/1680	{AKH41027.1; cytochrome P450 CYP76Z2 [Thuja plicata]}	{sp|Q8VWZ7|C76B6_CATRO; Geraniol 8-hydroxylase OS=Catharanthus roseus GN=CYP76B6 PE=1 SV=1}	{At2g45570; KOG0156 Cytochrome P450 CYP2 subfamily Q Secondary metabolites biosynthesis, transport and catabolism ;}	{PF00067:Cytochrome P450}
i1_LQ_PC3Root_c24474/f1p4/1655	{AIK01730.1; CYP720B2 [Pinus contorta]}	{sp|Q50EK5|C72B2_PINTA; Cytochrome P450 720B2 OS=Pinus taeda GN=CYP720B2 PE=2 SV=1}	{At1g73340; KOG0157 Cytochrome P450 CYP4/CYP19/CYP26 subfamilies QI Secondary metabolites biosynthesis, transport and catabolism ; Lipid transport and metabolism ;}	{PF00067:Cytochrome P450}
i1_LQ_PC3Root_c24586/f1p2/1620	{XP_006878489.2; PREDICTED: ent-kaurenoic acid oxidase 2 [Amborella trichopoda]}	{sp|Q9C5Y2|KAO2_ARATH; Ent-kaurenoic acid oxidase 2 OS=Arabidopsis thaliana GN=KAO2 PE=2 SV=2}	{At2g32440; KOG0157 Cytochrome P450 CYP4/CYP19/CYP26 subfamilies QI Secondary metabolites biosynthesis, transport and catabolism ; Lipid transport and metabolism ;}	{PF00067:Cytochrome P450}
i1_LQ_PC3Root_c24607/f1p0/1750	{Q9AXM6.1; RecName: Full=Taxane 10-beta-hydroxylase; AltName: Full=5-alpha-taxadienol-10-beta-hydroxylase; AltName: Full=Cytochrome P450 725A1}	{sp|Q9AXM6|T10H_TAXCU; Taxane 10-beta-hydroxylase OS=Taxus cuspidata GN=CYP725A1 PE=1 SV=1}	{At5g36110; KOG0157 Cytochrome P450 CYP4/CYP19/CYP26 subfamilies QI Secondary metabolites biosynthesis, transport and catabolism ; Lipid transport and metabolism ;}	{PF00067:Cytochrome P450}
i1_LQ_PC3Root_c24623/f1p4/1740	{ADE76231.1; unknown [Picea sitchensis]}	{sp|Q50EK3|C04C1_PINTA; Cytochrome P450 704C1 OS=Pinus taeda GN=CYP704C1 PE=2 SV=1}	{At1g69500; KOG0157 Cytochrome P450 CYP4/CYP19/CYP26 subfamilies QI Secondary metabolites biosynthesis, transport and catabolism ; Lipid transport and metabolism ;}	{NA}
i1_LQ_PC3Root_c24684/f1p2/1897	{AKH41019.1; (+)-sabinene-3-hydroxylase [Thuja plicata]}	{sp|O48923|C71DA_SOYBN; Cytochrome P450 71D10 OS=Glycine max GN=CYP71D10 PE=2 SV=1}	{At2g45580; KOG0156 Cytochrome P450 CYP2 subfamily Q Secondary metabolites biosynthesis, transport and catabolism ;}	{PF00067:Cytochrome P450 PF00067:Cytochrome P450 PF00067:Cytochrome P450}
i1_LQ_PC3Root_c24700/f1p4/1514	{ACN40244.1; unknown [Picea sitchensis]}	{sp|Q50EK5|C72B2_PINTA; Cytochrome P450 720B2 OS=Pinus taeda GN=CYP720B2 PE=2 SV=1}	{At3g50660; KOG0157 Cytochrome P450 CYP4/CYP19/CYP26 subfamilies QI Secondary metabolites biosynthesis, transport and catabolism ; Lipid transport and metabolism ;}	{PF00067:Cytochrome P450}
i1_LQ_PC3Root_c24727/f1p1/1982	{ERM94634.1; hypothetical protein AMTR_s00011p00192370 [Amborella trichopoda]}	{sp|Q9C5Y2|KAO2_ARATH; Ent-kaurenoic acid oxidase 2 OS=Arabidopsis thaliana GN=KAO2 PE=2 SV=2}	{At2g32440; KOG0157 Cytochrome P450 CYP4/CYP19/CYP26 subfamilies QI Secondary metabolites biosynthesis, transport and catabolism ; Lipid transport and metabolism ;}	{PF00067:Cytochrome P450}
i1_LQ_PC3Root_c24809/f1p0/1374	{AAT47183.1; taxoid 10-beta hydroxylase [Taxus cuspidata]}	{sp|Q9AXM6|T10H_TAXCU; Taxane 10-beta-hydroxylase OS=Taxus cuspidata GN=CYP725A1 PE=1 SV=1}	{At2g42850; KOG0157 Cytochrome P450 CYP4/CYP19/CYP26 subfamilies QI Secondary metabolites biosynthesis, transport and catabolism ; Lipid transport and metabolism ;}	{PF00067:Cytochrome P450}
i1_LQ_PC3Root_c24818/f1p0/1674	{AHW42468.1; KO1 [Pinus tabuliformis]}	{sp|Q93ZB2|KO1_ARATH; Ent-kaurene oxidase, chloroplastic OS=Arabidopsis thaliana GN=KO PE=1 SV=2}	{At5g25900; KOG0156 Cytochrome P450 CYP2 subfamily Q Secondary metabolites biosynthesis, transport and catabolism ;}	{PF00067:Cytochrome P450}
i1_LQ_PC3Root_c24822/f1p2/1615	{AFD32419.1; 10-beta-hydroxylase [Taxus x media]}	{sp|Q9AXM6|T10H_TAXCU; Taxane 10-beta-hydroxylase OS=Taxus cuspidata GN=CYP725A1 PE=1 SV=1}	{At5g36140; KOG0157 Cytochrome P450 CYP4/CYP19/CYP26 subfamilies QI Secondary metabolites biosynthesis, transport and catabolism ; Lipid transport and metabolism ;}	{NA}
i1_LQ_PC3Root_c25122/f1p123/1888	{AKH04259.1; putative hydroxylase [Taxus baccata]}	{sp|Q9SMP5|C94B3_ARATH; Cytochrome P450 94B3 OS=Arabidopsis thaliana GN=CYP94B3 PE=2 SV=1}	{At3g48520; KOG0157 Cytochrome P450 CYP4/CYP19/CYP26 subfamilies QI Secondary metabolites biosynthesis, transport and catabolism ; Lipid transport and metabolism ;}	{PF00067:Cytochrome P450}
i1_LQ_PC3Root_c25129/f1p0/1766	{XP_010249983.1; PREDICTED: cytochrome P450 734A1-like [Nelumbo nucifera]}	{sp|B9X287|C7346_ORYSJ; Cytochrome P450 734A6 OS=Oryza sativa subsp. japonica GN=CYP734A6 PE=2 SV=1}	{At2g26710; KOG0157 Cytochrome P450 CYP4/CYP19/CYP26 subfamilies QI Secondary metabolites biosynthesis, transport and catabolism ; Lipid transport and metabolism ;}	{PF00067:Cytochrome P450}
i1_LQ_PC3Root_c25158/f1p0/1678	{Q9AXM6.1; RecName: Full=Taxane 10-beta-hydroxylase; AltName: Full=5-alpha-taxadienol-10-beta-hydroxylase; AltName: Full=Cytochrome P450 725A1}	{sp|Q9AXM6|T10H_TAXCU; Taxane 10-beta-hydroxylase OS=Taxus cuspidata GN=CYP725A1 PE=1 SV=1}	{At5g36110; KOG0157 Cytochrome P450 CYP4/CYP19/CYP26 subfamilies QI Secondary metabolites biosynthesis, transport and catabolism ; Lipid transport and metabolism ;}	{PF00067:Cytochrome P450}
i1_LQ_PC3Root_c2518/f2p0/1955	{AHW42468.1; KO1 [Pinus tabuliformis]}	{sp|Q5Z5R4|C7016_ORYSJ; Ent-kaurene oxidase 2 OS=Oryza sativa subsp. japonica GN=CYP701A6 PE=1 SV=1}	{At5g25900; KOG0156 Cytochrome P450 CYP2 subfamily Q Secondary metabolites biosynthesis, transport and catabolism ;}	{PF00067:Cytochrome P450}
i1_LQ_PC3Root_c25230/f1p2/1680	{ADE76383.1; unknown [Picea sitchensis]}	{sp|Q50EK4|C75A1_PINTA; Cytochrome P450 750A1 OS=Pinus taeda GN=CYP750A1 PE=2 SV=1}	{At2g45550; KOG0156 Cytochrome P450 CYP2 subfamily Q Secondary metabolites biosynthesis, transport and catabolism ;}	{PF00067:Cytochrome P450}
i1_LQ_PC3Root_c25241/f1p3/1795	{AKH41021.1; cytochrome P450 CYP76AA21 [Thuja plicata]}	{sp|O64637|C76C2_ARATH; Cytochrome P450 76C2 OS=Arabidopsis thaliana GN=CYP76C2 PE=2 SV=1}	{At2g45570; KOG0156 Cytochrome P450 CYP2 subfamily Q Secondary metabolites biosynthesis, transport and catabolism ;}	{PF00067:Cytochrome P450}
i1_LQ_PC3Root_c25371/f1p0/1720	{ABR16821.1; unknown [Picea sitchensis]}	{sp|P48419|C75A3_PETHY; Flavonoid 3',5'-hydroxylase 2 OS=Petunia hybrida GN=CYP75A3 PE=2 SV=1}	{At5g07990; KOG0156 Cytochrome P450 CYP2 subfamily Q Secondary metabolites biosynthesis, transport and catabolism ;}	{PF00067:Cytochrome P450}
i1_LQ_PC3Root_c25549/f1p5/1711	{ADR78275.1; CYP720B2 [Picea sitchensis]}	{sp|Q50EK5|C72B2_PINTA; Cytochrome P450 720B2 OS=Pinus taeda GN=CYP720B2 PE=2 SV=1}	{At3g50660; KOG0157 Cytochrome P450 CYP4/CYP19/CYP26 subfamilies QI Secondary metabolites biosynthesis, transport and catabolism ; Lipid transport and metabolism ;}	{PF00067:Cytochrome P450}
i1_LQ_PC3Root_c26098/f2p3/1218	{AKH41025.1; cytochrome P450 CYP76AA25 [Thuja plicata]}	{sp|D1MI46|C76BA_SWEMU; Geraniol 8-hydroxylase OS=Swertia mussotii GN=CYP76B10 PE=1 SV=1}	{At1g33720; KOG0156 Cytochrome P450 CYP2 subfamily Q Secondary metabolites biosynthesis, transport and catabolism ;}	{PF00067:Cytochrome P450}
i1_LQ_PC3Root_c26410/f1p0/1263	{XP_004139645.1; PREDICTED: abscisic acid 8'-hydroxylase 3 isoform X2 [Cucumis sativus]}	{sp|Q9LJK2|ABAH4_ARATH; Abscisic acid 8'-hydroxylase 4 OS=Arabidopsis thaliana GN=CYP707A4 PE=2 SV=2}	{At3g19270; KOG0157 Cytochrome P450 CYP4/CYP19/CYP26 subfamilies QI Secondary metabolites biosynthesis, transport and catabolism ; Lipid transport and metabolism ;}	{PF00067:Cytochrome P450}
i1_LQ_PC3Root_c26627/f2p2/1823	{ADE76383.1; unknown [Picea sitchensis]}	{sp|Q50EK4|C75A1_PINTA; Cytochrome P450 750A1 OS=Pinus taeda GN=CYP750A1 PE=2 SV=1}	{At4g36220; KOG0156 Cytochrome P450 CYP2 subfamily Q Secondary metabolites biosynthesis, transport and catabolism ;}	{PF00067:Cytochrome P450}
i1_LQ_PC3Root_c26816/f1p0/1816	{ABR16821.1; unknown [Picea sitchensis]}	{sp|Q9SBQ9|F3PH_PETHY; Flavonoid 3'-monooxygenase OS=Petunia hybrida GN=CYP75B2 PE=2 SV=1}	{At5g07990; KOG0156 Cytochrome P450 CYP2 subfamily Q Secondary metabolites biosynthesis, transport and catabolism ;}	{PF00067:Cytochrome P450}
i1_LQ_PC3Root_c2690/f2p9/1753	{Q9AXM6.1; RecName: Full=Taxane 10-beta-hydroxylase; AltName: Full=5-alpha-taxadienol-10-beta-hydroxylase; AltName: Full=Cytochrome P450 725A1}	{sp|Q9AXM6|T10H_TAXCU; Taxane 10-beta-hydroxylase OS=Taxus cuspidata GN=CYP725A1 PE=1 SV=1}	{At2g42850; KOG0157 Cytochrome P450 CYP4/CYP19/CYP26 subfamilies QI Secondary metabolites biosynthesis, transport and catabolism ; Lipid transport and metabolism ;}	{PF00067:Cytochrome P450}
i1_LQ_PC3Root_c27601/f1p25/1246	{XP_006858796.1; PREDICTED: isoflavone 3'-hydroxylase [Amborella trichopoda]}	{sp|Q9SZ46|C82C4_ARATH; Cytochrome P450 82C4 OS=Arabidopsis thaliana GN=CYP82C4 PE=2 SV=1}	{At4g31940; KOG0156 Cytochrome P450 CYP2 subfamily Q Secondary metabolites biosynthesis, transport and catabolism ;}	{PF00215:Orotidine 5'-phosphate decarboxylase / HUMPS family PF00067:Cytochrome P450}
i1_LQ_PC3Root_c27780/f1p0/1969	{AAX20147.1; taxane 13-alpha-hydroxylase [Taxus x media]}	{sp|Q8W4T9|T13H_TAXCU; Taxane 13-alpha-hydroxylase OS=Taxus cuspidata GN=CYP725A2 PE=1 SV=1}	{At5g36110; KOG0157 Cytochrome P450 CYP4/CYP19/CYP26 subfamilies QI Secondary metabolites biosynthesis, transport and catabolism ; Lipid transport and metabolism ;}	{PF00067:Cytochrome P450}
i1_LQ_PC3Root_c27851/f17p0/1849	{AAX20147.1; taxane 13-alpha-hydroxylase [Taxus x media]}	{sp|Q8W4T9|T13H_TAXCU; Taxane 13-alpha-hydroxylase OS=Taxus cuspidata GN=CYP725A2 PE=1 SV=1}	{At2g42850; KOG0157 Cytochrome P450 CYP4/CYP19/CYP26 subfamilies QI Secondary metabolites biosynthesis, transport and catabolism ; Lipid transport and metabolism ;}	{PF00067:Cytochrome P450}
i1_LQ_PC3Root_c28448/f3p0/1848	{AKH04261.1; putative hydroxylase [Taxus baccata]}	{sp|Q50EK0|C16B2_PICSI; Cytochrome P450 716B2 OS=Picea sitchensis GN=CYP716B2 PE=2 SV=1}	{At5g36110; KOG0157 Cytochrome P450 CYP4/CYP19/CYP26 subfamilies QI Secondary metabolites biosynthesis, transport and catabolism ; Lipid transport and metabolism ;}	{PF00067:Cytochrome P450}
i1_LQ_PC3Root_c2856/f2p0/1772	{AFD32419.1; 10-beta-hydroxylase [Taxus x media]}	{sp|Q9AXM6|T10H_TAXCU; Taxane 10-beta-hydroxylase OS=Taxus cuspidata GN=CYP725A1 PE=1 SV=1}	{At5g36140; KOG0157 Cytochrome P450 CYP4/CYP19/CYP26 subfamilies QI Secondary metabolites biosynthesis, transport and catabolism ; Lipid transport and metabolism ;}	{PF00067:Cytochrome P450}
i1_LQ_PC3Root_c29101/f1p0/1848	{ADE76383.1; unknown [Picea sitchensis]}	{sp|Q50EK4|C75A1_PINTA; Cytochrome P450 750A1 OS=Pinus taeda GN=CYP750A1 PE=2 SV=1}	{At5g07990; KOG0156 Cytochrome P450 CYP2 subfamily Q Secondary metabolites biosynthesis, transport and catabolism ;}	{PF00067:Cytochrome P450 PF08397:IRSp53/MIM homology domain PF00067:Cytochrome P450}
i1_LQ_PC3Root_c29179/f4p0/1890	{ACN40653.1; unknown [Picea sitchensis]}	{sp|Q50EK4|C75A1_PINTA; Cytochrome P450 750A1 OS=Pinus taeda GN=CYP750A1 PE=2 SV=1}	{At1g13080; KOG0156 Cytochrome P450 CYP2 subfamily Q Secondary metabolites biosynthesis, transport and catabolism ;}	{PF00067:Cytochrome P450 PF07651:ANTH domain}
i1_LQ_PC3Root_c2939/f1p1/1723	{BAK03594.1; predicted protein [Hordeum vulgare subsp. vulgare]}	{sp|Q9Y758|CP52M_DEBHN; Cytochrome P450 52A13 OS=Debaryomyces hansenii GN=CYP52A13 PE=2 SV=1}	{At5g63450; KOG0157 Cytochrome P450 CYP4/CYP19/CYP26 subfamilies QI Secondary metabolites biosynthesis, transport and catabolism ; Lipid transport and metabolism ;}	{PF00067:Cytochrome P450}
i1_LQ_PC3Root_c2942/f1p0/1803	{Q6JTJ0.1; RecName: Full=Taxoid 7-beta-hydroxylase}	{sp|Q6JTJ0|T7H_TAXCU; Taxoid 7-beta-hydroxylase OS=Taxus cuspidata PE=1 SV=1}	{At2g42850; KOG0157 Cytochrome P450 CYP4/CYP19/CYP26 subfamilies QI Secondary metabolites biosynthesis, transport and catabolism ; Lipid transport and metabolism ;}	{PF00067:Cytochrome P450}
i1_LQ_PC3Root_c29957/f1p7/1951	{XP_017220451.1; PREDICTED: cytochrome P450 CYP736A12-like [Daucus carota subsp. sativus]}	{sp|Q50EK4|C75A1_PINTA; Cytochrome P450 750A1 OS=Pinus taeda GN=CYP750A1 PE=2 SV=1}	{At2g45550; KOG0156 Cytochrome P450 CYP2 subfamily Q Secondary metabolites biosynthesis, transport and catabolism ;}	{PF00067:Cytochrome P450}
i1_LQ_PC3Root_c30048/f1p8/1633	{AHF49536.1; CYP450 716-like protein (mitochondrion) [Ginkgo biloba]}	{sp|Q50EK1|C16B1_PICSI; Cytochrome P450 716B1 OS=Picea sitchensis GN=CYP716B1 PE=2 SV=1}	{At5g36110; KOG0157 Cytochrome P450 CYP4/CYP19/CYP26 subfamilies QI Secondary metabolites biosynthesis, transport and catabolism ; Lipid transport and metabolism ;}	{PF00067:Cytochrome P450}
i1_LQ_PC3Root_c30065/f1p13/1490	{AIK01728.1; CYP720PB12 [Pinus banksiana]}	{sp|Q50EK6|C72B1_PINTA; Abietadienol/abietadienal oxidase OS=Pinus taeda GN=CYP720B1 PE=1 SV=1}	{At1g73340; KOG0157 Cytochrome P450 CYP4/CYP19/CYP26 subfamilies QI Secondary metabolites biosynthesis, transport and catabolism ; Lipid transport and metabolism ;}	{PF00067:Cytochrome P450}
i1_LQ_PC3Root_c30088/f1p2/1712	{AKH41026.1; cytochrome P450 CYP76AA26 [Thuja plicata]}	{sp|Q6YTF5|C76M5_ORYSJ; Cytochrome P450 76M5 OS=Oryza sativa subsp. japonica GN=CYP76M5 PE=1 SV=1}	{At1g33720; KOG0156 Cytochrome P450 CYP2 subfamily Q Secondary metabolites biosynthesis, transport and catabolism ;}	{PF02671:Paired amphipathic helix repeat PF00067:Cytochrome P450}
i1_LQ_PC3Root_c30203/f1p1/1671	{AFD32421.1; 5-alpha-hydroxylase [Taxus x media]}	{sp|Q6WG30|T5H_TAXCU; Taxadiene 5-alpha hydroxylase OS=Taxus cuspidata PE=1 SV=2}	{At2g42850; KOG0157 Cytochrome P450 CYP4/CYP19/CYP26 subfamilies QI Secondary metabolites biosynthesis, transport and catabolism ; Lipid transport and metabolism ;}	{PF00067:Cytochrome P450}
i1_LQ_PC3Root_c30286/f1p0/1818	{AFD32415.1; taxane 14b-hydroxylase [Taxus x media]}	{sp|Q84KI1|T14H_TAXCU; Taxoid 14-beta-hydroxylase OS=Taxus cuspidata PE=1 SV=1}	{At2g42850; KOG0157 Cytochrome P450 CYP4/CYP19/CYP26 subfamilies QI Secondary metabolites biosynthesis, transport and catabolism ; Lipid transport and metabolism ;}	{PF00067:Cytochrome P450 PF00191:Annexin}
i1_LQ_PC3Root_c30371/f1p0/1883	{AAT47183.1; taxoid 10-beta hydroxylase [Taxus cuspidata]}	{sp|Q9AXM6|T10H_TAXCU; Taxane 10-beta-hydroxylase OS=Taxus cuspidata GN=CYP725A1 PE=1 SV=1}	{At2g42850; KOG0157 Cytochrome P450 CYP4/CYP19/CYP26 subfamilies QI Secondary metabolites biosynthesis, transport and catabolism ; Lipid transport and metabolism ;}	{PF00067:Cytochrome P450}
i1_LQ_PC3Root_c3038/f1p0/1658	{AKH04264.1; putative hydroxylase [Taxus baccata]}	{sp|I7C6E8|C7A52_PANGI; Beta-amyrin 28-oxidase OS=Panax ginseng PE=2 SV=1}	{At2g42850; KOG0157 Cytochrome P450 CYP4/CYP19/CYP26 subfamilies QI Secondary metabolites biosynthesis, transport and catabolism ; Lipid transport and metabolism ;}	{NA}
i1_LQ_PC3Root_c30407/f1p0/1828	{ADE76383.1; unknown [Picea sitchensis]}	{sp|Q50EK4|C75A1_PINTA; Cytochrome P450 750A1 OS=Pinus taeda GN=CYP750A1 PE=2 SV=1}	{At5g07990; KOG0156 Cytochrome P450 CYP2 subfamily Q Secondary metabolites biosynthesis, transport and catabolism ;}	{PF00067:Cytochrome P450}
i1_LQ_PC3Root_c30907/f1p0/1834	{ADE76383.1; unknown [Picea sitchensis]}	{sp|Q50EK4|C75A1_PINTA; Cytochrome P450 750A1 OS=Pinus taeda GN=CYP750A1 PE=2 SV=1}	{At5g07990; KOG0156 Cytochrome P450 CYP2 subfamily Q Secondary metabolites biosynthesis, transport and catabolism ;}	{PF00067:Cytochrome P450}
i1_LQ_PC3Root_c3110/f1p0/1827	{ACN40859.1; unknown [Picea sitchensis]}	{sp|Q50EK4|C75A1_PINTA; Cytochrome P450 750A1 OS=Pinus taeda GN=CYP750A1 PE=2 SV=1}	{At5g07990; KOG0156 Cytochrome P450 CYP2 subfamily Q Secondary metabolites biosynthesis, transport and catabolism ;}	{PF00067:Cytochrome P450 PF00067:Cytochrome P450}
i1_LQ_PC3Root_c31234/f1p7/1491	{AAU93341.1; taxadiene 5-alpha hydroxylase [Taxus wallichiana var. chinensis]}	{sp|Q6WG30|T5H_TAXCU; Taxadiene 5-alpha hydroxylase OS=Taxus cuspidata PE=1 SV=2}	{At2g42850; KOG0157 Cytochrome P450 CYP4/CYP19/CYP26 subfamilies QI Secondary metabolites biosynthesis, transport and catabolism ; Lipid transport and metabolism ;}	{PF00067:Cytochrome P450}
i1_LQ_PC3Root_c3155/f1p6/1771	{AIK01725.1; CYP720B2 [Pinus banksiana]}	{sp|Q50EK5|C72B2_PINTA; Cytochrome P450 720B2 OS=Pinus taeda GN=CYP720B2 PE=2 SV=1}	{At1g73340; KOG0157 Cytochrome P450 CYP4/CYP19/CYP26 subfamilies QI Secondary metabolites biosynthesis, transport and catabolism ; Lipid transport and metabolism ;}	{PF00067:Cytochrome P450}
i1_LQ_PC3Root_c31562/f5p1/1742	{Q9AXM6.1; RecName: Full=Taxane 10-beta-hydroxylase; AltName: Full=5-alpha-taxadienol-10-beta-hydroxylase; AltName: Full=Cytochrome P450 725A1}	{sp|Q9AXM6|T10H_TAXCU; Taxane 10-beta-hydroxylase OS=Taxus cuspidata GN=CYP725A1 PE=1 SV=1}	{At5g36110; KOG0157 Cytochrome P450 CYP4/CYP19/CYP26 subfamilies QI Secondary metabolites biosynthesis, transport and catabolism ; Lipid transport and metabolism ;}	{PF00067:Cytochrome P450}
i1_LQ_PC3Root_c31608/f1p1/1877	{Q9AXM6.1; RecName: Full=Taxane 10-beta-hydroxylase; AltName: Full=5-alpha-taxadienol-10-beta-hydroxylase; AltName: Full=Cytochrome P450 725A1}	{sp|Q9AXM6|T10H_TAXCU; Taxane 10-beta-hydroxylase OS=Taxus cuspidata GN=CYP725A1 PE=1 SV=1}	{At5g36110; KOG0157 Cytochrome P450 CYP4/CYP19/CYP26 subfamilies QI Secondary metabolites biosynthesis, transport and catabolism ; Lipid transport and metabolism ;}	{PF00067:Cytochrome P450}
i1_LQ_PC3Root_c31633/f113p9/1861	{Q9AXM6.1; RecName: Full=Taxane 10-beta-hydroxylase; AltName: Full=5-alpha-taxadienol-10-beta-hydroxylase; AltName: Full=Cytochrome P450 725A1}	{sp|Q9AXM6|T10H_TAXCU; Taxane 10-beta-hydroxylase OS=Taxus cuspidata GN=CYP725A1 PE=1 SV=1}	{At5g36110; KOG0157 Cytochrome P450 CYP4/CYP19/CYP26 subfamilies QI Secondary metabolites biosynthesis, transport and catabolism ; Lipid transport and metabolism ;}	{PF00067:Cytochrome P450}
i1_LQ_PC3Root_c31976/f1p1/1950	{AKH04264.1; putative hydroxylase [Taxus baccata]}	{sp|Q50EK1|C16B1_PICSI; Cytochrome P450 716B1 OS=Picea sitchensis GN=CYP716B1 PE=2 SV=1}	{At5g36110; KOG0157 Cytochrome P450 CYP4/CYP19/CYP26 subfamilies QI Secondary metabolites biosynthesis, transport and catabolism ; Lipid transport and metabolism ;}	{PF00067:Cytochrome P450}
i1_LQ_PC3Root_c3250/f1p0/1673	{Q9AXM6.1; RecName: Full=Taxane 10-beta-hydroxylase; AltName: Full=5-alpha-taxadienol-10-beta-hydroxylase; AltName: Full=Cytochrome P450 725A1}	{sp|Q9AXM6|T10H_TAXCU; Taxane 10-beta-hydroxylase OS=Taxus cuspidata GN=CYP725A1 PE=1 SV=1}	{At2g42850; KOG0157 Cytochrome P450 CYP4/CYP19/CYP26 subfamilies QI Secondary metabolites biosynthesis, transport and catabolism ; Lipid transport and metabolism ;}	{PF00067:Cytochrome P450}
i1_LQ_PC3Root_c32506/f1p0/1759	{AAV54171.1; taxoid 2-alpha-hydroxylase [Taxus wallichiana var. chinensis]}	{sp|Q8W4T9|T13H_TAXCU; Taxane 13-alpha-hydroxylase OS=Taxus cuspidata GN=CYP725A2 PE=1 SV=1}	{At5g36130; KOG0157 Cytochrome P450 CYP4/CYP19/CYP26 subfamilies QI Secondary metabolites biosynthesis, transport and catabolism ; Lipid transport and metabolism ;}	{PF00067:Cytochrome P450}
i1_LQ_PC3Root_c32512/f1p0/1682	{Q9AXM6.1; RecName: Full=Taxane 10-beta-hydroxylase; AltName: Full=5-alpha-taxadienol-10-beta-hydroxylase; AltName: Full=Cytochrome P450 725A1}	{sp|Q9AXM6|T10H_TAXCU; Taxane 10-beta-hydroxylase OS=Taxus cuspidata GN=CYP725A1 PE=1 SV=1}	{At5g36110; KOG0157 Cytochrome P450 CYP4/CYP19/CYP26 subfamilies QI Secondary metabolites biosynthesis, transport and catabolism ; Lipid transport and metabolism ;}	{NA}
i1_LQ_PC3Root_c32593/f1p1/1713	{Q9AXM6.1; RecName: Full=Taxane 10-beta-hydroxylase; AltName: Full=5-alpha-taxadienol-10-beta-hydroxylase; AltName: Full=Cytochrome P450 725A1}	{sp|Q9AXM6|T10H_TAXCU; Taxane 10-beta-hydroxylase OS=Taxus cuspidata GN=CYP725A1 PE=1 SV=1}	{At5g36110; KOG0157 Cytochrome P450 CYP4/CYP19/CYP26 subfamilies QI Secondary metabolites biosynthesis, transport and catabolism ; Lipid transport and metabolism ;}	{PF00067:Cytochrome P450}
i1_LQ_PC3Root_c3356/f1p0/1924	{ADE76383.1; unknown [Picea sitchensis]}	{sp|Q50EK4|C75A1_PINTA; Cytochrome P450 750A1 OS=Pinus taeda GN=CYP750A1 PE=2 SV=1}	{At5g07990; KOG0156 Cytochrome P450 CYP2 subfamily Q Secondary metabolites biosynthesis, transport and catabolism ;}	{PF00067:Cytochrome P450}
i1_LQ_PC3Root_c3367/f1p0/1978	{BAK03594.1; predicted protein [Hordeum vulgare subsp. vulgare]}	{sp|Q9Y757|CP52L_DEBHN; Cytochrome P450 52A12 OS=Debaryomyces hansenii GN=CYP52A12 PE=2 SV=2}	{At3g01900; KOG0157 Cytochrome P450 CYP4/CYP19/CYP26 subfamilies QI Secondary metabolites biosynthesis, transport and catabolism ; Lipid transport and metabolism ;}	{PF00067:Cytochrome P450}
i1_LQ_PC3Root_c3369/f1p5/1664	{AFD32418.1; cytochrome P450 taxane 7-beta-hydroxylase [Taxus x media]}	{sp|Q6JTJ0|T7H_TAXCU; Taxoid 7-beta-hydroxylase OS=Taxus cuspidata PE=1 SV=1}	{At5g36110; KOG0157 Cytochrome P450 CYP4/CYP19/CYP26 subfamilies QI Secondary metabolites biosynthesis, transport and catabolism ; Lipid transport and metabolism ;}	{PF00067:Cytochrome P450}
i1_LQ_PC3Root_c3424/f1p0/1824	{AAT47183.1; taxoid 10-beta hydroxylase [Taxus cuspidata]}	{sp|Q9AXM6|T10H_TAXCU; Taxane 10-beta-hydroxylase OS=Taxus cuspidata GN=CYP725A1 PE=1 SV=1}	{At2g42850; KOG0157 Cytochrome P450 CYP4/CYP19/CYP26 subfamilies QI Secondary metabolites biosynthesis, transport and catabolism ; Lipid transport and metabolism ;}	{PF00067:Cytochrome P450}
i1_LQ_PC3Root_c3545/f1p0/1391	{AFJ04860.1; taxadiene 5nalpha hydroxylase, partial [Taxus baccata]}	{sp|Q6WG30|T5H_TAXCU; Taxadiene 5-alpha hydroxylase OS=Taxus cuspidata PE=1 SV=2}	{At5g36110; KOG0157 Cytochrome P450 CYP4/CYP19/CYP26 subfamilies QI Secondary metabolites biosynthesis, transport and catabolism ; Lipid transport and metabolism ;}	{PF00067:Cytochrome P450}
i1_LQ_PC3Root_c3576/f1p3/1665	{AFD32421.1; 5-alpha-hydroxylase [Taxus x media]}	{sp|Q6WG30|T5H_TAXCU; Taxadiene 5-alpha hydroxylase OS=Taxus cuspidata PE=1 SV=2}	{At2g42850; KOG0157 Cytochrome P450 CYP4/CYP19/CYP26 subfamilies QI Secondary metabolites biosynthesis, transport and catabolism ; Lipid transport and metabolism ;}	{PF00067:Cytochrome P450}
i1_LQ_PC3Root_c3638/f1p6/1619	{ABK25038.1; unknown [Picea sitchensis]}	{sp|Q42569|C90A1_ARATH; Cytochrome P450 90A1 OS=Arabidopsis thaliana GN=CYP90A1 PE=2 SV=1}	{At5g05690; KOG0157 Cytochrome P450 CYP4/CYP19/CYP26 subfamilies QI Secondary metabolites biosynthesis, transport and catabolism ; Lipid transport and metabolism ;}	{PF00067:Cytochrome P450}
i1_LQ_PC3Root_c3647/f1p7/1858	{AAT47183.1; taxoid 10-beta hydroxylase [Taxus cuspidata]}	{sp|Q9AXM6|T10H_TAXCU; Taxane 10-beta-hydroxylase OS=Taxus cuspidata GN=CYP725A1 PE=1 SV=1}	{At5g36110; KOG0157 Cytochrome P450 CYP4/CYP19/CYP26 subfamilies QI Secondary metabolites biosynthesis, transport and catabolism ; Lipid transport and metabolism ;}	{PF00067:Cytochrome P450}
i1_LQ_PC3Root_c3705/f1p0/1980	{AJP06264.1; CYP78A1 [Pinus tabuliformis]}	{sp|Q7Y1V5|C78AB_ORYSJ; Cytochrome P450 78A11 OS=Oryza sativa subsp. japonica GN=CYP78A11 PE=1 SV=2}	{At5g09970; KOG0156 Cytochrome P450 CYP2 subfamily Q Secondary metabolites biosynthesis, transport and catabolism ;}	{PF00067:Cytochrome P450}
i1_LQ_PC3Root_c3712/f1p0/1976	{AFD32415.1; taxane 14b-hydroxylase [Taxus x media]}	{sp|Q84KI1|T14H_TAXCU; Taxoid 14-beta-hydroxylase OS=Taxus cuspidata PE=1 SV=1}	{At5g36110; KOG0157 Cytochrome P450 CYP4/CYP19/CYP26 subfamilies QI Secondary metabolites biosynthesis, transport and catabolism ; Lipid transport and metabolism ;}	{PF00067:Cytochrome P450}
i1_LQ_PC3Root_c3825/f1p0/1949	{AAV54171.1; taxoid 2-alpha-hydroxylase [Taxus wallichiana var. chinensis]}	{sp|Q6JTJ0|T7H_TAXCU; Taxoid 7-beta-hydroxylase OS=Taxus cuspidata PE=1 SV=1}	{At2g42850; KOG0157 Cytochrome P450 CYP4/CYP19/CYP26 subfamilies QI Secondary metabolites biosynthesis, transport and catabolism ; Lipid transport and metabolism ;}	{PF00067:Cytochrome P450}
i1_LQ_PC3Root_c3906/f1p4/1702	{Q9AXM6.1; RecName: Full=Taxane 10-beta-hydroxylase; AltName: Full=5-alpha-taxadienol-10-beta-hydroxylase; AltName: Full=Cytochrome P450 725A1}	{sp|Q9AXM6|T10H_TAXCU; Taxane 10-beta-hydroxylase OS=Taxus cuspidata GN=CYP725A1 PE=1 SV=1}	{At5g36110; KOG0157 Cytochrome P450 CYP4/CYP19/CYP26 subfamilies QI Secondary metabolites biosynthesis, transport and catabolism ; Lipid transport and metabolism ;}	{NA}
i1_LQ_PC3Root_c4043/f1p7/1682	{ACM89789.1; cytochrome P450 monooxygenase CYP736B [Vitis arizonica x Vitis rupestris]}	{sp|H2DH18|C7A12_PANGI; Cytochrome P450 CYP736A12 OS=Panax ginseng PE=2 SV=1}	{At4g36220; KOG0156 Cytochrome P450 CYP2 subfamily Q Secondary metabolites biosynthesis, transport and catabolism ;}	{PF00067:Cytochrome P450}
i1_LQ_PC3Root_c4077/f2p0/1747	{Q9AXM6.1; RecName: Full=Taxane 10-beta-hydroxylase; AltName: Full=5-alpha-taxadienol-10-beta-hydroxylase; AltName: Full=Cytochrome P450 725A1}	{sp|Q9AXM6|T10H_TAXCU; Taxane 10-beta-hydroxylase OS=Taxus cuspidata GN=CYP725A1 PE=1 SV=1}	{At5g36110; KOG0157 Cytochrome P450 CYP4/CYP19/CYP26 subfamilies QI Secondary metabolites biosynthesis, transport and catabolism ; Lipid transport and metabolism ;}	{PF00067:Cytochrome P450}
i1_LQ_PC3Root_c4086/f1p0/1990	{AKH41025.1; cytochrome P450 CYP76AA25 [Thuja plicata]}	{sp|O64637|C76C2_ARATH; Cytochrome P450 76C2 OS=Arabidopsis thaliana GN=CYP76C2 PE=2 SV=1}	{At2g45570; KOG0156 Cytochrome P450 CYP2 subfamily Q Secondary metabolites biosynthesis, transport and catabolism ;}	{PF00067:Cytochrome P450}
i1_LQ_PC3Root_c4094/f1p0/1697	{JAT63235.1; Cytochrome P450 4F12 [Anthurium amnicola]}	{sp|Q29496|CP3AO_SHEEP; Cytochrome P450 3A24 OS=Ovis aries GN=CYP3A24 PE=2 SV=1}	{At2g46950; KOG0157 Cytochrome P450 CYP4/CYP19/CYP26 subfamilies QI Secondary metabolites biosynthesis, transport and catabolism ; Lipid transport and metabolism ;}	{PF00067:Cytochrome P450}
i1_LQ_PC3Root_c4183/f1p0/1741	{XP_003635525.3; PREDICTED: cytochrome P450 82C2 [Vitis vinifera]}	{sp|Q43068|C82A1_PEA; Cytochrome P450 82A1 (Fragment) OS=Pisum sativum GN=CYP82A1 PE=2 SV=2}	{At4g31940; KOG0156 Cytochrome P450 CYP2 subfamily Q Secondary metabolites biosynthesis, transport and catabolism ;}	{PF00067:Cytochrome P450}
i1_LQ_PC3Root_c4432/f1p0/1770	{AFD32418.1; cytochrome P450 taxane 7-beta-hydroxylase [Taxus x media]}	{sp|Q6JTJ0|T7H_TAXCU; Taxoid 7-beta-hydroxylase OS=Taxus cuspidata PE=1 SV=1}	{At2g42850; KOG0157 Cytochrome P450 CYP4/CYP19/CYP26 subfamilies QI Secondary metabolites biosynthesis, transport and catabolism ; Lipid transport and metabolism ;}	{PF00067:Cytochrome P450}
i1_LQ_PC3Root_c4454/f1p0/1750	{AIK01725.1; CYP720B2 [Pinus banksiana]}	{sp|Q50EK5|C72B2_PINTA; Cytochrome P450 720B2 OS=Pinus taeda GN=CYP720B2 PE=2 SV=1}	{At3g50660; KOG0157 Cytochrome P450 CYP4/CYP19/CYP26 subfamilies QI Secondary metabolites biosynthesis, transport and catabolism ; Lipid transport and metabolism ;}	{PF00067:Cytochrome P450}
i1_LQ_PC3Root_c4567/f2p10/1917	{Q9AXM6.1; RecName: Full=Taxane 10-beta-hydroxylase; AltName: Full=5-alpha-taxadienol-10-beta-hydroxylase; AltName: Full=Cytochrome P450 725A1}	{sp|Q9AXM6|T10H_TAXCU; Taxane 10-beta-hydroxylase OS=Taxus cuspidata GN=CYP725A1 PE=1 SV=1}	{At5g36110; KOG0157 Cytochrome P450 CYP4/CYP19/CYP26 subfamilies QI Secondary metabolites biosynthesis, transport and catabolism ; Lipid transport and metabolism ;}	{PF00067:Cytochrome P450}
i1_LQ_PC3Root_c4608/f1p2/1677	{XP_006858796.1; PREDICTED: isoflavone 3'-hydroxylase [Amborella trichopoda]}	{sp|Q9SZ46|C82C4_ARATH; Cytochrome P450 82C4 OS=Arabidopsis thaliana GN=CYP82C4 PE=2 SV=1}	{At4g31940; KOG0156 Cytochrome P450 CYP2 subfamily Q Secondary metabolites biosynthesis, transport and catabolism ;}	{PF00067:Cytochrome P450}
i1_LQ_PC3Root_c4640/f1p0/1666	{Q9AXM6.1; RecName: Full=Taxane 10-beta-hydroxylase; AltName: Full=5-alpha-taxadienol-10-beta-hydroxylase; AltName: Full=Cytochrome P450 725A1}	{sp|Q9AXM6|T10H_TAXCU; Taxane 10-beta-hydroxylase OS=Taxus cuspidata GN=CYP725A1 PE=1 SV=1}	{At2g42850; KOG0157 Cytochrome P450 CYP4/CYP19/CYP26 subfamilies QI Secondary metabolites biosynthesis, transport and catabolism ; Lipid transport and metabolism ;}	{PF00067:Cytochrome P450 PF00067:Cytochrome P450}
i1_LQ_PC3Root_c4737/f1p1/1795	{AKH41022.1; cytochrome P450 CYP76AA22 [Thuja plicata]}	{sp|O64636|C76C1_ARATH; Cytochrome P450 76C1 OS=Arabidopsis thaliana GN=CYP76C1 PE=2 SV=1}	{At1g33720; KOG0156 Cytochrome P450 CYP2 subfamily Q Secondary metabolites biosynthesis, transport and catabolism ;}	{PF00067:Cytochrome P450}
i1_LQ_PC3Root_c4773/f1p0/1847	{ABK26932.1; unknown [Picea sitchensis]}	{sp|Q69F95|C85A_PHAVU; Cytochrome P450 85A OS=Phaseolus vulgaris GN=BA13 PE=3 SV=2}	{At5g38970; KOG0157 Cytochrome P450 CYP4/CYP19/CYP26 subfamilies QI Secondary metabolites biosynthesis, transport and catabolism ; Lipid transport and metabolism ;}	{PF00067:Cytochrome P450}
i1_LQ_PC3Root_c4785/f1p4/1533	{Q9AXM6.1; RecName: Full=Taxane 10-beta-hydroxylase; AltName: Full=5-alpha-taxadienol-10-beta-hydroxylase; AltName: Full=Cytochrome P450 725A1}	{sp|Q9AXM6|T10H_TAXCU; Taxane 10-beta-hydroxylase OS=Taxus cuspidata GN=CYP725A1 PE=1 SV=1}	{At5g36110; KOG0157 Cytochrome P450 CYP4/CYP19/CYP26 subfamilies QI Secondary metabolites biosynthesis, transport and catabolism ; Lipid transport and metabolism ;}	{PF00067:Cytochrome P450}
i1_LQ_PC3Root_c4931/f1p0/1883	{AFD32419.1; 10-beta-hydroxylase [Taxus x media]}	{sp|Q9AXM6|T10H_TAXCU; Taxane 10-beta-hydroxylase OS=Taxus cuspidata GN=CYP725A1 PE=1 SV=1}	{At5g36110; KOG0157 Cytochrome P450 CYP4/CYP19/CYP26 subfamilies QI Secondary metabolites biosynthesis, transport and catabolism ; Lipid transport and metabolism ;}	{NA}
i1_LQ_PC3Root_c4959/f1p0/1836	{Q6WG30.2; RecName: Full=Taxadiene 5-alpha hydroxylase}	{sp|Q6WG30|T5H_TAXCU; Taxadiene 5-alpha hydroxylase OS=Taxus cuspidata PE=1 SV=2}	{At2g42850; KOG0157 Cytochrome P450 CYP4/CYP19/CYP26 subfamilies QI Secondary metabolites biosynthesis, transport and catabolism ; Lipid transport and metabolism ;}	{PF00067:Cytochrome P450}
i1_LQ_PC3Root_c5146/f1p0/1910	{OAE32444.1; hypothetical protein AXG93_3218s1160 [Marchantia polymorpha subsp. polymorpha]}	{sp|Q50EK1|C16B1_PICSI; Cytochrome P450 716B1 OS=Picea sitchensis GN=CYP716B1 PE=2 SV=1}	{At5g36110; KOG0157 Cytochrome P450 CYP4/CYP19/CYP26 subfamilies QI Secondary metabolites biosynthesis, transport and catabolism ; Lipid transport and metabolism ;}	{PF00067:Cytochrome P450}
i1_LQ_PC3Root_c5149/f1p45/1678	{XP_010266363.1; PREDICTED: cytochrome P450 89A2-like [Nelumbo nucifera]}	{sp|P37123|C77A1_SOLME; Cytochrome P450 77A1 (Fragment) OS=Solanum melongena GN=CYP77A1 PE=2 SV=1}	{At1g64950; KOG0156 Cytochrome P450 CYP2 subfamily Q Secondary metabolites biosynthesis, transport and catabolism ;}	{PF00067:Cytochrome P450}
i1_LQ_PC3Root_c5214/f1p47/1926	{AIK01725.1; CYP720B2 [Pinus banksiana]}	{sp|Q50EK5|C72B2_PINTA; Cytochrome P450 720B2 OS=Pinus taeda GN=CYP720B2 PE=2 SV=1}	{At1g73340; KOG0157 Cytochrome P450 CYP4/CYP19/CYP26 subfamilies QI Secondary metabolites biosynthesis, transport and catabolism ; Lipid transport and metabolism ;}	{PF00067:Cytochrome P450}
i1_LQ_PC3Root_c5405/f1p4/1976	{AAS89065.2; taxoid 2-alpha-hydroxylase [Taxus canadensis]}	{sp|Q6JTJ0|T7H_TAXCU; Taxoid 7-beta-hydroxylase OS=Taxus cuspidata PE=1 SV=1}	{At2g42850; KOG0157 Cytochrome P450 CYP4/CYP19/CYP26 subfamilies QI Secondary metabolites biosynthesis, transport and catabolism ; Lipid transport and metabolism ;}	{PF00067:Cytochrome P450}
i1_LQ_PC3Root_c5529/f2p114/1766	{AKH41021.1; cytochrome P450 CYP76AA21 [Thuja plicata]}	{sp|O64637|C76C2_ARATH; Cytochrome P450 76C2 OS=Arabidopsis thaliana GN=CYP76C2 PE=2 SV=1}	{At2g45570; KOG0156 Cytochrome P450 CYP2 subfamily Q Secondary metabolites biosynthesis, transport and catabolism ;}	{PF00067:Cytochrome P450}
i1_LQ_PC3Root_c5587/f1p3/1740	{AKH04261.1; putative hydroxylase [Taxus baccata]}	{sp|Q50EK0|C16B2_PICSI; Cytochrome P450 716B2 OS=Picea sitchensis GN=CYP716B2 PE=2 SV=1}	{At5g36110; KOG0157 Cytochrome P450 CYP4/CYP19/CYP26 subfamilies QI Secondary metabolites biosynthesis, transport and catabolism ; Lipid transport and metabolism ;}	{PF00067:Cytochrome P450}
i1_LQ_PC3Root_c5704/f1p0/1876	{EOX92244.1; Cytochrome P450 [Theobroma cacao]}	{sp|Q9SD85|F3PH_ARATH; Flavonoid 3'-monooxygenase OS=Arabidopsis thaliana GN=CYP75B1 PE=1 SV=1}	{At5g07990; KOG0156 Cytochrome P450 CYP2 subfamily Q Secondary metabolites biosynthesis, transport and catabolism ;}	{PF00067:Cytochrome P450}
i1_LQ_PC3Root_c5743/f1p2/1710	{Q9AXM6.1; RecName: Full=Taxane 10-beta-hydroxylase; AltName: Full=5-alpha-taxadienol-10-beta-hydroxylase; AltName: Full=Cytochrome P450 725A1}	{sp|Q9AXM6|T10H_TAXCU; Taxane 10-beta-hydroxylase OS=Taxus cuspidata GN=CYP725A1 PE=1 SV=1}	{At5g36110; KOG0157 Cytochrome P450 CYP4/CYP19/CYP26 subfamilies QI Secondary metabolites biosynthesis, transport and catabolism ; Lipid transport and metabolism ;}	{PF00067:Cytochrome P450}
i1_LQ_PC3Root_c5816/f1p669/1717	{Q9AXM6.1; RecName: Full=Taxane 10-beta-hydroxylase; AltName: Full=5-alpha-taxadienol-10-beta-hydroxylase; AltName: Full=Cytochrome P450 725A1}	{sp|Q9AXM6|T10H_TAXCU; Taxane 10-beta-hydroxylase OS=Taxus cuspidata GN=CYP725A1 PE=1 SV=1}	{At2g42850; KOG0157 Cytochrome P450 CYP4/CYP19/CYP26 subfamilies QI Secondary metabolites biosynthesis, transport and catabolism ; Lipid transport and metabolism ;}	{NA}
i1_LQ_PC3Root_c5927/f1p0/1623	{Q9AXM6.1; RecName: Full=Taxane 10-beta-hydroxylase; AltName: Full=5-alpha-taxadienol-10-beta-hydroxylase; AltName: Full=Cytochrome P450 725A1}	{sp|Q9AXM6|T10H_TAXCU; Taxane 10-beta-hydroxylase OS=Taxus cuspidata GN=CYP725A1 PE=1 SV=1}	{At5g36110; KOG0157 Cytochrome P450 CYP4/CYP19/CYP26 subfamilies QI Secondary metabolites biosynthesis, transport and catabolism ; Lipid transport and metabolism ;}	{PF00067:Cytochrome P450}
i1_LQ_PC3Root_c5965/f1p2/1896	{AFD32418.1; cytochrome P450 taxane 7-beta-hydroxylase [Taxus x media]}	{sp|Q6JTJ0|T7H_TAXCU; Taxoid 7-beta-hydroxylase OS=Taxus cuspidata PE=1 SV=1}	{At5g05690; KOG0157 Cytochrome P450 CYP4/CYP19/CYP26 subfamilies QI Secondary metabolites biosynthesis, transport and catabolism ; Lipid transport and metabolism ;}	{NA}
i1_LQ_PC3Root_c6084/f2p0/1783	{XP_006858796.1; PREDICTED: isoflavone 3'-hydroxylase [Amborella trichopoda]}	{sp|Q9SZ46|C82C4_ARATH; Cytochrome P450 82C4 OS=Arabidopsis thaliana GN=CYP82C4 PE=2 SV=1}	{At4g31940; KOG0156 Cytochrome P450 CYP2 subfamily Q Secondary metabolites biosynthesis, transport and catabolism ;}	{PF00067:Cytochrome P450}
i1_LQ_PC3Root_c6124/f3p5/1804	{ABK26932.1; unknown [Picea sitchensis]}	{sp|Q69F95|C85A_PHAVU; Cytochrome P450 85A OS=Phaseolus vulgaris GN=BA13 PE=3 SV=2}	{At5g38970; KOG0157 Cytochrome P450 CYP4/CYP19/CYP26 subfamilies QI Secondary metabolites biosynthesis, transport and catabolism ; Lipid transport and metabolism ;}	{PF00067:Cytochrome P450}
i1_LQ_PC3Root_c6175/f1p0/1862	{Q9AXM6.1; RecName: Full=Taxane 10-beta-hydroxylase; AltName: Full=5-alpha-taxadienol-10-beta-hydroxylase; AltName: Full=Cytochrome P450 725A1}	{sp|Q9AXM6|T10H_TAXCU; Taxane 10-beta-hydroxylase OS=Taxus cuspidata GN=CYP725A1 PE=1 SV=1}	{At2g42850; KOG0157 Cytochrome P450 CYP4/CYP19/CYP26 subfamilies QI Secondary metabolites biosynthesis, transport and catabolism ; Lipid transport and metabolism ;}	{PF00067:Cytochrome P450 PF08636:ER protein Pkr1}
i1_LQ_PC3Root_c6195/f1p0/1850	{ABR16435.1; unknown [Picea sitchensis]}	{sp|Q9SZ46|C82C4_ARATH; Cytochrome P450 82C4 OS=Arabidopsis thaliana GN=CYP82C4 PE=2 SV=1}	{At4g31940; KOG0156 Cytochrome P450 CYP2 subfamily Q Secondary metabolites biosynthesis, transport and catabolism ;}	{PF00067:Cytochrome P450}
i1_LQ_PC3Root_c6205/f1p0/1745	{Q9AXM6.1; RecName: Full=Taxane 10-beta-hydroxylase; AltName: Full=5-alpha-taxadienol-10-beta-hydroxylase; AltName: Full=Cytochrome P450 725A1}	{sp|Q9AXM6|T10H_TAXCU; Taxane 10-beta-hydroxylase OS=Taxus cuspidata GN=CYP725A1 PE=1 SV=1}	{At2g42850; KOG0157 Cytochrome P450 CYP4/CYP19/CYP26 subfamilies QI Secondary metabolites biosynthesis, transport and catabolism ; Lipid transport and metabolism ;}	{PF00067:Cytochrome P450 PF06130:Phosphate propanoyltransferase}
i1_LQ_PC3Root_c6213/f1p1/1637	{Q50EK1.1; RecName: Full=Cytochrome P450 716B1; AltName: Full=Cytochrome P450 CYPA1}	{sp|Q50EK1|C16B1_PICSI; Cytochrome P450 716B1 OS=Picea sitchensis GN=CYP716B1 PE=2 SV=1}	{At5g36110; KOG0157 Cytochrome P450 CYP4/CYP19/CYP26 subfamilies QI Secondary metabolites biosynthesis, transport and catabolism ; Lipid transport and metabolism ;}	{PF00067:Cytochrome P450}
i1_LQ_PC3Root_c6400/f1p6/1783	{BAK03594.1; predicted protein [Hordeum vulgare subsp. vulgare]}	{sp|Q9Y757|CP52L_DEBHN; Cytochrome P450 52A12 OS=Debaryomyces hansenii GN=CYP52A12 PE=2 SV=2}	{At1g57750; KOG0157 Cytochrome P450 CYP4/CYP19/CYP26 subfamilies QI Secondary metabolites biosynthesis, transport and catabolism ; Lipid transport and metabolism ;}	{NA}
i1_LQ_PC3Root_c6425/f1p8/1772	{AKH41027.1; cytochrome P450 CYP76Z2 [Thuja plicata]}	{sp|Q8VWZ7|C76B6_CATRO; Geraniol 8-hydroxylase OS=Catharanthus roseus GN=CYP76B6 PE=1 SV=1}	{At2g45570; KOG0156 Cytochrome P450 CYP2 subfamily Q Secondary metabolites biosynthesis, transport and catabolism ;}	{PF00067:Cytochrome P450}
i1_LQ_PC3Root_c6450/f1p0/1822	{ADE76383.1; unknown [Picea sitchensis]}	{sp|Q50EK4|C75A1_PINTA; Cytochrome P450 750A1 OS=Pinus taeda GN=CYP750A1 PE=2 SV=1}	{At3g26310; KOG0156 Cytochrome P450 CYP2 subfamily Q Secondary metabolites biosynthesis, transport and catabolism ;}	{PF00067:Cytochrome P450}
i1_LQ_PC3Root_c6487/f3p0/1952	{ABR16435.1; unknown [Picea sitchensis]}	{sp|O49858|C82A3_SOYBN; Cytochrome P450 82A3 OS=Glycine max GN=CYP82A3 PE=2 SV=1}	{At4g31940; KOG0156 Cytochrome P450 CYP2 subfamily Q Secondary metabolites biosynthesis, transport and catabolism ;}	{PF00067:Cytochrome P450}
i1_LQ_PC3Root_c6574/f1p0/1726	{AKH04259.1; putative hydroxylase [Taxus baccata]}	{sp|Q9FMV7|C94B1_ARATH; Cytochrome P450 94B1 OS=Arabidopsis thaliana GN=CYP94B1 PE=2 SV=1}	{At5g63450; KOG0157 Cytochrome P450 CYP4/CYP19/CYP26 subfamilies QI Secondary metabolites biosynthesis, transport and catabolism ; Lipid transport and metabolism ;}	{PF00067:Cytochrome P450}
i1_LQ_PC3Root_c6713/f1p0/1816	{AAX20147.1; taxane 13-alpha-hydroxylase [Taxus x media]}	{sp|Q8W4T9|T13H_TAXCU; Taxane 13-alpha-hydroxylase OS=Taxus cuspidata GN=CYP725A2 PE=1 SV=1}	{At5g36110; KOG0157 Cytochrome P450 CYP4/CYP19/CYP26 subfamilies QI Secondary metabolites biosynthesis, transport and catabolism ; Lipid transport and metabolism ;}	{PF00067:Cytochrome P450}
i1_LQ_PC3Root_c6728/f3p2/1840	{ABR16821.1; unknown [Picea sitchensis]}	{sp|Q9SBQ9|F3PH_PETHY; Flavonoid 3'-monooxygenase OS=Petunia hybrida GN=CYP75B2 PE=2 SV=1}	{At5g07990; KOG0156 Cytochrome P450 CYP2 subfamily Q Secondary metabolites biosynthesis, transport and catabolism ;}	{PF00067:Cytochrome P450}
i1_LQ_PC3Root_c6898/f1p2/1728	{BAK03594.1; predicted protein [Hordeum vulgare subsp. vulgare]}	{sp|Q9Y758|CP52M_DEBHN; Cytochrome P450 52A13 OS=Debaryomyces hansenii GN=CYP52A13 PE=2 SV=1}	{At2g45510; KOG0157 Cytochrome P450 CYP4/CYP19/CYP26 subfamilies QI Secondary metabolites biosynthesis, transport and catabolism ; Lipid transport and metabolism ;}	{PF00067:Cytochrome P450}
i1_LQ_PC3Root_c6900/f1p9/1793	{OAY45663.1; hypothetical protein MANES_07G081100 [Manihot esculenta]}	{sp|Q949P1|ABAH1_ARATH; Abscisic acid 8'-hydroxylase 1 OS=Arabidopsis thaliana GN=CYP707A1 PE=2 SV=1}	{At5g45340; KOG0157 Cytochrome P450 CYP4/CYP19/CYP26 subfamilies QI Secondary metabolites biosynthesis, transport and catabolism ; Lipid transport and metabolism ;}	{PF00067:Cytochrome P450}
i1_LQ_PC3Root_c7108/f1p10/1918	{AKH41021.1; cytochrome P450 CYP76AA21 [Thuja plicata]}	{sp|P37120|C75A2_SOLME; Flavonoid 3',5'-hydroxylase OS=Solanum melongena GN=CYP75A2 PE=2 SV=1}	{At3g52970; KOG0156 Cytochrome P450 CYP2 subfamily Q Secondary metabolites biosynthesis, transport and catabolism ;}	{PF00067:Cytochrome P450}
i1_LQ_PC3Root_c7198/f1p25/1746	{XP_002285061.2; PREDICTED: cytochrome P450 81E8-like [Vitis vinifera]}	{sp|O49858|C82A3_SOYBN; Cytochrome P450 82A3 OS=Glycine max GN=CYP82A3 PE=2 SV=1}	{At4g31940; KOG0156 Cytochrome P450 CYP2 subfamily Q Secondary metabolites biosynthesis, transport and catabolism ;}	{PF00067:Cytochrome P450}
i1_LQ_PC3Root_c7205/f1p9/1817	{AFD32418.1; cytochrome P450 taxane 7-beta-hydroxylase [Taxus x media]}	{sp|Q6JTJ0|T7H_TAXCU; Taxoid 7-beta-hydroxylase OS=Taxus cuspidata PE=1 SV=1}	{At2g42850; KOG0157 Cytochrome P450 CYP4/CYP19/CYP26 subfamilies QI Secondary metabolites biosynthesis, transport and catabolism ; Lipid transport and metabolism ;}	{PF00620:RhoGAP domain PF00067:Cytochrome P450}
i1_LQ_PC3Root_c7248/f1p3/1696	{XP_006858796.1; PREDICTED: isoflavone 3'-hydroxylase [Amborella trichopoda]}	{sp|Q9SZ46|C82C4_ARATH; Cytochrome P450 82C4 OS=Arabidopsis thaliana GN=CYP82C4 PE=2 SV=1}	{At4g31940; KOG0156 Cytochrome P450 CYP2 subfamily Q Secondary metabolites biosynthesis, transport and catabolism ;}	{PF00067:Cytochrome P450}
i1_LQ_PC3Root_c7256/f1p0/1968	{Q9AXM6.1; RecName: Full=Taxane 10-beta-hydroxylase; AltName: Full=5-alpha-taxadienol-10-beta-hydroxylase; AltName: Full=Cytochrome P450 725A1}	{sp|Q9AXM6|T10H_TAXCU; Taxane 10-beta-hydroxylase OS=Taxus cuspidata GN=CYP725A1 PE=1 SV=1}	{At5g36110; KOG0157 Cytochrome P450 CYP4/CYP19/CYP26 subfamilies QI Secondary metabolites biosynthesis, transport and catabolism ; Lipid transport and metabolism ;}	{PF00067:Cytochrome P450}
i1_LQ_PC3Root_c7279/f1p0/1730	{ABK25130.1; unknown [Picea sitchensis]}	{sp|O48786|C734A_ARATH; Cytochrome P450 734A1 OS=Arabidopsis thaliana GN=CYP734A1 PE=2 SV=1}	{At2g26710; KOG0157 Cytochrome P450 CYP4/CYP19/CYP26 subfamilies QI Secondary metabolites biosynthesis, transport and catabolism ; Lipid transport and metabolism ;}	{PF00067:Cytochrome P450}
i1_LQ_PC3Root_c7311/f1p3/1977	{XP_011040244.1; PREDICTED: cytochrome P450 82C4-like [Populus euphratica]}	{sp|Q9LSF8|C82G1_ARATH; Cytochrome P450 82G1 OS=Arabidopsis thaliana GN=CYP82G1 PE=1 SV=1}	{At3g25180; KOG0156 Cytochrome P450 CYP2 subfamily Q Secondary metabolites biosynthesis, transport and catabolism ;}	{PF00067:Cytochrome P450}
i1_LQ_PC3Root_c7336/f1p0/1955	{AJP06264.1; CYP78A1 [Pinus tabuliformis]}	{sp|O65012|C78A4_PINRA; Cytochrome P450 78A4 OS=Pinus radiata GN=CYP78A4 PE=2 SV=1}	{At5g09970; KOG0156 Cytochrome P450 CYP2 subfamily Q Secondary metabolites biosynthesis, transport and catabolism ;}	{PF00067:Cytochrome P450}
i1_LQ_PC3Root_c7381/f1p0/1546	{AKH04261.1; putative hydroxylase [Taxus baccata]}	{sp|Q50EK0|C16B2_PICSI; Cytochrome P450 716B2 OS=Picea sitchensis GN=CYP716B2 PE=2 SV=1}	{At5g36110; KOG0157 Cytochrome P450 CYP4/CYP19/CYP26 subfamilies QI Secondary metabolites biosynthesis, transport and catabolism ; Lipid transport and metabolism ;}	{PF00067:Cytochrome P450}
i1_LQ_PC3Root_c7830/f1p4/1664	{AKH41023.1; cytochrome P450 CYP76AA23 [Thuja plicata]}	{sp|Q8VWZ7|C76B6_CATRO; Geraniol 8-hydroxylase OS=Catharanthus roseus GN=CYP76B6 PE=1 SV=1}	{At2g45560; KOG0156 Cytochrome P450 CYP2 subfamily Q Secondary metabolites biosynthesis, transport and catabolism ;}	{PF00067:Cytochrome P450}
i1_LQ_PC3Root_c7865/f1p0/1349	{AKH41022.1; cytochrome P450 CYP76AA22 [Thuja plicata]}	{sp|O64636|C76C1_ARATH; Cytochrome P450 76C1 OS=Arabidopsis thaliana GN=CYP76C1 PE=2 SV=1}	{At1g33720; KOG0156 Cytochrome P450 CYP2 subfamily Q Secondary metabolites biosynthesis, transport and catabolism ;}	{PF02671:Paired amphipathic helix repeat PF00067:Cytochrome P450}
i1_LQ_PC3Root_c7900/f1p0/1953	{AAX20147.1; taxane 13-alpha-hydroxylase [Taxus x media]}	{sp|Q8W4T9|T13H_TAXCU; Taxane 13-alpha-hydroxylase OS=Taxus cuspidata GN=CYP725A2 PE=1 SV=1}	{At2g42850; KOG0157 Cytochrome P450 CYP4/CYP19/CYP26 subfamilies QI Secondary metabolites biosynthesis, transport and catabolism ; Lipid transport and metabolism ;}	{PF00067:Cytochrome P450}
i1_LQ_PC3Root_c8009/f1p0/1853	{ADE76383.1; unknown [Picea sitchensis]}	{sp|Q50EK4|C75A1_PINTA; Cytochrome P450 750A1 OS=Pinus taeda GN=CYP750A1 PE=2 SV=1}	{At5g07990; KOG0156 Cytochrome P450 CYP2 subfamily Q Secondary metabolites biosynthesis, transport and catabolism ;}	{PF00067:Cytochrome P450}
i1_LQ_PC3Root_c801/f2p0/1660	{AHW42468.1; KO1 [Pinus tabuliformis]}	{sp|Q93ZB2|KO1_ARATH; Ent-kaurene oxidase, chloroplastic OS=Arabidopsis thaliana GN=KO PE=1 SV=2}	{At5g25900; KOG0156 Cytochrome P450 CYP2 subfamily Q Secondary metabolites biosynthesis, transport and catabolism ;}	{PF00067:Cytochrome P450}
i1_LQ_PC3Root_c8071/f1p0/1921	{AKH04259.1; putative hydroxylase [Taxus baccata]}	{sp|Q9SMP5|C94B3_ARATH; Cytochrome P450 94B3 OS=Arabidopsis thaliana GN=CYP94B3 PE=2 SV=1}	{At3g48520; KOG0157 Cytochrome P450 CYP4/CYP19/CYP26 subfamilies QI Secondary metabolites biosynthesis, transport and catabolism ; Lipid transport and metabolism ;}	{PF00067:Cytochrome P450}
i1_LQ_PC3Root_c8079/f1p3/1865	{AAV54171.1; taxoid 2-alpha-hydroxylase [Taxus wallichiana var. chinensis]}	{sp|Q6JTJ0|T7H_TAXCU; Taxoid 7-beta-hydroxylase OS=Taxus cuspidata PE=1 SV=1}	{At5g36110; KOG0157 Cytochrome P450 CYP4/CYP19/CYP26 subfamilies QI Secondary metabolites biosynthesis, transport and catabolism ; Lipid transport and metabolism ;}	{PF00067:Cytochrome P450}
i1_LQ_PC3Root_c8089/f1p4/1709	{AKH04264.1; putative hydroxylase [Taxus baccata]}	{sp|Q50EK0|C16B2_PICSI; Cytochrome P450 716B2 OS=Picea sitchensis GN=CYP716B2 PE=2 SV=1}	{At5g36110; KOG0157 Cytochrome P450 CYP4/CYP19/CYP26 subfamilies QI Secondary metabolites biosynthesis, transport and catabolism ; Lipid transport and metabolism ;}	{PF00067:Cytochrome P450}
i1_LQ_PC3Root_c8156/f1p27/1747	{ERM94634.1; hypothetical protein AMTR_s00011p00192370 [Amborella trichopoda]}	{sp|Q9C5Y2|KAO2_ARATH; Ent-kaurenoic acid oxidase 2 OS=Arabidopsis thaliana GN=KAO2 PE=2 SV=2}	{At2g32440; KOG0157 Cytochrome P450 CYP4/CYP19/CYP26 subfamilies QI Secondary metabolites biosynthesis, transport and catabolism ; Lipid transport and metabolism ;}	{PF00067:Cytochrome P450}
i1_LQ_PC3Root_c8271/f1p30/1797	{AIK01723.1; CYP720B1v1 [Pinus banksiana]}	{sp|Q50EK6|C72B1_PINTA; Abietadienol/abietadienal oxidase OS=Pinus taeda GN=CYP720B1 PE=1 SV=1}	{At1g73340; KOG0157 Cytochrome P450 CYP4/CYP19/CYP26 subfamilies QI Secondary metabolites biosynthesis, transport and catabolism ; Lipid transport and metabolism ;}	{PF00067:Cytochrome P450}
i1_LQ_PC3Root_c8311/f1p0/1628	{Q6WG30.2; RecName: Full=Taxadiene 5-alpha hydroxylase}	{sp|Q6WG30|T5H_TAXCU; Taxadiene 5-alpha hydroxylase OS=Taxus cuspidata PE=1 SV=2}	{At5g36110; KOG0157 Cytochrome P450 CYP4/CYP19/CYP26 subfamilies QI Secondary metabolites biosynthesis, transport and catabolism ; Lipid transport and metabolism ;}	{PF00067:Cytochrome P450}
i1_LQ_PC3Root_c8352/f1p9/1513	{AFX98060.1; p-coumarate 3-hydroxylase [Cunninghamia lanceolata]}	{sp|O48922|C98A2_SOYBN; Cytochrome P450 98A2 OS=Glycine max GN=CYP98A2 PE=2 SV=1}	{At2g40890; KOG0156 Cytochrome P450 CYP2 subfamily Q Secondary metabolites biosynthesis, transport and catabolism ;}	{PF00067:Cytochrome P450}
i1_LQ_PC3Root_c8359/f1p4/1652	{KHN24476.1; Abietadienol/abietadienal oxidase [Glycine soja]}	{sp|Q50EK6|C72B1_PINTA; Abietadienol/abietadienal oxidase OS=Pinus taeda GN=CYP720B1 PE=1 SV=1}	{At1g73340; KOG0157 Cytochrome P450 CYP4/CYP19/CYP26 subfamilies QI Secondary metabolites biosynthesis, transport and catabolism ; Lipid transport and metabolism ;}	{PF00067:Cytochrome P450}
i1_LQ_PC3Root_c8360/f1p0/1799	{ACN40196.1; unknown [Picea sitchensis]}	{sp|P98183|C71DC_CATRO; Tabersonine 16-hydroxylase (Fragment) OS=Catharanthus roseus GN=CYP71D12 PE=1 SV=1}	{At5g06900; KOG0156 Cytochrome P450 CYP2 subfamily Q Secondary metabolites biosynthesis, transport and catabolism ;}	{PF00067:Cytochrome P450}
i1_LQ_PC3Root_c8471/f1p8/2030	{AAT47183.1; taxoid 10-beta hydroxylase [Taxus cuspidata]}	{sp|Q9AXM6|T10H_TAXCU; Taxane 10-beta-hydroxylase OS=Taxus cuspidata GN=CYP725A1 PE=1 SV=1}	{At2g42850; KOG0157 Cytochrome P450 CYP4/CYP19/CYP26 subfamilies QI Secondary metabolites biosynthesis, transport and catabolism ; Lipid transport and metabolism ;}	{PF00067:Cytochrome P450}
i1_LQ_PC3Root_c8476/f1p0/1834	{ABR16435.1; unknown [Picea sitchensis]}	{sp|O49858|C82A3_SOYBN; Cytochrome P450 82A3 OS=Glycine max GN=CYP82A3 PE=2 SV=1}	{At4g31940; KOG0156 Cytochrome P450 CYP2 subfamily Q Secondary metabolites biosynthesis, transport and catabolism ;}	{PF00067:Cytochrome P450}
i1_LQ_PC3Root_c8484/f1p11/1860	{AAT47183.1; taxoid 10-beta hydroxylase [Taxus cuspidata]}	{sp|Q9AXM6|T10H_TAXCU; Taxane 10-beta-hydroxylase OS=Taxus cuspidata GN=CYP725A1 PE=1 SV=1}	{At5g36140; KOG0157 Cytochrome P450 CYP4/CYP19/CYP26 subfamilies QI Secondary metabolites biosynthesis, transport and catabolism ; Lipid transport and metabolism ;}	{NA}
i1_LQ_PC3Root_c8510/f1p1/1597	{AAN52360.1; 5-alpha-taxadienol-10-beta-hydroxylase [Taxus wallichiana var. chinensis]}	{sp|Q9AXM6|T10H_TAXCU; Taxane 10-beta-hydroxylase OS=Taxus cuspidata GN=CYP725A1 PE=1 SV=1}	{At5g36130; KOG0157 Cytochrome P450 CYP4/CYP19/CYP26 subfamilies QI Secondary metabolites biosynthesis, transport and catabolism ; Lipid transport and metabolism ;}	{PF00067:Cytochrome P450}
i1_LQ_PC3Root_c8552/f1p0/1574	{AAT47183.1; taxoid 10-beta hydroxylase [Taxus cuspidata]}	{sp|Q6WG30|T5H_TAXCU; Taxadiene 5-alpha hydroxylase OS=Taxus cuspidata PE=1 SV=2}	{At5g36130; KOG0157 Cytochrome P450 CYP4/CYP19/CYP26 subfamilies QI Secondary metabolites biosynthesis, transport and catabolism ; Lipid transport and metabolism ;}	{PF00067:Cytochrome P450}
i1_LQ_PC3Root_c8942/f1p24/2014	{AAX20147.1; taxane 13-alpha-hydroxylase [Taxus x media]}	{sp|Q8W4T9|T13H_TAXCU; Taxane 13-alpha-hydroxylase OS=Taxus cuspidata GN=CYP725A2 PE=1 SV=1}	{At2g42850; KOG0157 Cytochrome P450 CYP4/CYP19/CYP26 subfamilies QI Secondary metabolites biosynthesis, transport and catabolism ; Lipid transport and metabolism ;}	{PF00067:Cytochrome P450}
i1_LQ_PC3Root_c8964/f1p0/1825	{XP_020089925.1; abscisic acid 8'-hydroxylase 3-like isoform X1 [Ananas comosus]}	{sp|A2Z212|ABAH3_ORYSI; Abscisic acid 8'-hydroxylase 3 OS=Oryza sativa subsp. indica GN=CYP707A7 PE=3 SV=1}	{At5g45340; KOG0157 Cytochrome P450 CYP4/CYP19/CYP26 subfamilies QI Secondary metabolites biosynthesis, transport and catabolism ; Lipid transport and metabolism ;}	{NA}
i1_LQ_PC3Root_c9080/f1p5/1750	{Q6WG30.2; RecName: Full=Taxadiene 5-alpha hydroxylase}	{sp|Q6WG30|T5H_TAXCU; Taxadiene 5-alpha hydroxylase OS=Taxus cuspidata PE=1 SV=2}	{At5g36110; KOG0157 Cytochrome P450 CYP4/CYP19/CYP26 subfamilies QI Secondary metabolites biosynthesis, transport and catabolism ; Lipid transport and metabolism ;}	{PF03945:delta endotoxin, N-terminal domain PF00067:Cytochrome P450}
i1_LQ_PC3Root_c9160/f1p3/1915	{ABR16435.1; unknown [Picea sitchensis]}	{sp|O49858|C82A3_SOYBN; Cytochrome P450 82A3 OS=Glycine max GN=CYP82A3 PE=2 SV=1}	{At4g31940; KOG0156 Cytochrome P450 CYP2 subfamily Q Secondary metabolites biosynthesis, transport and catabolism ;}	{PF00067:Cytochrome P450}
i1_LQ_PC3Root_c9193/f1p32/1644	{AHW42468.1; KO1 [Pinus tabuliformis]}	{sp|Q5Z5R4|C7016_ORYSJ; Ent-kaurene oxidase 2 OS=Oryza sativa subsp. japonica GN=CYP701A6 PE=1 SV=1}	{At5g25900; KOG0156 Cytochrome P450 CYP2 subfamily Q Secondary metabolites biosynthesis, transport and catabolism ;}	{PF00067:Cytochrome P450}
i1_LQ_PC3Root_c9211/f1p5/1543	{ADR78275.1; CYP720B2 [Picea sitchensis]}	{sp|Q50EK5|C72B2_PINTA; Cytochrome P450 720B2 OS=Pinus taeda GN=CYP720B2 PE=2 SV=1}	{At1g73340; KOG0157 Cytochrome P450 CYP4/CYP19/CYP26 subfamilies QI Secondary metabolites biosynthesis, transport and catabolism ; Lipid transport and metabolism ;}	{PF00067:Cytochrome P450}
i1_LQ_PC3Root_c9302/f1p1/1933	{AAS89065.2; taxoid 2-alpha-hydroxylase [Taxus canadensis]}	{sp|Q6JTJ0|T7H_TAXCU; Taxoid 7-beta-hydroxylase OS=Taxus cuspidata PE=1 SV=1}	{At2g42850; KOG0157 Cytochrome P450 CYP4/CYP19/CYP26 subfamilies QI Secondary metabolites biosynthesis, transport and catabolism ; Lipid transport and metabolism ;}	{PF00067:Cytochrome P450}
i1_LQ_PC3Root_c9326/f1p5/1872	{AAT47183.1; taxoid 10-beta hydroxylase [Taxus cuspidata]}	{sp|Q9AXM6|T10H_TAXCU; Taxane 10-beta-hydroxylase OS=Taxus cuspidata GN=CYP725A1 PE=1 SV=1}	{At5g36110; KOG0157 Cytochrome P450 CYP4/CYP19/CYP26 subfamilies QI Secondary metabolites biosynthesis, transport and catabolism ; Lipid transport and metabolism ;}	{PF00067:Cytochrome P450}
i1_LQ_PC3Root_c9405/f1p5/1860	{Q6WG30.2; RecName: Full=Taxadiene 5-alpha hydroxylase}	{sp|Q6WG30|T5H_TAXCU; Taxadiene 5-alpha hydroxylase OS=Taxus cuspidata PE=1 SV=2}	{At2g42850; KOG0157 Cytochrome P450 CYP4/CYP19/CYP26 subfamilies QI Secondary metabolites biosynthesis, transport and catabolism ; Lipid transport and metabolism ;}	{PF00067:Cytochrome P450}
i1_LQ_PC3Root_c9442/f1p0/1729	{AAS89065.2; taxoid 2-alpha-hydroxylase [Taxus canadensis]}	{sp|Q6JTJ0|T7H_TAXCU; Taxoid 7-beta-hydroxylase OS=Taxus cuspidata PE=1 SV=1}	{At2g42850; KOG0157 Cytochrome P450 CYP4/CYP19/CYP26 subfamilies QI Secondary metabolites biosynthesis, transport and catabolism ; Lipid transport and metabolism ;}	{PF00067:Cytochrome P450}
i1_LQ_PC3Root_c9498/f1p11/1660	{AIK01723.1; CYP720B1v1 [Pinus banksiana]}	{sp|Q50EK6|C72B1_PINTA; Abietadienol/abietadienal oxidase OS=Pinus taeda GN=CYP720B1 PE=1 SV=1}	{At1g73340; KOG0157 Cytochrome P450 CYP4/CYP19/CYP26 subfamilies QI Secondary metabolites biosynthesis, transport and catabolism ; Lipid transport and metabolism ;}	{PF00067:Cytochrome P450}
i1_LQ_PC3Root_c9567/f1p0/1806	{Q9AXM6.1; RecName: Full=Taxane 10-beta-hydroxylase; AltName: Full=5-alpha-taxadienol-10-beta-hydroxylase; AltName: Full=Cytochrome P450 725A1}	{sp|Q9AXM6|T10H_TAXCU; Taxane 10-beta-hydroxylase OS=Taxus cuspidata GN=CYP725A1 PE=1 SV=1}	{At2g42850; KOG0157 Cytochrome P450 CYP4/CYP19/CYP26 subfamilies QI Secondary metabolites biosynthesis, transport and catabolism ; Lipid transport and metabolism ;}	{PF00067:Cytochrome P450}
i1_LQ_PC3Root_c9635/f2p9/1660	{ACN40555.1; unknown [Picea sitchensis]}	{sp|P48419|C75A3_PETHY; Flavonoid 3',5'-hydroxylase 2 OS=Petunia hybrida GN=CYP75A3 PE=2 SV=1}	{At5g07990; KOG0156 Cytochrome P450 CYP2 subfamily Q Secondary metabolites biosynthesis, transport and catabolism ;}	{PF00067:Cytochrome P450}
i1_LQ_PC3Root_c9690/f1p0/1789	{XP_011627781.1; PREDICTED: cytochrome P450 82C2 [Amborella trichopoda]}	{sp|O49858|C82A3_SOYBN; Cytochrome P450 82A3 OS=Glycine max GN=CYP82A3 PE=2 SV=1}	{At4g31940; KOG0156 Cytochrome P450 CYP2 subfamily Q Secondary metabolites biosynthesis, transport and catabolism ;}	{PF00067:Cytochrome P450}
i1_LQ_PC3Root_c9692/f1p2/1749	{AAN52360.1; 5-alpha-taxadienol-10-beta-hydroxylase [Taxus wallichiana var. chinensis]}	{sp|Q9AXM6|T10H_TAXCU; Taxane 10-beta-hydroxylase OS=Taxus cuspidata GN=CYP725A1 PE=1 SV=1}	{At2g42850; KOG0157 Cytochrome P450 CYP4/CYP19/CYP26 subfamilies QI Secondary metabolites biosynthesis, transport and catabolism ; Lipid transport and metabolism ;}	{NA}
i1_LQ_PC3Root_c9879/f1p1/1585	{Q6WG30.2; RecName: Full=Taxadiene 5-alpha hydroxylase}	{sp|Q6WG30|T5H_TAXCU; Taxadiene 5-alpha hydroxylase OS=Taxus cuspidata PE=1 SV=2}	{At2g42850; KOG0157 Cytochrome P450 CYP4/CYP19/CYP26 subfamilies QI Secondary metabolites biosynthesis, transport and catabolism ; Lipid transport and metabolism ;}	{PF00067:Cytochrome P450}
i1_LQ_PC3Root_c9906/f1p0/1703	{XP_008797199.1; PREDICTED: cytochrome P450 86B1 [Phoenix dactylifera]}	{sp|Q9FMY1|C86B1_ARATH; Cytochrome P450 86B1 OS=Arabidopsis thaliana GN=CYP86B1 PE=2 SV=1}	{At5g23190; KOG0157 Cytochrome P450 CYP4/CYP19/CYP26 subfamilies QI Secondary metabolites biosynthesis, transport and catabolism ; Lipid transport and metabolism ;}	{PF00067:Cytochrome P450}
i2_HQ_PC3Root_c10683/f2p6/2187	{ABK25130.1; unknown [Picea sitchensis]}	{sp|H2DH17|C7A22_PANGI; Cytochrome P450 CYP749A22 OS=Panax ginseng PE=2 SV=1}	{At2g26710; KOG0157 Cytochrome P450 CYP4/CYP19/CYP26 subfamilies QI Secondary metabolites biosynthesis, transport and catabolism ; Lipid transport and metabolism ;}	{PF00067:Cytochrome P450}
i2_HQ_PC3Root_c10837/f3p43/2247	{XP_006858796.1; PREDICTED: isoflavone 3'-hydroxylase [Amborella trichopoda]}	{sp|Q9SZ46|C82C4_ARATH; Cytochrome P450 82C4 OS=Arabidopsis thaliana GN=CYP82C4 PE=2 SV=1}	{At4g31940; KOG0156 Cytochrome P450 CYP2 subfamily Q Secondary metabolites biosynthesis, transport and catabolism ;}	{PF00067:Cytochrome P450}
i2_HQ_PC3Root_c11314/f3p13/2523	{ABK25130.1; unknown [Picea sitchensis]}	{sp|O48786|C734A_ARATH; Cytochrome P450 734A1 OS=Arabidopsis thaliana GN=CYP734A1 PE=2 SV=1}	{At2g26710; KOG0157 Cytochrome P450 CYP4/CYP19/CYP26 subfamilies QI Secondary metabolites biosynthesis, transport and catabolism ; Lipid transport and metabolism ;}	{PF00067:Cytochrome P450}
i2_HQ_PC3Root_c1592/f4p21/2354	{XP_006836225.1; PREDICTED: cytochrome P450 734A5 [Amborella trichopoda]}	{sp|O48921|C97B2_SOYBN; Cytochrome P450 97B2, chloroplastic OS=Glycine max GN=CYP97B2 PE=2 SV=1}	{At3g14620; KOG0157 Cytochrome P450 CYP4/CYP19/CYP26 subfamilies QI Secondary metabolites biosynthesis, transport and catabolism ; Lipid transport and metabolism ;}	{PF00067:Cytochrome P450}
i2_HQ_PC3Root_c1788/f2p43/2276	{XP_006858796.1; PREDICTED: isoflavone 3'-hydroxylase [Amborella trichopoda]}	{sp|Q50EK4|C75A1_PINTA; Cytochrome P450 750A1 OS=Pinus taeda GN=CYP750A1 PE=2 SV=1}	{At4g31940; KOG0156 Cytochrome P450 CYP2 subfamily Q Secondary metabolites biosynthesis, transport and catabolism ;}	{PF00067:Cytochrome P450}
i2_HQ_PC3Root_c17915/f2p0/2904	{ACN40389.1; unknown [Picea sitchensis]}	{sp|Q50EK4|C75A1_PINTA; Cytochrome P450 750A1 OS=Pinus taeda GN=CYP750A1 PE=2 SV=1}	{At2g45550; KOG0156 Cytochrome P450 CYP2 subfamily Q Secondary metabolites biosynthesis, transport and catabolism ;}	{PF00067:Cytochrome P450}
i2_HQ_PC3Root_c19659/f11p12/2479	{ABK25130.1; unknown [Picea sitchensis]}	{sp|O48786|C734A_ARATH; Cytochrome P450 734A1 OS=Arabidopsis thaliana GN=CYP734A1 PE=2 SV=1}	{At2g26710; KOG0157 Cytochrome P450 CYP4/CYP19/CYP26 subfamilies QI Secondary metabolites biosynthesis, transport and catabolism ; Lipid transport and metabolism ;}	{PF00067:Cytochrome P450}
i2_HQ_PC3Root_c19678/f2p4/2339	{AKH41021.1; cytochrome P450 CYP76AA21 [Thuja plicata]}	{sp|O64637|C76C2_ARATH; Cytochrome P450 76C2 OS=Arabidopsis thaliana GN=CYP76C2 PE=2 SV=1}	{At2g45570; KOG0156 Cytochrome P450 CYP2 subfamily Q Secondary metabolites biosynthesis, transport and catabolism ;}	{PF00067:Cytochrome P450}
i2_HQ_PC3Root_c2075/f2p25/1722	{AIK01725.1; CYP720B2 [Pinus banksiana]}	{sp|Q50EK5|C72B2_PINTA; Cytochrome P450 720B2 OS=Pinus taeda GN=CYP720B2 PE=2 SV=1}	{At1g73340; KOG0157 Cytochrome P450 CYP4/CYP19/CYP26 subfamilies QI Secondary metabolites biosynthesis, transport and catabolism ; Lipid transport and metabolism ;}	{PF00067:Cytochrome P450}
i2_HQ_PC3Root_c27824/f6p6/2190	{ABK25130.1; unknown [Picea sitchensis]}	{sp|H2DH17|C7A22_PANGI; Cytochrome P450 CYP749A22 OS=Panax ginseng PE=2 SV=1}	{At2g26710; KOG0157 Cytochrome P450 CYP4/CYP19/CYP26 subfamilies QI Secondary metabolites biosynthesis, transport and catabolism ; Lipid transport and metabolism ;}	{PF00067:Cytochrome P450}
i2_HQ_PC3Root_c27965/f4p1/2114	{Q50EK3.1; RecName: Full=Cytochrome P450 704C1; AltName: Full=Cytochrome P450 CYPD [Pinus taeda]}	{sp|Q50EK3|C04C1_PINTA; Cytochrome P450 704C1 OS=Pinus taeda GN=CYP704C1 PE=2 SV=1}	{At2g45510; KOG0157 Cytochrome P450 CYP4/CYP19/CYP26 subfamilies QI Secondary metabolites biosynthesis, transport and catabolism ; Lipid transport and metabolism ;}	{PF00067:Cytochrome P450}
i2_HQ_PC3Root_c28321/f5p0/2372	{XP_008783936.1; PREDICTED: cytochrome P450 710A11-like [Phoenix dactylifera]}	{sp|O64697|C7101_ARATH; Cytochrome P450 710A1 OS=Arabidopsis thaliana GN=CYP710A1 PE=1 SV=1}	{At2g34500; KOG0157 Cytochrome P450 CYP4/CYP19/CYP26 subfamilies QI Secondary metabolites biosynthesis, transport and catabolism ; Lipid transport and metabolism ;}	{PF00067:Cytochrome P450}
i2_HQ_PC3Root_c29966/f3p5/2194	{B1NF19.1; RecName: Full=(S)-stylopine synthase; Short=STS; AltName: Full=Cytochrome P450 719A13}	{sp|B1NF19|C719D_ARGME; (S)-stylopine synthase OS=Argemone mexicana GN=CYP719A13 PE=1 SV=1}	{At1g33720; KOG0156 Cytochrome P450 CYP2 subfamily Q Secondary metabolites biosynthesis, transport and catabolism ;}	{PF00067:Cytochrome P450}
i2_HQ_PC3Root_c42439/f7p10/2290	{ACN40359.1; unknown [Picea sitchensis]}	{sp|P48522|TCMO_CATRO; Trans-cinnamate 4-monooxygenase OS=Catharanthus roseus GN=CYP73A4 PE=2 SV=1}	{At2g30490; KOG0156 Cytochrome P450 CYP2 subfamily Q Secondary metabolites biosynthesis, transport and catabolism ;}	{PF00067:Cytochrome P450}
i2_HQ_PC3Root_c42773/f5p99/2057	{Q9AXM6.1; RecName: Full=Taxane 10-beta-hydroxylase; AltName: Full=5-alpha-taxadienol-10-beta-hydroxylase; AltName: Full=Cytochrome P450 725A1}	{sp|Q9AXM6|T10H_TAXCU; Taxane 10-beta-hydroxylase OS=Taxus cuspidata GN=CYP725A1 PE=1 SV=1}	{At5g36110; KOG0157 Cytochrome P450 CYP4/CYP19/CYP26 subfamilies QI Secondary metabolites biosynthesis, transport and catabolism ; Lipid transport and metabolism ;}	{PF00067:Cytochrome P450}
i2_HQ_PC3Root_c5135/f2p2/2834	{KYP52380.1; Peptidyl-prolyl cis-trans isomerase-like 2 [Cajanus cajan]}	{sp|Q9FJX0|PPIL2_ARATH; Peptidyl-prolyl cis-trans isomerase CYP65 OS=Arabidopsis thaliana GN=CYP65 PE=2 SV=1}	{At5g67530; KOG0883 Cyclophilin type, U box-containing peptidyl-prolyl cis-trans isomerase O Posttranslational modification, protein turnover, chaperones ;}	{PF04564:U-box domain PF00160:Cyclophilin type peptidyl-prolyl cis-trans isomerase/CLD}
i2_HQ_PC3Root_c5282/f3p2/2248	{XP_016509384.1; PREDICTED: cytochrome P450 77A1-like [Nicotiana tabacum]}	{sp|P37123|C77A1_SOLME; Cytochrome P450 77A1 (Fragment) OS=Solanum melongena GN=CYP77A1 PE=2 SV=1}	{At5g04660; KOG0156 Cytochrome P450 CYP2 subfamily Q Secondary metabolites biosynthesis, transport and catabolism ;}	{PF00067:Cytochrome P450}
i2_HQ_PC3Root_c54314/f3p6/2058	{ADE75655.1; unknown [Picea sitchensis]}	{sp|Q9SMP5|C94B3_ARATH; Cytochrome P450 94B3 OS=Arabidopsis thaliana GN=CYP94B3 PE=2 SV=1}	{At3g48520; KOG0157 Cytochrome P450 CYP4/CYP19/CYP26 subfamilies QI Secondary metabolites biosynthesis, transport and catabolism ; Lipid transport and metabolism ;}	{PF00067:Cytochrome P450}
i2_HQ_PC3Root_c57225/f4p44/2220	{ADE76383.1; unknown [Picea sitchensis]}	{sp|Q50EK4|C75A1_PINTA; Cytochrome P450 750A1 OS=Pinus taeda GN=CYP750A1 PE=2 SV=1}	{At5g07990; KOG0156 Cytochrome P450 CYP2 subfamily Q Secondary metabolites biosynthesis, transport and catabolism ;}	{PF00067:Cytochrome P450}
i2_HQ_PC3Root_c57232/f4p0/2187	{OAE20665.1; hypothetical protein AXG93_154s1390 [Marchantia polymorpha subsp. polymorpha]}	{sp|O81117|C94A1_VICSA; Cytochrome P450 94A1 OS=Vicia sativa GN=CYP94A1 PE=2 SV=2}	{NA}	{NA}
i2_HQ_PC3Root_c62269/f9p3/2102	{OMO87737.1; Cytochrome P450 [Corchorus capsularis]}	{sp|Q9SAA9|CP511_ARATH; Sterol 14-demethylase OS=Arabidopsis thaliana GN=CYP51G1 PE=1 SV=1}	{At1g11680; KOG0684 Cytochrome P450 Q Secondary metabolites biosynthesis, transport and catabolism ;}	{PF00067:Cytochrome P450 PF05902:4.1 protein C-terminal domain (CTD)}
i2_HQ_PC3Root_c62909/f2p15/2032	{AJP06264.1; CYP78A1 [Pinus tabuliformis]}	{sp|O65012|C78A4_PINRA; Cytochrome P450 78A4 OS=Pinus radiata GN=CYP78A4 PE=2 SV=1}	{At5g09970; KOG0156 Cytochrome P450 CYP2 subfamily Q Secondary metabolites biosynthesis, transport and catabolism ;}	{PF00067:Cytochrome P450}
i2_HQ_PC3Root_c62959/f2p80/2056	{Q9AXM6.1; RecName: Full=Taxane 10-beta-hydroxylase; AltName: Full=5-alpha-taxadienol-10-beta-hydroxylase; AltName: Full=Cytochrome P450 725A1}	{sp|Q9AXM6|T10H_TAXCU; Taxane 10-beta-hydroxylase OS=Taxus cuspidata GN=CYP725A1 PE=1 SV=1}	{At5g36140; KOG0157 Cytochrome P450 CYP4/CYP19/CYP26 subfamilies QI Secondary metabolites biosynthesis, transport and catabolism ; Lipid transport and metabolism ;}	{PF00067:Cytochrome P450}
i2_HQ_PC3Root_c64621/f3p6/2191	{ADE76383.1; unknown [Picea sitchensis]}	{sp|Q50EK4|C75A1_PINTA; Cytochrome P450 750A1 OS=Pinus taeda GN=CYP750A1 PE=2 SV=1}	{At4g36220; KOG0156 Cytochrome P450 CYP2 subfamily Q Secondary metabolites biosynthesis, transport and catabolism ;}	{PF00067:Cytochrome P450}
i2_HQ_PC3Root_c65060/f3p142/2919	{AAN52360.1; 5-alpha-taxadienol-10-beta-hydroxylase [Taxus wallichiana var. chinensis]}	{sp|Q9AXM6|T10H_TAXCU; Taxane 10-beta-hydroxylase OS=Taxus cuspidata GN=CYP725A1 PE=1 SV=1}	{At2g42850; KOG0157 Cytochrome P450 CYP4/CYP19/CYP26 subfamilies QI Secondary metabolites biosynthesis, transport and catabolism ; Lipid transport and metabolism ;}	{PF00067:Cytochrome P450}
i2_HQ_PC3Root_c65219/f8p3/2285	{AGI65359.1; cytochrome p450 family CYP711A member [Picea glauca]}	{sp|B9DFU2|MAX1_ARATH; Cytochrome P450 711A1 OS=Arabidopsis thaliana GN=CYP711A1 PE=2 SV=1}	{At2g26170; KOG0158 Cytochrome P450 CYP3/CYP5/CYP6/CYP9 subfamilies Q Secondary metabolites biosynthesis, transport and catabolism ;}	{PF00067:Cytochrome P450}
i2_HQ_PC3Root_c65727/f8p15/2092	{AJP06264.1; CYP78A1 [Pinus tabuliformis]}	{sp|O65012|C78A4_PINRA; Cytochrome P450 78A4 OS=Pinus radiata GN=CYP78A4 PE=2 SV=1}	{At5g09970; KOG0156 Cytochrome P450 CYP2 subfamily Q Secondary metabolites biosynthesis, transport and catabolism ;}	{PF00067:Cytochrome P450}
i2_HQ_PC3Root_c8851/f2p0/2374	{ERN01482.1; hypothetical protein AMTR_s00002p00269760 [Amborella trichopoda]}	{sp|Q9LY75|CYP63_ARATH; Peptidyl-prolyl cis-trans isomerase CYP63 OS=Arabidopsis thaliana GN=CYP63 PE=1 SV=1}	{At3g63400; KOG0865 Cyclophilin type peptidyl-prolyl cis-trans isomerase O Posttranslational modification, protein turnover, chaperones ;}	{NA}
i2_LQ_PC3Root_c10127/f1p51/2983	{Q9AXM6.1; RecName: Full=Taxane 10-beta-hydroxylase; AltName: Full=5-alpha-taxadienol-10-beta-hydroxylase; AltName: Full=Cytochrome P450 725A1}	{sp|Q9AXM6|T10H_TAXCU; Taxane 10-beta-hydroxylase OS=Taxus cuspidata GN=CYP725A1 PE=1 SV=1}	{At5g36110; KOG0157 Cytochrome P450 CYP4/CYP19/CYP26 subfamilies QI Secondary metabolites biosynthesis, transport and catabolism ; Lipid transport and metabolism ;}	{PF00067:Cytochrome P450}
i2_LQ_PC3Root_c10320/f1p1/2343	{AFD32419.1; 10-beta-hydroxylase [Taxus x media]}	{sp|Q9AXM6|T10H_TAXCU; Taxane 10-beta-hydroxylase OS=Taxus cuspidata GN=CYP725A1 PE=1 SV=1}	{At5g36110; KOG0157 Cytochrome P450 CYP4/CYP19/CYP26 subfamilies QI Secondary metabolites biosynthesis, transport and catabolism ; Lipid transport and metabolism ;}	{PF00067:Cytochrome P450}
i2_LQ_PC3Root_c10642/f1p13/2006	{AIK01725.1; CYP720B2 [Pinus banksiana]}	{sp|Q50EK5|C72B2_PINTA; Cytochrome P450 720B2 OS=Pinus taeda GN=CYP720B2 PE=2 SV=1}	{At1g73340; KOG0157 Cytochrome P450 CYP4/CYP19/CYP26 subfamilies QI Secondary metabolites biosynthesis, transport and catabolism ; Lipid transport and metabolism ;}	{PF00067:Cytochrome P450}
i2_LQ_PC3Root_c10897/f1p0/2670	{JAT51468.1; Cytochrome P450 3A6, partial [Anthurium amnicola]}	{NA}	{CE17173; KOG0156 Cytochrome P450 CYP2 subfamily Q Secondary metabolites biosynthesis, transport and catabolism ;}	{NA}
i2_LQ_PC3Root_c11076/f1p21/2439	{XP_006836225.1; PREDICTED: cytochrome P450 734A5 [Amborella trichopoda]}	{sp|P29981|CP4C1_BLADI; Cytochrome P450 4C1 OS=Blaberus discoidalis GN=CYP4C1 PE=2 SV=1}	{At3g14620; KOG0157 Cytochrome P450 CYP4/CYP19/CYP26 subfamilies QI Secondary metabolites biosynthesis, transport and catabolism ; Lipid transport and metabolism ;}	{PF00067:Cytochrome P450}
i2_LQ_PC3Root_c11755/f1p44/2876	{BAC92722.1; limonene/borneol synthase [Chamaecyparis obtusa]}	{sp|Q948Z0|TPSD6_ABIGR; Camphene synthase, chloroplastic OS=Abies grandis GN=ag6 PE=1 SV=1}	{NA}	{PF03936:Terpene synthase family, metal binding domain PF01397:Terpene synthase, N-terminal domain}
i2_LQ_PC3Root_c13275/f1p2/2063	{AQK64942.1; Cytochrome P450 86B1 [Zea mays]}	{sp|Q9FMY1|C86B1_ARATH; Cytochrome P450 86B1 OS=Arabidopsis thaliana GN=CYP86B1 PE=2 SV=1}	{At5g23190; KOG0157 Cytochrome P450 CYP4/CYP19/CYP26 subfamilies QI Secondary metabolites biosynthesis, transport and catabolism ; Lipid transport and metabolism ;}	{PF00067:Cytochrome P450}
i2_LQ_PC3Root_c13302/f1p8/2062	{ABK25130.1; unknown [Picea sitchensis]}	{sp|O48786|C734A_ARATH; Cytochrome P450 734A1 OS=Arabidopsis thaliana GN=CYP734A1 PE=2 SV=1}	{At2g26710; KOG0157 Cytochrome P450 CYP4/CYP19/CYP26 subfamilies QI Secondary metabolites biosynthesis, transport and catabolism ; Lipid transport and metabolism ;}	{PF00067:Cytochrome P450}
i2_LQ_PC3Root_c13384/f1p3/2110	{OMO87737.1; Cytochrome P450 [Corchorus capsularis]}	{sp|Q9SAA9|CP511_ARATH; Sterol 14-demethylase OS=Arabidopsis thaliana GN=CYP51G1 PE=1 SV=1}	{At1g11680; KOG0684 Cytochrome P450 Q Secondary metabolites biosynthesis, transport and catabolism ;}	{PF05902:4.1 protein C-terminal domain (CTD) PF00067:Cytochrome P450}
i2_LQ_PC3Root_c13458/f1p4/2092	{ABK24537.1; unknown [Picea sitchensis]}	{sp|Q9SBQ9|F3PH_PETHY; Flavonoid 3'-monooxygenase OS=Petunia hybrida GN=CYP75B2 PE=2 SV=1}	{At5g07990; KOG0156 Cytochrome P450 CYP2 subfamily Q Secondary metabolites biosynthesis, transport and catabolism ;}	{PF00067:Cytochrome P450}
i2_LQ_PC3Root_c13648/f1p20/2146	{KNA03222.1; hypothetical protein SOVF_211270 [Spinacia oleracea]}	{sp|P48417|CP74_LINUS; Allene oxide synthase, chloroplastic OS=Linum usitatissimum GN=CYP74A PE=1 SV=1}	{NA}	{PF00067:Cytochrome P450}
i2_LQ_PC3Root_c13687/f1p96/1776	{AFD32421.1; 5-alpha-hydroxylase [Taxus x media]}	{sp|Q6WG30|T5H_TAXCU; Taxadiene 5-alpha hydroxylase OS=Taxus cuspidata PE=1 SV=2}	{At5g36110; KOG0157 Cytochrome P450 CYP4/CYP19/CYP26 subfamilies QI Secondary metabolites biosynthesis, transport and catabolism ; Lipid transport and metabolism ;}	{PF00067:Cytochrome P450}
i2_LQ_PC3Root_c13706/f1p75/1896	{AAS49032.1; 5-alpha-taxadienol-10-beta-hydroxylase [Taxus x media]}	{sp|Q9AXM6|T10H_TAXCU; Taxane 10-beta-hydroxylase OS=Taxus cuspidata GN=CYP725A1 PE=1 SV=1}	{At5g36110; KOG0157 Cytochrome P450 CYP4/CYP19/CYP26 subfamilies QI Secondary metabolites biosynthesis, transport and catabolism ; Lipid transport and metabolism ;}	{PF00067:Cytochrome P450}
i2_LQ_PC3Root_c13932/f1p77/2049	{AFD32421.1; 5-alpha-hydroxylase [Taxus x media]}	{sp|Q6WG30|T5H_TAXCU; Taxadiene 5-alpha hydroxylase OS=Taxus cuspidata PE=1 SV=2}	{At2g42850; KOG0157 Cytochrome P450 CYP4/CYP19/CYP26 subfamilies QI Secondary metabolites biosynthesis, transport and catabolism ; Lipid transport and metabolism ;}	{PF00067:Cytochrome P450}
i2_LQ_PC3Root_c16623/f2p166/2482	{Q9AXM6.1; RecName: Full=Taxane 10-beta-hydroxylase; AltName: Full=5-alpha-taxadienol-10-beta-hydroxylase; AltName: Full=Cytochrome P450 725A1}	{sp|Q9AXM6|T10H_TAXCU; Taxane 10-beta-hydroxylase OS=Taxus cuspidata GN=CYP725A1 PE=1 SV=1}	{At5g36110; KOG0157 Cytochrome P450 CYP4/CYP19/CYP26 subfamilies QI Secondary metabolites biosynthesis, transport and catabolism ; Lipid transport and metabolism ;}	{PF00067:Cytochrome P450}
i2_LQ_PC3Root_c17883/f1p41/2445	{ADE76383.1; unknown [Picea sitchensis]}	{sp|Q50EK4|C75A1_PINTA; Cytochrome P450 750A1 OS=Pinus taeda GN=CYP750A1 PE=2 SV=1}	{At5g07990; KOG0156 Cytochrome P450 CYP2 subfamily Q Secondary metabolites biosynthesis, transport and catabolism ;}	{PF00067:Cytochrome P450}
i2_LQ_PC3Root_c18075/f1p4/2350	{AKH41021.1; cytochrome P450 CYP76AA21 [Thuja plicata]}	{sp|O64637|C76C2_ARATH; Cytochrome P450 76C2 OS=Arabidopsis thaliana GN=CYP76C2 PE=2 SV=1}	{At2g45570; KOG0156 Cytochrome P450 CYP2 subfamily Q Secondary metabolites biosynthesis, transport and catabolism ;}	{PF00067:Cytochrome P450}
i2_LQ_PC3Root_c18491/f1p44/2966	{AFD32415.1; taxane 14b-hydroxylase [Taxus x media]}	{sp|Q84KI1|T14H_TAXCU; Taxoid 14-beta-hydroxylase OS=Taxus cuspidata PE=1 SV=1}	{At5g36140; KOG0157 Cytochrome P450 CYP4/CYP19/CYP26 subfamilies QI Secondary metabolites biosynthesis, transport and catabolism ; Lipid transport and metabolism ;}	{PF00067:Cytochrome P450}
i2_LQ_PC3Root_c18678/f1p3/2202	{AGI65359.1; cytochrome p450 family CYP711A member [Picea glauca]}	{sp|B9DFU2|MAX1_ARATH; Cytochrome P450 711A1 OS=Arabidopsis thaliana GN=CYP711A1 PE=2 SV=1}	{At2g26170; KOG0158 Cytochrome P450 CYP3/CYP5/CYP6/CYP9 subfamilies Q Secondary metabolites biosynthesis, transport and catabolism ;}	{PF00067:Cytochrome P450}
i2_LQ_PC3Root_c18894/f1p5/2537	{ERM98042.1; hypothetical protein AMTR_s00120p00092320 [Amborella trichopoda]}	{sp|Q93VK5|LUT5_ARATH; Protein LUTEIN DEFICIENT 5, chloroplastic OS=Arabidopsis thaliana GN=CYP97A3 PE=1 SV=1}	{At1g31800; KOG0157 Cytochrome P450 CYP4/CYP19/CYP26 subfamilies QI Secondary metabolites biosynthesis, transport and catabolism ; Lipid transport and metabolism ;}	{PF00067:Cytochrome P450}
i2_LQ_PC3Root_c18932/f1p4/2689	{XP_006854521.2; PREDICTED: abscisic acid 8'-hydroxylase 3 [Amborella trichopoda]}	{sp|Q9FH76|ABAH3_ARATH; Abscisic acid 8'-hydroxylase 3 OS=Arabidopsis thaliana GN=CYP707A3 PE=1 SV=1}	{At5g45340; KOG0157 Cytochrome P450 CYP4/CYP19/CYP26 subfamilies QI Secondary metabolites biosynthesis, transport and catabolism ; Lipid transport and metabolism ;}	{PF00067:Cytochrome P450}
i2_LQ_PC3Root_c19316/f1p16/2714	{XP_017220451.1; PREDICTED: cytochrome P450 CYP736A12-like [Daucus carota subsp. sativus]}	{sp|Q50EK4|C75A1_PINTA; Cytochrome P450 750A1 OS=Pinus taeda GN=CYP750A1 PE=2 SV=1}	{At3g61040; KOG0156 Cytochrome P450 CYP2 subfamily Q Secondary metabolites biosynthesis, transport and catabolism ;}	{PF00067:Cytochrome P450}
i2_LQ_PC3Root_c19801/f1p0/2189	{OMO61457.1; Cytochrome P450 [Corchorus capsularis]}	{sp|Q50EK1|C16B1_PICSI; Cytochrome P450 716B1 OS=Picea sitchensis GN=CYP716B1 PE=2 SV=1}	{At2g42850; KOG0157 Cytochrome P450 CYP4/CYP19/CYP26 subfamilies QI Secondary metabolites biosynthesis, transport and catabolism ; Lipid transport and metabolism ;}	{PF00954:S-locus glycoprotein domain PF00067:Cytochrome P450}
i2_LQ_PC3Root_c20245/f1p5/2505	{ACN40389.1; unknown [Picea sitchensis]}	{sp|Q50EK4|C75A1_PINTA; Cytochrome P450 750A1 OS=Pinus taeda GN=CYP750A1 PE=2 SV=1}	{At3g44250; KOG0156 Cytochrome P450 CYP2 subfamily Q Secondary metabolites biosynthesis, transport and catabolism ;}	{PF00067:Cytochrome P450}
i2_LQ_PC3Root_c20545/f1p0/2587	{ACN39897.1; unknown [Picea sitchensis]}	{sp|Q9SBQ9|F3PH_PETHY; Flavonoid 3'-monooxygenase OS=Petunia hybrida GN=CYP75B2 PE=2 SV=1}	{At5g07990; KOG0156 Cytochrome P450 CYP2 subfamily Q Secondary metabolites biosynthesis, transport and catabolism ;}	{PF00067:Cytochrome P450}
i2_LQ_PC3Root_c20613/f1p0/2336	{AGJ03150.1; valencene oxidase [Callitropsis nootkatensis]}	{sp|Q8VWZ7|C76B6_CATRO; Geraniol 8-hydroxylase OS=Catharanthus roseus GN=CYP76B6 PE=1 SV=1}	{At5g44620; KOG0156 Cytochrome P450 CYP2 subfamily Q Secondary metabolites biosynthesis, transport and catabolism ;}	{PF05683:Fumarase C-terminus}
i2_LQ_PC3Root_c20692/f1p40/2378	{ADE76383.1; unknown [Picea sitchensis]}	{sp|Q50EK4|C75A1_PINTA; Cytochrome P450 750A1 OS=Pinus taeda GN=CYP750A1 PE=2 SV=1}	{At5g07990; KOG0156 Cytochrome P450 CYP2 subfamily Q Secondary metabolites biosynthesis, transport and catabolism ;}	{PF00067:Cytochrome P450}
i2_LQ_PC3Root_c21565/f1p14/2721	{AJP06264.1; CYP78A1 [Pinus tabuliformis]}	{sp|O65012|C78A4_PINRA; Cytochrome P450 78A4 OS=Pinus radiata GN=CYP78A4 PE=2 SV=1}	{At5g09970; KOG0156 Cytochrome P450 CYP2 subfamily Q Secondary metabolites biosynthesis, transport and catabolism ;}	{PF00067:Cytochrome P450}
i2_LQ_PC3Root_c2232/f4p76/2343	{AAT47183.1; taxoid 10-beta hydroxylase [Taxus cuspidata]}	{sp|Q9AXM6|T10H_TAXCU; Taxane 10-beta-hydroxylase OS=Taxus cuspidata GN=CYP725A1 PE=1 SV=1}	{At5g36110; KOG0157 Cytochrome P450 CYP4/CYP19/CYP26 subfamilies QI Secondary metabolites biosynthesis, transport and catabolism ; Lipid transport and metabolism ;}	{PF00067:Cytochrome P450}
i2_LQ_PC3Root_c22462/f1p9/2226	{ACN40359.1; unknown [Picea sitchensis]}	{sp|P48522|TCMO_CATRO; Trans-cinnamate 4-monooxygenase OS=Catharanthus roseus GN=CYP73A4 PE=2 SV=1}	{At2g30490; KOG0156 Cytochrome P450 CYP2 subfamily Q Secondary metabolites biosynthesis, transport and catabolism ;}	{PF00067:Cytochrome P450}
i2_LQ_PC3Root_c22727/f1p9/2228	{ABK25130.1; unknown [Picea sitchensis]}	{sp|O48786|C734A_ARATH; Cytochrome P450 734A1 OS=Arabidopsis thaliana GN=CYP734A1 PE=2 SV=1}	{At2g26710; KOG0157 Cytochrome P450 CYP4/CYP19/CYP26 subfamilies QI Secondary metabolites biosynthesis, transport and catabolism ; Lipid transport and metabolism ;}	{PF00067:Cytochrome P450}
i2_LQ_PC3Root_c22914/f1p32/2714	{AFD32415.1; taxane 14b-hydroxylase [Taxus x media]}	{sp|Q84KI1|T14H_TAXCU; Taxoid 14-beta-hydroxylase OS=Taxus cuspidata PE=1 SV=1}	{At2g42850; KOG0157 Cytochrome P450 CYP4/CYP19/CYP26 subfamilies QI Secondary metabolites biosynthesis, transport and catabolism ; Lipid transport and metabolism ;}	{PF00067:Cytochrome P450}
i2_LQ_PC3Root_c23842/f1p0/2535	{AFG62316.1; hypothetical protein 2_2530_01, partial [Pinus taeda]}	{sp|B3RFJ6|86A22_PETHY; Cytochrome P450 86A22 OS=Petunia hybrida GN=CYP86A22 PE=1 SV=1}	{At1g63710; KOG0157 Cytochrome P450 CYP4/CYP19/CYP26 subfamilies QI Secondary metabolites biosynthesis, transport and catabolism ; Lipid transport and metabolism ;}	{NA}
i2_LQ_PC3Root_c24545/f1p3/2529	{AAN52360.1; 5-alpha-taxadienol-10-beta-hydroxylase [Taxus wallichiana var. chinensis]}	{sp|Q9AXM6|T10H_TAXCU; Taxane 10-beta-hydroxylase OS=Taxus cuspidata GN=CYP725A1 PE=1 SV=1}	{At5g36130; KOG0157 Cytochrome P450 CYP4/CYP19/CYP26 subfamilies QI Secondary metabolites biosynthesis, transport and catabolism ; Lipid transport and metabolism ;}	{NA}
i2_LQ_PC3Root_c25447/f1p13/2507	{XP_006836225.1; PREDICTED: cytochrome P450 734A5 [Amborella trichopoda]}	{sp|O48921|C97B2_SOYBN; Cytochrome P450 97B2, chloroplastic OS=Glycine max GN=CYP97B2 PE=2 SV=1}	{At4g15110; KOG0157 Cytochrome P450 CYP4/CYP19/CYP26 subfamilies QI Secondary metabolites biosynthesis, transport and catabolism ; Lipid transport and metabolism ;}	{PF00067:Cytochrome P450}
i2_LQ_PC3Root_c26175/f1p3/2076	{ABK25130.1; unknown [Picea sitchensis]}	{sp|B9X287|C7346_ORYSJ; Cytochrome P450 734A6 OS=Oryza sativa subsp. japonica GN=CYP734A6 PE=2 SV=1}	{At2g26710; KOG0157 Cytochrome P450 CYP4/CYP19/CYP26 subfamilies QI Secondary metabolites biosynthesis, transport and catabolism ; Lipid transport and metabolism ;}	{PF00067:Cytochrome P450}
i2_LQ_PC3Root_c26284/f1p23/2232	{AIK01725.1; CYP720B2 [Pinus banksiana]}	{sp|Q50EK5|C72B2_PINTA; Cytochrome P450 720B2 OS=Pinus taeda GN=CYP720B2 PE=2 SV=1}	{At1g73340; KOG0157 Cytochrome P450 CYP4/CYP19/CYP26 subfamilies QI Secondary metabolites biosynthesis, transport and catabolism ; Lipid transport and metabolism ;}	{PF00067:Cytochrome P450}
i2_LQ_PC3Root_c26323/f1p5/2067	{OAY45663.1; hypothetical protein MANES_07G081100 [Manihot esculenta]}	{sp|Q949P1|ABAH1_ARATH; Abscisic acid 8'-hydroxylase 1 OS=Arabidopsis thaliana GN=CYP707A1 PE=2 SV=1}	{At5g45340; KOG0157 Cytochrome P450 CYP4/CYP19/CYP26 subfamilies QI Secondary metabolites biosynthesis, transport and catabolism ; Lipid transport and metabolism ;}	{PF00067:Cytochrome P450}
i2_LQ_PC3Root_c26441/f1p31/2022	{AKH04264.1; putative hydroxylase [Taxus baccata]}	{sp|Q50EK0|C16B2_PICSI; Cytochrome P450 716B2 OS=Picea sitchensis GN=CYP716B2 PE=2 SV=1}	{At5g36110; KOG0157 Cytochrome P450 CYP4/CYP19/CYP26 subfamilies QI Secondary metabolites biosynthesis, transport and catabolism ; Lipid transport and metabolism ;}	{PF00067:Cytochrome P450}
i2_LQ_PC3Root_c26534/f1p48/1979	{AAN52360.1; 5-alpha-taxadienol-10-beta-hydroxylase [Taxus wallichiana var. chinensis]}	{sp|Q9AXM6|T10H_TAXCU; Taxane 10-beta-hydroxylase OS=Taxus cuspidata GN=CYP725A1 PE=1 SV=1}	{At5g36110; KOG0157 Cytochrome P450 CYP4/CYP19/CYP26 subfamilies QI Secondary metabolites biosynthesis, transport and catabolism ; Lipid transport and metabolism ;}	{PF00067:Cytochrome P450}
i2_LQ_PC3Root_c27022/f1p82/2032	{AFD32418.1; cytochrome P450 taxane 7-beta-hydroxylase [Taxus x media]}	{sp|Q6JTJ0|T7H_TAXCU; Taxoid 7-beta-hydroxylase OS=Taxus cuspidata PE=1 SV=1}	{At2g42850; KOG0157 Cytochrome P450 CYP4/CYP19/CYP26 subfamilies QI Secondary metabolites biosynthesis, transport and catabolism ; Lipid transport and metabolism ;}	{PF00067:Cytochrome P450 PF00067:Cytochrome P450}
i2_LQ_PC3Root_c2793/f1p8/2608	{AAT47183.1; taxoid 10-beta hydroxylase [Taxus cuspidata]}	{sp|Q9AXM6|T10H_TAXCU; Taxane 10-beta-hydroxylase OS=Taxus cuspidata GN=CYP725A1 PE=1 SV=1}	{At5g36140; KOG0157 Cytochrome P450 CYP4/CYP19/CYP26 subfamilies QI Secondary metabolites biosynthesis, transport and catabolism ; Lipid transport and metabolism ;}	{NA}
i2_LQ_PC3Root_c30496/f1p49/2212	{ABK25164.1; unknown [Picea sitchensis]}	{sp|P48417|CP74_LINUS; Allene oxide synthase, chloroplastic OS=Linum usitatissimum GN=CYP74A PE=1 SV=1}	{NA}	{PF00067:Cytochrome P450}
i2_LQ_PC3Root_c30862/f1p15/2916	{Q9AXM6.1; RecName: Full=Taxane 10-beta-hydroxylase; AltName: Full=5-alpha-taxadienol-10-beta-hydroxylase; AltName: Full=Cytochrome P450 725A1}	{sp|Q9AXM6|T10H_TAXCU; Taxane 10-beta-hydroxylase OS=Taxus cuspidata GN=CYP725A1 PE=1 SV=1}	{At5g05690; KOG0157 Cytochrome P450 CYP4/CYP19/CYP26 subfamilies QI Secondary metabolites biosynthesis, transport and catabolism ; Lipid transport and metabolism ;}	{PF00067:Cytochrome P450}
i2_LQ_PC3Root_c31059/f1p74/2526	{Q9AXM6.1; RecName: Full=Taxane 10-beta-hydroxylase; AltName: Full=5-alpha-taxadienol-10-beta-hydroxylase; AltName: Full=Cytochrome P450 725A1}	{sp|Q9AXM6|T10H_TAXCU; Taxane 10-beta-hydroxylase OS=Taxus cuspidata GN=CYP725A1 PE=1 SV=1}	{At5g36110; KOG0157 Cytochrome P450 CYP4/CYP19/CYP26 subfamilies QI Secondary metabolites biosynthesis, transport and catabolism ; Lipid transport and metabolism ;}	{PF00067:Cytochrome P450}
i2_LQ_PC3Root_c31233/f1p5/2690	{XP_002279984.3; PREDICTED: protein LUTEIN DEFICIENT 5, chloroplastic [Vitis vinifera]}	{sp|Q93VK5|LUT5_ARATH; Protein LUTEIN DEFICIENT 5, chloroplastic OS=Arabidopsis thaliana GN=CYP97A3 PE=1 SV=1}	{At1g31800; KOG0157 Cytochrome P450 CYP4/CYP19/CYP26 subfamilies QI Secondary metabolites biosynthesis, transport and catabolism ; Lipid transport and metabolism ;}	{PF00067:Cytochrome P450}
i2_LQ_PC3Root_c31465/f1p5/2521	{Q6WG30.2; RecName: Full=Taxadiene 5-alpha hydroxylase}	{sp|Q6WG30|T5H_TAXCU; Taxadiene 5-alpha hydroxylase OS=Taxus cuspidata PE=1 SV=2}	{At2g42850; KOG0157 Cytochrome P450 CYP4/CYP19/CYP26 subfamilies QI Secondary metabolites biosynthesis, transport and catabolism ; Lipid transport and metabolism ;}	{PF00067:Cytochrome P450}
i2_LQ_PC3Root_c32200/f1p0/2809	{ADR78275.1; CYP720B2 [Picea sitchensis]}	{sp|Q50EK5|C72B2_PINTA; Cytochrome P450 720B2 OS=Pinus taeda GN=CYP720B2 PE=2 SV=1}	{At1g73340; KOG0157 Cytochrome P450 CYP4/CYP19/CYP26 subfamilies QI Secondary metabolites biosynthesis, transport and catabolism ; Lipid transport and metabolism ;}	{PF00067:Cytochrome P450}
i2_LQ_PC3Root_c32298/f1p4/2805	{ABR16821.1; unknown [Picea sitchensis]}	{sp|Q9SBQ9|F3PH_PETHY; Flavonoid 3'-monooxygenase OS=Petunia hybrida GN=CYP75B2 PE=2 SV=1}	{At5g07990; KOG0156 Cytochrome P450 CYP2 subfamily Q Secondary metabolites biosynthesis, transport and catabolism ;}	{PF00067:Cytochrome P450}
i2_LQ_PC3Root_c32396/f1p87/2432	{Q9AXM6.1; RecName: Full=Taxane 10-beta-hydroxylase; AltName: Full=5-alpha-taxadienol-10-beta-hydroxylase; AltName: Full=Cytochrome P450 725A1}	{sp|Q9AXM6|T10H_TAXCU; Taxane 10-beta-hydroxylase OS=Taxus cuspidata GN=CYP725A1 PE=1 SV=1}	{At5g36110; KOG0157 Cytochrome P450 CYP4/CYP19/CYP26 subfamilies QI Secondary metabolites biosynthesis, transport and catabolism ; Lipid transport and metabolism ;}	{PF00067:Cytochrome P450}
i2_LQ_PC3Root_c32468/f1p8/2147	{XP_008440671.1; PREDICTED: cytochrome P450 CYP736A12-like [Cucumis melo]}	{sp|P24465|C71A1_PERAE; Cytochrome P450 71A1 OS=Persea americana GN=CYP71A1 PE=1 SV=2}	{At3g26310; KOG0156 Cytochrome P450 CYP2 subfamily Q Secondary metabolites biosynthesis, transport and catabolism ;}	{PF04030:D-arabinono-1,4-lactone oxidase PF08031:Berberine and berberine like }
i2_LQ_PC3Root_c32629/f1p21/2392	{XP_006836225.1; PREDICTED: cytochrome P450 734A5 [Amborella trichopoda]}	{sp|O48921|C97B2_SOYBN; Cytochrome P450 97B2, chloroplastic OS=Glycine max GN=CYP97B2 PE=2 SV=1}	{At3g14620; KOG0157 Cytochrome P450 CYP4/CYP19/CYP26 subfamilies QI Secondary metabolites biosynthesis, transport and catabolism ; Lipid transport and metabolism ;}	{PF00067:Cytochrome P450}
i2_LQ_PC3Root_c32652/f1p5/2855	{AFD32421.1; 5-alpha-hydroxylase [Taxus x media]}	{sp|Q6WG30|T5H_TAXCU; Taxadiene 5-alpha hydroxylase OS=Taxus cuspidata PE=1 SV=2}	{At5g36130; KOG0157 Cytochrome P450 CYP4/CYP19/CYP26 subfamilies QI Secondary metabolites biosynthesis, transport and catabolism ; Lipid transport and metabolism ;}	{NA}
i2_LQ_PC3Root_c32950/f1p13/2186	{AFX98060.1; p-coumarate 3-hydroxylase [Cunninghamia lanceolata]}	{sp|O48922|C98A2_SOYBN; Cytochrome P450 98A2 OS=Glycine max GN=CYP98A2 PE=2 SV=1}	{At2g40890; KOG0156 Cytochrome P450 CYP2 subfamily Q Secondary metabolites biosynthesis, transport and catabolism ;}	{PF00067:Cytochrome P450}
i2_LQ_PC3Root_c32988/f1p0/2436	{XP_008783936.1; PREDICTED: cytochrome P450 710A11-like [Phoenix dactylifera]}	{sp|O64697|C7101_ARATH; Cytochrome P450 710A1 OS=Arabidopsis thaliana GN=CYP710A1 PE=1 SV=1}	{At2g34500; KOG0157 Cytochrome P450 CYP4/CYP19/CYP26 subfamilies QI Secondary metabolites biosynthesis, transport and catabolism ; Lipid transport and metabolism ;}	{PF00067:Cytochrome P450}
i2_LQ_PC3Root_c33056/f1p17/2312	{AKH41023.1; cytochrome P450 CYP76AA23 [Thuja plicata]}	{sp|D1MI46|C76BA_SWEMU; Geraniol 8-hydroxylase OS=Swertia mussotii GN=CYP76B10 PE=1 SV=1}	{At2g45560; KOG0156 Cytochrome P450 CYP2 subfamily Q Secondary metabolites biosynthesis, transport and catabolism ;}	{PF00067:Cytochrome P450}
i2_LQ_PC3Root_c33296/f1p38/2702	{AAN52360.1; 5-alpha-taxadienol-10-beta-hydroxylase [Taxus wallichiana var. chinensis]}	{sp|Q9AXM6|T10H_TAXCU; Taxane 10-beta-hydroxylase OS=Taxus cuspidata GN=CYP725A1 PE=1 SV=1}	{At5g36130; KOG0157 Cytochrome P450 CYP4/CYP19/CYP26 subfamilies QI Secondary metabolites biosynthesis, transport and catabolism ; Lipid transport and metabolism ;}	{PF00067:Cytochrome P450}
i2_LQ_PC3Root_c33366/f1p21/2541	{XP_006836225.1; PREDICTED: cytochrome P450 734A5 [Amborella trichopoda]}	{sp|O48921|C97B2_SOYBN; Cytochrome P450 97B2, chloroplastic OS=Glycine max GN=CYP97B2 PE=2 SV=1}	{At3g14620; KOG0157 Cytochrome P450 CYP4/CYP19/CYP26 subfamilies QI Secondary metabolites biosynthesis, transport and catabolism ; Lipid transport and metabolism ;}	{PF00067:Cytochrome P450}
i2_LQ_PC3Root_c33774/f1p43/2691	{XP_006858796.1; PREDICTED: isoflavone 3'-hydroxylase [Amborella trichopoda]}	{sp|Q9SZ46|C82C4_ARATH; Cytochrome P450 82C4 OS=Arabidopsis thaliana GN=CYP82C4 PE=2 SV=1}	{At4g31940; KOG0156 Cytochrome P450 CYP2 subfamily Q Secondary metabolites biosynthesis, transport and catabolism ;}	{PF00067:Cytochrome P450}
i2_LQ_PC3Root_c33811/f1p10/2552	{ABK25130.1; unknown [Picea sitchensis]}	{sp|O48786|C734A_ARATH; Cytochrome P450 734A1 OS=Arabidopsis thaliana GN=CYP734A1 PE=2 SV=1}	{At2g26710; KOG0157 Cytochrome P450 CYP4/CYP19/CYP26 subfamilies QI Secondary metabolites biosynthesis, transport and catabolism ; Lipid transport and metabolism ;}	{PF00067:Cytochrome P450}
i2_LQ_PC3Root_c33839/f1p2/2251	{XP_002277107.2; PREDICTED: cytochrome P450 93A3 [Vitis vinifera]}	{sp|Q42798|C93A1_SOYBN; 3,9-dihydroxypterocarpan 6A-monooxygenase OS=Glycine max GN=CYP93A1 PE=1 SV=1}	{At5g06900; KOG0156 Cytochrome P450 CYP2 subfamily Q Secondary metabolites biosynthesis, transport and catabolism ;}	{PF00067:Cytochrome P450}
i2_LQ_PC3Root_c3391/f1p12/1803	{AHW42468.1; KO1 [Pinus tabuliformis]}	{sp|Q5Z5R4|C7016_ORYSJ; Ent-kaurene oxidase 2 OS=Oryza sativa subsp. japonica GN=CYP701A6 PE=1 SV=1}	{At5g25900; KOG0156 Cytochrome P450 CYP2 subfamily Q Secondary metabolites biosynthesis, transport and catabolism ;}	{PF00067:Cytochrome P450}
i2_LQ_PC3Root_c34118/f1p2/2228	{XP_007028932.2; PREDICTED: cytochrome P450 93A3 [Theobroma cacao]}	{sp|Q42798|C93A1_SOYBN; 3,9-dihydroxypterocarpan 6A-monooxygenase OS=Glycine max GN=CYP93A1 PE=1 SV=1}	{At5g06900; KOG0156 Cytochrome P450 CYP2 subfamily Q Secondary metabolites biosynthesis, transport and catabolism ;}	{PF01445:Viral small hydrophobic protein PF00067:Cytochrome P450}
i2_LQ_PC3Root_c34276/f1p40/2642	{XP_006858802.1; PREDICTED: cytochrome P450 81E8 [Amborella trichopoda]}	{sp|Q6WNQ9|C81E9_MEDTR; Isoflavone 3'-hydroxylase (Fragment) OS=Medicago truncatula GN=CYP81E9 PE=1 SV=1}	{At1g66540; KOG0156 Cytochrome P450 CYP2 subfamily Q Secondary metabolites biosynthesis, transport and catabolism ;}	{PF00067:Cytochrome P450}
i2_LQ_PC3Root_c34460/f1p4/2391	{AKH41025.1; cytochrome P450 CYP76AA25 [Thuja plicata]}	{sp|O64635|C76C4_ARATH; Cytochrome P450 76C4 OS=Arabidopsis thaliana GN=CYP76C4 PE=3 SV=1}	{At2g45550; KOG0156 Cytochrome P450 CYP2 subfamily Q Secondary metabolites biosynthesis, transport and catabolism ;}	{PF00067:Cytochrome P450}
i2_LQ_PC3Root_c34550/f1p3/2727	{XP_010248625.1; PREDICTED: uncharacterized protein LOC104591480 [Nelumbo nucifera]}	{sp|H2DH21|C7A29_PANGI; Cytochrome P450 CYP72A219 OS=Panax ginseng PE=2 SV=1}	{NA}	{PF01602:Adaptin N terminal region PF00514:Armadillo/beta-catenin-like repeat}
i2_LQ_PC3Root_c35007/f1p69/2241	{Q6WG30.2; RecName: Full=Taxadiene 5-alpha hydroxylase}	{sp|Q6WG30|T5H_TAXCU; Taxadiene 5-alpha hydroxylase OS=Taxus cuspidata PE=1 SV=2}	{At2g42850; KOG0157 Cytochrome P450 CYP4/CYP19/CYP26 subfamilies QI Secondary metabolites biosynthesis, transport and catabolism ; Lipid transport and metabolism ;}	{PF00067:Cytochrome P450}
i2_LQ_PC3Root_c35458/f1p0/2859	{XP_011656036.1; PREDICTED: cytokinin hydroxylase [Cucumis sativus]}	{sp|Q9ZW95|C7352_ARATH; Cytokinin hydroxylase OS=Arabidopsis thaliana GN=CYP735A2 PE=1 SV=1}	{At1g67110; KOG0157 Cytochrome P450 CYP4/CYP19/CYP26 subfamilies QI Secondary metabolites biosynthesis, transport and catabolism ; Lipid transport and metabolism ;}	{NA}
i2_LQ_PC3Root_c35588/f1p6/2147	{AIK01730.1; CYP720B2 [Pinus contorta]}	{sp|Q50EK5|C72B2_PINTA; Cytochrome P450 720B2 OS=Pinus taeda GN=CYP720B2 PE=2 SV=1}	{At1g73340; KOG0157 Cytochrome P450 CYP4/CYP19/CYP26 subfamilies QI Secondary metabolites biosynthesis, transport and catabolism ; Lipid transport and metabolism ;}	{PF00067:Cytochrome P450}
i2_LQ_PC3Root_c36226/f1p18/2403	{KNA03222.1; hypothetical protein SOVF_211270 [Spinacia oleracea]}	{sp|P48417|CP74_LINUS; Allene oxide synthase, chloroplastic OS=Linum usitatissimum GN=CYP74A PE=1 SV=1}	{NA}	{PF00067:Cytochrome P450}
i2_LQ_PC3Root_c36462/f1p16/2318	{ABK25130.1; unknown [Picea sitchensis]}	{sp|O48786|C734A_ARATH; Cytochrome P450 734A1 OS=Arabidopsis thaliana GN=CYP734A1 PE=2 SV=1}	{At2g26710; KOG0157 Cytochrome P450 CYP4/CYP19/CYP26 subfamilies QI Secondary metabolites biosynthesis, transport and catabolism ; Lipid transport and metabolism ;}	{PF00067:Cytochrome P450}
i2_LQ_PC3Root_c3686/f1p7/2416	{ACN40389.1; unknown [Picea sitchensis]}	{sp|Q50EK4|C75A1_PINTA; Cytochrome P450 750A1 OS=Pinus taeda GN=CYP750A1 PE=2 SV=1}	{At5g07990; KOG0156 Cytochrome P450 CYP2 subfamily Q Secondary metabolites biosynthesis, transport and catabolism ;}	{PF00067:Cytochrome P450}
i2_LQ_PC3Root_c37159/f1p40/2307	{XP_006858796.1; PREDICTED: isoflavone 3'-hydroxylase [Amborella trichopoda]}	{sp|Q9SZ46|C82C4_ARATH; Cytochrome P450 82C4 OS=Arabidopsis thaliana GN=CYP82C4 PE=2 SV=1}	{At4g31940; KOG0156 Cytochrome P450 CYP2 subfamily Q Secondary metabolites biosynthesis, transport and catabolism ;}	{PF00067:Cytochrome P450}
i2_LQ_PC3Root_c37400/f1p3/2214	{ABR16897.1; unknown [Picea sitchensis]}	{sp|P98188|C94A2_VICSA; Cytochrome P450 94A2 OS=Vicia sativa GN=CYP94A2 PE=2 SV=1}	{At3g56630; KOG0157 Cytochrome P450 CYP4/CYP19/CYP26 subfamilies QI Secondary metabolites biosynthesis, transport and catabolism ; Lipid transport and metabolism ;}	{NA}
i2_LQ_PC3Root_c37409/f1p79/2468	{AAS49032.1; 5-alpha-taxadienol-10-beta-hydroxylase [Taxus x media]}	{sp|Q9AXM6|T10H_TAXCU; Taxane 10-beta-hydroxylase OS=Taxus cuspidata GN=CYP725A1 PE=1 SV=1}	{At5g36110; KOG0157 Cytochrome P450 CYP4/CYP19/CYP26 subfamilies QI Secondary metabolites biosynthesis, transport and catabolism ; Lipid transport and metabolism ;}	{PF00067:Cytochrome P450}
i2_LQ_PC3Root_c37716/f1p0/2991	{AHF49536.1; CYP450 716-like protein (mitochondrion) [Ginkgo biloba]}	{sp|Q50EK0|C16B2_PICSI; Cytochrome P450 716B2 OS=Picea sitchensis GN=CYP716B2 PE=2 SV=1}	{At5g36110; KOG0157 Cytochrome P450 CYP4/CYP19/CYP26 subfamilies QI Secondary metabolites biosynthesis, transport and catabolism ; Lipid transport and metabolism ;}	{PF00067:Cytochrome P450}
i2_LQ_PC3Root_c37891/f1p34/2305	{AFD32415.1; taxane 14b-hydroxylase [Taxus x media]}	{sp|Q84KI1|T14H_TAXCU; Taxoid 14-beta-hydroxylase OS=Taxus cuspidata PE=1 SV=1}	{At5g36110; KOG0157 Cytochrome P450 CYP4/CYP19/CYP26 subfamilies QI Secondary metabolites biosynthesis, transport and catabolism ; Lipid transport and metabolism ;}	{PF00067:Cytochrome P450}
i2_LQ_PC3Root_c38425/f1p6/2154	{ABK25130.1; unknown [Picea sitchensis]}	{sp|H2DH17|C7A22_PANGI; Cytochrome P450 CYP749A22 OS=Panax ginseng PE=2 SV=1}	{At2g26710; KOG0157 Cytochrome P450 CYP4/CYP19/CYP26 subfamilies QI Secondary metabolites biosynthesis, transport and catabolism ; Lipid transport and metabolism ;}	{PF00067:Cytochrome P450}
i2_LQ_PC3Root_c38615/f1p26/2161	{AAN52360.1; 5-alpha-taxadienol-10-beta-hydroxylase [Taxus wallichiana var. chinensis]}	{sp|Q9AXM6|T10H_TAXCU; Taxane 10-beta-hydroxylase OS=Taxus cuspidata GN=CYP725A1 PE=1 SV=1}	{At2g42850; KOG0157 Cytochrome P450 CYP4/CYP19/CYP26 subfamilies QI Secondary metabolites biosynthesis, transport and catabolism ; Lipid transport and metabolism ;}	{PF00067:Cytochrome P450}
i2_LQ_PC3Root_c38888/f1p54/2379	{AKH04264.1; putative hydroxylase [Taxus baccata]}	{sp|I7C6E8|C7A52_PANGI; Beta-amyrin 28-oxidase OS=Panax ginseng PE=2 SV=1}	{At5g36110; KOG0157 Cytochrome P450 CYP4/CYP19/CYP26 subfamilies QI Secondary metabolites biosynthesis, transport and catabolism ; Lipid transport and metabolism ;}	{PF00067:Cytochrome P450}
i2_LQ_PC3Root_c40175/f1p96/2014	{AAS49032.1; 5-alpha-taxadienol-10-beta-hydroxylase [Taxus x media]}	{sp|Q9AXM6|T10H_TAXCU; Taxane 10-beta-hydroxylase OS=Taxus cuspidata GN=CYP725A1 PE=1 SV=1}	{At5g36110; KOG0157 Cytochrome P450 CYP4/CYP19/CYP26 subfamilies QI Secondary metabolites biosynthesis, transport and catabolism ; Lipid transport and metabolism ;}	{PF00067:Cytochrome P450}
i2_LQ_PC3Root_c40189/f1p0/2072	{JAT63235.1; Cytochrome P450 4F12 [Anthurium amnicola]}	{sp|Q9FF18|C7351_ARATH; Cytokinin hydroxylase OS=Arabidopsis thaliana GN=CYP735A1 PE=1 SV=1}	{At5g38450; KOG0157 Cytochrome P450 CYP4/CYP19/CYP26 subfamilies QI Secondary metabolites biosynthesis, transport and catabolism ; Lipid transport and metabolism ;}	{PF00067:Cytochrome P450}
i2_LQ_PC3Root_c40402/f1p102/2038	{Q9AXM6.1; RecName: Full=Taxane 10-beta-hydroxylase; AltName: Full=5-alpha-taxadienol-10-beta-hydroxylase; AltName: Full=Cytochrome P450 725A1}	{sp|Q9AXM6|T10H_TAXCU; Taxane 10-beta-hydroxylase OS=Taxus cuspidata GN=CYP725A1 PE=1 SV=1}	{At5g36110; KOG0157 Cytochrome P450 CYP4/CYP19/CYP26 subfamilies QI Secondary metabolites biosynthesis, transport and catabolism ; Lipid transport and metabolism ;}	{PF00067:Cytochrome P450}
i2_LQ_PC3Root_c40421/f1p1/2103	{EEF34980.1; cytochrome P450, putative [Ricinus communis]}	{sp|Q94IA6|C90D1_ARATH; 3-epi-6-deoxocathasterone 23-monooxygenase OS=Arabidopsis thaliana GN=CYP90D1 PE=2 SV=1}	{At4g36380; KOG0157 Cytochrome P450 CYP4/CYP19/CYP26 subfamilies QI Secondary metabolites biosynthesis, transport and catabolism ; Lipid transport and metabolism ;}	{PF00067:Cytochrome P450}
i2_LQ_PC3Root_c40522/f1p9/2121	{ADE76383.1; unknown [Picea sitchensis]}	{sp|Q50EK4|C75A1_PINTA; Cytochrome P450 750A1 OS=Pinus taeda GN=CYP750A1 PE=2 SV=1}	{At3g26320; KOG0156 Cytochrome P450 CYP2 subfamily Q Secondary metabolites biosynthesis, transport and catabolism ;}	{PF00067:Cytochrome P450 PF00067:Cytochrome P450}
i2_LQ_PC3Root_c40896/f1p0/2102	{ACN41008.1; unknown [Picea sitchensis]}	{sp|Q9C788|C70B1_ARATH; Cytochrome P450 704B1 OS=Arabidopsis thaliana GN=CYP704B1 PE=1 SV=1}	{At1g69500; KOG0157 Cytochrome P450 CYP4/CYP19/CYP26 subfamilies QI Secondary metabolites biosynthesis, transport and catabolism ; Lipid transport and metabolism ;}	{PF00067:Cytochrome P450}
i2_LQ_PC3Root_c40899/f1p3/2083	{AGI65359.1; cytochrome p450 family CYP711A member [Picea glauca]}	{sp|B9DFU2|MAX1_ARATH; Cytochrome P450 711A1 OS=Arabidopsis thaliana GN=CYP711A1 PE=2 SV=1}	{At2g26170; KOG0158 Cytochrome P450 CYP3/CYP5/CYP6/CYP9 subfamilies Q Secondary metabolites biosynthesis, transport and catabolism ;}	{PF00067:Cytochrome P450}
i2_LQ_PC3Root_c40944/f1p391/2192	{Q9AXM6.1; RecName: Full=Taxane 10-beta-hydroxylase; AltName: Full=5-alpha-taxadienol-10-beta-hydroxylase; AltName: Full=Cytochrome P450 725A1}	{sp|Q9AXM6|T10H_TAXCU; Taxane 10-beta-hydroxylase OS=Taxus cuspidata GN=CYP725A1 PE=1 SV=1}	{At5g36110; KOG0157 Cytochrome P450 CYP4/CYP19/CYP26 subfamilies QI Secondary metabolites biosynthesis, transport and catabolism ; Lipid transport and metabolism ;}	{PF00067:Cytochrome P450}
i2_LQ_PC3Root_c41029/f1p20/1998	{AAT47183.1; taxoid 10-beta hydroxylase [Taxus cuspidata]}	{sp|Q9AXM6|T10H_TAXCU; Taxane 10-beta-hydroxylase OS=Taxus cuspidata GN=CYP725A1 PE=1 SV=1}	{At2g42850; KOG0157 Cytochrome P450 CYP4/CYP19/CYP26 subfamilies QI Secondary metabolites biosynthesis, transport and catabolism ; Lipid transport and metabolism ;}	{PF00067:Cytochrome P450}
i2_LQ_PC3Root_c41240/f1p72/2114	{AAT47183.1; taxoid 10-beta hydroxylase [Taxus cuspidata]}	{sp|Q9AXM6|T10H_TAXCU; Taxane 10-beta-hydroxylase OS=Taxus cuspidata GN=CYP725A1 PE=1 SV=1}	{At5g36140; KOG0157 Cytochrome P450 CYP4/CYP19/CYP26 subfamilies QI Secondary metabolites biosynthesis, transport and catabolism ; Lipid transport and metabolism ;}	{NA}
i2_LQ_PC3Root_c41527/f1p12/2119	{Q9AXM6.1; RecName: Full=Taxane 10-beta-hydroxylase; AltName: Full=5-alpha-taxadienol-10-beta-hydroxylase; AltName: Full=Cytochrome P450 725A1}	{sp|Q9AXM6|T10H_TAXCU; Taxane 10-beta-hydroxylase OS=Taxus cuspidata GN=CYP725A1 PE=1 SV=1}	{At5g36110; KOG0157 Cytochrome P450 CYP4/CYP19/CYP26 subfamilies QI Secondary metabolites biosynthesis, transport and catabolism ; Lipid transport and metabolism ;}	{PF00067:Cytochrome P450}
i2_LQ_PC3Root_c45339/f1p72/2391	{Q9AXM6.1; RecName: Full=Taxane 10-beta-hydroxylase; AltName: Full=5-alpha-taxadienol-10-beta-hydroxylase; AltName: Full=Cytochrome P450 725A1}	{sp|Q9AXM6|T10H_TAXCU; Taxane 10-beta-hydroxylase OS=Taxus cuspidata GN=CYP725A1 PE=1 SV=1}	{At5g36110; KOG0157 Cytochrome P450 CYP4/CYP19/CYP26 subfamilies QI Secondary metabolites biosynthesis, transport and catabolism ; Lipid transport and metabolism ;}	{PF00067:Cytochrome P450}
i2_LQ_PC3Root_c45350/f1p0/2880	{ABK26968.1; unknown [Picea sitchensis]}	{sp|Q50EK1|C16B1_PICSI; Cytochrome P450 716B1 OS=Picea sitchensis GN=CYP716B1 PE=2 SV=1}	{At5g36110; KOG0157 Cytochrome P450 CYP4/CYP19/CYP26 subfamilies QI Secondary metabolites biosynthesis, transport and catabolism ; Lipid transport and metabolism ;}	{PF00067:Cytochrome P450}
i2_LQ_PC3Root_c45714/f1p15/2200	{AJP06264.1; CYP78A1 [Pinus tabuliformis]}	{sp|O65012|C78A4_PINRA; Cytochrome P450 78A4 OS=Pinus radiata GN=CYP78A4 PE=2 SV=1}	{At5g09970; KOG0156 Cytochrome P450 CYP2 subfamily Q Secondary metabolites biosynthesis, transport and catabolism ;}	{PF00067:Cytochrome P450}
i2_LQ_PC3Root_c46179/f1p0/2433	{KNA19575.1; hypothetical protein SOVF_060330 [Spinacia oleracea]}	{sp|Q6TBX7|LUT1_ARATH; Carotene epsilon-monooxygenase, chloroplastic OS=Arabidopsis thaliana GN=CYP97C1 PE=1 SV=1}	{At3g53130; KOG0157 Cytochrome P450 CYP4/CYP19/CYP26 subfamilies QI Secondary metabolites biosynthesis, transport and catabolism ; Lipid transport and metabolism ;}	{PF00067:Cytochrome P450}
i2_LQ_PC3Root_c46341/f1p11/2178	{ABR16435.1; unknown [Picea sitchensis]}	{sp|O49858|C82A3_SOYBN; Cytochrome P450 82A3 OS=Glycine max GN=CYP82A3 PE=2 SV=1}	{At4g31940; KOG0156 Cytochrome P450 CYP2 subfamily Q Secondary metabolites biosynthesis, transport and catabolism ;}	{PF00067:Cytochrome P450}
i2_LQ_PC3Root_c46970/f1p0/2531	{O65012.1; RecName: Full=Cytochrome P450 78A4 [Pinus radiata]}	{sp|O65012|C78A4_PINRA; Cytochrome P450 78A4 OS=Pinus radiata GN=CYP78A4 PE=2 SV=1}	{At1g01190; KOG0156 Cytochrome P450 CYP2 subfamily Q Secondary metabolites biosynthesis, transport and catabolism ;}	{NA}
i2_LQ_PC3Root_c47597/f1p108/2074	{Q9AXM6.1; RecName: Full=Taxane 10-beta-hydroxylase; AltName: Full=5-alpha-taxadienol-10-beta-hydroxylase; AltName: Full=Cytochrome P450 725A1}	{sp|Q9AXM6|T10H_TAXCU; Taxane 10-beta-hydroxylase OS=Taxus cuspidata GN=CYP725A1 PE=1 SV=1}	{At5g36110; KOG0157 Cytochrome P450 CYP4/CYP19/CYP26 subfamilies QI Secondary metabolites biosynthesis, transport and catabolism ; Lipid transport and metabolism ;}	{PF00067:Cytochrome P450}
i2_LQ_PC3Root_c47662/f1p25/2104	{AIK01725.1; CYP720B2 [Pinus banksiana]}	{sp|Q50EK5|C72B2_PINTA; Cytochrome P450 720B2 OS=Pinus taeda GN=CYP720B2 PE=2 SV=1}	{At1g73340; KOG0157 Cytochrome P450 CYP4/CYP19/CYP26 subfamilies QI Secondary metabolites biosynthesis, transport and catabolism ; Lipid transport and metabolism ;}	{PF00067:Cytochrome P450}
i2_LQ_PC3Root_c47700/f1p0/2782	{BAJ96920.1; predicted protein [Hordeum vulgare subsp. vulgare]}	{sp|Q9Y8G7|C505_FUSOX; Bifunctional cytochrome P450/NADPH--P450 reductase OS=Fusarium oxysporum GN=CYP505 PE=1 SV=1}	{YHR042w; KOG1158 NADP/FAD dependent oxidoreductase C Energy production and conversion ;}	{PF00667:FAD binding domain PF08030:Ferric reductase NAD binding domain PF00175:Oxidoreductase NAD-binding domain }
i2_LQ_PC3Root_c47741/f1p3/2482	{ABR16821.1; unknown [Picea sitchensis]}	{sp|Q9SBQ9|F3PH_PETHY; Flavonoid 3'-monooxygenase OS=Petunia hybrida GN=CYP75B2 PE=2 SV=1}	{At5g07990; KOG0156 Cytochrome P450 CYP2 subfamily Q Secondary metabolites biosynthesis, transport and catabolism ;}	{NA}
i2_LQ_PC3Root_c47766/f1p0/2294	{OAE20665.1; hypothetical protein AXG93_154s1390 [Marchantia polymorpha subsp. polymorpha]}	{sp|O81117|C94A1_VICSA; Cytochrome P450 94A1 OS=Vicia sativa GN=CYP94A1 PE=2 SV=2}	{At3g56630; KOG0157 Cytochrome P450 CYP4/CYP19/CYP26 subfamilies QI Secondary metabolites biosynthesis, transport and catabolism ; Lipid transport and metabolism ;}	{NA}
i2_LQ_PC3Root_c47794/f1p0/2196	{OAE20665.1; hypothetical protein AXG93_154s1390 [Marchantia polymorpha subsp. polymorpha]}	{sp|O81117|C94A1_VICSA; Cytochrome P450 94A1 OS=Vicia sativa GN=CYP94A1 PE=2 SV=2}	{NA}	{NA}
i2_LQ_PC3Root_c4799/f1p5/2997	{ADE76383.1; unknown [Picea sitchensis]}	{sp|Q50EK4|C75A1_PINTA; Cytochrome P450 750A1 OS=Pinus taeda GN=CYP750A1 PE=2 SV=1}	{At5g06900; KOG0156 Cytochrome P450 CYP2 subfamily Q Secondary metabolites biosynthesis, transport and catabolism ;}	{PF00067:Cytochrome P450}
i2_LQ_PC3Root_c48130/f1p14/2390	{AIK01730.1; CYP720B2 [Pinus contorta]}	{sp|Q50EK5|C72B2_PINTA; Cytochrome P450 720B2 OS=Pinus taeda GN=CYP720B2 PE=2 SV=1}	{At1g73340; KOG0157 Cytochrome P450 CYP4/CYP19/CYP26 subfamilies QI Secondary metabolites biosynthesis, transport and catabolism ; Lipid transport and metabolism ;}	{PF00067:Cytochrome P450}
i2_LQ_PC3Root_c48606/f1p1/2641	{OMO60806.1; Cytochrome P450 [Corchorus olitorius]}	{sp|Q6WG30|T5H_TAXCU; Taxadiene 5-alpha hydroxylase OS=Taxus cuspidata PE=1 SV=2}	{At2g42850; KOG0157 Cytochrome P450 CYP4/CYP19/CYP26 subfamilies QI Secondary metabolites biosynthesis, transport and catabolism ; Lipid transport and metabolism ;}	{NA}
i2_LQ_PC3Root_c48687/f1p14/2108	{XP_006858796.1; PREDICTED: isoflavone 3'-hydroxylase [Amborella trichopoda]}	{sp|Q9SZ46|C82C4_ARATH; Cytochrome P450 82C4 OS=Arabidopsis thaliana GN=CYP82C4 PE=2 SV=1}	{At4g31940; KOG0156 Cytochrome P450 CYP2 subfamily Q Secondary metabolites biosynthesis, transport and catabolism ;}	{PF00067:Cytochrome P450}
i2_LQ_PC3Root_c48933/f1p15/2804	{AKH41023.1; cytochrome P450 CYP76AA23 [Thuja plicata]}	{sp|D1MI46|C76BA_SWEMU; Geraniol 8-hydroxylase OS=Swertia mussotii GN=CYP76B10 PE=1 SV=1}	{At2g45550; KOG0156 Cytochrome P450 CYP2 subfamily Q Secondary metabolites biosynthesis, transport and catabolism ;}	{PF00067:Cytochrome P450}
i2_LQ_PC3Root_c49191/f1p49/2574	{AAT47183.1; taxoid 10-beta hydroxylase [Taxus cuspidata]}	{sp|Q9AXM6|T10H_TAXCU; Taxane 10-beta-hydroxylase OS=Taxus cuspidata GN=CYP725A1 PE=1 SV=1}	{At5g36110; KOG0157 Cytochrome P450 CYP4/CYP19/CYP26 subfamilies QI Secondary metabolites biosynthesis, transport and catabolism ; Lipid transport and metabolism ;}	{NA}
i2_LQ_PC3Root_c49575/f1p39/2287	{XP_006858802.1; PREDICTED: cytochrome P450 81E8 [Amborella trichopoda]}	{sp|Q9SZ46|C82C4_ARATH; Cytochrome P450 82C4 OS=Arabidopsis thaliana GN=CYP82C4 PE=2 SV=1}	{At4g31940; KOG0156 Cytochrome P450 CYP2 subfamily Q Secondary metabolites biosynthesis, transport and catabolism ;}	{PF00067:Cytochrome P450}
i2_LQ_PC3Root_c49615/f1p0/2343	{ABR16167.1; unknown [Picea sitchensis]}	{sp|F4IK45|C70B2_ARATH; Cytochrome P450 709B2 OS=Arabidopsis thaliana GN=CYP709B2 PE=2 SV=1}	{At2g46950; KOG0157 Cytochrome P450 CYP4/CYP19/CYP26 subfamilies QI Secondary metabolites biosynthesis, transport and catabolism ; Lipid transport and metabolism ;}	{PF00067:Cytochrome P450}
i2_LQ_PC3Root_c49627/f1p18/2381	{KNA03222.1; hypothetical protein SOVF_211270 [Spinacia oleracea]}	{sp|P48417|CP74_LINUS; Allene oxide synthase, chloroplastic OS=Linum usitatissimum GN=CYP74A PE=1 SV=1}	{NA}	{PF01063:Amino-transferase class IV PF00067:Cytochrome P450}
i2_LQ_PC3Root_c50261/f1p15/2244	{AJP06264.1; CYP78A1 [Pinus tabuliformis]}	{sp|O65012|C78A4_PINRA; Cytochrome P450 78A4 OS=Pinus radiata GN=CYP78A4 PE=2 SV=1}	{At5g09970; KOG0156 Cytochrome P450 CYP2 subfamily Q Secondary metabolites biosynthesis, transport and catabolism ;}	{PF00067:Cytochrome P450}
i2_LQ_PC3Root_c50490/f1p2/2194	{XP_007028932.2; PREDICTED: cytochrome P450 93A3 [Theobroma cacao]}	{sp|Q42798|C93A1_SOYBN; 3,9-dihydroxypterocarpan 6A-monooxygenase OS=Glycine max GN=CYP93A1 PE=1 SV=1}	{At5g06900; KOG0156 Cytochrome P450 CYP2 subfamily Q Secondary metabolites biosynthesis, transport and catabolism ;}	{PF01445:Viral small hydrophobic protein PF00067:Cytochrome P450}
i2_LQ_PC3Root_c50812/f1p13/2719	{ABK24537.1; unknown [Picea sitchensis]}	{sp|Q9SBQ9|F3PH_PETHY; Flavonoid 3'-monooxygenase OS=Petunia hybrida GN=CYP75B2 PE=2 SV=1}	{At5g07990; KOG0156 Cytochrome P450 CYP2 subfamily Q Secondary metabolites biosynthesis, transport and catabolism ;}	{PF00067:Cytochrome P450}
i2_LQ_PC3Root_c50845/f1p2/2167	{XP_002281361.1; PREDICTED: cytochrome P450 82C4 [Vitis vinifera]}	{sp|Q9SZ46|C82C4_ARATH; Cytochrome P450 82C4 OS=Arabidopsis thaliana GN=CYP82C4 PE=2 SV=1}	{At4g31940; KOG0156 Cytochrome P450 CYP2 subfamily Q Secondary metabolites biosynthesis, transport and catabolism ;}	{PF00067:Cytochrome P450}
i2_LQ_PC3Root_c51133/f1p15/2161	{AJP06264.1; CYP78A1 [Pinus tabuliformis]}	{sp|O65012|C78A4_PINRA; Cytochrome P450 78A4 OS=Pinus radiata GN=CYP78A4 PE=2 SV=1}	{At5g09970; KOG0156 Cytochrome P450 CYP2 subfamily Q Secondary metabolites biosynthesis, transport and catabolism ;}	{PF00067:Cytochrome P450}
i2_LQ_PC3Root_c51236/f1p0/2518	{XP_011081025.1; PREDICTED: cytochrome P450 87A3-like [Sesamum indicum]}	{sp|Q7XU38|C87A3_ORYSJ; Cytochrome P450 87A3 OS=Oryza sativa subsp. japonica GN=CYP87A3 PE=2 SV=3}	{At1g12740; KOG0157 Cytochrome P450 CYP4/CYP19/CYP26 subfamilies QI Secondary metabolites biosynthesis, transport and catabolism ; Lipid transport and metabolism ;}	{PF00067:Cytochrome P450}
i2_LQ_PC3Root_c51869/f1p20/2196	{AFD32415.1; taxane 14b-hydroxylase [Taxus x media]}	{sp|Q84KI1|T14H_TAXCU; Taxoid 14-beta-hydroxylase OS=Taxus cuspidata PE=1 SV=1}	{At5g36110; KOG0157 Cytochrome P450 CYP4/CYP19/CYP26 subfamilies QI Secondary metabolites biosynthesis, transport and catabolism ; Lipid transport and metabolism ;}	{PF00067:Cytochrome P450}
i2_LQ_PC3Root_c52290/f1p90/1989	{AFD32421.1; 5-alpha-hydroxylase [Taxus x media]}	{sp|Q6WG30|T5H_TAXCU; Taxadiene 5-alpha hydroxylase OS=Taxus cuspidata PE=1 SV=2}	{At5g36110; KOG0157 Cytochrome P450 CYP4/CYP19/CYP26 subfamilies QI Secondary metabolites biosynthesis, transport and catabolism ; Lipid transport and metabolism ;}	{PF00067:Cytochrome P450}
i2_LQ_PC3Root_c52295/f1p41/2818	{XP_003635525.3; PREDICTED: cytochrome P450 82C2 [Vitis vinifera]}	{sp|Q6WNQ9|C81E9_MEDTR; Isoflavone 3'-hydroxylase (Fragment) OS=Medicago truncatula GN=CYP81E9 PE=1 SV=1}	{At5g07990; KOG0156 Cytochrome P450 CYP2 subfamily Q Secondary metabolites biosynthesis, transport and catabolism ;}	{PF00067:Cytochrome P450}
i2_LQ_PC3Root_c54936/f1p1/2133	{Q6WG30.2; RecName: Full=Taxadiene 5-alpha hydroxylase}	{sp|Q6WG30|T5H_TAXCU; Taxadiene 5-alpha hydroxylase OS=Taxus cuspidata PE=1 SV=2}	{At2g42850; KOG0157 Cytochrome P450 CYP4/CYP19/CYP26 subfamilies QI Secondary metabolites biosynthesis, transport and catabolism ; Lipid transport and metabolism ;}	{PF02970:Tubulin binding cofactor A PF00067:Cytochrome P450}
i2_LQ_PC3Root_c55663/f1p37/2071	{XP_006858796.1; PREDICTED: isoflavone 3'-hydroxylase [Amborella trichopoda]}	{sp|Q9SZ46|C82C4_ARATH; Cytochrome P450 82C4 OS=Arabidopsis thaliana GN=CYP82C4 PE=2 SV=1}	{At4g31940; KOG0156 Cytochrome P450 CYP2 subfamily Q Secondary metabolites biosynthesis, transport and catabolism ;}	{PF00067:Cytochrome P450}
i2_LQ_PC3Root_c55893/f1p11/2046	{AJP06264.1; CYP78A1 [Pinus tabuliformis]}	{sp|O65012|C78A4_PINRA; Cytochrome P450 78A4 OS=Pinus radiata GN=CYP78A4 PE=2 SV=1}	{At5g09970; KOG0156 Cytochrome P450 CYP2 subfamily Q Secondary metabolites biosynthesis, transport and catabolism ;}	{PF00067:Cytochrome P450}
i2_LQ_PC3Root_c56011/f1p14/2157	{AJP06264.1; CYP78A1 [Pinus tabuliformis]}	{sp|O65012|C78A4_PINRA; Cytochrome P450 78A4 OS=Pinus radiata GN=CYP78A4 PE=2 SV=1}	{At5g09970; KOG0156 Cytochrome P450 CYP2 subfamily Q Secondary metabolites biosynthesis, transport and catabolism ;}	{PF00067:Cytochrome P450}
i2_LQ_PC3Root_c56229/f1p0/2043	{O65012.1; RecName: Full=Cytochrome P450 78A4 [Pinus radiata]}	{sp|O65012|C78A4_PINRA; Cytochrome P450 78A4 OS=Pinus radiata GN=CYP78A4 PE=2 SV=1}	{At5g09970; KOG0156 Cytochrome P450 CYP2 subfamily Q Secondary metabolites biosynthesis, transport and catabolism ;}	{PF00067:Cytochrome P450}
i2_LQ_PC3Root_c5623/f1p19/2562	{AFD32415.1; taxane 14b-hydroxylase [Taxus x media]}	{sp|Q84KI1|T14H_TAXCU; Taxoid 14-beta-hydroxylase OS=Taxus cuspidata PE=1 SV=1}	{At5g36140; KOG0157 Cytochrome P450 CYP4/CYP19/CYP26 subfamilies QI Secondary metabolites biosynthesis, transport and catabolism ; Lipid transport and metabolism ;}	{PF00067:Cytochrome P450}
i2_LQ_PC3Root_c56243/f1p59/2034	{AFD32415.1; taxane 14b-hydroxylase [Taxus x media]}	{sp|Q84KI1|T14H_TAXCU; Taxoid 14-beta-hydroxylase OS=Taxus cuspidata PE=1 SV=1}	{At2g42850; KOG0157 Cytochrome P450 CYP4/CYP19/CYP26 subfamilies QI Secondary metabolites biosynthesis, transport and catabolism ; Lipid transport and metabolism ;}	{PF00067:Cytochrome P450}
i2_LQ_PC3Root_c56278/f1p53/1966	{Q9AXM6.1; RecName: Full=Taxane 10-beta-hydroxylase; AltName: Full=5-alpha-taxadienol-10-beta-hydroxylase; AltName: Full=Cytochrome P450 725A1}	{sp|Q9AXM6|T10H_TAXCU; Taxane 10-beta-hydroxylase OS=Taxus cuspidata GN=CYP725A1 PE=1 SV=1}	{At5g36110; KOG0157 Cytochrome P450 CYP4/CYP19/CYP26 subfamilies QI Secondary metabolites biosynthesis, transport and catabolism ; Lipid transport and metabolism ;}	{PF00067:Cytochrome P450 PF00067:Cytochrome P450}
i2_LQ_PC3Root_c56319/f1p2/2085	{XP_002978011.1; hypothetical protein SELMODRAFT_108395 [Selaginella moellendorffii]}	{sp|Q9LNJ4|C70A2_ARATH; Cytochrome P450 703A2 OS=Arabidopsis thaliana GN=CYP703A2 PE=1 SV=1}	{At1g01280; KOG0156 Cytochrome P450 CYP2 subfamily Q Secondary metabolites biosynthesis, transport and catabolism ;}	{PF00067:Cytochrome P450}
i2_LQ_PC3Root_c56431/f1p4/2046	{ACN39836.1; unknown [Picea sitchensis]}	{sp|Q50EK4|C75A1_PINTA; Cytochrome P450 750A1 OS=Pinus taeda GN=CYP750A1 PE=2 SV=1}	{At5g06900; KOG0156 Cytochrome P450 CYP2 subfamily Q Secondary metabolites biosynthesis, transport and catabolism ;}	{PF00067:Cytochrome P450}
i2_LQ_PC3Root_c5769/f1p43/1968	{ADE76383.1; unknown [Picea sitchensis]}	{sp|Q50EK4|C75A1_PINTA; Cytochrome P450 750A1 OS=Pinus taeda GN=CYP750A1 PE=2 SV=1}	{At5g07990; KOG0156 Cytochrome P450 CYP2 subfamily Q Secondary metabolites biosynthesis, transport and catabolism ;}	{NA}
i2_LQ_PC3Root_c6088/f1p57/2299	{AAS89065.2; taxoid 2-alpha-hydroxylase [Taxus canadensis]}	{sp|Q6JTJ0|T7H_TAXCU; Taxoid 7-beta-hydroxylase OS=Taxus cuspidata PE=1 SV=1}	{At2g42850; KOG0157 Cytochrome P450 CYP4/CYP19/CYP26 subfamilies QI Secondary metabolites biosynthesis, transport and catabolism ; Lipid transport and metabolism ;}	{PF00067:Cytochrome P450}
i2_LQ_PC3Root_c60970/f1p9/2683	{O65012.1; RecName: Full=Cytochrome P450 78A4 [Pinus radiata]}	{sp|O65012|C78A4_PINRA; Cytochrome P450 78A4 OS=Pinus radiata GN=CYP78A4 PE=2 SV=1}	{At5g09970; KOG0156 Cytochrome P450 CYP2 subfamily Q Secondary metabolites biosynthesis, transport and catabolism ;}	{PF00067:Cytochrome P450}
i2_LQ_PC3Root_c61483/f1p103/2669	{Q9AXM6.1; RecName: Full=Taxane 10-beta-hydroxylase; AltName: Full=5-alpha-taxadienol-10-beta-hydroxylase; AltName: Full=Cytochrome P450 725A1}	{sp|Q9AXM6|T10H_TAXCU; Taxane 10-beta-hydroxylase OS=Taxus cuspidata GN=CYP725A1 PE=1 SV=1}	{At5g36110; KOG0157 Cytochrome P450 CYP4/CYP19/CYP26 subfamilies QI Secondary metabolites biosynthesis, transport and catabolism ; Lipid transport and metabolism ;}	{PF00067:Cytochrome P450}
i2_LQ_PC3Root_c6272/f1p68/2645	{Q9AXM6.1; RecName: Full=Taxane 10-beta-hydroxylase; AltName: Full=5-alpha-taxadienol-10-beta-hydroxylase; AltName: Full=Cytochrome P450 725A1}	{sp|Q9AXM6|T10H_TAXCU; Taxane 10-beta-hydroxylase OS=Taxus cuspidata GN=CYP725A1 PE=1 SV=1}	{At5g36110; KOG0157 Cytochrome P450 CYP4/CYP19/CYP26 subfamilies QI Secondary metabolites biosynthesis, transport and catabolism ; Lipid transport and metabolism ;}	{PF00067:Cytochrome P450}
i2_LQ_PC3Root_c62893/f2p1/2118	{ACN40653.1; unknown [Picea sitchensis]}	{sp|Q50EK4|C75A1_PINTA; Cytochrome P450 750A1 OS=Pinus taeda GN=CYP750A1 PE=2 SV=1}	{At5g07990; KOG0156 Cytochrome P450 CYP2 subfamily Q Secondary metabolites biosynthesis, transport and catabolism ;}	{PF15146:Fanconi anemia-associated PF00067:Cytochrome P450}
i2_LQ_PC3Root_c62952/f2p11/2033	{ABK25130.1; unknown [Picea sitchensis]}	{sp|B9X287|C7346_ORYSJ; Cytochrome P450 734A6 OS=Oryza sativa subsp. japonica GN=CYP734A6 PE=2 SV=1}	{At2g26710; KOG0157 Cytochrome P450 CYP4/CYP19/CYP26 subfamilies QI Secondary metabolites biosynthesis, transport and catabolism ; Lipid transport and metabolism ;}	{PF00067:Cytochrome P450}
i2_LQ_PC3Root_c63450/f1p28/2099	{Q9AXM6.1; RecName: Full=Taxane 10-beta-hydroxylase; AltName: Full=5-alpha-taxadienol-10-beta-hydroxylase; AltName: Full=Cytochrome P450 725A1}	{sp|Q9AXM6|T10H_TAXCU; Taxane 10-beta-hydroxylase OS=Taxus cuspidata GN=CYP725A1 PE=1 SV=1}	{At5g36110; KOG0157 Cytochrome P450 CYP4/CYP19/CYP26 subfamilies QI Secondary metabolites biosynthesis, transport and catabolism ; Lipid transport and metabolism ;}	{PF00067:Cytochrome P450}
i2_LQ_PC3Root_c63856/f1p0/2054	{ABK25038.1; unknown [Picea sitchensis]}	{sp|Q42569|C90A1_ARATH; Cytochrome P450 90A1 OS=Arabidopsis thaliana GN=CYP90A1 PE=2 SV=1}	{At5g05690; KOG0157 Cytochrome P450 CYP4/CYP19/CYP26 subfamilies QI Secondary metabolites biosynthesis, transport and catabolism ; Lipid transport and metabolism ;}	{PF00067:Cytochrome P450}
i2_LQ_PC3Root_c64229/f1p6/2130	{ABK25130.1; unknown [Picea sitchensis]}	{sp|H2DH17|C7A22_PANGI; Cytochrome P450 CYP749A22 OS=Panax ginseng PE=2 SV=1}	{At2g26710; KOG0157 Cytochrome P450 CYP4/CYP19/CYP26 subfamilies QI Secondary metabolites biosynthesis, transport and catabolism ; Lipid transport and metabolism ;}	{PF00067:Cytochrome P450}
i2_LQ_PC3Root_c6588/f1p1/2173	{AKH41023.1; cytochrome P450 CYP76AA23 [Thuja plicata]}	{sp|O64900|C80B2_ESCCA; (S)-N-methylcoclaurine 3'-hydroxylase isozyme 2 OS=Eschscholzia californica GN=CYP80B2 PE=2 SV=1}	{At2g45570; KOG0156 Cytochrome P450 CYP2 subfamily Q Secondary metabolites biosynthesis, transport and catabolism ;}	{PF00067:Cytochrome P450}
i2_LQ_PC3Root_c66205/f1p3/2258	{AGI65359.1; cytochrome p450 family CYP711A member [Picea glauca]}	{sp|B9DFU2|MAX1_ARATH; Cytochrome P450 711A1 OS=Arabidopsis thaliana GN=CYP711A1 PE=2 SV=1}	{At2g26170; KOG0158 Cytochrome P450 CYP3/CYP5/CYP6/CYP9 subfamilies Q Secondary metabolites biosynthesis, transport and catabolism ;}	{PF00067:Cytochrome P450}
i2_LQ_PC3Root_c67757/f1p51/1974	{AFD32421.1; 5-alpha-hydroxylase [Taxus x media]}	{sp|Q6WG30|T5H_TAXCU; Taxadiene 5-alpha hydroxylase OS=Taxus cuspidata PE=1 SV=2}	{At2g42850; KOG0157 Cytochrome P450 CYP4/CYP19/CYP26 subfamilies QI Secondary metabolites biosynthesis, transport and catabolism ; Lipid transport and metabolism ;}	{PF00067:Cytochrome P450}
i2_LQ_PC3Root_c67778/f1p74/2284	{Q9AXM6.1; RecName: Full=Taxane 10-beta-hydroxylase; AltName: Full=5-alpha-taxadienol-10-beta-hydroxylase; AltName: Full=Cytochrome P450 725A1}	{sp|Q9AXM6|T10H_TAXCU; Taxane 10-beta-hydroxylase OS=Taxus cuspidata GN=CYP725A1 PE=1 SV=1}	{At5g36110; KOG0157 Cytochrome P450 CYP4/CYP19/CYP26 subfamilies QI Secondary metabolites biosynthesis, transport and catabolism ; Lipid transport and metabolism ;}	{PF00067:Cytochrome P450}
i2_LQ_PC3Root_c67787/f1p107/2030	{AAS49032.1; 5-alpha-taxadienol-10-beta-hydroxylase [Taxus x media]}	{sp|Q9AXM6|T10H_TAXCU; Taxane 10-beta-hydroxylase OS=Taxus cuspidata GN=CYP725A1 PE=1 SV=1}	{At5g36110; KOG0157 Cytochrome P450 CYP4/CYP19/CYP26 subfamilies QI Secondary metabolites biosynthesis, transport and catabolism ; Lipid transport and metabolism ;}	{PF00067:Cytochrome P450}
i2_LQ_PC3Root_c67848/f1p39/1935	{XP_006858796.1; PREDICTED: isoflavone 3'-hydroxylase [Amborella trichopoda]}	{sp|Q50EK4|C75A1_PINTA; Cytochrome P450 750A1 OS=Pinus taeda GN=CYP750A1 PE=2 SV=1}	{At4g31940; KOG0156 Cytochrome P450 CYP2 subfamily Q Secondary metabolites biosynthesis, transport and catabolism ;}	{PF00067:Cytochrome P450}
i2_LQ_PC3Root_c67895/f1p10/2027	{AAT47183.1; taxoid 10-beta hydroxylase [Taxus cuspidata]}	{sp|Q9AXM6|T10H_TAXCU; Taxane 10-beta-hydroxylase OS=Taxus cuspidata GN=CYP725A1 PE=1 SV=1}	{At2g42850; KOG0157 Cytochrome P450 CYP4/CYP19/CYP26 subfamilies QI Secondary metabolites biosynthesis, transport and catabolism ; Lipid transport and metabolism ;}	{PF00067:Cytochrome P450}
i2_LQ_PC3Root_c6951/f1p1/2724	{O65012.1; RecName: Full=Cytochrome P450 78A4 [Pinus radiata]}	{sp|O65012|C78A4_PINRA; Cytochrome P450 78A4 OS=Pinus radiata GN=CYP78A4 PE=2 SV=1}	{NA}	{NA}
i2_LQ_PC3Root_c7424/f1p6/2359	{Q50EK5.1; RecName: Full=Cytochrome P450 720B2; AltName: Full=Cytochrome P450 CYPB [Pinus taeda]}	{sp|Q50EK5|C72B2_PINTA; Cytochrome P450 720B2 OS=Pinus taeda GN=CYP720B2 PE=2 SV=1}	{At1g73340; KOG0157 Cytochrome P450 CYP4/CYP19/CYP26 subfamilies QI Secondary metabolites biosynthesis, transport and catabolism ; Lipid transport and metabolism ;}	{PF00067:Cytochrome P450}
i2_LQ_PC3Root_c7534/f1p5/2466	{B1NF19.1; RecName: Full=(S)-stylopine synthase; Short=STS; AltName: Full=Cytochrome P450 719A13}	{sp|B1NF19|C719D_ARGME; (S)-stylopine synthase OS=Argemone mexicana GN=CYP719A13 PE=1 SV=1}	{At1g33720; KOG0156 Cytochrome P450 CYP2 subfamily Q Secondary metabolites biosynthesis, transport and catabolism ;}	{PF00067:Cytochrome P450}
i2_LQ_PC3Root_c7869/f1p16/2661	{OAE32444.1; hypothetical protein AXG93_3218s1160 [Marchantia polymorpha subsp. polymorpha]}	{sp|Q50EK1|C16B1_PICSI; Cytochrome P450 716B1 OS=Picea sitchensis GN=CYP716B1 PE=2 SV=1}	{At2g29090; KOG0157 Cytochrome P450 CYP4/CYP19/CYP26 subfamilies QI Secondary metabolites biosynthesis, transport and catabolism ; Lipid transport and metabolism ;}	{PF00067:Cytochrome P450}
i2_LQ_PC3Root_c8579/f1p7/2232	{AIK01728.1; CYP720PB12 [Pinus banksiana]}	{sp|Q50EK5|C72B2_PINTA; Cytochrome P450 720B2 OS=Pinus taeda GN=CYP720B2 PE=2 SV=1}	{At1g73340; KOG0157 Cytochrome P450 CYP4/CYP19/CYP26 subfamilies QI Secondary metabolites biosynthesis, transport and catabolism ; Lipid transport and metabolism ;}	{PF00067:Cytochrome P450}
i2_LQ_PC3Root_c8928/f1p23/2155	{AKH04264.1; putative hydroxylase [Taxus baccata]}	{sp|Q50EK0|C16B2_PICSI; Cytochrome P450 716B2 OS=Picea sitchensis GN=CYP716B2 PE=2 SV=1}	{At5g36110; KOG0157 Cytochrome P450 CYP4/CYP19/CYP26 subfamilies QI Secondary metabolites biosynthesis, transport and catabolism ; Lipid transport and metabolism ;}	{PF00067:Cytochrome P450}
i2_LQ_PC3Root_c9124/f1p0/2780	{BAK03594.1; predicted protein [Hordeum vulgare subsp. vulgare]}	{sp|D4AY62|A1131_ARTBC; Cytochrome P450 ARB_01131 OS=Arthroderma benhamiae (strain ATCC MYA-4681 / CBS 112371) GN=ARB_01131 PE=3 SV=1}	{At4g39490; KOG0157 Cytochrome P450 CYP4/CYP19/CYP26 subfamilies QI Secondary metabolites biosynthesis, transport and catabolism ; Lipid transport and metabolism ;}	{PF00067:Cytochrome P450}
i2_LQ_PC3Root_c9203/f1p2/3012	{AAC39454.1; (S)-N-methylcoclaurine 3'-hydroxylase [Eschscholzia californica]}	{sp|O04773|C75A6_CAMME; Flavonoid 3',5'-hydroxylase OS=Campanula medium GN=CYP75A6 PE=2 SV=1}	{At4g31940; KOG0156 Cytochrome P450 CYP2 subfamily Q Secondary metabolites biosynthesis, transport and catabolism ;}	{PF00215:Orotidine 5'-phosphate decarboxylase / HUMPS family PF00067:Cytochrome P450}
i2_LQ_PC3Root_c9633/f1p0/2176	{O65012.1; RecName: Full=Cytochrome P450 78A4 [Pinus radiata]}	{sp|O65012|C78A4_PINRA; Cytochrome P450 78A4 OS=Pinus radiata GN=CYP78A4 PE=2 SV=1}	{At1g01190; KOG0156 Cytochrome P450 CYP2 subfamily Q Secondary metabolites biosynthesis, transport and catabolism ;}	{NA}
i2_LQ_PC3Root_c9708/f1p4/2663	{AKH41022.1; cytochrome P450 CYP76AA22 [Thuja plicata]}	{sp|Q8VWZ7|C76B6_CATRO; Geraniol 8-hydroxylase OS=Catharanthus roseus GN=CYP76B6 PE=1 SV=1}	{At2g45550; KOG0156 Cytochrome P450 CYP2 subfamily Q Secondary metabolites biosynthesis, transport and catabolism ;}	{PF00067:Cytochrome P450}
i3_HQ_PC3Root_c15192/f9p0/3123	{CBI25922.3; unnamed protein product, partial [Vitis vinifera]}	{sp|Q6WNQ9|C81E9_MEDTR; Isoflavone 3'-hydroxylase (Fragment) OS=Medicago truncatula GN=CYP81E9 PE=1 SV=1}	{At5g07990; KOG0156 Cytochrome P450 CYP2 subfamily Q Secondary metabolites biosynthesis, transport and catabolism ;}	{PF00067:Cytochrome P450}
i3_HQ_PC3Root_c2231/f2p3/3970	{AAD23378.1; trans-cinnamate 4-hydroxylase [Pinus taeda]}	{sp|P48522|TCMO_CATRO; Trans-cinnamate 4-monooxygenase OS=Catharanthus roseus GN=CYP73A4 PE=2 SV=1}	{At2g30490; KOG0156 Cytochrome P450 CYP2 subfamily Q Secondary metabolites biosynthesis, transport and catabolism ;}	{PF00067:Cytochrome P450}
i3_HQ_PC3Root_c25222/f3p0/3094	{AFD32415.1; taxane 14b-hydroxylase [Taxus x media]}	{sp|Q84KI1|T14H_TAXCU; Taxoid 14-beta-hydroxylase OS=Taxus cuspidata PE=1 SV=1}	{At5g36140; KOG0157 Cytochrome P450 CYP4/CYP19/CYP26 subfamilies QI Secondary metabolites biosynthesis, transport and catabolism ; Lipid transport and metabolism ;}	{PF00067:Cytochrome P450}
i3_HQ_PC3Root_c8244/f2p5/3852	{ABK25130.1; unknown [Picea sitchensis]}	{sp|H2DH21|C7A29_PANGI; Cytochrome P450 CYP72A219 OS=Panax ginseng PE=2 SV=1}	{At3g14690; KOG0157 Cytochrome P450 CYP4/CYP19/CYP26 subfamilies QI Secondary metabolites biosynthesis, transport and catabolism ; Lipid transport and metabolism ;}	{PF14432:DYW family of nucleic acid deaminases PF00067:Cytochrome P450}
i3_LQ_PC3Root_c11049/f1p16/4061	{XP_015943681.1; PREDICTED: cytochrome P450 78A5-like [Arachis duranensis]}	{sp|P48420|C78A1_MAIZE; Cytochrome P450 78A1 OS=Zea mays GN=CYP78A1 PE=2 SV=1}	{At1g74110; KOG0156 Cytochrome P450 CYP2 subfamily Q Secondary metabolites biosynthesis, transport and catabolism ;}	{NA}
i3_LQ_PC3Root_c11171/f1p30/3291	{AAX20147.1; taxane 13-alpha-hydroxylase [Taxus x media]}	{sp|Q8W4T9|T13H_TAXCU; Taxane 13-alpha-hydroxylase OS=Taxus cuspidata GN=CYP725A2 PE=1 SV=1}	{At5g36110; KOG0157 Cytochrome P450 CYP4/CYP19/CYP26 subfamilies QI Secondary metabolites biosynthesis, transport and catabolism ; Lipid transport and metabolism ;}	{PF00067:Cytochrome P450}
i3_LQ_PC3Root_c11785/f1p3/3300	{ABR16897.1; unknown [Picea sitchensis]}	{sp|O81117|C94A1_VICSA; Cytochrome P450 94A1 OS=Vicia sativa GN=CYP94A1 PE=2 SV=2}	{At3g56630; KOG0157 Cytochrome P450 CYP4/CYP19/CYP26 subfamilies QI Secondary metabolites biosynthesis, transport and catabolism ; Lipid transport and metabolism ;}	{PF00067:Cytochrome P450}
i3_LQ_PC3Root_c11896/f1p3/3978	{Q6WG30.2; RecName: Full=Taxadiene 5-alpha hydroxylase}	{sp|Q6WG30|T5H_TAXCU; Taxadiene 5-alpha hydroxylase OS=Taxus cuspidata PE=1 SV=2}	{At5g36110; KOG0157 Cytochrome P450 CYP4/CYP19/CYP26 subfamilies QI Secondary metabolites biosynthesis, transport and catabolism ; Lipid transport and metabolism ;}	{PF00067:Cytochrome P450}
i3_LQ_PC3Root_c13318/f1p0/3933	{XP_016733855.1; PREDICTED: cytochrome P450 94A1-like, partial [Gossypium hirsutum]}	{sp|P98188|C94A2_VICSA; Cytochrome P450 94A2 OS=Vicia sativa GN=CYP94A2 PE=2 SV=1}	{At3g48520; KOG0157 Cytochrome P450 CYP4/CYP19/CYP26 subfamilies QI Secondary metabolites biosynthesis, transport and catabolism ; Lipid transport and metabolism ;}	{NA}
i3_LQ_PC3Root_c16307/f2p0/3138	{ERM98042.1; hypothetical protein AMTR_s00120p00092320 [Amborella trichopoda]}	{sp|Q93VK5|LUT5_ARATH; Protein LUTEIN DEFICIENT 5, chloroplastic OS=Arabidopsis thaliana GN=CYP97A3 PE=1 SV=1}	{At1g31800; KOG0157 Cytochrome P450 CYP4/CYP19/CYP26 subfamilies QI Secondary metabolites biosynthesis, transport and catabolism ; Lipid transport and metabolism ;}	{PF00067:Cytochrome P450}
i3_LQ_PC3Root_c16505/f1p0/3371	{XP_002972525.1; hypothetical protein SELMODRAFT_97810 [Selaginella moellendorffii]}	{sp|H2DH17|C7A22_PANGI; Cytochrome P450 CYP749A22 OS=Panax ginseng PE=2 SV=1}	{At3g14620; KOG0157 Cytochrome P450 CYP4/CYP19/CYP26 subfamilies QI Secondary metabolites biosynthesis, transport and catabolism ; Lipid transport and metabolism ;}	{PF00067:Cytochrome P450}
i3_LQ_PC3Root_c17729/f1p4/3282	{Q9AXM6.1; RecName: Full=Taxane 10-beta-hydroxylase; AltName: Full=5-alpha-taxadienol-10-beta-hydroxylase; AltName: Full=Cytochrome P450 725A1}	{sp|Q9AXM6|T10H_TAXCU; Taxane 10-beta-hydroxylase OS=Taxus cuspidata GN=CYP725A1 PE=1 SV=1}	{At5g36110; KOG0157 Cytochrome P450 CYP4/CYP19/CYP26 subfamilies QI Secondary metabolites biosynthesis, transport and catabolism ; Lipid transport and metabolism ;}	{PF00067:Cytochrome P450}
i3_LQ_PC3Root_c17890/f2p3/3377	{AFX98060.1; p-coumarate 3-hydroxylase [Cunninghamia lanceolata]}	{sp|O48922|C98A2_SOYBN; Cytochrome P450 98A2 OS=Glycine max GN=CYP98A2 PE=2 SV=1}	{At2g40890; KOG0156 Cytochrome P450 CYP2 subfamily Q Secondary metabolites biosynthesis, transport and catabolism ;}	{PF00067:Cytochrome P450}
i3_LQ_PC3Root_c17934/f1p0/3474	{XP_012459991.1; PREDICTED: taxane 13-alpha-hydroxylase isoform X2 [Gossypium raimondii]}	{sp|Q6WG30|T5H_TAXCU; Taxadiene 5-alpha hydroxylase OS=Taxus cuspidata PE=1 SV=2}	{At2g42850; KOG0157 Cytochrome P450 CYP4/CYP19/CYP26 subfamilies QI Secondary metabolites biosynthesis, transport and catabolism ; Lipid transport and metabolism ;}	{PF00067:Cytochrome P450}
i3_LQ_PC3Root_c17950/f1p5/3259	{AKH41023.1; cytochrome P450 CYP76AA23 [Thuja plicata]}	{sp|Q8VWZ7|C76B6_CATRO; Geraniol 8-hydroxylase OS=Catharanthus roseus GN=CYP76B6 PE=1 SV=1}	{At2g45560; KOG0156 Cytochrome P450 CYP2 subfamily Q Secondary metabolites biosynthesis, transport and catabolism ;}	{PF00067:Cytochrome P450}
i3_LQ_PC3Root_c18278/f1p0/3416	{AAT47183.1; taxoid 10-beta hydroxylase [Taxus cuspidata]}	{sp|Q9AXM6|T10H_TAXCU; Taxane 10-beta-hydroxylase OS=Taxus cuspidata GN=CYP725A1 PE=1 SV=1}	{At5g36110; KOG0157 Cytochrome P450 CYP4/CYP19/CYP26 subfamilies QI Secondary metabolites biosynthesis, transport and catabolism ; Lipid transport and metabolism ;}	{PF00067:Cytochrome P450}
i3_LQ_PC3Root_c19278/f1p0/3740	{AFX98060.1; p-coumarate 3-hydroxylase [Cunninghamia lanceolata]}	{sp|O48922|C98A2_SOYBN; Cytochrome P450 98A2 OS=Glycine max GN=CYP98A2 PE=2 SV=1}	{At2g40890; KOG0156 Cytochrome P450 CYP2 subfamily Q Secondary metabolites biosynthesis, transport and catabolism ;}	{PF00067:Cytochrome P450}
i3_LQ_PC3Root_c21032/f1p27/3932	{XP_006858796.1; PREDICTED: isoflavone 3'-hydroxylase [Amborella trichopoda]}	{sp|Q9SZ46|C82C4_ARATH; Cytochrome P450 82C4 OS=Arabidopsis thaliana GN=CYP82C4 PE=2 SV=1}	{At4g31940; KOG0156 Cytochrome P450 CYP2 subfamily Q Secondary metabolites biosynthesis, transport and catabolism ;}	{PF00067:Cytochrome P450}
i3_LQ_PC3Root_c21092/f1p0/3139	{NA}	{sp|O65012|C78A4_PINRA; Cytochrome P450 78A4 OS=Pinus radiata GN=CYP78A4 PE=2 SV=1}	{NA}	{NA}
i3_LQ_PC3Root_c21129/f1p0/3160	{AAS49032.1; 5-alpha-taxadienol-10-beta-hydroxylase [Taxus x media]}	{sp|Q9AXM6|T10H_TAXCU; Taxane 10-beta-hydroxylase OS=Taxus cuspidata GN=CYP725A1 PE=1 SV=1}	{At5g36110; KOG0157 Cytochrome P450 CYP4/CYP19/CYP26 subfamilies QI Secondary metabolites biosynthesis, transport and catabolism ; Lipid transport and metabolism ;}	{PF00067:Cytochrome P450}
i3_LQ_PC3Root_c2136/f3p10/3295	{ADE76383.1; unknown [Picea sitchensis]}	{sp|Q50EK4|C75A1_PINTA; Cytochrome P450 750A1 OS=Pinus taeda GN=CYP750A1 PE=2 SV=1}	{At5g07990; KOG0156 Cytochrome P450 CYP2 subfamily Q Secondary metabolites biosynthesis, transport and catabolism ;}	{PF07651:ANTH domain PF00067:Cytochrome P450}
i3_LQ_PC3Root_c22658/f1p4/4059	{AAT47183.1; taxoid 10-beta hydroxylase [Taxus cuspidata]}	{sp|Q9AXM6|T10H_TAXCU; Taxane 10-beta-hydroxylase OS=Taxus cuspidata GN=CYP725A1 PE=1 SV=1}	{At5g36110; KOG0157 Cytochrome P450 CYP4/CYP19/CYP26 subfamilies QI Secondary metabolites biosynthesis, transport and catabolism ; Lipid transport and metabolism ;}	{PF00067:Cytochrome P450}
i3_LQ_PC3Root_c24476/f1p2/3005	{XP_006858796.1; PREDICTED: isoflavone 3'-hydroxylase [Amborella trichopoda]}	{sp|Q6WNQ9|C81E9_MEDTR; Isoflavone 3'-hydroxylase (Fragment) OS=Medicago truncatula GN=CYP81E9 PE=1 SV=1}	{At4g37340; KOG0156 Cytochrome P450 CYP2 subfamily Q Secondary metabolites biosynthesis, transport and catabolism ;}	{PF00067:Cytochrome P450}
i3_LQ_PC3Root_c24786/f1p0/3093	{ERM94634.1; hypothetical protein AMTR_s00011p00192370 [Amborella trichopoda]}	{sp|Q43246|C88A1_MAIZE; Cytochrome P450 88A1 OS=Zea mays GN=CYP88A1 PE=2 SV=1}	{At2g32440; KOG0157 Cytochrome P450 CYP4/CYP19/CYP26 subfamilies QI Secondary metabolites biosynthesis, transport and catabolism ; Lipid transport and metabolism ;}	{NA}
i3_LQ_PC3Root_c2507/f1p8/3127	{CBI32508.3; unnamed protein product, partial [Vitis vinifera]}	{sp|Q9SZ46|C82C4_ARATH; Cytochrome P450 82C4 OS=Arabidopsis thaliana GN=CYP82C4 PE=2 SV=1}	{At4g31940; KOG0156 Cytochrome P450 CYP2 subfamily Q Secondary metabolites biosynthesis, transport and catabolism ;}	{PF00067:Cytochrome P450}
i3_LQ_PC3Root_c2608/f1p3/3299	{Q6WG30.2; RecName: Full=Taxadiene 5-alpha hydroxylase}	{sp|Q6WG30|T5H_TAXCU; Taxadiene 5-alpha hydroxylase OS=Taxus cuspidata PE=1 SV=2}	{At2g42850; KOG0157 Cytochrome P450 CYP4/CYP19/CYP26 subfamilies QI Secondary metabolites biosynthesis, transport and catabolism ; Lipid transport and metabolism ;}	{PF00067:Cytochrome P450}
i3_LQ_PC3Root_c2665/f1p20/3495	{ACN40859.1; unknown [Picea sitchensis]}	{sp|Q50EK4|C75A1_PINTA; Cytochrome P450 750A1 OS=Pinus taeda GN=CYP750A1 PE=2 SV=1}	{At4g36220; KOG0156 Cytochrome P450 CYP2 subfamily Q Secondary metabolites biosynthesis, transport and catabolism ;}	{PF00067:Cytochrome P450}
i3_LQ_PC3Root_c2990/f1p0/3834	{AFD32419.1; 10-beta-hydroxylase [Taxus x media]}	{sp|Q9AXM6|T10H_TAXCU; Taxane 10-beta-hydroxylase OS=Taxus cuspidata GN=CYP725A1 PE=1 SV=1}	{At2g42850; KOG0157 Cytochrome P450 CYP4/CYP19/CYP26 subfamilies QI Secondary metabolites biosynthesis, transport and catabolism ; Lipid transport and metabolism ;}	{PF00067:Cytochrome P450}
i3_LQ_PC3Root_c3125/f1p0/3529	{ACN40359.1; unknown [Picea sitchensis]}	{sp|P48522|TCMO_CATRO; Trans-cinnamate 4-monooxygenase OS=Catharanthus roseus GN=CYP73A4 PE=2 SV=1}	{At2g30490; KOG0156 Cytochrome P450 CYP2 subfamily Q Secondary metabolites biosynthesis, transport and catabolism ;}	{PF00067:Cytochrome P450}
i3_LQ_PC3Root_c5084/f1p1/3805	{ABK25130.1; unknown [Picea sitchensis]}	{sp|H2DH21|C7A29_PANGI; Cytochrome P450 CYP72A219 OS=Panax ginseng PE=2 SV=1}	{At2g46960; KOG0157 Cytochrome P450 CYP4/CYP19/CYP26 subfamilies QI Secondary metabolites biosynthesis, transport and catabolism ; Lipid transport and metabolism ;}	{PF00067:Cytochrome P450}
i3_LQ_PC3Root_c5217/f1p7/3404	{XP_019462576.1; PREDICTED: cytochrome P450 82G1-like isoform X2 [Lupinus angustifolius]}	{sp|H2DH24|C7D47_PANGI; Cytochrome P450 CYP82D47 OS=Panax ginseng PE=2 SV=1}	{At5g67310; KOG0156 Cytochrome P450 CYP2 subfamily Q Secondary metabolites biosynthesis, transport and catabolism ;}	{NA}
i3_LQ_PC3Root_c5266/f1p0/3196	{XP_016470868.1; PREDICTED: premnaspirodiene oxygenase [Nicotiana tabacum]}	{sp|Q50EK4|C75A1_PINTA; Cytochrome P450 750A1 OS=Pinus taeda GN=CYP750A1 PE=2 SV=1}	{At2g45550; KOG0156 Cytochrome P450 CYP2 subfamily Q Secondary metabolites biosynthesis, transport and catabolism ;}	{PF00067:Cytochrome P450}
i3_LQ_PC3Root_c5309/f1p0/3698	{ABK25130.1; unknown [Picea sitchensis]}	{sp|O48786|C734A_ARATH; Cytochrome P450 734A1 OS=Arabidopsis thaliana GN=CYP734A1 PE=2 SV=1}	{At3g14620; KOG0157 Cytochrome P450 CYP4/CYP19/CYP26 subfamilies QI Secondary metabolites biosynthesis, transport and catabolism ; Lipid transport and metabolism ;}	{PF00067:Cytochrome P450}
i3_LQ_PC3Root_c5390/f1p16/3680	{XP_006302101.1; hypothetical protein CARUB_v10020091mg [Capsella rubella]}	{sp|Q9C788|C70B1_ARATH; Cytochrome P450 704B1 OS=Arabidopsis thaliana GN=CYP704B1 PE=1 SV=1}	{At1g69500; KOG0157 Cytochrome P450 CYP4/CYP19/CYP26 subfamilies QI Secondary metabolites biosynthesis, transport and catabolism ; Lipid transport and metabolism ;}	{NA}
i3_LQ_PC3Root_c5537/f1p7/3139	{AAS49032.1; 5-alpha-taxadienol-10-beta-hydroxylase [Taxus x media]}	{sp|Q9AXM6|T10H_TAXCU; Taxane 10-beta-hydroxylase OS=Taxus cuspidata GN=CYP725A1 PE=1 SV=1}	{At5g36140; KOG0157 Cytochrome P450 CYP4/CYP19/CYP26 subfamilies QI Secondary metabolites biosynthesis, transport and catabolism ; Lipid transport and metabolism ;}	{PF00067:Cytochrome P450}
i3_LQ_PC3Root_c5690/f1p2/3719	{ADE76383.1; unknown [Picea sitchensis]}	{sp|Q50EK4|C75A1_PINTA; Cytochrome P450 750A1 OS=Pinus taeda GN=CYP750A1 PE=2 SV=1}	{At2g45550; KOG0156 Cytochrome P450 CYP2 subfamily Q Secondary metabolites biosynthesis, transport and catabolism ;}	{NA}
i3_LQ_PC3Root_c5734/f1p3/3416	{XP_012459990.1; PREDICTED: taxane 13-alpha-hydroxylase isoform X1 [Gossypium raimondii]}	{sp|Q6WG30|T5H_TAXCU; Taxadiene 5-alpha hydroxylase OS=Taxus cuspidata PE=1 SV=2}	{At2g42850; KOG0157 Cytochrome P450 CYP4/CYP19/CYP26 subfamilies QI Secondary metabolites biosynthesis, transport and catabolism ; Lipid transport and metabolism ;}	{PF00067:Cytochrome P450}
i3_LQ_PC3Root_c6814/f1p0/3261	{BAJ96920.1; predicted protein [Hordeum vulgare subsp. vulgare]}	{sp|O08336|CYPB_BACSU; Bifunctional cytochrome P450/NADPH--P450 reductase 2 OS=Bacillus subtilis (strain 168) GN=cypB PE=1 SV=1}	{7297099; KOG1158 NADP/FAD dependent oxidoreductase C Energy production and conversion ;}	{PF00667:FAD binding domain}
i3_LQ_PC3Root_c7421/f1p2/3826	{KNA03222.1; hypothetical protein SOVF_211270 [Spinacia oleracea]}	{sp|P48417|CP74_LINUS; Allene oxide synthase, chloroplastic OS=Linum usitatissimum GN=CYP74A PE=1 SV=1}	{NA}	{PF00067:Cytochrome P450 PF01063:Amino-transferase class IV}
i3_LQ_PC3Root_c8380/f1p0/3162	{XP_006858796.1; PREDICTED: isoflavone 3'-hydroxylase [Amborella trichopoda]}	{sp|Q9SZ46|C82C4_ARATH; Cytochrome P450 82C4 OS=Arabidopsis thaliana GN=CYP82C4 PE=2 SV=1}	{At4g31940; KOG0156 Cytochrome P450 CYP2 subfamily Q Secondary metabolites biosynthesis, transport and catabolism ;}	{PF00067:Cytochrome P450}
i3_LQ_PC3Root_c8396/f1p0/3525	{AFX98060.1; p-coumarate 3-hydroxylase [Cunninghamia lanceolata]}	{sp|O48922|C98A2_SOYBN; Cytochrome P450 98A2 OS=Glycine max GN=CYP98A2 PE=2 SV=1}	{At2g40890; KOG0156 Cytochrome P450 CYP2 subfamily Q Secondary metabolites biosynthesis, transport and catabolism ;}	{PF00067:Cytochrome P450}
i3_LQ_PC3Root_c8499/f1p0/3235	{O65012.1; RecName: Full=Cytochrome P450 78A4 [Pinus radiata]}	{sp|O65012|C78A4_PINRA; Cytochrome P450 78A4 OS=Pinus radiata GN=CYP78A4 PE=2 SV=1}	{At1g01190; KOG0156 Cytochrome P450 CYP2 subfamily Q Secondary metabolites biosynthesis, transport and catabolism ;}	{NA}
i3_LQ_PC3Root_c8552/f1p0/3090	{Q9AXM6.1; RecName: Full=Taxane 10-beta-hydroxylase; AltName: Full=5-alpha-taxadienol-10-beta-hydroxylase; AltName: Full=Cytochrome P450 725A1}	{sp|Q9AXM6|T10H_TAXCU; Taxane 10-beta-hydroxylase OS=Taxus cuspidata GN=CYP725A1 PE=1 SV=1}	{At2g42850; KOG0157 Cytochrome P450 CYP4/CYP19/CYP26 subfamilies QI Secondary metabolites biosynthesis, transport and catabolism ; Lipid transport and metabolism ;}	{PF00067:Cytochrome P450}
i3_LQ_PC3Root_c8554/f2p11/3700	{ADR78275.1; CYP720B2 [Picea sitchensis]}	{sp|Q50EK5|C72B2_PINTA; Cytochrome P450 720B2 OS=Pinus taeda GN=CYP720B2 PE=2 SV=1}	{At1g73340; KOG0157 Cytochrome P450 CYP4/CYP19/CYP26 subfamilies QI Secondary metabolites biosynthesis, transport and catabolism ; Lipid transport and metabolism ;}	{PF00067:Cytochrome P450}
i3_LQ_PC3Root_c9287/f1p104/3166	{AFX98060.1; p-coumarate 3-hydroxylase [Cunninghamia lanceolata]}	{sp|O48922|C98A2_SOYBN; Cytochrome P450 98A2 OS=Glycine max GN=CYP98A2 PE=2 SV=1}	{At2g40890; KOG0156 Cytochrome P450 CYP2 subfamily Q Secondary metabolites biosynthesis, transport and catabolism ;}	{PF00067:Cytochrome P450}
i3_LQ_PC3Root_c9326/f1p5/3149	{ACN40389.1; unknown [Picea sitchensis]}	{sp|Q50EK4|C75A1_PINTA; Cytochrome P450 750A1 OS=Pinus taeda GN=CYP750A1 PE=2 SV=1}	{At5g07990; KOG0156 Cytochrome P450 CYP2 subfamily Q Secondary metabolites biosynthesis, transport and catabolism ;}	{PF00067:Cytochrome P450}
i4_LQ_PC3Root_c1498/f1p0/4311	{AAS49032.1; 5-alpha-taxadienol-10-beta-hydroxylase [Taxus x media]}	{sp|Q9AXM6|T10H_TAXCU; Taxane 10-beta-hydroxylase OS=Taxus cuspidata GN=CYP725A1 PE=1 SV=1}	{At2g42850; KOG0157 Cytochrome P450 CYP4/CYP19/CYP26 subfamilies QI Secondary metabolites biosynthesis, transport and catabolism ; Lipid transport and metabolism ;}	{PF00067:Cytochrome P450}
i4_LQ_PC3Root_c1803/f1p0/4442	{ABR16897.1; unknown [Picea sitchensis]}	{sp|O81117|C94A1_VICSA; Cytochrome P450 94A1 OS=Vicia sativa GN=CYP94A1 PE=2 SV=2}	{At3g56630; KOG0157 Cytochrome P450 CYP4/CYP19/CYP26 subfamilies QI Secondary metabolites biosynthesis, transport and catabolism ; Lipid transport and metabolism ;}	{NA}
i4_LQ_PC3Root_c2870/f1p0/4243	{AFD32415.1; taxane 14b-hydroxylase [Taxus x media]}	{sp|Q84KI1|T14H_TAXCU; Taxoid 14-beta-hydroxylase OS=Taxus cuspidata PE=1 SV=1}	{At2g42850; KOG0157 Cytochrome P450 CYP4/CYP19/CYP26 subfamilies QI Secondary metabolites biosynthesis, transport and catabolism ; Lipid transport and metabolism ;}	{PF00067:Cytochrome P450}
i4_LQ_PC3Root_c2907/f1p2/4684	{ABK25130.1; unknown [Picea sitchensis]}	{sp|O48786|C734A_ARATH; Cytochrome P450 734A1 OS=Arabidopsis thaliana GN=CYP734A1 PE=2 SV=1}	{At2g26710; KOG0157 Cytochrome P450 CYP4/CYP19/CYP26 subfamilies QI Secondary metabolites biosynthesis, transport and catabolism ; Lipid transport and metabolism ;}	{PF00067:Cytochrome P450}
i4_LQ_PC3Root_c3026/f1p0/4255	{AKH04259.1; putative hydroxylase [Taxus baccata]}	{sp|Q9FMV7|C94B1_ARATH; Cytochrome P450 94B1 OS=Arabidopsis thaliana GN=CYP94B1 PE=2 SV=1}	{At5g63450; KOG0157 Cytochrome P450 CYP4/CYP19/CYP26 subfamilies QI Secondary metabolites biosynthesis, transport and catabolism ; Lipid transport and metabolism ;}	{NA}
i4_LQ_PC3Root_c3211/f1p9/4464	{XP_008440668.1; PREDICTED: cytochrome P450 CYP736A12-like [Cucumis melo]}	{sp|Q50EK4|C75A1_PINTA; Cytochrome P450 750A1 OS=Pinus taeda GN=CYP750A1 PE=2 SV=1}	{At2g45550; KOG0156 Cytochrome P450 CYP2 subfamily Q Secondary metabolites biosynthesis, transport and catabolism ;}	{PF00067:Cytochrome P450}
i4_LQ_PC3Root_c4148/f1p2/4151	{XP_006858795.1; PREDICTED: isoflavone 3'-hydroxylase [Amborella trichopoda]}	{sp|Q9SZ46|C82C4_ARATH; Cytochrome P450 82C4 OS=Arabidopsis thaliana GN=CYP82C4 PE=2 SV=1}	{At4g31940; KOG0156 Cytochrome P450 CYP2 subfamily Q Secondary metabolites biosynthesis, transport and catabolism ;}	{PF00067:Cytochrome P450}
i4_LQ_PC3Root_c4519/f1p1/4117	{AAV54171.1; taxoid 2-alpha-hydroxylase [Taxus wallichiana var. chinensis]}	{sp|Q6JTJ0|T7H_TAXCU; Taxoid 7-beta-hydroxylase OS=Taxus cuspidata PE=1 SV=1}	{At5g36140; KOG0157 Cytochrome P450 CYP4/CYP19/CYP26 subfamilies QI Secondary metabolites biosynthesis, transport and catabolism ; Lipid transport and metabolism ;}	{PF00067:Cytochrome P450}
i4_LQ_PC3Root_c6937/f1p0/4065	{AAS89065.2; taxoid 2-alpha-hydroxylase [Taxus canadensis]}	{sp|Q6JTJ0|T7H_TAXCU; Taxoid 7-beta-hydroxylase OS=Taxus cuspidata PE=1 SV=1}	{At2g42850; KOG0157 Cytochrome P450 CYP4/CYP19/CYP26 subfamilies QI Secondary metabolites biosynthesis, transport and catabolism ; Lipid transport and metabolism ;}	{PF00067:Cytochrome P450}
i4_LQ_PC3Root_c7308/f1p8/4114	{XP_010252047.1; PREDICTED: probable inactive serine/threonine-protein kinase scy1 isoform X2 [Nelumbo nucifera]}	{sp|Q9AXM6|T10H_TAXCU; Taxane 10-beta-hydroxylase OS=Taxus cuspidata GN=CYP725A1 PE=1 SV=1}	{At2g40730; KOG1243 Protein kinase R General function prediction only ;}	{PF00069:Protein kinase domain PF00067:Cytochrome P450 PF07714:Protein tyrosine kinase PF02985:HEAT repeat}
i4_LQ_PC3Root_c7422/f1p13/4099	{ABK25430.1; unknown [Picea sitchensis]}	{sp|O65012|C78A4_PINRA; Cytochrome P450 78A4 OS=Pinus radiata GN=CYP78A4 PE=2 SV=1}	{NA}	{PF00575:S1 RNA binding domain PF02837:Glycosyl hydrolases family 2, sugar binding domain PF00707:Translation initiation factor IF-3, C-terminal domain}
i4_LQ_PC3Root_c7517/f1p0/4010	{AFD32415.1; taxane 14b-hydroxylase [Taxus x media]}	{sp|Q84KI1|T14H_TAXCU; Taxoid 14-beta-hydroxylase OS=Taxus cuspidata PE=1 SV=1}	{At5g36110; KOG0157 Cytochrome P450 CYP4/CYP19/CYP26 subfamilies QI Secondary metabolites biosynthesis, transport and catabolism ; Lipid transport and metabolism ;}	{PF00067:Cytochrome P450}
i5_LQ_PC3Root_c1096/f1p0/5156	{O65012.1; RecName: Full=Cytochrome P450 78A4 [Pinus radiata]}	{sp|O65012|C78A4_PINRA; Cytochrome P450 78A4 OS=Pinus radiata GN=CYP78A4 PE=2 SV=1}	{NA}	{PF01729:Quinolinate phosphoribosyl transferase, C-terminal domain}
i5_LQ_PC3Root_c1218/f1p0/5748	{ONK64787.1; uncharacterized protein A4U43_C07F29920 [Asparagus officinalis]}	{sp|Q43068|C82A1_PEA; Cytochrome P450 82A1 (Fragment) OS=Pisum sativum GN=CYP82A1 PE=2 SV=2}	{At5g67310; KOG0156 Cytochrome P450 CYP2 subfamily Q Secondary metabolites biosynthesis, transport and catabolism ;}	{NA}
i5_LQ_PC3Root_c522/f1p0/5587	{ABK25038.1; unknown [Picea sitchensis]}	{sp|Q42569|C90A1_ARATH; Cytochrome P450 90A1 OS=Arabidopsis thaliana GN=CYP90A1 PE=2 SV=1}	{At5g05690; KOG0157 Cytochrome P450 CYP4/CYP19/CYP26 subfamilies QI Secondary metabolites biosynthesis, transport and catabolism ; Lipid transport and metabolism ;}	{NA}
i1_HQ_PC3Root_c11205/f2p0/1704	{ABK25164.1; unknown [Picea sitchensis]}	{sp|K4BV52|AOS1_SOLLC; Allene oxide synthase 1, chloroplastic OS=Solanum lycopersicum GN=AOS1 PE=2 SV=1}	{NA}	{PF00067:Cytochrome P450}
i1_HQ_PC3Root_c28646/f10p0/1896	{ABK25164.1; unknown [Picea sitchensis]}	{sp|K4BV52|AOS1_SOLLC; Allene oxide synthase 1, chloroplastic OS=Solanum lycopersicum GN=AOS1 PE=2 SV=1}	{NA}	{PF00067:Cytochrome P450}
i1_HQ_PC3Root_c31805/f80p0/1962	{ABK25164.1; unknown [Picea sitchensis]}	{sp|K4BV52|AOS1_SOLLC; Allene oxide synthase 1, chloroplastic OS=Solanum lycopersicum GN=AOS1 PE=2 SV=1}	{NA}	{PF00067:Cytochrome P450}
i1_LQ_PC3Root_c10296/f1p14/1790	{JAT41884.1; Lanosterol 14-alpha demethylase, partial [Anthurium amnicola]}	{sp|A9JPE2|ATMQ_ASPFL; Cytochrome P450 monooxygenase atmQ OS=Aspergillus flavus GN=atmQ PE=2 SV=1}	{YHR007c; KOG0684 Cytochrome P450 Q Secondary metabolites biosynthesis, transport and catabolism ;}	{PF00067:Cytochrome P450}
i1_LQ_PC3Root_c18269/f1p0/1886	{ABK25164.1; unknown [Picea sitchensis]}	{sp|K4BV52|AOS1_SOLLC; Allene oxide synthase 1, chloroplastic OS=Solanum lycopersicum GN=AOS1 PE=2 SV=1}	{NA}	{PF00067:Cytochrome P450}
i1_LQ_PC3Root_c21302/f1p14/1984	{ABK25164.1; unknown [Picea sitchensis]}	{sp|K4BV52|AOS1_SOLLC; Allene oxide synthase 1, chloroplastic OS=Solanum lycopersicum GN=AOS1 PE=2 SV=1}	{NA}	{PF00067:Cytochrome P450}
i1_LQ_PC3Root_c26793/f1p0/1225	{BAA10929.1; cytochrome P450 like_TBP [Nicotiana tabacum]}	{NA}	{NA}	{NA}
i1_LQ_PC3Root_c5650/f1p0/1338	{ABR16049.1; unknown [Picea sitchensis]}	{sp|K4BV52|AOS1_SOLLC; Allene oxide synthase 1, chloroplastic OS=Solanum lycopersicum GN=AOS1 PE=2 SV=1}	{NA}	{PF00067:Cytochrome P450}
i1_LQ_PC3Root_c6204/f1p6/1775	{ABK25164.1; unknown [Picea sitchensis]}	{sp|K4BV52|AOS1_SOLLC; Allene oxide synthase 1, chloroplastic OS=Solanum lycopersicum GN=AOS1 PE=2 SV=1}	{NA}	{PF00067:Cytochrome P450}
i1_LQ_PC3Root_c6341/f1p0/1889	{BAA10929.1; cytochrome P450 like_TBP [Nicotiana tabacum]}	{NA}	{Hs22053937; KOG1721 FOG: Zn-finger R General function prediction only ;}	{NA}
i1_LQ_PC3Root_c6704/f1p0/1592	{ABK25164.1; unknown [Picea sitchensis]}	{sp|K4BV52|AOS1_SOLLC; Allene oxide synthase 1, chloroplastic OS=Solanum lycopersicum GN=AOS1 PE=2 SV=1}	{NA}	{PF00067:Cytochrome P450}
i2_HQ_PC3Root_c14952/f3p74/2209	{ABK25164.1; unknown [Picea sitchensis]}	{sp|K4BV52|AOS1_SOLLC; Allene oxide synthase 1, chloroplastic OS=Solanum lycopersicum GN=AOS1 PE=2 SV=1}	{NA}	{PF00067:Cytochrome P450}
i2_HQ_PC3Root_c54466/f2p74/2037	{ABK25164.1; unknown [Picea sitchensis]}	{sp|K4BV52|AOS1_SOLLC; Allene oxide synthase 1, chloroplastic OS=Solanum lycopersicum GN=AOS1 PE=2 SV=1}	{NA}	{PF00067:Cytochrome P450}
i2_LQ_PC3Root_c20156/f1p0/2804	{JAT46780.1; Cytochrome P450 2D18, partial [Anthurium amnicola]}	{NA}	{NA}	{NA}
i2_LQ_PC3Root_c23926/f3p9/2727	{AHW42471.1; DPL [Pinus tabuliformis]}	{sp|Q8S4W7|GAI1_VITVI; DELLA protein GAI1 OS=Vitis vinifera GN=GAI1 PE=2 SV=1}	{NA}	{PF00067:Cytochrome P450}
i2_LQ_PC3Root_c26571/f1p74/2070	{ABK25164.1; unknown [Picea sitchensis]}	{sp|K4BV52|AOS1_SOLLC; Allene oxide synthase 1, chloroplastic OS=Solanum lycopersicum GN=AOS1 PE=2 SV=1}	{NA}	{PF00067:Cytochrome P450}
i3_HQ_PC3Root_c1753/f4p3/3454	{JAT65983.1; Psi-producing oxygenase A [Anthurium amnicola]}	{sp|B0Y6R2|PPOA_ASPFC; Psi-producing oxygenase A OS=Neosartorya fumigata (strain CEA10 / CBS 144.89 / FGSC A1163) GN=ppoA PE=3 SV=1}	{CE05084; KOG2408 Peroxidase/oxygenase R General function prediction only ;}	{PF00067:Cytochrome P450}
i3_LQ_PC3Root_c22727/f1p9/3834	{JAT65983.1; Psi-producing oxygenase A [Anthurium amnicola]}	{sp|B0Y6R2|PPOA_ASPFC; Psi-producing oxygenase A OS=Neosartorya fumigata (strain CEA10 / CBS 144.89 / FGSC A1163) GN=ppoA PE=3 SV=1}	{Hs18104967; KOG2408 Peroxidase/oxygenase R General function prediction only ;}	{PF00067:Cytochrome P450}
i3_LQ_PC3Root_c3890/f1p0/3414	{NA}	{NA}	{NA}	{PF00067:Cytochrome P450 PF01442:Apolipoprotein A1/A4/E domain PF08702:Fibrinogen alpha/beta chain family PF13931:Kinesin-associated microtubule-binding PF08573:DNA repair protein endonuclease SAE2/CtIP C-terminus}
i3_LQ_PC3Root_c6669/f1p13/3422	{ABK25164.1; unknown [Picea sitchensis]}	{sp|K4BV52|AOS1_SOLLC; Allene oxide synthase 1, chloroplastic OS=Solanum lycopersicum GN=AOS1 PE=2 SV=1}	{NA}	{PF00067:Cytochrome P450}
i3_LQ_PC3Root_c6929/f1p4/3863	{ABR16049.1; unknown [Picea sitchensis]}	{sp|K4BV52|AOS1_SOLLC; Allene oxide synthase 1, chloroplastic OS=Solanum lycopersicum GN=AOS1 PE=2 SV=1}	{NA}	{PF00067:Cytochrome P450}
i3_LQ_PC3Root_c9186/f1p0/3132	{ABK25164.1; unknown [Picea sitchensis]}	{sp|K4BV52|AOS1_SOLLC; Allene oxide synthase 1, chloroplastic OS=Solanum lycopersicum GN=AOS1 PE=2 SV=1}	{NA}	{PF00067:Cytochrome P450}
i4_HQ_PC3Root_c1260/f2p0/4810	{XP_006836225.1; PREDICTED: cytochrome P450 734A5 [Amborella trichopoda]}	{NA}	{NA}	{NA}
i4_LQ_PC3Root_c4942/f1p3/4737	{ABK25164.1; unknown [Picea sitchensis]}	{sp|K4BV52|AOS1_SOLLC; Allene oxide synthase 1, chloroplastic OS=Solanum lycopersicum GN=AOS1 PE=2 SV=1}	{NA}	{PF00067:Cytochrome P450}
i8_LQ_PC3Root_c15/f1p0/8620	{XP_006836225.1; PREDICTED: cytochrome P450 734A5 [Amborella trichopoda]}	{NA}	{NA}	{NA}
stem
Gene_id	{nr}	{SwissProt}	{KOG}	{pfam}
i0_LQ_PC3Stem_c10031/f1p0/651	{ACN40859.1; unknown [Picea sitchensis]}	{sp|Q50EK4|C75A1_PINTA; Cytochrome P450 750A1 OS=Pinus taeda GN=CYP750A1 PE=2 SV=1}	{At2g40890; KOG0156 Cytochrome P450 CYP2 subfamily Q Secondary metabolites biosynthesis, transport and catabolism ;}	{PF00067:Cytochrome P450}
i0_LQ_PC3Stem_c2395/f1p4/379	{XP_018813749.1; PREDICTED: cytochrome P450 CYP736A12-like isoform X1 [Juglans regia]}	{sp|H2DH18|C7A12_PANGI; Cytochrome P450 CYP736A12 OS=Panax ginseng PE=2 SV=1}	{At4g36220; KOG0156 Cytochrome P450 CYP2 subfamily Q Secondary metabolites biosynthesis, transport and catabolism ;}	{PF00067:Cytochrome P450}
i0_LQ_PC3Stem_c2947/f1p0/565	{XP_001779575.1; predicted protein [Physcomitrella patens]}	{sp|O08394|CYPD_BACSU; Bifunctional cytochrome P450/NADPH--P450 reductase 1 OS=Bacillus subtilis (strain 168) GN=cypD PE=1 SV=1}	{At4g24520; KOG1158 NADP/FAD dependent oxidoreductase C Energy production and conversion ;}	{NA}
i0_LQ_PC3Stem_c8467/f1p1/672	{ABK26968.1; unknown [Picea sitchensis]}	{sp|Q50EK1|C16B1_PICSI; Cytochrome P450 716B1 OS=Picea sitchensis GN=CYP716B1 PE=2 SV=1}	{At5g36110; KOG0157 Cytochrome P450 CYP4/CYP19/CYP26 subfamilies QI Secondary metabolites biosynthesis, transport and catabolism ; Lipid transport and metabolism ;}	{PF00067:Cytochrome P450}
i0_LQ_PC3Stem_c9825/f1p0/538	{XP_001419109.1; predicted protein [Ostreococcus lucimarinus CCE9901]}	{sp|S0DS17|APF8_GIBF5; Cytochrome P450 monooxygenase apf8 OS=Gibberella fujikuroi (strain CBS 195.34 / IMI 58289 / NRRL A-6831) GN=apf8 PE=1 SV=1}	{CE07227; KOG0156 Cytochrome P450 CYP2 subfamily Q Secondary metabolites biosynthesis, transport and catabolism ;}	{PF00067:Cytochrome P450}
i1_HQ_PC3Stem_c1054/f4p0/1723	{AKH04264.1; putative hydroxylase [Taxus baccata]}	{sp|Q50EK1|C16B1_PICSI; Cytochrome P450 716B1 OS=Picea sitchensis GN=CYP716B1 PE=2 SV=1}	{At5g36110; KOG0157 Cytochrome P450 CYP4/CYP19/CYP26 subfamilies QI Secondary metabolites biosynthesis, transport and catabolism ; Lipid transport and metabolism ;}	{PF00067:Cytochrome P450}
i1_HQ_PC3Stem_c1107/f7p3/1946	{ACN40359.1; unknown [Picea sitchensis]}	{sp|P48522|TCMO_CATRO; Trans-cinnamate 4-monooxygenase OS=Catharanthus roseus GN=CYP73A4 PE=2 SV=1}	{At2g30490; KOG0156 Cytochrome P450 CYP2 subfamily Q Secondary metabolites biosynthesis, transport and catabolism ;}	{PF00067:Cytochrome P450}
i1_HQ_PC3Stem_c1188/f5p0/1726	{Q9AXM6.1; RecName: Full=Taxane 10-beta-hydroxylase; AltName: Full=5-alpha-taxadienol-10-beta-hydroxylase; AltName: Full=Cytochrome P450 725A1}	{sp|Q9AXM6|T10H_TAXCU; Taxane 10-beta-hydroxylase OS=Taxus cuspidata GN=CYP725A1 PE=1 SV=1}	{At5g36110; KOG0157 Cytochrome P450 CYP4/CYP19/CYP26 subfamilies QI Secondary metabolites biosynthesis, transport and catabolism ; Lipid transport and metabolism ;}	{PF00067:Cytochrome P450}
i1_HQ_PC3Stem_c1189/f5p0/1929	{AIK01725.1; CYP720B2 [Pinus banksiana]}	{sp|Q50EK5|C72B2_PINTA; Cytochrome P450 720B2 OS=Pinus taeda GN=CYP720B2 PE=2 SV=1}	{At1g73340; KOG0157 Cytochrome P450 CYP4/CYP19/CYP26 subfamilies QI Secondary metabolites biosynthesis, transport and catabolism ; Lipid transport and metabolism ;}	{PF00067:Cytochrome P450}
i1_HQ_PC3Stem_c1221/f4p0/1848	{AKH41019.1; (+)-sabinene-3-hydroxylase [Thuja plicata]}	{sp|Q50EK4|C75A1_PINTA; Cytochrome P450 750A1 OS=Pinus taeda GN=CYP750A1 PE=2 SV=1}	{At5g07990; KOG0156 Cytochrome P450 CYP2 subfamily Q Secondary metabolites biosynthesis, transport and catabolism ;}	{PF00067:Cytochrome P450}
i1_HQ_PC3Stem_c1248/f4p0/1844	{XP_009391406.1; PREDICTED: cytokinin hydroxylase-like [Musa acuminata subsp. malaccensis]}	{sp|Q9ZW95|C7352_ARATH; Cytokinin hydroxylase OS=Arabidopsis thaliana GN=CYP735A2 PE=1 SV=1}	{At5g38450; KOG0157 Cytochrome P450 CYP4/CYP19/CYP26 subfamilies QI Secondary metabolites biosynthesis, transport and catabolism ; Lipid transport and metabolism ;}	{PF07830:Protein serine/threonine phosphatase 2C, C-terminal domain PF00067:Cytochrome P450}
i1_HQ_PC3Stem_c1372/f3p0/1726	{AHW42468.1; KO1 [Pinus tabuliformis]}	{sp|Q5Z5R4|C7016_ORYSJ; Ent-kaurene oxidase 2 OS=Oryza sativa subsp. japonica GN=CYP701A6 PE=1 SV=1}	{At5g25900; KOG0156 Cytochrome P450 CYP2 subfamily Q Secondary metabolites biosynthesis, transport and catabolism ;}	{PF00067:Cytochrome P450 PF00486:Transcriptional regulatory protein, C terminal}
i1_HQ_PC3Stem_c1380/f6p0/1734	{AIK01725.1; CYP720B2 [Pinus banksiana]}	{sp|Q50EK5|C72B2_PINTA; Cytochrome P450 720B2 OS=Pinus taeda GN=CYP720B2 PE=2 SV=1}	{At1g73340; KOG0157 Cytochrome P450 CYP4/CYP19/CYP26 subfamilies QI Secondary metabolites biosynthesis, transport and catabolism ; Lipid transport and metabolism ;}	{PF00067:Cytochrome P450}
i1_HQ_PC3Stem_c13874/f2p0/1857	{ABK25038.1; unknown [Picea sitchensis]}	{sp|Q42569|C90A1_ARATH; Cytochrome P450 90A1 OS=Arabidopsis thaliana GN=CYP90A1 PE=2 SV=1}	{At5g05690; KOG0157 Cytochrome P450 CYP4/CYP19/CYP26 subfamilies QI Secondary metabolites biosynthesis, transport and catabolism ; Lipid transport and metabolism ;}	{PF00067:Cytochrome P450}
i1_HQ_PC3Stem_c1395/f3p2/1765	{AHW42468.1; KO1 [Pinus tabuliformis]}	{sp|Q5Z5R4|C7016_ORYSJ; Ent-kaurene oxidase 2 OS=Oryza sativa subsp. japonica GN=CYP701A6 PE=1 SV=1}	{At5g25900; KOG0156 Cytochrome P450 CYP2 subfamily Q Secondary metabolites biosynthesis, transport and catabolism ;}	{PF00067:Cytochrome P450}
i1_HQ_PC3Stem_c14461/f3p0/1754	{BAK03594.1; predicted protein [Hordeum vulgare subsp. vulgare]}	{sp|Q9Y757|CP52L_DEBHN; Cytochrome P450 52A12 OS=Debaryomyces hansenii GN=CYP52A12 PE=2 SV=2}	{At2g45510; KOG0157 Cytochrome P450 CYP4/CYP19/CYP26 subfamilies QI Secondary metabolites biosynthesis, transport and catabolism ; Lipid transport and metabolism ;}	{PF00067:Cytochrome P450}
i1_HQ_PC3Stem_c1614/f3p0/1689	{ABR16821.1; unknown [Picea sitchensis]}	{sp|P48419|C75A3_PETHY; Flavonoid 3',5'-hydroxylase 2 OS=Petunia hybrida GN=CYP75A3 PE=2 SV=1}	{At5g07990; KOG0156 Cytochrome P450 CYP2 subfamily Q Secondary metabolites biosynthesis, transport and catabolism ;}	{PF00067:Cytochrome P450}
i1_HQ_PC3Stem_c1638/f6p0/1763	{AKH41023.1; cytochrome P450 CYP76AA23 [Thuja plicata]}	{sp|D1MI46|C76BA_SWEMU; Geraniol 8-hydroxylase OS=Swertia mussotii GN=CYP76B10 PE=1 SV=1}	{At2g45560; KOG0156 Cytochrome P450 CYP2 subfamily Q Secondary metabolites biosynthesis, transport and catabolism ;}	{PF00067:Cytochrome P450}
i1_HQ_PC3Stem_c1640/f2p2/1808	{AHW42468.1; KO1 [Pinus tabuliformis]}	{sp|Q5Z5R4|C7016_ORYSJ; Ent-kaurene oxidase 2 OS=Oryza sativa subsp. japonica GN=CYP701A6 PE=1 SV=1}	{At5g25900; KOG0156 Cytochrome P450 CYP2 subfamily Q Secondary metabolites biosynthesis, transport and catabolism ;}	{PF00067:Cytochrome P450}
i1_HQ_PC3Stem_c1672/f3p0/1795	{ACN40653.1; unknown [Picea sitchensis]}	{sp|Q50EK4|C75A1_PINTA; Cytochrome P450 750A1 OS=Pinus taeda GN=CYP750A1 PE=2 SV=1}	{At5g07990; KOG0156 Cytochrome P450 CYP2 subfamily Q Secondary metabolites biosynthesis, transport and catabolism ;}	{PF00067:Cytochrome P450}
i1_HQ_PC3Stem_c17743/f2p1/1655	{ACN40174.1; unknown [Picea sitchensis]}	{sp|H2DH18|C7A12_PANGI; Cytochrome P450 CYP736A12 OS=Panax ginseng PE=2 SV=1}	{At3g26300; KOG0156 Cytochrome P450 CYP2 subfamily Q Secondary metabolites biosynthesis, transport and catabolism ;}	{PF00067:Cytochrome P450}
i1_HQ_PC3Stem_c17827/f2p0/1773	{ABK25130.1; unknown [Picea sitchensis]}	{sp|O48786|C734A_ARATH; Cytochrome P450 734A1 OS=Arabidopsis thaliana GN=CYP734A1 PE=2 SV=1}	{At2g26710; KOG0157 Cytochrome P450 CYP4/CYP19/CYP26 subfamilies QI Secondary metabolites biosynthesis, transport and catabolism ; Lipid transport and metabolism ;}	{PF00067:Cytochrome P450 PF02404:Stem cell factor}
i1_HQ_PC3Stem_c1838/f4p4/1684	{AHW42468.1; KO1 [Pinus tabuliformis]}	{sp|Q5Z5R4|C7016_ORYSJ; Ent-kaurene oxidase 2 OS=Oryza sativa subsp. japonica GN=CYP701A6 PE=1 SV=1}	{At5g25900; KOG0156 Cytochrome P450 CYP2 subfamily Q Secondary metabolites biosynthesis, transport and catabolism ;}	{PF00067:Cytochrome P450}
i1_HQ_PC3Stem_c1862/f3p2/1976	{ABK25130.1; unknown [Picea sitchensis]}	{sp|O48786|C734A_ARATH; Cytochrome P450 734A1 OS=Arabidopsis thaliana GN=CYP734A1 PE=2 SV=1}	{At2g26710; KOG0157 Cytochrome P450 CYP4/CYP19/CYP26 subfamilies QI Secondary metabolites biosynthesis, transport and catabolism ; Lipid transport and metabolism ;}	{PF00067:Cytochrome P450}
i1_HQ_PC3Stem_c1908/f2p5/1798	{ADE76383.1; unknown [Picea sitchensis]}	{sp|Q50EK4|C75A1_PINTA; Cytochrome P450 750A1 OS=Pinus taeda GN=CYP750A1 PE=2 SV=1}	{At5g07990; KOG0156 Cytochrome P450 CYP2 subfamily Q Secondary metabolites biosynthesis, transport and catabolism ;}	{PF00067:Cytochrome P450}
i1_HQ_PC3Stem_c1921/f3p1/1951	{AKH41022.1; cytochrome P450 CYP76AA22 [Thuja plicata]}	{sp|O64637|C76C2_ARATH; Cytochrome P450 76C2 OS=Arabidopsis thaliana GN=CYP76C2 PE=2 SV=1}	{At2g45570; KOG0156 Cytochrome P450 CYP2 subfamily Q Secondary metabolites biosynthesis, transport and catabolism ;}	{PF00067:Cytochrome P450}
i1_HQ_PC3Stem_c1972/f2p0/1652	{ACN40174.1; unknown [Picea sitchensis]}	{sp|H2DH18|C7A12_PANGI; Cytochrome P450 CYP736A12 OS=Panax ginseng PE=2 SV=1}	{At4g36220; KOG0156 Cytochrome P450 CYP2 subfamily Q Secondary metabolites biosynthesis, transport and catabolism ;}	{PF00067:Cytochrome P450}
i1_HQ_PC3Stem_c2069/f3p3/1913	{ADE76383.1; unknown [Picea sitchensis]}	{sp|Q50EK4|C75A1_PINTA; Cytochrome P450 750A1 OS=Pinus taeda GN=CYP750A1 PE=2 SV=1}	{At5g07990; KOG0156 Cytochrome P450 CYP2 subfamily Q Secondary metabolites biosynthesis, transport and catabolism ;}	{PF00745:Glutamyl-tRNAGlu reductase, dimerisation domain PF00067:Cytochrome P450}
i1_HQ_PC3Stem_c2199/f4p2/1687	{AHF49536.1; CYP450 716-like protein (mitochondrion) [Ginkgo biloba]}	{sp|Q50EK1|C16B1_PICSI; Cytochrome P450 716B1 OS=Picea sitchensis GN=CYP716B1 PE=2 SV=1}	{At5g36110; KOG0157 Cytochrome P450 CYP4/CYP19/CYP26 subfamilies QI Secondary metabolites biosynthesis, transport and catabolism ; Lipid transport and metabolism ;}	{PF00067:Cytochrome P450}
i1_HQ_PC3Stem_c2210/f2p2/1790	{AHW42468.1; KO1 [Pinus tabuliformis]}	{sp|Q5Z5R4|C7016_ORYSJ; Ent-kaurene oxidase 2 OS=Oryza sativa subsp. japonica GN=CYP701A6 PE=1 SV=1}	{At5g25900; KOG0156 Cytochrome P450 CYP2 subfamily Q Secondary metabolites biosynthesis, transport and catabolism ;}	{PF00067:Cytochrome P450}
i1_HQ_PC3Stem_c25694/f7p0/1757	{ACN40174.1; unknown [Picea sitchensis]}	{sp|H2DH18|C7A12_PANGI; Cytochrome P450 CYP736A12 OS=Panax ginseng PE=2 SV=1}	{At4g36220; KOG0156 Cytochrome P450 CYP2 subfamily Q Secondary metabolites biosynthesis, transport and catabolism ;}	{PF00067:Cytochrome P450}
i1_HQ_PC3Stem_c25815/f32p1/1795	{Q9AXM6.1; RecName: Full=Taxane 10-beta-hydroxylase; AltName: Full=5-alpha-taxadienol-10-beta-hydroxylase; AltName: Full=Cytochrome P450 725A1}	{sp|Q9AXM6|T10H_TAXCU; Taxane 10-beta-hydroxylase OS=Taxus cuspidata GN=CYP725A1 PE=1 SV=1}	{At5g36110; KOG0157 Cytochrome P450 CYP4/CYP19/CYP26 subfamilies QI Secondary metabolites biosynthesis, transport and catabolism ; Lipid transport and metabolism ;}	{PF00067:Cytochrome P450}
i1_HQ_PC3Stem_c25826/f33p0/1816	{AHW42468.1; KO1 [Pinus tabuliformis]}	{sp|Q5Z5R4|C7016_ORYSJ; Ent-kaurene oxidase 2 OS=Oryza sativa subsp. japonica GN=CYP701A6 PE=1 SV=1}	{At5g25900; KOG0156 Cytochrome P450 CYP2 subfamily Q Secondary metabolites biosynthesis, transport and catabolism ;}	{PF00067:Cytochrome P450}
i1_HQ_PC3Stem_c3168/f2p1/1903	{ABK24537.1; unknown [Picea sitchensis]}	{sp|Q9SBQ9|F3PH_PETHY; Flavonoid 3'-monooxygenase OS=Petunia hybrida GN=CYP75B2 PE=2 SV=1}	{At5g07990; KOG0156 Cytochrome P450 CYP2 subfamily Q Secondary metabolites biosynthesis, transport and catabolism ;}	{PF00067:Cytochrome P450}
i1_HQ_PC3Stem_c3499/f3p2/1658	{BAQ20601.1; ent-kaurene oxidase 1 [Lygodium japonicum]}	{sp|Q5Z5R4|C7016_ORYSJ; Ent-kaurene oxidase 2 OS=Oryza sativa subsp. japonica GN=CYP701A6 PE=1 SV=1}	{At5g25900; KOG0156 Cytochrome P450 CYP2 subfamily Q Secondary metabolites biosynthesis, transport and catabolism ;}	{PF08039:Mitochondrial proteolipid}
i1_HQ_PC3Stem_c3654/f2p0/1852	{BAK03594.1; predicted protein [Hordeum vulgare subsp. vulgare]}	{sp|Q9Y758|CP52M_DEBHN; Cytochrome P450 52A13 OS=Debaryomyces hansenii GN=CYP52A13 PE=2 SV=1}	{At2g45510; KOG0157 Cytochrome P450 CYP4/CYP19/CYP26 subfamilies QI Secondary metabolites biosynthesis, transport and catabolism ; Lipid transport and metabolism ;}	{PF00067:Cytochrome P450 PF04226:Transglycosylase associated protein}
i1_HQ_PC3Stem_c5177/f3p0/1714	{AKH41027.1; cytochrome P450 CYP76Z2 [Thuja plicata]}	{sp|Q8VWZ7|C76B6_CATRO; Geraniol 8-hydroxylase OS=Catharanthus roseus GN=CYP76B6 PE=1 SV=1}	{At2g45570; KOG0156 Cytochrome P450 CYP2 subfamily Q Secondary metabolites biosynthesis, transport and catabolism ;}	{PF00067:Cytochrome P450}
i1_HQ_PC3Stem_c5808/f2p0/1700	{XP_006858796.1; PREDICTED: isoflavone 3'-hydroxylase [Amborella trichopoda]}	{sp|Q9SZ46|C82C4_ARATH; Cytochrome P450 82C4 OS=Arabidopsis thaliana GN=CYP82C4 PE=2 SV=1}	{At4g31940; KOG0156 Cytochrome P450 CYP2 subfamily Q Secondary metabolites biosynthesis, transport and catabolism ;}	{PF00067:Cytochrome P450}
i1_HQ_PC3Stem_c5814/f2p0/1923	{XP_006878489.2; PREDICTED: ent-kaurenoic acid oxidase 2 [Amborella trichopoda]}	{sp|Q9C5Y2|KAO2_ARATH; Ent-kaurenoic acid oxidase 2 OS=Arabidopsis thaliana GN=KAO2 PE=2 SV=2}	{At2g32440; KOG0157 Cytochrome P450 CYP4/CYP19/CYP26 subfamilies QI Secondary metabolites biosynthesis, transport and catabolism ; Lipid transport and metabolism ;}	{PF00067:Cytochrome P450 PF01283:Ribosomal protein S26e}
i1_HQ_PC3Stem_c5984/f3p0/1714	{ABR16435.1; unknown [Picea sitchensis]}	{sp|O49858|C82A3_SOYBN; Cytochrome P450 82A3 OS=Glycine max GN=CYP82A3 PE=2 SV=1}	{At4g31940; KOG0156 Cytochrome P450 CYP2 subfamily Q Secondary metabolites biosynthesis, transport and catabolism ;}	{PF00067:Cytochrome P450}
i1_HQ_PC3Stem_c611/f11p0/1801	{Q9AXM6.1; RecName: Full=Taxane 10-beta-hydroxylase; AltName: Full=5-alpha-taxadienol-10-beta-hydroxylase; AltName: Full=Cytochrome P450 725A1}	{sp|Q9AXM6|T10H_TAXCU; Taxane 10-beta-hydroxylase OS=Taxus cuspidata GN=CYP725A1 PE=1 SV=1}	{At5g36110; KOG0157 Cytochrome P450 CYP4/CYP19/CYP26 subfamilies QI Secondary metabolites biosynthesis, transport and catabolism ; Lipid transport and metabolism ;}	{PF00067:Cytochrome P450}
i1_HQ_PC3Stem_c6332/f4p0/1895	{ADE76383.1; unknown [Picea sitchensis]}	{sp|Q50EK4|C75A1_PINTA; Cytochrome P450 750A1 OS=Pinus taeda GN=CYP750A1 PE=2 SV=1}	{At5g07990; KOG0156 Cytochrome P450 CYP2 subfamily Q Secondary metabolites biosynthesis, transport and catabolism ;}	{PF00067:Cytochrome P450}
i1_HQ_PC3Stem_c700/f7p10/1588	{ABR16049.1; unknown [Picea sitchensis]}	{sp|P48417|CP74_LINUS; Allene oxide synthase, chloroplastic OS=Linum usitatissimum GN=CYP74A PE=1 SV=1}	{NA}	{PF00067:Cytochrome P450}
i1_HQ_PC3Stem_c7619/f3p0/1718	{AHF49536.1; CYP450 716-like protein (mitochondrion) [Ginkgo biloba]}	{sp|Q50EK1|C16B1_PICSI; Cytochrome P450 716B1 OS=Picea sitchensis GN=CYP716B1 PE=2 SV=1}	{At5g36110; KOG0157 Cytochrome P450 CYP4/CYP19/CYP26 subfamilies QI Secondary metabolites biosynthesis, transport and catabolism ; Lipid transport and metabolism ;}	{PF00067:Cytochrome P450}
i1_HQ_PC3Stem_c775/f4p0/1865	{ADE76383.1; unknown [Picea sitchensis]}	{sp|Q50EK4|C75A1_PINTA; Cytochrome P450 750A1 OS=Pinus taeda GN=CYP750A1 PE=2 SV=1}	{At5g07990; KOG0156 Cytochrome P450 CYP2 subfamily Q Secondary metabolites biosynthesis, transport and catabolism ;}	{PF00067:Cytochrome P450}
i1_HQ_PC3Stem_c8607/f2p0/1934	{AIK01725.1; CYP720B2 [Pinus banksiana]}	{sp|Q50EK5|C72B2_PINTA; Cytochrome P450 720B2 OS=Pinus taeda GN=CYP720B2 PE=2 SV=1}	{At1g73340; KOG0157 Cytochrome P450 CYP4/CYP19/CYP26 subfamilies QI Secondary metabolites biosynthesis, transport and catabolism ; Lipid transport and metabolism ;}	{PF00067:Cytochrome P450}
i1_LQ_PC3Stem_c10092/f1p0/1664	{XP_006858796.1; PREDICTED: isoflavone 3'-hydroxylase [Amborella trichopoda]}	{sp|Q9SZ46|C82C4_ARATH; Cytochrome P450 82C4 OS=Arabidopsis thaliana GN=CYP82C4 PE=2 SV=1}	{At4g31940; KOG0156 Cytochrome P450 CYP2 subfamily Q Secondary metabolites biosynthesis, transport and catabolism ;}	{PF00067:Cytochrome P450}
i1_LQ_PC3Stem_c10592/f1p0/1721	{XP_018811959.1; PREDICTED: abscisic acid 8'-hydroxylase 1-like [Juglans regia]}	{sp|Q949P1|ABAH1_ARATH; Abscisic acid 8'-hydroxylase 1 OS=Arabidopsis thaliana GN=CYP707A1 PE=2 SV=1}	{At5g45340; KOG0157 Cytochrome P450 CYP4/CYP19/CYP26 subfamilies QI Secondary metabolites biosynthesis, transport and catabolism ; Lipid transport and metabolism ;}	{PF00067:Cytochrome P450}
i1_LQ_PC3Stem_c10736/f1p0/1772	{AKH41027.1; cytochrome P450 CYP76Z2 [Thuja plicata]}	{sp|Q8VWZ7|C76B6_CATRO; Geraniol 8-hydroxylase OS=Catharanthus roseus GN=CYP76B6 PE=1 SV=1}	{At2g45570; KOG0156 Cytochrome P450 CYP2 subfamily Q Secondary metabolites biosynthesis, transport and catabolism ;}	{PF00067:Cytochrome P450}
i1_LQ_PC3Stem_c10915/f1p0/1916	{ABR16821.1; unknown [Picea sitchensis]}	{sp|Q9SBQ9|F3PH_PETHY; Flavonoid 3'-monooxygenase OS=Petunia hybrida GN=CYP75B2 PE=2 SV=1}	{At5g07990; KOG0156 Cytochrome P450 CYP2 subfamily Q Secondary metabolites biosynthesis, transport and catabolism ;}	{PF00067:Cytochrome P450}
i1_LQ_PC3Stem_c10997/f1p0/1811	{Q9AXM6.1; RecName: Full=Taxane 10-beta-hydroxylase; AltName: Full=5-alpha-taxadienol-10-beta-hydroxylase; AltName: Full=Cytochrome P450 725A1}	{sp|Q9AXM6|T10H_TAXCU; Taxane 10-beta-hydroxylase OS=Taxus cuspidata GN=CYP725A1 PE=1 SV=1}	{At5g36110; KOG0157 Cytochrome P450 CYP4/CYP19/CYP26 subfamilies QI Secondary metabolites biosynthesis, transport and catabolism ; Lipid transport and metabolism ;}	{PF00067:Cytochrome P450}
i1_LQ_PC3Stem_c11149/f1p0/1858	{XP_009348169.1; PREDICTED: fumitremorgin C synthase-like [Pyrus x bretschneideri]}	{sp|Q4WB01|PSOD_ASPFU; Cytochrome P450 monooxygenase psoD OS=Neosartorya fumigata (strain ATCC MYA-4609 / Af293 / CBS 101355 / FGSC A1100) GN=psoD PE=1 SV=2}	{At5g07990; KOG0156 Cytochrome P450 CYP2 subfamily Q Secondary metabolites biosynthesis, transport and catabolism ;}	{PF00067:Cytochrome P450}
i1_LQ_PC3Stem_c11521/f1p0/1669	{AIK01730.1; CYP720B2 [Pinus contorta]}	{sp|Q50EK5|C72B2_PINTA; Cytochrome P450 720B2 OS=Pinus taeda GN=CYP720B2 PE=2 SV=1}	{At1g73340; KOG0157 Cytochrome P450 CYP4/CYP19/CYP26 subfamilies QI Secondary metabolites biosynthesis, transport and catabolism ; Lipid transport and metabolism ;}	{PF00067:Cytochrome P450}
i1_LQ_PC3Stem_c11728/f1p0/1681	{AFD32418.1; cytochrome P450 taxane 7-beta-hydroxylase [Taxus x media]}	{sp|Q6JTJ0|T7H_TAXCU; Taxoid 7-beta-hydroxylase OS=Taxus cuspidata PE=1 SV=1}	{At2g42850; KOG0157 Cytochrome P450 CYP4/CYP19/CYP26 subfamilies QI Secondary metabolites biosynthesis, transport and catabolism ; Lipid transport and metabolism ;}	{PF00067:Cytochrome P450}
i1_LQ_PC3Stem_c11754/f1p0/1818	{AHW42468.1; KO1 [Pinus tabuliformis]}	{sp|Q93ZB2|KO1_ARATH; Ent-kaurene oxidase, chloroplastic OS=Arabidopsis thaliana GN=KO PE=1 SV=2}	{At5g25900; KOG0156 Cytochrome P450 CYP2 subfamily Q Secondary metabolites biosynthesis, transport and catabolism ;}	{PF00067:Cytochrome P450}
i1_LQ_PC3Stem_c11829/f1p1/1698	{Q50EK3.1; RecName: Full=Cytochrome P450 704C1; AltName: Full=Cytochrome P450 CYPD [Pinus taeda]}	{sp|Q50EK3|C04C1_PINTA; Cytochrome P450 704C1 OS=Pinus taeda GN=CYP704C1 PE=2 SV=1}	{At2g45510; KOG0157 Cytochrome P450 CYP4/CYP19/CYP26 subfamilies QI Secondary metabolites biosynthesis, transport and catabolism ; Lipid transport and metabolism ;}	{PF00067:Cytochrome P450}
i1_LQ_PC3Stem_c12051/f1p0/1775	{OAY45663.1; hypothetical protein MANES_07G081100 [Manihot esculenta]}	{sp|Q949P1|ABAH1_ARATH; Abscisic acid 8'-hydroxylase 1 OS=Arabidopsis thaliana GN=CYP707A1 PE=2 SV=1}	{At5g45340; KOG0157 Cytochrome P450 CYP4/CYP19/CYP26 subfamilies QI Secondary metabolites biosynthesis, transport and catabolism ; Lipid transport and metabolism ;}	{PF00067:Cytochrome P450}
i1_LQ_PC3Stem_c12464/f1p0/1900	{ADE76383.1; unknown [Picea sitchensis]}	{sp|Q50EK4|C75A1_PINTA; Cytochrome P450 750A1 OS=Pinus taeda GN=CYP750A1 PE=2 SV=1}	{At4g36220; KOG0156 Cytochrome P450 CYP2 subfamily Q Secondary metabolites biosynthesis, transport and catabolism ;}	{PF00067:Cytochrome P450}
i1_LQ_PC3Stem_c12540/f1p1/1938	{XP_009348169.1; PREDICTED: fumitremorgin C synthase-like [Pyrus x bretschneideri]}	{sp|Q4WB01|PSOD_ASPFU; Cytochrome P450 monooxygenase psoD OS=Neosartorya fumigata (strain ATCC MYA-4609 / Af293 / CBS 101355 / FGSC A1100) GN=psoD PE=1 SV=2}	{Hs15147326; KOG0156 Cytochrome P450 CYP2 subfamily Q Secondary metabolites biosynthesis, transport and catabolism ;}	{PF00067:Cytochrome P450}
i1_LQ_PC3Stem_c12592/f1p0/1932	{JAT46379.1; Cytochrome P450 3A21 [Anthurium amnicola]}	{sp|P17549|CP53_ASPNG; Benzoate 4-monooxygenase OS=Aspergillus niger GN=bphA PE=1 SV=1}	{7301993; KOG0157 Cytochrome P450 CYP4/CYP19/CYP26 subfamilies QI Secondary metabolites biosynthesis, transport and catabolism ; Lipid transport and metabolism ;}	{PF00067:Cytochrome P450}
i1_LQ_PC3Stem_c12703/f1p0/1663	{ADE76383.1; unknown [Picea sitchensis]}	{sp|Q50EK4|C75A1_PINTA; Cytochrome P450 750A1 OS=Pinus taeda GN=CYP750A1 PE=2 SV=1}	{At5g07990; KOG0156 Cytochrome P450 CYP2 subfamily Q Secondary metabolites biosynthesis, transport and catabolism ;}	{PF00067:Cytochrome P450}
i1_LQ_PC3Stem_c12925/f1p5/1919	{AAG49315.1; flavonoid 3'-hydroxylase [Pelargonium x hortorum]}	{sp|O13345|AFLQ_ASPPU; O-methylsterigmatocystin oxidoreductase OS=Aspergillus parasiticus (strain ATCC 56775 / NRRL 5862 / SRRC 143 / SU-1) GN=aflQ PE=1 SV=1}	{At5g07990; KOG0156 Cytochrome P450 CYP2 subfamily Q Secondary metabolites biosynthesis, transport and catabolism ;}	{PF00067:Cytochrome P450}
i1_LQ_PC3Stem_c12986/f1p3/1712	{ACN40859.1; unknown [Picea sitchensis]}	{sp|Q50EK4|C75A1_PINTA; Cytochrome P450 750A1 OS=Pinus taeda GN=CYP750A1 PE=2 SV=1}	{At5g07990; KOG0156 Cytochrome P450 CYP2 subfamily Q Secondary metabolites biosynthesis, transport and catabolism ;}	{PF00067:Cytochrome P450}
i1_LQ_PC3Stem_c13036/f1p1/1744	{OAY34801.1; hypothetical protein MANES_12G048500 [Manihot esculenta]}	{sp|Q12608|STCB_EMENI; Probable sterigmatocystin biosynthesis P450 monooxygenase STCB OS=Emericella nidulans (strain FGSC A4 / ATCC 38163 / CBS 112.46 / NRRL 194 / M139) GN=stcB PE=3 SV=2}	{At3g26160; KOG0156 Cytochrome P450 CYP2 subfamily Q Secondary metabolites biosynthesis, transport and catabolism ;}	{PF00067:Cytochrome P450}
i1_LQ_PC3Stem_c13097/f1p0/1994	{Q9AXM6.1; RecName: Full=Taxane 10-beta-hydroxylase; AltName: Full=5-alpha-taxadienol-10-beta-hydroxylase; AltName: Full=Cytochrome P450 725A1}	{sp|Q9AXM6|T10H_TAXCU; Taxane 10-beta-hydroxylase OS=Taxus cuspidata GN=CYP725A1 PE=1 SV=1}	{At5g36110; KOG0157 Cytochrome P450 CYP4/CYP19/CYP26 subfamilies QI Secondary metabolites biosynthesis, transport and catabolism ; Lipid transport and metabolism ;}	{PF00067:Cytochrome P450}
i1_LQ_PC3Stem_c13179/f1p0/1641	{XP_009348169.1; PREDICTED: fumitremorgin C synthase-like [Pyrus x bretschneideri]}	{sp|Q4WAZ6|FMAG_ASPFU; Multifunctional cytochrome P450 monooxygenase af510 OS=Neosartorya fumigata (strain ATCC MYA-4609 / Af293 / CBS 101355 / FGSC A1100) GN=af510 PE=1 SV=1}	{CE25818; KOG0156 Cytochrome P450 CYP2 subfamily Q Secondary metabolites biosynthesis, transport and catabolism ;}	{PF00067:Cytochrome P450}
i1_LQ_PC3Stem_c13278/f1p0/1731	{BAK03594.1; predicted protein [Hordeum vulgare subsp. vulgare]}	{sp|Q9Y758|CP52M_DEBHN; Cytochrome P450 52A13 OS=Debaryomyces hansenii GN=CYP52A13 PE=2 SV=1}	{At2g45510; KOG0157 Cytochrome P450 CYP4/CYP19/CYP26 subfamilies QI Secondary metabolites biosynthesis, transport and catabolism ; Lipid transport and metabolism ;}	{PF00067:Cytochrome P450}
i1_LQ_PC3Stem_c13419/f1p33/1817	{XP_012846991.1; PREDICTED: probable (S)-N-methylcoclaurine 3'-hydroxylase isozyme 2 [Erythranthe guttata]}	{sp|S0DPM1|APF7_GIBF5; Cytochrome P450 monooxygenase apf7 OS=Gibberella fujikuroi (strain CBS 195.34 / IMI 58289 / NRRL A-6831) GN=apf7 PE=1 SV=1}	{At1g11610; KOG0156 Cytochrome P450 CYP2 subfamily Q Secondary metabolites biosynthesis, transport and catabolism ;}	{PF00067:Cytochrome P450}
i1_LQ_PC3Stem_c13585/f1p0/1937	{EEF34980.1; cytochrome P450, putative [Ricinus communis]}	{sp|Q94IA6|C90D1_ARATH; 3-epi-6-deoxocathasterone 23-monooxygenase OS=Arabidopsis thaliana GN=CYP90D1 PE=2 SV=1}	{At4g36380; KOG0157 Cytochrome P450 CYP4/CYP19/CYP26 subfamilies QI Secondary metabolites biosynthesis, transport and catabolism ; Lipid transport and metabolism ;}	{PF00067:Cytochrome P450}
i1_LQ_PC3Stem_c13598/f1p0/1754	{XP_010696009.1; PREDICTED: cytochrome P450 71A22-like [Beta vulgaris subsp. vulgaris]}	{sp|P17549|CP53_ASPNG; Benzoate 4-monooxygenase OS=Aspergillus niger GN=bphA PE=1 SV=1}	{CE22218; KOG0156 Cytochrome P450 CYP2 subfamily Q Secondary metabolites biosynthesis, transport and catabolism ;}	{PF00067:Cytochrome P450}
i1_LQ_PC3Stem_c13653/f1p0/1709	{ACN40555.1; unknown [Picea sitchensis]}	{sp|P48419|C75A3_PETHY; Flavonoid 3',5'-hydroxylase 2 OS=Petunia hybrida GN=CYP75A3 PE=2 SV=1}	{At5g07990; KOG0156 Cytochrome P450 CYP2 subfamily Q Secondary metabolites biosynthesis, transport and catabolism ;}	{PF00067:Cytochrome P450}
i1_LQ_PC3Stem_c13725/f1p0/1872	{ABK25130.1; unknown [Picea sitchensis]}	{sp|O48786|C734A_ARATH; Cytochrome P450 734A1 OS=Arabidopsis thaliana GN=CYP734A1 PE=2 SV=1}	{At2g26710; KOG0157 Cytochrome P450 CYP4/CYP19/CYP26 subfamilies QI Secondary metabolites biosynthesis, transport and catabolism ; Lipid transport and metabolism ;}	{PF00067:Cytochrome P450}
i1_LQ_PC3Stem_c13861/f1p4/1763	{BAQ20601.1; ent-kaurene oxidase 1 [Lygodium japonicum]}	{sp|Q5Z5R4|C7016_ORYSJ; Ent-kaurene oxidase 2 OS=Oryza sativa subsp. japonica GN=CYP701A6 PE=1 SV=1}	{At5g25900; KOG0156 Cytochrome P450 CYP2 subfamily Q Secondary metabolites biosynthesis, transport and catabolism ;}	{PF08039:Mitochondrial proteolipid}
i1_LQ_PC3Stem_c13944/f1p0/1745	{XP_010267084.1; PREDICTED: (S)-canadine synthase-like [Nelumbo nucifera]}	{sp|Q948Y1|C719A_COPJA; (S)-canadine synthase OS=Coptis japonica GN=CYP719A1 PE=1 SV=1}	{At5g04660; KOG0156 Cytochrome P450 CYP2 subfamily Q Secondary metabolites biosynthesis, transport and catabolism ;}	{PF00067:Cytochrome P450}
i1_LQ_PC3Stem_c14023/f1p0/1975	{ACN41008.1; unknown [Picea sitchensis]}	{sp|Q9C788|C70B1_ARATH; Cytochrome P450 704B1 OS=Arabidopsis thaliana GN=CYP704B1 PE=1 SV=1}	{At1g69500; KOG0157 Cytochrome P450 CYP4/CYP19/CYP26 subfamilies QI Secondary metabolites biosynthesis, transport and catabolism ; Lipid transport and metabolism ;}	{PF00067:Cytochrome P450}
i1_LQ_PC3Stem_c14290/f1p0/1288	{ABR16435.1; unknown [Picea sitchensis]}	{sp|Q43068|C82A1_PEA; Cytochrome P450 82A1 (Fragment) OS=Pisum sativum GN=CYP82A1 PE=2 SV=2}	{At4g31940; KOG0156 Cytochrome P450 CYP2 subfamily Q Secondary metabolites biosynthesis, transport and catabolism ;}	{PF00067:Cytochrome P450}
i1_LQ_PC3Stem_c14463/f1p0/1775	{XP_010696009.1; PREDICTED: cytochrome P450 71A22-like [Beta vulgaris subsp. vulgaris]}	{sp|P17549|CP53_ASPNG; Benzoate 4-monooxygenase OS=Aspergillus niger GN=bphA PE=1 SV=1}	{CE22218; KOG0156 Cytochrome P450 CYP2 subfamily Q Secondary metabolites biosynthesis, transport and catabolism ;}	{PF00067:Cytochrome P450}
i1_LQ_PC3Stem_c14512/f1p0/1547	{AKH41027.1; cytochrome P450 CYP76Z2 [Thuja plicata]}	{sp|O64637|C76C2_ARATH; Cytochrome P450 76C2 OS=Arabidopsis thaliana GN=CYP76C2 PE=2 SV=1}	{At2g45570; KOG0156 Cytochrome P450 CYP2 subfamily Q Secondary metabolites biosynthesis, transport and catabolism ;}	{PF00067:Cytochrome P450}
i1_LQ_PC3Stem_c14798/f1p0/1966	{AHW42468.1; KO1 [Pinus tabuliformis]}	{sp|Q5Z5R4|C7016_ORYSJ; Ent-kaurene oxidase 2 OS=Oryza sativa subsp. japonica GN=CYP701A6 PE=1 SV=1}	{At5g25900; KOG0156 Cytochrome P450 CYP2 subfamily Q Secondary metabolites biosynthesis, transport and catabolism ;}	{PF00067:Cytochrome P450}
i1_LQ_PC3Stem_c14811/f1p2/1764	{ACN40653.1; unknown [Picea sitchensis]}	{sp|Q50EK4|C75A1_PINTA; Cytochrome P450 750A1 OS=Pinus taeda GN=CYP750A1 PE=2 SV=1}	{At5g07990; KOG0156 Cytochrome P450 CYP2 subfamily Q Secondary metabolites biosynthesis, transport and catabolism ;}	{PF00067:Cytochrome P450}
i1_LQ_PC3Stem_c16414/f1p0/1151	{ACN40859.1; unknown [Picea sitchensis]}	{sp|Q50EK4|C75A1_PINTA; Cytochrome P450 750A1 OS=Pinus taeda GN=CYP750A1 PE=2 SV=1}	{At5g07990; KOG0156 Cytochrome P450 CYP2 subfamily Q Secondary metabolites biosynthesis, transport and catabolism ;}	{PF00067:Cytochrome P450}
i1_LQ_PC3Stem_c16740/f1p5/1798	{AKH04263.1; putative hydroxylase [Taxus baccata]}	{sp|H2DH22|C7A10_PANGI; Cytochrome P450 CYP73A100 OS=Panax ginseng PE=2 SV=1}	{At2g30490; KOG0156 Cytochrome P450 CYP2 subfamily Q Secondary metabolites biosynthesis, transport and catabolism ;}	{PF00067:Cytochrome P450}
i1_LQ_PC3Stem_c16745/f1p0/1918	{ABR16897.1; unknown [Picea sitchensis]}	{sp|P98188|C94A2_VICSA; Cytochrome P450 94A2 OS=Vicia sativa GN=CYP94A2 PE=2 SV=1}	{At1g34540; KOG0157 Cytochrome P450 CYP4/CYP19/CYP26 subfamilies QI Secondary metabolites biosynthesis, transport and catabolism ; Lipid transport and metabolism ;}	{PF00067:Cytochrome P450}
i1_LQ_PC3Stem_c16868/f3p2/1953	{AKH41021.1; cytochrome P450 CYP76AA21 [Thuja plicata]}	{sp|O64637|C76C2_ARATH; Cytochrome P450 76C2 OS=Arabidopsis thaliana GN=CYP76C2 PE=2 SV=1}	{At2g45570; KOG0156 Cytochrome P450 CYP2 subfamily Q Secondary metabolites biosynthesis, transport and catabolism ;}	{PF00067:Cytochrome P450}
i1_LQ_PC3Stem_c18180/f1p0/1854	{AHW42468.1; KO1 [Pinus tabuliformis]}	{sp|Q5Z5R4|C7016_ORYSJ; Ent-kaurene oxidase 2 OS=Oryza sativa subsp. japonica GN=CYP701A6 PE=1 SV=1}	{At5g25900; KOG0156 Cytochrome P450 CYP2 subfamily Q Secondary metabolites biosynthesis, transport and catabolism ;}	{NA}
i1_LQ_PC3Stem_c18201/f1p5/1836	{AKH41023.1; cytochrome P450 CYP76AA23 [Thuja plicata]}	{sp|D1MI46|C76BA_SWEMU; Geraniol 8-hydroxylase OS=Swertia mussotii GN=CYP76B10 PE=1 SV=1}	{At2g45560; KOG0156 Cytochrome P450 CYP2 subfamily Q Secondary metabolites biosynthesis, transport and catabolism ;}	{PF00067:Cytochrome P450}
i1_LQ_PC3Stem_c18345/f1p0/1772	{XP_009393311.1; PREDICTED: cytochrome P450 704C1-like [Musa acuminata subsp. malaccensis]}	{sp|Q00714|STCS_EMENI; Probable sterigmatocystin biosynthesis P450 monooxygenase stcS OS=Emericella nidulans (strain FGSC A4 / ATCC 38163 / CBS 112.46 / NRRL 194 / M139) GN=stcS PE=1 SV=2}	{CE01659; KOG0158 Cytochrome P450 CYP3/CYP5/CYP6/CYP9 subfamilies Q Secondary metabolites biosynthesis, transport and catabolism ;}	{PF00067:Cytochrome P450}
i1_LQ_PC3Stem_c18455/f1p0/2065	{OMO87737.1; Cytochrome P450 [Corchorus capsularis]}	{sp|Q9SAA9|CP511_ARATH; Sterol 14-demethylase OS=Arabidopsis thaliana GN=CYP51G1 PE=1 SV=1}	{At1g11680; KOG0684 Cytochrome P450 Q Secondary metabolites biosynthesis, transport and catabolism ;}	{PF00067:Cytochrome P450 PF05902:4.1 protein C-terminal domain (CTD)}
i1_LQ_PC3Stem_c18851/f1p0/1978	{ADE76383.1; unknown [Picea sitchensis]}	{sp|Q50EK4|C75A1_PINTA; Cytochrome P450 750A1 OS=Pinus taeda GN=CYP750A1 PE=2 SV=1}	{At5g07990; KOG0156 Cytochrome P450 CYP2 subfamily Q Secondary metabolites biosynthesis, transport and catabolism ;}	{PF00067:Cytochrome P450}
i1_LQ_PC3Stem_c18967/f1p9/1600	{AHW42468.1; KO1 [Pinus tabuliformis]}	{sp|Q5Z5R4|C7016_ORYSJ; Ent-kaurene oxidase 2 OS=Oryza sativa subsp. japonica GN=CYP701A6 PE=1 SV=1}	{At5g25900; KOG0156 Cytochrome P450 CYP2 subfamily Q Secondary metabolites biosynthesis, transport and catabolism ;}	{NA}
i1_LQ_PC3Stem_c19230/f1p0/1785	{XP_019075061.1; PREDICTED: cytochrome P450 CYP82D47 isoform X1 [Vitis vinifera]}	{sp|A1CFL5|PATH_ASPCL; Cytochrome P450 monooxygenase patH OS=Aspergillus clavatus (strain ATCC 1007 / CBS 513.65 / DSM 816 / NCTC 3887 / NRRL 1) GN=patH PE=1 SV=1}	{At5g44620; KOG0156 Cytochrome P450 CYP2 subfamily Q Secondary metabolites biosynthesis, transport and catabolism ;}	{PF00067:Cytochrome P450}
i1_LQ_PC3Stem_c19511/f1p4/1763	{XP_007146429.1; hypothetical protein PHAVU_006G039800g [Phaseolus vulgaris]}	{sp|G3Y416|YANC_ASPNA; Cytochrome P450 monooxygenase yanC OS=Aspergillus niger (strain ATCC 1015 / CBS 113.46 / FGSC A1144 / LSHB Ac4 / NCTC 3858a / NRRL 328 / USDA 3528.7) GN=yanC PE=1 SV=1}	{At4g22710; KOG0156 Cytochrome P450 CYP2 subfamily Q Secondary metabolites biosynthesis, transport and catabolism ;}	{PF00067:Cytochrome P450}
i1_LQ_PC3Stem_c20107/f1p9/1836	{AHW42468.1; KO1 [Pinus tabuliformis]}	{sp|Q93ZB2|KO1_ARATH; Ent-kaurene oxidase, chloroplastic OS=Arabidopsis thaliana GN=KO PE=1 SV=2}	{At5g25900; KOG0156 Cytochrome P450 CYP2 subfamily Q Secondary metabolites biosynthesis, transport and catabolism ;}	{NA}
i1_LQ_PC3Stem_c20112/f1p13/1778	{ADE76383.1; unknown [Picea sitchensis]}	{sp|Q50EK4|C75A1_PINTA; Cytochrome P450 750A1 OS=Pinus taeda GN=CYP750A1 PE=2 SV=1}	{At5g07990; KOG0156 Cytochrome P450 CYP2 subfamily Q Secondary metabolites biosynthesis, transport and catabolism ;}	{PF00067:Cytochrome P450}
i1_LQ_PC3Stem_c20248/f1p3/1939	{XP_002978011.1; hypothetical protein SELMODRAFT_108395 [Selaginella moellendorffii]}	{sp|Q9LNJ4|C70A2_ARATH; Cytochrome P450 703A2 OS=Arabidopsis thaliana GN=CYP703A2 PE=1 SV=1}	{At1g01280; KOG0156 Cytochrome P450 CYP2 subfamily Q Secondary metabolites biosynthesis, transport and catabolism ;}	{PF00067:Cytochrome P450}
i1_LQ_PC3Stem_c2057/f2p2/1947	{ACN41008.1; unknown [Picea sitchensis]}	{sp|Q9C788|C70B1_ARATH; Cytochrome P450 704B1 OS=Arabidopsis thaliana GN=CYP704B1 PE=1 SV=1}	{At1g69500; KOG0157 Cytochrome P450 CYP4/CYP19/CYP26 subfamilies QI Secondary metabolites biosynthesis, transport and catabolism ; Lipid transport and metabolism ;}	{PF00067:Cytochrome P450}
i1_LQ_PC3Stem_c20754/f1p3/1860	{AKH04261.1; putative hydroxylase [Taxus baccata]}	{sp|Q50EK0|C16B2_PICSI; Cytochrome P450 716B2 OS=Picea sitchensis GN=CYP716B2 PE=2 SV=1}	{At5g36110; KOG0157 Cytochrome P450 CYP4/CYP19/CYP26 subfamilies QI Secondary metabolites biosynthesis, transport and catabolism ; Lipid transport and metabolism ;}	{PF00067:Cytochrome P450}
i1_LQ_PC3Stem_c21003/f1p0/1528	{ONK79651.1; uncharacterized protein A4U43_C01F8540 [Asparagus officinalis]}	{sp|Q2QYH7|C14C2_ORYSJ; Cytochrome P450 714C2 OS=Oryza sativa subsp. japonica GN=CYP714C2 PE=2 SV=1}	{At5g52400; KOG0157 Cytochrome P450 CYP4/CYP19/CYP26 subfamilies QI Secondary metabolites biosynthesis, transport and catabolism ; Lipid transport and metabolism ;}	{PF00067:Cytochrome P450}
i1_LQ_PC3Stem_c21161/f1p0/1882	{OAE32444.1; hypothetical protein AXG93_3218s1160 [Marchantia polymorpha subsp. polymorpha]}	{sp|Q50EK1|C16B1_PICSI; Cytochrome P450 716B1 OS=Picea sitchensis GN=CYP716B1 PE=2 SV=1}	{At5g36110; KOG0157 Cytochrome P450 CYP4/CYP19/CYP26 subfamilies QI Secondary metabolites biosynthesis, transport and catabolism ; Lipid transport and metabolism ;}	{PF00067:Cytochrome P450}
i1_LQ_PC3Stem_c21226/f1p5/1785	{Q50EK3.1; RecName: Full=Cytochrome P450 704C1; AltName: Full=Cytochrome P450 CYPD [Pinus taeda]}	{sp|Q50EK3|C04C1_PINTA; Cytochrome P450 704C1 OS=Pinus taeda GN=CYP704C1 PE=2 SV=1}	{At2g45510; KOG0157 Cytochrome P450 CYP4/CYP19/CYP26 subfamilies QI Secondary metabolites biosynthesis, transport and catabolism ; Lipid transport and metabolism ;}	{PF00067:Cytochrome P450}
i1_LQ_PC3Stem_c21324/f1p4/1471	{AAW70021.1; cinnamic acid 4-hydroxylase [Ginkgo biloba]}	{sp|P48522|TCMO_CATRO; Trans-cinnamate 4-monooxygenase OS=Catharanthus roseus GN=CYP73A4 PE=2 SV=1}	{At2g30490; KOG0156 Cytochrome P450 CYP2 subfamily Q Secondary metabolites biosynthesis, transport and catabolism ;}	{PF00067:Cytochrome P450}
i1_LQ_PC3Stem_c21410/f1p0/1732	{XP_006299064.1; hypothetical protein CARUB_v10015216mg [Capsella rubella]}	{sp|Q12608|STCB_EMENI; Probable sterigmatocystin biosynthesis P450 monooxygenase STCB OS=Emericella nidulans (strain FGSC A4 / ATCC 38163 / CBS 112.46 / NRRL 194 / M139) GN=stcB PE=3 SV=2}	{Hs13435386; KOG0158 Cytochrome P450 CYP3/CYP5/CYP6/CYP9 subfamilies Q Secondary metabolites biosynthesis, transport and catabolism ;}	{PF00067:Cytochrome P450}
i1_LQ_PC3Stem_c21539/f1p0/1865	{AAS49032.1; 5-alpha-taxadienol-10-beta-hydroxylase [Taxus x media]}	{sp|Q9AXM6|T10H_TAXCU; Taxane 10-beta-hydroxylase OS=Taxus cuspidata GN=CYP725A1 PE=1 SV=1}	{At5g36110; KOG0157 Cytochrome P450 CYP4/CYP19/CYP26 subfamilies QI Secondary metabolites biosynthesis, transport and catabolism ; Lipid transport and metabolism ;}	{PF00067:Cytochrome P450}
i1_LQ_PC3Stem_c21556/f1p0/2011	{ACN39836.1; unknown [Picea sitchensis]}	{sp|Q50EK4|C75A1_PINTA; Cytochrome P450 750A1 OS=Pinus taeda GN=CYP750A1 PE=2 SV=1}	{At5g07990; KOG0156 Cytochrome P450 CYP2 subfamily Q Secondary metabolites biosynthesis, transport and catabolism ;}	{PF00067:Cytochrome P450}
i1_LQ_PC3Stem_c21610/f1p3/1918	{XP_006858796.1; PREDICTED: isoflavone 3'-hydroxylase [Amborella trichopoda]}	{sp|Q9SZ46|C82C4_ARATH; Cytochrome P450 82C4 OS=Arabidopsis thaliana GN=CYP82C4 PE=2 SV=1}	{At4g31940; KOG0156 Cytochrome P450 CYP2 subfamily Q Secondary metabolites biosynthesis, transport and catabolism ;}	{PF00067:Cytochrome P450}
i1_LQ_PC3Stem_c21624/f1p2/1860	{BAK03594.1; predicted protein [Hordeum vulgare subsp. vulgare]}	{sp|Q9Y758|CP52M_DEBHN; Cytochrome P450 52A13 OS=Debaryomyces hansenii GN=CYP52A13 PE=2 SV=1}	{At5g58860; KOG0157 Cytochrome P450 CYP4/CYP19/CYP26 subfamilies QI Secondary metabolites biosynthesis, transport and catabolism ; Lipid transport and metabolism ;}	{PF04226:Transglycosylase associated protein PF00067:Cytochrome P450}
i1_LQ_PC3Stem_c21725/f1p0/1803	{Q9AXM6.1; RecName: Full=Taxane 10-beta-hydroxylase; AltName: Full=5-alpha-taxadienol-10-beta-hydroxylase; AltName: Full=Cytochrome P450 725A1}	{sp|Q9AXM6|T10H_TAXCU; Taxane 10-beta-hydroxylase OS=Taxus cuspidata GN=CYP725A1 PE=1 SV=1}	{At5g36110; KOG0157 Cytochrome P450 CYP4/CYP19/CYP26 subfamilies QI Secondary metabolites biosynthesis, transport and catabolism ; Lipid transport and metabolism ;}	{PF00067:Cytochrome P450}
i1_LQ_PC3Stem_c21751/f1p0/1523	{ERN19347.1; hypothetical protein AMTR_s00069p00107680 [Amborella trichopoda]}	{sp|Q7XU38|C87A3_ORYSJ; Cytochrome P450 87A3 OS=Oryza sativa subsp. japonica GN=CYP87A3 PE=2 SV=3}	{At1g12740; KOG0157 Cytochrome P450 CYP4/CYP19/CYP26 subfamilies QI Secondary metabolites biosynthesis, transport and catabolism ; Lipid transport and metabolism ;}	{PF00067:Cytochrome P450}
i1_LQ_PC3Stem_c21797/f1p7/1837	{JAT63235.1; Cytochrome P450 4F12 [Anthurium amnicola]}	{sp|Q9FVS9|C96AF_ARATH; Alkane hydroxylase MAH1 OS=Arabidopsis thaliana GN=CYP96A15 PE=2 SV=1}	{At3g14640; KOG0157 Cytochrome P450 CYP4/CYP19/CYP26 subfamilies QI Secondary metabolites biosynthesis, transport and catabolism ; Lipid transport and metabolism ;}	{PF00067:Cytochrome P450}
i1_LQ_PC3Stem_c21927/f1p3/1920	{Q9AXM6.1; RecName: Full=Taxane 10-beta-hydroxylase; AltName: Full=5-alpha-taxadienol-10-beta-hydroxylase; AltName: Full=Cytochrome P450 725A1}	{sp|Q9AXM6|T10H_TAXCU; Taxane 10-beta-hydroxylase OS=Taxus cuspidata GN=CYP725A1 PE=1 SV=1}	{At5g36110; KOG0157 Cytochrome P450 CYP4/CYP19/CYP26 subfamilies QI Secondary metabolites biosynthesis, transport and catabolism ; Lipid transport and metabolism ;}	{PF00067:Cytochrome P450}
i1_LQ_PC3Stem_c21944/f1p0/1769	{AHW42468.1; KO1 [Pinus tabuliformis]}	{sp|Q5Z5R4|C7016_ORYSJ; Ent-kaurene oxidase 2 OS=Oryza sativa subsp. japonica GN=CYP701A6 PE=1 SV=1}	{At5g25900; KOG0156 Cytochrome P450 CYP2 subfamily Q Secondary metabolites biosynthesis, transport and catabolism ;}	{PF00067:Cytochrome P450}
i1_LQ_PC3Stem_c22015/f1p0/1903	{XP_005644485.1; hypothetical protein COCSUDRAFT_58178 [Coccomyxa subellipsoidea C-169]}	{sp|O09158|CP3AP_MOUSE; Cytochrome P450 3A25 OS=Mus musculus GN=Cyp3a25 PE=1 SV=1}	{Hs4503231; KOG0158 Cytochrome P450 CYP3/CYP5/CYP6/CYP9 subfamilies Q Secondary metabolites biosynthesis, transport and catabolism ;}	{PF00067:Cytochrome P450}
i1_LQ_PC3Stem_c22113/f1p0/1889	{AHW42468.1; KO1 [Pinus tabuliformis]}	{sp|Q93ZB2|KO1_ARATH; Ent-kaurene oxidase, chloroplastic OS=Arabidopsis thaliana GN=KO PE=1 SV=2}	{At5g25900; KOG0156 Cytochrome P450 CYP2 subfamily Q Secondary metabolites biosynthesis, transport and catabolism ;}	{PF00067:Cytochrome P450}
i1_LQ_PC3Stem_c22209/f1p0/1893	{Q9AXM6.1; RecName: Full=Taxane 10-beta-hydroxylase; AltName: Full=5-alpha-taxadienol-10-beta-hydroxylase; AltName: Full=Cytochrome P450 725A1}	{sp|Q9AXM6|T10H_TAXCU; Taxane 10-beta-hydroxylase OS=Taxus cuspidata GN=CYP725A1 PE=1 SV=1}	{At2g42850; KOG0157 Cytochrome P450 CYP4/CYP19/CYP26 subfamilies QI Secondary metabolites biosynthesis, transport and catabolism ; Lipid transport and metabolism ;}	{PF02970:Tubulin binding cofactor A PF00067:Cytochrome P450}
i1_LQ_PC3Stem_c22307/f1p3/1884	{NA}	{sp|P08516|CP4AA_RAT; Cytochrome P450 4A10 OS=Rattus norvegicus GN=Cyp4a10 PE=1 SV=2}	{NA}	{PF00067:Cytochrome P450}
i1_LQ_PC3Stem_c22787/f1p1/1981	{Q9AXM6.1; RecName: Full=Taxane 10-beta-hydroxylase; AltName: Full=5-alpha-taxadienol-10-beta-hydroxylase; AltName: Full=Cytochrome P450 725A1}	{sp|Q9AXM6|T10H_TAXCU; Taxane 10-beta-hydroxylase OS=Taxus cuspidata GN=CYP725A1 PE=1 SV=1}	{At5g36140; KOG0157 Cytochrome P450 CYP4/CYP19/CYP26 subfamilies QI Secondary metabolites biosynthesis, transport and catabolism ; Lipid transport and metabolism ;}	{PF00067:Cytochrome P450}
i1_LQ_PC3Stem_c22954/f1p5/2068	{OMO87737.1; Cytochrome P450 [Corchorus capsularis]}	{sp|Q9SAA9|CP511_ARATH; Sterol 14-demethylase OS=Arabidopsis thaliana GN=CYP51G1 PE=1 SV=1}	{At1g11680; KOG0684 Cytochrome P450 Q Secondary metabolites biosynthesis, transport and catabolism ;}	{PF00067:Cytochrome P450 PF05902:4.1 protein C-terminal domain (CTD)}
i1_LQ_PC3Stem_c23066/f1p0/1736	{ABW86861.1; flavonoid 3'-hydroxylase [Ipomoea batatas]}	{sp|B8NYW9|FLUA_ASPFN; Cytochrome P450 monooxygenase AFLA_114810 OS=Aspergillus flavus (strain ATCC 200026 / FGSC A1120 / NRRL 3357 / JCM 12722 / SRRC 167) GN=AFLA_114810 PE=3 SV=1}	{CE13541; KOG0158 Cytochrome P450 CYP3/CYP5/CYP6/CYP9 subfamilies Q Secondary metabolites biosynthesis, transport and catabolism ;}	{PF00067:Cytochrome P450 PF00067:Cytochrome P450}
i1_LQ_PC3Stem_c23139/f1p3/1589	{AHW42468.1; KO1 [Pinus tabuliformis]}	{sp|Q93ZB2|KO1_ARATH; Ent-kaurene oxidase, chloroplastic OS=Arabidopsis thaliana GN=KO PE=1 SV=2}	{At5g25900; KOG0156 Cytochrome P450 CYP2 subfamily Q Secondary metabolites biosynthesis, transport and catabolism ;}	{NA}
i1_LQ_PC3Stem_c23370/f1p1/1915	{Q6WG30.2; RecName: Full=Taxadiene 5-alpha hydroxylase}	{sp|Q6WG30|T5H_TAXCU; Taxadiene 5-alpha hydroxylase OS=Taxus cuspidata PE=1 SV=2}	{At5g36110; KOG0157 Cytochrome P450 CYP4/CYP19/CYP26 subfamilies QI Secondary metabolites biosynthesis, transport and catabolism ; Lipid transport and metabolism ;}	{PF00067:Cytochrome P450}
i1_LQ_PC3Stem_c23373/f1p0/1722	{OAE32444.1; hypothetical protein AXG93_3218s1160 [Marchantia polymorpha subsp. polymorpha]}	{sp|Q50EK1|C16B1_PICSI; Cytochrome P450 716B1 OS=Picea sitchensis GN=CYP716B1 PE=2 SV=1}	{At5g36110; KOG0157 Cytochrome P450 CYP4/CYP19/CYP26 subfamilies QI Secondary metabolites biosynthesis, transport and catabolism ; Lipid transport and metabolism ;}	{PF00067:Cytochrome P450}
i1_LQ_PC3Stem_c23496/f1p20/1973	{BAK03594.1; predicted protein [Hordeum vulgare subsp. vulgare]}	{sp|Q9Y758|CP52M_DEBHN; Cytochrome P450 52A13 OS=Debaryomyces hansenii GN=CYP52A13 PE=2 SV=1}	{At5g02900; KOG0157 Cytochrome P450 CYP4/CYP19/CYP26 subfamilies QI Secondary metabolites biosynthesis, transport and catabolism ; Lipid transport and metabolism ;}	{NA}
i1_LQ_PC3Stem_c23603/f1p0/1972	{AKI33837.1; cytochrome P450 76AD1-like protein, partial [Alternanthera ficoidea]}	{sp|P17549|CP53_ASPNG; Benzoate 4-monooxygenase OS=Aspergillus niger GN=bphA PE=1 SV=1}	{Hs13435391; KOG0157 Cytochrome P450 CYP4/CYP19/CYP26 subfamilies QI Secondary metabolites biosynthesis, transport and catabolism ; Lipid transport and metabolism ;}	{PF00067:Cytochrome P450}
i1_LQ_PC3Stem_c23734/f1p2/2043	{AHW42468.1; KO1 [Pinus tabuliformis]}	{sp|Q5Z5R4|C7016_ORYSJ; Ent-kaurene oxidase 2 OS=Oryza sativa subsp. japonica GN=CYP701A6 PE=1 SV=1}	{At5g25900; KOG0156 Cytochrome P450 CYP2 subfamily Q Secondary metabolites biosynthesis, transport and catabolism ;}	{PF00067:Cytochrome P450}
i1_LQ_PC3Stem_c23772/f1p0/1900	{XP_002969633.1; hypothetical protein SELMODRAFT_170849 [Selaginella moellendorffii]}	{sp|Q9ZW95|C7352_ARATH; Cytokinin hydroxylase OS=Arabidopsis thaliana GN=CYP735A2 PE=1 SV=1}	{At5g38450; KOG0157 Cytochrome P450 CYP4/CYP19/CYP26 subfamilies QI Secondary metabolites biosynthesis, transport and catabolism ; Lipid transport and metabolism ;}	{PF07830:Protein serine/threonine phosphatase 2C, C-terminal domain PF00067:Cytochrome P450}
i1_LQ_PC3Stem_c23964/f1p0/1563	{AHW42468.1; KO1 [Pinus tabuliformis]}	{sp|Q93ZB2|KO1_ARATH; Ent-kaurene oxidase, chloroplastic OS=Arabidopsis thaliana GN=KO PE=1 SV=2}	{At5g25900; KOG0156 Cytochrome P450 CYP2 subfamily Q Secondary metabolites biosynthesis, transport and catabolism ;}	{PF00067:Cytochrome P450}
i1_LQ_PC3Stem_c23966/f1p3/1961	{AKH41021.1; cytochrome P450 CYP76AA21 [Thuja plicata]}	{sp|O64637|C76C2_ARATH; Cytochrome P450 76C2 OS=Arabidopsis thaliana GN=CYP76C2 PE=2 SV=1}	{At2g45570; KOG0156 Cytochrome P450 CYP2 subfamily Q Secondary metabolites biosynthesis, transport and catabolism ;}	{PF00067:Cytochrome P450}
i1_LQ_PC3Stem_c23974/f1p2/1898	{AHW42468.1; KO1 [Pinus tabuliformis]}	{sp|Q5Z5R4|C7016_ORYSJ; Ent-kaurene oxidase 2 OS=Oryza sativa subsp. japonica GN=CYP701A6 PE=1 SV=1}	{At5g25900; KOG0156 Cytochrome P450 CYP2 subfamily Q Secondary metabolites biosynthesis, transport and catabolism ;}	{NA}
i1_LQ_PC3Stem_c25763/f1p0/1734	{XP_010266363.1; PREDICTED: cytochrome P450 89A2-like [Nelumbo nucifera]}	{sp|P37123|C77A1_SOLME; Cytochrome P450 77A1 (Fragment) OS=Solanum melongena GN=CYP77A1 PE=2 SV=1}	{At1g64950; KOG0156 Cytochrome P450 CYP2 subfamily Q Secondary metabolites biosynthesis, transport and catabolism ;}	{PF00067:Cytochrome P450}
i1_LQ_PC3Stem_c26159/f1p2/1771	{ABK24537.1; unknown [Picea sitchensis]}	{sp|Q9SBQ9|F3PH_PETHY; Flavonoid 3'-monooxygenase OS=Petunia hybrida GN=CYP75B2 PE=2 SV=1}	{At5g07990; KOG0156 Cytochrome P450 CYP2 subfamily Q Secondary metabolites biosynthesis, transport and catabolism ;}	{PF00067:Cytochrome P450}
i1_LQ_PC3Stem_c26903/f1p0/1868	{ACN39836.1; unknown [Picea sitchensis]}	{sp|Q50EK4|C75A1_PINTA; Cytochrome P450 750A1 OS=Pinus taeda GN=CYP750A1 PE=2 SV=1}	{At5g06900; KOG0156 Cytochrome P450 CYP2 subfamily Q Secondary metabolites biosynthesis, transport and catabolism ;}	{PF00067:Cytochrome P450}
i1_LQ_PC3Stem_c2743/f1p3/1823	{AKH41024.1; cytochrome P450 CYP76AA24 [Thuja plicata]}	{sp|O64637|C76C2_ARATH; Cytochrome P450 76C2 OS=Arabidopsis thaliana GN=CYP76C2 PE=2 SV=1}	{At2g45570; KOG0156 Cytochrome P450 CYP2 subfamily Q Secondary metabolites biosynthesis, transport and catabolism ;}	{PF00067:Cytochrome P450}
i1_LQ_PC3Stem_c2965/f1p0/1949	{XP_010938845.1; PREDICTED: cytochrome P450 94B3-like [Elaeis guineensis]}	{sp|P98188|C94A2_VICSA; Cytochrome P450 94A2 OS=Vicia sativa GN=CYP94A2 PE=2 SV=1}	{At3g56630; KOG0157 Cytochrome P450 CYP4/CYP19/CYP26 subfamilies QI Secondary metabolites biosynthesis, transport and catabolism ; Lipid transport and metabolism ;}	{PF00067:Cytochrome P450}
i1_LQ_PC3Stem_c2997/f1p0/1881	{XP_009348169.1; PREDICTED: fumitremorgin C synthase-like [Pyrus x bretschneideri]}	{sp|G3Y416|YANC_ASPNA; Cytochrome P450 monooxygenase yanC OS=Aspergillus niger (strain ATCC 1015 / CBS 113.46 / FGSC A1144 / LSHB Ac4 / NCTC 3858a / NRRL 328 / USDA 3528.7) GN=yanC PE=1 SV=1}	{Hs4503199; KOG0156 Cytochrome P450 CYP2 subfamily Q Secondary metabolites biosynthesis, transport and catabolism ;}	{PF00067:Cytochrome P450 PF09061:Stirrup}
i1_LQ_PC3Stem_c3049/f1p8/1724	{KZV55297.1; hypothetical protein F511_06774 [Dorcoceras hygrometricum]}	{sp|Q9LZ31|C77A4_ARATH; Cytochrome P450 77A4 OS=Arabidopsis thaliana GN=CYP77A4 PE=2 SV=1}	{At5g04660; KOG0156 Cytochrome P450 CYP2 subfamily Q Secondary metabolites biosynthesis, transport and catabolism ;}	{PF00067:Cytochrome P450}
i1_LQ_PC3Stem_c3053/f1p0/1588	{AKH04259.1; putative hydroxylase [Taxus baccata]}	{sp|Q9SMP5|C94B3_ARATH; Cytochrome P450 94B3 OS=Arabidopsis thaliana GN=CYP94B3 PE=2 SV=1}	{At3g48520; KOG0157 Cytochrome P450 CYP4/CYP19/CYP26 subfamilies QI Secondary metabolites biosynthesis, transport and catabolism ; Lipid transport and metabolism ;}	{PF00067:Cytochrome P450}
i1_LQ_PC3Stem_c3065/f1p0/1790	{XP_006417157.1; hypothetical protein EUTSA_v10007422mg [Eutrema salsugineum]}	{sp|A1DA60|FTMC_NEOFI; Tryprostatin B 6-hydroxylase OS=Neosartorya fischeri (strain ATCC 1020 / DSM 3700 / CBS 544.65 / FGSC A1164 / JCM 1740 / NRRL 181 / WB 181) GN=ftmP450-1 PE=3 SV=1}	{At2g23180; KOG0157 Cytochrome P450 CYP4/CYP19/CYP26 subfamilies QI Secondary metabolites biosynthesis, transport and catabolism ; Lipid transport and metabolism ;}	{PF00067:Cytochrome P450}
i1_LQ_PC3Stem_c3092/f1p0/1869	{AAT28222.1; putative 97B2-like cytochrome P450 [Ginkgo biloba]}	{sp|Q43078|C97B1_PEA; Cytochrome P450 97B1, chloroplastic OS=Pisum sativum GN=CYP97B1 PE=2 SV=1}	{At4g15110; KOG0157 Cytochrome P450 CYP4/CYP19/CYP26 subfamilies QI Secondary metabolites biosynthesis, transport and catabolism ; Lipid transport and metabolism ;}	{PF00067:Cytochrome P450}
i1_LQ_PC3Stem_c3232/f1p1/1340	{XP_006858796.1; PREDICTED: isoflavone 3'-hydroxylase [Amborella trichopoda]}	{sp|Q9SZ46|C82C4_ARATH; Cytochrome P450 82C4 OS=Arabidopsis thaliana GN=CYP82C4 PE=2 SV=1}	{At4g31940; KOG0156 Cytochrome P450 CYP2 subfamily Q Secondary metabolites biosynthesis, transport and catabolism ;}	{PF00067:Cytochrome P450 PF00215:Orotidine 5'-phosphate decarboxylase / HUMPS family}
i1_LQ_PC3Stem_c3346/f1p0/1461	{AIK01725.1; CYP720B2 [Pinus banksiana]}	{sp|Q50EK5|C72B2_PINTA; Cytochrome P450 720B2 OS=Pinus taeda GN=CYP720B2 PE=2 SV=1}	{At1g73340; KOG0157 Cytochrome P450 CYP4/CYP19/CYP26 subfamilies QI Secondary metabolites biosynthesis, transport and catabolism ; Lipid transport and metabolism ;}	{PF00067:Cytochrome P450}
i1_LQ_PC3Stem_c3800/f1p0/1793	{XP_017699608.1; PREDICTED: cytochrome P450 89A2-like isoform X2 [Phoenix dactylifera]}	{sp|P37123|C77A1_SOLME; Cytochrome P450 77A1 (Fragment) OS=Solanum melongena GN=CYP77A1 PE=2 SV=1}	{At5g04660; KOG0156 Cytochrome P450 CYP2 subfamily Q Secondary metabolites biosynthesis, transport and catabolism ;}	{PF13939:Toxin TisB, type I toxin-antitoxin system PF00067:Cytochrome P450}
i1_LQ_PC3Stem_c4022/f1p0/1955	{ACN40389.1; unknown [Picea sitchensis]}	{sp|Q50EK4|C75A1_PINTA; Cytochrome P450 750A1 OS=Pinus taeda GN=CYP750A1 PE=2 SV=1}	{At5g06900; KOG0156 Cytochrome P450 CYP2 subfamily Q Secondary metabolites biosynthesis, transport and catabolism ;}	{PF00067:Cytochrome P450}
i1_LQ_PC3Stem_c4104/f1p2/1967	{ACN40859.1; unknown [Picea sitchensis]}	{sp|Q50EK4|C75A1_PINTA; Cytochrome P450 750A1 OS=Pinus taeda GN=CYP750A1 PE=2 SV=1}	{At2g45560; KOG0156 Cytochrome P450 CYP2 subfamily Q Secondary metabolites biosynthesis, transport and catabolism ;}	{PF00067:Cytochrome P450}
i1_LQ_PC3Stem_c4135/f1p3/1773	{ABR16435.1; unknown [Picea sitchensis]}	{sp|O49858|C82A3_SOYBN; Cytochrome P450 82A3 OS=Glycine max GN=CYP82A3 PE=2 SV=1}	{At4g31940; KOG0156 Cytochrome P450 CYP2 subfamily Q Secondary metabolites biosynthesis, transport and catabolism ;}	{PF00067:Cytochrome P450}
i1_LQ_PC3Stem_c4240/f1p1/1680	{XP_005643724.1; cytochrome P450 [Coccomyxa subellipsoidea C-169]}	{sp|Q12612|TRI4_FUSSP; Trichodiene oxygenase OS=Fusarium sporotrichioides GN=TRI4 PE=3 SV=1}	{CE08839; KOG0156 Cytochrome P450 CYP2 subfamily Q Secondary metabolites biosynthesis, transport and catabolism ;}	{PF00067:Cytochrome P450}
i1_LQ_PC3Stem_c4313/f1p0/1695	{XP_010934782.1; PREDICTED: cytokinin hydroxylase [Elaeis guineensis]}	{sp|Q2QYH7|C14C2_ORYSJ; Cytochrome P450 714C2 OS=Oryza sativa subsp. japonica GN=CYP714C2 PE=2 SV=1}	{At5g38450; KOG0157 Cytochrome P450 CYP4/CYP19/CYP26 subfamilies QI Secondary metabolites biosynthesis, transport and catabolism ; Lipid transport and metabolism ;}	{PF00067:Cytochrome P450}
i1_LQ_PC3Stem_c4316/f1p4/1877	{OAE32444.1; hypothetical protein AXG93_3218s1160 [Marchantia polymorpha subsp. polymorpha]}	{sp|Q50EK1|C16B1_PICSI; Cytochrome P450 716B1 OS=Picea sitchensis GN=CYP716B1 PE=2 SV=1}	{At2g42850; KOG0157 Cytochrome P450 CYP4/CYP19/CYP26 subfamilies QI Secondary metabolites biosynthesis, transport and catabolism ; Lipid transport and metabolism ;}	{PF00067:Cytochrome P450}
i1_LQ_PC3Stem_c4374/f1p0/1849	{AFD32421.1; 5-alpha-hydroxylase [Taxus x media]}	{sp|Q6WG30|T5H_TAXCU; Taxadiene 5-alpha hydroxylase OS=Taxus cuspidata PE=1 SV=2}	{At2g42850; KOG0157 Cytochrome P450 CYP4/CYP19/CYP26 subfamilies QI Secondary metabolites biosynthesis, transport and catabolism ; Lipid transport and metabolism ;}	{PF00067:Cytochrome P450}
i1_LQ_PC3Stem_c4531/f1p1/1811	{ABK24537.1; unknown [Picea sitchensis]}	{sp|Q9SBQ9|F3PH_PETHY; Flavonoid 3'-monooxygenase OS=Petunia hybrida GN=CYP75B2 PE=2 SV=1}	{At5g07990; KOG0156 Cytochrome P450 CYP2 subfamily Q Secondary metabolites biosynthesis, transport and catabolism ;}	{PF00067:Cytochrome P450}
i1_LQ_PC3Stem_c4610/f2p6/1667	{AIK01730.1; CYP720B2 [Pinus contorta]}	{sp|Q50EK5|C72B2_PINTA; Cytochrome P450 720B2 OS=Pinus taeda GN=CYP720B2 PE=2 SV=1}	{At1g73340; KOG0157 Cytochrome P450 CYP4/CYP19/CYP26 subfamilies QI Secondary metabolites biosynthesis, transport and catabolism ; Lipid transport and metabolism ;}	{PF00067:Cytochrome P450}
i1_LQ_PC3Stem_c4631/f1p0/1579	{Q9AXM6.1; RecName: Full=Taxane 10-beta-hydroxylase; AltName: Full=5-alpha-taxadienol-10-beta-hydroxylase; AltName: Full=Cytochrome P450 725A1}	{sp|Q9AXM6|T10H_TAXCU; Taxane 10-beta-hydroxylase OS=Taxus cuspidata GN=CYP725A1 PE=1 SV=1}	{At2g42850; KOG0157 Cytochrome P450 CYP4/CYP19/CYP26 subfamilies QI Secondary metabolites biosynthesis, transport and catabolism ; Lipid transport and metabolism ;}	{PF00067:Cytochrome P450 PF00067:Cytochrome P450}
i1_LQ_PC3Stem_c4695/f1p1/1899	{ABK24537.1; unknown [Picea sitchensis]}	{sp|Q9SBQ9|F3PH_PETHY; Flavonoid 3'-monooxygenase OS=Petunia hybrida GN=CYP75B2 PE=2 SV=1}	{At5g07990; KOG0156 Cytochrome P450 CYP2 subfamily Q Secondary metabolites biosynthesis, transport and catabolism ;}	{PF00067:Cytochrome P450}
i1_LQ_PC3Stem_c4724/f2p0/1814	{ABK26932.1; unknown [Picea sitchensis]}	{sp|Q69F95|C85A_PHAVU; Cytochrome P450 85A OS=Phaseolus vulgaris GN=BA13 PE=3 SV=2}	{At5g38970; KOG0157 Cytochrome P450 CYP4/CYP19/CYP26 subfamilies QI Secondary metabolites biosynthesis, transport and catabolism ; Lipid transport and metabolism ;}	{PF00067:Cytochrome P450}
i1_LQ_PC3Stem_c5440/f1p2/1723	{ABK25130.1; unknown [Picea sitchensis]}	{sp|B9X287|C7346_ORYSJ; Cytochrome P450 734A6 OS=Oryza sativa subsp. japonica GN=CYP734A6 PE=2 SV=1}	{At2g26710; KOG0157 Cytochrome P450 CYP4/CYP19/CYP26 subfamilies QI Secondary metabolites biosynthesis, transport and catabolism ; Lipid transport and metabolism ;}	{PF00067:Cytochrome P450}
i1_LQ_PC3Stem_c5614/f1p1/1996	{XP_005645205.1; cytochrome P450 [Coccomyxa subellipsoidea C-169]}	{sp|Q9DBW0|CP4V2_MOUSE; Cytochrome P450 4V2 OS=Mus musculus GN=Cyp4v2 PE=1 SV=1}	{Hs6005737; KOG0157 Cytochrome P450 CYP4/CYP19/CYP26 subfamilies QI Secondary metabolites biosynthesis, transport and catabolism ; Lipid transport and metabolism ;}	{PF00067:Cytochrome P450}
i1_LQ_PC3Stem_c6079/f1p0/1879	{AKH41025.1; cytochrome P450 CYP76AA25 [Thuja plicata]}	{sp|D1MI46|C76BA_SWEMU; Geraniol 8-hydroxylase OS=Swertia mussotii GN=CYP76B10 PE=1 SV=1}	{At2g45560; KOG0156 Cytochrome P450 CYP2 subfamily Q Secondary metabolites biosynthesis, transport and catabolism ;}	{PF00067:Cytochrome P450}
i1_LQ_PC3Stem_c6202/f1p8/1464	{Q9AXM6.1; RecName: Full=Taxane 10-beta-hydroxylase; AltName: Full=5-alpha-taxadienol-10-beta-hydroxylase; AltName: Full=Cytochrome P450 725A1}	{sp|Q9AXM6|T10H_TAXCU; Taxane 10-beta-hydroxylase OS=Taxus cuspidata GN=CYP725A1 PE=1 SV=1}	{At2g42850; KOG0157 Cytochrome P450 CYP4/CYP19/CYP26 subfamilies QI Secondary metabolites biosynthesis, transport and catabolism ; Lipid transport and metabolism ;}	{PF00067:Cytochrome P450}
i1_LQ_PC3Stem_c6220/f1p0/1889	{KVH91908.1; cytochrome P450 [Cynara cardunculus var. scolymus]}	{sp|Q12732|AFLG_ASPPU; Averantin hydroxylase OS=Aspergillus parasiticus (strain ATCC 56775 / NRRL 5862 / SRRC 143 / SU-1) GN=aflG PE=1 SV=2}	{Hs4503205; KOG0159 Cytochrome P450 CYP11/CYP12/CYP24/CYP27 subfamilies Q Secondary metabolites biosynthesis, transport and catabolism ;}	{PF00067:Cytochrome P450 PF08651:DASH complex subunit Duo1}
i1_LQ_PC3Stem_c6295/f1p0/1942	{ACN41008.1; unknown [Picea sitchensis]}	{sp|Q9C788|C70B1_ARATH; Cytochrome P450 704B1 OS=Arabidopsis thaliana GN=CYP704B1 PE=1 SV=1}	{At1g69500; KOG0157 Cytochrome P450 CYP4/CYP19/CYP26 subfamilies QI Secondary metabolites biosynthesis, transport and catabolism ; Lipid transport and metabolism ;}	{PF00067:Cytochrome P450}
i1_LQ_PC3Stem_c6372/f1p0/1931	{JAT46379.1; Cytochrome P450 3A21 [Anthurium amnicola]}	{sp|P38364|PID6_FUSSO; Pisatin demethylase OS=Fusarium solani subsp. pisi GN=PDA6-1 PE=3 SV=1}	{CE01655; KOG0158 Cytochrome P450 CYP3/CYP5/CYP6/CYP9 subfamilies Q Secondary metabolites biosynthesis, transport and catabolism ;}	{PF00067:Cytochrome P450}
i1_LQ_PC3Stem_c6404/f1p28/1735	{ABK25130.1; unknown [Picea sitchensis]}	{sp|O48786|C734A_ARATH; Cytochrome P450 734A1 OS=Arabidopsis thaliana GN=CYP734A1 PE=2 SV=1}	{At2g26710; KOG0157 Cytochrome P450 CYP4/CYP19/CYP26 subfamilies QI Secondary metabolites biosynthesis, transport and catabolism ; Lipid transport and metabolism ;}	{PF00067:Cytochrome P450}
i1_LQ_PC3Stem_c6524/f1p0/1753	{OAY45663.1; hypothetical protein MANES_07G081100 [Manihot esculenta]}	{sp|Q949P1|ABAH1_ARATH; Abscisic acid 8'-hydroxylase 1 OS=Arabidopsis thaliana GN=CYP707A1 PE=2 SV=1}	{At5g45340; KOG0157 Cytochrome P450 CYP4/CYP19/CYP26 subfamilies QI Secondary metabolites biosynthesis, transport and catabolism ; Lipid transport and metabolism ;}	{PF00067:Cytochrome P450}
i1_LQ_PC3Stem_c6588/f1p3/1837	{AKH04261.1; putative hydroxylase [Taxus baccata]}	{sp|Q50EK0|C16B2_PICSI; Cytochrome P450 716B2 OS=Picea sitchensis GN=CYP716B2 PE=2 SV=1}	{At5g36110; KOG0157 Cytochrome P450 CYP4/CYP19/CYP26 subfamilies QI Secondary metabolites biosynthesis, transport and catabolism ; Lipid transport and metabolism ;}	{PF00067:Cytochrome P450}
i1_LQ_PC3Stem_c6792/f1p0/1786	{AHW42468.1; KO1 [Pinus tabuliformis]}	{sp|Q5Z5R4|C7016_ORYSJ; Ent-kaurene oxidase 2 OS=Oryza sativa subsp. japonica GN=CYP701A6 PE=1 SV=1}	{At5g25900; KOG0156 Cytochrome P450 CYP2 subfamily Q Secondary metabolites biosynthesis, transport and catabolism ;}	{PF00067:Cytochrome P450}
i1_LQ_PC3Stem_c6812/f1p0/1442	{XP_004308080.1; PREDICTED: cytokinin hydroxylase-like [Fragaria vesca subsp. vesca]}	{sp|Q6NKZ8|C14A2_ARATH; Cytochrome P450 714A2 OS=Arabidopsis thaliana GN=CYP714A2 PE=2 SV=1}	{At5g52400; KOG0157 Cytochrome P450 CYP4/CYP19/CYP26 subfamilies QI Secondary metabolites biosynthesis, transport and catabolism ; Lipid transport and metabolism ;}	{PF00067:Cytochrome P450}
i1_LQ_PC3Stem_c6906/f1p0/1885	{XP_010526705.1; PREDICTED: cytochrome P450 81D11-like [Tarenaya hassleriana]}	{sp|Q4WB01|PSOD_ASPFU; Cytochrome P450 monooxygenase psoD OS=Neosartorya fumigata (strain ATCC MYA-4609 / Af293 / CBS 101355 / FGSC A1100) GN=psoD PE=1 SV=2}	{At2g23220; KOG0156 Cytochrome P450 CYP2 subfamily Q Secondary metabolites biosynthesis, transport and catabolism ;}	{PF00067:Cytochrome P450}
i1_LQ_PC3Stem_c7054/f1p0/2192	{ACN40653.1; unknown [Picea sitchensis]}	{sp|Q50EK4|C75A1_PINTA; Cytochrome P450 750A1 OS=Pinus taeda GN=CYP750A1 PE=2 SV=1}	{At5g07990; KOG0156 Cytochrome P450 CYP2 subfamily Q Secondary metabolites biosynthesis, transport and catabolism ;}	{PF00067:Cytochrome P450}
i1_LQ_PC3Stem_c7084/f1p0/1972	{AKH04264.1; putative hydroxylase [Taxus baccata]}	{sp|Q50EK0|C16B2_PICSI; Cytochrome P450 716B2 OS=Picea sitchensis GN=CYP716B2 PE=2 SV=1}	{At5g36110; KOG0157 Cytochrome P450 CYP4/CYP19/CYP26 subfamilies QI Secondary metabolites biosynthesis, transport and catabolism ; Lipid transport and metabolism ;}	{PF00067:Cytochrome P450}
i1_LQ_PC3Stem_c7191/f1p3/1803	{AKH41019.1; (+)-sabinene-3-hydroxylase [Thuja plicata]}	{sp|Q50EK4|C75A1_PINTA; Cytochrome P450 750A1 OS=Pinus taeda GN=CYP750A1 PE=2 SV=1}	{At2g45550; KOG0156 Cytochrome P450 CYP2 subfamily Q Secondary metabolites biosynthesis, transport and catabolism ;}	{PF00067:Cytochrome P450}
i1_LQ_PC3Stem_c7235/f1p0/1709	{NA}	{sp|Q64481|CP3AG_MOUSE; Cytochrome P450 3A16 OS=Mus musculus GN=Cyp3a16 PE=2 SV=2}	{7304034; KOG0158 Cytochrome P450 CYP3/CYP5/CYP6/CYP9 subfamilies Q Secondary metabolites biosynthesis, transport and catabolism ;}	{NA}
i1_LQ_PC3Stem_c7352/f1p0/1801	{XP_005649101.1; cytochrome P450 [Coccomyxa subellipsoidea C-169]}	{sp|S0DPM1|APF7_GIBF5; Cytochrome P450 monooxygenase apf7 OS=Gibberella fujikuroi (strain CBS 195.34 / IMI 58289 / NRRL A-6831) GN=apf7 PE=1 SV=1}	{7292739; KOG0157 Cytochrome P450 CYP4/CYP19/CYP26 subfamilies QI Secondary metabolites biosynthesis, transport and catabolism ; Lipid transport and metabolism ;}	{PF00067:Cytochrome P450}
i1_LQ_PC3Stem_c7994/f1p3/1912	{Q50EK5.1; RecName: Full=Cytochrome P450 720B2; AltName: Full=Cytochrome P450 CYPB [Pinus taeda]}	{sp|Q50EK5|C72B2_PINTA; Cytochrome P450 720B2 OS=Pinus taeda GN=CYP720B2 PE=2 SV=1}	{At1g73340; KOG0157 Cytochrome P450 CYP4/CYP19/CYP26 subfamilies QI Secondary metabolites biosynthesis, transport and catabolism ; Lipid transport and metabolism ;}	{PF00067:Cytochrome P450}
i1_LQ_PC3Stem_c8066/f1p3/1654	{AKH41019.1; (+)-sabinene-3-hydroxylase [Thuja plicata]}	{sp|Q50EK4|C75A1_PINTA; Cytochrome P450 750A1 OS=Pinus taeda GN=CYP750A1 PE=2 SV=1}	{At5g07990; KOG0156 Cytochrome P450 CYP2 subfamily Q Secondary metabolites biosynthesis, transport and catabolism ;}	{PF00067:Cytochrome P450}
i1_LQ_PC3Stem_c8068/f1p1/1944	{BAK03594.1; predicted protein [Hordeum vulgare subsp. vulgare]}	{sp|D4AY62|A1131_ARTBC; Cytochrome P450 ARB_01131 OS=Arthroderma benhamiae (strain ATCC MYA-4681 / CBS 112371) GN=ARB_01131 PE=3 SV=1}	{At4g39490; KOG0157 Cytochrome P450 CYP4/CYP19/CYP26 subfamilies QI Secondary metabolites biosynthesis, transport and catabolism ; Lipid transport and metabolism ;}	{PF00067:Cytochrome P450}
i1_LQ_PC3Stem_c8184/f1p3/1988	{XP_006358810.2; PREDICTED: cytochrome P450 83B1-like [Solanum tuberosum]}	{sp|Q4WB01|PSOD_ASPFU; Cytochrome P450 monooxygenase psoD OS=Neosartorya fumigata (strain ATCC MYA-4609 / Af293 / CBS 101355 / FGSC A1100) GN=psoD PE=1 SV=2}	{Hs4503201; KOG0156 Cytochrome P450 CYP2 subfamily Q Secondary metabolites biosynthesis, transport and catabolism ;}	{PF00067:Cytochrome P450}
i1_LQ_PC3Stem_c8325/f1p0/1673	{AKH41019.1; (+)-sabinene-3-hydroxylase [Thuja plicata]}	{sp|Q50EK4|C75A1_PINTA; Cytochrome P450 750A1 OS=Pinus taeda GN=CYP750A1 PE=2 SV=1}	{At5g07990; KOG0156 Cytochrome P450 CYP2 subfamily Q Secondary metabolites biosynthesis, transport and catabolism ;}	{PF00067:Cytochrome P450}
i1_LQ_PC3Stem_c8476/f1p0/1779	{KCW68807.1; hypothetical protein EUGRSUZ_F02406 [Eucalyptus grandis]}	{sp|Q12608|STCB_EMENI; Probable sterigmatocystin biosynthesis P450 monooxygenase STCB OS=Emericella nidulans (strain FGSC A4 / ATCC 38163 / CBS 112.46 / NRRL 194 / M139) GN=stcB PE=3 SV=2}	{At5g10600; KOG0156 Cytochrome P450 CYP2 subfamily Q Secondary metabolites biosynthesis, transport and catabolism ;}	{PF00067:Cytochrome P450}
i1_LQ_PC3Stem_c8502/f1p7/1846	{XP_010267084.1; PREDICTED: (S)-canadine synthase-like [Nelumbo nucifera]}	{sp|Q948Y1|C719A_COPJA; (S)-canadine synthase OS=Coptis japonica GN=CYP719A1 PE=1 SV=1}	{At5g04660; KOG0156 Cytochrome P450 CYP2 subfamily Q Secondary metabolites biosynthesis, transport and catabolism ;}	{PF00067:Cytochrome P450}
i1_LQ_PC3Stem_c8696/f1p6/1875	{AHW42468.1; KO1 [Pinus tabuliformis]}	{sp|Q5Z5R4|C7016_ORYSJ; Ent-kaurene oxidase 2 OS=Oryza sativa subsp. japonica GN=CYP701A6 PE=1 SV=1}	{At5g25900; KOG0156 Cytochrome P450 CYP2 subfamily Q Secondary metabolites biosynthesis, transport and catabolism ;}	{PF00067:Cytochrome P450}
i1_LQ_PC3Stem_c8735/f1p2/1689	{XP_006367415.1; PREDICTED: cytochrome P450 81E8-like [Solanum tuberosum]}	{sp|A0A097ZPE4|ANDK_EMEVA; Cytochrome P450 monooxygenase andK OS=Emericella variicolor GN=andK PE=1 SV=1}	{At5g57220; KOG0156 Cytochrome P450 CYP2 subfamily Q Secondary metabolites biosynthesis, transport and catabolism ;}	{PF00067:Cytochrome P450}
i1_LQ_PC3Stem_c8792/f1p0/1836	{JAT53504.1; Cytochrome P450 3A24, partial [Anthurium amnicola]}	{sp|P51871|CP4F6_RAT; Cytochrome P450 4F6 OS=Rattus norvegicus GN=Cyp4f6 PE=2 SV=1}	{At1g67110; KOG0157 Cytochrome P450 CYP4/CYP19/CYP26 subfamilies QI Secondary metabolites biosynthesis, transport and catabolism ; Lipid transport and metabolism ;}	{PF00067:Cytochrome P450}
i1_LQ_PC3Stem_c9197/f1p6/1926	{ADE76383.1; unknown [Picea sitchensis]}	{sp|Q50EK4|C75A1_PINTA; Cytochrome P450 750A1 OS=Pinus taeda GN=CYP750A1 PE=2 SV=1}	{At4g36220; KOG0156 Cytochrome P450 CYP2 subfamily Q Secondary metabolites biosynthesis, transport and catabolism ;}	{PF00067:Cytochrome P450}
i1_LQ_PC3Stem_c9207/f1p0/1810	{AHW42468.1; KO1 [Pinus tabuliformis]}	{sp|Q5Z5R4|C7016_ORYSJ; Ent-kaurene oxidase 2 OS=Oryza sativa subsp. japonica GN=CYP701A6 PE=1 SV=1}	{At5g25900; KOG0156 Cytochrome P450 CYP2 subfamily Q Secondary metabolites biosynthesis, transport and catabolism ;}	{PF00067:Cytochrome P450}
i1_LQ_PC3Stem_c9287/f1p4/1919	{ABK25352.1; unknown [Picea sitchensis]}	{sp|Q9SBQ9|F3PH_PETHY; Flavonoid 3'-monooxygenase OS=Petunia hybrida GN=CYP75B2 PE=2 SV=1}	{At5g07990; KOG0156 Cytochrome P450 CYP2 subfamily Q Secondary metabolites biosynthesis, transport and catabolism ;}	{PF00067:Cytochrome P450}
i1_LQ_PC3Stem_c9699/f1p2/1830	{BAK03594.1; predicted protein [Hordeum vulgare subsp. vulgare]}	{sp|P30607|CP52B_CANTR; Cytochrome P450 52A2 OS=Candida tropicalis GN=CYP52A2 PE=1 SV=1}	{At5g63450; KOG0157 Cytochrome P450 CYP4/CYP19/CYP26 subfamilies QI Secondary metabolites biosynthesis, transport and catabolism ; Lipid transport and metabolism ;}	{PF00067:Cytochrome P450}
i1_LQ_PC3Stem_c9727/f1p0/1563	{AFD32419.1; 10-beta-hydroxylase [Taxus x media]}	{sp|Q9AXM6|T10H_TAXCU; Taxane 10-beta-hydroxylase OS=Taxus cuspidata GN=CYP725A1 PE=1 SV=1}	{At5g36110; KOG0157 Cytochrome P450 CYP4/CYP19/CYP26 subfamilies QI Secondary metabolites biosynthesis, transport and catabolism ; Lipid transport and metabolism ;}	{PF00067:Cytochrome P450}
i1_LQ_PC3Stem_c9741/f1p0/1812	{AHW42468.1; KO1 [Pinus tabuliformis]}	{sp|Q5Z5R4|C7016_ORYSJ; Ent-kaurene oxidase 2 OS=Oryza sativa subsp. japonica GN=CYP701A6 PE=1 SV=1}	{At5g25900; KOG0156 Cytochrome P450 CYP2 subfamily Q Secondary metabolites biosynthesis, transport and catabolism ;}	{PF00067:Cytochrome P450}
i1_LQ_PC3Stem_c9743/f1p0/1826	{ACN39836.1; unknown [Picea sitchensis]}	{sp|Q50EK4|C75A1_PINTA; Cytochrome P450 750A1 OS=Pinus taeda GN=CYP750A1 PE=2 SV=1}	{At5g07990; KOG0156 Cytochrome P450 CYP2 subfamily Q Secondary metabolites biosynthesis, transport and catabolism ;}	{PF00067:Cytochrome P450 PF00745:Glutamyl-tRNAGlu reductase, dimerisation domain}
i2_HQ_PC3Stem_c10265/f2p2/2431	{OAE32444.1; hypothetical protein AXG93_3218s1160 [Marchantia polymorpha subsp. polymorpha]}	{sp|Q50EK1|C16B1_PICSI; Cytochrome P450 716B1 OS=Picea sitchensis GN=CYP716B1 PE=2 SV=1}	{At2g42850; KOG0157 Cytochrome P450 CYP4/CYP19/CYP26 subfamilies QI Secondary metabolites biosynthesis, transport and catabolism ; Lipid transport and metabolism ;}	{PF00067:Cytochrome P450}
i2_HQ_PC3Stem_c17268/f2p0/2212	{JAT53504.1; Cytochrome P450 3A24, partial [Anthurium amnicola]}	{sp|Q9ZW95|C7352_ARATH; Cytokinin hydroxylase OS=Arabidopsis thaliana GN=CYP735A2 PE=1 SV=1}	{At1g67110; KOG0157 Cytochrome P450 CYP4/CYP19/CYP26 subfamilies QI Secondary metabolites biosynthesis, transport and catabolism ; Lipid transport and metabolism ;}	{PF00067:Cytochrome P450}
i2_HQ_PC3Stem_c26844/f2p0/2079	{EAZ04922.1; hypothetical protein OsI_27101 [Oryza sativa Indica Group]}	{sp|Q60991|CP7B1_MOUSE; 25-hydroxycholesterol 7-alpha-hydroxylase OS=Mus musculus GN=Cyp7b1 PE=1 SV=2}	{Hs4503245; KOG0684 Cytochrome P450 Q Secondary metabolites biosynthesis, transport and catabolism ;}	{PF00067:Cytochrome P450}
i2_HQ_PC3Stem_c30680/f4p2/2341	{KNA03222.1; hypothetical protein SOVF_211270 [Spinacia oleracea]}	{sp|P48417|CP74_LINUS; Allene oxide synthase, chloroplastic OS=Linum usitatissimum GN=CYP74A PE=1 SV=1}	{NA}	{PF00067:Cytochrome P450}
i2_HQ_PC3Stem_c3078/f2p1/2292	{OAE20665.1; hypothetical protein AXG93_154s1390 [Marchantia polymorpha subsp. polymorpha]}	{sp|O81117|C94A1_VICSA; Cytochrome P450 94A1 OS=Vicia sativa GN=CYP94A1 PE=2 SV=2}	{NA}	{NA}
i2_HQ_PC3Stem_c43613/f14p3/2054	{AFX98060.1; p-coumarate 3-hydroxylase [Cunninghamia lanceolata]}	{sp|O48922|C98A2_SOYBN; Cytochrome P450 98A2 OS=Glycine max GN=CYP98A2 PE=2 SV=1}	{At2g40890; KOG0156 Cytochrome P450 CYP2 subfamily Q Secondary metabolites biosynthesis, transport and catabolism ;}	{PF00067:Cytochrome P450}
i2_HQ_PC3Stem_c58210/f6p1/2141	{ABK25130.1; unknown [Picea sitchensis]}	{sp|H2DH17|C7A22_PANGI; Cytochrome P450 CYP749A22 OS=Panax ginseng PE=2 SV=1}	{At2g26710; KOG0157 Cytochrome P450 CYP4/CYP19/CYP26 subfamilies QI Secondary metabolites biosynthesis, transport and catabolism ; Lipid transport and metabolism ;}	{PF00067:Cytochrome P450}
i2_HQ_PC3Stem_c58445/f2p0/2131	{XP_002321921.1; hypothetical protein POPTR_0015s13020g [Populus trichocarpa]}	{sp|Q2QYH7|C14C2_ORYSJ; Cytochrome P450 714C2 OS=Oryza sativa subsp. japonica GN=CYP714C2 PE=2 SV=1}	{At5g52400; KOG0157 Cytochrome P450 CYP4/CYP19/CYP26 subfamilies QI Secondary metabolites biosynthesis, transport and catabolism ; Lipid transport and metabolism ;}	{PF00067:Cytochrome P450}
i2_HQ_PC3Stem_c59187/f2p3/2061	{ADE76383.1; unknown [Picea sitchensis]}	{sp|Q50EK4|C75A1_PINTA; Cytochrome P450 750A1 OS=Pinus taeda GN=CYP750A1 PE=2 SV=1}	{At5g07990; KOG0156 Cytochrome P450 CYP2 subfamily Q Secondary metabolites biosynthesis, transport and catabolism ;}	{PF00067:Cytochrome P450}
i2_HQ_PC3Stem_c65543/f7p10/2088	{AAS49032.1; 5-alpha-taxadienol-10-beta-hydroxylase [Taxus x media]}	{sp|Q9AXM6|T10H_TAXCU; Taxane 10-beta-hydroxylase OS=Taxus cuspidata GN=CYP725A1 PE=1 SV=1}	{At5g36110; KOG0157 Cytochrome P450 CYP4/CYP19/CYP26 subfamilies QI Secondary metabolites biosynthesis, transport and catabolism ; Lipid transport and metabolism ;}	{PF00067:Cytochrome P450}
i2_LQ_PC3Stem_c10674/f1p1/2436	{ABK25130.1; unknown [Picea sitchensis]}	{sp|O48786|C734A_ARATH; Cytochrome P450 734A1 OS=Arabidopsis thaliana GN=CYP734A1 PE=2 SV=1}	{At2g26710; KOG0157 Cytochrome P450 CYP4/CYP19/CYP26 subfamilies QI Secondary metabolites biosynthesis, transport and catabolism ; Lipid transport and metabolism ;}	{PF00067:Cytochrome P450}
i2_LQ_PC3Stem_c10705/f1p2/2438	{XP_016470868.1; PREDICTED: premnaspirodiene oxygenase [Nicotiana tabacum]}	{sp|Q50EK4|C75A1_PINTA; Cytochrome P450 750A1 OS=Pinus taeda GN=CYP750A1 PE=2 SV=1}	{At2g45550; KOG0156 Cytochrome P450 CYP2 subfamily Q Secondary metabolites biosynthesis, transport and catabolism ;}	{PF00067:Cytochrome P450}
i2_LQ_PC3Stem_c10759/f1p1/2209	{AHF49536.1; CYP450 716-like protein (mitochondrion) [Ginkgo biloba]}	{sp|Q50EK1|C16B1_PICSI; Cytochrome P450 716B1 OS=Picea sitchensis GN=CYP716B1 PE=2 SV=1}	{At5g36110; KOG0157 Cytochrome P450 CYP4/CYP19/CYP26 subfamilies QI Secondary metabolites biosynthesis, transport and catabolism ; Lipid transport and metabolism ;}	{PF00067:Cytochrome P450}
i2_LQ_PC3Stem_c11832/f1p0/2365	{XP_007146429.1; hypothetical protein PHAVU_006G039800g [Phaseolus vulgaris]}	{sp|Q6F5E4|P4501_PLEBE; Cytochrome P450 monooxygenase 1 OS=Pleospora betae GN=PbP450-1 PE=1 SV=1}	{Hs4503211; KOG0159 Cytochrome P450 CYP11/CYP12/CYP24/CYP27 subfamilies Q Secondary metabolites biosynthesis, transport and catabolism ;}	{NA}
i2_LQ_PC3Stem_c12438/f1p0/2803	{XP_002958826.1; hypothetical protein VOLCADRAFT_100143 [Volvox carteri f. nagariensis]}	{sp|Q93VK5|LUT5_ARATH; Protein LUTEIN DEFICIENT 5, chloroplastic OS=Arabidopsis thaliana GN=CYP97A3 PE=1 SV=1}	{At1g31800; KOG0157 Cytochrome P450 CYP4/CYP19/CYP26 subfamilies QI Secondary metabolites biosynthesis, transport and catabolism ; Lipid transport and metabolism ;}	{PF00067:Cytochrome P450}
i2_LQ_PC3Stem_c12614/f1p0/2908	{BAK03594.1; predicted protein [Hordeum vulgare subsp. vulgare]}	{sp|Q5BBI7|MON1_EMENI; Vacuolar fusion protein mon1 OS=Emericella nidulans (strain FGSC A4 / ATCC 38163 / CBS 112.46 / NRRL 194 / M139) GN=mon1 PE=3 SV=1}	{At3g56630; KOG0157 Cytochrome P450 CYP4/CYP19/CYP26 subfamilies QI Secondary metabolites biosynthesis, transport and catabolism ; Lipid transport and metabolism ;}	{PF00067:Cytochrome P450}
i2_LQ_PC3Stem_c12924/f1p0/2926	{XP_005648484.1; cytochrome P450 [Coccomyxa subellipsoidea C-169]}	{sp|Q59990|CP120_SYNY3; Putative cytochrome P450 120 OS=Synechocystis sp. (strain PCC 6803 / Kazusa) GN=cyp120 PE=1 SV=1}	{Hs9845285; KOG0157 Cytochrome P450 CYP4/CYP19/CYP26 subfamilies QI Secondary metabolites biosynthesis, transport and catabolism ; Lipid transport and metabolism ;}	{PF00067:Cytochrome P450}
i2_LQ_PC3Stem_c13834/f1p0/2137	{ADE77659.1; unknown [Picea sitchensis]}	{sp|O65012|C78A4_PINRA; Cytochrome P450 78A4 OS=Pinus radiata GN=CYP78A4 PE=2 SV=1}	{At3g61880; KOG0156 Cytochrome P450 CYP2 subfamily Q Secondary metabolites biosynthesis, transport and catabolism ;}	{PF00067:Cytochrome P450}
i2_LQ_PC3Stem_c14104/f1p1/2101	{ABR16435.1; unknown [Picea sitchensis]}	{sp|O49858|C82A3_SOYBN; Cytochrome P450 82A3 OS=Glycine max GN=CYP82A3 PE=2 SV=1}	{At4g31940; KOG0156 Cytochrome P450 CYP2 subfamily Q Secondary metabolites biosynthesis, transport and catabolism ;}	{NA}
i2_LQ_PC3Stem_c14386/f1p16/2181	{KNA03222.1; hypothetical protein SOVF_211270 [Spinacia oleracea]}	{sp|P48417|CP74_LINUS; Allene oxide synthase, chloroplastic OS=Linum usitatissimum GN=CYP74A PE=1 SV=1}	{NA}	{PF00067:Cytochrome P450}
i2_LQ_PC3Stem_c14458/f1p0/2057	{XP_005647393.1; cytochrome P450, C-22 desaturase [Coccomyxa subellipsoidea C-169]}	{sp|Q9ZV28|C7104_ARATH; Cytochrome P450 710A4 OS=Arabidopsis thaliana GN=CYP710A4 PE=2 SV=1}	{At2g28860; KOG0157 Cytochrome P450 CYP4/CYP19/CYP26 subfamilies QI Secondary metabolites biosynthesis, transport and catabolism ; Lipid transport and metabolism ;}	{PF00067:Cytochrome P450}
i2_LQ_PC3Stem_c15119/f1p25/2027	{AHW42468.1; KO1 [Pinus tabuliformis]}	{sp|Q5Z5R4|C7016_ORYSJ; Ent-kaurene oxidase 2 OS=Oryza sativa subsp. japonica GN=CYP701A6 PE=1 SV=1}	{At5g25900; KOG0156 Cytochrome P450 CYP2 subfamily Q Secondary metabolites biosynthesis, transport and catabolism ;}	{PF00067:Cytochrome P450}
i2_LQ_PC3Stem_c17657/f1p0/2311	{XP_005651218.1; cytochrome P450 [Coccomyxa subellipsoidea C-169]}	{sp|P04800|CP3A1_RAT; Cytochrome P450 3A1 OS=Rattus norvegicus GN=Cyp3a1 PE=1 SV=1}	{Hs13435386; KOG0158 Cytochrome P450 CYP3/CYP5/CYP6/CYP9 subfamilies Q Secondary metabolites biosynthesis, transport and catabolism ;}	{PF00067:Cytochrome P450}
i2_LQ_PC3Stem_c18112/f1p0/2500	{ABR16167.1; unknown [Picea sitchensis]}	{sp|F4IK45|C70B2_ARATH; Cytochrome P450 709B2 OS=Arabidopsis thaliana GN=CYP709B2 PE=2 SV=1}	{At2g46950; KOG0157 Cytochrome P450 CYP4/CYP19/CYP26 subfamilies QI Secondary metabolites biosynthesis, transport and catabolism ; Lipid transport and metabolism ;}	{PF00067:Cytochrome P450}
i2_LQ_PC3Stem_c18805/f1p0/2245	{XP_005645154.1; cytochrome P450 [Coccomyxa subellipsoidea C-169]}	{sp|Q27514|C13A5_CAEEL; Putative cytochrome P450 CYP13A5 OS=Caenorhabditis elegans GN=cyp-13A5 PE=3 SV=1}	{CE01656; KOG0158 Cytochrome P450 CYP3/CYP5/CYP6/CYP9 subfamilies Q Secondary metabolites biosynthesis, transport and catabolism ;}	{PF00067:Cytochrome P450}
i2_LQ_PC3Stem_c19082/f1p0/2562	{XP_006878489.2; PREDICTED: ent-kaurenoic acid oxidase 2 [Amborella trichopoda]}	{sp|Q9C5Y2|KAO2_ARATH; Ent-kaurenoic acid oxidase 2 OS=Arabidopsis thaliana GN=KAO2 PE=2 SV=2}	{At2g32440; KOG0157 Cytochrome P450 CYP4/CYP19/CYP26 subfamilies QI Secondary metabolites biosynthesis, transport and catabolism ; Lipid transport and metabolism ;}	{PF00067:Cytochrome P450}
i2_LQ_PC3Stem_c19183/f1p1/2610	{Q50EK1.1; RecName: Full=Cytochrome P450 716B1; AltName: Full=Cytochrome P450 CYPA1}	{sp|Q50EK1|C16B1_PICSI; Cytochrome P450 716B1 OS=Picea sitchensis GN=CYP716B1 PE=2 SV=1}	{At5g36110; KOG0157 Cytochrome P450 CYP4/CYP19/CYP26 subfamilies QI Secondary metabolites biosynthesis, transport and catabolism ; Lipid transport and metabolism ;}	{PF00067:Cytochrome P450}
i2_LQ_PC3Stem_c19558/f1p3/2151	{ADE75655.1; unknown [Picea sitchensis]}	{sp|Q9SMP5|C94B3_ARATH; Cytochrome P450 94B3 OS=Arabidopsis thaliana GN=CYP94B3 PE=2 SV=1}	{At3g48520; KOG0157 Cytochrome P450 CYP4/CYP19/CYP26 subfamilies QI Secondary metabolites biosynthesis, transport and catabolism ; Lipid transport and metabolism ;}	{PF00067:Cytochrome P450}
i2_LQ_PC3Stem_c19830/f1p1/2525	{ADE75682.1; unknown [Picea sitchensis]}	{sp|O64635|C76C4_ARATH; Cytochrome P450 76C4 OS=Arabidopsis thaliana GN=CYP76C4 PE=3 SV=1}	{At2g45550; KOG0156 Cytochrome P450 CYP2 subfamily Q Secondary metabolites biosynthesis, transport and catabolism ;}	{PF00067:Cytochrome P450}
i2_LQ_PC3Stem_c19895/f1p0/2425	{XP_002966737.1; hypothetical protein SELMODRAFT_168443 [Selaginella moellendorffii]}	{sp|Q9LNJ4|C70A2_ARATH; Cytochrome P450 703A2 OS=Arabidopsis thaliana GN=CYP703A2 PE=1 SV=1}	{At1g01280; KOG0156 Cytochrome P450 CYP2 subfamily Q Secondary metabolites biosynthesis, transport and catabolism ;}	{PF00067:Cytochrome P450}
i2_LQ_PC3Stem_c20756/f1p0/2924	{AGN27239.1; CYP97A1 [Parachlorella kessleri]}	{sp|Q93VK5|LUT5_ARATH; Protein LUTEIN DEFICIENT 5, chloroplastic OS=Arabidopsis thaliana GN=CYP97A3 PE=1 SV=1}	{At1g31800; KOG0157 Cytochrome P450 CYP4/CYP19/CYP26 subfamilies QI Secondary metabolites biosynthesis, transport and catabolism ; Lipid transport and metabolism ;}	{PF00067:Cytochrome P450}
i2_LQ_PC3Stem_c21286/f1p1/2400	{OAE20665.1; hypothetical protein AXG93_154s1390 [Marchantia polymorpha subsp. polymorpha]}	{sp|O81117|C94A1_VICSA; Cytochrome P450 94A1 OS=Vicia sativa GN=CYP94A1 PE=2 SV=2}	{NA}	{NA}
i2_LQ_PC3Stem_c2202/f4p3/2334	{AKH41021.1; cytochrome P450 CYP76AA21 [Thuja plicata]}	{sp|O64637|C76C2_ARATH; Cytochrome P450 76C2 OS=Arabidopsis thaliana GN=CYP76C2 PE=2 SV=1}	{At2g45570; KOG0156 Cytochrome P450 CYP2 subfamily Q Secondary metabolites biosynthesis, transport and catabolism ;}	{PF00067:Cytochrome P450}
i2_LQ_PC3Stem_c22489/f1p1/2193	{OAE20665.1; hypothetical protein AXG93_154s1390 [Marchantia polymorpha subsp. polymorpha]}	{sp|O81117|C94A1_VICSA; Cytochrome P450 94A1 OS=Vicia sativa GN=CYP94A1 PE=2 SV=2}	{NA}	{NA}
i2_LQ_PC3Stem_c23097/f1p0/2504	{XP_015619510.1; PREDICTED: cytochrome P450 76M5-like [Oryza sativa Japonica Group]}	{sp|A0A097ZPE4|ANDK_EMEVA; Cytochrome P450 monooxygenase andK OS=Emericella variicolor GN=andK PE=1 SV=1}	{At5g57220; KOG0156 Cytochrome P450 CYP2 subfamily Q Secondary metabolites biosynthesis, transport and catabolism ;}	{PF00067:Cytochrome P450}
i2_LQ_PC3Stem_c23119/f1p0/2540	{XP_016565083.1; PREDICTED: cytochrome P450 704C1-like isoform X1 [Capsicum annuum]}	{sp|D4AY62|A1131_ARTBC; Cytochrome P450 ARB_01131 OS=Arthroderma benhamiae (strain ATCC MYA-4681 / CBS 112371) GN=ARB_01131 PE=3 SV=1}	{At1g57750; KOG0157 Cytochrome P450 CYP4/CYP19/CYP26 subfamilies QI Secondary metabolites biosynthesis, transport and catabolism ; Lipid transport and metabolism ;}	{PF00067:Cytochrome P450}
i2_LQ_PC3Stem_c24558/f1p0/2748	{AKH04259.1; putative hydroxylase [Taxus baccata]}	{sp|P85191|CP450_HELAN; Cytochrome P450 (Fragment) OS=Helianthus annuus PE=1 SV=1}	{At3g48520; KOG0157 Cytochrome P450 CYP4/CYP19/CYP26 subfamilies QI Secondary metabolites biosynthesis, transport and catabolism ; Lipid transport and metabolism ;}	{PF00067:Cytochrome P450}
i2_LQ_PC3Stem_c24617/f1p0/2226	{JAT54231.1; Cytochrome P450 4F4, partial [Anthurium amnicola]}	{sp|Q5AR55|ASQL_EMENI; Cyrochrome P450 monooxygenase asqL OS=Emericella nidulans (strain FGSC A4 / ATCC 38163 / CBS 112.46 / NRRL 194 / M139) GN=asqL PE=3 SV=1}	{At2g27690; KOG0157 Cytochrome P450 CYP4/CYP19/CYP26 subfamilies QI Secondary metabolites biosynthesis, transport and catabolism ; Lipid transport and metabolism ;}	{PF00067:Cytochrome P450}
i2_LQ_PC3Stem_c25808/f1p0/2201	{AJB84623.1; carotene epsilon-monooxygenase [Camellia sinensis]}	{sp|Q6TBX7|LUT1_ARATH; Carotene epsilon-monooxygenase, chloroplastic OS=Arabidopsis thaliana GN=CYP97C1 PE=1 SV=1}	{At3g53130; KOG0157 Cytochrome P450 CYP4/CYP19/CYP26 subfamilies QI Secondary metabolites biosynthesis, transport and catabolism ; Lipid transport and metabolism ;}	{PF00067:Cytochrome P450}
i2_LQ_PC3Stem_c26917/f1p16/2136	{KNA03222.1; hypothetical protein SOVF_211270 [Spinacia oleracea]}	{sp|P48417|CP74_LINUS; Allene oxide synthase, chloroplastic OS=Linum usitatissimum GN=CYP74A PE=1 SV=1}	{NA}	{PF00067:Cytochrome P450}
i2_LQ_PC3Stem_c26974/f1p0/2098	{OMO87737.1; Cytochrome P450 [Corchorus capsularis]}	{sp|Q9SAA9|CP511_ARATH; Sterol 14-demethylase OS=Arabidopsis thaliana GN=CYP51G1 PE=1 SV=1}	{At1g11680; KOG0684 Cytochrome P450 Q Secondary metabolites biosynthesis, transport and catabolism ;}	{PF00067:Cytochrome P450 PF05902:4.1 protein C-terminal domain (CTD)}
i2_LQ_PC3Stem_c27076/f1p0/2042	{XP_009348169.1; PREDICTED: fumitremorgin C synthase-like [Pyrus x bretschneideri]}	{sp|Q4WB01|PSOD_ASPFU; Cytochrome P450 monooxygenase psoD OS=Neosartorya fumigata (strain ATCC MYA-4609 / Af293 / CBS 101355 / FGSC A1100) GN=psoD PE=1 SV=2}	{At1g11610; KOG0156 Cytochrome P450 CYP2 subfamily Q Secondary metabolites biosynthesis, transport and catabolism ;}	{PF00067:Cytochrome P450}
i2_LQ_PC3Stem_c27405/f1p26/2117	{AHW42468.1; KO1 [Pinus tabuliformis]}	{sp|Q5Z5R4|C7016_ORYSJ; Ent-kaurene oxidase 2 OS=Oryza sativa subsp. japonica GN=CYP701A6 PE=1 SV=1}	{At5g25900; KOG0156 Cytochrome P450 CYP2 subfamily Q Secondary metabolites biosynthesis, transport and catabolism ;}	{NA}
i2_LQ_PC3Stem_c27464/f1p0/2082	{Q50EK0.1; RecName: Full=Cytochrome P450 716B2; AltName: Full=Cytochrome P450 CYPA2 [Picea sitchensis]}	{sp|Q50EK0|C16B2_PICSI; Cytochrome P450 716B2 OS=Picea sitchensis GN=CYP716B2 PE=2 SV=1}	{At5g36110; KOG0157 Cytochrome P450 CYP4/CYP19/CYP26 subfamilies QI Secondary metabolites biosynthesis, transport and catabolism ; Lipid transport and metabolism ;}	{PF00067:Cytochrome P450}
i2_LQ_PC3Stem_c27706/f1p0/2035	{BAK03594.1; predicted protein [Hordeum vulgare subsp. vulgare]}	{sp|Q12586|CP52I_CANMA; Cytochrome P450 52A9 OS=Candida maltosa GN=CYP52A9 PE=1 SV=1}	{At2g27690; KOG0157 Cytochrome P450 CYP4/CYP19/CYP26 subfamilies QI Secondary metabolites biosynthesis, transport and catabolism ; Lipid transport and metabolism ;}	{PF00067:Cytochrome P450}
i2_LQ_PC3Stem_c30883/f1p0/2127	{XP_010478218.1; PREDICTED: cytochrome P450 705A5-like [Camelina sativa]}	{sp|Q9C449|PAXP_PENPX; Cytochrome P450 monooxygenase paxP OS=Penicillium paxilli GN=paxP PE=1 SV=1}	{At3g20940; KOG0156 Cytochrome P450 CYP2 subfamily Q Secondary metabolites biosynthesis, transport and catabolism ;}	{PF00067:Cytochrome P450}
i2_LQ_PC3Stem_c30988/f1p0/2125	{XP_005644780.1; cytochrome P450 [Coccomyxa subellipsoidea C-169]}	{sp|Q9K498|EIZFM_STRCO; Epi-isozizaene 5-monooxygenase/(E)-beta-farnesene synthase OS=Streptomyces coelicolor (strain ATCC BAA-471 / A3(2) / M145) GN=SCO5223 PE=1 SV=1}	{At4g15110; KOG0157 Cytochrome P450 CYP4/CYP19/CYP26 subfamilies QI Secondary metabolites biosynthesis, transport and catabolism ; Lipid transport and metabolism ;}	{PF00067:Cytochrome P450}
i2_LQ_PC3Stem_c31167/f1p0/2788	{XP_001700492.1; cytochrome P450, carotenoid hydroxylase [Chlamydomonas reinhardtii]}	{sp|Q93VK5|LUT5_ARATH; Protein LUTEIN DEFICIENT 5, chloroplastic OS=Arabidopsis thaliana GN=CYP97A3 PE=1 SV=1}	{At1g31800; KOG0157 Cytochrome P450 CYP4/CYP19/CYP26 subfamilies QI Secondary metabolites biosynthesis, transport and catabolism ; Lipid transport and metabolism ;}	{PF00067:Cytochrome P450}
i2_LQ_PC3Stem_c31329/f1p3/2304	{OAE32444.1; hypothetical protein AXG93_3218s1160 [Marchantia polymorpha subsp. polymorpha]}	{sp|Q50EK1|C16B1_PICSI; Cytochrome P450 716B1 OS=Picea sitchensis GN=CYP716B1 PE=2 SV=1}	{At2g42850; KOG0157 Cytochrome P450 CYP4/CYP19/CYP26 subfamilies QI Secondary metabolites biosynthesis, transport and catabolism ; Lipid transport and metabolism ;}	{PF00067:Cytochrome P450}
i2_LQ_PC3Stem_c31523/f1p1/2236	{ABK25130.1; unknown [Picea sitchensis]}	{sp|H2DH17|C7A22_PANGI; Cytochrome P450 CYP749A22 OS=Panax ginseng PE=2 SV=1}	{At2g26710; KOG0157 Cytochrome P450 CYP4/CYP19/CYP26 subfamilies QI Secondary metabolites biosynthesis, transport and catabolism ; Lipid transport and metabolism ;}	{PF00067:Cytochrome P450}
i2_LQ_PC3Stem_c32343/f1p1/2613	{OAE20665.1; hypothetical protein AXG93_154s1390 [Marchantia polymorpha subsp. polymorpha]}	{sp|O81117|C94A1_VICSA; Cytochrome P450 94A1 OS=Vicia sativa GN=CYP94A1 PE=2 SV=2}	{NA}	{NA}
i2_LQ_PC3Stem_c32755/f1p0/2209	{AOW70088.1; cytochrome p450 family 98 subfamily a polypeptide 8 [Euclidium syriacum]}	{sp|Q0CJ57|ATE_ASPTN; Cytochrome P450 monooxygenase atE OS=Aspergillus terreus (strain NIH 2624 / FGSC A1156) GN=atE PE=1 SV=1}	{At1g74550; KOG0156 Cytochrome P450 CYP2 subfamily Q Secondary metabolites biosynthesis, transport and catabolism ;}	{PF00067:Cytochrome P450}
i2_LQ_PC3Stem_c33489/f1p0/2328	{XP_016733855.1; PREDICTED: cytochrome P450 94A1-like, partial [Gossypium hirsutum]}	{sp|P98188|C94A2_VICSA; Cytochrome P450 94A2 OS=Vicia sativa GN=CYP94A2 PE=2 SV=1}	{At5g63450; KOG0157 Cytochrome P450 CYP4/CYP19/CYP26 subfamilies QI Secondary metabolites biosynthesis, transport and catabolism ; Lipid transport and metabolism ;}	{NA}
i2_LQ_PC3Stem_c33724/f1p0/2314	{AJB84623.1; carotene epsilon-monooxygenase [Camellia sinensis]}	{sp|Q6TBX7|LUT1_ARATH; Carotene epsilon-monooxygenase, chloroplastic OS=Arabidopsis thaliana GN=CYP97C1 PE=1 SV=1}	{At3g53130; KOG0157 Cytochrome P450 CYP4/CYP19/CYP26 subfamilies QI Secondary metabolites biosynthesis, transport and catabolism ; Lipid transport and metabolism ;}	{PF00067:Cytochrome P450}
i2_LQ_PC3Stem_c33989/f1p0/2430	{XP_010696009.1; PREDICTED: cytochrome P450 71A22-like [Beta vulgaris subsp. vulgaris]}	{sp|P17549|CP53_ASPNG; Benzoate 4-monooxygenase OS=Aspergillus niger GN=bphA PE=1 SV=1}	{CE22218; KOG0156 Cytochrome P450 CYP2 subfamily Q Secondary metabolites biosynthesis, transport and catabolism ;}	{PF00067:Cytochrome P450}
i2_LQ_PC3Stem_c34307/f1p0/2709	{AKH04259.1; putative hydroxylase [Taxus baccata]}	{sp|P85191|CP450_HELAN; Cytochrome P450 (Fragment) OS=Helianthus annuus PE=1 SV=1}	{At3g48520; KOG0157 Cytochrome P450 CYP4/CYP19/CYP26 subfamilies QI Secondary metabolites biosynthesis, transport and catabolism ; Lipid transport and metabolism ;}	{PF00067:Cytochrome P450}
i2_LQ_PC3Stem_c35239/f1p3/2374	{XP_006836225.1; PREDICTED: cytochrome P450 734A5 [Amborella trichopoda]}	{sp|O48921|C97B2_SOYBN; Cytochrome P450 97B2, chloroplastic OS=Glycine max GN=CYP97B2 PE=2 SV=1}	{At3g14620; KOG0157 Cytochrome P450 CYP4/CYP19/CYP26 subfamilies QI Secondary metabolites biosynthesis, transport and catabolism ; Lipid transport and metabolism ;}	{PF00067:Cytochrome P450}
i2_LQ_PC3Stem_c36735/f1p1/2448	{AHF49536.1; CYP450 716-like protein (mitochondrion) [Ginkgo biloba]}	{sp|Q50EK0|C16B2_PICSI; Cytochrome P450 716B2 OS=Picea sitchensis GN=CYP716B2 PE=2 SV=1}	{At5g36110; KOG0157 Cytochrome P450 CYP4/CYP19/CYP26 subfamilies QI Secondary metabolites biosynthesis, transport and catabolism ; Lipid transport and metabolism ;}	{PF00067:Cytochrome P450}
i2_LQ_PC3Stem_c37281/f1p0/2168	{XP_011003742.1; PREDICTED: cytochrome P450 90B1-like isoform X1 [Populus euphratica]}	{sp|O64989|C90B1_ARATH; Cytochrome P450 90B1 OS=Arabidopsis thaliana GN=CYP90B1 PE=1 SV=2}	{At3g50660; KOG0157 Cytochrome P450 CYP4/CYP19/CYP26 subfamilies QI Secondary metabolites biosynthesis, transport and catabolism ; Lipid transport and metabolism ;}	{PF00067:Cytochrome P450}
i2_LQ_PC3Stem_c3740/f1p0/2870	{XP_005643188.1; cytochrome P450 [Coccomyxa subellipsoidea C-169]}	{sp|Q9HB55|CP343_HUMAN; Cytochrome P450 3A43 OS=Homo sapiens GN=CYP3A43 PE=1 SV=1}	{Hs16933533; KOG0158 Cytochrome P450 CYP3/CYP5/CYP6/CYP9 subfamilies Q Secondary metabolites biosynthesis, transport and catabolism ;}	{PF00067:Cytochrome P450}
i2_LQ_PC3Stem_c37439/f1p0/2569	{XP_010265149.1; PREDICTED: cytokinin hydroxylase-like [Nelumbo nucifera]}	{sp|Q9FF18|C7351_ARATH; Cytokinin hydroxylase OS=Arabidopsis thaliana GN=CYP735A1 PE=1 SV=1}	{At5g38450; KOG0157 Cytochrome P450 CYP4/CYP19/CYP26 subfamilies QI Secondary metabolites biosynthesis, transport and catabolism ; Lipid transport and metabolism ;}	{PF00067:Cytochrome P450}
i2_LQ_PC3Stem_c38568/f1p11/2185	{ADE76383.1; unknown [Picea sitchensis]}	{sp|Q50EK4|C75A1_PINTA; Cytochrome P450 750A1 OS=Pinus taeda GN=CYP750A1 PE=2 SV=1}	{At5g07990; KOG0156 Cytochrome P450 CYP2 subfamily Q Secondary metabolites biosynthesis, transport and catabolism ;}	{PF00067:Cytochrome P450}
i2_LQ_PC3Stem_c38687/f1p0/2905	{XP_005647393.1; cytochrome P450, C-22 desaturase [Coccomyxa subellipsoidea C-169]}	{sp|O64698|C7102_ARATH; Cytochrome P450 710A2 OS=Arabidopsis thaliana GN=CYP710A2 PE=1 SV=1}	{At2g34490; KOG0157 Cytochrome P450 CYP4/CYP19/CYP26 subfamilies QI Secondary metabolites biosynthesis, transport and catabolism ; Lipid transport and metabolism ;}	{PF00067:Cytochrome P450}
i2_LQ_PC3Stem_c38904/f1p0/2223	{BAK03594.1; predicted protein [Hordeum vulgare subsp. vulgare]}	{sp|D4AY62|A1131_ARTBC; Cytochrome P450 ARB_01131 OS=Arthroderma benhamiae (strain ATCC MYA-4681 / CBS 112371) GN=ARB_01131 PE=3 SV=1}	{At2g27690; KOG0157 Cytochrome P450 CYP4/CYP19/CYP26 subfamilies QI Secondary metabolites biosynthesis, transport and catabolism ; Lipid transport and metabolism ;}	{PF00067:Cytochrome P450}
i2_LQ_PC3Stem_c39198/f1p1/2440	{BAK03594.1; predicted protein [Hordeum vulgare subsp. vulgare]}	{sp|Q12581|CP52X_CANMA; Cytochrome P450 52A5 OS=Candida maltosa GN=CYP52A5 PE=1 SV=1}	{At2g45970; KOG0157 Cytochrome P450 CYP4/CYP19/CYP26 subfamilies QI Secondary metabolites biosynthesis, transport and catabolism ; Lipid transport and metabolism ;}	{PF00067:Cytochrome P450}
i2_LQ_PC3Stem_c39422/f1p0/2376	{XP_005849069.1; hypothetical protein CHLNCDRAFT_51247 [Chlorella variabilis]}	{sp|Q6TBX7|LUT1_ARATH; Carotene epsilon-monooxygenase, chloroplastic OS=Arabidopsis thaliana GN=CYP97C1 PE=1 SV=1}	{At3g53130; KOG0157 Cytochrome P450 CYP4/CYP19/CYP26 subfamilies QI Secondary metabolites biosynthesis, transport and catabolism ; Lipid transport and metabolism ;}	{PF00067:Cytochrome P450}
i2_LQ_PC3Stem_c3984/f1p9/2254	{Q9AXM6.1; RecName: Full=Taxane 10-beta-hydroxylase; AltName: Full=5-alpha-taxadienol-10-beta-hydroxylase; AltName: Full=Cytochrome P450 725A1}	{sp|Q9AXM6|T10H_TAXCU; Taxane 10-beta-hydroxylase OS=Taxus cuspidata GN=CYP725A1 PE=1 SV=1}	{At5g36110; KOG0157 Cytochrome P450 CYP4/CYP19/CYP26 subfamilies QI Secondary metabolites biosynthesis, transport and catabolism ; Lipid transport and metabolism ;}	{PF00067:Cytochrome P450}
i2_LQ_PC3Stem_c40886/f1p0/2022	{AAT28222.1; putative 97B2-like cytochrome P450 [Ginkgo biloba]}	{sp|O48921|C97B2_SOYBN; Cytochrome P450 97B2, chloroplastic OS=Glycine max GN=CYP97B2 PE=2 SV=1}	{At4g15110; KOG0157 Cytochrome P450 CYP4/CYP19/CYP26 subfamilies QI Secondary metabolites biosynthesis, transport and catabolism ; Lipid transport and metabolism ;}	{PF00067:Cytochrome P450}
i2_LQ_PC3Stem_c41524/f1p0/2100	{BAK03594.1; predicted protein [Hordeum vulgare subsp. vulgare]}	{sp|P43083|CP52V_CANAP; Cytochrome P450 52E1 OS=Candida apicola GN=CYP52E1 PE=3 SV=1}	{At3g48520; KOG0157 Cytochrome P450 CYP4/CYP19/CYP26 subfamilies QI Secondary metabolites biosynthesis, transport and catabolism ; Lipid transport and metabolism ;}	{PF00067:Cytochrome P450}
i2_LQ_PC3Stem_c42309/f1p3/2053	{ADE75655.1; unknown [Picea sitchensis]}	{sp|Q9SMP5|C94B3_ARATH; Cytochrome P450 94B3 OS=Arabidopsis thaliana GN=CYP94B3 PE=2 SV=1}	{At3g48520; KOG0157 Cytochrome P450 CYP4/CYP19/CYP26 subfamilies QI Secondary metabolites biosynthesis, transport and catabolism ; Lipid transport and metabolism ;}	{PF00067:Cytochrome P450}
i2_LQ_PC3Stem_c45558/f1p1/2550	{XP_006830626.2; PREDICTED: protein LUTEIN DEFICIENT 5, chloroplastic [Amborella trichopoda]}	{sp|Q93VK5|LUT5_ARATH; Protein LUTEIN DEFICIENT 5, chloroplastic OS=Arabidopsis thaliana GN=CYP97A3 PE=1 SV=1}	{At1g31800; KOG0157 Cytochrome P450 CYP4/CYP19/CYP26 subfamilies QI Secondary metabolites biosynthesis, transport and catabolism ; Lipid transport and metabolism ;}	{PF00067:Cytochrome P450}
i2_LQ_PC3Stem_c45752/f1p0/2533	{XP_015961548.1; PREDICTED: 11-oxo-beta-amyrin 30-oxidase-like [Arachis duranensis]}	{sp|Q9QUJ1|CP2DS_MESAU; Cytochrome P450 2D28 OS=Mesocricetus auratus GN=CYP2D28A PE=2 SV=1}	{At2g46950; KOG0157 Cytochrome P450 CYP4/CYP19/CYP26 subfamilies QI Secondary metabolites biosynthesis, transport and catabolism ; Lipid transport and metabolism ;}	{PF06087:Tyrosyl-DNA phosphodiesterase PF00067:Cytochrome P450}
i2_LQ_PC3Stem_c46714/f1p0/2784	{AKH04259.1; putative hydroxylase [Taxus baccata]}	{sp|P85191|CP450_HELAN; Cytochrome P450 (Fragment) OS=Helianthus annuus PE=1 SV=1}	{At3g48520; KOG0157 Cytochrome P450 CYP4/CYP19/CYP26 subfamilies QI Secondary metabolites biosynthesis, transport and catabolism ; Lipid transport and metabolism ;}	{PF00067:Cytochrome P450}
i2_LQ_PC3Stem_c47145/f1p2/1959	{OAE32444.1; hypothetical protein AXG93_3218s1160 [Marchantia polymorpha subsp. polymorpha]}	{sp|Q50EK1|C16B1_PICSI; Cytochrome P450 716B1 OS=Picea sitchensis GN=CYP716B1 PE=2 SV=1}	{At2g42850; KOG0157 Cytochrome P450 CYP4/CYP19/CYP26 subfamilies QI Secondary metabolites biosynthesis, transport and catabolism ; Lipid transport and metabolism ;}	{PF00067:Cytochrome P450}
i2_LQ_PC3Stem_c47524/f1p0/2190	{Q50EK3.1; RecName: Full=Cytochrome P450 704C1; AltName: Full=Cytochrome P450 CYPD [Pinus taeda]}	{sp|Q50EK3|C04C1_PINTA; Cytochrome P450 704C1 OS=Pinus taeda GN=CYP704C1 PE=2 SV=1}	{At2g45510; KOG0157 Cytochrome P450 CYP4/CYP19/CYP26 subfamilies QI Secondary metabolites biosynthesis, transport and catabolism ; Lipid transport and metabolism ;}	{PF00067:Cytochrome P450}
i2_LQ_PC3Stem_c48231/f1p0/2401	{AAT28222.1; putative 97B2-like cytochrome P450 [Ginkgo biloba]}	{sp|O48921|C97B2_SOYBN; Cytochrome P450 97B2, chloroplastic OS=Glycine max GN=CYP97B2 PE=2 SV=1}	{At4g15110; KOG0157 Cytochrome P450 CYP4/CYP19/CYP26 subfamilies QI Secondary metabolites biosynthesis, transport and catabolism ; Lipid transport and metabolism ;}	{PF08943:CsiD PF00067:Cytochrome P450}
i2_LQ_PC3Stem_c49100/f1p0/2968	{KXZ44112.1; hypothetical protein GPECTOR_73g633 [Gonium pectorale]}	{sp|Q93VK5|LUT5_ARATH; Protein LUTEIN DEFICIENT 5, chloroplastic OS=Arabidopsis thaliana GN=CYP97A3 PE=1 SV=1}	{At1g31800; KOG0157 Cytochrome P450 CYP4/CYP19/CYP26 subfamilies QI Secondary metabolites biosynthesis, transport and catabolism ; Lipid transport and metabolism ;}	{PF00067:Cytochrome P450}
i2_LQ_PC3Stem_c49154/f1p0/2883	{JAT46379.1; Cytochrome P450 3A21 [Anthurium amnicola]}	{sp|S0DPM1|APF7_GIBF5; Cytochrome P450 monooxygenase apf7 OS=Gibberella fujikuroi (strain CBS 195.34 / IMI 58289 / NRRL A-6831) GN=apf7 PE=1 SV=1}	{Hs16933533; KOG0158 Cytochrome P450 CYP3/CYP5/CYP6/CYP9 subfamilies Q Secondary metabolites biosynthesis, transport and catabolism ;}	{PF00067:Cytochrome P450}
i2_LQ_PC3Stem_c50324/f1p21/2396	{AHW42468.1; KO1 [Pinus tabuliformis]}	{sp|Q5Z5R4|C7016_ORYSJ; Ent-kaurene oxidase 2 OS=Oryza sativa subsp. japonica GN=CYP701A6 PE=1 SV=1}	{At5g25900; KOG0156 Cytochrome P450 CYP2 subfamily Q Secondary metabolites biosynthesis, transport and catabolism ;}	{PF00067:Cytochrome P450}
i2_LQ_PC3Stem_c50358/f1p0/2500	{JAT46379.1; Cytochrome P450 3A21 [Anthurium amnicola]}	{sp|D7PI20|GSFF_PENAE; Cytochrome P450 monooxygenase gsfF OS=Penicillium aethiopicum GN=gsfF PE=1 SV=2}	{At4g13310; KOG0156 Cytochrome P450 CYP2 subfamily Q Secondary metabolites biosynthesis, transport and catabolism ;}	{PF00067:Cytochrome P450}
i2_LQ_PC3Stem_c50555/f1p3/2359	{OAE32444.1; hypothetical protein AXG93_3218s1160 [Marchantia polymorpha subsp. polymorpha]}	{sp|Q50EK1|C16B1_PICSI; Cytochrome P450 716B1 OS=Picea sitchensis GN=CYP716B1 PE=2 SV=1}	{At2g42850; KOG0157 Cytochrome P450 CYP4/CYP19/CYP26 subfamilies QI Secondary metabolites biosynthesis, transport and catabolism ; Lipid transport and metabolism ;}	{PF00067:Cytochrome P450}
i2_LQ_PC3Stem_c50852/f1p20/3076	{KNA03222.1; hypothetical protein SOVF_211270 [Spinacia oleracea]}	{sp|P48417|CP74_LINUS; Allene oxide synthase, chloroplastic OS=Linum usitatissimum GN=CYP74A PE=1 SV=1}	{NA}	{PF00067:Cytochrome P450}
i2_LQ_PC3Stem_c52246/f1p0/2276	{XP_016509384.1; PREDICTED: cytochrome P450 77A1-like [Nicotiana tabacum]}	{sp|P37123|C77A1_SOLME; Cytochrome P450 77A1 (Fragment) OS=Solanum melongena GN=CYP77A1 PE=2 SV=1}	{At5g04660; KOG0156 Cytochrome P450 CYP2 subfamily Q Secondary metabolites biosynthesis, transport and catabolism ;}	{PF00067:Cytochrome P450}
i2_LQ_PC3Stem_c52462/f1p0/2365	{XP_010065484.1; PREDICTED: cytochrome P450 CYP72A219 [Eucalyptus grandis]}	{sp|Q27519|C13A7_CAEEL; Putative cytochrome P450 CYP13A7 OS=Caenorhabditis elegans GN=cyp-13A7 PE=3 SV=1}	{CE01655; KOG0158 Cytochrome P450 CYP3/CYP5/CYP6/CYP9 subfamilies Q Secondary metabolites biosynthesis, transport and catabolism ;}	{PF00067:Cytochrome P450}
i2_LQ_PC3Stem_c53130/f1p0/2222	{AJP06264.1; CYP78A1 [Pinus tabuliformis]}	{sp|O65012|C78A4_PINRA; Cytochrome P450 78A4 OS=Pinus radiata GN=CYP78A4 PE=2 SV=1}	{At5g09970; KOG0156 Cytochrome P450 CYP2 subfamily Q Secondary metabolites biosynthesis, transport and catabolism ;}	{PF00067:Cytochrome P450}
i2_LQ_PC3Stem_c53203/f1p1/2747	{ABR16897.1; unknown [Picea sitchensis]}	{sp|P98188|C94A2_VICSA; Cytochrome P450 94A2 OS=Vicia sativa GN=CYP94A2 PE=2 SV=1}	{At3g56630; KOG0157 Cytochrome P450 CYP4/CYP19/CYP26 subfamilies QI Secondary metabolites biosynthesis, transport and catabolism ; Lipid transport and metabolism ;}	{NA}
i2_LQ_PC3Stem_c54488/f1p3/2350	{ADE76383.1; unknown [Picea sitchensis]}	{sp|Q50EK4|C75A1_PINTA; Cytochrome P450 750A1 OS=Pinus taeda GN=CYP750A1 PE=2 SV=1}	{At5g07990; KOG0156 Cytochrome P450 CYP2 subfamily Q Secondary metabolites biosynthesis, transport and catabolism ;}	{PF00067:Cytochrome P450}
i2_LQ_PC3Stem_c5609/f1p0/2148	{XP_017245468.1; PREDICTED: cytochrome P450 76A1-like [Daucus carota subsp. sativus]}	{sp|B8NYW9|FLUA_ASPFN; Cytochrome P450 monooxygenase AFLA_114810 OS=Aspergillus flavus (strain ATCC 200026 / FGSC A1120 / NRRL 3357 / JCM 12722 / SRRC 167) GN=AFLA_114810 PE=3 SV=1}	{CE01655; KOG0158 Cytochrome P450 CYP3/CYP5/CYP6/CYP9 subfamilies Q Secondary metabolites biosynthesis, transport and catabolism ;}	{PF00067:Cytochrome P450}
i2_LQ_PC3Stem_c56330/f1p24/2245	{AHW42468.1; KO1 [Pinus tabuliformis]}	{sp|Q5Z5R4|C7016_ORYSJ; Ent-kaurene oxidase 2 OS=Oryza sativa subsp. japonica GN=CYP701A6 PE=1 SV=1}	{At5g25900; KOG0156 Cytochrome P450 CYP2 subfamily Q Secondary metabolites biosynthesis, transport and catabolism ;}	{PF00067:Cytochrome P450}
i2_LQ_PC3Stem_c57175/f1p0/2099	{AGJ03150.1; valencene oxidase [Callitropsis nootkatensis]}	{sp|Q8VWZ7|C76B6_CATRO; Geraniol 8-hydroxylase OS=Catharanthus roseus GN=CYP76B6 PE=1 SV=1}	{At5g44620; KOG0156 Cytochrome P450 CYP2 subfamily Q Secondary metabolites biosynthesis, transport and catabolism ;}	{NA}
i2_LQ_PC3Stem_c57315/f1p1/2065	{BAK03594.1; predicted protein [Hordeum vulgare subsp. vulgare]}	{sp|Q12573|CP52W_CANAP; Cytochrome P450 52E2 OS=Candida apicola GN=CYP52E2 PE=3 SV=1}	{At3g56630; KOG0157 Cytochrome P450 CYP4/CYP19/CYP26 subfamilies QI Secondary metabolites biosynthesis, transport and catabolism ; Lipid transport and metabolism ;}	{PF00067:Cytochrome P450}
i2_LQ_PC3Stem_c61087/f1p24/2258	{AHW42468.1; KO1 [Pinus tabuliformis]}	{sp|Q5Z5R4|C7016_ORYSJ; Ent-kaurene oxidase 2 OS=Oryza sativa subsp. japonica GN=CYP701A6 PE=1 SV=1}	{At5g25900; KOG0156 Cytochrome P450 CYP2 subfamily Q Secondary metabolites biosynthesis, transport and catabolism ;}	{PF00067:Cytochrome P450}
i2_LQ_PC3Stem_c6127/f1p1/2316	{AKH41022.1; cytochrome P450 CYP76AA22 [Thuja plicata]}	{sp|Q8VWZ7|C76B6_CATRO; Geraniol 8-hydroxylase OS=Catharanthus roseus GN=CYP76B6 PE=1 SV=1}	{At2g45550; KOG0156 Cytochrome P450 CYP2 subfamily Q Secondary metabolites biosynthesis, transport and catabolism ;}	{PF00067:Cytochrome P450}
i2_LQ_PC3Stem_c61348/f1p1/2281	{XP_006858796.1; PREDICTED: isoflavone 3'-hydroxylase [Amborella trichopoda]}	{sp|Q9SZ46|C82C4_ARATH; Cytochrome P450 82C4 OS=Arabidopsis thaliana GN=CYP82C4 PE=2 SV=1}	{At4g31940; KOG0156 Cytochrome P450 CYP2 subfamily Q Secondary metabolites biosynthesis, transport and catabolism ;}	{PF00067:Cytochrome P450}
i2_LQ_PC3Stem_c61671/f1p3/2547	{XP_006836225.1; PREDICTED: cytochrome P450 734A5 [Amborella trichopoda]}	{sp|O48921|C97B2_SOYBN; Cytochrome P450 97B2, chloroplastic OS=Glycine max GN=CYP97B2 PE=2 SV=1}	{At3g14620; KOG0157 Cytochrome P450 CYP4/CYP19/CYP26 subfamilies QI Secondary metabolites biosynthesis, transport and catabolism ; Lipid transport and metabolism ;}	{PF00067:Cytochrome P450}
i2_LQ_PC3Stem_c61746/f1p0/2443	{XP_005646086.1; sterol 14 desaturase [Coccomyxa subellipsoidea C-169]}	{sp|P93846|CP51_SORBI; Obtusifoliol 14-alpha demethylase OS=Sorghum bicolor GN=CYP51 PE=1 SV=1}	{At1g11680; KOG0684 Cytochrome P450 Q Secondary metabolites biosynthesis, transport and catabolism ;}	{PF00067:Cytochrome P450}
i2_LQ_PC3Stem_c62132/f1p26/2183	{AHW42468.1; KO1 [Pinus tabuliformis]}	{sp|Q5Z5R4|C7016_ORYSJ; Ent-kaurene oxidase 2 OS=Oryza sativa subsp. japonica GN=CYP701A6 PE=1 SV=1}	{At5g25900; KOG0156 Cytochrome P450 CYP2 subfamily Q Secondary metabolites biosynthesis, transport and catabolism ;}	{PF00067:Cytochrome P450}
i2_LQ_PC3Stem_c62186/f1p0/2362	{XP_017623926.1; PREDICTED: cytochrome P450 94A2-like [Gossypium arboreum]}	{sp|P98188|C94A2_VICSA; Cytochrome P450 94A2 OS=Vicia sativa GN=CYP94A2 PE=2 SV=1}	{At3g48520; KOG0157 Cytochrome P450 CYP4/CYP19/CYP26 subfamilies QI Secondary metabolites biosynthesis, transport and catabolism ; Lipid transport and metabolism ;}	{NA}
i2_LQ_PC3Stem_c6484/f1p2/2500	{OAE32444.1; hypothetical protein AXG93_3218s1160 [Marchantia polymorpha subsp. polymorpha]}	{sp|Q50EK1|C16B1_PICSI; Cytochrome P450 716B1 OS=Picea sitchensis GN=CYP716B1 PE=2 SV=1}	{At2g42850; KOG0157 Cytochrome P450 CYP4/CYP19/CYP26 subfamilies QI Secondary metabolites biosynthesis, transport and catabolism ; Lipid transport and metabolism ;}	{PF00067:Cytochrome P450}
i2_LQ_PC3Stem_c65040/f2p0/2074	{XP_018811959.1; PREDICTED: abscisic acid 8'-hydroxylase 1-like [Juglans regia]}	{sp|Q949P1|ABAH1_ARATH; Abscisic acid 8'-hydroxylase 1 OS=Arabidopsis thaliana GN=CYP707A1 PE=2 SV=1}	{At5g45340; KOG0157 Cytochrome P450 CYP4/CYP19/CYP26 subfamilies QI Secondary metabolites biosynthesis, transport and catabolism ; Lipid transport and metabolism ;}	{PF00067:Cytochrome P450}
i2_LQ_PC3Stem_c66862/f1p9/2049	{AAS49032.1; 5-alpha-taxadienol-10-beta-hydroxylase [Taxus x media]}	{sp|Q9AXM6|T10H_TAXCU; Taxane 10-beta-hydroxylase OS=Taxus cuspidata GN=CYP725A1 PE=1 SV=1}	{At5g36110; KOG0157 Cytochrome P450 CYP4/CYP19/CYP26 subfamilies QI Secondary metabolites biosynthesis, transport and catabolism ; Lipid transport and metabolism ;}	{PF00067:Cytochrome P450}
i2_LQ_PC3Stem_c67933/f1p3/1972	{XP_006858796.1; PREDICTED: isoflavone 3'-hydroxylase [Amborella trichopoda]}	{sp|Q9SZ46|C82C4_ARATH; Cytochrome P450 82C4 OS=Arabidopsis thaliana GN=CYP82C4 PE=2 SV=1}	{At4g31940; KOG0156 Cytochrome P450 CYP2 subfamily Q Secondary metabolites biosynthesis, transport and catabolism ;}	{PF00067:Cytochrome P450}
i2_LQ_PC3Stem_c8698/f1p1/3081	{XP_006830626.2; PREDICTED: protein LUTEIN DEFICIENT 5, chloroplastic [Amborella trichopoda]}	{sp|Q93VK5|LUT5_ARATH; Protein LUTEIN DEFICIENT 5, chloroplastic OS=Arabidopsis thaliana GN=CYP97A3 PE=1 SV=1}	{At1g31800; KOG0157 Cytochrome P450 CYP4/CYP19/CYP26 subfamilies QI Secondary metabolites biosynthesis, transport and catabolism ; Lipid transport and metabolism ;}	{PF00067:Cytochrome P450}
i3_HQ_PC3Stem_c1669/f5p0/3547	{BAJ96920.1; predicted protein [Hordeum vulgare subsp. vulgare]}	{sp|Q9Y8G7|C505_FUSOX; Bifunctional cytochrome P450/NADPH--P450 reductase OS=Fusarium oxysporum GN=CYP505 PE=1 SV=1}	{At4g30210; KOG1158 NADP/FAD dependent oxidoreductase C Energy production and conversion ;}	{PF00667:FAD binding domain PF00175:Oxidoreductase NAD-binding domain PF03358:NADPH-dependent FMN reductase PF00067:Cytochrome P450 PF00258:Flavodoxin}
i3_HQ_PC3Stem_c24761/f3p13/3072	{XP_008220884.1; PREDICTED: LOW QUALITY PROTEIN: ent-kaurene oxidase, chloroplastic-like [Prunus mume]}	{sp|Q5Z5R4|C7016_ORYSJ; Ent-kaurene oxidase 2 OS=Oryza sativa subsp. japonica GN=CYP701A6 PE=1 SV=1}	{At5g25900; KOG0156 Cytochrome P450 CYP2 subfamily Q Secondary metabolites biosynthesis, transport and catabolism ;}	{NA}
i3_LQ_PC3Stem_c11125/f1p3/3352	{BAJ96920.1; predicted protein [Hordeum vulgare subsp. vulgare]}	{sp|Q9Y8G7|C505_FUSOX; Bifunctional cytochrome P450/NADPH--P450 reductase OS=Fusarium oxysporum GN=CYP505 PE=1 SV=1}	{Hs22049499; KOG1158 NADP/FAD dependent oxidoreductase C Energy production and conversion ;}	{PF00175:Oxidoreductase NAD-binding domain PF00667:FAD binding domain PF00258:Flavodoxin PF00067:Cytochrome P450 PF08030:Ferric reductase NAD binding domain}
i3_LQ_PC3Stem_c13580/f1p2/3016	{KNA03222.1; hypothetical protein SOVF_211270 [Spinacia oleracea]}	{sp|P48417|CP74_LINUS; Allene oxide synthase, chloroplastic OS=Linum usitatissimum GN=CYP74A PE=1 SV=1}	{NA}	{PF00067:Cytochrome P450}
i3_LQ_PC3Stem_c17889/f1p2/3178	{XP_005647393.1; cytochrome P450, C-22 desaturase [Coccomyxa subellipsoidea C-169]}	{sp|O64697|C7101_ARATH; Cytochrome P450 710A1 OS=Arabidopsis thaliana GN=CYP710A1 PE=1 SV=1}	{At2g34500; KOG0157 Cytochrome P450 CYP4/CYP19/CYP26 subfamilies QI Secondary metabolites biosynthesis, transport and catabolism ; Lipid transport and metabolism ;}	{PF00067:Cytochrome P450}
i3_LQ_PC3Stem_c18308/f1p5/3911	{BAK03594.1; predicted protein [Hordeum vulgare subsp. vulgare]}	{sp|Q9Y757|CP52L_DEBHN; Cytochrome P450 52A12 OS=Debaryomyces hansenii GN=CYP52A12 PE=2 SV=2}	{At2g44890; KOG0157 Cytochrome P450 CYP4/CYP19/CYP26 subfamilies QI Secondary metabolites biosynthesis, transport and catabolism ; Lipid transport and metabolism ;}	{NA}
i3_LQ_PC3Stem_c19103/f1p0/3103	{XP_005650550.1; cytochrome P450 [Coccomyxa subellipsoidea C-169]}	{sp|O48921|C97B2_SOYBN; Cytochrome P450 97B2, chloroplastic OS=Glycine max GN=CYP97B2 PE=2 SV=1}	{At4g15110; KOG0157 Cytochrome P450 CYP4/CYP19/CYP26 subfamilies QI Secondary metabolites biosynthesis, transport and catabolism ; Lipid transport and metabolism ;}	{PF00067:Cytochrome P450}
i3_LQ_PC3Stem_c19295/f1p0/3559	{BAJ96920.1; predicted protein [Hordeum vulgare subsp. vulgare]}	{sp|Q9Y8G7|C505_FUSOX; Bifunctional cytochrome P450/NADPH--P450 reductase OS=Fusarium oxysporum GN=CYP505 PE=1 SV=1}	{Hs22049499; KOG1158 NADP/FAD dependent oxidoreductase C Energy production and conversion ;}	{PF00667:FAD binding domain PF00175:Oxidoreductase NAD-binding domain PF00258:Flavodoxin PF08030:Ferric reductase NAD binding domain}
i3_LQ_PC3Stem_c20006/f1p13/3578	{AFX98060.1; p-coumarate 3-hydroxylase [Cunninghamia lanceolata]}	{sp|O48922|C98A2_SOYBN; Cytochrome P450 98A2 OS=Glycine max GN=CYP98A2 PE=2 SV=1}	{At2g40890; KOG0156 Cytochrome P450 CYP2 subfamily Q Secondary metabolites biosynthesis, transport and catabolism ;}	{PF00067:Cytochrome P450}
i3_LQ_PC3Stem_c20008/f1p1/3224	{XP_008220884.1; PREDICTED: LOW QUALITY PROTEIN: ent-kaurene oxidase, chloroplastic-like [Prunus mume]}	{sp|Q93ZB2|KO1_ARATH; Ent-kaurene oxidase, chloroplastic OS=Arabidopsis thaliana GN=KO PE=1 SV=2}	{At5g25900; KOG0156 Cytochrome P450 CYP2 subfamily Q Secondary metabolites biosynthesis, transport and catabolism ;}	{NA}
i3_LQ_PC3Stem_c20606/f1p6/3539	{BAK03594.1; predicted protein [Hordeum vulgare subsp. vulgare]}	{sp|Q9Y757|CP52L_DEBHN; Cytochrome P450 52A12 OS=Debaryomyces hansenii GN=CYP52A12 PE=2 SV=2}	{At2g44890; KOG0157 Cytochrome P450 CYP4/CYP19/CYP26 subfamilies QI Secondary metabolites biosynthesis, transport and catabolism ; Lipid transport and metabolism ;}	{NA}
i3_LQ_PC3Stem_c20840/f1p0/3303	{BAJ96920.1; predicted protein [Hordeum vulgare subsp. vulgare]}	{sp|Q9Y8G7|C505_FUSOX; Bifunctional cytochrome P450/NADPH--P450 reductase OS=Fusarium oxysporum GN=CYP505 PE=1 SV=1}	{At4g24520; KOG1158 NADP/FAD dependent oxidoreductase C Energy production and conversion ;}	{NA}
i3_LQ_PC3Stem_c21570/f1p0/3407	{BAJ96920.1; predicted protein [Hordeum vulgare subsp. vulgare]}	{sp|Q9Y8G7|C505_FUSOX; Bifunctional cytochrome P450/NADPH--P450 reductase OS=Fusarium oxysporum GN=CYP505 PE=1 SV=1}	{YHR042w; KOG1158 NADP/FAD dependent oxidoreductase C Energy production and conversion ;}	{NA}
i3_LQ_PC3Stem_c21758/f1p4/3325	{AAT28222.1; putative 97B2-like cytochrome P450 [Ginkgo biloba]}	{sp|O48921|C97B2_SOYBN; Cytochrome P450 97B2, chloroplastic OS=Glycine max GN=CYP97B2 PE=2 SV=1}	{At4g15110; KOG0157 Cytochrome P450 CYP4/CYP19/CYP26 subfamilies QI Secondary metabolites biosynthesis, transport and catabolism ; Lipid transport and metabolism ;}	{NA}
i3_LQ_PC3Stem_c22129/f1p3/3182	{KNA03222.1; hypothetical protein SOVF_211270 [Spinacia oleracea]}	{sp|P48417|CP74_LINUS; Allene oxide synthase, chloroplastic OS=Linum usitatissimum GN=CYP74A PE=1 SV=1}	{NA}	{PF00067:Cytochrome P450}
i3_LQ_PC3Stem_c22665/f1p0/3590	{ABR16897.1; unknown [Picea sitchensis]}	{sp|P98188|C94A2_VICSA; Cytochrome P450 94A2 OS=Vicia sativa GN=CYP94A2 PE=2 SV=1}	{At3g56630; KOG0157 Cytochrome P450 CYP4/CYP19/CYP26 subfamilies QI Secondary metabolites biosynthesis, transport and catabolism ; Lipid transport and metabolism ;}	{NA}
i3_LQ_PC3Stem_c23505/f1p0/3342	{BAJ96920.1; predicted protein [Hordeum vulgare subsp. vulgare]}	{sp|Q9Y8G7|C505_FUSOX; Bifunctional cytochrome P450/NADPH--P450 reductase OS=Fusarium oxysporum GN=CYP505 PE=1 SV=1}	{At4g30210; KOG1158 NADP/FAD dependent oxidoreductase C Energy production and conversion ;}	{PF00175:Oxidoreductase NAD-binding domain PF00667:FAD binding domain PF03583:Secretory lipase }
i3_LQ_PC3Stem_c23706/f1p1/3283	{BAJ96920.1; predicted protein [Hordeum vulgare subsp. vulgare]}	{sp|Q81BF4|C102_BACCR; Bifunctional cytochrome P450/NADPH--P450 reductase OS=Bacillus cereus (strain ATCC 14579 / DSM 31 / JCM 2152 / NBRC 15305 / NCIMB 9373 / NRRL B-3711) GN=CYP102A5 PE=1 SV=1}	{CE02952; KOG0157 Cytochrome P450 CYP4/CYP19/CYP26 subfamilies QI Secondary metabolites biosynthesis, transport and catabolism ; Lipid transport and metabolism ;}	{PF00258:Flavodoxin PF00067:Cytochrome P450}
i3_LQ_PC3Stem_c24233/f1p113/3402	{AKH04259.1; putative hydroxylase [Taxus baccata]}	{sp|P85191|CP450_HELAN; Cytochrome P450 (Fragment) OS=Helianthus annuus PE=1 SV=1}	{At3g48520; KOG0157 Cytochrome P450 CYP4/CYP19/CYP26 subfamilies QI Secondary metabolites biosynthesis, transport and catabolism ; Lipid transport and metabolism ;}	{PF00067:Cytochrome P450}
i3_LQ_PC3Stem_c24240/f1p0/3473	{BAJ96920.1; predicted protein [Hordeum vulgare subsp. vulgare]}	{sp|Q2UNA2|C505_ASPOR; Bifunctional cytochrome P450/NADPH--P450 reductase OS=Aspergillus oryzae (strain ATCC 42149 / RIB 40) GN=CYP505A3 PE=2 SV=1}	{At4g24520; KOG1158 NADP/FAD dependent oxidoreductase C Energy production and conversion ;}	{PF00667:FAD binding domain PF00175:Oxidoreductase NAD-binding domain }
i3_LQ_PC3Stem_c4312/f1p0/3864	{XP_015870780.1; PREDICTED: uncharacterized protein LOC107407952 [Ziziphus jujuba]}	{sp|Q6UEH4|AFLU_ASPPU; Cytodhrome P450 monooxygenase aflU OS=Aspergillus parasiticus (strain ATCC 56775 / NRRL 5862 / SRRC 143 / SU-1) GN=aflU PE=3 SV=1}	{Hs4503205; KOG0159 Cytochrome P450 CYP11/CYP12/CYP24/CYP27 subfamilies Q Secondary metabolites biosynthesis, transport and catabolism ;}	{NA}
i3_LQ_PC3Stem_c4351/f1p8/3162	{XP_006878489.2; PREDICTED: ent-kaurenoic acid oxidase 2 [Amborella trichopoda]}	{sp|Q9C5Y2|KAO2_ARATH; Ent-kaurenoic acid oxidase 2 OS=Arabidopsis thaliana GN=KAO2 PE=2 SV=2}	{At2g32440; KOG0157 Cytochrome P450 CYP4/CYP19/CYP26 subfamilies QI Secondary metabolites biosynthesis, transport and catabolism ; Lipid transport and metabolism ;}	{PF00067:Cytochrome P450}
i3_LQ_PC3Stem_c4484/f1p0/3293	{BAJ96920.1; predicted protein [Hordeum vulgare subsp. vulgare]}	{sp|Q2UNA2|C505_ASPOR; Bifunctional cytochrome P450/NADPH--P450 reductase OS=Aspergillus oryzae (strain ATCC 42149 / RIB 40) GN=CYP505A3 PE=2 SV=1}	{CE02018; KOG1158 NADP/FAD dependent oxidoreductase C Energy production and conversion ;}	{PF00067:Cytochrome P450}
i3_LQ_PC3Stem_c5037/f1p4/3140	{JAT46379.1; Cytochrome P450 3A21 [Anthurium amnicola]}	{NA}	{At4g39490; KOG0157 Cytochrome P450 CYP4/CYP19/CYP26 subfamilies QI Secondary metabolites biosynthesis, transport and catabolism ; Lipid transport and metabolism ;}	{PF01544:CorA-like Mg2+ transporter protein}
i3_LQ_PC3Stem_c6733/f1p1/3862	{KNA03222.1; hypothetical protein SOVF_211270 [Spinacia oleracea]}	{sp|P48417|CP74_LINUS; Allene oxide synthase, chloroplastic OS=Linum usitatissimum GN=CYP74A PE=1 SV=1}	{NA}	{PF00067:Cytochrome P450}
i3_LQ_PC3Stem_c7521/f1p12/3547	{BAJ96920.1; predicted protein [Hordeum vulgare subsp. vulgare]}	{sp|Q2UNA2|C505_ASPOR; Bifunctional cytochrome P450/NADPH--P450 reductase OS=Aspergillus oryzae (strain ATCC 42149 / RIB 40) GN=CYP505A3 PE=2 SV=1}	{CE01658; KOG0158 Cytochrome P450 CYP3/CYP5/CYP6/CYP9 subfamilies Q Secondary metabolites biosynthesis, transport and catabolism ;}	{PF00067:Cytochrome P450}
i3_LQ_PC3Stem_c7852/f1p1/3327	{XP_008783936.1; PREDICTED: cytochrome P450 710A11-like [Phoenix dactylifera]}	{sp|O64697|C7101_ARATH; Cytochrome P450 710A1 OS=Arabidopsis thaliana GN=CYP710A1 PE=1 SV=1}	{At2g34500; KOG0157 Cytochrome P450 CYP4/CYP19/CYP26 subfamilies QI Secondary metabolites biosynthesis, transport and catabolism ; Lipid transport and metabolism ;}	{PF00067:Cytochrome P450}
i3_LQ_PC3Stem_c7933/f1p0/3222	{BAJ96920.1; predicted protein [Hordeum vulgare subsp. vulgare]}	{sp|Q9Y8G7|C505_FUSOX; Bifunctional cytochrome P450/NADPH--P450 reductase OS=Fusarium oxysporum GN=CYP505 PE=1 SV=1}	{At4g24520; KOG1158 NADP/FAD dependent oxidoreductase C Energy production and conversion ;}	{PF00667:FAD binding domain PF00175:Oxidoreductase NAD-binding domain }
i3_LQ_PC3Stem_c8491/f1p0/3603	{BAJ96920.1; predicted protein [Hordeum vulgare subsp. vulgare]}	{sp|Q9Y8G7|C505_FUSOX; Bifunctional cytochrome P450/NADPH--P450 reductase OS=Fusarium oxysporum GN=CYP505 PE=1 SV=1}	{Hs22049499; KOG1158 NADP/FAD dependent oxidoreductase C Energy production and conversion ;}	{PF08030:Ferric reductase NAD binding domain PF00258:Flavodoxin PF00175:Oxidoreductase NAD-binding domain PF00667:FAD binding domain}
i3_LQ_PC3Stem_c9706/f1p0/3437	{JAT46379.1; Cytochrome P450 3A21 [Anthurium amnicola]}	{sp|G3Y416|YANC_ASPNA; Cytochrome P450 monooxygenase yanC OS=Aspergillus niger (strain ATCC 1015 / CBS 113.46 / FGSC A1144 / LSHB Ac4 / NCTC 3858a / NRRL 328 / USDA 3528.7) GN=yanC PE=1 SV=1}	{7293040; KOG0157 Cytochrome P450 CYP4/CYP19/CYP26 subfamilies QI Secondary metabolites biosynthesis, transport and catabolism ; Lipid transport and metabolism ;}	{PF00067:Cytochrome P450}
i4_LQ_PC3Stem_c1241/f1p0/4162	{ABK25130.1; unknown [Picea sitchensis]}	{sp|H2DH17|C7A22_PANGI; Cytochrome P450 CYP749A22 OS=Panax ginseng PE=2 SV=1}	{At2g26710; KOG0157 Cytochrome P450 CYP4/CYP19/CYP26 subfamilies QI Secondary metabolites biosynthesis, transport and catabolism ; Lipid transport and metabolism ;}	{NA}
i4_LQ_PC3Stem_c1546/f1p0/4994	{OIW06615.1; hypothetical protein TanjilG_04009 [Lupinus angustifolius]}	{sp|Q12732|AFLG_ASPPU; Averantin hydroxylase OS=Aspergillus parasiticus (strain ATCC 56775 / NRRL 5862 / SRRC 143 / SU-1) GN=aflG PE=1 SV=2}	{CE24183; KOG0157 Cytochrome P450 CYP4/CYP19/CYP26 subfamilies QI Secondary metabolites biosynthesis, transport and catabolism ; Lipid transport and metabolism ;}	{PF04082:Fungal specific transcription factor domain }
i4_LQ_PC3Stem_c1580/f1p3/4609	{XP_010934114.1; PREDICTED: cytochrome P450 82C4-like [Elaeis guineensis]}	{sp|Q6WNQ9|C81E9_MEDTR; Isoflavone 3'-hydroxylase (Fragment) OS=Medicago truncatula GN=CYP81E9 PE=1 SV=1}	{At5g07990; KOG0156 Cytochrome P450 CYP2 subfamily Q Secondary metabolites biosynthesis, transport and catabolism ;}	{PF00067:Cytochrome P450}
i4_LQ_PC3Stem_c2840/f1p2/4446	{AHW42468.1; KO1 [Pinus tabuliformis]}	{sp|Q5Z5R4|C7016_ORYSJ; Ent-kaurene oxidase 2 OS=Oryza sativa subsp. japonica GN=CYP701A6 PE=1 SV=1}	{At5g25900; KOG0156 Cytochrome P450 CYP2 subfamily Q Secondary metabolites biosynthesis, transport and catabolism ;}	{PF00067:Cytochrome P450}
i4_LQ_PC3Stem_c6222/f1p1/4099	{XP_006858796.1; PREDICTED: isoflavone 3'-hydroxylase [Amborella trichopoda]}	{sp|Q9SZ46|C82C4_ARATH; Cytochrome P450 82C4 OS=Arabidopsis thaliana GN=CYP82C4 PE=2 SV=1}	{At4g31940; KOG0156 Cytochrome P450 CYP2 subfamily Q Secondary metabolites biosynthesis, transport and catabolism ;}	{PF00067:Cytochrome P450}
i5_LQ_PC3Stem_c1252/f1p3/5215	{OAY34801.1; hypothetical protein MANES_12G048500 [Manihot esculenta]}	{sp|Q12608|STCB_EMENI; Probable sterigmatocystin biosynthesis P450 monooxygenase STCB OS=Emericella nidulans (strain FGSC A4 / ATCC 38163 / CBS 112.46 / NRRL 194 / M139) GN=stcB PE=3 SV=2}	{Hs22043571; KOG0159 Cytochrome P450 CYP11/CYP12/CYP24/CYP27 subfamilies Q Secondary metabolites biosynthesis, transport and catabolism ;}	{NA}
i0_LQ_PC3Stem_c4830/f1p0/422	{NA}	{sp|B3FWT9|RDC4_METCM; Cytochrome P450 monooxygenase rdc4 OS=Metacordyceps chlamydosporia GN=rdc4 PE=1 SV=1}	{NA}	{NA}
i1_HQ_PC3Stem_c1533/f3p0/1916	{ABK25164.1; unknown [Picea sitchensis]}	{sp|K4BV52|AOS1_SOLLC; Allene oxide synthase 1, chloroplastic OS=Solanum lycopersicum GN=AOS1 PE=2 SV=1}	{NA}	{PF00067:Cytochrome P450}
i1_HQ_PC3Stem_c1727/f2p4/1963	{ABK25164.1; unknown [Picea sitchensis]}	{sp|K4BV52|AOS1_SOLLC; Allene oxide synthase 1, chloroplastic OS=Solanum lycopersicum GN=AOS1 PE=2 SV=1}	{NA}	{PF00067:Cytochrome P450}
i1_LQ_PC3Stem_c11056/f1p0/2011	{ABK25164.1; unknown [Picea sitchensis]}	{sp|K4BV52|AOS1_SOLLC; Allene oxide synthase 1, chloroplastic OS=Solanum lycopersicum GN=AOS1 PE=2 SV=1}	{NA}	{PF00067:Cytochrome P450}
i1_LQ_PC3Stem_c22521/f1p1/1847	{ABK25164.1; unknown [Picea sitchensis]}	{sp|K4BV52|AOS1_SOLLC; Allene oxide synthase 1, chloroplastic OS=Solanum lycopersicum GN=AOS1 PE=2 SV=1}	{NA}	{PF00067:Cytochrome P450}
i1_LQ_PC3Stem_c2492/f1p2/1797	{KXZ53805.1; hypothetical protein GPECTOR_6g723 [Gonium pectorale]}	{NA}	{NA}	{PF00067:Cytochrome P450}
i1_LQ_PC3Stem_c5584/f1p14/1877	{ABK25164.1; unknown [Picea sitchensis]}	{sp|K4BV52|AOS1_SOLLC; Allene oxide synthase 1, chloroplastic OS=Solanum lycopersicum GN=AOS1 PE=2 SV=1}	{NA}	{PF00067:Cytochrome P450}
i1_LQ_PC3Stem_c7916/f1p1/1673	{NA}	{sp|D7PHY9|VRTK_PENAE; Cytochrome P450 monooxygenase vrtK OS=Penicillium aethiopicum GN=vrtK PE=1 SV=1}	{NA}	{PF00067:Cytochrome P450}
i2_LQ_PC3Stem_c14067/f1p94/2068	{BAA10929.1; cytochrome P450 like_TBP [Nicotiana tabacum]}	{sp|Q8TGM7|ART2_YEAST; Putative uncharacterized protein ART2 OS=Saccharomyces cerevisiae (strain ATCC 204508 / S288c) GN=ART2 PE=5 SV=1}	{NA}	{NA}
i2_LQ_PC3Stem_c14381/f1p3/2045	{ABK25164.1; unknown [Picea sitchensis]}	{sp|K4BV52|AOS1_SOLLC; Allene oxide synthase 1, chloroplastic OS=Solanum lycopersicum GN=AOS1 PE=2 SV=1}	{NA}	{PF00067:Cytochrome P450}
i2_LQ_PC3Stem_c17302/f1p1/2234	{JAT65983.1; Psi-producing oxygenase A [Anthurium amnicola]}	{sp|B0Y6R2|PPOA_ASPFC; Psi-producing oxygenase A OS=Neosartorya fumigata (strain CEA10 / CBS 144.89 / FGSC A1163) GN=ppoA PE=3 SV=1}	{NA}	{PF00067:Cytochrome P450}
i2_LQ_PC3Stem_c19254/f1p0/2815	{AHW42471.1; DPL [Pinus tabuliformis]}	{sp|Q8S4W7|GAI1_VITVI; DELLA protein GAI1 OS=Vitis vinifera GN=GAI1 PE=2 SV=1}	{NA}	{PF00067:Cytochrome P450}
i2_LQ_PC3Stem_c19891/f1p5/2985	{AHW83200.1; auxin F-box protein 1 [Larix kaempferi]}	{sp|Q570C0|TIR1_ARATH; Protein TRANSPORT INHIBITOR RESPONSE 1 OS=Arabidopsis thaliana GN=TIR1 PE=1 SV=2}	{At3g62980; KOG1947 Leucine rich repeat proteins, some proteins contain F-box R General function prediction only ;}	{PF00067:Cytochrome P450}
i2_LQ_PC3Stem_c22987/f1p0/2930	{XP_005643605.1; cytochrome P450 [Coccomyxa subellipsoidea C-169]}	{sp|Q7T6Y2|YR831_MIMIV; Putative serine/threonine-protein kinase/receptor R831 OS=Acanthamoeba polyphaga mimivirus GN=MIMI_R831 PE=3 SV=2}	{NA}	{PF00069:Protein kinase domain PF07714:Protein tyrosine kinase}
i2_LQ_PC3Stem_c23239/f1p0/3016	{XP_005643605.1; cytochrome P450 [Coccomyxa subellipsoidea C-169]}	{sp|Q54IP4|SHKB_DICDI; Dual specificity protein kinase shkB OS=Dictyostelium discoideum GN=shkB PE=3 SV=1}	{At3g06620; KOG0192 Tyrosine kinase specific for activated (GTP-bound) p21cdc42Hs T Signal transduction mechanisms ;}	{NA}
i2_LQ_PC3Stem_c2709/f1p1/2649	{JAT65983.1; Psi-producing oxygenase A [Anthurium amnicola]}	{sp|B0Y6R2|PPOA_ASPFC; Psi-producing oxygenase A OS=Neosartorya fumigata (strain CEA10 / CBS 144.89 / FGSC A1163) GN=ppoA PE=3 SV=1}	{7300297; KOG2408 Peroxidase/oxygenase R General function prediction only ;}	{PF00067:Cytochrome P450}
i2_LQ_PC3Stem_c2984/f1p2/2916	{AHW42471.1; DPL [Pinus tabuliformis]}	{sp|Q8S4W7|GAI1_VITVI; DELLA protein GAI1 OS=Vitis vinifera GN=GAI1 PE=2 SV=1}	{NA}	{PF00067:Cytochrome P450}
i2_LQ_PC3Stem_c33386/f1p1/2704	{AHW42471.1; DPL [Pinus tabuliformis]}	{sp|Q8S4W7|GAI1_VITVI; DELLA protein GAI1 OS=Vitis vinifera GN=GAI1 PE=2 SV=1}	{NA}	{PF00067:Cytochrome P450}
i2_LQ_PC3Stem_c36199/f1p1/2684	{XP_005643605.1; cytochrome P450 [Coccomyxa subellipsoidea C-169]}	{sp|F4JTP5|STY46_ARATH; Serine/threonine-protein kinase STY46 OS=Arabidopsis thaliana GN=STY46 PE=1 SV=1}	{NA}	{NA}
i2_LQ_PC3Stem_c4323/f1p0/2801	{XP_005643605.1; cytochrome P450 [Coccomyxa subellipsoidea C-169]}	{sp|F4JTP5|STY46_ARATH; Serine/threonine-protein kinase STY46 OS=Arabidopsis thaliana GN=STY46 PE=1 SV=1}	{At2g17700; KOG0192 Tyrosine kinase specific for activated (GTP-bound) p21cdc42Hs T Signal transduction mechanisms ;}	{PF00069:Protein kinase domain PF06293:Lipopolysaccharide kinase (Kdo/WaaP) family PF07714:Protein tyrosine kinase}
i2_LQ_PC3Stem_c49167/f1p1/2968	{AHW42471.1; DPL [Pinus tabuliformis]}	{sp|Q8S4W7|GAI1_VITVI; DELLA protein GAI1 OS=Vitis vinifera GN=GAI1 PE=2 SV=1}	{NA}	{PF00067:Cytochrome P450}
i2_LQ_PC3Stem_c4995/f3p0/2825	{AHW42471.1; DPL [Pinus tabuliformis]}	{sp|Q8S4W7|GAI1_VITVI; DELLA protein GAI1 OS=Vitis vinifera GN=GAI1 PE=2 SV=1}	{NA}	{PF00067:Cytochrome P450}
i2_LQ_PC3Stem_c53105/f1p4/2427	{AHW42471.1; DPL [Pinus tabuliformis]}	{sp|Q8S4W7|GAI1_VITVI; DELLA protein GAI1 OS=Vitis vinifera GN=GAI1 PE=2 SV=1}	{NA}	{PF00067:Cytochrome P450}
i2_LQ_PC3Stem_c56261/f1p145/2086	{BAA10929.1; cytochrome P450 like_TBP [Nicotiana tabacum]}	{sp|Q8TGM7|ART2_YEAST; Putative uncharacterized protein ART2 OS=Saccharomyces cerevisiae (strain ATCC 204508 / S288c) GN=ART2 PE=5 SV=1}	{NA}	{NA}
i2_LQ_PC3Stem_c5665/f1p0/2668	{XP_005643605.1; cytochrome P450 [Coccomyxa subellipsoidea C-169]}	{sp|Q55GU0|Y9955_DICDI; Probable serine/threonine-protein kinase DDB_G0267514 OS=Dictyostelium discoideum GN=DDB_G0267514 PE=3 SV=1}	{NA}	{PF05433:Glycine zipper 2TM domain PF00069:Protein kinase domain PF07714:Protein tyrosine kinase}
i2_LQ_PC3Stem_c62028/f1p11/2565	{ABK25164.1; unknown [Picea sitchensis]}	{sp|K4BV52|AOS1_SOLLC; Allene oxide synthase 1, chloroplastic OS=Solanum lycopersicum GN=AOS1 PE=2 SV=1}	{NA}	{PF00067:Cytochrome P450}
i3_HQ_PC3Stem_c1184/f8p0/3690	{JAT65983.1; Psi-producing oxygenase A [Anthurium amnicola]}	{sp|Q6RET3|PPOA_EMEND; Psi-producing oxygenase A OS=Emericella nidulans GN=ppoA PE=1 SV=1}	{Hs4506265; KOG2408 Peroxidase/oxygenase R General function prediction only ;}	{PF00067:Cytochrome P450}
i3_HQ_PC3Stem_c13310/f2p2/3292	{XP_005643605.1; cytochrome P450 [Coccomyxa subellipsoidea C-169]}	{sp|Q8RWL6|STY17_ARATH; Serine/threonine-protein kinase STY17 OS=Arabidopsis thaliana GN=STY17 PE=1 SV=1}	{At4g35780; KOG0192 Tyrosine kinase specific for activated (GTP-bound) p21cdc42Hs T Signal transduction mechanisms ;}	{PF07714:Protein tyrosine kinase PF06293:Lipopolysaccharide kinase (Kdo/WaaP) family PF00069:Protein kinase domain}
i3_LQ_PC3Stem_c12101/f1p0/3800	{ABO20848.1; cytochrome P450-like TBP protein, partial [Lilium longiflorum]}	{sp|Q8TGM7|ART2_YEAST; Putative uncharacterized protein ART2 OS=Saccharomyces cerevisiae (strain ATCC 204508 / S288c) GN=ART2 PE=5 SV=1}	{Hs22053937; KOG1721 FOG: Zn-finger R General function prediction only ;}	{NA}
i3_LQ_PC3Stem_c23500/f1p1/3713	{BAK03594.1; predicted protein [Hordeum vulgare subsp. vulgare]}	{sp|B8NJH2|LEPH_ASPFN; Cytochrome P450 monooxygenase lepH OS=Aspergillus flavus (strain ATCC 200026 / FGSC A1120 / NRRL 3357 / JCM 12722 / SRRC 167) GN=lepH PE=3 SV=1}	{NA}	{PF00067:Cytochrome P450}
i3_LQ_PC3Stem_c23911/f1p0/3329	{JAT65983.1; Psi-producing oxygenase A [Anthurium amnicola]}	{sp|B0Y6R2|PPOA_ASPFC; Psi-producing oxygenase A OS=Neosartorya fumigata (strain CEA10 / CBS 144.89 / FGSC A1163) GN=ppoA PE=3 SV=1}	{7300297; KOG2408 Peroxidase/oxygenase R General function prediction only ;}	{PF00067:Cytochrome P450}
i3_LQ_PC3Stem_c24009/f1p0/3700	{JAT65983.1; Psi-producing oxygenase A [Anthurium amnicola]}	{sp|B0Y6R2|PPOA_ASPFC; Psi-producing oxygenase A OS=Neosartorya fumigata (strain CEA10 / CBS 144.89 / FGSC A1163) GN=ppoA PE=3 SV=1}	{Hs4506265; KOG2408 Peroxidase/oxygenase R General function prediction only ;}	{PF00067:Cytochrome P450}
i3_LQ_PC3Stem_c2916/f1p0/3243	{XP_005643605.1; cytochrome P450 [Coccomyxa subellipsoidea C-169]}	{NA}	{NA}	{PF05433:Glycine zipper 2TM domain}
i3_LQ_PC3Stem_c3699/f1p4/3309	{XP_005643605.1; cytochrome P450 [Coccomyxa subellipsoidea C-169]}	{sp|Q05609|CTR1_ARATH; Serine/threonine-protein kinase CTR1 OS=Arabidopsis thaliana GN=CTR1 PE=1 SV=1}	{At5g03730; KOG0192 Tyrosine kinase specific for activated (GTP-bound) p21cdc42Hs T Signal transduction mechanisms ;}	{PF07714:Protein tyrosine kinase PF00069:Protein kinase domain PF00008:EGF-like domain}
i3_LQ_PC3Stem_c9389/f1p0/3467	{JAT65983.1; Psi-producing oxygenase A [Anthurium amnicola]}	{sp|Q4WPX2|PPOA_ASPFU; Psi-producing oxygenase A OS=Neosartorya fumigata (strain ATCC MYA-4609 / Af293 / CBS 101355 / FGSC A1100) GN=ppoA PE=2 SV=1}	{CE13311; KOG2408 Peroxidase/oxygenase R General function prediction only ;}	{PF00067:Cytochrome P450}
leaf
Gene_id	{nr}	{SwissProt}	{KOG}	{pfam}
i0_LQ_PC3Leaf_c7168/f1p3/958	{XP_015576247.1; PREDICTED: LOW QUALITY PROTEIN: 3-epi-6-deoxocathasterone 23-monooxygenase [Ricinus communis]}	{sp|Q9M066|C90C1_ARATH; 3-epi-6-deoxocathasterone 23-monooxygenase OS=Arabidopsis thaliana GN=CYP90C1 PE=2 SV=3}	{At4g36380; KOG0157 Cytochrome P450 CYP4/CYP19/CYP26 subfamilies QI Secondary metabolites biosynthesis, transport and catabolism ; Lipid transport and metabolism ;}	{PF00067:Cytochrome P450}
i1_HQ_PC3Leaf_c10063/f2p0/1669	{AKH41027.1; cytochrome P450 CYP76Z2 [Thuja plicata]}	{sp|Q9SBQ9|F3PH_PETHY; Flavonoid 3'-monooxygenase OS=Petunia hybrida GN=CYP75B2 PE=2 SV=1}	{At2g45570; KOG0156 Cytochrome P450 CYP2 subfamily Q Secondary metabolites biosynthesis, transport and catabolism ;}	{PF00067:Cytochrome P450}
i1_HQ_PC3Leaf_c10633/f3p0/1723	{AKH04264.1; putative hydroxylase [Taxus baccata]}	{sp|Q50EK1|C16B1_PICSI; Cytochrome P450 716B1 OS=Picea sitchensis GN=CYP716B1 PE=2 SV=1}	{At5g36110; KOG0157 Cytochrome P450 CYP4/CYP19/CYP26 subfamilies QI Secondary metabolites biosynthesis, transport and catabolism ; Lipid transport and metabolism ;}	{PF00067:Cytochrome P450}
i1_HQ_PC3Leaf_c10699/f3p3/1983	{Q50EK3.1; RecName: Full=Cytochrome P450 704C1; AltName: Full=Cytochrome P450 CYPD [Pinus taeda]}	{sp|Q50EK3|C04C1_PINTA; Cytochrome P450 704C1 OS=Pinus taeda GN=CYP704C1 PE=2 SV=1}	{At2g45510; KOG0157 Cytochrome P450 CYP4/CYP19/CYP26 subfamilies QI Secondary metabolites biosynthesis, transport and catabolism ; Lipid transport and metabolism ;}	{PF00067:Cytochrome P450}
i1_HQ_PC3Leaf_c1150/f10p0/1823	{ABK24537.1; unknown [Picea sitchensis]}	{sp|Q9SBQ9|F3PH_PETHY; Flavonoid 3'-monooxygenase OS=Petunia hybrida GN=CYP75B2 PE=2 SV=1}	{At5g07990; KOG0156 Cytochrome P450 CYP2 subfamily Q Secondary metabolites biosynthesis, transport and catabolism ;}	{PF00067:Cytochrome P450}
i1_HQ_PC3Leaf_c11573/f2p0/1674	{ADE76383.1; unknown [Picea sitchensis]}	{sp|Q50EK4|C75A1_PINTA; Cytochrome P450 750A1 OS=Pinus taeda GN=CYP750A1 PE=2 SV=1}	{At5g07990; KOG0156 Cytochrome P450 CYP2 subfamily Q Secondary metabolites biosynthesis, transport and catabolism ;}	{PF00067:Cytochrome P450}
i1_HQ_PC3Leaf_c1269/f13p0/1846	{AHF49536.1; CYP450 716-like protein (mitochondrion) [Ginkgo biloba]}	{sp|Q50EK1|C16B1_PICSI; Cytochrome P450 716B1 OS=Picea sitchensis GN=CYP716B1 PE=2 SV=1}	{At5g36110; KOG0157 Cytochrome P450 CYP4/CYP19/CYP26 subfamilies QI Secondary metabolites biosynthesis, transport and catabolism ; Lipid transport and metabolism ;}	{PF00067:Cytochrome P450}
i1_HQ_PC3Leaf_c13145/f3p0/1803	{AFD32418.1; cytochrome P450 taxane 7-beta-hydroxylase [Taxus x media]}	{sp|Q6JTJ0|T7H_TAXCU; Taxoid 7-beta-hydroxylase OS=Taxus cuspidata PE=1 SV=1}	{At2g42850; KOG0157 Cytochrome P450 CYP4/CYP19/CYP26 subfamilies QI Secondary metabolites biosynthesis, transport and catabolism ; Lipid transport and metabolism ;}	{PF00067:Cytochrome P450}
i1_HQ_PC3Leaf_c1358/f8p0/1768	{ACN40174.1; unknown [Picea sitchensis]}	{sp|H2DH18|C7A12_PANGI; Cytochrome P450 CYP736A12 OS=Panax ginseng PE=2 SV=1}	{At4g36220; KOG0156 Cytochrome P450 CYP2 subfamily Q Secondary metabolites biosynthesis, transport and catabolism ;}	{PF00067:Cytochrome P450}
i1_HQ_PC3Leaf_c1511/f10p0/1861	{AIK01725.1; CYP720B2 [Pinus banksiana]}	{sp|Q50EK5|C72B2_PINTA; Cytochrome P450 720B2 OS=Pinus taeda GN=CYP720B2 PE=2 SV=1}	{At1g73340; KOG0157 Cytochrome P450 CYP4/CYP19/CYP26 subfamilies QI Secondary metabolites biosynthesis, transport and catabolism ; Lipid transport and metabolism ;}	{PF00067:Cytochrome P450}
i1_HQ_PC3Leaf_c1604/f7p0/1653	{JAT53472.1; Cytochrome P450 87A3, partial [Anthurium amnicola]}	{sp|Q7XU38|C87A3_ORYSJ; Cytochrome P450 87A3 OS=Oryza sativa subsp. japonica GN=CYP87A3 PE=2 SV=3}	{At1g12740; KOG0157 Cytochrome P450 CYP4/CYP19/CYP26 subfamilies QI Secondary metabolites biosynthesis, transport and catabolism ; Lipid transport and metabolism ;}	{PF00067:Cytochrome P450}
i1_HQ_PC3Leaf_c16046/f18p0/1953	{OAY83952.1; Cytochrome P450 90D2 [Ananas comosus]}	{sp|Q94IW5|C90D2_ORYSJ; Cytochrome P450 90D2 OS=Oryza sativa subsp. japonica GN=CYP90D2 PE=1 SV=1}	{At4g36380; KOG0157 Cytochrome P450 CYP4/CYP19/CYP26 subfamilies QI Secondary metabolites biosynthesis, transport and catabolism ; Lipid transport and metabolism ;}	{PF00067:Cytochrome P450}
i1_HQ_PC3Leaf_c1670/f3p0/1864	{ADE76383.1; unknown [Picea sitchensis]}	{sp|Q50EK4|C75A1_PINTA; Cytochrome P450 750A1 OS=Pinus taeda GN=CYP750A1 PE=2 SV=1}	{At5g07990; KOG0156 Cytochrome P450 CYP2 subfamily Q Secondary metabolites biosynthesis, transport and catabolism ;}	{PF00067:Cytochrome P450}
i1_HQ_PC3Leaf_c17706/f5p0/1709	{AJO67233.1; flavonoid 3' hydroxylase-like protein [Ginkgo biloba]}	{sp|Q9LNJ4|C70A2_ARATH; Cytochrome P450 703A2 OS=Arabidopsis thaliana GN=CYP703A2 PE=1 SV=1}	{At1g01280; KOG0156 Cytochrome P450 CYP2 subfamily Q Secondary metabolites biosynthesis, transport and catabolism ;}	{PF00067:Cytochrome P450}
i1_HQ_PC3Leaf_c17833/f2p0/1758	{ABR16435.1; unknown [Picea sitchensis]}	{sp|O49858|C82A3_SOYBN; Cytochrome P450 82A3 OS=Glycine max GN=CYP82A3 PE=2 SV=1}	{At4g31940; KOG0156 Cytochrome P450 CYP2 subfamily Q Secondary metabolites biosynthesis, transport and catabolism ;}	{PF00067:Cytochrome P450}
i1_HQ_PC3Leaf_c1818/f10p0/1982	{AKH41024.1; cytochrome P450 CYP76AA24 [Thuja plicata]}	{sp|O64637|C76C2_ARATH; Cytochrome P450 76C2 OS=Arabidopsis thaliana GN=CYP76C2 PE=2 SV=1}	{At2g45570; KOG0156 Cytochrome P450 CYP2 subfamily Q Secondary metabolites biosynthesis, transport and catabolism ;}	{PF00067:Cytochrome P450}
i1_HQ_PC3Leaf_c1843/f4p0/1794	{ADE76383.1; unknown [Picea sitchensis]}	{sp|Q50EK4|C75A1_PINTA; Cytochrome P450 750A1 OS=Pinus taeda GN=CYP750A1 PE=2 SV=1}	{At5g07990; KOG0156 Cytochrome P450 CYP2 subfamily Q Secondary metabolites biosynthesis, transport and catabolism ;}	{PF00067:Cytochrome P450}
i1_HQ_PC3Leaf_c1928/f7p0/1828	{XP_006858796.1; PREDICTED: isoflavone 3'-hydroxylase [Amborella trichopoda]}	{sp|Q50EK4|C75A1_PINTA; Cytochrome P450 750A1 OS=Pinus taeda GN=CYP750A1 PE=2 SV=1}	{At4g31940; KOG0156 Cytochrome P450 CYP2 subfamily Q Secondary metabolites biosynthesis, transport and catabolism ;}	{PF00067:Cytochrome P450}
i1_HQ_PC3Leaf_c1965/f3p0/1777	{AJO67233.1; flavonoid 3' hydroxylase-like protein [Ginkgo biloba]}	{sp|Q9LNJ4|C70A2_ARATH; Cytochrome P450 703A2 OS=Arabidopsis thaliana GN=CYP703A2 PE=1 SV=1}	{At1g01280; KOG0156 Cytochrome P450 CYP2 subfamily Q Secondary metabolites biosynthesis, transport and catabolism ;}	{PF00067:Cytochrome P450}
i1_HQ_PC3Leaf_c2089/f4p10/1742	{AIK01730.1; CYP720B2 [Pinus contorta]}	{sp|Q50EK5|C72B2_PINTA; Cytochrome P450 720B2 OS=Pinus taeda GN=CYP720B2 PE=2 SV=1}	{At1g73340; KOG0157 Cytochrome P450 CYP4/CYP19/CYP26 subfamilies QI Secondary metabolites biosynthesis, transport and catabolism ; Lipid transport and metabolism ;}	{PF00067:Cytochrome P450}
i1_HQ_PC3Leaf_c21297/f2p0/1721	{AHF49536.1; CYP450 716-like protein (mitochondrion) [Ginkgo biloba]}	{sp|Q50EK1|C16B1_PICSI; Cytochrome P450 716B1 OS=Picea sitchensis GN=CYP716B1 PE=2 SV=1}	{At5g36110; KOG0157 Cytochrome P450 CYP4/CYP19/CYP26 subfamilies QI Secondary metabolites biosynthesis, transport and catabolism ; Lipid transport and metabolism ;}	{PF00067:Cytochrome P450}
i1_HQ_PC3Leaf_c2232/f5p10/1809	{ABK26932.1; unknown [Picea sitchensis]}	{sp|Q69F95|C85A_PHAVU; Cytochrome P450 85A OS=Phaseolus vulgaris GN=BA13 PE=3 SV=2}	{At5g38970; KOG0157 Cytochrome P450 CYP4/CYP19/CYP26 subfamilies QI Secondary metabolites biosynthesis, transport and catabolism ; Lipid transport and metabolism ;}	{PF00067:Cytochrome P450}
i1_HQ_PC3Leaf_c2275/f2p7/1521	{ABR16897.1; unknown [Picea sitchensis]}	{sp|P98188|C94A2_VICSA; Cytochrome P450 94A2 OS=Vicia sativa GN=CYP94A2 PE=2 SV=1}	{At3g56630; KOG0157 Cytochrome P450 CYP4/CYP19/CYP26 subfamilies QI Secondary metabolites biosynthesis, transport and catabolism ; Lipid transport and metabolism ;}	{PF00067:Cytochrome P450}
i1_HQ_PC3Leaf_c2321/f2p5/1743	{ABK25134.1; unknown [Picea sitchensis]}	{sp|Q9FMY1|C86B1_ARATH; Cytochrome P450 86B1 OS=Arabidopsis thaliana GN=CYP86B1 PE=2 SV=1}	{At5g23190; KOG0157 Cytochrome P450 CYP4/CYP19/CYP26 subfamilies QI Secondary metabolites biosynthesis, transport and catabolism ; Lipid transport and metabolism ;}	{PF00067:Cytochrome P450}
i1_HQ_PC3Leaf_c2525/f2p0/1704	{JAT46379.1; Cytochrome P450 3A21 [Anthurium amnicola]}	{sp|Q50EK4|C75A1_PINTA; Cytochrome P450 750A1 OS=Pinus taeda GN=CYP750A1 PE=2 SV=1}	{At5g07990; KOG0156 Cytochrome P450 CYP2 subfamily Q Secondary metabolites biosynthesis, transport and catabolism ;}	{PF00067:Cytochrome P450}
i1_HQ_PC3Leaf_c25652/f2p0/1872	{ADE76383.1; unknown [Picea sitchensis]}	{sp|Q12612|TRI4_FUSSP; Trichodiene oxygenase OS=Fusarium sporotrichioides GN=TRI4 PE=3 SV=1}	{Hs4503205; KOG0159 Cytochrome P450 CYP11/CYP12/CYP24/CYP27 subfamilies Q Secondary metabolites biosynthesis, transport and catabolism ;}	{PF00067:Cytochrome P450}
i1_HQ_PC3Leaf_c2584/f3p23/1988	{ABR16897.1; unknown [Picea sitchensis]}	{sp|Q50EK4|C75A1_PINTA; Cytochrome P450 750A1 OS=Pinus taeda GN=CYP750A1 PE=2 SV=1}	{At4g36220; KOG0156 Cytochrome P450 CYP2 subfamily Q Secondary metabolites biosynthesis, transport and catabolism ;}	{PF00067:Cytochrome P450}
[truncated: 871 more rows]
