# Supplementary material for: Characterization and Analysis of the Full-Length Transcriptomes of Multiple Organs in Pseudotaxus chienii (W.C.Cheng) W.C.Cheng
Source: Int J Mol Sci. 2020 Jun 17;21(12):4305. doi: 10.3390/ijms21124305 (PMC7352595; doi:10.3390/ijms21124305)
Supplement: Supplementary file 1 [file ijms-21-04305-s001.zip › Supplementary Files/Table S18.xlsx]

## Sheet: Sheet1
Table S18. Statistics of the heat shock protein (HSP) gene family.
root
Gene_id	{nr}	{SwissProt}	{KOG}	{pfam}
i0_LQ_PC3Root_c1781/f1p0/834	{ABK26869.1; unknown [Picea sitchensis]}	{sp|P27396|HSP11_DAUCA; 17.8 kDa class I heat shock protein OS=Daucus carota PE=3 SV=1}	{At3g46230; KOG0710 Molecular chaperone (small heat-shock protein Hsp26/Hsp42) O Posttranslational modification, protein turnover, chaperones ;}	{NA}
i0_LQ_PC3Root_c2039/f1p2/770	{CAC81964.1; small heat-shock protein [Pseudotsuga menziesii]}	{sp|P27396|HSP11_DAUCA; 17.8 kDa class I heat shock protein OS=Daucus carota PE=3 SV=1}	{At5g59720; KOG0710 Molecular chaperone (small heat-shock protein Hsp26/Hsp42) O Posttranslational modification, protein turnover, chaperones ;}	{NA}
i0_LQ_PC3Root_c2625/f1p0/650	{BAS04463.1; HSP20-like chaperones superfamily protein [Marchantia polymorpha]}	{sp|Q4UJB1|HSPC4_RICFE; Small heat shock protein C4 OS=Rickettsia felis (strain ATCC VR-1525 / URRWXCal2) GN=hspc4-1 PE=3 SV=1}	{SPBC3E7.02c; KOG0710 Molecular chaperone (small heat-shock protein Hsp26/Hsp42) O Posttranslational modification, protein turnover, chaperones ;}	{NA}
i0_LQ_PC3Root_c577/f1p0/598	{ABK23498.1; unknown [Picea sitchensis]}	{sp|P27396|HSP11_DAUCA; 17.8 kDa class I heat shock protein OS=Daucus carota PE=3 SV=1}	{At1g53540; KOG0710 Molecular chaperone (small heat-shock protein Hsp26/Hsp42) O Posttranslational modification, protein turnover, chaperones ;}	{NA}
i0_LQ_PC3Root_c685/f1p21/847	{CAC27138.1; glucose regulated protein homolog 4 precursor, partial [Picea abies]}	{sp|Q6Z7B0|BIP1_ORYSJ; Heat shock 70 kDa protein BIP1 OS=Oryza sativa subsp. japonica GN=BIP1 PE=1 SV=1}	{At5g28540; KOG0100 Molecular chaperones GRP78/BiP/KAR2, HSP70 superfamily O Posttranslational modification, protein turnover, chaperones ;}	{PF10394:Histone acetyl transferase HAT1 N-terminus PF07361:Cytochrome b562 PF13499:EF-hand domain pair}
i0_LQ_PC3Root_c798/f1p0/919	{XP_016166516.1; PREDICTED: 17.3 kDa class I heat shock protein-like [Arachis ipaensis]}	{sp|P27397|HSP12_DAUCA; 18.0 kDa class I heat shock protein OS=Daucus carota PE=3 SV=1}	{At5g59720; KOG0710 Molecular chaperone (small heat-shock protein Hsp26/Hsp42) O Posttranslational modification, protein turnover, chaperones ;}	{NA}
i1_HQ_PC3Root_c6641/f3p0/1900	{OMO73990.1; Heat shock protein 70 family [Corchorus olitorius]}	{sp|P09189|HSP7C_PETHY; Heat shock cognate 70 kDa protein OS=Petunia hybrida GN=HSP70 PE=2 SV=1}	{At3g12580; KOG0101 Molecular chaperones HSP70/HSC70, HSP70 superfamily O Posttranslational modification, protein turnover, chaperones ;}	{PF01968:Hydantoinase/oxoprolinase PF06723:MreB/Mbl protein PF02782:FGGY family of carbohydrate kinases, C-terminal domain}
i1_LQ_PC3Root_c10481/f1p0/1613	{XP_009391803.1; PREDICTED: heat shock protein 81-1-like [Musa acuminata subsp. malaccensis]}	{sp|A2YWQ1|HSP81_ORYSI; Heat shock protein 81-1 OS=Oryza sativa subsp. indica GN=HSP81-1 PE=2 SV=1}	{At5g56010; KOG0019 Molecular chaperone (HSP90 family) O Posttranslational modification, protein turnover, chaperones ;}	{PF00183:Hsp90 protein}
i1_LQ_PC3Root_c13403/f1p0/1337	{JAT57554.1; Heat shock protein HSS1 [Anthurium amnicola]}	{sp|Q01877|HSP71_PUCGR; Heat shock protein HSS1 OS=Puccinia graminis GN=HSS1 PE=3 SV=1}	{SPAC13G7.02c; KOG0101 Molecular chaperones HSP70/HSC70, HSP70 superfamily O Posttranslational modification, protein turnover, chaperones ;}	{PF02782:FGGY family of carbohydrate kinases, C-terminal domain}
i1_LQ_PC3Root_c17097/f1p58/1609	{XP_010253202.1; PREDICTED: heat shock cognate 70 kDa protein 2 [Nelumbo nucifera]}	{sp|Q9LHA8|MD37C_ARATH; Probable mediator of RNA polymerase II transcription subunit 37c OS=Arabidopsis thaliana GN=MED37C PE=1 SV=1}	{At3g12580; KOG0101 Molecular chaperones HSP70/HSC70, HSP70 superfamily O Posttranslational modification, protein turnover, chaperones ;}	{PF02203:Tar ligand binding domain homologue PF02782:FGGY family of carbohydrate kinases, C-terminal domain}
i1_LQ_PC3Root_c18806/f1p1/1472	{JAT48209.1; Heat shock protein Hsp88 [Anthurium amnicola]}	{sp|O59838|HSP7F_SCHPO; Heat shock protein homolog pss1 OS=Schizosaccharomyces pombe (strain 972 / ATCC 24843) GN=pss1 PE=1 SV=2}	{SPAC110.04c; KOG0103 Molecular chaperones HSP105/HSP110/SSE1, HSP70 superfamily O Posttranslational modification, protein turnover, chaperones ;}	{NA}
i1_LQ_PC3Root_c20491/f1p0/1850	{CBI25731.3; unnamed protein product, partial [Vitis vinifera]}	{sp|P36182|HSP82_TOBAC; Heat shock protein 82 (Fragment) OS=Nicotiana tabacum GN=HSP82 PE=2 SV=1}	{At5g52640; KOG0019 Molecular chaperone (HSP90 family) O Posttranslational modification, protein turnover, chaperones ;}	{PF06213:Cobalamin biosynthesis protein CobT PF00183:Hsp90 protein}
i1_LQ_PC3Root_c20645/f1p0/1742	{XP_007211088.1; hypothetical protein PRUPE_ppa002489mg [Prunus persica]}	{sp|Q6Z7B0|BIP1_ORYSJ; Heat shock 70 kDa protein BIP1 OS=Oryza sativa subsp. japonica GN=BIP1 PE=1 SV=1}	{At5g28540; KOG0100 Molecular chaperones GRP78/BiP/KAR2, HSP70 superfamily O Posttranslational modification, protein turnover, chaperones ;}	{PF06723:MreB/Mbl protein PF02782:FGGY family of carbohydrate kinases, C-terminal domain PF01968:Hydantoinase/oxoprolinase}
i1_LQ_PC3Root_c20901/f1p5/2010	{AAB01561.1; heat shock protein 17.0 [Picea glauca]}	{sp|P19242|HSP21_PEA; 17.1 kDa class II heat shock protein OS=Pisum sativum GN=HSP17.7 PE=1 SV=1}	{At5g12020; KOG0710 Molecular chaperone (small heat-shock protein Hsp26/Hsp42) O Posttranslational modification, protein turnover, chaperones ;}	{NA}
i1_LQ_PC3Root_c21586/f1p0/1982	{AIZ68152.1; heat shock protein 81-1 [Ornithogalum longebracteatum]}	{sp|P51818|HS903_ARATH; Heat shock protein 90-3 OS=Arabidopsis thaliana GN=HSP90-3 PE=1 SV=2}	{At5g56010; KOG0019 Molecular chaperone (HSP90 family) O Posttranslational modification, protein turnover, chaperones ;}	{NA}
i1_LQ_PC3Root_c21766/f1p0/1988	{JAT57554.1; Heat shock protein HSS1 [Anthurium amnicola]}	{sp|Q01877|HSP71_PUCGR; Heat shock protein HSS1 OS=Puccinia graminis GN=HSS1 PE=3 SV=1}	{SPCC1739.13; KOG0101 Molecular chaperones HSP70/HSC70, HSP70 superfamily O Posttranslational modification, protein turnover, chaperones ;}	{PF06723:MreB/Mbl protein PF02782:FGGY family of carbohydrate kinases, C-terminal domain PF01968:Hydantoinase/oxoprolinase}
i1_LQ_PC3Root_c22287/f1p0/1776	{JAT66902.1; Heat shock protein 12A [Anthurium amnicola]}	{sp|Q96MM6|HS12B_HUMAN; Heat shock 70 kDa protein 12B OS=Homo sapiens GN=HSPA12B PE=1 SV=2}	{Hs18677724; KOG0101 Molecular chaperones HSP70/HSC70, HSP70 superfamily O Posttranslational modification, protein turnover, chaperones ;}	{NA}
i1_LQ_PC3Root_c23581/f1p0/1742	{ABR18415.1; unknown [Picea sitchensis]}	{sp|P27322|HSP72_SOLLC; Heat shock cognate 70 kDa protein 2 OS=Solanum lycopersicum GN=HSC-2 PE=2 SV=1}	{At5g02500; KOG0101 Molecular chaperones HSP70/HSC70, HSP70 superfamily O Posttranslational modification, protein turnover, chaperones ;}	{NA}
i1_LQ_PC3Root_c24398/f1p20/1753	{JAT48209.1; Heat shock protein Hsp88 [Anthurium amnicola]}	{sp|Q61316|HSP74_MOUSE; Heat shock 70 kDa protein 4 OS=Mus musculus GN=Hspa4 PE=1 SV=1}	{YPL106c; KOG0103 Molecular chaperones HSP105/HSP110/SSE1, HSP70 superfamily O Posttranslational modification, protein turnover, chaperones ;}	{NA}
i1_LQ_PC3Root_c26695/f1p1/1073	{ABK26869.1; unknown [Picea sitchensis]}	{sp|P27396|HSP11_DAUCA; 17.8 kDa class I heat shock protein OS=Daucus carota PE=3 SV=1}	{At3g46230; KOG0710 Molecular chaperone (small heat-shock protein Hsp26/Hsp42) O Posttranslational modification, protein turnover, chaperones ;}	{NA}
i1_LQ_PC3Root_c4846/f1p0/1703	{JAT50665.1; Heat shock protein 60, mitochondrial [Anthurium amnicola]}	{sp|Q09864|HSP60_SCHPO; Heat shock protein 60, mitochondrial OS=Schizosaccharomyces pombe (strain 972 / ATCC 24843) GN=hsp60 PE=1 SV=1}	{SPAC12G12.04; KOG0356 Mitochondrial chaperonin, Cpn60/Hsp60p O Posttranslational modification, protein turnover, chaperones ;}	{PF00118:TCP-1/cpn60 chaperonin family}
i1_LQ_PC3Root_c4937/f1p2/1967	{KDO67641.1; hypothetical protein CISIN_1g0092461mg, partial [Citrus sinensis]}	{sp|P27322|HSP72_SOLLC; Heat shock cognate 70 kDa protein 2 OS=Solanum lycopersicum GN=HSC-2 PE=2 SV=1}	{At5g02500; KOG0101 Molecular chaperones HSP70/HSC70, HSP70 superfamily O Posttranslational modification, protein turnover, chaperones ;}	{PF01968:Hydantoinase/oxoprolinase PF06723:MreB/Mbl protein PF02782:FGGY family of carbohydrate kinases, C-terminal domain}
i1_LQ_PC3Root_c5996/f1p0/1983	{XP_017641499.1; PREDICTED: heat shock 70 kDa protein-like [Gossypium arboreum]}	{sp|P09189|HSP7C_PETHY; Heat shock cognate 70 kDa protein OS=Petunia hybrida GN=HSP70 PE=2 SV=1}	{At3g12580; KOG0101 Molecular chaperones HSP70/HSC70, HSP70 superfamily O Posttranslational modification, protein turnover, chaperones ;}	{PF16952:Glutamine synthetase N-terminal domain PF06723:MreB/Mbl protein}
i1_LQ_PC3Root_c9361/f1p102/1985	{JAT66902.1; Heat shock protein 12A [Anthurium amnicola]}	{sp|O43301|HS12A_HUMAN; Heat shock 70 kDa protein 12A OS=Homo sapiens GN=HSPA12A PE=1 SV=2}	{Hs18576822; KOG0101 Molecular chaperones HSP70/HSC70, HSP70 superfamily O Posttranslational modification, protein turnover, chaperones ;}	{PF06723:MreB/Mbl protein}
i1_LQ_PC3Root_c9536/f1p5/1932	{JAT50665.1; Heat shock protein 60, mitochondrial [Anthurium amnicola]}	{sp|Q5B041|HSP60_EMENI; Heat shock protein 60 OS=Emericella nidulans (strain FGSC A4 / ATCC 38163 / CBS 112.46 / NRRL 194 / M139) GN=hsp60 PE=1 SV=1}	{SPAC12G12.04; KOG0356 Mitochondrial chaperonin, Cpn60/Hsp60p O Posttranslational modification, protein turnover, chaperones ;}	{NA}
i1_LQ_PC3Root_c9719/f1p7/1693	{JAT66902.1; Heat shock protein 12A [Anthurium amnicola]}	{sp|Q9CZJ2|HS12B_MOUSE; Heat shock 70 kDa protein 12B OS=Mus musculus GN=Hspa12b PE=1 SV=1}	{Hs18677724; KOG0101 Molecular chaperones HSP70/HSC70, HSP70 superfamily O Posttranslational modification, protein turnover, chaperones ;}	{PF06723:MreB/Mbl protein}
i2_HQ_PC3Root_c10811/f4p25/2936	{ABR16685.1; unknown [Picea sitchensis]}	{sp|Q02028|HSP7S_PEA; Stromal 70 kDa heat shock-related protein, chloroplastic OS=Pisum sativum GN=HSP70 PE=2 SV=1}	{At4g24280; KOG0102 Molecular chaperones mortalin/PBP74/GRP75, HSP70 superfamily O Posttranslational modification, protein turnover, chaperones ;}	{PF01968:Hydantoinase/oxoprolinase PF02782:FGGY family of carbohydrate kinases, C-terminal domain PF06723:MreB/Mbl protein}
i2_HQ_PC3Root_c11762/f2p2/2418	{JAT48209.1; Heat shock protein Hsp88 [Anthurium amnicola]}	{sp|O59838|HSP7F_SCHPO; Heat shock protein homolog pss1 OS=Schizosaccharomyces pombe (strain 972 / ATCC 24843) GN=pss1 PE=1 SV=2}	{SPAC110.04c; KOG0103 Molecular chaperones HSP105/HSP110/SSE1, HSP70 superfamily O Posttranslational modification, protein turnover, chaperones ;}	{PF06723:MreB/Mbl protein}
i2_HQ_PC3Root_c12208/f4p1/2403	{KNA17790.1; hypothetical protein SOVF_076870 [Spinacia oleracea]}	{sp|O43109|HSP90_PODAS; Heat shock protein 90 homolog OS=Podospora anserina GN=MOD-E PE=3 SV=1}	{YMR186w; KOG0019 Molecular chaperone (HSP90 family) O Posttranslational modification, protein turnover, chaperones ;}	{PF00183:Hsp90 protein}
i2_HQ_PC3Root_c12633/f6p1/2489	{XP_008791620.1; PREDICTED: heat shock 70 kDa protein, mitochondrial [Phoenix dactylifera]}	{sp|Q01899|HSP7M_PHAVU; Heat shock 70 kDa protein, mitochondrial OS=Phaseolus vulgaris PE=2 SV=1}	{At5g09590; KOG0102 Molecular chaperones mortalin/PBP74/GRP75, HSP70 superfamily O Posttranslational modification, protein turnover, chaperones ;}	{PF06723:MreB/Mbl protein PF02782:FGGY family of carbohydrate kinases, C-terminal domain PF01031:Dynamin central region}
i2_HQ_PC3Root_c1391/f11p4/2278	{AAR17079.1; heat shock protein 70-2 [Nicotiana tabacum]}	{sp|Q96W30|HSP72_PARBA; Heat shock 70 kDa protein 2 OS=Paracoccidioides lutzii (strain ATCC MYA-826 / Pb01) GN=HSP70-2 PE=2 SV=2}	{SPCC1739.13; KOG0101 Molecular chaperones HSP70/HSC70, HSP70 superfamily O Posttranslational modification, protein turnover, chaperones ;}	{PF06723:MreB/Mbl protein PF02782:FGGY family of carbohydrate kinases, C-terminal domain PF01968:Hydantoinase/oxoprolinase}
i2_HQ_PC3Root_c16408/f3p9/2350	{JAT57554.1; Heat shock protein HSS1 [Anthurium amnicola]}	{sp|Q01877|HSP71_PUCGR; Heat shock protein HSS1 OS=Puccinia graminis GN=HSS1 PE=3 SV=1}	{SPCC1739.13; KOG0101 Molecular chaperones HSP70/HSC70, HSP70 superfamily O Posttranslational modification, protein turnover, chaperones ;}	{PF01968:Hydantoinase/oxoprolinase PF06723:MreB/Mbl protein PF02782:FGGY family of carbohydrate kinases, C-terminal domain}
i2_HQ_PC3Root_c16702/f3p1/2373	{KNA17790.1; hypothetical protein SOVF_076870 [Spinacia oleracea]}	{sp|P51819|HSP83_IPONI; Heat shock protein 83 OS=Ipomoea nil GN=HSP83A PE=2 SV=1}	{At5g56030; KOG0019 Molecular chaperone (HSP90 family) O Posttranslational modification, protein turnover, chaperones ;}	{PF00183:Hsp90 protein PF01080:Presenilin PF10186:Vacuolar sorting 38 and autophagy-related subunit 14}
i2_HQ_PC3Root_c17547/f2p0/2994	{CDP16532.1; unnamed protein product [Coffea canephora]}	{sp|P31540|HSP98_NEUCR; Heat shock protein hsp98 OS=Neurospora crassa (strain ATCC 24698 / 74-OR23-1A / CBS 708.71 / DSM 1257 / FGSC 987) GN=hsp98 PE=1 SV=2}	{SPBC16D10.08c; KOG1051 Chaperone HSP104 and related ATP-dependent Clp proteases O Posttranslational modification, protein turnover, chaperones ;}	{PF07724:AAA domain (Cdc48 subfamily) PF02861:Clp amino terminal domain, pathogenicity island component PF06309:Torsin PF00005:ABC transporter PF00158:Sigma-54 interaction domain PF07728:AAA domain (dynein-related subfamily) PF03266:NTPase PF01695:IstB-like ATP binding protein PF04851:Type III restriction enzyme, res subunit PF00004:ATPase family associated with various cellular activities (AAA) …
i2_HQ_PC3Root_c1849/f7p5/2783	{XP_002263457.1; PREDICTED: heat shock 70 kDa protein, mitochondrial isoform X1 [Vitis vinifera]}	{sp|Q01899|HSP7M_PHAVU; Heat shock 70 kDa protein, mitochondrial OS=Phaseolus vulgaris PE=2 SV=1}	{At5g09590; KOG0102 Molecular chaperones mortalin/PBP74/GRP75, HSP70 superfamily O Posttranslational modification, protein turnover, chaperones ;}	{PF02782:FGGY family of carbohydrate kinases, C-terminal domain PF06723:MreB/Mbl protein PF01031:Dynamin central region}
i2_HQ_PC3Root_c19794/f3p4/2606	{CBI25731.3; unnamed protein product, partial [Vitis vinifera]}	{sp|P36182|HSP82_TOBAC; Heat shock protein 82 (Fragment) OS=Nicotiana tabacum GN=HSP82 PE=2 SV=1}	{At5g52640; KOG0019 Molecular chaperone (HSP90 family) O Posttranslational modification, protein turnover, chaperones ;}	{PF00183:Hsp90 protein}
i2_HQ_PC3Root_c20913/f2p0/2406	{JAT50601.1; Heat shock protein 83, partial [Anthurium amnicola]}	{sp|Q4R4P1|HS90A_MACFA; Heat shock protein HSP 90-alpha OS=Macaca fascicularis GN=HSP90AA1 PE=2 SV=3}	{Hs13129150; KOG0019 Molecular chaperone (HSP90 family) O Posttranslational modification, protein turnover, chaperones ;}	{PF00183:Hsp90 protein PF02724:CDC45-like protein}
i2_HQ_PC3Root_c21309/f2p29/2722	{KNA17790.1; hypothetical protein SOVF_076870 [Spinacia oleracea]}	{sp|P51818|HS903_ARATH; Heat shock protein 90-3 OS=Arabidopsis thaliana GN=HSP90-3 PE=1 SV=2}	{At5g56010; KOG0019 Molecular chaperone (HSP90 family) O Posttranslational modification, protein turnover, chaperones ;}	{PF00856:SET domain PF00183:Hsp90 protein PF13897:Golgi-dynamics membrane-trafficking}
i2_HQ_PC3Root_c2175/f9p3/2272	{AAR17079.1; heat shock protein 70-2 [Nicotiana tabacum]}	{sp|Q96W30|HSP72_PARBA; Heat shock 70 kDa protein 2 OS=Paracoccidioides lutzii (strain ATCC MYA-826 / Pb01) GN=HSP70-2 PE=2 SV=2}	{SPCC1739.13; KOG0101 Molecular chaperones HSP70/HSC70, HSP70 superfamily O Posttranslational modification, protein turnover, chaperones ;}	{PF02782:FGGY family of carbohydrate kinases, C-terminal domain PF06723:MreB/Mbl protein PF01968:Hydantoinase/oxoprolinase}
i2_HQ_PC3Root_c21911/f2p3/2244	{AAR17079.1; heat shock protein 70-2 [Nicotiana tabacum]}	{sp|Q01233|HSP70_NEUCR; Heat shock 70 kDa protein OS=Neurospora crassa (strain ATCC 24698 / 74-OR23-1A / CBS 708.71 / DSM 1257 / FGSC 987) GN=hsps-1 PE=2 SV=2}	{SPAC13G7.02c; KOG0101 Molecular chaperones HSP70/HSC70, HSP70 superfamily O Posttranslational modification, protein turnover, chaperones ;}	{PF06723:MreB/Mbl protein PF02782:FGGY family of carbohydrate kinases, C-terminal domain PF01968:Hydantoinase/oxoprolinase}
i2_HQ_PC3Root_c2359/f2p1/2516	{KNA17790.1; hypothetical protein SOVF_076870 [Spinacia oleracea]}	{sp|O43109|HSP90_PODAS; Heat shock protein 90 homolog OS=Podospora anserina GN=MOD-E PE=3 SV=1}	{YPL240c; KOG0019 Molecular chaperone (HSP90 family) O Posttranslational modification, protein turnover, chaperones ;}	{PF00183:Hsp90 protein}
i2_HQ_PC3Root_c27677/f13p7/2437	{OMO91273.1; Heat shock protein 70 family [Corchorus olitorius]}	{sp|Q9LHA8|MD37C_ARATH; Probable mediator of RNA polymerase II transcription subunit 37c OS=Arabidopsis thaliana GN=MED37C PE=1 SV=1}	{At3g12580; KOG0101 Molecular chaperones HSP70/HSC70, HSP70 superfamily O Posttranslational modification, protein turnover, chaperones ;}	{PF01968:Hydantoinase/oxoprolinase PF02782:FGGY family of carbohydrate kinases, C-terminal domain PF06723:MreB/Mbl protein}
i2_HQ_PC3Root_c2933/f3p1/2421	{JAT56419.1; Heat shock protein 83 [Anthurium amnicola]}	{sp|P55737|HS902_ARATH; Heat shock protein 90-2 OS=Arabidopsis thaliana GN=HSP90-2 PE=1 SV=1}	{At5g56030; KOG0019 Molecular chaperone (HSP90 family) O Posttranslational modification, protein turnover, chaperones ;}	{PF00183:Hsp90 protein}
i2_HQ_PC3Root_c33585/f2p0/2794	{KVE75731.1; Heat shock protein 70, conserved site-containing protein, partial [Cynara cardunculus var. scolymus]}	{sp|Q7ZUW2|HYOU1_DANRE; Hypoxia up-regulated protein 1 OS=Danio rerio GN=hyou1 PE=2 SV=1}	{7290308; KOG0104 Molecular chaperones GRP170/SIL1, HSP70 superfamily O Posttranslational modification, protein turnover, chaperones ;}	{PF06723:MreB/Mbl protein}
i2_HQ_PC3Root_c34173/f2p0/2749	{XP_002870140.1; hypothetical protein ARALYDRAFT_493210 [Arabidopsis lyrata subsp. lyrata]}	{sp|F4JMJ1|HSP7R_ARATH; Heat shock 70 kDa protein 17 OS=Arabidopsis thaliana GN=HSP70-17 PE=2 SV=1}	{Hs22063141; KOG0104 Molecular chaperones GRP170/SIL1, HSP70 superfamily O Posttranslational modification, protein turnover, chaperones ;}	{PF06723:MreB/Mbl protein}
i2_HQ_PC3Root_c38753/f2p0/2196	{JAT66902.1; Heat shock protein 12A [Anthurium amnicola]}	{sp|O43301|HS12A_HUMAN; Heat shock 70 kDa protein 12A OS=Homo sapiens GN=HSPA12A PE=1 SV=2}	{Hs18576822; KOG0101 Molecular chaperones HSP70/HSC70, HSP70 superfamily O Posttranslational modification, protein turnover, chaperones ;}	{PF06723:MreB/Mbl protein}
i2_HQ_PC3Root_c49514/f2p0/2510	{GAQ79452.1; Molecular chaperones HSP70 [Klebsormidium flaccidum]}	{sp|Q8K0U4|HS12A_MOUSE; Heat shock 70 kDa protein 12A OS=Mus musculus GN=Hspa12a PE=1 SV=1}	{Hs18576822; KOG0101 Molecular chaperones HSP70/HSC70, HSP70 superfamily O Posttranslational modification, protein turnover, chaperones ;}	{PF06723:MreB/Mbl protein}
i2_HQ_PC3Root_c58240/f26p33/2380	{XP_015897485.1; PREDICTED: probable mediator of RNA polymerase II transcription subunit 37e [Ziziphus jujuba]}	{sp|P27322|HSP72_SOLLC; Heat shock cognate 70 kDa protein 2 OS=Solanum lycopersicum GN=HSC-2 PE=2 SV=1}	{At5g02500; KOG0101 Molecular chaperones HSP70/HSC70, HSP70 superfamily O Posttranslational modification, protein turnover, chaperones ;}	{PF01968:Hydantoinase/oxoprolinase PF02782:FGGY family of carbohydrate kinases, C-terminal domain PF06723:MreB/Mbl protein}
i2_HQ_PC3Root_c7083/f3p1/2432	{JAT56419.1; Heat shock protein 83 [Anthurium amnicola]}	{sp|P51819|HSP83_IPONI; Heat shock protein 83 OS=Ipomoea nil GN=HSP83A PE=2 SV=1}	{At5g56030; KOG0019 Molecular chaperone (HSP90 family) O Posttranslational modification, protein turnover, chaperones ;}	{PF00183:Hsp90 protein}
i2_HQ_PC3Root_c7880/f2p0/2490	{XP_002441219.1; hypothetical protein SORBIDRAFT_09g022580 [Sorghum bicolor]}	{sp|Q71U34|HSP7C_SAGOE; Heat shock cognate 71 kDa protein OS=Saguinus oedipus GN=HSPA8 PE=2 SV=1}	{Hs5729877; KOG0101 Molecular chaperones HSP70/HSC70, HSP70 superfamily O Posttranslational modification, protein turnover, chaperones ;}	{PF01968:Hydantoinase/oxoprolinase PF06723:MreB/Mbl protein}
i2_HQ_PC3Root_c9666/f2p3/2273	{AAR17079.1; heat shock protein 70-2 [Nicotiana tabacum]}	{sp|Q96W30|HSP72_PARBA; Heat shock 70 kDa protein 2 OS=Paracoccidioides lutzii (strain ATCC MYA-826 / Pb01) GN=HSP70-2 PE=2 SV=2}	{SPCC1739.13; KOG0101 Molecular chaperones HSP70/HSC70, HSP70 superfamily O Posttranslational modification, protein turnover, chaperones ;}	{PF06723:MreB/Mbl protein PF02782:FGGY family of carbohydrate kinases, C-terminal domain PF01968:Hydantoinase/oxoprolinase}
i2_LQ_PC3Root_c10081/f1p1/2432	{XP_008458892.1; PREDICTED: heat shock cognate 70 kDa protein [Cucumis melo]}	{sp|P09189|HSP7C_PETHY; Heat shock cognate 70 kDa protein OS=Petunia hybrida GN=HSP70 PE=2 SV=1}	{At5g02500; KOG0101 Molecular chaperones HSP70/HSC70, HSP70 superfamily O Posttranslational modification, protein turnover, chaperones ;}	{PF01968:Hydantoinase/oxoprolinase PF02782:FGGY family of carbohydrate kinases, C-terminal domain PF06723:MreB/Mbl protein}
i2_LQ_PC3Root_c10337/f1p0/2205	{OMO85626.1; Heat shock protein 70 family [Corchorus capsularis]}	{sp|Q9LHA8|MD37C_ARATH; Probable mediator of RNA polymerase II transcription subunit 37c OS=Arabidopsis thaliana GN=MED37C PE=1 SV=1}	{At3g12580; KOG0101 Molecular chaperones HSP70/HSC70, HSP70 superfamily O Posttranslational modification, protein turnover, chaperones ;}	{PF02782:FGGY family of carbohydrate kinases, C-terminal domain PF06723:MreB/Mbl protein}
i2_LQ_PC3Root_c10931/f1p14/3092	{ABR16685.1; unknown [Picea sitchensis]}	{sp|Q02028|HSP7S_PEA; Stromal 70 kDa heat shock-related protein, chloroplastic OS=Pisum sativum GN=HSP70 PE=2 SV=1}	{At4g24280; KOG0102 Molecular chaperones mortalin/PBP74/GRP75, HSP70 superfamily O Posttranslational modification, protein turnover, chaperones ;}	{PF06723:MreB/Mbl protein PF02782:FGGY family of carbohydrate kinases, C-terminal domain PF01968:Hydantoinase/oxoprolinase}
i2_LQ_PC3Root_c11494/f1p7/2383	{JAT57554.1; Heat shock protein HSS1 [Anthurium amnicola]}	{sp|Q01877|HSP71_PUCGR; Heat shock protein HSS1 OS=Puccinia graminis GN=HSS1 PE=3 SV=1}	{SPAC13G7.02c; KOG0101 Molecular chaperones HSP70/HSC70, HSP70 superfamily O Posttranslational modification, protein turnover, chaperones ;}	{PF02792:Mago nashi protein PF01968:Hydantoinase/oxoprolinase PF05722:Ustilago B locus mating-type protein PF02782:FGGY family of carbohydrate kinases, C-terminal domain PF06723:MreB/Mbl protein}
i2_LQ_PC3Root_c12034/f1p4/2296	{AAR17079.1; heat shock protein 70-2 [Nicotiana tabacum]}	{sp|Q96W30|HSP72_PARBA; Heat shock 70 kDa protein 2 OS=Paracoccidioides lutzii (strain ATCC MYA-826 / Pb01) GN=HSP70-2 PE=2 SV=2}	{SPCC1739.13; KOG0101 Molecular chaperones HSP70/HSC70, HSP70 superfamily O Posttranslational modification, protein turnover, chaperones ;}	{PF06723:MreB/Mbl protein PF02782:FGGY family of carbohydrate kinases, C-terminal domain PF01968:Hydantoinase/oxoprolinase PF01101:HMG14 and HMG17}
i2_LQ_PC3Root_c13400/f1p0/2151	{JAT66902.1; Heat shock protein 12A [Anthurium amnicola]}	{sp|O43301|HS12A_HUMAN; Heat shock 70 kDa protein 12A OS=Homo sapiens GN=HSPA12A PE=1 SV=2}	{Hs18576822; KOG0101 Molecular chaperones HSP70/HSC70, HSP70 superfamily O Posttranslational modification, protein turnover, chaperones ;}	{NA}
i2_LQ_PC3Root_c14433/f1p0/2097	{AAR17079.1; heat shock protein 70-2 [Nicotiana tabacum]}	{sp|Q96W30|HSP72_PARBA; Heat shock 70 kDa protein 2 OS=Paracoccidioides lutzii (strain ATCC MYA-826 / Pb01) GN=HSP70-2 PE=2 SV=2}	{SPAC13G7.02c; KOG0101 Molecular chaperones HSP70/HSC70, HSP70 superfamily O Posttranslational modification, protein turnover, chaperones ;}	{PF01968:Hydantoinase/oxoprolinase PF02782:FGGY family of carbohydrate kinases, C-terminal domain PF06723:MreB/Mbl protein}
i2_LQ_PC3Root_c16848/f1p4/2540	{XP_008373227.1; PREDICTED: heat shock 70 kDa protein, mitochondrial [Malus domestica]}	{sp|Q01899|HSP7M_PHAVU; Heat shock 70 kDa protein, mitochondrial OS=Phaseolus vulgaris PE=2 SV=1}	{At5g09590; KOG0102 Molecular chaperones mortalin/PBP74/GRP75, HSP70 superfamily O Posttranslational modification, protein turnover, chaperones ;}	{PF03328:HpcH/HpaI aldolase/citrate lyase family PF01031:Dynamin central region PF06723:MreB/Mbl protein PF02782:FGGY family of carbohydrate kinases, C-terminal domain}
i2_LQ_PC3Root_c17405/f1p28/2365	{XP_015897485.1; PREDICTED: probable mediator of RNA polymerase II transcription subunit 37e [Ziziphus jujuba]}	{sp|P27322|HSP72_SOLLC; Heat shock cognate 70 kDa protein 2 OS=Solanum lycopersicum GN=HSC-2 PE=2 SV=1}	{At5g02500; KOG0101 Molecular chaperones HSP70/HSC70, HSP70 superfamily O Posttranslational modification, protein turnover, chaperones ;}	{PF01968:Hydantoinase/oxoprolinase PF02782:FGGY family of carbohydrate kinases, C-terminal domain PF06723:MreB/Mbl protein}
i2_LQ_PC3Root_c18205/f2p1/2414	{XP_008458892.1; PREDICTED: heat shock cognate 70 kDa protein [Cucumis melo]}	{sp|P09189|HSP7C_PETHY; Heat shock cognate 70 kDa protein OS=Petunia hybrida GN=HSP70 PE=2 SV=1}	{At5g02500; KOG0101 Molecular chaperones HSP70/HSC70, HSP70 superfamily O Posttranslational modification, protein turnover, chaperones ;}	{PF01968:Hydantoinase/oxoprolinase PF06723:MreB/Mbl protein PF02782:FGGY family of carbohydrate kinases, C-terminal domain}
i2_LQ_PC3Root_c18644/f1p5/2376	{XP_006845986.1; PREDICTED: heat shock 70 kDa protein 17 [Amborella trichopoda]}	{sp|F4JMJ1|HSP7R_ARATH; Heat shock 70 kDa protein 17 OS=Arabidopsis thaliana GN=HSP70-17 PE=2 SV=1}	{At4g16650_2; KOG0104 Molecular chaperones GRP170/SIL1, HSP70 superfamily O Posttranslational modification, protein turnover, chaperones ;}	{PF06723:MreB/Mbl protein}
i2_LQ_PC3Root_c19330/f1p9/2459	{JAT57554.1; Heat shock protein HSS1 [Anthurium amnicola]}	{sp|Q01877|HSP71_PUCGR; Heat shock protein HSS1 OS=Puccinia graminis GN=HSS1 PE=3 SV=1}	{SPCC1739.13; KOG0101 Molecular chaperones HSP70/HSC70, HSP70 superfamily O Posttranslational modification, protein turnover, chaperones ;}	{PF02782:FGGY family of carbohydrate kinases, C-terminal domain PF06723:MreB/Mbl protein PF01968:Hydantoinase/oxoprolinase}
i2_LQ_PC3Root_c19408/f1p3/2422	{AAR17079.1; heat shock protein 70-2 [Nicotiana tabacum]}	{sp|Q01233|HSP70_NEUCR; Heat shock 70 kDa protein OS=Neurospora crassa (strain ATCC 24698 / 74-OR23-1A / CBS 708.71 / DSM 1257 / FGSC 987) GN=hsps-1 PE=2 SV=2}	{YLL024c; KOG0101 Molecular chaperones HSP70/HSC70, HSP70 superfamily O Posttranslational modification, protein turnover, chaperones ;}	{PF01968:Hydantoinase/oxoprolinase PF01101:HMG14 and HMG17 PF06723:MreB/Mbl protein PF02782:FGGY family of carbohydrate kinases, C-terminal domain}
i2_LQ_PC3Root_c19666/f1p9/2646	{JAT57554.1; Heat shock protein HSS1 [Anthurium amnicola]}	{sp|Q01877|HSP71_PUCGR; Heat shock protein HSS1 OS=Puccinia graminis GN=HSS1 PE=3 SV=1}	{CE09682; KOG0101 Molecular chaperones HSP70/HSC70, HSP70 superfamily O Posttranslational modification, protein turnover, chaperones ;}	{PF01968:Hydantoinase/oxoprolinase PF02782:FGGY family of carbohydrate kinases, C-terminal domain PF06723:MreB/Mbl protein}
i2_LQ_PC3Root_c20782/f2p9/2809	{XP_007142446.1; hypothetical protein PHAVU_008G281300g [Phaseolus vulgaris]}	{sp|P36181|HSP80_SOLLC; Heat shock cognate protein 80 OS=Solanum lycopersicum GN=HSC80 PE=2 SV=1}	{At5g56010; KOG0019 Molecular chaperone (HSP90 family) O Posttranslational modification, protein turnover, chaperones ;}	{NA}
i2_LQ_PC3Root_c20915/f1p17/3031	{JAT42575.1; Heat shock protein 81-2, partial [Anthurium amnicola]}	{sp|A2YWQ1|HSP81_ORYSI; Heat shock protein 81-1 OS=Oryza sativa subsp. indica GN=HSP81-1 PE=2 SV=1}	{At5g56030; KOG0019 Molecular chaperone (HSP90 family) O Posttranslational modification, protein turnover, chaperones ;}	{PF00183:Hsp90 protein}
i2_LQ_PC3Root_c22349/f1p0/2414	{AAR17079.1; heat shock protein 70-2 [Nicotiana tabacum]}	{sp|Q01233|HSP70_NEUCR; Heat shock 70 kDa protein OS=Neurospora crassa (strain ATCC 24698 / 74-OR23-1A / CBS 708.71 / DSM 1257 / FGSC 987) GN=hsps-1 PE=2 SV=2}	{YLL024c; KOG0101 Molecular chaperones HSP70/HSC70, HSP70 superfamily O Posttranslational modification, protein turnover, chaperones ;}	{PF02782:FGGY family of carbohydrate kinases, C-terminal domain}
i2_LQ_PC3Root_c22756/f1p0/2854	{JAT66902.1; Heat shock protein 12A [Anthurium amnicola]}	{sp|Q9CZJ2|HS12B_MOUSE; Heat shock 70 kDa protein 12B OS=Mus musculus GN=Hspa12b PE=1 SV=1}	{Hs18677724; KOG0101 Molecular chaperones HSP70/HSC70, HSP70 superfamily O Posttranslational modification, protein turnover, chaperones ;}	{PF06723:MreB/Mbl protein}
i2_LQ_PC3Root_c22854/f1p3/2351	{AAR17079.1; heat shock protein 70-2 [Nicotiana tabacum]}	{sp|Q01233|HSP70_NEUCR; Heat shock 70 kDa protein OS=Neurospora crassa (strain ATCC 24698 / 74-OR23-1A / CBS 708.71 / DSM 1257 / FGSC 987) GN=hsps-1 PE=2 SV=2}	{SPCC1739.13; KOG0101 Molecular chaperones HSP70/HSC70, HSP70 superfamily O Posttranslational modification, protein turnover, chaperones ;}	{PF02782:FGGY family of carbohydrate kinases, C-terminal domain PF06723:MreB/Mbl protein PF01968:Hydantoinase/oxoprolinase}
i2_LQ_PC3Root_c23418/f1p9/2934	{XP_020114769.1; heat shock protein 90-5, chloroplastic-like [Ananas comosus]}	{sp|Q9SIF2|HS905_ARATH; Heat shock protein 90-5, chloroplastic OS=Arabidopsis thaliana GN=HSP90-5 PE=1 SV=1}	{At2g04030; KOG0019 Molecular chaperone (HSP90 family) O Posttranslational modification, protein turnover, chaperones ;}	{PF00183:Hsp90 protein}
i2_LQ_PC3Root_c23430/f1p52/2446	{ABR18415.1; unknown [Picea sitchensis]}	{sp|P09189|HSP7C_PETHY; Heat shock cognate 70 kDa protein OS=Petunia hybrida GN=HSP70 PE=2 SV=1}	{At5g02500; KOG0101 Molecular chaperones HSP70/HSC70, HSP70 superfamily O Posttranslational modification, protein turnover, chaperones ;}	{PF02782:FGGY family of carbohydrate kinases, C-terminal domain PF06723:MreB/Mbl protein PF01968:Hydantoinase/oxoprolinase}
i2_LQ_PC3Root_c2389/f2p3/2305	{AAR17078.1; heat shock protein 70-1 [Nicotiana tabacum]}	{sp|Q96W30|HSP72_PARBA; Heat shock 70 kDa protein 2 OS=Paracoccidioides lutzii (strain ATCC MYA-826 / Pb01) GN=HSP70-2 PE=2 SV=2}	{SPCC1739.13; KOG0101 Molecular chaperones HSP70/HSC70, HSP70 superfamily O Posttranslational modification, protein turnover, chaperones ;}	{PF01968:Hydantoinase/oxoprolinase PF06723:MreB/Mbl protein}
i2_LQ_PC3Root_c24093/f1p1/2339	{CBI25731.3; unnamed protein product, partial [Vitis vinifera]}	{sp|P51819|HSP83_IPONI; Heat shock protein 83 OS=Ipomoea nil GN=HSP83A PE=2 SV=1}	{Hs20149594; KOG0019 Molecular chaperone (HSP90 family) O Posttranslational modification, protein turnover, chaperones ;}	{PF00183:Hsp90 protein}
i2_LQ_PC3Root_c24746/f1p30/2461	{XP_015897485.1; PREDICTED: probable mediator of RNA polymerase II transcription subunit 37e [Ziziphus jujuba]}	{sp|P27322|HSP72_SOLLC; Heat shock cognate 70 kDa protein 2 OS=Solanum lycopersicum GN=HSC-2 PE=2 SV=1}	{At5g02500; KOG0101 Molecular chaperones HSP70/HSC70, HSP70 superfamily O Posttranslational modification, protein turnover, chaperones ;}	{PF02782:FGGY family of carbohydrate kinases, C-terminal domain PF10394:Histone acetyl transferase HAT1 N-terminus PF06723:MreB/Mbl protein PF01968:Hydantoinase/oxoprolinase}
i2_LQ_PC3Root_c24995/f1p0/2818	{EOY34071.1; Heat shock cognate protein 70-1 [Theobroma cacao]}	{sp|Q9LHA8|MD37C_ARATH; Probable mediator of RNA polymerase II transcription subunit 37c OS=Arabidopsis thaliana GN=MED37C PE=1 SV=1}	{At3g12580; KOG0101 Molecular chaperones HSP70/HSC70, HSP70 superfamily O Posttranslational modification, protein turnover, chaperones ;}	{PF00240:Ubiquitin family}
i2_LQ_PC3Root_c25424/f1p19/3190	{XP_002270014.3; PREDICTED: heat shock protein 90-6, mitochondrial isoform X2 [Vitis vinifera]}	{sp|Q9SIF2|HS905_ARATH; Heat shock protein 90-5, chloroplastic OS=Arabidopsis thaliana GN=HSP90-5 PE=1 SV=1}	{At2g04030; KOG0019 Molecular chaperone (HSP90 family) O Posttranslational modification, protein turnover, chaperones ;}	{PF00183:Hsp90 protein}
i2_LQ_PC3Root_c26190/f1p0/2052	{JAT53012.1; Heat shock protein sks2, partial [Anthurium amnicola]}	{sp|Q10284|SSB1_SCHPO; Ribosome-associated molecular chaperone sks2 OS=Schizosaccharomyces pombe (strain 972 / ATCC 24843) GN=sks2 PE=1 SV=2}	{SPBC1709.05; KOG0101 Molecular chaperones HSP70/HSC70, HSP70 superfamily O Posttranslational modification, protein turnover, chaperones ;}	{PF01968:Hydantoinase/oxoprolinase PF06723:MreB/Mbl protein PF02782:FGGY family of carbohydrate kinases, C-terminal domain}
i2_LQ_PC3Root_c26501/f1p0/2033	{JAT66902.1; Heat shock protein 12A [Anthurium amnicola]}	{sp|Q8K0U4|HS12A_MOUSE; Heat shock 70 kDa protein 12A OS=Mus musculus GN=Hspa12a PE=1 SV=1}	{Hs18576822; KOG0101 Molecular chaperones HSP70/HSC70, HSP70 superfamily O Posttranslational modification, protein turnover, chaperones ;}	{PF01442:Apolipoprotein A1/A4/E domain PF06723:MreB/Mbl protein}
i2_LQ_PC3Root_c26819/f1p1/2099	{JAT57554.1; Heat shock protein HSS1 [Anthurium amnicola]}	{sp|Q01877|HSP71_PUCGR; Heat shock protein HSS1 OS=Puccinia graminis GN=HSS1 PE=3 SV=1}	{SPCC1739.13; KOG0101 Molecular chaperones HSP70/HSC70, HSP70 superfamily O Posttranslational modification, protein turnover, chaperones ;}	{PF01968:Hydantoinase/oxoprolinase PF06723:MreB/Mbl protein PF02782:FGGY family of carbohydrate kinases, C-terminal domain}
i2_LQ_PC3Root_c27379/f1p1/2053	{XP_008458892.1; PREDICTED: heat shock cognate 70 kDa protein [Cucumis melo]}	{sp|P09189|HSP7C_PETHY; Heat shock cognate 70 kDa protein OS=Petunia hybrida GN=HSP70 PE=2 SV=1}	{At3g12580; KOG0101 Molecular chaperones HSP70/HSC70, HSP70 superfamily O Posttranslational modification, protein turnover, chaperones ;}	{PF06723:MreB/Mbl protein PF02782:FGGY family of carbohydrate kinases, C-terminal domain PF01968:Hydantoinase/oxoprolinase}
i2_LQ_PC3Root_c27402/f1p0/2051	{JAT66902.1; Heat shock protein 12A [Anthurium amnicola]}	{sp|Q9CZJ2|HS12B_MOUSE; Heat shock 70 kDa protein 12B OS=Mus musculus GN=Hspa12b PE=1 SV=1}	{Hs18677724; KOG0101 Molecular chaperones HSP70/HSC70, HSP70 superfamily O Posttranslational modification, protein turnover, chaperones ;}	{PF01442:Apolipoprotein A1/A4/E domain PF06723:MreB/Mbl protein}
i2_LQ_PC3Root_c28307/f4p9/2303	{JAT57554.1; Heat shock protein HSS1 [Anthurium amnicola]}	{sp|Q01877|HSP71_PUCGR; Heat shock protein HSS1 OS=Puccinia graminis GN=HSS1 PE=3 SV=1}	{SPAC13G7.02c; KOG0101 Molecular chaperones HSP70/HSC70, HSP70 superfamily O Posttranslational modification, protein turnover, chaperones ;}	{PF01968:Hydantoinase/oxoprolinase PF02792:Mago nashi protein PF05722:Ustilago B locus mating-type protein PF06723:MreB/Mbl protein PF02782:FGGY family of carbohydrate kinases, C-terminal domain}
i2_LQ_PC3Root_c30412/f1p0/2237	{KNA17790.1; hypothetical protein SOVF_076870 [Spinacia oleracea]}	{sp|P51819|HSP83_IPONI; Heat shock protein 83 OS=Ipomoea nil GN=HSP83A PE=2 SV=1}	{At5g52640; KOG0019 Molecular chaperone (HSP90 family) O Posttranslational modification, protein turnover, chaperones ;}	{PF00183:Hsp90 protein}
i2_LQ_PC3Root_c30453/f1p4/2736	{XP_008373227.1; PREDICTED: heat shock 70 kDa protein, mitochondrial [Malus domestica]}	{sp|Q01899|HSP7M_PHAVU; Heat shock 70 kDa protein, mitochondrial OS=Phaseolus vulgaris PE=2 SV=1}	{At5g09590; KOG0102 Molecular chaperones mortalin/PBP74/GRP75, HSP70 superfamily O Posttranslational modification, protein turnover, chaperones ;}	{PF02782:FGGY family of carbohydrate kinases, C-terminal domain PF06723:MreB/Mbl protein PF01031:Dynamin central region PF03328:HpcH/HpaI aldolase/citrate lyase family}
i2_LQ_PC3Root_c30495/f1p21/2570	{KJB22185.1; hypothetical protein B456_004G034000 [Gossypium raimondii]}	{sp|Q0J4P2|HSP81_ORYSJ; Heat shock protein 81-1 OS=Oryza sativa subsp. japonica GN=HSP81-1 PE=3 SV=2}	{At5g52640; KOG0019 Molecular chaperone (HSP90 family) O Posttranslational modification, protein turnover, chaperones ;}	{PF00183:Hsp90 protein}
i2_LQ_PC3Root_c31912/f1p24/2259	{JAT42575.1; Heat shock protein 81-2, partial [Anthurium amnicola]}	{sp|A2YWQ1|HSP81_ORYSI; Heat shock protein 81-1 OS=Oryza sativa subsp. indica GN=HSP81-1 PE=2 SV=1}	{At5g56010; KOG0019 Molecular chaperone (HSP90 family) O Posttranslational modification, protein turnover, chaperones ;}	{PF00183:Hsp90 protein}
i2_LQ_PC3Root_c32242/f1p3/2479	{XP_006845986.1; PREDICTED: heat shock 70 kDa protein 17 [Amborella trichopoda]}	{sp|F4JMJ1|HSP7R_ARATH; Heat shock 70 kDa protein 17 OS=Arabidopsis thaliana GN=HSP70-17 PE=2 SV=1}	{At4g16660; KOG0103 Molecular chaperones HSP105/HSP110/SSE1, HSP70 superfamily O Posttranslational modification, protein turnover, chaperones ;}	{NA}
i2_LQ_PC3Root_c32504/f1p5/2707	{XP_008373227.1; PREDICTED: heat shock 70 kDa protein, mitochondrial [Malus domestica]}	{sp|Q01899|HSP7M_PHAVU; Heat shock 70 kDa protein, mitochondrial OS=Phaseolus vulgaris PE=2 SV=1}	{At5g09590; KOG0102 Molecular chaperones mortalin/PBP74/GRP75, HSP70 superfamily O Posttranslational modification, protein turnover, chaperones ;}	{PF03328:HpcH/HpaI aldolase/citrate lyase family PF01031:Dynamin central region PF06723:MreB/Mbl protein PF02782:FGGY family of carbohydrate kinases, C-terminal domain}
i2_LQ_PC3Root_c32858/f1p18/2243	{XP_008342195.1; PREDICTED: heat shock protein 90-6, mitochondrial-like [Malus domestica]}	{sp|F4JFN3|HS906_ARATH; Heat shock protein 90-6, mitochondrial OS=Arabidopsis thaliana GN=HSP90-6 PE=2 SV=1}	{At2g04030; KOG0019 Molecular chaperone (HSP90 family) O Posttranslational modification, protein turnover, chaperones ;}	{PF00183:Hsp90 protein}
i2_LQ_PC3Root_c33053/f1p6/2510	{OMO91273.1; Heat shock protein 70 family [Corchorus olitorius]}	{sp|P27322|HSP72_SOLLC; Heat shock cognate 70 kDa protein 2 OS=Solanum lycopersicum GN=HSC-2 PE=2 SV=1}	{At3g12580; KOG0101 Molecular chaperones HSP70/HSC70, HSP70 superfamily O Posttranslational modification, protein turnover, chaperones ;}	{PF01968:Hydantoinase/oxoprolinase PF06723:MreB/Mbl protein}
i2_LQ_PC3Root_c33113/f1p0/2444	{XP_002981544.1; hypothetical protein SELMODRAFT_233774 [Selaginella moellendorffii]}	{sp|Q69QQ6|HSP82_ORYSJ; Heat shock protein 81-2 OS=Oryza sativa subsp. japonica GN=HSP81-2 PE=2 SV=1}	{At5g56030; KOG0019 Molecular chaperone (HSP90 family) O Posttranslational modification, protein turnover, chaperones ;}	{PF00183:Hsp90 protein}
i2_LQ_PC3Root_c33356/f1p3/2412	{AAR17079.1; heat shock protein 70-2 [Nicotiana tabacum]}	{sp|Q01233|HSP70_NEUCR; Heat shock 70 kDa protein OS=Neurospora crassa (strain ATCC 24698 / 74-OR23-1A / CBS 708.71 / DSM 1257 / FGSC 987) GN=hsps-1 PE=2 SV=2}	{YLL024c; KOG0101 Molecular chaperones HSP70/HSC70, HSP70 superfamily O Posttranslational modification, protein turnover, chaperones ;}	{PF10863:Protein of unknown function (DUF2702) PF00836:Stathmin family}
i2_LQ_PC3Root_c33437/f1p1/2247	{BAK04853.1; predicted protein [Hordeum vulgare subsp. vulgare]}	{sp|Q5B0C0|HSP7M_EMENI; Heat shock 70 kDa protein OS=Emericella nidulans (strain FGSC A4 / ATCC 38163 / CBS 112.46 / NRRL 194 / M139) GN=AN6010 PE=1 SV=1}	{SPAC664.11; KOG0102 Molecular chaperones mortalin/PBP74/GRP75, HSP70 superfamily O Posttranslational modification, protein turnover, chaperones ;}	{PF02782:FGGY family of carbohydrate kinases, C-terminal domain}
i2_LQ_PC3Root_c33673/f1p0/2260	{JAT49008.1; Heat shock protein sti1 [Anthurium amnicola]}	{sp|Q9USI5|STI1_SCHPO; Heat shock protein sti1 homolog OS=Schizosaccharomyces pombe (strain 972 / ATCC 24843) GN=sti1 PE=3 SV=1}	{SPCC645.14c; KOG0548 Molecular co-chaperone STI1 O Posttranslational modification, protein turnover, chaperones ;}	{PF13181:Tetratricopeptide repeat PF13174:Tetratricopeptide repeat PF13176:Tetratricopeptide repeat PF13371:Tetratricopeptide repeat PF13374:Tetratricopeptide repeat PF00515:Tetratricopeptide repeat PF13414:TPR repeat}
i2_LQ_PC3Root_c33730/f1p0/2260	{JAT53012.1; Heat shock protein sks2, partial [Anthurium amnicola]}	{sp|G0SCU5|SSB1_CHATD; Ribosome-associated molecular chaperone SSB1 OS=Chaetomium thermophilum (strain DSM 1495 / CBS 144.50 / IMI 039719) GN=SSB1 PE=1 SV=2}	{YDL229w; KOG0101 Molecular chaperones HSP70/HSC70, HSP70 superfamily O Posttranslational modification, protein turnover, chaperones ;}	{PF06723:MreB/Mbl protein}
i2_LQ_PC3Root_c33749/f1p23/2396	{XP_007211088.1; hypothetical protein PRUPE_ppa002489mg [Prunus persica]}	{sp|Q6Z7B0|BIP1_ORYSJ; Heat shock 70 kDa protein BIP1 OS=Oryza sativa subsp. japonica GN=BIP1 PE=1 SV=1}	{At5g42020; KOG0100 Molecular chaperones GRP78/BiP/KAR2, HSP70 superfamily O Posttranslational modification, protein turnover, chaperones ;}	{PF01968:Hydantoinase/oxoprolinase PF10394:Histone acetyl transferase HAT1 N-terminus PF06723:MreB/Mbl protein}
i2_LQ_PC3Root_c34470/f1p28/2389	{AMJ52091.1; heat shock cognate 70 kDa protein 2-like protein [Solanum melongena]}	{sp|P27322|HSP72_SOLLC; Heat shock cognate 70 kDa protein 2 OS=Solanum lycopersicum GN=HSC-2 PE=2 SV=1}	{At5g02500; KOG0101 Molecular chaperones HSP70/HSC70, HSP70 superfamily O Posttranslational modification, protein turnover, chaperones ;}	{PF01968:Hydantoinase/oxoprolinase PF06723:MreB/Mbl protein PF02782:FGGY family of carbohydrate kinases, C-terminal domain}
i2_LQ_PC3Root_c34695/f1p0/2413	{XP_013628650.1; PREDICTED: heat shock protein 90-2 [Brassica oleracea var. oleracea]}	{sp|P40292|HSP90_ASPFU; Heat shock protein 90 OS=Neosartorya fumigata (strain ATCC MYA-4609 / Af293 / CBS 101355 / FGSC A1100) GN=hsp90 PE=1 SV=3}	{YMR186w; KOG0019 Molecular chaperone (HSP90 family) O Posttranslational modification, protein turnover, chaperones ;}	{PF02685:Glucokinase PF00183:Hsp90 protein}
i2_LQ_PC3Root_c3476/f1p0/2456	{BAK04853.1; predicted protein [Hordeum vulgare subsp. vulgare]}	{sp|Q5B0C0|HSP7M_EMENI; Heat shock 70 kDa protein OS=Emericella nidulans (strain FGSC A4 / ATCC 38163 / CBS 112.46 / NRRL 194 / M139) GN=AN6010 PE=1 SV=1}	{YJR045c; KOG0102 Molecular chaperones mortalin/PBP74/GRP75, HSP70 superfamily O Posttranslational modification, protein turnover, chaperones ;}	{PF02782:FGGY family of carbohydrate kinases, C-terminal domain PF06723:MreB/Mbl protein}
i2_LQ_PC3Root_c35017/f1p0/2796	{XP_017641499.1; PREDICTED: heat shock 70 kDa protein-like [Gossypium arboreum]}	{sp|P09189|HSP7C_PETHY; Heat shock cognate 70 kDa protein OS=Petunia hybrida GN=HSP70 PE=2 SV=1}	{At3g12580; KOG0101 Molecular chaperones HSP70/HSC70, HSP70 superfamily O Posttranslational modification, protein turnover, chaperones ;}	{PF06723:MreB/Mbl protein PF16952:Glutamine synthetase N-terminal domain PF01968:Hydantoinase/oxoprolinase}
i2_LQ_PC3Root_c3544/f1p22/2532	{XP_007211088.1; hypothetical protein PRUPE_ppa002489mg [Prunus persica]}	{sp|Q6Z7B0|BIP1_ORYSJ; Heat shock 70 kDa protein BIP1 OS=Oryza sativa subsp. japonica GN=BIP1 PE=1 SV=1}	{At5g42020; KOG0100 Molecular chaperones GRP78/BiP/KAR2, HSP70 superfamily O Posttranslational modification, protein turnover, chaperones ;}	{PF10394:Histone acetyl transferase HAT1 N-terminus PF06723:MreB/Mbl protein PF01968:Hydantoinase/oxoprolinase}
i2_LQ_PC3Root_c35723/f1p3/2384	{AAR17079.1; heat shock protein 70-2 [Nicotiana tabacum]}	{sp|Q01233|HSP70_NEUCR; Heat shock 70 kDa protein OS=Neurospora crassa (strain ATCC 24698 / 74-OR23-1A / CBS 708.71 / DSM 1257 / FGSC 987) GN=hsps-1 PE=2 SV=2}	{CE09682; KOG0101 Molecular chaperones HSP70/HSC70, HSP70 superfamily O Posttranslational modification, protein turnover, chaperones ;}	{PF02782:FGGY family of carbohydrate kinases, C-terminal domain}
i2_LQ_PC3Root_c36658/f1p11/2420	{XP_015697504.1; PREDICTED: probable mediator of RNA polymerase II transcription subunit 37c [Oryza brachyantha]}	{sp|P09189|HSP7C_PETHY; Heat shock cognate 70 kDa protein OS=Petunia hybrida GN=HSP70 PE=2 SV=1}	{At5g02500; KOG0101 Molecular chaperones HSP70/HSC70, HSP70 superfamily O Posttranslational modification, protein turnover, chaperones ;}	{PF01968:Hydantoinase/oxoprolinase PF02782:FGGY family of carbohydrate kinases, C-terminal domain PF06723:MreB/Mbl protein}
i2_LQ_PC3Root_c36802/f1p29/2674	{XP_018823263.1; PREDICTED: probable mediator of RNA polymerase II transcription subunit 37c [Juglans regia]}	{sp|P27322|HSP72_SOLLC; Heat shock cognate 70 kDa protein 2 OS=Solanum lycopersicum GN=HSC-2 PE=2 SV=1}	{At5g02500; KOG0101 Molecular chaperones HSP70/HSC70, HSP70 superfamily O Posttranslational modification, protein turnover, chaperones ;}	{PF01968:Hydantoinase/oxoprolinase PF06723:MreB/Mbl protein PF02782:FGGY family of carbohydrate kinases, C-terminal domain}
i2_LQ_PC3Root_c36951/f1p0/2332	{XP_010256011.1; PREDICTED: heat shock 70 kDa protein 8 [Nelumbo nucifera]}	{sp|Q9SKY8|HSP7H_ARATH; Heat shock 70 kDa protein 8 OS=Arabidopsis thaliana GN=HSP70-8 PE=1 SV=1}	{At2g32120; KOG0101 Molecular chaperones HSP70/HSC70, HSP70 superfamily O Posttranslational modification, protein turnover, chaperones ;}	{NA}
i2_LQ_PC3Root_c37086/f1p9/2539	{JAT57554.1; Heat shock protein HSS1 [Anthurium amnicola]}	{sp|Q01877|HSP71_PUCGR; Heat shock protein HSS1 OS=Puccinia graminis GN=HSS1 PE=3 SV=1}	{SPCC1739.13; KOG0101 Molecular chaperones HSP70/HSC70, HSP70 superfamily O Posttranslational modification, protein turnover, chaperones ;}	{PF01968:Hydantoinase/oxoprolinase PF02792:Mago nashi protein PF06723:MreB/Mbl protein PF02782:FGGY family of carbohydrate kinases, C-terminal domain}
i2_LQ_PC3Root_c37410/f1p0/2194	{AAR17079.1; heat shock protein 70-2 [Nicotiana tabacum]}	{sp|Q96W30|HSP72_PARBA; Heat shock 70 kDa protein 2 OS=Paracoccidioides lutzii (strain ATCC MYA-826 / Pb01) GN=HSP70-2 PE=2 SV=2}	{YBL075c; KOG0101 Molecular chaperones HSP70/HSC70, HSP70 superfamily O Posttranslational modification, protein turnover, chaperones ;}	{PF10863:Protein of unknown function (DUF2702) PF00836:Stathmin family}
i2_LQ_PC3Root_c38574/f1p8/2133	{JAT57554.1; Heat shock protein HSS1 [Anthurium amnicola]}	{sp|Q01877|HSP71_PUCGR; Heat shock protein HSS1 OS=Puccinia graminis GN=HSS1 PE=3 SV=1}	{SPCC1739.13; KOG0101 Molecular chaperones HSP70/HSC70, HSP70 superfamily O Posttranslational modification, protein turnover, chaperones ;}	{PF01968:Hydantoinase/oxoprolinase PF06723:MreB/Mbl protein PF02782:FGGY family of carbohydrate kinases, C-terminal domain}
i2_LQ_PC3Root_c38622/f1p1/2344	{XP_019159806.1; PREDICTED: heat shock cognate 70 kDa protein-like [Ipomoea nil]}	{sp|P09189|HSP7C_PETHY; Heat shock cognate 70 kDa protein OS=Petunia hybrida GN=HSP70 PE=2 SV=1}	{At3g12580; KOG0101 Molecular chaperones HSP70/HSC70, HSP70 superfamily O Posttranslational modification, protein turnover, chaperones ;}	{PF01968:Hydantoinase/oxoprolinase PF16952:Glutamine synthetase N-terminal domain PF06723:MreB/Mbl protein}
i2_LQ_PC3Root_c40337/f1p0/2085	{JAT53012.1; Heat shock protein sks2, partial [Anthurium amnicola]}	{sp|G0SCU5|SSB1_CHATD; Ribosome-associated molecular chaperone SSB1 OS=Chaetomium thermophilum (strain DSM 1495 / CBS 144.50 / IMI 039719) GN=SSB1 PE=1 SV=2}	{YNL209w; KOG0101 Molecular chaperones HSP70/HSC70, HSP70 superfamily O Posttranslational modification, protein turnover, chaperones ;}	{PF06723:MreB/Mbl protein}
i2_LQ_PC3Root_c4394/f1p0/2416	{BAK04853.1; predicted protein [Hordeum vulgare subsp. vulgare]}	{sp|Q5B0C0|HSP7M_EMENI; Heat shock 70 kDa protein OS=Emericella nidulans (strain FGSC A4 / ATCC 38163 / CBS 112.46 / NRRL 194 / M139) GN=AN6010 PE=1 SV=1}	{YJR045c; KOG0102 Molecular chaperones mortalin/PBP74/GRP75, HSP70 superfamily O Posttranslational modification, protein turnover, chaperones ;}	{PF06723:MreB/Mbl protein PF02926:THUMP domain PF02782:FGGY family of carbohydrate kinases, C-terminal domain}
i2_LQ_PC3Root_c4417/f1p11/2775	{XP_008228833.1; PREDICTED: heat shock 70 kDa protein [Prunus mume]}	{sp|P09189|HSP7C_PETHY; Heat shock cognate 70 kDa protein OS=Petunia hybrida GN=HSP70 PE=2 SV=1}	{At5g02500; KOG0101 Molecular chaperones HSP70/HSC70, HSP70 superfamily O Posttranslational modification, protein turnover, chaperones ;}	{PF02782:FGGY family of carbohydrate kinases, C-terminal domain}
i2_LQ_PC3Root_c45821/f1p2/2304	{AAR17079.1; heat shock protein 70-2 [Nicotiana tabacum]}	{sp|Q96W30|HSP72_PARBA; Heat shock 70 kDa protein 2 OS=Paracoccidioides lutzii (strain ATCC MYA-826 / Pb01) GN=HSP70-2 PE=2 SV=2}	{SPCC1739.13; KOG0101 Molecular chaperones HSP70/HSC70, HSP70 superfamily O Posttranslational modification, protein turnover, chaperones ;}	{PF06723:MreB/Mbl protein PF02782:FGGY family of carbohydrate kinases, C-terminal domain PF00836:Stathmin family PF01968:Hydantoinase/oxoprolinase}
i2_LQ_PC3Root_c46060/f1p1/2414	{JAT56419.1; Heat shock protein 83 [Anthurium amnicola]}	{sp|O43109|HSP90_PODAS; Heat shock protein 90 homolog OS=Podospora anserina GN=MOD-E PE=3 SV=1}	{YMR186w; KOG0019 Molecular chaperone (HSP90 family) O Posttranslational modification, protein turnover, chaperones ;}	{PF00183:Hsp90 protein}
i2_LQ_PC3Root_c46492/f1p0/2233	{JAT49008.1; Heat shock protein sti1 [Anthurium amnicola]}	{sp|Q9USI5|STI1_SCHPO; Heat shock protein sti1 homolog OS=Schizosaccharomyces pombe (strain 972 / ATCC 24843) GN=sti1 PE=3 SV=1}	{SPCC645.14c; KOG0548 Molecular co-chaperone STI1 O Posttranslational modification, protein turnover, chaperones ;}	{PF13181:Tetratricopeptide repeat PF13174:Tetratricopeptide repeat PF13176:Tetratricopeptide repeat PF13371:Tetratricopeptide repeat PF13414:TPR repeat PF13374:Tetratricopeptide repeat PF00515:Tetratricopeptide repeat}
i2_LQ_PC3Root_c46785/f1p1/2194	{BAK04853.1; predicted protein [Hordeum vulgare subsp. vulgare]}	{sp|P0CS91|HSP77_YEASX; Heat shock protein SSC1, mitochondrial OS=Saccharomyces cerevisiae GN=SSC1 PE=1 SV=1}	{YJR045c; KOG0102 Molecular chaperones mortalin/PBP74/GRP75, HSP70 superfamily O Posttranslational modification, protein turnover, chaperones ;}	{PF06723:MreB/Mbl protein PF02782:FGGY family of carbohydrate kinases, C-terminal domain}
i2_LQ_PC3Root_c4693/f1p1/2317	{JAT56419.1; Heat shock protein 83 [Anthurium amnicola]}	{sp|P36182|HSP82_TOBAC; Heat shock protein 82 (Fragment) OS=Nicotiana tabacum GN=HSP82 PE=2 SV=1}	{At5g56030; KOG0019 Molecular chaperone (HSP90 family) O Posttranslational modification, protein turnover, chaperones ;}	{NA}
i2_LQ_PC3Root_c47199/f1p8/2593	{JAT57554.1; Heat shock protein HSS1 [Anthurium amnicola]}	{sp|Q01877|HSP71_PUCGR; Heat shock protein HSS1 OS=Puccinia graminis GN=HSS1 PE=3 SV=1}	{SPCC1739.13; KOG0101 Molecular chaperones HSP70/HSC70, HSP70 superfamily O Posttranslational modification, protein turnover, chaperones ;}	{PF02792:Mago nashi protein PF01968:Hydantoinase/oxoprolinase PF02782:FGGY family of carbohydrate kinases, C-terminal domain PF06723:MreB/Mbl protein}
i2_LQ_PC3Root_c47235/f1p0/2200	{BAK04853.1; predicted protein [Hordeum vulgare subsp. vulgare]}	{sp|Q5B0C0|HSP7M_EMENI; Heat shock 70 kDa protein OS=Emericella nidulans (strain FGSC A4 / ATCC 38163 / CBS 112.46 / NRRL 194 / M139) GN=AN6010 PE=1 SV=1}	{YJR045c; KOG0102 Molecular chaperones mortalin/PBP74/GRP75, HSP70 superfamily O Posttranslational modification, protein turnover, chaperones ;}	{PF16785:Small metal-binding protein PF06723:MreB/Mbl protein}
i2_LQ_PC3Root_c47595/f1p1/2146	{XP_017983390.1; PREDICTED: heat shock cognate 70 kDa protein 2 [Theobroma cacao]}	{sp|P09189|HSP7C_PETHY; Heat shock cognate 70 kDa protein OS=Petunia hybrida GN=HSP70 PE=2 SV=1}	{At3g12580; KOG0101 Molecular chaperones HSP70/HSC70, HSP70 superfamily O Posttranslational modification, protein turnover, chaperones ;}	{PF01968:Hydantoinase/oxoprolinase PF02782:FGGY family of carbohydrate kinases, C-terminal domain PF06723:MreB/Mbl protein}
i2_LQ_PC3Root_c48204/f1p1/2394	{JAT56419.1; Heat shock protein 83 [Anthurium amnicola]}	{sp|P51819|HSP83_IPONI; Heat shock protein 83 OS=Ipomoea nil GN=HSP83A PE=2 SV=1}	{At5g56030; KOG0019 Molecular chaperone (HSP90 family) O Posttranslational modification, protein turnover, chaperones ;}	{PF00183:Hsp90 protein PF01080:Presenilin}
i2_LQ_PC3Root_c48210/f1p1/2355	{OAY37010.1; hypothetical protein MANES_11G067600 [Manihot esculenta]}	{sp|Q9S9N1|HSP7E_ARATH; Heat shock 70 kDa protein 5 OS=Arabidopsis thaliana GN=HSP70-5 PE=2 SV=1}	{At1g16030; KOG0101 Molecular chaperones HSP70/HSC70, HSP70 superfamily O Posttranslational modification, protein turnover, chaperones ;}	{PF02782:FGGY family of carbohydrate kinases, C-terminal domain PF06723:MreB/Mbl protein PF01968:Hydantoinase/oxoprolinase}
i2_LQ_PC3Root_c49316/f1p19/2673	{XP_009368732.1; PREDICTED: heat shock protein 83 [Pyrus x bretschneideri]}	{sp|P36181|HSP80_SOLLC; Heat shock cognate protein 80 OS=Solanum lycopersicum GN=HSC80 PE=2 SV=1}	{At5g52640; KOG0019 Molecular chaperone (HSP90 family) O Posttranslational modification, protein turnover, chaperones ;}	{PF00183:Hsp90 protein}
i2_LQ_PC3Root_c4933/f1p1/2137	{XP_008458892.1; PREDICTED: heat shock cognate 70 kDa protein [Cucumis melo]}	{sp|P09189|HSP7C_PETHY; Heat shock cognate 70 kDa protein OS=Petunia hybrida GN=HSP70 PE=2 SV=1}	{At5g02500; KOG0101 Molecular chaperones HSP70/HSC70, HSP70 superfamily O Posttranslational modification, protein turnover, chaperones ;}	{PF01968:Hydantoinase/oxoprolinase PF06723:MreB/Mbl protein PF02782:FGGY family of carbohydrate kinases, C-terminal domain}
i2_LQ_PC3Root_c49457/f1p0/2420	{XP_009132299.1; PREDICTED: heat shock protein 90-2-like [Brassica rapa]}	{sp|O43109|HSP90_PODAS; Heat shock protein 90 homolog OS=Podospora anserina GN=MOD-E PE=3 SV=1}	{YPL240c; KOG0019 Molecular chaperone (HSP90 family) O Posttranslational modification, protein turnover, chaperones ;}	{PF00183:Hsp90 protein}
i2_LQ_PC3Root_c49756/f1p0/2338	{XP_008458892.1; PREDICTED: heat shock cognate 70 kDa protein [Cucumis melo]}	{sp|P09189|HSP7C_PETHY; Heat shock cognate 70 kDa protein OS=Petunia hybrida GN=HSP70 PE=2 SV=1}	{At5g02500; KOG0101 Molecular chaperones HSP70/HSC70, HSP70 superfamily O Posttranslational modification, protein turnover, chaperones ;}	{PF06723:MreB/Mbl protein PF02782:FGGY family of carbohydrate kinases, C-terminal domain PF01968:Hydantoinase/oxoprolinase}
i2_LQ_PC3Root_c49778/f1p1/2398	{JAT56419.1; Heat shock protein 83 [Anthurium amnicola]}	{sp|P51819|HSP83_IPONI; Heat shock protein 83 OS=Ipomoea nil GN=HSP83A PE=2 SV=1}	{At5g52640; KOG0019 Molecular chaperone (HSP90 family) O Posttranslational modification, protein turnover, chaperones ;}	{PF00183:Hsp90 protein}
i2_LQ_PC3Root_c4996/f2p3/2281	{AAR17079.1; heat shock protein 70-2 [Nicotiana tabacum]}	{sp|Q96W30|HSP72_PARBA; Heat shock 70 kDa protein 2 OS=Paracoccidioides lutzii (strain ATCC MYA-826 / Pb01) GN=HSP70-2 PE=2 SV=2}	{SPCC1739.13; KOG0101 Molecular chaperones HSP70/HSC70, HSP70 superfamily O Posttranslational modification, protein turnover, chaperones ;}	{PF06723:MreB/Mbl protein PF02782:FGGY family of carbohydrate kinases, C-terminal domain PF01968:Hydantoinase/oxoprolinase}
i2_LQ_PC3Root_c50136/f1p9/2626	{JAT57554.1; Heat shock protein HSS1 [Anthurium amnicola]}	{sp|Q01877|HSP71_PUCGR; Heat shock protein HSS1 OS=Puccinia graminis GN=HSS1 PE=3 SV=1}	{SPCC1739.13; KOG0101 Molecular chaperones HSP70/HSC70, HSP70 superfamily O Posttranslational modification, protein turnover, chaperones ;}	{PF06723:MreB/Mbl protein PF02782:FGGY family of carbohydrate kinases, C-terminal domain PF01968:Hydantoinase/oxoprolinase}
i2_LQ_PC3Root_c50344/f1p20/2772	{ABR16620.1; unknown [Picea sitchensis]}	{sp|Q02028|HSP7S_PEA; Stromal 70 kDa heat shock-related protein, chloroplastic OS=Pisum sativum GN=HSP70 PE=2 SV=1}	{At4g24280; KOG0102 Molecular chaperones mortalin/PBP74/GRP75, HSP70 superfamily O Posttranslational modification, protein turnover, chaperones ;}	{PF01968:Hydantoinase/oxoprolinase PF02782:FGGY family of carbohydrate kinases, C-terminal domain PF06723:MreB/Mbl protein}
i2_LQ_PC3Root_c50526/f1p6/2349	{JAT57554.1; Heat shock protein HSS1 [Anthurium amnicola]}	{sp|Q01877|HSP71_PUCGR; Heat shock protein HSS1 OS=Puccinia graminis GN=HSS1 PE=3 SV=1}	{SPCC1739.13; KOG0101 Molecular chaperones HSP70/HSC70, HSP70 superfamily O Posttranslational modification, protein turnover, chaperones ;}	{PF02782:FGGY family of carbohydrate kinases, C-terminal domain PF06723:MreB/Mbl protein PF01968:Hydantoinase/oxoprolinase}
i2_LQ_PC3Root_c50536/f1p9/2461	{JAT57554.1; Heat shock protein HSS1 [Anthurium amnicola]}	{sp|Q01877|HSP71_PUCGR; Heat shock protein HSS1 OS=Puccinia graminis GN=HSS1 PE=3 SV=1}	{SPCC1739.13; KOG0101 Molecular chaperones HSP70/HSC70, HSP70 superfamily O Posttranslational modification, protein turnover, chaperones ;}	{PF02782:FGGY family of carbohydrate kinases, C-terminal domain PF06723:MreB/Mbl protein PF02792:Mago nashi protein PF01968:Hydantoinase/oxoprolinase}
i2_LQ_PC3Root_c51274/f1p27/2602	{KNA17790.1; hypothetical protein SOVF_076870 [Spinacia oleracea]}	{sp|P51818|HS903_ARATH; Heat shock protein 90-3 OS=Arabidopsis thaliana GN=HSP90-3 PE=1 SV=2}	{At5g56010; KOG0019 Molecular chaperone (HSP90 family) O Posttranslational modification, protein turnover, chaperones ;}	{PF00183:Hsp90 protein PF00856:SET domain PF13897:Golgi-dynamics membrane-trafficking}
i2_LQ_PC3Root_c52002/f1p9/2574	{XP_020114769.1; heat shock protein 90-5, chloroplastic-like [Ananas comosus]}	{sp|Q9SIF2|HS905_ARATH; Heat shock protein 90-5, chloroplastic OS=Arabidopsis thaliana GN=HSP90-5 PE=1 SV=1}	{At2g04030; KOG0019 Molecular chaperone (HSP90 family) O Posttranslational modification, protein turnover, chaperones ;}	{PF00183:Hsp90 protein}
i2_LQ_PC3Root_c52026/f1p2/2602	{AAR17079.1; heat shock protein 70-2 [Nicotiana tabacum]}	{sp|Q96W30|HSP72_PARBA; Heat shock 70 kDa protein 2 OS=Paracoccidioides lutzii (strain ATCC MYA-826 / Pb01) GN=HSP70-2 PE=2 SV=2}	{SPCC1739.13; KOG0101 Molecular chaperones HSP70/HSC70, HSP70 superfamily O Posttranslational modification, protein turnover, chaperones ;}	{PF01968:Hydantoinase/oxoprolinase PF02782:FGGY family of carbohydrate kinases, C-terminal domain PF06723:MreB/Mbl protein}
i2_LQ_PC3Root_c52160/f1p49/2377	{ABR18415.1; unknown [Picea sitchensis]}	{sp|P09189|HSP7C_PETHY; Heat shock cognate 70 kDa protein OS=Petunia hybrida GN=HSP70 PE=2 SV=1}	{At5g02500; KOG0101 Molecular chaperones HSP70/HSC70, HSP70 superfamily O Posttranslational modification, protein turnover, chaperones ;}	{PF06723:MreB/Mbl protein PF02782:FGGY family of carbohydrate kinases, C-terminal domain PF01968:Hydantoinase/oxoprolinase}
i2_LQ_PC3Root_c52208/f1p6/2447	{OMO91273.1; Heat shock protein 70 family [Corchorus olitorius]}	{sp|Q9LHA8|MD37C_ARATH; Probable mediator of RNA polymerase II transcription subunit 37c OS=Arabidopsis thaliana GN=MED37C PE=1 SV=1}	{At3g12580; KOG0101 Molecular chaperones HSP70/HSC70, HSP70 superfamily O Posttranslational modification, protein turnover, chaperones ;}	{PF06723:MreB/Mbl protein PF02782:FGGY family of carbohydrate kinases, C-terminal domain PF01968:Hydantoinase/oxoprolinase}
i2_LQ_PC3Root_c52345/f1p0/2433	{JAT66902.1; Heat shock protein 12A [Anthurium amnicola]}	{sp|Q8K0U4|HS12A_MOUSE; Heat shock 70 kDa protein 12A OS=Mus musculus GN=Hspa12a PE=1 SV=1}	{Hs18576822; KOG0101 Molecular chaperones HSP70/HSC70, HSP70 superfamily O Posttranslational modification, protein turnover, chaperones ;}	{PF06723:MreB/Mbl protein}
i2_LQ_PC3Root_c52386/f1p3/2237	{AAR17079.1; heat shock protein 70-2 [Nicotiana tabacum]}	{sp|Q96W30|HSP72_PARBA; Heat shock 70 kDa protein 2 OS=Paracoccidioides lutzii (strain ATCC MYA-826 / Pb01) GN=HSP70-2 PE=2 SV=2}	{SPCC1739.13; KOG0101 Molecular chaperones HSP70/HSC70, HSP70 superfamily O Posttranslational modification, protein turnover, chaperones ;}	{PF06723:MreB/Mbl protein PF01968:Hydantoinase/oxoprolinase}
i2_LQ_PC3Root_c52591/f1p2/2228	{XP_010246221.1; PREDICTED: heat shock 70 kDa protein, mitochondrial [Nelumbo nucifera]}	{sp|Q01899|HSP7M_PHAVU; Heat shock 70 kDa protein, mitochondrial OS=Phaseolus vulgaris PE=2 SV=1}	{At5g09590; KOG0102 Molecular chaperones mortalin/PBP74/GRP75, HSP70 superfamily O Posttranslational modification, protein turnover, chaperones ;}	{PF01031:Dynamin central region PF06723:MreB/Mbl protein PF02782:FGGY family of carbohydrate kinases, C-terminal domain PF01791:DeoC/LacD family aldolase}
i2_LQ_PC3Root_c52726/f1p8/2700	{JAT57554.1; Heat shock protein HSS1 [Anthurium amnicola]}	{sp|Q01877|HSP71_PUCGR; Heat shock protein HSS1 OS=Puccinia graminis GN=HSS1 PE=3 SV=1}	{SPCC1739.13; KOG0101 Molecular chaperones HSP70/HSC70, HSP70 superfamily O Posttranslational modification, protein turnover, chaperones ;}	{PF01968:Hydantoinase/oxoprolinase PF06723:MreB/Mbl protein PF02782:FGGY family of carbohydrate kinases, C-terminal domain}
i2_LQ_PC3Root_c52917/f1p1/2216	{XP_008458892.1; PREDICTED: heat shock cognate 70 kDa protein [Cucumis melo]}	{sp|P09189|HSP7C_PETHY; Heat shock cognate 70 kDa protein OS=Petunia hybrida GN=HSP70 PE=2 SV=1}	{At3g12580; KOG0101 Molecular chaperones HSP70/HSC70, HSP70 superfamily O Posttranslational modification, protein turnover, chaperones ;}	{PF06723:MreB/Mbl protein PF02782:FGGY family of carbohydrate kinases, C-terminal domain PF01968:Hydantoinase/oxoprolinase}
i2_LQ_PC3Root_c53451/f1p31/2412	{XP_015897485.1; PREDICTED: probable mediator of RNA polymerase II transcription subunit 37e [Ziziphus jujuba]}	{sp|P27322|HSP72_SOLLC; Heat shock cognate 70 kDa protein 2 OS=Solanum lycopersicum GN=HSC-2 PE=2 SV=1}	{At5g02500; KOG0101 Molecular chaperones HSP70/HSC70, HSP70 superfamily O Posttranslational modification, protein turnover, chaperones ;}	{PF02782:FGGY family of carbohydrate kinases, C-terminal domain PF06723:MreB/Mbl protein PF01968:Hydantoinase/oxoprolinase}
i2_LQ_PC3Root_c5382/f5p8/2659	{JAT57554.1; Heat shock protein HSS1 [Anthurium amnicola]}	{sp|Q01877|HSP71_PUCGR; Heat shock protein HSS1 OS=Puccinia graminis GN=HSS1 PE=3 SV=1}	{SPCC1739.13; KOG0101 Molecular chaperones HSP70/HSC70, HSP70 superfamily O Posttranslational modification, protein turnover, chaperones ;}	{PF01968:Hydantoinase/oxoprolinase PF02782:FGGY family of carbohydrate kinases, C-terminal domain PF06723:MreB/Mbl protein}
i2_LQ_PC3Root_c55055/f1p36/2308	{ABR18415.1; unknown [Picea sitchensis]}	{sp|P09189|HSP7C_PETHY; Heat shock cognate 70 kDa protein OS=Petunia hybrida GN=HSP70 PE=2 SV=1}	{At3g12580; KOG0101 Molecular chaperones HSP70/HSC70, HSP70 superfamily O Posttranslational modification, protein turnover, chaperones ;}	{PF06723:MreB/Mbl protein PF02782:FGGY family of carbohydrate kinases, C-terminal domain PF01968:Hydantoinase/oxoprolinase}
i2_LQ_PC3Root_c55072/f1p0/2031	{JAT66902.1; Heat shock protein 12A [Anthurium amnicola]}	{sp|O43301|HS12A_HUMAN; Heat shock 70 kDa protein 12A OS=Homo sapiens GN=HSPA12A PE=1 SV=2}	{Hs18576822; KOG0101 Molecular chaperones HSP70/HSC70, HSP70 superfamily O Posttranslational modification, protein turnover, chaperones ;}	{PF06723:MreB/Mbl protein}
i2_LQ_PC3Root_c55817/f1p1/2036	{XP_008458892.1; PREDICTED: heat shock cognate 70 kDa protein [Cucumis melo]}	{sp|P09189|HSP7C_PETHY; Heat shock cognate 70 kDa protein OS=Petunia hybrida GN=HSP70 PE=2 SV=1}	{At3g12580; KOG0101 Molecular chaperones HSP70/HSC70, HSP70 superfamily O Posttranslational modification, protein turnover, chaperones ;}	{PF01968:Hydantoinase/oxoprolinase PF02782:FGGY family of carbohydrate kinases, C-terminal domain PF06723:MreB/Mbl protein}
i2_LQ_PC3Root_c57190/f87p20/2515	{KJB22185.1; hypothetical protein B456_004G034000 [Gossypium raimondii]}	{sp|Q0J4P2|HSP81_ORYSJ; Heat shock protein 81-1 OS=Oryza sativa subsp. japonica GN=HSP81-1 PE=3 SV=2}	{At5g52640; KOG0019 Molecular chaperone (HSP90 family) O Posttranslational modification, protein turnover, chaperones ;}	{PF00183:Hsp90 protein}
i2_LQ_PC3Root_c60115/f1p6/2381	{OMO91273.1; Heat shock protein 70 family [Corchorus olitorius]}	{sp|Q9LHA8|MD37C_ARATH; Probable mediator of RNA polymerase II transcription subunit 37c OS=Arabidopsis thaliana GN=MED37C PE=1 SV=1}	{At3g12580; KOG0101 Molecular chaperones HSP70/HSC70, HSP70 superfamily O Posttranslational modification, protein turnover, chaperones ;}	{PF06723:MreB/Mbl protein PF02782:FGGY family of carbohydrate kinases, C-terminal domain PF01968:Hydantoinase/oxoprolinase}
i2_LQ_PC3Root_c60571/f1p0/2349	{BAK04853.1; predicted protein [Hordeum vulgare subsp. vulgare]}	{sp|Q5B0C0|HSP7M_EMENI; Heat shock 70 kDa protein OS=Emericella nidulans (strain FGSC A4 / ATCC 38163 / CBS 112.46 / NRRL 194 / M139) GN=AN6010 PE=1 SV=1}	{YJR045c; KOG0102 Molecular chaperones mortalin/PBP74/GRP75, HSP70 superfamily O Posttranslational modification, protein turnover, chaperones ;}	{PF04281:Mitochondrial import receptor subunit Tom22 PF02782:FGGY family of carbohydrate kinases, C-terminal domain PF02926:THUMP domain PF06723:MreB/Mbl protein}
i2_LQ_PC3Root_c6123/f1p0/2522	{XP_007011744.2; PREDICTED: chaperone protein ClpB4, mitochondrial [Theobroma cacao]}	{sp|O74402|HSP78_SCHPO; Heat shock protein 78, mitochondrial OS=Schizosaccharomyces pombe (strain 972 / ATCC 24843) GN=hsp78 PE=3 SV=1}	{SPBC4F6.17c; KOG1051 Chaperone HSP104 and related ATP-dependent Clp proteases O Posttranslational modification, protein turnover, chaperones ;}	{PF00779:BTK motif}
i2_LQ_PC3Root_c61582/f1p0/2525	{XP_017641499.1; PREDICTED: heat shock 70 kDa protein-like [Gossypium arboreum]}	{sp|P26413|HSP70_SOYBN; Heat shock 70 kDa protein OS=Glycine max GN=HSP70 PE=3 SV=1}	{At3g12580; KOG0101 Molecular chaperones HSP70/HSC70, HSP70 superfamily O Posttranslational modification, protein turnover, chaperones ;}	{PF01968:Hydantoinase/oxoprolinase PF06723:MreB/Mbl protein}
i2_LQ_PC3Root_c61602/f1p18/2622	{KJB22185.1; hypothetical protein B456_004G034000 [Gossypium raimondii]}	{sp|A2YWQ1|HSP81_ORYSI; Heat shock protein 81-1 OS=Oryza sativa subsp. indica GN=HSP81-1 PE=2 SV=1}	{At5g52640; KOG0019 Molecular chaperone (HSP90 family) O Posttranslational modification, protein turnover, chaperones ;}	{PF00183:Hsp90 protein}
i2_LQ_PC3Root_c67736/f1p1/2038	{XP_008458892.1; PREDICTED: heat shock cognate 70 kDa protein [Cucumis melo]}	{sp|P09189|HSP7C_PETHY; Heat shock cognate 70 kDa protein OS=Petunia hybrida GN=HSP70 PE=2 SV=1}	{At3g12580; KOG0101 Molecular chaperones HSP70/HSC70, HSP70 superfamily O Posttranslational modification, protein turnover, chaperones ;}	{PF01968:Hydantoinase/oxoprolinase PF06723:MreB/Mbl protein PF02782:FGGY family of carbohydrate kinases, C-terminal domain}
i2_LQ_PC3Root_c68055/f1p0/2019	{JAT53012.1; Heat shock protein sks2, partial [Anthurium amnicola]}	{sp|Q10284|SSB1_SCHPO; Ribosome-associated molecular chaperone sks2 OS=Schizosaccharomyces pombe (strain 972 / ATCC 24843) GN=sks2 PE=1 SV=2}	{SPBC1709.05; KOG0101 Molecular chaperones HSP70/HSC70, HSP70 superfamily O Posttranslational modification, protein turnover, chaperones ;}	{PF06723:MreB/Mbl protein PF02782:FGGY family of carbohydrate kinases, C-terminal domain}
i2_LQ_PC3Root_c7162/f5p9/2805	{XP_020114769.1; heat shock protein 90-5, chloroplastic-like [Ananas comosus]}	{sp|Q9SIF2|HS905_ARATH; Heat shock protein 90-5, chloroplastic OS=Arabidopsis thaliana GN=HSP90-5 PE=1 SV=1}	{At2g04030; KOG0019 Molecular chaperone (HSP90 family) O Posttranslational modification, protein turnover, chaperones ;}	{PF00183:Hsp90 protein}
i2_LQ_PC3Root_c7683/f1p0/2324	{XP_010256011.1; PREDICTED: heat shock 70 kDa protein 8 [Nelumbo nucifera]}	{sp|Q9SKY8|HSP7H_ARATH; Heat shock 70 kDa protein 8 OS=Arabidopsis thaliana GN=HSP70-8 PE=1 SV=1}	{At2g32120; KOG0101 Molecular chaperones HSP70/HSC70, HSP70 superfamily O Posttranslational modification, protein turnover, chaperones ;}	{NA}
i2_LQ_PC3Root_c8196/f1p11/2415	{NP_001170475.1; uncharacterized protein LOC100384473 [Zea mays]}	{sp|Q0J4P2|HSP81_ORYSJ; Heat shock protein 81-1 OS=Oryza sativa subsp. japonica GN=HSP81-1 PE=3 SV=2}	{At5g56030; KOG0019 Molecular chaperone (HSP90 family) O Posttranslational modification, protein turnover, chaperones ;}	{NA}
i2_LQ_PC3Root_c9435/f2p0/2674	{XP_008458892.1; PREDICTED: heat shock cognate 70 kDa protein [Cucumis melo]}	{sp|P09189|HSP7C_PETHY; Heat shock cognate 70 kDa protein OS=Petunia hybrida GN=HSP70 PE=2 SV=1}	{At5g02500; KOG0101 Molecular chaperones HSP70/HSC70, HSP70 superfamily O Posttranslational modification, protein turnover, chaperones ;}	{PF06723:MreB/Mbl protein PF02782:FGGY family of carbohydrate kinases, C-terminal domain PF01968:Hydantoinase/oxoprolinase}
i2_LQ_PC3Root_c9917/f1p0/2744	{KVE75731.1; Heat shock protein 70, conserved site-containing protein, partial [Cynara cardunculus var. scolymus]}	{sp|Q566I3|HYOU1_XENLA; Hypoxia up-regulated protein 1 (Fragment) OS=Xenopus laevis GN=hyou1 PE=1 SV=2}	{7290308; KOG0104 Molecular chaperones GRP170/SIL1, HSP70 superfamily O Posttranslational modification, protein turnover, chaperones ;}	{NA}
i2_LQ_PC3Root_c9944/f1p1/2709	{XP_002263457.1; PREDICTED: heat shock 70 kDa protein, mitochondrial isoform X1 [Vitis vinifera]}	{sp|Q01899|HSP7M_PHAVU; Heat shock 70 kDa protein, mitochondrial OS=Phaseolus vulgaris PE=2 SV=1}	{At5g09590; KOG0102 Molecular chaperones mortalin/PBP74/GRP75, HSP70 superfamily O Posttranslational modification, protein turnover, chaperones ;}	{PF01031:Dynamin central region PF06723:MreB/Mbl protein PF02782:FGGY family of carbohydrate kinases, C-terminal domain}
i3_HQ_PC3Root_c15153/f4p0/3396	{XP_010915054.1; PREDICTED: heat shock 70 kDa protein 14-like [Elaeis guineensis]}	{sp|Q9S7C0|HSP7O_ARATH; Heat shock 70 kDa protein 14 OS=Arabidopsis thaliana GN=HSP70-14 PE=2 SV=1}	{At1g79930; KOG0103 Molecular chaperones HSP105/HSP110/SSE1, HSP70 superfamily O Posttranslational modification, protein turnover, chaperones ;}	{PF06723:MreB/Mbl protein PF02782:FGGY family of carbohydrate kinases, C-terminal domain}
i3_HQ_PC3Root_c1558/f4p0/3946	{XP_006845986.1; PREDICTED: heat shock 70 kDa protein 17 [Amborella trichopoda]}	{sp|F4JMJ1|HSP7R_ARATH; Heat shock 70 kDa protein 17 OS=Arabidopsis thaliana GN=HSP70-17 PE=2 SV=1}	{At4g16650_2; KOG0104 Molecular chaperones GRP170/SIL1, HSP70 superfamily O Posttranslational modification, protein turnover, chaperones ;}	{PF06723:MreB/Mbl protein}
i3_HQ_PC3Root_c25279/f29p1/3202	{XP_010915054.1; PREDICTED: heat shock 70 kDa protein 14-like [Elaeis guineensis]}	{sp|Q9S7C0|HSP7O_ARATH; Heat shock 70 kDa protein 14 OS=Arabidopsis thaliana GN=HSP70-14 PE=2 SV=1}	{At1g79930; KOG0103 Molecular chaperones HSP105/HSP110/SSE1, HSP70 superfamily O Posttranslational modification, protein turnover, chaperones ;}	{PF06723:MreB/Mbl protein PF02782:FGGY family of carbohydrate kinases, C-terminal domain}
i3_HQ_PC3Root_c6998/f2p6/3806	{XP_006845986.1; PREDICTED: heat shock 70 kDa protein 17 [Amborella trichopoda]}	{sp|F4JMJ1|HSP7R_ARATH; Heat shock 70 kDa protein 17 OS=Arabidopsis thaliana GN=HSP70-17 PE=2 SV=1}	{At4g16650_2; KOG0104 Molecular chaperones GRP170/SIL1, HSP70 superfamily O Posttranslational modification, protein turnover, chaperones ;}	{PF06723:MreB/Mbl protein}
i3_LQ_PC3Root_c10282/f1p3/3179	{XP_010915054.1; PREDICTED: heat shock 70 kDa protein 14-like [Elaeis guineensis]}	{sp|Q9S7C0|HSP7O_ARATH; Heat shock 70 kDa protein 14 OS=Arabidopsis thaliana GN=HSP70-14 PE=2 SV=1}	{At1g79930; KOG0103 Molecular chaperones HSP105/HSP110/SSE1, HSP70 superfamily O Posttranslational modification, protein turnover, chaperones ;}	{PF02782:FGGY family of carbohydrate kinases, C-terminal domain PF06723:MreB/Mbl protein}
i3_LQ_PC3Root_c11518/f2p7/3198	{XP_012073334.1; PREDICTED: heat shock 70 kDa protein 15-like [Jatropha curcas]}	{sp|Q9S7C0|HSP7O_ARATH; Heat shock 70 kDa protein 14 OS=Arabidopsis thaliana GN=HSP70-14 PE=2 SV=1}	{At1g79930; KOG0103 Molecular chaperones HSP105/HSP110/SSE1, HSP70 superfamily O Posttranslational modification, protein turnover, chaperones ;}	{PF02782:FGGY family of carbohydrate kinases, C-terminal domain PF06723:MreB/Mbl protein}
i3_LQ_PC3Root_c11817/f1p3/3810	{OAE20350.1; hypothetical protein AXG93_209s1180 [Marchantia polymorpha subsp. polymorpha]}	{sp|Q9S7C0|HSP7O_ARATH; Heat shock 70 kDa protein 14 OS=Arabidopsis thaliana GN=HSP70-14 PE=2 SV=1}	{At1g79930; KOG0103 Molecular chaperones HSP105/HSP110/SSE1, HSP70 superfamily O Posttranslational modification, protein turnover, chaperones ;}	{PF06723:MreB/Mbl protein}
i3_LQ_PC3Root_c11874/f1p36/3836	{KJB22185.1; hypothetical protein B456_004G034000 [Gossypium raimondii]}	{sp|A2YWQ1|HSP81_ORYSI; Heat shock protein 81-1 OS=Oryza sativa subsp. indica GN=HSP81-1 PE=2 SV=1}	{At5g52640; KOG0019 Molecular chaperone (HSP90 family) O Posttranslational modification, protein turnover, chaperones ;}	{PF13897:Golgi-dynamics membrane-trafficking PF00183:Hsp90 protein}
i3_LQ_PC3Root_c12276/f1p0/3631	{KHN13890.1; Heat shock cognate 70 kDa protein 2 [Glycine soja]}	{sp|P22953|MD37E_ARATH; Probable mediator of RNA polymerase II transcription subunit 37e OS=Arabidopsis thaliana GN=MED37E PE=1 SV=3}	{At5g02500; KOG0101 Molecular chaperones HSP70/HSC70, HSP70 superfamily O Posttranslational modification, protein turnover, chaperones ;}	{NA}
i3_LQ_PC3Root_c12658/f1p0/3255	{XP_005850990.1; hypothetical protein CHLNCDRAFT_56016 [Chlorella variabilis]}	{sp|P31543|CLP_TRYBB; Heat shock protein 100 OS=Trypanosoma brucei brucei GN=HSP100 PE=3 SV=1}	{SPBC16D10.08c; KOG1051 Chaperone HSP104 and related ATP-dependent Clp proteases O Posttranslational modification, protein turnover, chaperones ;}	{PF08477:Ras of Complex, Roc, domain of DAPkinase PF02861:Clp amino terminal domain, pathogenicity island component PF00004:ATPase family associated with various cellular activities (AAA) PF01695:IstB-like ATP binding protein PF02367:Threonylcarbamoyl adenosine biosynthesis protein TsaE PF07728:AAA domain (dynein-related subfamily)}
i3_LQ_PC3Root_c12945/f1p81/3485	{XP_012073334.1; PREDICTED: heat shock 70 kDa protein 15-like [Jatropha curcas]}	{sp|Q9S7C0|HSP7O_ARATH; Heat shock 70 kDa protein 14 OS=Arabidopsis thaliana GN=HSP70-14 PE=2 SV=1}	{At1g79930; KOG0103 Molecular chaperones HSP105/HSP110/SSE1, HSP70 superfamily O Posttranslational modification, protein turnover, chaperones ;}	{PF02782:FGGY family of carbohydrate kinases, C-terminal domain PF06723:MreB/Mbl protein}
i3_LQ_PC3Root_c13136/f1p0/3204	{XP_006851911.1; PREDICTED: endoplasmin homolog [Amborella trichopoda]}	{sp|P54651|HSC90_DICDI; Heat shock cognate 90 kDa protein OS=Dictyostelium discoideum GN=hspD PE=1 SV=2}	{At4g24190; KOG0020 Endoplasmic reticulum glucose-regulated protein (GRP94/endoplasmin), HSP90 family O Posttranslational modification, protein turnover, chaperones ;}	{NA}
i3_LQ_PC3Root_c16616/f1p0/3276	{XP_012073334.1; PREDICTED: heat shock 70 kDa protein 15-like [Jatropha curcas]}	{sp|Q9S7C0|HSP7O_ARATH; Heat shock 70 kDa protein 14 OS=Arabidopsis thaliana GN=HSP70-14 PE=2 SV=1}	{At1g79930; KOG0103 Molecular chaperones HSP105/HSP110/SSE1, HSP70 superfamily O Posttranslational modification, protein turnover, chaperones ;}	{PF02782:FGGY family of carbohydrate kinases, C-terminal domain}
i3_LQ_PC3Root_c17082/f1p0/3374	{XP_008793460.1; PREDICTED: heat shock 70 kDa protein 14-like [Phoenix dactylifera]}	{sp|Q9S7C0|HSP7O_ARATH; Heat shock 70 kDa protein 14 OS=Arabidopsis thaliana GN=HSP70-14 PE=2 SV=1}	{At1g79930; KOG0103 Molecular chaperones HSP105/HSP110/SSE1, HSP70 superfamily O Posttranslational modification, protein turnover, chaperones ;}	{PF06723:MreB/Mbl protein PF02782:FGGY family of carbohydrate kinases, C-terminal domain}
i3_LQ_PC3Root_c17417/f1p17/3379	{XP_010941080.1; PREDICTED: heat shock protein 83 [Elaeis guineensis]}	{sp|P36182|HSP82_TOBAC; Heat shock protein 82 (Fragment) OS=Nicotiana tabacum GN=HSP82 PE=2 SV=1}	{At5g52640; KOG0019 Molecular chaperone (HSP90 family) O Posttranslational modification, protein turnover, chaperones ;}	{PF00183:Hsp90 protein}
i3_LQ_PC3Root_c17778/f1p0/3481	{XP_012073334.1; PREDICTED: heat shock 70 kDa protein 15-like [Jatropha curcas]}	{sp|Q9S7C0|HSP7O_ARATH; Heat shock 70 kDa protein 14 OS=Arabidopsis thaliana GN=HSP70-14 PE=2 SV=1}	{At1g79930; KOG0103 Molecular chaperones HSP105/HSP110/SSE1, HSP70 superfamily O Posttranslational modification, protein turnover, chaperones ;}	{PF03063:Prismane/CO dehydrogenase family}
i3_LQ_PC3Root_c18448/f1p0/3876	{XP_012073334.1; PREDICTED: heat shock 70 kDa protein 15-like [Jatropha curcas]}	{sp|Q9SAB1|HSP7Q_ARATH; Heat shock 70 kDa protein 16 OS=Arabidopsis thaliana GN=HSP70-16 PE=2 SV=1}	{At1g11660; KOG0103 Molecular chaperones HSP105/HSP110/SSE1, HSP70 superfamily O Posttranslational modification, protein turnover, chaperones ;}	{NA}
i3_LQ_PC3Root_c18923/f1p0/3154	{XP_010915054.1; PREDICTED: heat shock 70 kDa protein 14-like [Elaeis guineensis]}	{sp|Q9S7C0|HSP7O_ARATH; Heat shock 70 kDa protein 14 OS=Arabidopsis thaliana GN=HSP70-14 PE=2 SV=1}	{At1g79930; KOG0103 Molecular chaperones HSP105/HSP110/SSE1, HSP70 superfamily O Posttranslational modification, protein turnover, chaperones ;}	{PF06723:MreB/Mbl protein PF02782:FGGY family of carbohydrate kinases, C-terminal domain}
i3_LQ_PC3Root_c19210/f1p3/3074	{OAE20350.1; hypothetical protein AXG93_209s1180 [Marchantia polymorpha subsp. polymorpha]}	{sp|Q9S7C0|HSP7O_ARATH; Heat shock 70 kDa protein 14 OS=Arabidopsis thaliana GN=HSP70-14 PE=2 SV=1}	{At1g79930; KOG0103 Molecular chaperones HSP105/HSP110/SSE1, HSP70 superfamily O Posttranslational modification, protein turnover, chaperones ;}	{PF06723:MreB/Mbl protein}
i3_LQ_PC3Root_c19771/f1p4/3294	{XP_010270191.1; PREDICTED: heat shock protein 90-6, mitochondrial-like isoform X2 [Nelumbo nucifera]}	{sp|F4JFN3|HS906_ARATH; Heat shock protein 90-6, mitochondrial OS=Arabidopsis thaliana GN=HSP90-6 PE=2 SV=1}	{At3g07770; KOG0019 Molecular chaperone (HSP90 family) O Posttranslational modification, protein turnover, chaperones ;}	{PF00183:Hsp90 protein}
i3_LQ_PC3Root_c20707/f1p0/3146	{XP_010915054.1; PREDICTED: heat shock 70 kDa protein 14-like [Elaeis guineensis]}	{sp|Q9S7C0|HSP7O_ARATH; Heat shock 70 kDa protein 14 OS=Arabidopsis thaliana GN=HSP70-14 PE=2 SV=1}	{At1g79930; KOG0103 Molecular chaperones HSP105/HSP110/SSE1, HSP70 superfamily O Posttranslational modification, protein turnover, chaperones ;}	{PF06723:MreB/Mbl protein PF02782:FGGY family of carbohydrate kinases, C-terminal domain}
i3_LQ_PC3Root_c21286/f1p0/3480	{JAT42575.1; Heat shock protein 81-2, partial [Anthurium amnicola]}	{sp|P55737|HS902_ARATH; Heat shock protein 90-2 OS=Arabidopsis thaliana GN=HSP90-2 PE=1 SV=1}	{At5g56030; KOG0019 Molecular chaperone (HSP90 family) O Posttranslational modification, protein turnover, chaperones ;}	{PF00183:Hsp90 protein}
i3_LQ_PC3Root_c21349/f1p0/3127	{XP_012073334.1; PREDICTED: heat shock 70 kDa protein 15-like [Jatropha curcas]}	{sp|Q9S7C0|HSP7O_ARATH; Heat shock 70 kDa protein 14 OS=Arabidopsis thaliana GN=HSP70-14 PE=2 SV=1}	{At1g79930; KOG0103 Molecular chaperones HSP105/HSP110/SSE1, HSP70 superfamily O Posttranslational modification, protein turnover, chaperones ;}	{PF06723:MreB/Mbl protein PF02782:FGGY family of carbohydrate kinases, C-terminal domain}
i3_LQ_PC3Root_c22028/f1p0/3264	{XP_012073334.1; PREDICTED: heat shock 70 kDa protein 15-like [Jatropha curcas]}	{sp|Q9S7C0|HSP7O_ARATH; Heat shock 70 kDa protein 14 OS=Arabidopsis thaliana GN=HSP70-14 PE=2 SV=1}	{At1g79930; KOG0103 Molecular chaperones HSP105/HSP110/SSE1, HSP70 superfamily O Posttranslational modification, protein turnover, chaperones ;}	{PF02782:FGGY family of carbohydrate kinases, C-terminal domain PF06723:MreB/Mbl protein}
i3_LQ_PC3Root_c22260/f1p5/3689	{ALF00131.1; heat shock protein 70 [Chimonanthus praecox]}	{sp|P27322|HSP72_SOLLC; Heat shock cognate 70 kDa protein 2 OS=Solanum lycopersicum GN=HSC-2 PE=2 SV=1}	{At5g02500; KOG0101 Molecular chaperones HSP70/HSC70, HSP70 superfamily O Posttranslational modification, protein turnover, chaperones ;}	{PF01968:Hydantoinase/oxoprolinase PF06723:MreB/Mbl protein PF02782:FGGY family of carbohydrate kinases, C-terminal domain}
i3_LQ_PC3Root_c22408/f1p13/3109	{ABR16685.1; unknown [Picea sitchensis]}	{sp|Q02028|HSP7S_PEA; Stromal 70 kDa heat shock-related protein, chloroplastic OS=Pisum sativum GN=HSP70 PE=2 SV=1}	{At4g24280; KOG0102 Molecular chaperones mortalin/PBP74/GRP75, HSP70 superfamily O Posttranslational modification, protein turnover, chaperones ;}	{PF02782:FGGY family of carbohydrate kinases, C-terminal domain PF02970:Tubulin binding cofactor A}
i3_LQ_PC3Root_c23159/f1p1/3105	{XP_012073334.1; PREDICTED: heat shock 70 kDa protein 15-like [Jatropha curcas]}	{sp|Q9S7C0|HSP7O_ARATH; Heat shock 70 kDa protein 14 OS=Arabidopsis thaliana GN=HSP70-14 PE=2 SV=1}	{At1g79930; KOG0103 Molecular chaperones HSP105/HSP110/SSE1, HSP70 superfamily O Posttranslational modification, protein turnover, chaperones ;}	{PF02782:FGGY family of carbohydrate kinases, C-terminal domain PF06723:MreB/Mbl protein}
i3_LQ_PC3Root_c23160/f1p11/3295	{XP_019194219.1; PREDICTED: heat shock 70 kDa protein 15 [Ipomoea nil]}	{sp|Q9S7C0|HSP7O_ARATH; Heat shock 70 kDa protein 14 OS=Arabidopsis thaliana GN=HSP70-14 PE=2 SV=1}	{At1g79930; KOG0103 Molecular chaperones HSP105/HSP110/SSE1, HSP70 superfamily O Posttranslational modification, protein turnover, chaperones ;}	{PF02782:FGGY family of carbohydrate kinases, C-terminal domain PF06723:MreB/Mbl protein}
i3_LQ_PC3Root_c23182/f1p0/3322	{NA}	{sp|P31540|HSP98_NEUCR; Heat shock protein hsp98 OS=Neurospora crassa (strain ATCC 24698 / 74-OR23-1A / CBS 708.71 / DSM 1257 / FGSC 987) GN=hsp98 PE=1 SV=2}	{NA}	{NA}
i3_LQ_PC3Root_c23363/f1p0/3222	{XP_019052090.1; PREDICTED: heat shock 70 kDa protein 17 [Nelumbo nucifera]}	{sp|F4JMJ1|HSP7R_ARATH; Heat shock 70 kDa protein 17 OS=Arabidopsis thaliana GN=HSP70-17 PE=2 SV=1}	{At4g16650_2; KOG0104 Molecular chaperones GRP170/SIL1, HSP70 superfamily O Posttranslational modification, protein turnover, chaperones ;}	{PF06723:MreB/Mbl protein}
i3_LQ_PC3Root_c23364/f1p7/3075	{XP_008793460.1; PREDICTED: heat shock 70 kDa protein 14-like [Phoenix dactylifera]}	{sp|Q9S7C0|HSP7O_ARATH; Heat shock 70 kDa protein 14 OS=Arabidopsis thaliana GN=HSP70-14 PE=2 SV=1}	{At1g79930; KOG0103 Molecular chaperones HSP105/HSP110/SSE1, HSP70 superfamily O Posttranslational modification, protein turnover, chaperones ;}	{PF02782:FGGY family of carbohydrate kinases, C-terminal domain PF06723:MreB/Mbl protein}
i3_LQ_PC3Root_c24152/f1p0/3042	{XP_002963536.1; hypothetical protein SELMODRAFT_230177 [Selaginella moellendorffii]}	{sp|O43109|HSP90_PODAS; Heat shock protein 90 homolog OS=Podospora anserina GN=MOD-E PE=3 SV=1}	{YMR186w; KOG0019 Molecular chaperone (HSP90 family) O Posttranslational modification, protein turnover, chaperones ;}	{PF00183:Hsp90 protein}
i3_LQ_PC3Root_c24264/f1p0/3034	{XP_002270014.3; PREDICTED: heat shock protein 90-6, mitochondrial isoform X2 [Vitis vinifera]}	{sp|Q9SIF2|HS905_ARATH; Heat shock protein 90-5, chloroplastic OS=Arabidopsis thaliana GN=HSP90-5 PE=1 SV=1}	{At2g04030; KOG0019 Molecular chaperone (HSP90 family) O Posttranslational modification, protein turnover, chaperones ;}	{NA}
i3_LQ_PC3Root_c24449/f1p0/3016	{XP_003597778.1; heat shock 70 kDa protein [Medicago truncatula]}	{sp|Q9S7C0|HSP7O_ARATH; Heat shock 70 kDa protein 14 OS=Arabidopsis thaliana GN=HSP70-14 PE=2 SV=1}	{At1g11660; KOG0103 Molecular chaperones HSP105/HSP110/SSE1, HSP70 superfamily O Posttranslational modification, protein turnover, chaperones ;}	{NA}
i3_LQ_PC3Root_c25534/f1p0/3109	{XP_010915054.1; PREDICTED: heat shock 70 kDa protein 14-like [Elaeis guineensis]}	{sp|Q9S7C0|HSP7O_ARATH; Heat shock 70 kDa protein 14 OS=Arabidopsis thaliana GN=HSP70-14 PE=2 SV=1}	{At1g79930; KOG0103 Molecular chaperones HSP105/HSP110/SSE1, HSP70 superfamily O Posttranslational modification, protein turnover, chaperones ;}	{PF06723:MreB/Mbl protein PF02782:FGGY family of carbohydrate kinases, C-terminal domain}
i3_LQ_PC3Root_c3271/f1p1/3582	{AAR17079.1; heat shock protein 70-2 [Nicotiana tabacum]}	{sp|Q01233|HSP70_NEUCR; Heat shock 70 kDa protein OS=Neurospora crassa (strain ATCC 24698 / 74-OR23-1A / CBS 708.71 / DSM 1257 / FGSC 987) GN=hsps-1 PE=2 SV=2}	{YLL024c; KOG0101 Molecular chaperones HSP70/HSC70, HSP70 superfamily O Posttranslational modification, protein turnover, chaperones ;}	{PF02782:FGGY family of carbohydrate kinases, C-terminal domain PF06723:MreB/Mbl protein PF01968:Hydantoinase/oxoprolinase}
i3_LQ_PC3Root_c3658/f1p0/3210	{XP_016169721.1; PREDICTED: heat shock 70 kDa protein 14-like [Arachis ipaensis]}	{sp|Q9S7C0|HSP7O_ARATH; Heat shock 70 kDa protein 14 OS=Arabidopsis thaliana GN=HSP70-14 PE=2 SV=1}	{At1g79930; KOG0103 Molecular chaperones HSP105/HSP110/SSE1, HSP70 superfamily O Posttranslational modification, protein turnover, chaperones ;}	{PF06723:MreB/Mbl protein}
i3_LQ_PC3Root_c3702/f1p0/3662	{XP_019194219.1; PREDICTED: heat shock 70 kDa protein 15 [Ipomoea nil]}	{sp|Q9S7C0|HSP7O_ARATH; Heat shock 70 kDa protein 14 OS=Arabidopsis thaliana GN=HSP70-14 PE=2 SV=1}	{At1g79930; KOG0103 Molecular chaperones HSP105/HSP110/SSE1, HSP70 superfamily O Posttranslational modification, protein turnover, chaperones ;}	{PF06723:MreB/Mbl protein PF02782:FGGY family of carbohydrate kinases, C-terminal domain}
i3_LQ_PC3Root_c3961/f1p6/3450	{XP_010915054.1; PREDICTED: heat shock 70 kDa protein 14-like [Elaeis guineensis]}	{sp|Q9S7C0|HSP7O_ARATH; Heat shock 70 kDa protein 14 OS=Arabidopsis thaliana GN=HSP70-14 PE=2 SV=1}	{At1g79930; KOG0103 Molecular chaperones HSP105/HSP110/SSE1, HSP70 superfamily O Posttranslational modification, protein turnover, chaperones ;}	{PF02782:FGGY family of carbohydrate kinases, C-terminal domain PF06723:MreB/Mbl protein}
i3_LQ_PC3Root_c4121/f1p0/3105	{AIZ68152.1; heat shock protein 81-1 [Ornithogalum longebracteatum]}	{sp|P51818|HS903_ARATH; Heat shock protein 90-3 OS=Arabidopsis thaliana GN=HSP90-3 PE=1 SV=2}	{At5g56010; KOG0019 Molecular chaperone (HSP90 family) O Posttranslational modification, protein turnover, chaperones ;}	{PF00183:Hsp90 protein}
i3_LQ_PC3Root_c4242/f1p0/3691	{KNA17790.1; hypothetical protein SOVF_076870 [Spinacia oleracea]}	{sp|P36182|HSP82_TOBAC; Heat shock protein 82 (Fragment) OS=Nicotiana tabacum GN=HSP82 PE=2 SV=1}	{At5g52640; KOG0019 Molecular chaperone (HSP90 family) O Posttranslational modification, protein turnover, chaperones ;}	{PF00183:Hsp90 protein}
i3_LQ_PC3Root_c6756/f1p7/3265	{OAE20350.1; hypothetical protein AXG93_209s1180 [Marchantia polymorpha subsp. polymorpha]}	{sp|Q9S7C0|HSP7O_ARATH; Heat shock 70 kDa protein 14 OS=Arabidopsis thaliana GN=HSP70-14 PE=2 SV=1}	{At1g79930; KOG0103 Molecular chaperones HSP105/HSP110/SSE1, HSP70 superfamily O Posttranslational modification, protein turnover, chaperones ;}	{PF06723:MreB/Mbl protein}
i3_LQ_PC3Root_c7370/f1p1/3246	{XP_002270014.3; PREDICTED: heat shock protein 90-6, mitochondrial isoform X2 [Vitis vinifera]}	{sp|Q9SIF2|HS905_ARATH; Heat shock protein 90-5, chloroplastic OS=Arabidopsis thaliana GN=HSP90-5 PE=1 SV=1}	{At2g04030; KOG0019 Molecular chaperone (HSP90 family) O Posttranslational modification, protein turnover, chaperones ;}	{PF00183:Hsp90 protein}
i3_LQ_PC3Root_c7830/f1p4/3231	{XP_010657447.1; PREDICTED: heat shock protein 90-6, mitochondrial isoform X1 [Vitis vinifera]}	{sp|Q9SIF2|HS905_ARATH; Heat shock protein 90-5, chloroplastic OS=Arabidopsis thaliana GN=HSP90-5 PE=1 SV=1}	{At2g04030; KOG0019 Molecular chaperone (HSP90 family) O Posttranslational modification, protein turnover, chaperones ;}	{NA}
i3_LQ_PC3Root_c8121/f1p0/3251	{XP_009404263.1; PREDICTED: stromal 70 kDa heat shock-related protein, chloroplastic-like [Musa acuminata subsp. malaccensis]}	{sp|Q02028|HSP7S_PEA; Stromal 70 kDa heat shock-related protein, chloroplastic OS=Pisum sativum GN=HSP70 PE=2 SV=1}	{At4g24280; KOG0102 Molecular chaperones mortalin/PBP74/GRP75, HSP70 superfamily O Posttranslational modification, protein turnover, chaperones ;}	{NA}
i3_LQ_PC3Root_c9554/f1p0/3113	{XP_009597265.1; PREDICTED: chaperone protein ClpB1 [Nicotiana tomentosiformis]}	{sp|P31540|HSP98_NEUCR; Heat shock protein hsp98 OS=Neurospora crassa (strain ATCC 24698 / 74-OR23-1A / CBS 708.71 / DSM 1257 / FGSC 987) GN=hsp98 PE=1 SV=2}	{SPBC16D10.08c; KOG1051 Chaperone HSP104 and related ATP-dependent Clp proteases O Posttranslational modification, protein turnover, chaperones ;}	{PF02456:Adenovirus IVa2 protein}
i4_LQ_PC3Root_c2709/f1p0/4363	{ALT31543.1; mediator of RNA polymerase II transcription subunit 37-like protein, partial [Rehmannia glutinosa]}	{sp|Q01899|HSP7M_PHAVU; Heat shock 70 kDa protein, mitochondrial OS=Phaseolus vulgaris PE=2 SV=1}	{At5g09590; KOG0102 Molecular chaperones mortalin/PBP74/GRP75, HSP70 superfamily O Posttranslational modification, protein turnover, chaperones ;}	{NA}
i4_LQ_PC3Root_c4225/f1p0/4584	{ABR16685.1; unknown [Picea sitchensis]}	{sp|Q02028|HSP7S_PEA; Stromal 70 kDa heat shock-related protein, chloroplastic OS=Pisum sativum GN=HSP70 PE=2 SV=1}	{At4g24280; KOG0102 Molecular chaperones mortalin/PBP74/GRP75, HSP70 superfamily O Posttranslational modification, protein turnover, chaperones ;}	{NA}
i4_LQ_PC3Root_c5316/f1p0/4138	{ABR18415.1; unknown [Picea sitchensis]}	{sp|P09189|HSP7C_PETHY; Heat shock cognate 70 kDa protein OS=Petunia hybrida GN=HSP70 PE=2 SV=1}	{At5g02500; KOG0101 Molecular chaperones HSP70/HSC70, HSP70 superfamily O Posttranslational modification, protein turnover, chaperones ;}	{PF06723:MreB/Mbl protein PF01968:Hydantoinase/oxoprolinase}
i4_LQ_PC3Root_c7499/f1p0/4183	{XP_019052090.1; PREDICTED: heat shock 70 kDa protein 17 [Nelumbo nucifera]}	{sp|F4JMJ1|HSP7R_ARATH; Heat shock 70 kDa protein 17 OS=Arabidopsis thaliana GN=HSP70-17 PE=2 SV=1}	{At4g16650_2; KOG0104 Molecular chaperones GRP170/SIL1, HSP70 superfamily O Posttranslational modification, protein turnover, chaperones ;}	{NA}
i5_LQ_PC3Root_c1012/f1p7/5372	{JAT57554.1; Heat shock protein HSS1 [Anthurium amnicola]}	{sp|Q01877|HSP71_PUCGR; Heat shock protein HSS1 OS=Puccinia graminis GN=HSS1 PE=3 SV=1}	{SPCC1739.13; KOG0101 Molecular chaperones HSP70/HSC70, HSP70 superfamily O Posttranslational modification, protein turnover, chaperones ;}	{PF06723:MreB/Mbl protein PF02782:FGGY family of carbohydrate kinases, C-terminal domain PF01968:Hydantoinase/oxoprolinase}
i5_LQ_PC3Root_c1100/f1p0/5572	{AAR17079.1; heat shock protein 70-2 [Nicotiana tabacum]}	{sp|Q01233|HSP70_NEUCR; Heat shock 70 kDa protein OS=Neurospora crassa (strain ATCC 24698 / 74-OR23-1A / CBS 708.71 / DSM 1257 / FGSC 987) GN=hsps-1 PE=2 SV=2}	{YLL024c; KOG0101 Molecular chaperones HSP70/HSC70, HSP70 superfamily O Posttranslational modification, protein turnover, chaperones ;}	{NA}
i5_LQ_PC3Root_c1162/f1p8/5224	{XP_002987209.1; hypothetical protein SELMODRAFT_125427 [Selaginella moellendorffii]}	{sp|P09189|HSP7C_PETHY; Heat shock cognate 70 kDa protein OS=Petunia hybrida GN=HSP70 PE=2 SV=1}	{At1g16030; KOG0101 Molecular chaperones HSP70/HSC70, HSP70 superfamily O Posttranslational modification, protein turnover, chaperones ;}	{NA}
i5_LQ_PC3Root_c1331/f1p2/5990	{XP_012073334.1; PREDICTED: heat shock 70 kDa protein 15-like [Jatropha curcas]}	{sp|Q9S7C0|HSP7O_ARATH; Heat shock 70 kDa protein 14 OS=Arabidopsis thaliana GN=HSP70-14 PE=2 SV=1}	{At1g79930; KOG0103 Molecular chaperones HSP105/HSP110/SSE1, HSP70 superfamily O Posttranslational modification, protein turnover, chaperones ;}	{PF06723:MreB/Mbl protein}
i6_LQ_PC3Root_c413/f1p0/6182	{XP_019074610.1; PREDICTED: heat shock 70 kDa protein, mitochondrial isoform X2 [Vitis vinifera]}	{sp|Q01899|HSP7M_PHAVU; Heat shock 70 kDa protein, mitochondrial OS=Phaseolus vulgaris PE=2 SV=1}	{At5g09590; KOG0102 Molecular chaperones mortalin/PBP74/GRP75, HSP70 superfamily O Posttranslational modification, protein turnover, chaperones ;}	{NA}
i7_LQ_PC3Root_c144/f1p0/7030	{XP_012073334.1; PREDICTED: heat shock 70 kDa protein 15-like [Jatropha curcas]}	{sp|Q9S7C0|HSP7O_ARATH; Heat shock 70 kDa protein 14 OS=Arabidopsis thaliana GN=HSP70-14 PE=2 SV=1}	{At1g79930; KOG0103 Molecular chaperones HSP105/HSP110/SSE1, HSP70 superfamily O Posttranslational modification, protein turnover, chaperones ;}	{PF03484:tRNA synthetase B5 domain}
i8_LQ_PC3Root_c22/f1p0/8331	{XP_006845986.1; PREDICTED: heat shock 70 kDa protein 17 [Amborella trichopoda]}	{sp|F4JMJ1|HSP7R_ARATH; Heat shock 70 kDa protein 17 OS=Arabidopsis thaliana GN=HSP70-17 PE=2 SV=1}	{At4g16650_2; KOG0104 Molecular chaperones GRP170/SIL1, HSP70 superfamily O Posttranslational modification, protein turnover, chaperones ;}	{PF06723:MreB/Mbl protein}
i2_HQ_PC3Root_c2155/f15p13/2214	{XP_007216991.1; hypothetical protein PRUPE_ppa002591mg [Prunus persica]}	{sp|Q9LHA8|MD37C_ARATH; Probable mediator of RNA polymerase II transcription subunit 37c OS=Arabidopsis thaliana GN=MED37C PE=1 SV=1}	{At3g12580; KOG0101 Molecular chaperones HSP70/HSC70, HSP70 superfamily O Posttranslational modification, protein turnover, chaperones ;}	{PF02782:FGGY family of carbohydrate kinases, C-terminal domain PF06723:MreB/Mbl protein PF01968:Hydantoinase/oxoprolinase}
i2_HQ_PC3Root_c57694/f62p13/2393	{XP_007216991.1; hypothetical protein PRUPE_ppa002591mg [Prunus persica]}	{sp|Q9LHA8|MD37C_ARATH; Probable mediator of RNA polymerase II transcription subunit 37c OS=Arabidopsis thaliana GN=MED37C PE=1 SV=1}	{At3g12580; KOG0101 Molecular chaperones HSP70/HSC70, HSP70 superfamily O Posttranslational modification, protein turnover, chaperones ;}	{PF01968:Hydantoinase/oxoprolinase PF06723:MreB/Mbl protein PF02782:FGGY family of carbohydrate kinases, C-terminal domain}
i2_LQ_PC3Root_c3384/f1p13/2345	{XP_007216991.1; hypothetical protein PRUPE_ppa002591mg [Prunus persica]}	{sp|Q9LHA8|MD37C_ARATH; Probable mediator of RNA polymerase II transcription subunit 37c OS=Arabidopsis thaliana GN=MED37C PE=1 SV=1}	{At3g12580; KOG0101 Molecular chaperones HSP70/HSC70, HSP70 superfamily O Posttranslational modification, protein turnover, chaperones ;}	{PF06723:MreB/Mbl protein PF02782:FGGY family of carbohydrate kinases, C-terminal domain PF01968:Hydantoinase/oxoprolinase}
i2_LQ_PC3Root_c47925/f1p59/2686	{ABR18415.1; unknown [Picea sitchensis]}	{sp|Q9LHA8|MD37C_ARATH; Probable mediator of RNA polymerase II transcription subunit 37c OS=Arabidopsis thaliana GN=MED37C PE=1 SV=1}	{At3g12580; KOG0101 Molecular chaperones HSP70/HSC70, HSP70 superfamily O Posttranslational modification, protein turnover, chaperones ;}	{PF02782:FGGY family of carbohydrate kinases, C-terminal domain PF06723:MreB/Mbl protein PF01968:Hydantoinase/oxoprolinase}
i2_LQ_PC3Root_c65637/f434p61/2404	{ABR18415.1; unknown [Picea sitchensis]}	{sp|Q9LHA8|MD37C_ARATH; Probable mediator of RNA polymerase II transcription subunit 37c OS=Arabidopsis thaliana GN=MED37C PE=1 SV=1}	{At3g12580; KOG0101 Molecular chaperones HSP70/HSC70, HSP70 superfamily O Posttranslational modification, protein turnover, chaperones ;}	{PF02782:FGGY family of carbohydrate kinases, C-terminal domain PF06723:MreB/Mbl protein PF01968:Hydantoinase/oxoprolinase}
i3_LQ_PC3Root_c14068/f1p2/3058	{ABR18415.1; unknown [Picea sitchensis]}	{sp|Q9LHA8|MD37C_ARATH; Probable mediator of RNA polymerase II transcription subunit 37c OS=Arabidopsis thaliana GN=MED37C PE=1 SV=1}	{At3g12580; KOG0101 Molecular chaperones HSP70/HSC70, HSP70 superfamily O Posttranslational modification, protein turnover, chaperones ;}	{NA}
i3_LQ_PC3Root_c3405/f1p0/3143	{XP_007145963.1; hypothetical protein PHAVU_006G001600g [Phaseolus vulgaris]}	{sp|Q566I3|HYOU1_XENLA; Hypoxia up-regulated protein 1 (Fragment) OS=Xenopus laevis GN=hyou1 PE=1 SV=2}	{CE02884; KOG0104 Molecular chaperones GRP170/SIL1, HSP70 superfamily O Posttranslational modification, protein turnover, chaperones ;}	{PF02970:Tubulin binding cofactor A PF06723:MreB/Mbl protein}
stem
Gene_id	{nr}	{SwissProt}	{KOG}	{pfam}
i0_HQ_PC3Stem_c370/f3p0/970	{AAB01557.1; mitochondria-localized low molecular weight heat shock protein 23.5 [Picea glauca]}	{sp|P11890|HS23C_OXYRB; Small heat shock protein, chloroplastic OS=Oxybasis rubra GN=HSP23 PE=2 SV=1}	{At4g25200; KOG0710 Molecular chaperone (small heat-shock protein Hsp26/Hsp42) O Posttranslational modification, protein turnover, chaperones ;}	{NA}
i0_HQ_PC3Stem_c386/f5p0/764	{XP_017241849.1; PREDICTED: 17.8 kDa class I heat shock protein [Daucus carota subsp. sativus]}	{sp|P27396|HSP11_DAUCA; 17.8 kDa class I heat shock protein OS=Daucus carota PE=3 SV=1}	{At5g59720; KOG0710 Molecular chaperone (small heat-shock protein Hsp26/Hsp42) O Posttranslational modification, protein turnover, chaperones ;}	{NA}
i0_HQ_PC3Stem_c46/f12p0/801	{XP_016166516.1; PREDICTED: 17.3 kDa class I heat shock protein-like [Arachis ipaensis]}	{sp|P27397|HSP12_DAUCA; 18.0 kDa class I heat shock protein OS=Daucus carota PE=3 SV=1}	{At5g59720; KOG0710 Molecular chaperone (small heat-shock protein Hsp26/Hsp42) O Posttranslational modification, protein turnover, chaperones ;}	{NA}
i0_HQ_PC3Stem_c810/f2p0/389	{NA}	{sp|P22943|HSP12_YEAST; 12 kDa heat shock protein OS=Saccharomyces cerevisiae (strain ATCC 204508 / S288c) GN=HSP12 PE=1 SV=1}	{NA}	{PF04119:Heat shock protein 9/12}
i0_HQ_PC3Stem_c852/f2p2/757	{XP_010916440.1; PREDICTED: 18.1 kDa class I heat shock protein-like [Elaeis guineensis]}	{sp|P02519|HSP11_SOYBN; 17.3 kDa class I heat shock protein OS=Glycine max GN=HSP17.3-B PE=3 SV=1}	{At3g46230; KOG0710 Molecular chaperone (small heat-shock protein Hsp26/Hsp42) O Posttranslational modification, protein turnover, chaperones ;}	{NA}
i0_HQ_PC3Stem_c99/f7p0/785	{ABK25734.1; unknown [Picea sitchensis]}	{sp|P19037|HS181_ARATH; 18.1 kDa class I heat shock protein OS=Arabidopsis thaliana GN=HSP18.1 PE=1 SV=1}	{At5g59720; KOG0710 Molecular chaperone (small heat-shock protein Hsp26/Hsp42) O Posttranslational modification, protein turnover, chaperones ;}	{NA}
i0_LQ_PC3Stem_c10062/f1p0/689	{ABK23980.1; unknown [Picea sitchensis]}	{sp|P27397|HSP12_DAUCA; 18.0 kDa class I heat shock protein OS=Daucus carota PE=3 SV=1}	{At5g59720; KOG0710 Molecular chaperone (small heat-shock protein Hsp26/Hsp42) O Posttranslational modification, protein turnover, chaperones ;}	{NA}
i0_LQ_PC3Stem_c10256/f1p0/759	{XP_012840062.1; PREDICTED: 18.2 kDa class I heat shock protein-like [Erythranthe guttata]}	{sp|P19036|HSP17_ARATH; 17.4 kDa class I heat shock protein OS=Arabidopsis thaliana GN=HSP17.4A PE=1 SV=2}	{At3g46230; KOG0710 Molecular chaperone (small heat-shock protein Hsp26/Hsp42) O Posttranslational modification, protein turnover, chaperones ;}	{NA}
i0_LQ_PC3Stem_c10517/f1p0/767	{XP_018501808.1; PREDICTED: 16.9 kDa class I heat shock protein 2-like isoform X2 [Pyrus x bretschneideri]}	{sp|P19037|HS181_ARATH; 18.1 kDa class I heat shock protein OS=Arabidopsis thaliana GN=HSP18.1 PE=1 SV=1}	{At5g59720; KOG0710 Molecular chaperone (small heat-shock protein Hsp26/Hsp42) O Posttranslational modification, protein turnover, chaperones ;}	{NA}
i0_LQ_PC3Stem_c10665/f1p0/633	{JAU17593.1; Heat shock protein 90, partial [Noccaea caerulescens]}	{sp|P06660|HSP85_TRYCR; Heat shock-like 85 kDa protein OS=Trypanosoma cruzi PE=3 SV=1}	{At5g56030; KOG0019 Molecular chaperone (HSP90 family) O Posttranslational modification, protein turnover, chaperones ;}	{PF00183:Hsp90 protein}
i0_LQ_PC3Stem_c10742/f1p1/744	{ABK26869.1; unknown [Picea sitchensis]}	{sp|P27397|HSP12_DAUCA; 18.0 kDa class I heat shock protein OS=Daucus carota PE=3 SV=1}	{At3g46230; KOG0710 Molecular chaperone (small heat-shock protein Hsp26/Hsp42) O Posttranslational modification, protein turnover, chaperones ;}	{NA}
i0_LQ_PC3Stem_c11041/f1p0/821	{XP_008220529.1; PREDICTED: 17.1 kDa class II heat shock protein-like [Prunus mume]}	{sp|O82013|HSP21_SOLPE; 17.3 kDa class II heat shock protein OS=Solanum peruvianum PE=2 SV=1}	{At5g12020; KOG0710 Molecular chaperone (small heat-shock protein Hsp26/Hsp42) O Posttranslational modification, protein turnover, chaperones ;}	{NA}
i0_LQ_PC3Stem_c11833/f1p0/785	{ACN40736.1; unknown [Picea sitchensis]}	{sp|P31170|HS25P_ARATH; 25.3 kDa heat shock protein, chloroplastic OS=Arabidopsis thaliana GN=HSP25.3 PE=2 SV=1}	{At4g27670; KOG0710 Molecular chaperone (small heat-shock protein Hsp26/Hsp42) O Posttranslational modification, protein turnover, chaperones ;}	{NA}
i0_LQ_PC3Stem_c14125/f1p0/399	{NA}	{sp|P22943|HSP12_YEAST; 12 kDa heat shock protein OS=Saccharomyces cerevisiae (strain ATCC 204508 / S288c) GN=HSP12 PE=1 SV=1}	{NA}	{PF04119:Heat shock protein 9/12}
i0_LQ_PC3Stem_c1919/f1p0/950	{AKP06199.1; small heat shock protein 4 [Eriobotrya japonica]}	{sp|P19242|HSP21_PEA; 17.1 kDa class II heat shock protein OS=Pisum sativum GN=HSP17.7 PE=1 SV=1}	{At5g12020; KOG0710 Molecular chaperone (small heat-shock protein Hsp26/Hsp42) O Posttranslational modification, protein turnover, chaperones ;}	{NA}
i0_LQ_PC3Stem_c2008/f1p0/923	{ABK21291.1; unknown [Picea sitchensis]}	{sp|P09886|HS21C_PEA; Small heat shock protein, chloroplastic OS=Pisum sativum GN=HSP21 PE=2 SV=1}	{At4g27670; KOG0710 Molecular chaperone (small heat-shock protein Hsp26/Hsp42) O Posttranslational modification, protein turnover, chaperones ;}	{NA}
i0_LQ_PC3Stem_c3991/f1p1/702	{OAY48361.1; hypothetical protein MANES_06G152800 [Manihot esculenta]}	{sp|P36182|HSP82_TOBAC; Heat shock protein 82 (Fragment) OS=Nicotiana tabacum GN=HSP82 PE=2 SV=1}	{At5g52640; KOG0019 Molecular chaperone (HSP90 family) O Posttranslational modification, protein turnover, chaperones ;}	{PF00183:Hsp90 protein}
i0_LQ_PC3Stem_c4060/f1p0/668	{ABK26804.1; unknown [Picea sitchensis]}	{sp|P27397|HSP12_DAUCA; 18.0 kDa class I heat shock protein OS=Daucus carota PE=3 SV=1}	{At5g59720; KOG0710 Molecular chaperone (small heat-shock protein Hsp26/Hsp42) O Posttranslational modification, protein turnover, chaperones ;}	{NA}
i0_LQ_PC3Stem_c466/f3p0/769	{XP_015931443.1; PREDICTED: 17.3 kDa class I heat shock protein-like [Arachis duranensis]}	{sp|P27397|HSP12_DAUCA; 18.0 kDa class I heat shock protein OS=Daucus carota PE=3 SV=1}	{At5g59720; KOG0710 Molecular chaperone (small heat-shock protein Hsp26/Hsp42) O Posttranslational modification, protein turnover, chaperones ;}	{NA}
i0_LQ_PC3Stem_c562/f4p7/481	{NA}	{sp|P22943|HSP12_YEAST; 12 kDa heat shock protein OS=Saccharomyces cerevisiae (strain ATCC 204508 / S288c) GN=HSP12 PE=1 SV=1}	{NA}	{PF04119:Heat shock protein 9/12}
i0_LQ_PC3Stem_c5825/f1p0/869	{ABK22728.1; unknown [Picea sitchensis]}	{sp|P46254|HS22M_PEA; Heat shock 22 kDa protein, mitochondrial OS=Pisum sativum GN=HSP22 PE=2 SV=1}	{At5g51440; KOG0710 Molecular chaperone (small heat-shock protein Hsp26/Hsp42) O Posttranslational modification, protein turnover, chaperones ;}	{NA}
i0_LQ_PC3Stem_c6219/f1p1/939	{ABK26869.1; unknown [Picea sitchensis]}	{sp|P27397|HSP12_DAUCA; 18.0 kDa class I heat shock protein OS=Daucus carota PE=3 SV=1}	{At3g46230; KOG0710 Molecular chaperone (small heat-shock protein Hsp26/Hsp42) O Posttranslational modification, protein turnover, chaperones ;}	{NA}
i0_LQ_PC3Stem_c6355/f1p8/563	{ABK26869.1; unknown [Picea sitchensis]}	{sp|P27397|HSP12_DAUCA; 18.0 kDa class I heat shock protein OS=Daucus carota PE=3 SV=1}	{At3g46230; KOG0710 Molecular chaperone (small heat-shock protein Hsp26/Hsp42) O Posttranslational modification, protein turnover, chaperones ;}	{NA}
i0_LQ_PC3Stem_c6672/f1p0/613	{XP_002282763.1; PREDICTED: 21.7 kDa class VI heat shock protein [Vitis vinifera]}	{sp|Q9FIT9|HS217_ARATH; 21.7 kDa class VI heat shock protein OS=Arabidopsis thaliana GN=HSP21.7 PE=2 SV=1}	{NA}	{NA}
i0_LQ_PC3Stem_c6810/f1p0/820	{XP_002282763.1; PREDICTED: 21.7 kDa class VI heat shock protein [Vitis vinifera]}	{sp|Q9FIT9|HS217_ARATH; 21.7 kDa class VI heat shock protein OS=Arabidopsis thaliana GN=HSP21.7 PE=2 SV=1}	{NA}	{NA}
i0_LQ_PC3Stem_c7322/f1p0/435	{NA}	{sp|P22943|HSP12_YEAST; 12 kDa heat shock protein OS=Saccharomyces cerevisiae (strain ATCC 204508 / S288c) GN=HSP12 PE=1 SV=1}	{NA}	{PF04119:Heat shock protein 9/12}
i0_LQ_PC3Stem_c8160/f1p3/463	{NA}	{sp|P11501|HS90A_CHICK; Heat shock protein HSP 90-alpha OS=Gallus gallus GN=HSP90AA1 PE=3 SV=3}	{Hs13129150; KOG0019 Molecular chaperone (HSP90 family) O Posttranslational modification, protein turnover, chaperones ;}	{NA}
i0_LQ_PC3Stem_c8346/f1p1/465	{ABK21518.1; unknown [Picea sitchensis]}	{sp|P19244|HSP41_PEA; 22.7 kDa class IV heat shock protein OS=Pisum sativum GN=HSP22.7 PE=2 SV=1}	{At4g10250; KOG0710 Molecular chaperone (small heat-shock protein Hsp26/Hsp42) O Posttranslational modification, protein turnover, chaperones ;}	{NA}
i0_LQ_PC3Stem_c881/f2p0/750	{ABK26833.1; unknown [Picea sitchensis]}	{sp|P19244|HSP41_PEA; 22.7 kDa class IV heat shock protein OS=Pisum sativum GN=HSP22.7 PE=2 SV=1}	{At4g10250; KOG0710 Molecular chaperone (small heat-shock protein Hsp26/Hsp42) O Posttranslational modification, protein turnover, chaperones ;}	{NA}
i0_LQ_PC3Stem_c8949/f1p2/643	{ABK21161.1; unknown [Picea sitchensis]}	{sp|Q9LDZ0|HSP7J_ARATH; Heat shock 70 kDa protein 10, mitochondrial OS=Arabidopsis thaliana GN=HSP70-10 PE=1 SV=1}	{At4g32210_2; KOG0102 Molecular chaperones mortalin/PBP74/GRP75, HSP70 superfamily O Posttranslational modification, protein turnover, chaperones ;}	{NA}
i0_LQ_PC3Stem_c9122/f1p0/830	{AAB01557.1; mitochondria-localized low molecular weight heat shock protein 23.5 [Picea glauca]}	{sp|P11890|HS23C_OXYRB; Small heat shock protein, chloroplastic OS=Oxybasis rubra GN=HSP23 PE=2 SV=1}	{At4g25200; KOG0710 Molecular chaperone (small heat-shock protein Hsp26/Hsp42) O Posttranslational modification, protein turnover, chaperones ;}	{NA}
i1_HQ_PC3Stem_c1412/f4p0/1772	{KNA17790.1; hypothetical protein SOVF_076870 [Spinacia oleracea]}	{sp|P36181|HSP80_SOLLC; Heat shock cognate protein 80 OS=Solanum lycopersicum GN=HSC80 PE=2 SV=1}	{At5g52640; KOG0019 Molecular chaperone (HSP90 family) O Posttranslational modification, protein turnover, chaperones ;}	{PF13897:Golgi-dynamics membrane-trafficking PF00183:Hsp90 protein}
i1_HQ_PC3Stem_c1709/f2p0/1973	{XP_008458892.1; PREDICTED: heat shock cognate 70 kDa protein [Cucumis melo]}	{sp|P09189|HSP7C_PETHY; Heat shock cognate 70 kDa protein OS=Petunia hybrida GN=HSP70 PE=2 SV=1}	{At3g12580; KOG0101 Molecular chaperones HSP70/HSC70, HSP70 superfamily O Posttranslational modification, protein turnover, chaperones ;}	{PF02782:FGGY family of carbohydrate kinases, C-terminal domain PF01968:Hydantoinase/oxoprolinase PF06723:MreB/Mbl protein}
i1_HQ_PC3Stem_c2250/f3p1/1979	{CBI25731.3; unnamed protein product, partial [Vitis vinifera]}	{sp|P36182|HSP82_TOBAC; Heat shock protein 82 (Fragment) OS=Nicotiana tabacum GN=HSP82 PE=2 SV=1}	{At5g52640; KOG0019 Molecular chaperone (HSP90 family) O Posttranslational modification, protein turnover, chaperones ;}	{PF00183:Hsp90 protein PF06213:Cobalamin biosynthesis protein CobT}
i1_HQ_PC3Stem_c24375/f2p13/1098	{ADE77291.1; unknown [Picea sitchensis]}	{sp|Q4UKR8|HSPC2_RICFE; Small heat shock protein C2 OS=Rickettsia felis (strain ATCC VR-1525 / URRWXCal2) GN=hspC2 PE=3 SV=1}	{At1g06460; KOG0710 Molecular chaperone (small heat-shock protein Hsp26/Hsp42) O Posttranslational modification, protein turnover, chaperones ;}	{NA}
i1_LQ_PC3Stem_c10893/f1p4/1806	{XP_015697504.1; PREDICTED: probable mediator of RNA polymerase II transcription subunit 37c [Oryza brachyantha]}	{sp|P09189|HSP7C_PETHY; Heat shock cognate 70 kDa protein OS=Petunia hybrida GN=HSP70 PE=2 SV=1}	{At5g02500; KOG0101 Molecular chaperones HSP70/HSC70, HSP70 superfamily O Posttranslational modification, protein turnover, chaperones ;}	{PF06723:MreB/Mbl protein PF01968:Hydantoinase/oxoprolinase}
i1_LQ_PC3Stem_c11057/f1p0/1358	{ADE77291.1; unknown [Picea sitchensis]}	{sp|Q4UKR8|HSPC2_RICFE; Small heat shock protein C2 OS=Rickettsia felis (strain ATCC VR-1525 / URRWXCal2) GN=hspC2 PE=3 SV=1}	{At1g06460; KOG0710 Molecular chaperone (small heat-shock protein Hsp26/Hsp42) O Posttranslational modification, protein turnover, chaperones ;}	{NA}
i1_LQ_PC3Stem_c11294/f1p0/1976	{JAT50665.1; Heat shock protein 60, mitochondrial [Anthurium amnicola]}	{sp|P50142|HSP60_AJECA; Heat shock protein 60, mitochondrial OS=Ajellomyces capsulatus GN=HSP60 PE=3 SV=2}	{SPAC12G12.04; KOG0356 Mitochondrial chaperonin, Cpn60/Hsp60p O Posttranslational modification, protein turnover, chaperones ;}	{NA}
i1_LQ_PC3Stem_c11776/f1p0/1958	{JAT57554.1; Heat shock protein HSS1 [Anthurium amnicola]}	{sp|Q01877|HSP71_PUCGR; Heat shock protein HSS1 OS=Puccinia graminis GN=HSS1 PE=3 SV=1}	{SPCC1739.13; KOG0101 Molecular chaperones HSP70/HSC70, HSP70 superfamily O Posttranslational modification, protein turnover, chaperones ;}	{PF01968:Hydantoinase/oxoprolinase PF02782:FGGY family of carbohydrate kinases, C-terminal domain PF06723:MreB/Mbl protein}
i1_LQ_PC3Stem_c13735/f1p0/2061	{XP_006857538.1; PREDICTED: heat shock protein 81-1 isoform X2 [Amborella trichopoda]}	{sp|P36181|HSP80_SOLLC; Heat shock cognate protein 80 OS=Solanum lycopersicum GN=HSC80 PE=2 SV=1}	{At5g52640; KOG0019 Molecular chaperone (HSP90 family) O Posttranslational modification, protein turnover, chaperones ;}	{PF00183:Hsp90 protein}
i1_LQ_PC3Stem_c15024/f2p0/1080	{AAB01557.1; mitochondria-localized low molecular weight heat shock protein 23.5 [Picea glauca]}	{sp|P11890|HS23C_OXYRB; Small heat shock protein, chloroplastic OS=Oxybasis rubra GN=HSP23 PE=2 SV=1}	{At5g51440; KOG0710 Molecular chaperone (small heat-shock protein Hsp26/Hsp42) O Posttranslational modification, protein turnover, chaperones ;}	{NA}
i1_LQ_PC3Stem_c15451/f1p2/1132	{XP_002449275.1; hypothetical protein SORBIDRAFT_05g007030 [Sorghum bicolor]}	{sp|Q9XIE3|HS17A_ARATH; 17.6 kDa class I heat shock protein 1 OS=Arabidopsis thaliana GN=HSP17.6A PE=1 SV=1}	{At1g59860; KOG0710 Molecular chaperone (small heat-shock protein Hsp26/Hsp42) O Posttranslational modification, protein turnover, chaperones ;}	{NA}
i1_LQ_PC3Stem_c16523/f1p1/1048	{ACN40736.1; unknown [Picea sitchensis]}	{sp|P09886|HS21C_PEA; Small heat shock protein, chloroplastic OS=Pisum sativum GN=HSP21 PE=2 SV=1}	{At4g27670; KOG0710 Molecular chaperone (small heat-shock protein Hsp26/Hsp42) O Posttranslational modification, protein turnover, chaperones ;}	{NA}
i1_LQ_PC3Stem_c19129/f1p0/1980	{JAT50665.1; Heat shock protein 60, mitochondrial [Anthurium amnicola]}	{sp|O60008|HSP60_PARBA; Heat shock protein 60, mitochondrial OS=Paracoccidioides lutzii (strain ATCC MYA-826 / Pb01) GN=HSP60 PE=1 SV=1}	{YLR259c; KOG0356 Mitochondrial chaperonin, Cpn60/Hsp60p O Posttranslational modification, protein turnover, chaperones ;}	{PF00118:TCP-1/cpn60 chaperonin family}
i1_LQ_PC3Stem_c19612/f1p0/1589	{ACN40736.1; unknown [Picea sitchensis]}	{sp|P09886|HS21C_PEA; Small heat shock protein, chloroplastic OS=Pisum sativum GN=HSP21 PE=2 SV=1}	{At4g27670; KOG0710 Molecular chaperone (small heat-shock protein Hsp26/Hsp42) O Posttranslational modification, protein turnover, chaperones ;}	{NA}
i1_LQ_PC3Stem_c19971/f1p0/1806	{AAR17078.1; heat shock protein 70-1 [Nicotiana tabacum]}	{sp|P87142|YDMC_SCHPO; Heat shock protein 70 homolog C57A7.12 OS=Schizosaccharomyces pombe (strain 972 / ATCC 24843) GN=SPAC57A7.12 PE=1 SV=3}	{SPAC57A7.12; KOG0101 Molecular chaperones HSP70/HSC70, HSP70 superfamily O Posttranslational modification, protein turnover, chaperones ;}	{NA}
i1_LQ_PC3Stem_c21124/f1p0/1910	{XP_010678753.1; PREDICTED: heat shock 70 kDa protein 18-like [Beta vulgaris subsp. vulgaris]}	{sp|P38788|SSZ1_YEAST; Ribosome-associated complex subunit SSZ1 OS=Saccharomyces cerevisiae (strain ATCC 204508 / S288c) GN=SSZ1 PE=1 SV=2}	{YHR064c; KOG0101 Molecular chaperones HSP70/HSC70, HSP70 superfamily O Posttranslational modification, protein turnover, chaperones ;}	{PF06723:MreB/Mbl protein}
i1_LQ_PC3Stem_c23412/f1p12/1862	{ABK24691.1; unknown [Picea sitchensis]}	{sp|P19242|HSP21_PEA; 17.1 kDa class II heat shock protein OS=Pisum sativum GN=HSP17.7 PE=1 SV=1}	{At5g12020; KOG0710 Molecular chaperone (small heat-shock protein Hsp26/Hsp42) O Posttranslational modification, protein turnover, chaperones ;}	{NA}
i1_LQ_PC3Stem_c23728/f1p0/2208	{AAR17079.1; heat shock protein 70-2 [Nicotiana tabacum]}	{sp|Q96W30|HSP72_PARBA; Heat shock 70 kDa protein 2 OS=Paracoccidioides lutzii (strain ATCC MYA-826 / Pb01) GN=HSP70-2 PE=2 SV=2}	{SPCC1739.13; KOG0101 Molecular chaperones HSP70/HSC70, HSP70 superfamily O Posttranslational modification, protein turnover, chaperones ;}	{PF01968:Hydantoinase/oxoprolinase PF02782:FGGY family of carbohydrate kinases, C-terminal domain PF06723:MreB/Mbl protein}
i1_LQ_PC3Stem_c24019/f1p3/1212	{JAT55610.1; 22. class IV heat shock protein, partial [Anthurium amnicola]}	{sp|O14368|HSP16_SCHPO; Heat shock protein 16 OS=Schizosaccharomyces pombe (strain 972 / ATCC 24843) GN=hsp16 PE=1 SV=1}	{SPBC3E7.02c; KOG0710 Molecular chaperone (small heat-shock protein Hsp26/Hsp42) O Posttranslational modification, protein turnover, chaperones ;}	{NA}
i1_LQ_PC3Stem_c27848/f1p0/1008	{ABK26632.1; unknown [Picea sitchensis]}	{sp|Q9FHQ3|HS157_ARATH; 15.7 kDa heat shock protein, peroxisomal OS=Arabidopsis thaliana GN=HSP15.7 PE=2 SV=1}	{At5g37670; KOG0710 Molecular chaperone (small heat-shock protein Hsp26/Hsp42) O Posttranslational modification, protein turnover, chaperones ;}	{NA}
i1_LQ_PC3Stem_c2865/f1p0/1877	{XP_006857538.1; PREDICTED: heat shock protein 81-1 isoform X2 [Amborella trichopoda]}	{sp|P51818|HS903_ARATH; Heat shock protein 90-3 OS=Arabidopsis thaliana GN=HSP90-3 PE=1 SV=2}	{At5g56010; KOG0019 Molecular chaperone (HSP90 family) O Posttranslational modification, protein turnover, chaperones ;}	{PF10278:Mediator of RNA pol II transcription subunit 19 PF00183:Hsp90 protein PF15245:Transcription cofactor vestigial-like protein 4 PF02724:CDC45-like protein PF00183:Hsp90 protein}
i1_LQ_PC3Stem_c3183/f1p0/1537	{XP_002465468.1; hypothetical protein SORBIDRAFT_01g039390 [Sorghum bicolor]}	{sp|P09189|HSP7C_PETHY; Heat shock cognate 70 kDa protein OS=Petunia hybrida GN=HSP70 PE=2 SV=1}	{At5g02500; KOG0101 Molecular chaperones HSP70/HSC70, HSP70 superfamily O Posttranslational modification, protein turnover, chaperones ;}	{PF01968:Hydantoinase/oxoprolinase PF06723:MreB/Mbl protein}
i1_LQ_PC3Stem_c3724/f1p0/1982	{XP_006424811.1; hypothetical protein CICLE_v10029467mg [Citrus clementina]}	{sp|P13853|HS17C_ARATH; 17.6 kDa class I heat shock protein 3 OS=Arabidopsis thaliana GN=HSP17.6C PE=2 SV=2}	{At1g53540; KOG0710 Molecular chaperone (small heat-shock protein Hsp26/Hsp42) O Posttranslational modification, protein turnover, chaperones ;}	{NA}
i1_LQ_PC3Stem_c4396/f1p1/1938	{JAT53538.1; heat shock protein, mitochondrial [Anthurium amnicola]}	{sp|Q5ZL72|CH60_CHICK; 60 kDa heat shock protein, mitochondrial OS=Gallus gallus GN=HSPD1 PE=1 SV=1}	{Hs4504521; KOG0356 Mitochondrial chaperonin, Cpn60/Hsp60p O Posttranslational modification, protein turnover, chaperones ;}	{PF00118:TCP-1/cpn60 chaperonin family}
i1_LQ_PC3Stem_c5283/f1p0/1824	{XP_003057233.1; heat shock protein 70, mitochondrial precursor [Micromonas pusilla CCMP1545]}	{sp|Q0BW82|DNAK_GRABC; Chaperone protein DnaK OS=Granulibacter bethesdensis (strain ATCC BAA-1260 / CGDNIH1) GN=dnaK PE=3 SV=1}	{At5g09590; KOG0102 Molecular chaperones mortalin/PBP74/GRP75, HSP70 superfamily O Posttranslational modification, protein turnover, chaperones ;}	{NA}
i1_LQ_PC3Stem_c6502/f1p0/1904	{ACN40736.1; unknown [Picea sitchensis]}	{sp|P09886|HS21C_PEA; Small heat shock protein, chloroplastic OS=Pisum sativum GN=HSP21 PE=2 SV=1}	{At4g27670; KOG0710 Molecular chaperone (small heat-shock protein Hsp26/Hsp42) O Posttranslational modification, protein turnover, chaperones ;}	{NA}
i1_LQ_PC3Stem_c6652/f1p0/1964	{JAT50665.1; Heat shock protein 60, mitochondrial [Anthurium amnicola]}	{sp|O60008|HSP60_PARBA; Heat shock protein 60, mitochondrial OS=Paracoccidioides lutzii (strain ATCC MYA-826 / Pb01) GN=HSP60 PE=1 SV=1}	{YLR259c; KOG0356 Mitochondrial chaperonin, Cpn60/Hsp60p O Posttranslational modification, protein turnover, chaperones ;}	{PF00118:TCP-1/cpn60 chaperonin family}
i1_LQ_PC3Stem_c7411/f1p0/1943	{OMO73990.1; Heat shock protein 70 family [Corchorus olitorius]}	{sp|P09189|HSP7C_PETHY; Heat shock cognate 70 kDa protein OS=Petunia hybrida GN=HSP70 PE=2 SV=1}	{At3g12580; KOG0101 Molecular chaperones HSP70/HSC70, HSP70 superfamily O Posttranslational modification, protein turnover, chaperones ;}	{PF02782:FGGY family of carbohydrate kinases, C-terminal domain PF01968:Hydantoinase/oxoprolinase PF06723:MreB/Mbl protein}
i1_LQ_PC3Stem_c8327/f1p3/1254	{ABK21315.1; unknown [Picea sitchensis]}	{sp|P11890|HS23C_OXYRB; Small heat shock protein, chloroplastic OS=Oxybasis rubra GN=HSP23 PE=2 SV=1}	{At5g51440; KOG0710 Molecular chaperone (small heat-shock protein Hsp26/Hsp42) O Posttranslational modification, protein turnover, chaperones ;}	{NA}
i1_LQ_PC3Stem_c8906/f1p3/1967	{AAR17080.1; heat shock protein 70-3 [Nicotiana tabacum]}	{sp|P27322|HSP72_SOLLC; Heat shock cognate 70 kDa protein 2 OS=Solanum lycopersicum GN=HSC-2 PE=2 SV=1}	{At5g02500; KOG0101 Molecular chaperones HSP70/HSC70, HSP70 superfamily O Posttranslational modification, protein turnover, chaperones ;}	{PF06723:MreB/Mbl protein PF01968:Hydantoinase/oxoprolinase}
i1_LQ_PC3Stem_c9065/f1p5/1930	{XP_002500383.1; predicted protein [Micromonas commoda]}	{sp|Q9USI5|STI1_SCHPO; Heat shock protein sti1 homolog OS=Schizosaccharomyces pombe (strain 972 / ATCC 24843) GN=sti1 PE=3 SV=1}	{SPCC645.14c; KOG0548 Molecular co-chaperone STI1 O Posttranslational modification, protein turnover, chaperones ;}	{PF13371:Tetratricopeptide repeat PF05887:Procyclic acidic repetitive protein (PARP) PF13176:Tetratricopeptide repeat PF00515:Tetratricopeptide repeat PF13374:Tetratricopeptide repeat PF13174:Tetratricopeptide repeat PF13414:TPR repeat PF13181:Tetratricopeptide repeat}
i2_HQ_PC3Stem_c10497/f2p5/2302	{AAR17079.1; heat shock protein 70-2 [Nicotiana tabacum]}	{sp|Q01233|HSP70_NEUCR; Heat shock 70 kDa protein OS=Neurospora crassa (strain ATCC 24698 / 74-OR23-1A / CBS 708.71 / DSM 1257 / FGSC 987) GN=hsps-1 PE=2 SV=2}	{YER103w; KOG0101 Molecular chaperones HSP70/HSC70, HSP70 superfamily O Posttranslational modification, protein turnover, chaperones ;}	{PF06723:MreB/Mbl protein PF02782:FGGY family of carbohydrate kinases, C-terminal domain PF01968:Hydantoinase/oxoprolinase}
i2_HQ_PC3Stem_c10875/f2p1/2432	{KNA17790.1; hypothetical protein SOVF_076870 [Spinacia oleracea]}	{sp|P40292|HSP90_ASPFU; Heat shock protein 90 OS=Neosartorya fumigata (strain ATCC MYA-4609 / Af293 / CBS 101355 / FGSC A1100) GN=hsp90 PE=1 SV=3}	{YPL240c; KOG0019 Molecular chaperone (HSP90 family) O Posttranslational modification, protein turnover, chaperones ;}	{PF00183:Hsp90 protein}
i2_HQ_PC3Stem_c11531/f4p4/2243	{AAR17079.1; heat shock protein 70-2 [Nicotiana tabacum]}	{sp|Q96W30|HSP72_PARBA; Heat shock 70 kDa protein 2 OS=Paracoccidioides lutzii (strain ATCC MYA-826 / Pb01) GN=HSP70-2 PE=2 SV=2}	{SPCC1739.13; KOG0101 Molecular chaperones HSP70/HSC70, HSP70 superfamily O Posttranslational modification, protein turnover, chaperones ;}	{PF06723:MreB/Mbl protein PF01968:Hydantoinase/oxoprolinase PF02782:FGGY family of carbohydrate kinases, C-terminal domain}
i2_HQ_PC3Stem_c11595/f3p4/2445	{KNA17790.1; hypothetical protein SOVF_076870 [Spinacia oleracea]}	{sp|O43109|HSP90_PODAS; Heat shock protein 90 homolog OS=Podospora anserina GN=MOD-E PE=3 SV=1}	{YPL240c; KOG0019 Molecular chaperone (HSP90 family) O Posttranslational modification, protein turnover, chaperones ;}	{PF00450:Serine carboxypeptidase PF00183:Hsp90 protein}
i2_HQ_PC3Stem_c12520/f3p3/2283	{AAR17079.1; heat shock protein 70-2 [Nicotiana tabacum]}	{sp|Q96W30|HSP72_PARBA; Heat shock 70 kDa protein 2 OS=Paracoccidioides lutzii (strain ATCC MYA-826 / Pb01) GN=HSP70-2 PE=2 SV=2}	{SPCC1739.13; KOG0101 Molecular chaperones HSP70/HSC70, HSP70 superfamily O Posttranslational modification, protein turnover, chaperones ;}	{PF06723:MreB/Mbl protein PF02782:FGGY family of carbohydrate kinases, C-terminal domain PF01968:Hydantoinase/oxoprolinase}
i2_HQ_PC3Stem_c13045/f7p0/2472	{JAT54328.1; Heat shock pss1 [Anthurium amnicola]}	{sp|O74225|HSP88_NEUCR; Heat shock protein hsp88 OS=Neurospora crassa (strain ATCC 24698 / 74-OR23-1A / CBS 708.71 / DSM 1257 / FGSC 987) GN=hsp88 PE=1 SV=1}	{YBR169c; KOG0103 Molecular chaperones HSP105/HSP110/SSE1, HSP70 superfamily O Posttranslational modification, protein turnover, chaperones ;}	{PF06723:MreB/Mbl protein}
i2_HQ_PC3Stem_c13063/f2p2/2447	{KNA17790.1; hypothetical protein SOVF_076870 [Spinacia oleracea]}	{sp|O43109|HSP90_PODAS; Heat shock protein 90 homolog OS=Podospora anserina GN=MOD-E PE=3 SV=1}	{YMR186w; KOG0019 Molecular chaperone (HSP90 family) O Posttranslational modification, protein turnover, chaperones ;}	{PF02724:CDC45-like protein PF00183:Hsp90 protein}
i2_HQ_PC3Stem_c13116/f2p2/2418	{CBI22652.3; unnamed protein product, partial [Vitis vinifera]}	{sp|P40292|HSP90_ASPFU; Heat shock protein 90 OS=Neosartorya fumigata (strain ATCC MYA-4609 / Af293 / CBS 101355 / FGSC A1100) GN=hsp90 PE=1 SV=3}	{YMR186w; KOG0019 Molecular chaperone (HSP90 family) O Posttranslational modification, protein turnover, chaperones ;}	{PF00183:Hsp90 protein PF04889:Cwf15/Cwc15 cell cycle control protein PF00183:Hsp90 protein PF04194:Programmed cell death protein 2, C-terminal putative domain PF02724:CDC45-like protein PF03896:Translocon-associated protein (TRAP), alpha subunit}
i2_HQ_PC3Stem_c1510/f7p5/2460	{XP_008791620.1; PREDICTED: heat shock 70 kDa protein, mitochondrial [Phoenix dactylifera]}	{sp|Q01899|HSP7M_PHAVU; Heat shock 70 kDa protein, mitochondrial OS=Phaseolus vulgaris PE=2 SV=1}	{At5g09590; KOG0102 Molecular chaperones mortalin/PBP74/GRP75, HSP70 superfamily O Posttranslational modification, protein turnover, chaperones ;}	{PF06723:MreB/Mbl protein PF02782:FGGY family of carbohydrate kinases, C-terminal domain PF01031:Dynamin central region}
i2_HQ_PC3Stem_c15537/f2p1/2125	{XP_017641499.1; PREDICTED: heat shock 70 kDa protein-like [Gossypium arboreum]}	{sp|P09189|HSP7C_PETHY; Heat shock cognate 70 kDa protein OS=Petunia hybrida GN=HSP70 PE=2 SV=1}	{At3g09440; KOG0101 Molecular chaperones HSP70/HSC70, HSP70 superfamily O Posttranslational modification, protein turnover, chaperones ;}	{PF02782:FGGY family of carbohydrate kinases, C-terminal domain PF01968:Hydantoinase/oxoprolinase PF06723:MreB/Mbl protein PF02792:Mago nashi protein}
i2_HQ_PC3Stem_c1555/f7p3/2372	{AAR17079.1; heat shock protein 70-2 [Nicotiana tabacum]}	{sp|Q96W30|HSP72_PARBA; Heat shock 70 kDa protein 2 OS=Paracoccidioides lutzii (strain ATCC MYA-826 / Pb01) GN=HSP70-2 PE=2 SV=2}	{SPCC1739.13; KOG0101 Molecular chaperones HSP70/HSC70, HSP70 superfamily O Posttranslational modification, protein turnover, chaperones ;}	{PF06723:MreB/Mbl protein PF01968:Hydantoinase/oxoprolinase PF02782:FGGY family of carbohydrate kinases, C-terminal domain}
i2_HQ_PC3Stem_c16621/f6p0/2478	{JAT48209.1; Heat shock protein Hsp88 [Anthurium amnicola]}	{sp|O74225|HSP88_NEUCR; Heat shock protein hsp88 OS=Neurospora crassa (strain ATCC 24698 / 74-OR23-1A / CBS 708.71 / DSM 1257 / FGSC 987) GN=hsp88 PE=1 SV=1}	{YBR169c; KOG0103 Molecular chaperones HSP105/HSP110/SSE1, HSP70 superfamily O Posttranslational modification, protein turnover, chaperones ;}	{PF06723:MreB/Mbl protein}
i2_HQ_PC3Stem_c16847/f2p3/2496	{KNA17790.1; hypothetical protein SOVF_076870 [Spinacia oleracea]}	{sp|P40292|HSP90_ASPFU; Heat shock protein 90 OS=Neosartorya fumigata (strain ATCC MYA-4609 / Af293 / CBS 101355 / FGSC A1100) GN=hsp90 PE=1 SV=3}	{Hs13129150; KOG0019 Molecular chaperone (HSP90 family) O Posttranslational modification, protein turnover, chaperones ;}	{PF00183:Hsp90 protein}
i2_HQ_PC3Stem_c16972/f3p0/2533	{JAT48209.1; Heat shock protein Hsp88 [Anthurium amnicola]}	{sp|O74225|HSP88_NEUCR; Heat shock protein hsp88 OS=Neurospora crassa (strain ATCC 24698 / 74-OR23-1A / CBS 708.71 / DSM 1257 / FGSC 987) GN=hsp88 PE=1 SV=1}	{YBR169c; KOG0103 Molecular chaperones HSP105/HSP110/SSE1, HSP70 superfamily O Posttranslational modification, protein turnover, chaperones ;}	{PF06723:MreB/Mbl protein}
i2_HQ_PC3Stem_c17210/f3p5/2270	{AAR17079.1; heat shock protein 70-2 [Nicotiana tabacum]}	{sp|Q96W30|HSP72_PARBA; Heat shock 70 kDa protein 2 OS=Paracoccidioides lutzii (strain ATCC MYA-826 / Pb01) GN=HSP70-2 PE=2 SV=2}	{SPCC1739.13; KOG0101 Molecular chaperones HSP70/HSC70, HSP70 superfamily O Posttranslational modification, protein turnover, chaperones ;}	{PF02782:FGGY family of carbohydrate kinases, C-terminal domain PF01968:Hydantoinase/oxoprolinase PF06723:MreB/Mbl protein}
i2_HQ_PC3Stem_c1958/f2p1/2680	{JAT66902.1; Heat shock protein 12A [Anthurium amnicola]}	{sp|O43301|HS12A_HUMAN; Heat shock 70 kDa protein 12A OS=Homo sapiens GN=HSPA12A PE=1 SV=2}	{Hs18576822; KOG0101 Molecular chaperones HSP70/HSC70, HSP70 superfamily O Posttranslational modification, protein turnover, chaperones ;}	{PF06723:MreB/Mbl protein}
i2_HQ_PC3Stem_c20405/f2p1/2471	{AKQ06187.1; heat shock protein 83 [Momordica charantia]}	{sp|O43109|HSP90_PODAS; Heat shock protein 90 homolog OS=Podospora anserina GN=MOD-E PE=3 SV=1}	{YMR186w; KOG0019 Molecular chaperone (HSP90 family) O Posttranslational modification, protein turnover, chaperones ;}	{PF00183:Hsp90 protein}
i2_HQ_PC3Stem_c2047/f2p5/2249	{AAR17079.1; heat shock protein 70-2 [Nicotiana tabacum]}	{sp|Q01233|HSP70_NEUCR; Heat shock 70 kDa protein OS=Neurospora crassa (strain ATCC 24698 / 74-OR23-1A / CBS 708.71 / DSM 1257 / FGSC 987) GN=hsps-1 PE=2 SV=2}	{SPCC1739.13; KOG0101 Molecular chaperones HSP70/HSC70, HSP70 superfamily O Posttranslational modification, protein turnover, chaperones ;}	{PF05192:MutS domain III PF02782:FGGY family of carbohydrate kinases, C-terminal domain PF01968:Hydantoinase/oxoprolinase PF06723:MreB/Mbl protein}
i2_HQ_PC3Stem_c21780/f2p0/2501	{XP_002963536.1; hypothetical protein SELMODRAFT_230177 [Selaginella moellendorffii]}	{sp|P54651|HSC90_DICDI; Heat shock cognate 90 kDa protein OS=Dictyostelium discoideum GN=hspD PE=1 SV=2}	{YMR186w; KOG0019 Molecular chaperone (HSP90 family) O Posttranslational modification, protein turnover, chaperones ;}	{PF00183:Hsp90 protein PF05395:Protein phosphatase inhibitor 1/DARPP-32}
i2_HQ_PC3Stem_c2253/f2p1/2509	{JAT56419.1; Heat shock protein 83 [Anthurium amnicola]}	{sp|P40292|HSP90_ASPFU; Heat shock protein 90 OS=Neosartorya fumigata (strain ATCC MYA-4609 / Af293 / CBS 101355 / FGSC A1100) GN=hsp90 PE=1 SV=3}	{YPL240c; KOG0019 Molecular chaperone (HSP90 family) O Posttranslational modification, protein turnover, chaperones ;}	{PF00183:Hsp90 protein PF00183:Hsp90 protein PF02724:CDC45-like protein}
i2_HQ_PC3Stem_c22644/f4p0/2652	{XP_005648953.1; heat shock protein 70 [Coccomyxa subellipsoidea C-169]}	{sp|Q02028|HSP7S_PEA; Stromal 70 kDa heat shock-related protein, chloroplastic OS=Pisum sativum GN=HSP70 PE=2 SV=1}	{At5g49910; KOG0102 Molecular chaperones mortalin/PBP74/GRP75, HSP70 superfamily O Posttranslational modification, protein turnover, chaperones ;}	{PF02782:FGGY family of carbohydrate kinases, C-terminal domain PF06723:MreB/Mbl protein}
i2_HQ_PC3Stem_c2520/f5p3/2482	{KNA17790.1; hypothetical protein SOVF_076870 [Spinacia oleracea]}	{sp|O43109|HSP90_PODAS; Heat shock protein 90 homolog OS=Podospora anserina GN=MOD-E PE=3 SV=1}	{YMR186w; KOG0019 Molecular chaperone (HSP90 family) O Posttranslational modification, protein turnover, chaperones ;}	{PF00183:Hsp90 protein}
i2_HQ_PC3Stem_c2705/f2p0/3061	{XP_005643869.1; heat shock protein Hsp90 [Coccomyxa subellipsoidea C-169]}	{sp|Q9SIF2|HS905_ARATH; Heat shock protein 90-5, chloroplastic OS=Arabidopsis thaliana GN=HSP90-5 PE=1 SV=1}	{At2g04030; KOG0019 Molecular chaperone (HSP90 family) O Posttranslational modification, protein turnover, chaperones ;}	{PF00183:Hsp90 protein}
i2_HQ_PC3Stem_c30542/f2p2/2554	{GAQ79452.1; Molecular chaperones HSP70 [Klebsormidium flaccidum]}	{sp|Q8K0U4|HS12A_MOUSE; Heat shock 70 kDa protein 12A OS=Mus musculus GN=Hspa12a PE=1 SV=1}	{Hs18576822; KOG0101 Molecular chaperones HSP70/HSC70, HSP70 superfamily O Posttranslational modification, protein turnover, chaperones ;}	{PF06723:MreB/Mbl protein}
i2_HQ_PC3Stem_c3147/f3p2/2658	{JAT66902.1; Heat shock protein 12A [Anthurium amnicola]}	{sp|O43301|HS12A_HUMAN; Heat shock 70 kDa protein 12A OS=Homo sapiens GN=HSPA12A PE=1 SV=2}	{Hs18576822; KOG0101 Molecular chaperones HSP70/HSC70, HSP70 superfamily O Posttranslational modification, protein turnover, chaperones ;}	{PF06723:MreB/Mbl protein}
i2_HQ_PC3Stem_c3223/f2p3/2443	{KNA17790.1; hypothetical protein SOVF_076870 [Spinacia oleracea]}	{sp|P40292|HSP90_ASPFU; Heat shock protein 90 OS=Neosartorya fumigata (strain ATCC MYA-4609 / Af293 / CBS 101355 / FGSC A1100) GN=hsp90 PE=1 SV=3}	{YPL240c; KOG0019 Molecular chaperone (HSP90 family) O Posttranslational modification, protein turnover, chaperones ;}	{PF08658:Rad54 N terminal PF00183:Hsp90 protein}
i2_HQ_PC3Stem_c3236/f5p2/2299	{KNA17790.1; hypothetical protein SOVF_076870 [Spinacia oleracea]}	{sp|P51819|HSP83_IPONI; Heat shock protein 83 OS=Ipomoea nil GN=HSP83A PE=2 SV=1}	{At5g56030; KOG0019 Molecular chaperone (HSP90 family) O Posttranslational modification, protein turnover, chaperones ;}	{PF00183:Hsp90 protein}
i2_HQ_PC3Stem_c33160/f3p0/2521	{JAT48209.1; Heat shock protein Hsp88 [Anthurium amnicola]}	{sp|O59838|HSP7F_SCHPO; Heat shock protein homolog pss1 OS=Schizosaccharomyces pombe (strain 972 / ATCC 24843) GN=pss1 PE=1 SV=2}	{YPL106c; KOG0103 Molecular chaperones HSP105/HSP110/SSE1, HSP70 superfamily O Posttranslational modification, protein turnover, chaperones ;}	{PF06723:MreB/Mbl protein}
i2_HQ_PC3Stem_c3759/f3p0/2463	{KNA17790.1; hypothetical protein SOVF_076870 [Spinacia oleracea]}	{sp|P30946|HS90A_RABIT; Heat shock protein HSP 90-alpha OS=Oryctolagus cuniculus GN=HSP90AA1 PE=1 SV=2}	{YPL240c; KOG0019 Molecular chaperone (HSP90 family) O Posttranslational modification, protein turnover, chaperones ;}	{PF00183:Hsp90 protein PF00450:Serine carboxypeptidase}
i2_HQ_PC3Stem_c45202/f3p1/2417	{KXZ53025.1; hypothetical protein GPECTOR_8g392 [Gonium pectorale]}	{sp|P40292|HSP90_ASPFU; Heat shock protein 90 OS=Neosartorya fumigata (strain ATCC MYA-4609 / Af293 / CBS 101355 / FGSC A1100) GN=hsp90 PE=1 SV=3}	{YPL240c; KOG0019 Molecular chaperone (HSP90 family) O Posttranslational modification, protein turnover, chaperones ;}	{PF00183:Hsp90 protein}
i2_HQ_PC3Stem_c4720/f4p1/2470	{KNA17790.1; hypothetical protein SOVF_076870 [Spinacia oleracea]}	{sp|P40292|HSP90_ASPFU; Heat shock protein 90 OS=Neosartorya fumigata (strain ATCC MYA-4609 / Af293 / CBS 101355 / FGSC A1100) GN=hsp90 PE=1 SV=3}	{YMR186w; KOG0019 Molecular chaperone (HSP90 family) O Posttranslational modification, protein turnover, chaperones ;}	{PF00183:Hsp90 protein}
i2_HQ_PC3Stem_c50907/f2p3/2242	{JAT53012.1; Heat shock protein sks2, partial [Anthurium amnicola]}	{sp|G0SCU5|SSB1_CHATD; Ribosome-associated molecular chaperone SSB1 OS=Chaetomium thermophilum (strain DSM 1495 / CBS 144.50 / IMI 039719) GN=SSB1 PE=1 SV=2}	{YNL209w; KOG0101 Molecular chaperones HSP70/HSC70, HSP70 superfamily O Posttranslational modification, protein turnover, chaperones ;}	{PF02782:FGGY family of carbohydrate kinases, C-terminal domain PF06723:MreB/Mbl protein}
i2_HQ_PC3Stem_c55701/f2p1/2057	{BAK07857.1; predicted protein [Hordeum vulgare subsp. vulgare]}	{sp|P36415|HS7C1_DICDI; Heat shock cognate 70 kDa protein 1 OS=Dictyostelium discoideum GN=hspB PE=1 SV=2}	{Hs5729877; KOG0101 Molecular chaperones HSP70/HSC70, HSP70 superfamily O Posttranslational modification, protein turnover, chaperones ;}	{PF06723:MreB/Mbl protein PF02782:FGGY family of carbohydrate kinases, C-terminal domain PF01968:Hydantoinase/oxoprolinase}
i2_HQ_PC3Stem_c64846/f148p10/2507	{KNA17790.1; hypothetical protein SOVF_076870 [Spinacia oleracea]}	{sp|P51818|HS903_ARATH; Heat shock protein 90-3 OS=Arabidopsis thaliana GN=HSP90-3 PE=1 SV=2}	{At5g56010; KOG0019 Molecular chaperone (HSP90 family) O Posttranslational modification, protein turnover, chaperones ;}	{PF00856:SET domain PF00183:Hsp90 protein PF13897:Golgi-dynamics membrane-trafficking}
i2_HQ_PC3Stem_c65333/f38p1/2377	{ALF00131.1; heat shock protein 70 [Chimonanthus praecox]}	{sp|P27322|HSP72_SOLLC; Heat shock cognate 70 kDa protein 2 OS=Solanum lycopersicum GN=HSC-2 PE=2 SV=1}	{At5g02500; KOG0101 Molecular chaperones HSP70/HSC70, HSP70 superfamily O Posttranslational modification, protein turnover, chaperones ;}	{PF06723:MreB/Mbl protein PF02782:FGGY family of carbohydrate kinases, C-terminal domain PF01968:Hydantoinase/oxoprolinase}
i2_HQ_PC3Stem_c65347/f178p1/2475	{XP_015897485.1; PREDICTED: probable mediator of RNA polymerase II transcription subunit 37e [Ziziphus jujuba]}	{sp|P27322|HSP72_SOLLC; Heat shock cognate 70 kDa protein 2 OS=Solanum lycopersicum GN=HSC-2 PE=2 SV=1}	{At5g02500; KOG0101 Molecular chaperones HSP70/HSC70, HSP70 superfamily O Posttranslational modification, protein turnover, chaperones ;}	{PF06723:MreB/Mbl protein PF01968:Hydantoinase/oxoprolinase PF02782:FGGY family of carbohydrate kinases, C-terminal domain}
i2_HQ_PC3Stem_c65401/f145p14/2417	{OMO91273.1; Heat shock protein 70 family [Corchorus olitorius]}	{sp|Q9LHA8|MD37C_ARATH; Probable mediator of RNA polymerase II transcription subunit 37c OS=Arabidopsis thaliana GN=MED37C PE=1 SV=1}	{At3g12580; KOG0101 Molecular chaperones HSP70/HSC70, HSP70 superfamily O Posttranslational modification, protein turnover, chaperones ;}	{PF06723:MreB/Mbl protein PF01968:Hydantoinase/oxoprolinase PF02782:FGGY family of carbohydrate kinases, C-terminal domain}
i2_HQ_PC3Stem_c7083/f6p1/2302	{BAK04853.1; predicted protein [Hordeum vulgare subsp. vulgare]}	{sp|Q5B0C0|HSP7M_EMENI; Heat shock 70 kDa protein OS=Emericella nidulans (strain FGSC A4 / ATCC 38163 / CBS 112.46 / NRRL 194 / M139) GN=AN6010 PE=1 SV=1}	{SPAC664.11; KOG0102 Molecular chaperones mortalin/PBP74/GRP75, HSP70 superfamily O Posttranslational modification, protein turnover, chaperones ;}	{PF02782:FGGY family of carbohydrate kinases, C-terminal domain PF06723:MreB/Mbl protein}
i2_HQ_PC3Stem_c7336/f2p0/2590	{XP_002988985.1; hypothetical protein SELMODRAFT_159833 [Selaginella moellendorffii]}	{sp|O74402|HSP78_SCHPO; Heat shock protein 78, mitochondrial OS=Schizosaccharomyces pombe (strain 972 / ATCC 24843) GN=hsp78 PE=3 SV=1}	{SPBC4F6.17c; KOG1051 Chaperone HSP104 and related ATP-dependent Clp proteases O Posttranslational modification, protein turnover, chaperones ;}	{PF07728:AAA domain (dynein-related subfamily) PF00448:SRP54-type protein, GTPase domain PF07724:AAA domain (Cdc48 subfamily) PF00004:ATPase family associated with various cellular activities (AAA) PF00769:Ezrin/radixin/moesin family PF00158:Sigma-54 interaction domain}
i2_HQ_PC3Stem_c7341/f2p0/2518	{XP_009380663.1; PREDICTED: heat shock cognate 70 kDa protein-like [Musa acuminata subsp. malaccensis]}	{sp|Q9LHA8|MD37C_ARATH; Probable mediator of RNA polymerase II transcription subunit 37c OS=Arabidopsis thaliana GN=MED37C PE=1 SV=1}	{At3g12580; KOG0101 Molecular chaperones HSP70/HSC70, HSP70 superfamily O Posttranslational modification, protein turnover, chaperones ;}	{PF02782:FGGY family of carbohydrate kinases, C-terminal domain PF06723:MreB/Mbl protein}
i2_HQ_PC3Stem_c7457/f9p2/2270	{JAT53012.1; Heat shock protein sks2, partial [Anthurium amnicola]}	{sp|G0SCU5|SSB1_CHATD; Ribosome-associated molecular chaperone SSB1 OS=Chaetomium thermophilum (strain DSM 1495 / CBS 144.50 / IMI 039719) GN=SSB1 PE=1 SV=2}	{YDL229w; KOG0101 Molecular chaperones HSP70/HSC70, HSP70 superfamily O Posttranslational modification, protein turnover, chaperones ;}	{PF06723:MreB/Mbl protein PF01968:Hydantoinase/oxoprolinase PF02782:FGGY family of carbohydrate kinases, C-terminal domain}
i2_HQ_PC3Stem_c8477/f2p0/2440	{KQL02374.1; hypothetical protein SETIT_013346mg [Setaria italica]}	{sp|A2YWQ1|HSP81_ORYSI; Heat shock protein 81-1 OS=Oryza sativa subsp. indica GN=HSP81-1 PE=2 SV=1}	{At5g52640; KOG0019 Molecular chaperone (HSP90 family) O Posttranslational modification, protein turnover, chaperones ;}	{NA}
i2_HQ_PC3Stem_c8643/f3p0/2514	{JAT48209.1; Heat shock protein Hsp88 [Anthurium amnicola]}	{sp|O74225|HSP88_NEUCR; Heat shock protein hsp88 OS=Neurospora crassa (strain ATCC 24698 / 74-OR23-1A / CBS 708.71 / DSM 1257 / FGSC 987) GN=hsp88 PE=1 SV=1}	{YPL106c; KOG0103 Molecular chaperones HSP105/HSP110/SSE1, HSP70 superfamily O Posttranslational modification, protein turnover, chaperones ;}	{PF06723:MreB/Mbl protein}
i2_HQ_PC3Stem_c8817/f5p1/2438	{BAK04853.1; predicted protein [Hordeum vulgare subsp. vulgare]}	{sp|Q5B0C0|HSP7M_EMENI; Heat shock 70 kDa protein OS=Emericella nidulans (strain FGSC A4 / ATCC 38163 / CBS 112.46 / NRRL 194 / M139) GN=AN6010 PE=1 SV=1}	{YJR045c; KOG0102 Molecular chaperones mortalin/PBP74/GRP75, HSP70 superfamily O Posttranslational modification, protein turnover, chaperones ;}	{PF02978:Signal peptide binding domain PF02782:FGGY family of carbohydrate kinases, C-terminal domain PF06723:MreB/Mbl protein}
i2_HQ_PC3Stem_c9161/f3p3/2221	{JAT53012.1; Heat shock protein sks2, partial [Anthurium amnicola]}	{sp|G0SCU5|SSB1_CHATD; Ribosome-associated molecular chaperone SSB1 OS=Chaetomium thermophilum (strain DSM 1495 / CBS 144.50 / IMI 039719) GN=SSB1 PE=1 SV=2}	{YNL209w; KOG0101 Molecular chaperones HSP70/HSC70, HSP70 superfamily O Posttranslational modification, protein turnover, chaperones ;}	{PF06723:MreB/Mbl protein PF02782:FGGY family of carbohydrate kinases, C-terminal domain}
i2_HQ_PC3Stem_c927/f15p1/2659	{CBI25731.3; unnamed protein product, partial [Vitis vinifera]}	{sp|P36182|HSP82_TOBAC; Heat shock protein 82 (Fragment) OS=Nicotiana tabacum GN=HSP82 PE=2 SV=1}	{At5g52640; KOG0019 Molecular chaperone (HSP90 family) O Posttranslational modification, protein turnover, chaperones ;}	{PF00183:Hsp90 protein}
i2_HQ_PC3Stem_c9654/f4p3/2290	{AAR17079.1; heat shock protein 70-2 [Nicotiana tabacum]}	{sp|Q96W30|HSP72_PARBA; Heat shock 70 kDa protein 2 OS=Paracoccidioides lutzii (strain ATCC MYA-826 / Pb01) GN=HSP70-2 PE=2 SV=2}	{SPCC1739.13; KOG0101 Molecular chaperones HSP70/HSC70, HSP70 superfamily O Posttranslational modification, protein turnover, chaperones ;}	{PF06723:MreB/Mbl protein PF02782:FGGY family of carbohydrate kinases, C-terminal domain PF01968:Hydantoinase/oxoprolinase}
i2_HQ_PC3Stem_c999/f16p2/2424	{KNA17790.1; hypothetical protein SOVF_076870 [Spinacia oleracea]}	{sp|O43109|HSP90_PODAS; Heat shock protein 90 homolog OS=Podospora anserina GN=MOD-E PE=3 SV=1}	{YMR186w; KOG0019 Molecular chaperone (HSP90 family) O Posttranslational modification, protein turnover, chaperones ;}	{PF00183:Hsp90 protein}
i2_LQ_PC3Stem_c10067/f1p3/2223	{JAT53012.1; Heat shock protein sks2, partial [Anthurium amnicola]}	{sp|G0SCU5|SSB1_CHATD; Ribosome-associated molecular chaperone SSB1 OS=Chaetomium thermophilum (strain DSM 1495 / CBS 144.50 / IMI 039719) GN=SSB1 PE=1 SV=2}	{YNL209w; KOG0101 Molecular chaperones HSP70/HSC70, HSP70 superfamily O Posttranslational modification, protein turnover, chaperones ;}	{PF06723:MreB/Mbl protein PF02782:FGGY family of carbohydrate kinases, C-terminal domain PF01968:Hydantoinase/oxoprolinase}
i2_LQ_PC3Stem_c10132/f5p9/2794	{XP_002263457.1; PREDICTED: heat shock 70 kDa protein, mitochondrial isoform X1 [Vitis vinifera]}	{sp|Q01899|HSP7M_PHAVU; Heat shock 70 kDa protein, mitochondrial OS=Phaseolus vulgaris PE=2 SV=1}	{At5g09590; KOG0102 Molecular chaperones mortalin/PBP74/GRP75, HSP70 superfamily O Posttranslational modification, protein turnover, chaperones ;}	{PF06723:MreB/Mbl protein PF01031:Dynamin central region PF02782:FGGY family of carbohydrate kinases, C-terminal domain}
i2_LQ_PC3Stem_c10269/f1p0/2530	{JAT48209.1; Heat shock protein Hsp88 [Anthurium amnicola]}	{sp|O74225|HSP88_NEUCR; Heat shock protein hsp88 OS=Neurospora crassa (strain ATCC 24698 / 74-OR23-1A / CBS 708.71 / DSM 1257 / FGSC 987) GN=hsp88 PE=1 SV=1}	{YBR169c; KOG0103 Molecular chaperones HSP105/HSP110/SSE1, HSP70 superfamily O Posttranslational modification, protein turnover, chaperones ;}	{PF06723:MreB/Mbl protein}
i2_LQ_PC3Stem_c10374/f2p3/2517	{KNA17790.1; hypothetical protein SOVF_076870 [Spinacia oleracea]}	{sp|P40292|HSP90_ASPFU; Heat shock protein 90 OS=Neosartorya fumigata (strain ATCC MYA-4609 / Af293 / CBS 101355 / FGSC A1100) GN=hsp90 PE=1 SV=3}	{YMR186w; KOG0019 Molecular chaperone (HSP90 family) O Posttranslational modification, protein turnover, chaperones ;}	{PF00183:Hsp90 protein}
i2_LQ_PC3Stem_c11207/f1p4/2302	{BAK07857.1; predicted protein [Hordeum vulgare subsp. vulgare]}	{sp|O93866|HSP70_TRIRU; Heat shock 70 kDa protein OS=Trichophyton rubrum GN=HSP70 PE=2 SV=1}	{SPAC13G7.02c; KOG0101 Molecular chaperones HSP70/HSC70, HSP70 superfamily O Posttranslational modification, protein turnover, chaperones ;}	{PF02782:FGGY family of carbohydrate kinases, C-terminal domain}
i2_LQ_PC3Stem_c11275/f1p5/2673	{XP_008791620.1; PREDICTED: heat shock 70 kDa protein, mitochondrial [Phoenix dactylifera]}	{sp|Q01899|HSP7M_PHAVU; Heat shock 70 kDa protein, mitochondrial OS=Phaseolus vulgaris PE=2 SV=1}	{At5g09590; KOG0102 Molecular chaperones mortalin/PBP74/GRP75, HSP70 superfamily O Posttranslational modification, protein turnover, chaperones ;}	{PF01031:Dynamin central region PF02782:FGGY family of carbohydrate kinases, C-terminal domain PF06723:MreB/Mbl protein}
i2_LQ_PC3Stem_c11443/f1p4/2409	{BAK07857.1; predicted protein [Hordeum vulgare subsp. vulgare]}	{sp|P27322|HSP72_SOLLC; Heat shock cognate 70 kDa protein 2 OS=Solanum lycopersicum GN=HSC-2 PE=2 SV=1}	{At5g02500; KOG0101 Molecular chaperones HSP70/HSC70, HSP70 superfamily O Posttranslational modification, protein turnover, chaperones ;}	{NA}
i2_LQ_PC3Stem_c11611/f1p0/2684	{CAA65356.1; heat shock protein 70B [Chlamydomonas reinhardtii]}	{sp|Q9LTX9|HSP7G_ARATH; Heat shock 70 kDa protein 7, chloroplastic OS=Arabidopsis thaliana GN=HSP70-7 PE=2 SV=1}	{At5g49910; KOG0102 Molecular chaperones mortalin/PBP74/GRP75, HSP70 superfamily O Posttranslational modification, protein turnover, chaperones ;}	{NA}
i2_LQ_PC3Stem_c11752/f1p5/2274	{AAR17079.1; heat shock protein 70-2 [Nicotiana tabacum]}	{sp|O93866|HSP70_TRIRU; Heat shock 70 kDa protein OS=Trichophyton rubrum GN=HSP70 PE=2 SV=1}	{SPCC1739.13; KOG0101 Molecular chaperones HSP70/HSC70, HSP70 superfamily O Posttranslational modification, protein turnover, chaperones ;}	{PF06723:MreB/Mbl protein}
i2_LQ_PC3Stem_c12025/f1p1/2346	{JAT56419.1; Heat shock protein 83 [Anthurium amnicola]}	{sp|O43109|HSP90_PODAS; Heat shock protein 90 homolog OS=Podospora anserina GN=MOD-E PE=3 SV=1}	{YMR186w; KOG0019 Molecular chaperone (HSP90 family) O Posttranslational modification, protein turnover, chaperones ;}	{PF00183:Hsp90 protein}
i2_LQ_PC3Stem_c12133/f1p5/2941	{ABR16685.1; unknown [Picea sitchensis]}	{sp|Q02028|HSP7S_PEA; Stromal 70 kDa heat shock-related protein, chloroplastic OS=Pisum sativum GN=HSP70 PE=2 SV=1}	{At4g24280; KOG0102 Molecular chaperones mortalin/PBP74/GRP75, HSP70 superfamily O Posttranslational modification, protein turnover, chaperones ;}	{PF06723:MreB/Mbl protein PF01968:Hydantoinase/oxoprolinase PF02782:FGGY family of carbohydrate kinases, C-terminal domain}
i2_LQ_PC3Stem_c12196/f1p6/2948	{XP_020114769.1; heat shock protein 90-5, chloroplastic-like [Ananas comosus]}	{sp|Q9SIF2|HS905_ARATH; Heat shock protein 90-5, chloroplastic OS=Arabidopsis thaliana GN=HSP90-5 PE=1 SV=1}	{At2g04030; KOG0019 Molecular chaperone (HSP90 family) O Posttranslational modification, protein turnover, chaperones ;}	{PF00183:Hsp90 protein}
i2_LQ_PC3Stem_c12585/f1p0/2984	{CDP16532.1; unnamed protein product [Coffea canephora]}	{sp|P31540|HSP98_NEUCR; Heat shock protein hsp98 OS=Neurospora crassa (strain ATCC 24698 / 74-OR23-1A / CBS 708.71 / DSM 1257 / FGSC 987) GN=hsp98 PE=1 SV=2}	{SPBC16D10.08c; KOG1051 Chaperone HSP104 and related ATP-dependent Clp proteases O Posttranslational modification, protein turnover, chaperones ;}	{PF07728:AAA domain (dynein-related subfamily) PF07724:AAA domain (Cdc48 subfamily) PF00910:RNA helicase PF00005:ABC transporter PF07726:ATPase family associated with various cellular activities (AAA) PF00158:Sigma-54 interaction domain PF06309:Torsin PF04111:Autophagy protein Apg6 PF01695:IstB-like ATP binding protein PF00437:Type II/IV secretion system protein PF00004:ATPase family associated w…
i2_LQ_PC3Stem_c13197/f1p0/2233	{NA}	{sp|Q54QE8|Y3913_DICDI; Heat shock protein DDB_G0283913 OS=Dictyostelium discoideum GN=DDB_G0283913 PE=3 SV=1}	{NA}	{PF01926:50S ribosome-binding GTPase PF02263:Guanylate-binding protein, N-terminal domain}
i2_LQ_PC3Stem_c13302/f1p1/2545	{XP_007216991.1; hypothetical protein PRUPE_ppa002591mg [Prunus persica]}	{sp|P09189|HSP7C_PETHY; Heat shock cognate 70 kDa protein OS=Petunia hybrida GN=HSP70 PE=2 SV=1}	{At3g12580; KOG0101 Molecular chaperones HSP70/HSC70, HSP70 superfamily O Posttranslational modification, protein turnover, chaperones ;}	{PF02782:FGGY family of carbohydrate kinases, C-terminal domain PF06723:MreB/Mbl protein}
i2_LQ_PC3Stem_c13493/f1p0/2667	{JAT48209.1; Heat shock protein Hsp88 [Anthurium amnicola]}	{sp|O74225|HSP88_NEUCR; Heat shock protein hsp88 OS=Neurospora crassa (strain ATCC 24698 / 74-OR23-1A / CBS 708.71 / DSM 1257 / FGSC 987) GN=hsp88 PE=1 SV=1}	{YBR169c; KOG0103 Molecular chaperones HSP105/HSP110/SSE1, HSP70 superfamily O Posttranslational modification, protein turnover, chaperones ;}	{PF06723:MreB/Mbl protein PF05680:ATP synthase E chain}
i2_LQ_PC3Stem_c13503/f1p6/2620	{JAT42575.1; Heat shock protein 81-2, partial [Anthurium amnicola]}	{sp|Q0J4P2|HSP81_ORYSJ; Heat shock protein 81-1 OS=Oryza sativa subsp. japonica GN=HSP81-1 PE=3 SV=2}	{At5g56010; KOG0019 Molecular chaperone (HSP90 family) O Posttranslational modification, protein turnover, chaperones ;}	{NA}
i2_LQ_PC3Stem_c14064/f1p3/2072	{AAR17079.1; heat shock protein 70-2 [Nicotiana tabacum]}	{sp|Q96W30|HSP72_PARBA; Heat shock 70 kDa protein 2 OS=Paracoccidioides lutzii (strain ATCC MYA-826 / Pb01) GN=HSP70-2 PE=2 SV=2}	{SPCC1739.13; KOG0101 Molecular chaperones HSP70/HSC70, HSP70 superfamily O Posttranslational modification, protein turnover, chaperones ;}	{PF06723:MreB/Mbl protein PF01968:Hydantoinase/oxoprolinase PF02782:FGGY family of carbohydrate kinases, C-terminal domain}
i2_LQ_PC3Stem_c1417/f12p7/2311	{AAR17078.1; heat shock protein 70-1 [Nicotiana tabacum]}	{sp|Q96W30|HSP72_PARBA; Heat shock 70 kDa protein 2 OS=Paracoccidioides lutzii (strain ATCC MYA-826 / Pb01) GN=HSP70-2 PE=2 SV=2}	{SPCC1739.13; KOG0101 Molecular chaperones HSP70/HSC70, HSP70 superfamily O Posttranslational modification, protein turnover, chaperones ;}	{PF06723:MreB/Mbl protein PF01968:Hydantoinase/oxoprolinase PF02782:FGGY family of carbohydrate kinases, C-terminal domain}
i2_LQ_PC3Stem_c14239/f1p0/2060	{JAT49008.1; Heat shock protein sti1 [Anthurium amnicola]}	{sp|P15705|STI1_YEAST; Heat shock protein STI1 OS=Saccharomyces cerevisiae (strain ATCC 204508 / S288c) GN=STI1 PE=1 SV=1}	{YOR027w; KOG0548 Molecular co-chaperone STI1 O Posttranslational modification, protein turnover, chaperones ;}	{PF13414:TPR repeat PF13174:Tetratricopeptide repeat PF13374:Tetratricopeptide repeat PF13181:Tetratricopeptide repeat PF13176:Tetratricopeptide repeat PF00515:Tetratricopeptide repeat PF13371:Tetratricopeptide repeat}
i2_LQ_PC3Stem_c14940/f1p0/2085	{JAT53012.1; Heat shock protein sks2, partial [Anthurium amnicola]}	{sp|G0SCU5|SSB1_CHATD; Ribosome-associated molecular chaperone SSB1 OS=Chaetomium thermophilum (strain DSM 1495 / CBS 144.50 / IMI 039719) GN=SSB1 PE=1 SV=2}	{YNL209w; KOG0101 Molecular chaperones HSP70/HSC70, HSP70 superfamily O Posttranslational modification, protein turnover, chaperones ;}	{PF02782:FGGY family of carbohydrate kinases, C-terminal domain PF06723:MreB/Mbl protein}
i2_LQ_PC3Stem_c16940/f9p3/2282	{AAR17079.1; heat shock protein 70-2 [Nicotiana tabacum]}	{sp|Q96W30|HSP72_PARBA; Heat shock 70 kDa protein 2 OS=Paracoccidioides lutzii (strain ATCC MYA-826 / Pb01) GN=HSP70-2 PE=2 SV=2}	{SPCC1739.13; KOG0101 Molecular chaperones HSP70/HSC70, HSP70 superfamily O Posttranslational modification, protein turnover, chaperones ;}	{PF02782:FGGY family of carbohydrate kinases, C-terminal domain PF01968:Hydantoinase/oxoprolinase PF06723:MreB/Mbl protein}
i2_LQ_PC3Stem_c17104/f1p3/2386	{AAR17079.1; heat shock protein 70-2 [Nicotiana tabacum]}	{sp|Q96W30|HSP72_PARBA; Heat shock 70 kDa protein 2 OS=Paracoccidioides lutzii (strain ATCC MYA-826 / Pb01) GN=HSP70-2 PE=2 SV=2}	{SPCC1739.13; KOG0101 Molecular chaperones HSP70/HSC70, HSP70 superfamily O Posttranslational modification, protein turnover, chaperones ;}	{PF01968:Hydantoinase/oxoprolinase PF02782:FGGY family of carbohydrate kinases, C-terminal domain PF06723:MreB/Mbl protein}
i2_LQ_PC3Stem_c17282/f2p1/2289	{KNA17790.1; hypothetical protein SOVF_076870 [Spinacia oleracea]}	{sp|P51819|HSP83_IPONI; Heat shock protein 83 OS=Ipomoea nil GN=HSP83A PE=2 SV=1}	{At5g52640; KOG0019 Molecular chaperone (HSP90 family) O Posttranslational modification, protein turnover, chaperones ;}	{PF00183:Hsp90 protein}
i2_LQ_PC3Stem_c17618/f1p16/2465	{XP_015897485.1; PREDICTED: probable mediator of RNA polymerase II transcription subunit 37e [Ziziphus jujuba]}	{sp|P27322|HSP72_SOLLC; Heat shock cognate 70 kDa protein 2 OS=Solanum lycopersicum GN=HSC-2 PE=2 SV=1}	{At5g02500; KOG0101 Molecular chaperones HSP70/HSC70, HSP70 superfamily O Posttranslational modification, protein turnover, chaperones ;}	{PF02782:FGGY family of carbohydrate kinases, C-terminal domain PF01968:Hydantoinase/oxoprolinase PF06723:MreB/Mbl protein}
i2_LQ_PC3Stem_c18187/f1p4/2256	{AAR17079.1; heat shock protein 70-2 [Nicotiana tabacum]}	{sp|Q96W30|HSP72_PARBA; Heat shock 70 kDa protein 2 OS=Paracoccidioides lutzii (strain ATCC MYA-826 / Pb01) GN=HSP70-2 PE=2 SV=2}	{SPCC1739.13; KOG0101 Molecular chaperones HSP70/HSC70, HSP70 superfamily O Posttranslational modification, protein turnover, chaperones ;}	{PF06723:MreB/Mbl protein PF01968:Hydantoinase/oxoprolinase}
i2_LQ_PC3Stem_c18493/f1p3/2324	{AAR17079.1; heat shock protein 70-2 [Nicotiana tabacum]}	{sp|O93866|HSP70_TRIRU; Heat shock 70 kDa protein OS=Trichophyton rubrum GN=HSP70 PE=2 SV=1}	{SPCC1739.13; KOG0101 Molecular chaperones HSP70/HSC70, HSP70 superfamily O Posttranslational modification, protein turnover, chaperones ;}	{PF06723:MreB/Mbl protein PF01968:Hydantoinase/oxoprolinase PF02782:FGGY family of carbohydrate kinases, C-terminal domain}
i2_LQ_PC3Stem_c18661/f1p12/2481	{KJB22185.1; hypothetical protein B456_004G034000 [Gossypium raimondii]}	{sp|Q0J4P2|HSP81_ORYSJ; Heat shock protein 81-1 OS=Oryza sativa subsp. japonica GN=HSP81-1 PE=3 SV=2}	{At5g52640; KOG0019 Molecular chaperone (HSP90 family) O Posttranslational modification, protein turnover, chaperones ;}	{PF00183:Hsp90 protein}
i2_LQ_PC3Stem_c18684/f1p4/2552	{XP_008373227.1; PREDICTED: heat shock 70 kDa protein, mitochondrial [Malus domestica]}	{sp|Q01899|HSP7M_PHAVU; Heat shock 70 kDa protein, mitochondrial OS=Phaseolus vulgaris PE=2 SV=1}	{At5g09590; KOG0102 Molecular chaperones mortalin/PBP74/GRP75, HSP70 superfamily O Posttranslational modification, protein turnover, chaperones ;}	{PF03328:HpcH/HpaI aldolase/citrate lyase family PF02782:FGGY family of carbohydrate kinases, C-terminal domain PF01031:Dynamin central region PF06723:MreB/Mbl protein}
i2_LQ_PC3Stem_c19687/f1p2/2541	{XP_002962071.1; hypothetical protein SELMODRAFT_403591 [Selaginella moellendorffii]}	{sp|O43301|HS12A_HUMAN; Heat shock 70 kDa protein 12A OS=Homo sapiens GN=HSPA12A PE=1 SV=2}	{Hs18576822; KOG0101 Molecular chaperones HSP70/HSC70, HSP70 superfamily O Posttranslational modification, protein turnover, chaperones ;}	{PF06723:MreB/Mbl protein PF01243:Pyridoxamine 5'-phosphate oxidase}
i2_LQ_PC3Stem_c20453/f1p2/2324	{KNA17790.1; hypothetical protein SOVF_076870 [Spinacia oleracea]}	{sp|P40292|HSP90_ASPFU; Heat shock protein 90 OS=Neosartorya fumigata (strain ATCC MYA-4609 / Af293 / CBS 101355 / FGSC A1100) GN=hsp90 PE=1 SV=3}	{YMR186w; KOG0019 Molecular chaperone (HSP90 family) O Posttranslational modification, protein turnover, chaperones ;}	{PF00183:Hsp90 protein PF04194:Programmed cell death protein 2, C-terminal putative domain }
i2_LQ_PC3Stem_c20626/f1p1/2776	{BAK04853.1; predicted protein [Hordeum vulgare subsp. vulgare]}	{sp|Q5B0C0|HSP7M_EMENI; Heat shock 70 kDa protein OS=Emericella nidulans (strain FGSC A4 / ATCC 38163 / CBS 112.46 / NRRL 194 / M139) GN=AN6010 PE=1 SV=1}	{SPAC664.11; KOG0102 Molecular chaperones mortalin/PBP74/GRP75, HSP70 superfamily O Posttranslational modification, protein turnover, chaperones ;}	{PF06723:MreB/Mbl protein PF06399:GTP cyclohydrolase I feedback regulatory protein (GFRP)}
i2_LQ_PC3Stem_c20751/f1p2/2440	{KNA17790.1; hypothetical protein SOVF_076870 [Spinacia oleracea]}	{sp|P40292|HSP90_ASPFU; Heat shock protein 90 OS=Neosartorya fumigata (strain ATCC MYA-4609 / Af293 / CBS 101355 / FGSC A1100) GN=hsp90 PE=1 SV=3}	{YMR186w; KOG0019 Molecular chaperone (HSP90 family) O Posttranslational modification, protein turnover, chaperones ;}	{PF00183:Hsp90 protein}
i2_LQ_PC3Stem_c21328/f1p0/2483	{XP_005648953.1; heat shock protein 70 [Coccomyxa subellipsoidea C-169]}	{sp|Q02028|HSP7S_PEA; Stromal 70 kDa heat shock-related protein, chloroplastic OS=Pisum sativum GN=HSP70 PE=2 SV=1}	{At4g24280; KOG0102 Molecular chaperones mortalin/PBP74/GRP75, HSP70 superfamily O Posttranslational modification, protein turnover, chaperones ;}	{PF01968:Hydantoinase/oxoprolinase PF02782:FGGY family of carbohydrate kinases, C-terminal domain PF06723:MreB/Mbl protein}
i2_LQ_PC3Stem_c21331/f1p9/2665	{XP_002263457.1; PREDICTED: heat shock 70 kDa protein, mitochondrial isoform X1 [Vitis vinifera]}	{sp|Q01899|HSP7M_PHAVU; Heat shock 70 kDa protein, mitochondrial OS=Phaseolus vulgaris PE=2 SV=1}	{At5g09590; KOG0102 Molecular chaperones mortalin/PBP74/GRP75, HSP70 superfamily O Posttranslational modification, protein turnover, chaperones ;}	{PF02782:FGGY family of carbohydrate kinases, C-terminal domain PF01031:Dynamin central region PF06723:MreB/Mbl protein}
i2_LQ_PC3Stem_c21375/f1p9/2395	{XP_002263457.1; PREDICTED: heat shock 70 kDa protein, mitochondrial isoform X1 [Vitis vinifera]}	{sp|Q01899|HSP7M_PHAVU; Heat shock 70 kDa protein, mitochondrial OS=Phaseolus vulgaris PE=2 SV=1}	{At5g09590; KOG0102 Molecular chaperones mortalin/PBP74/GRP75, HSP70 superfamily O Posttranslational modification, protein turnover, chaperones ;}	{PF02782:FGGY family of carbohydrate kinases, C-terminal domain PF01031:Dynamin central region PF06723:MreB/Mbl protein}
i2_LQ_PC3Stem_c21502/f1p3/2527	{AAR17079.1; heat shock protein 70-2 [Nicotiana tabacum]}	{sp|Q96W30|HSP72_PARBA; Heat shock 70 kDa protein 2 OS=Paracoccidioides lutzii (strain ATCC MYA-826 / Pb01) GN=HSP70-2 PE=2 SV=2}	{SPCC1739.13; KOG0101 Molecular chaperones HSP70/HSC70, HSP70 superfamily O Posttranslational modification, protein turnover, chaperones ;}	{PF01968:Hydantoinase/oxoprolinase PF02782:FGGY family of carbohydrate kinases, C-terminal domain PF06723:MreB/Mbl protein}
i2_LQ_PC3Stem_c21597/f1p1/2761	{XP_005651682.1; heat shock protein Hsp90 [Coccomyxa subellipsoidea C-169]}	{sp|Q9STX5|ENPL_ARATH; Endoplasmin homolog OS=Arabidopsis thaliana GN=HSP90-7 PE=1 SV=1}	{At4g24190; KOG0020 Endoplasmic reticulum glucose-regulated protein (GRP94/endoplasmin), HSP90 family O Posttranslational modification, protein turnover, chaperones ;}	{PF00183:Hsp90 protein}
i2_LQ_PC3Stem_c21700/f1p1/2425	{KXZ50550.1; hypothetical protein GPECTOR_16g725 [Gonium pectorale]}	{sp|Q5B0C0|HSP7M_EMENI; Heat shock 70 kDa protein OS=Emericella nidulans (strain FGSC A4 / ATCC 38163 / CBS 112.46 / NRRL 194 / M139) GN=AN6010 PE=1 SV=1}	{SPAC664.11; KOG0102 Molecular chaperones mortalin/PBP74/GRP75, HSP70 superfamily O Posttranslational modification, protein turnover, chaperones ;}	{PF07544:RNA polymerase II transcription mediator complex subunit 9 PF04281:Mitochondrial import receptor subunit Tom22 PF16785:Small metal-binding protein PF16752:Tubulin-specific chaperone C N-terminal domain}
i2_LQ_PC3Stem_c21852/f1p0/2136	{XP_008228833.1; PREDICTED: heat shock 70 kDa protein [Prunus mume]}	{sp|P26413|HSP70_SOYBN; Heat shock 70 kDa protein OS=Glycine max GN=HSP70 PE=3 SV=1}	{SPCC1739.13; KOG0101 Molecular chaperones HSP70/HSC70, HSP70 superfamily O Posttranslational modification, protein turnover, chaperones ;}	{PF06723:MreB/Mbl protein PF01968:Hydantoinase/oxoprolinase PF02782:FGGY family of carbohydrate kinases, C-terminal domain}
i2_LQ_PC3Stem_c2191/f5p1/2525	{BAK04853.1; predicted protein [Hordeum vulgare subsp. vulgare]}	{sp|Q5B0C0|HSP7M_EMENI; Heat shock 70 kDa protein OS=Emericella nidulans (strain FGSC A4 / ATCC 38163 / CBS 112.46 / NRRL 194 / M139) GN=AN6010 PE=1 SV=1}	{YJR045c; KOG0102 Molecular chaperones mortalin/PBP74/GRP75, HSP70 superfamily O Posttranslational modification, protein turnover, chaperones ;}	{PF06723:MreB/Mbl protein PF01968:Hydantoinase/oxoprolinase}
i2_LQ_PC3Stem_c21961/f1p12/2992	{KJB22185.1; hypothetical protein B456_004G034000 [Gossypium raimondii]}	{sp|Q0J4P2|HSP81_ORYSJ; Heat shock protein 81-1 OS=Oryza sativa subsp. japonica GN=HSP81-1 PE=3 SV=2}	{At5g52640; KOG0019 Molecular chaperone (HSP90 family) O Posttranslational modification, protein turnover, chaperones ;}	{PF00183:Hsp90 protein}
i2_LQ_PC3Stem_c22018/f1p3/2328	{AAR17079.1; heat shock protein 70-2 [Nicotiana tabacum]}	{sp|Q96W30|HSP72_PARBA; Heat shock 70 kDa protein 2 OS=Paracoccidioides lutzii (strain ATCC MYA-826 / Pb01) GN=HSP70-2 PE=2 SV=2}	{SPCC1739.13; KOG0101 Molecular chaperones HSP70/HSC70, HSP70 superfamily O Posttranslational modification, protein turnover, chaperones ;}	{PF06723:MreB/Mbl protein PF02782:FGGY family of carbohydrate kinases, C-terminal domain}
i2_LQ_PC3Stem_c2211/f2p1/2484	{BAK04853.1; predicted protein [Hordeum vulgare subsp. vulgare]}	{sp|Q5B0C0|HSP7M_EMENI; Heat shock 70 kDa protein OS=Emericella nidulans (strain FGSC A4 / ATCC 38163 / CBS 112.46 / NRRL 194 / M139) GN=AN6010 PE=1 SV=1}	{YJR045c; KOG0102 Molecular chaperones mortalin/PBP74/GRP75, HSP70 superfamily O Posttranslational modification, protein turnover, chaperones ;}	{PF06723:MreB/Mbl protein}
i2_LQ_PC3Stem_c22182/f1p5/2334	{AAR17079.1; heat shock protein 70-2 [Nicotiana tabacum]}	{sp|Q96W30|HSP72_PARBA; Heat shock 70 kDa protein 2 OS=Paracoccidioides lutzii (strain ATCC MYA-826 / Pb01) GN=HSP70-2 PE=2 SV=2}	{SPCC1739.13; KOG0101 Molecular chaperones HSP70/HSC70, HSP70 superfamily O Posttranslational modification, protein turnover, chaperones ;}	{PF02782:FGGY family of carbohydrate kinases, C-terminal domain PF01968:Hydantoinase/oxoprolinase PF06723:MreB/Mbl protein}
i2_LQ_PC3Stem_c22348/f1p3/2304	{AAR17078.1; heat shock protein 70-1 [Nicotiana tabacum]}	{sp|Q96W30|HSP72_PARBA; Heat shock 70 kDa protein 2 OS=Paracoccidioides lutzii (strain ATCC MYA-826 / Pb01) GN=HSP70-2 PE=2 SV=2}	{SPCC1739.13; KOG0101 Molecular chaperones HSP70/HSC70, HSP70 superfamily O Posttranslational modification, protein turnover, chaperones ;}	{PF06723:MreB/Mbl protein PF02782:FGGY family of carbohydrate kinases, C-terminal domain PF01968:Hydantoinase/oxoprolinase}
i2_LQ_PC3Stem_c22358/f1p2/2290	{AAR17079.1; heat shock protein 70-2 [Nicotiana tabacum]}	{sp|Q96W30|HSP72_PARBA; Heat shock 70 kDa protein 2 OS=Paracoccidioides lutzii (strain ATCC MYA-826 / Pb01) GN=HSP70-2 PE=2 SV=2}	{SPAC13G7.02c; KOG0101 Molecular chaperones HSP70/HSC70, HSP70 superfamily O Posttranslational modification, protein turnover, chaperones ;}	{PF01968:Hydantoinase/oxoprolinase PF02782:FGGY family of carbohydrate kinases, C-terminal domain PF06723:MreB/Mbl protein}
i2_LQ_PC3Stem_c22555/f1p4/2511	{KNA17790.1; hypothetical protein SOVF_076870 [Spinacia oleracea]}	{sp|P40292|HSP90_ASPFU; Heat shock protein 90 OS=Neosartorya fumigata (strain ATCC MYA-4609 / Af293 / CBS 101355 / FGSC A1100) GN=hsp90 PE=1 SV=3}	{At5g56030; KOG0019 Molecular chaperone (HSP90 family) O Posttranslational modification, protein turnover, chaperones ;}	{PF02724:CDC45-like protein PF13897:Golgi-dynamics membrane-trafficking PF00183:Hsp90 protein PF04889:Cwf15/Cwc15 cell cycle control protein}
i2_LQ_PC3Stem_c22634/f1p0/2469	{ANW72268.1; heat shock cognate protein 70-1 [Tradescantia hirsutiflora]}	{sp|P27322|HSP72_SOLLC; Heat shock cognate 70 kDa protein 2 OS=Solanum lycopersicum GN=HSC-2 PE=2 SV=1}	{At3g12580; KOG0101 Molecular chaperones HSP70/HSC70, HSP70 superfamily O Posttranslational modification, protein turnover, chaperones ;}	{PF02782:FGGY family of carbohydrate kinases, C-terminal domain}
i2_LQ_PC3Stem_c23101/f1p0/2800	{XP_001701885.1; heat shock protein 90B [Chlamydomonas reinhardtii]}	{sp|P36183|ENPL_HORVU; Endoplasmin homolog OS=Hordeum vulgare PE=2 SV=1}	{At4g24190; KOG0020 Endoplasmic reticulum glucose-regulated protein (GRP94/endoplasmin), HSP90 family O Posttranslational modification, protein turnover, chaperones ;}	{PF00183:Hsp90 protein PF07034:Origin recognition complex (ORC) subunit 3 N-terminus PF01080:Presenilin PF13718:GNAT acetyltransferase 2 PF04194:Programmed cell death protein 2, C-terminal putative domain PF02724:CDC45-like protein}
i2_LQ_PC3Stem_c23219/f1p8/2433	{XP_015897485.1; PREDICTED: probable mediator of RNA polymerase II transcription subunit 37e [Ziziphus jujuba]}	{sp|P27322|HSP72_SOLLC; Heat shock cognate 70 kDa protein 2 OS=Solanum lycopersicum GN=HSC-2 PE=2 SV=1}	{At5g02500; KOG0101 Molecular chaperones HSP70/HSC70, HSP70 superfamily O Posttranslational modification, protein turnover, chaperones ;}	{PF06723:MreB/Mbl protein PF02782:FGGY family of carbohydrate kinases, C-terminal domain PF01968:Hydantoinase/oxoprolinase}
i2_LQ_PC3Stem_c23312/f1p1/2671	{KNA17790.1; hypothetical protein SOVF_076870 [Spinacia oleracea]}	{sp|P55737|HS902_ARATH; Heat shock protein 90-2 OS=Arabidopsis thaliana GN=HSP90-2 PE=1 SV=1}	{At5g56030; KOG0019 Molecular chaperone (HSP90 family) O Posttranslational modification, protein turnover, chaperones ;}	{PF00183:Hsp90 protein}
i2_LQ_PC3Stem_c23315/f1p0/2320	{OAY37010.1; hypothetical protein MANES_11G067600 [Manihot esculenta]}	{sp|Q9S9N1|HSP7E_ARATH; Heat shock 70 kDa protein 5 OS=Arabidopsis thaliana GN=HSP70-5 PE=2 SV=1}	{At1g16030; KOG0101 Molecular chaperones HSP70/HSC70, HSP70 superfamily O Posttranslational modification, protein turnover, chaperones ;}	{PF06723:MreB/Mbl protein PF01968:Hydantoinase/oxoprolinase PF02782:FGGY family of carbohydrate kinases, C-terminal domain}
i2_LQ_PC3Stem_c23394/f1p0/2460	{XP_010256011.1; PREDICTED: heat shock 70 kDa protein 8 [Nelumbo nucifera]}	{sp|Q9SKY8|HSP7H_ARATH; Heat shock 70 kDa protein 8 OS=Arabidopsis thaliana GN=HSP70-8 PE=1 SV=1}	{At2g32120; KOG0101 Molecular chaperones HSP70/HSC70, HSP70 superfamily O Posttranslational modification, protein turnover, chaperones ;}	{NA}
i2_LQ_PC3Stem_c23465/f1p1/2605	{KNA17790.1; hypothetical protein SOVF_076870 [Spinacia oleracea]}	{sp|P55737|HS902_ARATH; Heat shock protein 90-2 OS=Arabidopsis thaliana GN=HSP90-2 PE=1 SV=1}	{At5g56030; KOG0019 Molecular chaperone (HSP90 family) O Posttranslational modification, protein turnover, chaperones ;}	{PF00183:Hsp90 protein}
i2_LQ_PC3Stem_c23800/f1p2/2287	{JAT53012.1; Heat shock protein sks2, partial [Anthurium amnicola]}	{sp|G0SCU5|SSB1_CHATD; Ribosome-associated molecular chaperone SSB1 OS=Chaetomium thermophilum (strain DSM 1495 / CBS 144.50 / IMI 039719) GN=SSB1 PE=1 SV=2}	{YDL229w; KOG0101 Molecular chaperones HSP70/HSC70, HSP70 superfamily O Posttranslational modification, protein turnover, chaperones ;}	{PF06723:MreB/Mbl protein}
i2_LQ_PC3Stem_c23987/f1p2/2244	{JAT53012.1; Heat shock protein sks2, partial [Anthurium amnicola]}	{sp|P87222|SSB1_CANAW; Ribosome-associated molecular chaperone SSB1 OS=Candida albicans (strain WO-1) GN=SSB1 PE=3 SV=2}	{YNL209w; KOG0101 Molecular chaperones HSP70/HSC70, HSP70 superfamily O Posttranslational modification, protein turnover, chaperones ;}	{PF06723:MreB/Mbl protein}
i2_LQ_PC3Stem_c24117/f1p0/2155	{JAT50665.1; Heat shock protein 60, mitochondrial [Anthurium amnicola]}	{sp|P50142|HSP60_AJECA; Heat shock protein 60, mitochondrial OS=Ajellomyces capsulatus GN=HSP60 PE=3 SV=2}	{SPAC12G12.04; KOG0356 Mitochondrial chaperonin, Cpn60/Hsp60p O Posttranslational modification, protein turnover, chaperones ;}	{PF00118:TCP-1/cpn60 chaperonin family}
i2_LQ_PC3Stem_c24368/f1p3/2250	{AAR17079.1; heat shock protein 70-2 [Nicotiana tabacum]}	{sp|Q96W30|HSP72_PARBA; Heat shock 70 kDa protein 2 OS=Paracoccidioides lutzii (strain ATCC MYA-826 / Pb01) GN=HSP70-2 PE=2 SV=2}	{SPCC1739.13; KOG0101 Molecular chaperones HSP70/HSC70, HSP70 superfamily O Posttranslational modification, protein turnover, chaperones ;}	{PF01968:Hydantoinase/oxoprolinase PF06723:MreB/Mbl protein}
i2_LQ_PC3Stem_c24387/f1p4/2291	{AAR17079.1; heat shock protein 70-2 [Nicotiana tabacum]}	{sp|Q96W30|HSP72_PARBA; Heat shock 70 kDa protein 2 OS=Paracoccidioides lutzii (strain ATCC MYA-826 / Pb01) GN=HSP70-2 PE=2 SV=2}	{SPCC1739.13; KOG0101 Molecular chaperones HSP70/HSC70, HSP70 superfamily O Posttranslational modification, protein turnover, chaperones ;}	{PF06723:MreB/Mbl protein PF01968:Hydantoinase/oxoprolinase PF02782:FGGY family of carbohydrate kinases, C-terminal domain}
i2_LQ_PC3Stem_c24671/f1p0/2436	{XP_017641499.1; PREDICTED: heat shock 70 kDa protein-like [Gossypium arboreum]}	{sp|P09189|HSP7C_PETHY; Heat shock cognate 70 kDa protein OS=Petunia hybrida GN=HSP70 PE=2 SV=1}	{At3g12580; KOG0101 Molecular chaperones HSP70/HSC70, HSP70 superfamily O Posttranslational modification, protein turnover, chaperones ;}	{PF06723:MreB/Mbl protein PF16952:Glutamine synthetase N-terminal domain PF01968:Hydantoinase/oxoprolinase}
i2_LQ_PC3Stem_c24759/f1p0/2162	{XP_020108116.1; heat shock cognate 70 kDa protein-like [Ananas comosus]}	{sp|Q71U34|HSP7C_SAGOE; Heat shock cognate 71 kDa protein OS=Saguinus oedipus GN=HSPA8 PE=2 SV=1}	{Hs5729877; KOG0101 Molecular chaperones HSP70/HSC70, HSP70 superfamily O Posttranslational modification, protein turnover, chaperones ;}	{PF02782:FGGY family of carbohydrate kinases, C-terminal domain PF06723:MreB/Mbl protein}
i2_LQ_PC3Stem_c24763/f1p5/2301	{AAR17079.1; heat shock protein 70-2 [Nicotiana tabacum]}	{sp|Q96W30|HSP72_PARBA; Heat shock 70 kDa protein 2 OS=Paracoccidioides lutzii (strain ATCC MYA-826 / Pb01) GN=HSP70-2 PE=2 SV=2}	{SPCC1739.13; KOG0101 Molecular chaperones HSP70/HSC70, HSP70 superfamily O Posttranslational modification, protein turnover, chaperones ;}	{PF06723:MreB/Mbl protein PF02782:FGGY family of carbohydrate kinases, C-terminal domain}
i2_LQ_PC3Stem_c25007/f1p1/2543	{EOY26114.1; Heat shock protein 70B [Theobroma cacao]}	{sp|P09189|HSP7C_PETHY; Heat shock cognate 70 kDa protein OS=Petunia hybrida GN=HSP70 PE=2 SV=1}	{At3g09440; KOG0101 Molecular chaperones HSP70/HSC70, HSP70 superfamily O Posttranslational modification, protein turnover, chaperones ;}	{PF01968:Hydantoinase/oxoprolinase PF06723:MreB/Mbl protein PF02792:Mago nashi protein}
i2_LQ_PC3Stem_c25233/f1p1/2501	{BAK04853.1; predicted protein [Hordeum vulgare subsp. vulgare]}	{sp|Q5B0C0|HSP7M_EMENI; Heat shock 70 kDa protein OS=Emericella nidulans (strain FGSC A4 / ATCC 38163 / CBS 112.46 / NRRL 194 / M139) GN=AN6010 PE=1 SV=1}	{YJR045c; KOG0102 Molecular chaperones mortalin/PBP74/GRP75, HSP70 superfamily O Posttranslational modification, protein turnover, chaperones ;}	{PF04111:Autophagy protein Apg6 PF06723:MreB/Mbl protein PF07544:RNA polymerase II transcription mediator complex subunit 9 PF02782:FGGY family of carbohydrate kinases, C-terminal domain}
i2_LQ_PC3Stem_c25288/f1p3/2136	{AAR17079.1; heat shock protein 70-2 [Nicotiana tabacum]}	{sp|Q96W30|HSP72_PARBA; Heat shock 70 kDa protein 2 OS=Paracoccidioides lutzii (strain ATCC MYA-826 / Pb01) GN=HSP70-2 PE=2 SV=2}	{CE09682; KOG0101 Molecular chaperones HSP70/HSC70, HSP70 superfamily O Posttranslational modification, protein turnover, chaperones ;}	{PF02782:FGGY family of carbohydrate kinases, C-terminal domain}
i2_LQ_PC3Stem_c25369/f1p1/2256	{AAR17079.1; heat shock protein 70-2 [Nicotiana tabacum]}	{sp|Q96W30|HSP72_PARBA; Heat shock 70 kDa protein 2 OS=Paracoccidioides lutzii (strain ATCC MYA-826 / Pb01) GN=HSP70-2 PE=2 SV=2}	{SPCC1739.13; KOG0101 Molecular chaperones HSP70/HSC70, HSP70 superfamily O Posttranslational modification, protein turnover, chaperones ;}	{PF10863:Protein of unknown function (DUF2702)}
i2_LQ_PC3Stem_c25779/f1p1/2472	{BAK04853.1; predicted protein [Hordeum vulgare subsp. vulgare]}	{sp|Q5B0C0|HSP7M_EMENI; Heat shock 70 kDa protein OS=Emericella nidulans (strain FGSC A4 / ATCC 38163 / CBS 112.46 / NRRL 194 / M139) GN=AN6010 PE=1 SV=1}	{YJR045c; KOG0102 Molecular chaperones mortalin/PBP74/GRP75, HSP70 superfamily O Posttranslational modification, protein turnover, chaperones ;}	{PF02782:FGGY family of carbohydrate kinases, C-terminal domain PF06723:MreB/Mbl protein}
i2_LQ_PC3Stem_c25818/f1p0/2794	{BAK04853.1; predicted protein [Hordeum vulgare subsp. vulgare]}	{sp|Q5B0C0|HSP7M_EMENI; Heat shock 70 kDa protein OS=Emericella nidulans (strain FGSC A4 / ATCC 38163 / CBS 112.46 / NRRL 194 / M139) GN=AN6010 PE=1 SV=1}	{YJR045c; KOG0102 Molecular chaperones mortalin/PBP74/GRP75, HSP70 superfamily O Posttranslational modification, protein turnover, chaperones ;}	{PF06723:MreB/Mbl protein PF02782:FGGY family of carbohydrate kinases, C-terminal domain}
i2_LQ_PC3Stem_c26260/f1p2/2368	{AAR17079.1; heat shock protein 70-2 [Nicotiana tabacum]}	{sp|Q01233|HSP70_NEUCR; Heat shock 70 kDa protein OS=Neurospora crassa (strain ATCC 24698 / 74-OR23-1A / CBS 708.71 / DSM 1257 / FGSC 987) GN=hsps-1 PE=2 SV=2}	{SPCC1739.13; KOG0101 Molecular chaperones HSP70/HSC70, HSP70 superfamily O Posttranslational modification, protein turnover, chaperones ;}	{PF01968:Hydantoinase/oxoprolinase PF02782:FGGY family of carbohydrate kinases, C-terminal domain PF06723:MreB/Mbl protein}
i2_LQ_PC3Stem_c27357/f1p1/2073	{XP_019158532.1; PREDICTED: heat shock 70 kDa protein-like [Ipomoea nil]}	{sp|P09189|HSP7C_PETHY; Heat shock cognate 70 kDa protein OS=Petunia hybrida GN=HSP70 PE=2 SV=1}	{At3g12580; KOG0101 Molecular chaperones HSP70/HSC70, HSP70 superfamily O Posttranslational modification, protein turnover, chaperones ;}	{PF02782:FGGY family of carbohydrate kinases, C-terminal domain PF06723:MreB/Mbl protein}
i2_LQ_PC3Stem_c2746/f1p1/2163	{JAT53012.1; Heat shock protein sks2, partial [Anthurium amnicola]}	{sp|G0SCU5|SSB1_CHATD; Ribosome-associated molecular chaperone SSB1 OS=Chaetomium thermophilum (strain DSM 1495 / CBS 144.50 / IMI 039719) GN=SSB1 PE=1 SV=2}	{YNL209w; KOG0101 Molecular chaperones HSP70/HSC70, HSP70 superfamily O Posttranslational modification, protein turnover, chaperones ;}	{PF02782:FGGY family of carbohydrate kinases, C-terminal domain PF06723:MreB/Mbl protein}
i2_LQ_PC3Stem_c2781/f1p3/2499	{AAR17079.1; heat shock protein 70-2 [Nicotiana tabacum]}	{sp|O93866|HSP70_TRIRU; Heat shock 70 kDa protein OS=Trichophyton rubrum GN=HSP70 PE=2 SV=1}	{SPAC13G7.02c; KOG0101 Molecular chaperones HSP70/HSC70, HSP70 superfamily O Posttranslational modification, protein turnover, chaperones ;}	{PF02782:FGGY family of carbohydrate kinases, C-terminal domain PF07267:Nucleopolyhedrovirus capsid protein P87 PF09787:Golgin subfamily A member 5}
i2_LQ_PC3Stem_c28445/f1p1/2087	{XP_016709168.1; PREDICTED: heat shock cognate 70 kDa protein-like [Gossypium hirsutum]}	{sp|P09189|HSP7C_PETHY; Heat shock cognate 70 kDa protein OS=Petunia hybrida GN=HSP70 PE=2 SV=1}	{At3g09440; KOG0101 Molecular chaperones HSP70/HSC70, HSP70 superfamily O Posttranslational modification, protein turnover, chaperones ;}	{PF01968:Hydantoinase/oxoprolinase PF02792:Mago nashi protein PF06723:MreB/Mbl protein}
i2_LQ_PC3Stem_c28448/f1p1/2123	{XP_008458892.1; PREDICTED: heat shock cognate 70 kDa protein [Cucumis melo]}	{sp|P09189|HSP7C_PETHY; Heat shock cognate 70 kDa protein OS=Petunia hybrida GN=HSP70 PE=2 SV=1}	{At3g12580; KOG0101 Molecular chaperones HSP70/HSC70, HSP70 superfamily O Posttranslational modification, protein turnover, chaperones ;}	{PF01968:Hydantoinase/oxoprolinase PF02782:FGGY family of carbohydrate kinases, C-terminal domain PF06723:MreB/Mbl protein}
i2_LQ_PC3Stem_c3070/f1p4/2237	{JAT53012.1; Heat shock protein sks2, partial [Anthurium amnicola]}	{sp|G0SCU5|SSB1_CHATD; Ribosome-associated molecular chaperone SSB1 OS=Chaetomium thermophilum (strain DSM 1495 / CBS 144.50 / IMI 039719) GN=SSB1 PE=1 SV=2}	{YDL229w; KOG0101 Molecular chaperones HSP70/HSC70, HSP70 superfamily O Posttranslational modification, protein turnover, chaperones ;}	{PF02782:FGGY family of carbohydrate kinases, C-terminal domain PF06723:MreB/Mbl protein}
i2_LQ_PC3Stem_c30878/f1p0/2685	{XP_012853892.1; PREDICTED: chaperone protein ClpB1 [Erythranthe guttata]}	{sp|P31540|HSP98_NEUCR; Heat shock protein hsp98 OS=Neurospora crassa (strain ATCC 24698 / 74-OR23-1A / CBS 708.71 / DSM 1257 / FGSC 987) GN=hsp98 PE=1 SV=2}	{SPBC16D10.08c; KOG1051 Chaperone HSP104 and related ATP-dependent Clp proteases O Posttranslational modification, protein turnover, chaperones ;}	{PF07726:ATPase family associated with various cellular activities (AAA) PF00005:ABC transporter PF03193:Protein of unknown function, DUF258 PF02861:Clp amino terminal domain, pathogenicity island component PF00158:Sigma-54 interaction domain PF03266:NTPase PF00448:SRP54-type protein, GTPase domain PF07724:AAA domain (Cdc48 subfamily) PF00910:RNA helicase PF01443:Viral (Superfamily 1) RNA helicas…
i2_LQ_PC3Stem_c31123/f1p0/2534	{JAT48209.1; Heat shock protein Hsp88 [Anthurium amnicola]}	{sp|O59838|HSP7F_SCHPO; Heat shock protein homolog pss1 OS=Schizosaccharomyces pombe (strain 972 / ATCC 24843) GN=pss1 PE=1 SV=2}	{At1g11660; KOG0103 Molecular chaperones HSP105/HSP110/SSE1, HSP70 superfamily O Posttranslational modification, protein turnover, chaperones ;}	{PF10410:DnaB-helicase binding domain of primase}
i2_LQ_PC3Stem_c31357/f1p1/2789	{KNA17790.1; hypothetical protein SOVF_076870 [Spinacia oleracea]}	{sp|P55737|HS902_ARATH; Heat shock protein 90-2 OS=Arabidopsis thaliana GN=HSP90-2 PE=1 SV=1}	{At5g56030; KOG0019 Molecular chaperone (HSP90 family) O Posttranslational modification, protein turnover, chaperones ;}	{PF00183:Hsp90 protein}
i2_LQ_PC3Stem_c3139/f1p5/2533	{XP_008342195.1; PREDICTED: heat shock protein 90-6, mitochondrial-like [Malus domestica]}	{sp|F4JFN3|HS906_ARATH; Heat shock protein 90-6, mitochondrial OS=Arabidopsis thaliana GN=HSP90-6 PE=2 SV=1}	{At3g07770; KOG0019 Molecular chaperone (HSP90 family) O Posttranslational modification, protein turnover, chaperones ;}	{PF00183:Hsp90 protein}
i2_LQ_PC3Stem_c31441/f1p2/2162	{AAR17079.1; heat shock protein 70-2 [Nicotiana tabacum]}	{sp|Q00043|HSP70_AJECA; Heat shock 70 kDa protein OS=Ajellomyces capsulatus GN=HSP70 PE=3 SV=1}	{SPCC1739.13; KOG0101 Molecular chaperones HSP70/HSC70, HSP70 superfamily O Posttranslational modification, protein turnover, chaperones ;}	{PF01968:Hydantoinase/oxoprolinase PF06723:MreB/Mbl protein}
i2_LQ_PC3Stem_c31783/f1p0/2485	{JAT48209.1; Heat shock protein Hsp88 [Anthurium amnicola]}	{sp|O74225|HSP88_NEUCR; Heat shock protein hsp88 OS=Neurospora crassa (strain ATCC 24698 / 74-OR23-1A / CBS 708.71 / DSM 1257 / FGSC 987) GN=hsp88 PE=1 SV=1}	{YPL106c; KOG0103 Molecular chaperones HSP105/HSP110/SSE1, HSP70 superfamily O Posttranslational modification, protein turnover, chaperones ;}	{PF06723:MreB/Mbl protein}
i2_LQ_PC3Stem_c31804/f3p3/2432	{AAR17079.1; heat shock protein 70-2 [Nicotiana tabacum]}	{sp|Q96W30|HSP72_PARBA; Heat shock 70 kDa protein 2 OS=Paracoccidioides lutzii (strain ATCC MYA-826 / Pb01) GN=HSP70-2 PE=2 SV=2}	{SPCC1739.13; KOG0101 Molecular chaperones HSP70/HSC70, HSP70 superfamily O Posttranslational modification, protein turnover, chaperones ;}	{PF06723:MreB/Mbl protein PF01968:Hydantoinase/oxoprolinase PF02782:FGGY family of carbohydrate kinases, C-terminal domain}
i2_LQ_PC3Stem_c32006/f1p3/2137	{JAT53012.1; Heat shock protein sks2, partial [Anthurium amnicola]}	{sp|G0SCU5|SSB1_CHATD; Ribosome-associated molecular chaperone SSB1 OS=Chaetomium thermophilum (strain DSM 1495 / CBS 144.50 / IMI 039719) GN=SSB1 PE=1 SV=2}	{YNL209w; KOG0101 Molecular chaperones HSP70/HSC70, HSP70 superfamily O Posttranslational modification, protein turnover, chaperones ;}	{PF06723:MreB/Mbl protein PF02782:FGGY family of carbohydrate kinases, C-terminal domain}
i2_LQ_PC3Stem_c32732/f1p0/2778	{JAT53012.1; Heat shock protein sks2, partial [Anthurium amnicola]}	{sp|Q10284|SSB1_SCHPO; Ribosome-associated molecular chaperone sks2 OS=Schizosaccharomyces pombe (strain 972 / ATCC 24843) GN=sks2 PE=1 SV=2}	{SPBC1709.05; KOG0101 Molecular chaperones HSP70/HSC70, HSP70 superfamily O Posttranslational modification, protein turnover, chaperones ;}	{PF02782:FGGY family of carbohydrate kinases, C-terminal domain PF01968:Hydantoinase/oxoprolinase PF06723:MreB/Mbl protein}
i2_LQ_PC3Stem_c33078/f1p10/2748	{XP_007211088.1; hypothetical protein PRUPE_ppa002489mg [Prunus persica]}	{sp|Q6Z7B0|BIP1_ORYSJ; Heat shock 70 kDa protein BIP1 OS=Oryza sativa subsp. japonica GN=BIP1 PE=1 SV=1}	{At5g42020; KOG0100 Molecular chaperones GRP78/BiP/KAR2, HSP70 superfamily O Posttranslational modification, protein turnover, chaperones ;}	{PF10394:Histone acetyl transferase HAT1 N-terminus PF06723:MreB/Mbl protein PF02782:FGGY family of carbohydrate kinases, C-terminal domain PF01968:Hydantoinase/oxoprolinase}
i2_LQ_PC3Stem_c33124/f1p0/2520	{JAT48209.1; Heat shock protein Hsp88 [Anthurium amnicola]}	{sp|O74225|HSP88_NEUCR; Heat shock protein hsp88 OS=Neurospora crassa (strain ATCC 24698 / 74-OR23-1A / CBS 708.71 / DSM 1257 / FGSC 987) GN=hsp88 PE=1 SV=1}	{YBR169c; KOG0103 Molecular chaperones HSP105/HSP110/SSE1, HSP70 superfamily O Posttranslational modification, protein turnover, chaperones ;}	{PF06723:MreB/Mbl protein}
i2_LQ_PC3Stem_c33196/f1p68/2943	{OMO91273.1; Heat shock protein 70 family [Corchorus olitorius]}	{sp|Q9LHA8|MD37C_ARATH; Probable mediator of RNA polymerase II transcription subunit 37c OS=Arabidopsis thaliana GN=MED37C PE=1 SV=1}	{At3g12580; KOG0101 Molecular chaperones HSP70/HSC70, HSP70 superfamily O Posttranslational modification, protein turnover, chaperones ;}	{NA}
i2_LQ_PC3Stem_c33222/f1p10/2564	{BAJ85675.1; predicted protein [Hordeum vulgare subsp. vulgare]}	{sp|Q6Z7B0|BIP1_ORYSJ; Heat shock 70 kDa protein BIP1 OS=Oryza sativa subsp. japonica GN=BIP1 PE=1 SV=1}	{At5g28540; KOG0100 Molecular chaperones GRP78/BiP/KAR2, HSP70 superfamily O Posttranslational modification, protein turnover, chaperones ;}	{PF02782:FGGY family of carbohydrate kinases, C-terminal domain PF10394:Histone acetyl transferase HAT1 N-terminus}
i2_LQ_PC3Stem_c33833/f1p1/2543	{KNA17790.1; hypothetical protein SOVF_076870 [Spinacia oleracea]}	{sp|P40292|HSP90_ASPFU; Heat shock protein 90 OS=Neosartorya fumigata (strain ATCC MYA-4609 / Af293 / CBS 101355 / FGSC A1100) GN=hsp90 PE=1 SV=3}	{YMR186w; KOG0019 Molecular chaperone (HSP90 family) O Posttranslational modification, protein turnover, chaperones ;}	{PF02724:CDC45-like protein PF00183:Hsp90 protein}
i2_LQ_PC3Stem_c3419/f1p0/2662	{XP_013597876.1; PREDICTED: heat shock 70 kDa protein 17-like [Brassica oleracea var. oleracea]}	{sp|Q10061|LHS1_SCHPO; Heat shock protein 70 homolog lhs1 OS=Schizosaccharomyces pombe (strain 972 / ATCC 24843) GN=SPAC1F5.06 PE=3 SV=1}	{SPAC1F5.06; KOG0104 Molecular chaperones GRP170/SIL1, HSP70 superfamily O Posttranslational modification, protein turnover, chaperones ;}	{PF06723:MreB/Mbl protein}
i2_LQ_PC3Stem_c34705/f1p1/2623	{XP_002499727.1; predicted protein [Micromonas commoda]}	{sp|P55737|HS902_ARATH; Heat shock protein 90-2 OS=Arabidopsis thaliana GN=HSP90-2 PE=1 SV=1}	{At5g56030; KOG0019 Molecular chaperone (HSP90 family) O Posttranslational modification, protein turnover, chaperones ;}	{PF00201:UDP-glucoronosyl and UDP-glucosyl transferase PF00183:Hsp90 protein}
i2_LQ_PC3Stem_c34719/f1p0/2456	{XP_005647349.1; heat shock 70 protein [Coccomyxa subellipsoidea C-169]}	{sp|Q01899|HSP7M_PHAVU; Heat shock 70 kDa protein, mitochondrial OS=Phaseolus vulgaris PE=2 SV=1}	{At5g09590; KOG0102 Molecular chaperones mortalin/PBP74/GRP75, HSP70 superfamily O Posttranslational modification, protein turnover, chaperones ;}	{PF06723:MreB/Mbl protein PF02782:FGGY family of carbohydrate kinases, C-terminal domain PF02734:DAK2 domain}
i2_LQ_PC3Stem_c34809/f1p0/2377	{KNA17790.1; hypothetical protein SOVF_076870 [Spinacia oleracea]}	{sp|P30946|HS90A_RABIT; Heat shock protein HSP 90-alpha OS=Oryctolagus cuniculus GN=HSP90AA1 PE=1 SV=2}	{YMR186w; KOG0019 Molecular chaperone (HSP90 family) O Posttranslational modification, protein turnover, chaperones ;}	{PF00183:Hsp90 protein}
i2_LQ_PC3Stem_c35034/f1p0/2619	{XP_005651682.1; heat shock protein Hsp90 [Coccomyxa subellipsoidea C-169]}	{sp|Q9STX5|ENPL_ARATH; Endoplasmin homolog OS=Arabidopsis thaliana GN=HSP90-7 PE=1 SV=1}	{At4g24190; KOG0020 Endoplasmic reticulum glucose-regulated protein (GRP94/endoplasmin), HSP90 family O Posttranslational modification, protein turnover, chaperones ;}	{PF06524:NOA36 protein PF00183:Hsp90 protein}
i2_LQ_PC3Stem_c35216/f1p0/2916	{XP_011007277.1; PREDICTED: chaperone protein ClpB1 [Populus euphratica]}	{sp|P31540|HSP98_NEUCR; Heat shock protein hsp98 OS=Neurospora crassa (strain ATCC 24698 / 74-OR23-1A / CBS 708.71 / DSM 1257 / FGSC 987) GN=hsp98 PE=1 SV=2}	{SPBC16D10.08c; KOG1051 Chaperone HSP104 and related ATP-dependent Clp proteases O Posttranslational modification, protein turnover, chaperones ;}	{NA}
i2_LQ_PC3Stem_c35888/f1p9/2914	{OAY73832.1; Heat shock 70 kDa protein, mitochondrial [Ananas comosus]}	{sp|Q01899|HSP7M_PHAVU; Heat shock 70 kDa protein, mitochondrial OS=Phaseolus vulgaris PE=2 SV=1}	{At5g09590; KOG0102 Molecular chaperones mortalin/PBP74/GRP75, HSP70 superfamily O Posttranslational modification, protein turnover, chaperones ;}	{NA}
i2_LQ_PC3Stem_c35932/f1p0/3002	{OMO66761.1; hypothetical protein COLO4_30370 [Corchorus olitorius]}	{sp|Q9S7C0|HSP7O_ARATH; Heat shock 70 kDa protein 14 OS=Arabidopsis thaliana GN=HSP70-14 PE=2 SV=1}	{At1g79930; KOG0103 Molecular chaperones HSP105/HSP110/SSE1, HSP70 superfamily O Posttranslational modification, protein turnover, chaperones ;}	{PF06723:MreB/Mbl protein PF10778:Halocarboxylic acid dehydrogenase DehI}
i2_LQ_PC3Stem_c3627/f1p23/1840	{ACN40183.1; unknown [Picea sitchensis]}	{sp|Q9S7C0|HSP7O_ARATH; Heat shock 70 kDa protein 14 OS=Arabidopsis thaliana GN=HSP70-14 PE=2 SV=1}	{At1g79930; KOG0103 Molecular chaperones HSP105/HSP110/SSE1, HSP70 superfamily O Posttranslational modification, protein turnover, chaperones ;}	{PF03063:Prismane/CO dehydrogenase family}
i2_LQ_PC3Stem_c36964/f1p2/2388	{JAT53012.1; Heat shock protein sks2, partial [Anthurium amnicola]}	{sp|G0SCU5|SSB1_CHATD; Ribosome-associated molecular chaperone SSB1 OS=Chaetomium thermophilum (strain DSM 1495 / CBS 144.50 / IMI 039719) GN=SSB1 PE=1 SV=2}	{YNL209w; KOG0101 Molecular chaperones HSP70/HSC70, HSP70 superfamily O Posttranslational modification, protein turnover, chaperones ;}	{PF02782:FGGY family of carbohydrate kinases, C-terminal domain PF06723:MreB/Mbl protein}
i2_LQ_PC3Stem_c37396/f1p1/2495	{KCW49599.1; hypothetical protein EUGRSUZ_K03124 [Eucalyptus grandis]}	{sp|P40292|HSP90_ASPFU; Heat shock protein 90 OS=Neosartorya fumigata (strain ATCC MYA-4609 / Af293 / CBS 101355 / FGSC A1100) GN=hsp90 PE=1 SV=3}	{YMR186w; KOG0019 Molecular chaperone (HSP90 family) O Posttranslational modification, protein turnover, chaperones ;}	{PF00183:Hsp90 protein PF06213:Cobalamin biosynthesis protein CobT PF03896:Translocon-associated protein (TRAP), alpha subunit PF02724:CDC45-like protein PF05132:RNA polymerase III RPC4}
i2_LQ_PC3Stem_c37409/f1p0/3000	{OMO66761.1; hypothetical protein COLO4_30370 [Corchorus olitorius]}	{sp|Q9S7C0|HSP7O_ARATH; Heat shock 70 kDa protein 14 OS=Arabidopsis thaliana GN=HSP70-14 PE=2 SV=1}	{At1g79930; KOG0103 Molecular chaperones HSP105/HSP110/SSE1, HSP70 superfamily O Posttranslational modification, protein turnover, chaperones ;}	{PF06723:MreB/Mbl protein}
i2_LQ_PC3Stem_c37521/f1p1/2599	{JAT48209.1; Heat shock protein Hsp88 [Anthurium amnicola]}	{sp|O74225|HSP88_NEUCR; Heat shock protein hsp88 OS=Neurospora crassa (strain ATCC 24698 / 74-OR23-1A / CBS 708.71 / DSM 1257 / FGSC 987) GN=hsp88 PE=1 SV=1}	{YPL106c; KOG0103 Molecular chaperones HSP105/HSP110/SSE1, HSP70 superfamily O Posttranslational modification, protein turnover, chaperones ;}	{PF06723:MreB/Mbl protein}
i2_LQ_PC3Stem_c38115/f1p1/2535	{XP_017636717.1; PREDICTED: heat shock cognate 70 kDa protein-like [Gossypium arboreum]}	{sp|P09189|HSP7C_PETHY; Heat shock cognate 70 kDa protein OS=Petunia hybrida GN=HSP70 PE=2 SV=1}	{At3g09440; KOG0101 Molecular chaperones HSP70/HSC70, HSP70 superfamily O Posttranslational modification, protein turnover, chaperones ;}	{PF02792:Mago nashi protein PF06723:MreB/Mbl protein PF01968:Hydantoinase/oxoprolinase}
i2_LQ_PC3Stem_c38170/f1p1/2206	{KJB81563.1; hypothetical protein B456_013G150300 [Gossypium raimondii]}	{sp|P30946|HS90A_RABIT; Heat shock protein HSP 90-alpha OS=Oryctolagus cuniculus GN=HSP90AA1 PE=1 SV=2}	{At5g56000; KOG0019 Molecular chaperone (HSP90 family) O Posttranslational modification, protein turnover, chaperones ;}	{PF00183:Hsp90 protein}
i2_LQ_PC3Stem_c38702/f1p3/2272	{AAR17079.1; heat shock protein 70-2 [Nicotiana tabacum]}	{sp|Q96W30|HSP72_PARBA; Heat shock 70 kDa protein 2 OS=Paracoccidioides lutzii (strain ATCC MYA-826 / Pb01) GN=HSP70-2 PE=2 SV=2}	{SPCC1739.13; KOG0101 Molecular chaperones HSP70/HSC70, HSP70 superfamily O Posttranslational modification, protein turnover, chaperones ;}	{PF01968:Hydantoinase/oxoprolinase PF02782:FGGY family of carbohydrate kinases, C-terminal domain PF06723:MreB/Mbl protein}
i2_LQ_PC3Stem_c38754/f1p0/2133	{AAR17079.1; heat shock protein 70-2 [Nicotiana tabacum]}	{sp|Q96W30|HSP72_PARBA; Heat shock 70 kDa protein 2 OS=Paracoccidioides lutzii (strain ATCC MYA-826 / Pb01) GN=HSP70-2 PE=2 SV=2}	{SPCC1739.13; KOG0101 Molecular chaperones HSP70/HSC70, HSP70 superfamily O Posttranslational modification, protein turnover, chaperones ;}	{PF01968:Hydantoinase/oxoprolinase PF02782:FGGY family of carbohydrate kinases, C-terminal domain PF06723:MreB/Mbl protein}
i2_LQ_PC3Stem_c38885/f1p3/2333	{AAR17079.1; heat shock protein 70-2 [Nicotiana tabacum]}	{sp|O93866|HSP70_TRIRU; Heat shock 70 kDa protein OS=Trichophyton rubrum GN=HSP70 PE=2 SV=1}	{SPAC13G7.02c; KOG0101 Molecular chaperones HSP70/HSC70, HSP70 superfamily O Posttranslational modification, protein turnover, chaperones ;}	{PF02782:FGGY family of carbohydrate kinases, C-terminal domain}
i2_LQ_PC3Stem_c38894/f1p3/2563	{XP_008373227.1; PREDICTED: heat shock 70 kDa protein, mitochondrial [Malus domestica]}	{sp|Q01899|HSP7M_PHAVU; Heat shock 70 kDa protein, mitochondrial OS=Phaseolus vulgaris PE=2 SV=1}	{At5g09590; KOG0102 Molecular chaperones mortalin/PBP74/GRP75, HSP70 superfamily O Posttranslational modification, protein turnover, chaperones ;}	{PF03328:HpcH/HpaI aldolase/citrate lyase family PF06723:MreB/Mbl protein PF02782:FGGY family of carbohydrate kinases, C-terminal domain PF01031:Dynamin central region}
i2_LQ_PC3Stem_c39014/f1p0/2493	{JAT48209.1; Heat shock protein Hsp88 [Anthurium amnicola]}	{sp|O74225|HSP88_NEUCR; Heat shock protein hsp88 OS=Neurospora crassa (strain ATCC 24698 / 74-OR23-1A / CBS 708.71 / DSM 1257 / FGSC 987) GN=hsp88 PE=1 SV=1}	{SPAC110.04c; KOG0103 Molecular chaperones HSP105/HSP110/SSE1, HSP70 superfamily O Posttranslational modification, protein turnover, chaperones ;}	{NA}
i2_LQ_PC3Stem_c39156/f1p3/2458	{KNA17790.1; hypothetical protein SOVF_076870 [Spinacia oleracea]}	{sp|P40292|HSP90_ASPFU; Heat shock protein 90 OS=Neosartorya fumigata (strain ATCC MYA-4609 / Af293 / CBS 101355 / FGSC A1100) GN=hsp90 PE=1 SV=3}	{YMR186w; KOG0019 Molecular chaperone (HSP90 family) O Posttranslational modification, protein turnover, chaperones ;}	{PF00183:Hsp90 protein}
i2_LQ_PC3Stem_c39226/f1p0/2886	{XP_005643869.1; heat shock protein Hsp90 [Coccomyxa subellipsoidea C-169]}	{sp|Q9SIF2|HS905_ARATH; Heat shock protein 90-5, chloroplastic OS=Arabidopsis thaliana GN=HSP90-5 PE=1 SV=1}	{At2g04030; KOG0019 Molecular chaperone (HSP90 family) O Posttranslational modification, protein turnover, chaperones ;}	{PF00183:Hsp90 protein PF04406:Type IIB DNA topoisomerase}
i2_LQ_PC3Stem_c39388/f1p0/2731	{XP_005647349.1; heat shock 70 protein [Coccomyxa subellipsoidea C-169]}	{sp|Q01899|HSP7M_PHAVU; Heat shock 70 kDa protein, mitochondrial OS=Phaseolus vulgaris PE=2 SV=1}	{At5g09590; KOG0102 Molecular chaperones mortalin/PBP74/GRP75, HSP70 superfamily O Posttranslational modification, protein turnover, chaperones ;}	{PF06723:MreB/Mbl protein}
i2_LQ_PC3Stem_c39950/f13p7/2105	{JAT57554.1; Heat shock protein HSS1 [Anthurium amnicola]}	{sp|Q01877|HSP71_PUCGR; Heat shock protein HSS1 OS=Puccinia graminis GN=HSS1 PE=3 SV=1}	{SPCC1739.13; KOG0101 Molecular chaperones HSP70/HSC70, HSP70 superfamily O Posttranslational modification, protein turnover, chaperones ;}	{PF06723:MreB/Mbl protein PF02782:FGGY family of carbohydrate kinases, C-terminal domain PF01968:Hydantoinase/oxoprolinase}
i2_LQ_PC3Stem_c4067/f1p0/2585	{JAT48209.1; Heat shock protein Hsp88 [Anthurium amnicola]}	{sp|O74225|HSP88_NEUCR; Heat shock protein hsp88 OS=Neurospora crassa (strain ATCC 24698 / 74-OR23-1A / CBS 708.71 / DSM 1257 / FGSC 987) GN=hsp88 PE=1 SV=1}	{YBR169c; KOG0103 Molecular chaperones HSP105/HSP110/SSE1, HSP70 superfamily O Posttranslational modification, protein turnover, chaperones ;}	{PF06723:MreB/Mbl protein}
i2_LQ_PC3Stem_c4074/f1p0/2830	{XP_005643450.1; heat shock protein 70 [Coccomyxa subellipsoidea C-169]}	{sp|Q9LHA8|MD37C_ARATH; Probable mediator of RNA polymerase II transcription subunit 37c OS=Arabidopsis thaliana GN=MED37C PE=1 SV=1}	{At3g12580; KOG0101 Molecular chaperones HSP70/HSC70, HSP70 superfamily O Posttranslational modification, protein turnover, chaperones ;}	{PF02782:FGGY family of carbohydrate kinases, C-terminal domain PF01968:Hydantoinase/oxoprolinase PF06723:MreB/Mbl protein}
i2_LQ_PC3Stem_c41714/f1p3/2048	{AAR17078.1; heat shock protein 70-1 [Nicotiana tabacum]}	{sp|Q96W30|HSP72_PARBA; Heat shock 70 kDa protein 2 OS=Paracoccidioides lutzii (strain ATCC MYA-826 / Pb01) GN=HSP70-2 PE=2 SV=2}	{SPAC13G7.02c; KOG0101 Molecular chaperones HSP70/HSC70, HSP70 superfamily O Posttranslational modification, protein turnover, chaperones ;}	{PF02729:Aspartate/ornithine carbamoyltransferase, carbamoyl-P binding domain PF02782:FGGY family of carbohydrate kinases, C-terminal domain}
i2_LQ_PC3Stem_c4233/f1p0/2574	{GAQ79452.1; Molecular chaperones HSP70 [Klebsormidium flaccidum]}	{sp|Q9CZJ2|HS12B_MOUSE; Heat shock 70 kDa protein 12B OS=Mus musculus GN=Hspa12b PE=1 SV=1}	{Hs18677724; KOG0101 Molecular chaperones HSP70/HSC70, HSP70 superfamily O Posttranslational modification, protein turnover, chaperones ;}	{PF06723:MreB/Mbl protein}
i2_LQ_PC3Stem_c4499/f1p2/2283	{JAT53012.1; Heat shock protein sks2, partial [Anthurium amnicola]}	{sp|G0SCU5|SSB1_CHATD; Ribosome-associated molecular chaperone SSB1 OS=Chaetomium thermophilum (strain DSM 1495 / CBS 144.50 / IMI 039719) GN=SSB1 PE=1 SV=2}	{YNL209w; KOG0101 Molecular chaperones HSP70/HSC70, HSP70 superfamily O Posttranslational modification, protein turnover, chaperones ;}	{PF06723:MreB/Mbl protein PF02782:FGGY family of carbohydrate kinases, C-terminal domain PF10186:Vacuolar sorting 38 and autophagy-related subunit 14}
i2_LQ_PC3Stem_c45514/f1p6/2963	{XP_020114769.1; heat shock protein 90-5, chloroplastic-like [Ananas comosus]}	{sp|Q9SIF2|HS905_ARATH; Heat shock protein 90-5, chloroplastic OS=Arabidopsis thaliana GN=HSP90-5 PE=1 SV=1}	{At2g04030; KOG0019 Molecular chaperone (HSP90 family) O Posttranslational modification, protein turnover, chaperones ;}	{PF00183:Hsp90 protein}
i2_LQ_PC3Stem_c45619/f1p18/2367	{XP_015897485.1; PREDICTED: probable mediator of RNA polymerase II transcription subunit 37e [Ziziphus jujuba]}	{sp|P27322|HSP72_SOLLC; Heat shock cognate 70 kDa protein 2 OS=Solanum lycopersicum GN=HSC-2 PE=2 SV=1}	{At5g02500; KOG0101 Molecular chaperones HSP70/HSC70, HSP70 superfamily O Posttranslational modification, protein turnover, chaperones ;}	{PF06723:MreB/Mbl protein PF01968:Hydantoinase/oxoprolinase PF02782:FGGY family of carbohydrate kinases, C-terminal domain}
i2_LQ_PC3Stem_c45814/f1p1/2270	{AAR17079.1; heat shock protein 70-2 [Nicotiana tabacum]}	{sp|Q96W30|HSP72_PARBA; Heat shock 70 kDa protein 2 OS=Paracoccidioides lutzii (strain ATCC MYA-826 / Pb01) GN=HSP70-2 PE=2 SV=2}	{SPCC1739.13; KOG0101 Molecular chaperones HSP70/HSC70, HSP70 superfamily O Posttranslational modification, protein turnover, chaperones ;}	{PF02782:FGGY family of carbohydrate kinases, C-terminal domain}
i2_LQ_PC3Stem_c4599/f1p5/2776	{ABR16685.1; unknown [Picea sitchensis]}	{sp|Q02028|HSP7S_PEA; Stromal 70 kDa heat shock-related protein, chloroplastic OS=Pisum sativum GN=HSP70 PE=2 SV=1}	{At4g24280; KOG0102 Molecular chaperones mortalin/PBP74/GRP75, HSP70 superfamily O Posttranslational modification, protein turnover, chaperones ;}	{PF02782:FGGY family of carbohydrate kinases, C-terminal domain PF01968:Hydantoinase/oxoprolinase PF06723:MreB/Mbl protein}
i2_LQ_PC3Stem_c4628/f2p2/2274	{AAR17079.1; heat shock protein 70-2 [Nicotiana tabacum]}	{sp|O93866|HSP70_TRIRU; Heat shock 70 kDa protein OS=Trichophyton rubrum GN=HSP70 PE=2 SV=1}	{SPAC13G7.02c; KOG0101 Molecular chaperones HSP70/HSC70, HSP70 superfamily O Posttranslational modification, protein turnover, chaperones ;}	{PF06723:MreB/Mbl protein PF02782:FGGY family of carbohydrate kinases, C-terminal domain PF01968:Hydantoinase/oxoprolinase}
i2_LQ_PC3Stem_c46324/f1p5/2748	{ABR16685.1; unknown [Picea sitchensis]}	{sp|Q02028|HSP7S_PEA; Stromal 70 kDa heat shock-related protein, chloroplastic OS=Pisum sativum GN=HSP70 PE=2 SV=1}	{At4g24280; KOG0102 Molecular chaperones mortalin/PBP74/GRP75, HSP70 superfamily O Posttranslational modification, protein turnover, chaperones ;}	{PF02782:FGGY family of carbohydrate kinases, C-terminal domain PF01968:Hydantoinase/oxoprolinase PF06723:MreB/Mbl protein}
i2_LQ_PC3Stem_c46753/f1p3/2310	{AAR17079.1; heat shock protein 70-2 [Nicotiana tabacum]}	{sp|Q96W30|HSP72_PARBA; Heat shock 70 kDa protein 2 OS=Paracoccidioides lutzii (strain ATCC MYA-826 / Pb01) GN=HSP70-2 PE=2 SV=2}	{SPCC1739.13; KOG0101 Molecular chaperones HSP70/HSC70, HSP70 superfamily O Posttranslational modification, protein turnover, chaperones ;}	{PF01968:Hydantoinase/oxoprolinase PF02782:FGGY family of carbohydrate kinases, C-terminal domain PF06723:MreB/Mbl protein}
i2_LQ_PC3Stem_c46776/f1p0/2399	{KNA17790.1; hypothetical protein SOVF_076870 [Spinacia oleracea]}	{sp|P40292|HSP90_ASPFU; Heat shock protein 90 OS=Neosartorya fumigata (strain ATCC MYA-4609 / Af293 / CBS 101355 / FGSC A1100) GN=hsp90 PE=1 SV=3}	{YPL240c; KOG0019 Molecular chaperone (HSP90 family) O Posttranslational modification, protein turnover, chaperones ;}	{PF00183:Hsp90 protein}
i2_LQ_PC3Stem_c46890/f1p4/2246	{AAR17079.1; heat shock protein 70-2 [Nicotiana tabacum]}	{sp|Q96W30|HSP72_PARBA; Heat shock 70 kDa protein 2 OS=Paracoccidioides lutzii (strain ATCC MYA-826 / Pb01) GN=HSP70-2 PE=2 SV=2}	{SPCC1739.13; KOG0101 Molecular chaperones HSP70/HSC70, HSP70 superfamily O Posttranslational modification, protein turnover, chaperones ;}	{PF06723:MreB/Mbl protein PF02782:FGGY family of carbohydrate kinases, C-terminal domain PF01968:Hydantoinase/oxoprolinase}
i2_LQ_PC3Stem_c47361/f1p3/2304	{AAR17079.1; heat shock protein 70-2 [Nicotiana tabacum]}	{sp|Q96W30|HSP72_PARBA; Heat shock 70 kDa protein 2 OS=Paracoccidioides lutzii (strain ATCC MYA-826 / Pb01) GN=HSP70-2 PE=2 SV=2}	{SPAC13G7.02c; KOG0101 Molecular chaperones HSP70/HSC70, HSP70 superfamily O Posttranslational modification, protein turnover, chaperones ;}	{PF06723:MreB/Mbl protein PF02782:FGGY family of carbohydrate kinases, C-terminal domain PF01968:Hydantoinase/oxoprolinase}
i2_LQ_PC3Stem_c47517/f1p3/2291	{AAR17078.1; heat shock protein 70-1 [Nicotiana tabacum]}	{sp|Q96W30|HSP72_PARBA; Heat shock 70 kDa protein 2 OS=Paracoccidioides lutzii (strain ATCC MYA-826 / Pb01) GN=HSP70-2 PE=2 SV=2}	{CE09682; KOG0101 Molecular chaperones HSP70/HSC70, HSP70 superfamily O Posttranslational modification, protein turnover, chaperones ;}	{PF01968:Hydantoinase/oxoprolinase PF06723:MreB/Mbl protein}
i2_LQ_PC3Stem_c47776/f1p4/2324	{AAR17079.1; heat shock protein 70-2 [Nicotiana tabacum]}	{sp|Q96W30|HSP72_PARBA; Heat shock 70 kDa protein 2 OS=Paracoccidioides lutzii (strain ATCC MYA-826 / Pb01) GN=HSP70-2 PE=2 SV=2}	{SPCC1739.13; KOG0101 Molecular chaperones HSP70/HSC70, HSP70 superfamily O Posttranslational modification, protein turnover, chaperones ;}	{PF01968:Hydantoinase/oxoprolinase PF02782:FGGY family of carbohydrate kinases, C-terminal domain PF06723:MreB/Mbl protein}
i2_LQ_PC3Stem_c47789/f1p1/2422	{KNA17790.1; hypothetical protein SOVF_076870 [Spinacia oleracea]}	{sp|P40292|HSP90_ASPFU; Heat shock protein 90 OS=Neosartorya fumigata (strain ATCC MYA-4609 / Af293 / CBS 101355 / FGSC A1100) GN=hsp90 PE=1 SV=3}	{YPL240c; KOG0019 Molecular chaperone (HSP90 family) O Posttranslational modification, protein turnover, chaperones ;}	{PF05132:RNA polymerase III RPC4 PF02724:CDC45-like protein PF00183:Hsp90 protein PF06213:Cobalamin biosynthesis protein CobT PF06459:Ryanodine Receptor TM 4-6}
i2_LQ_PC3Stem_c47928/f1p1/2316	{BAK04853.1; predicted protein [Hordeum vulgare subsp. vulgare]}	{sp|Q5B0C0|HSP7M_EMENI; Heat shock 70 kDa protein OS=Emericella nidulans (strain FGSC A4 / ATCC 38163 / CBS 112.46 / NRRL 194 / M139) GN=AN6010 PE=1 SV=1}	{YJR045c; KOG0102 Molecular chaperones mortalin/PBP74/GRP75, HSP70 superfamily O Posttranslational modification, protein turnover, chaperones ;}	{PF16785:Small metal-binding protein PF02782:FGGY family of carbohydrate kinases, C-terminal domain PF06723:MreB/Mbl protein}
i2_LQ_PC3Stem_c4843/f1p5/2338	{AAR17079.1; heat shock protein 70-2 [Nicotiana tabacum]}	{sp|Q01233|HSP70_NEUCR; Heat shock 70 kDa protein OS=Neurospora crassa (strain ATCC 24698 / 74-OR23-1A / CBS 708.71 / DSM 1257 / FGSC 987) GN=hsps-1 PE=2 SV=2}	{YLL024c; KOG0101 Molecular chaperones HSP70/HSC70, HSP70 superfamily O Posttranslational modification, protein turnover, chaperones ;}	{NA}
i2_LQ_PC3Stem_c4862/f1p0/2537	{XP_007214922.1; hypothetical protein PRUPE_ppa000855mg [Prunus persica]}	{sp|O74402|HSP78_SCHPO; Heat shock protein 78, mitochondrial OS=Schizosaccharomyces pombe (strain 972 / ATCC 24843) GN=hsp78 PE=3 SV=1}	{SPBC4F6.17c; KOG1051 Chaperone HSP104 and related ATP-dependent Clp proteases O Posttranslational modification, protein turnover, chaperones ;}	{PF10473:Leucine-rich repeats of kinetochore protein Cenp-F/LEK1 PF07728:AAA domain (dynein-related subfamily) PF01637:ATPase domain predominantly from Archaea PF02321:Outer membrane efflux protein PF00769:Ezrin/radixin/moesin family PF01695:IstB-like ATP binding protein PF00004:ATPase family associated with various cellular activities (AAA) PF01496:V-type ATPase 116kDa subunit family PF00448:SRP…
i2_LQ_PC3Stem_c48852/f1p0/2610	{XP_019425058.1; PREDICTED: heat shock 70 kDa protein 15-like isoform X1 [Lupinus angustifolius]}	{sp|F4HQD4|HSP7P_ARATH; Heat shock 70 kDa protein 15 OS=Arabidopsis thaliana GN=HSP70-15 PE=1 SV=1}	{At1g11660; KOG0103 Molecular chaperones HSP105/HSP110/SSE1, HSP70 superfamily O Posttranslational modification, protein turnover, chaperones ;}	{PF02782:FGGY family of carbohydrate kinases, C-terminal domain PF06723:MreB/Mbl protein}
i2_LQ_PC3Stem_c48893/f1p1/2387	{XP_019231920.1; PREDICTED: heat shock 70 kDa protein [Nicotiana attenuata]}	{sp|P09189|HSP7C_PETHY; Heat shock cognate 70 kDa protein OS=Petunia hybrida GN=HSP70 PE=2 SV=1}	{At1g16030; KOG0101 Molecular chaperones HSP70/HSC70, HSP70 superfamily O Posttranslational modification, protein turnover, chaperones ;}	{PF06723:MreB/Mbl protein}
i2_LQ_PC3Stem_c48913/f1p3/2279	{AAR17079.1; heat shock protein 70-2 [Nicotiana tabacum]}	{sp|Q96W30|HSP72_PARBA; Heat shock 70 kDa protein 2 OS=Paracoccidioides lutzii (strain ATCC MYA-826 / Pb01) GN=HSP70-2 PE=2 SV=2}	{SPCC1739.13; KOG0101 Molecular chaperones HSP70/HSC70, HSP70 superfamily O Posttranslational modification, protein turnover, chaperones ;}	{PF01968:Hydantoinase/oxoprolinase PF02782:FGGY family of carbohydrate kinases, C-terminal domain PF06723:MreB/Mbl protein}
i2_LQ_PC3Stem_c48961/f1p4/2782	{XP_010095022.1; Heat shock 70 kDa protein 4 [Morus notabilis]}	{sp|P27322|HSP72_SOLLC; Heat shock cognate 70 kDa protein 2 OS=Solanum lycopersicum GN=HSC-2 PE=2 SV=1}	{At5g02500; KOG0101 Molecular chaperones HSP70/HSC70, HSP70 superfamily O Posttranslational modification, protein turnover, chaperones ;}	{PF06723:MreB/Mbl protein PF01968:Hydantoinase/oxoprolinase}
i2_LQ_PC3Stem_c49288/f1p0/2376	{JAT48209.1; Heat shock protein Hsp88 [Anthurium amnicola]}	{sp|O74225|HSP88_NEUCR; Heat shock protein hsp88 OS=Neurospora crassa (strain ATCC 24698 / 74-OR23-1A / CBS 708.71 / DSM 1257 / FGSC 987) GN=hsp88 PE=1 SV=1}	{YPL106c; KOG0103 Molecular chaperones HSP105/HSP110/SSE1, HSP70 superfamily O Posttranslational modification, protein turnover, chaperones ;}	{NA}
i2_LQ_PC3Stem_c49445/f1p2/2342	{AAR17079.1; heat shock protein 70-2 [Nicotiana tabacum]}	{sp|Q96W30|HSP72_PARBA; Heat shock 70 kDa protein 2 OS=Paracoccidioides lutzii (strain ATCC MYA-826 / Pb01) GN=HSP70-2 PE=2 SV=2}	{SPCC1739.13; KOG0101 Molecular chaperones HSP70/HSC70, HSP70 superfamily O Posttranslational modification, protein turnover, chaperones ;}	{PF06723:MreB/Mbl protein PF01968:Hydantoinase/oxoprolinase}
i2_LQ_PC3Stem_c49570/f1p1/2491	{KQL02372.1; hypothetical protein SETIT_013561mg [Setaria italica]}	{sp|P40292|HSP90_ASPFU; Heat shock protein 90 OS=Neosartorya fumigata (strain ATCC MYA-4609 / Af293 / CBS 101355 / FGSC A1100) GN=hsp90 PE=1 SV=3}	{YPL240c; KOG0019 Molecular chaperone (HSP90 family) O Posttranslational modification, protein turnover, chaperones ;}	{PF00183:Hsp90 protein}
i2_LQ_PC3Stem_c4966/f1p0/2476	{XP_001695264.1; heat shock protein 90A [Chlamydomonas reinhardtii]}	{sp|P40292|HSP90_ASPFU; Heat shock protein 90 OS=Neosartorya fumigata (strain ATCC MYA-4609 / Af293 / CBS 101355 / FGSC A1100) GN=hsp90 PE=1 SV=3}	{YMR186w; KOG0019 Molecular chaperone (HSP90 family) O Posttranslational modification, protein turnover, chaperones ;}	{PF00183:Hsp90 protein PF13897:Golgi-dynamics membrane-trafficking}
i2_LQ_PC3Stem_c49718/f1p0/2454	{JAT54328.1; Heat shock pss1 [Anthurium amnicola]}	{sp|O74225|HSP88_NEUCR; Heat shock protein hsp88 OS=Neurospora crassa (strain ATCC 24698 / 74-OR23-1A / CBS 708.71 / DSM 1257 / FGSC 987) GN=hsp88 PE=1 SV=1}	{SPAC110.04c; KOG0103 Molecular chaperones HSP105/HSP110/SSE1, HSP70 superfamily O Posttranslational modification, protein turnover, chaperones ;}	{NA}
i2_LQ_PC3Stem_c49748/f1p1/2603	{XP_002499727.1; predicted protein [Micromonas commoda]}	{sp|P55737|HS902_ARATH; Heat shock protein 90-2 OS=Arabidopsis thaliana GN=HSP90-2 PE=1 SV=1}	{At5g56030; KOG0019 Molecular chaperone (HSP90 family) O Posttranslational modification, protein turnover, chaperones ;}	{PF00183:Hsp90 protein PF00201:UDP-glucoronosyl and UDP-glucosyl transferase}
i2_LQ_PC3Stem_c50067/f1p0/2884	{XP_005647349.1; heat shock 70 protein [Coccomyxa subellipsoidea C-169]}	{sp|Q01899|HSP7M_PHAVU; Heat shock 70 kDa protein, mitochondrial OS=Phaseolus vulgaris PE=2 SV=1}	{At5g09590; KOG0102 Molecular chaperones mortalin/PBP74/GRP75, HSP70 superfamily O Posttranslational modification, protein turnover, chaperones ;}	{PF06723:MreB/Mbl protein}
i2_LQ_PC3Stem_c50212/f1p0/2199	{OAE31313.1; hypothetical protein AXG93_1962s1700 [Marchantia polymorpha subsp. polymorpha]}	{sp|Q8I0H7|HSP7M_DICDI; Heat shock 70 kDa protein, mitochondrial OS=Dictyostelium discoideum GN=mhsp70 PE=1 SV=1}	{Hs21314627; KOG0102 Molecular chaperones mortalin/PBP74/GRP75, HSP70 superfamily O Posttranslational modification, protein turnover, chaperones ;}	{PF02782:FGGY family of carbohydrate kinases, C-terminal domain PF06723:MreB/Mbl protein PF09726:Transmembrane protein PF07817:GLE1-like protein PF06399:GTP cyclohydrolase I feedback regulatory protein (GFRP)}
i2_LQ_PC3Stem_c50232/f1p4/2862	{XP_008791620.1; PREDICTED: heat shock 70 kDa protein, mitochondrial [Phoenix dactylifera]}	{sp|Q01899|HSP7M_PHAVU; Heat shock 70 kDa protein, mitochondrial OS=Phaseolus vulgaris PE=2 SV=1}	{At5g09590; KOG0102 Molecular chaperones mortalin/PBP74/GRP75, HSP70 superfamily O Posttranslational modification, protein turnover, chaperones ;}	{PF06723:MreB/Mbl protein PF01031:Dynamin central region PF02782:FGGY family of carbohydrate kinases, C-terminal domain}
i2_LQ_PC3Stem_c5038/f1p0/2770	{ABJ80947.1; Hsp90, partial [Mesostigma viride]}	{sp|O44001|HSP90_EIMTE; Heat shock protein 90 OS=Eimeria tenella GN=HSP90 PE=2 SV=1}	{7292327; KOG0019 Molecular chaperone (HSP90 family) O Posttranslational modification, protein turnover, chaperones ;}	{NA}
i2_LQ_PC3Stem_c50955/f1p10/2653	{XP_007211088.1; hypothetical protein PRUPE_ppa002489mg [Prunus persica]}	{sp|Q6Z7B0|BIP1_ORYSJ; Heat shock 70 kDa protein BIP1 OS=Oryza sativa subsp. japonica GN=BIP1 PE=1 SV=1}	{At5g42020; KOG0100 Molecular chaperones GRP78/BiP/KAR2, HSP70 superfamily O Posttranslational modification, protein turnover, chaperones ;}	{PF10394:Histone acetyl transferase HAT1 N-terminus PF06723:MreB/Mbl protein PF02782:FGGY family of carbohydrate kinases, C-terminal domain PF01968:Hydantoinase/oxoprolinase}
i2_LQ_PC3Stem_c51118/f1p0/2433	{KXZ53025.1; hypothetical protein GPECTOR_8g392 [Gonium pectorale]}	{sp|P40292|HSP90_ASPFU; Heat shock protein 90 OS=Neosartorya fumigata (strain ATCC MYA-4609 / Af293 / CBS 101355 / FGSC A1100) GN=hsp90 PE=1 SV=3}	{YPL240c; KOG0019 Molecular chaperone (HSP90 family) O Posttranslational modification, protein turnover, chaperones ;}	{PF00183:Hsp90 protein}
i2_LQ_PC3Stem_c51128/f1p1/2388	{BAK04853.1; predicted protein [Hordeum vulgare subsp. vulgare]}	{sp|Q5B0C0|HSP7M_EMENI; Heat shock 70 kDa protein OS=Emericella nidulans (strain FGSC A4 / ATCC 38163 / CBS 112.46 / NRRL 194 / M139) GN=AN6010 PE=1 SV=1}	{YJR045c; KOG0102 Molecular chaperones mortalin/PBP74/GRP75, HSP70 superfamily O Posttranslational modification, protein turnover, chaperones ;}	{PF06723:MreB/Mbl protein PF02782:FGGY family of carbohydrate kinases, C-terminal domain}
i2_LQ_PC3Stem_c51184/f1p0/3013	{XP_019153049.1; PREDICTED: chaperone protein ClpB1 [Ipomoea nil]}	{sp|P31540|HSP98_NEUCR; Heat shock protein hsp98 OS=Neurospora crassa (strain ATCC 24698 / 74-OR23-1A / CBS 708.71 / DSM 1257 / FGSC 987) GN=hsp98 PE=1 SV=2}	{YLL026w; KOG1051 Chaperone HSP104 and related ATP-dependent Clp proteases O Posttranslational modification, protein turnover, chaperones ;}	{NA}
i2_LQ_PC3Stem_c51523/f1p0/2417	{XP_010087897.1; hypothetical protein L484_006033 [Morus notabilis]}	{sp|P19244|HSP41_PEA; 22.7 kDa class IV heat shock protein OS=Pisum sativum GN=HSP22.7 PE=2 SV=1}	{At2g29500; KOG0710 Molecular chaperone (small heat-shock protein Hsp26/Hsp42) O Posttranslational modification, protein turnover, chaperones ;}	{NA}
i2_LQ_PC3Stem_c51562/f1p1/2731	{CBI25731.3; unnamed protein product, partial [Vitis vinifera]}	{sp|P36182|HSP82_TOBAC; Heat shock protein 82 (Fragment) OS=Nicotiana tabacum GN=HSP82 PE=2 SV=1}	{At5g52640; KOG0019 Molecular chaperone (HSP90 family) O Posttranslational modification, protein turnover, chaperones ;}	{PF00183:Hsp90 protein}
i2_LQ_PC3Stem_c51647/f1p0/2151	{AAR17079.1; heat shock protein 70-2 [Nicotiana tabacum]}	{sp|O93866|HSP70_TRIRU; Heat shock 70 kDa protein OS=Trichophyton rubrum GN=HSP70 PE=2 SV=1}	{SPCC1739.13; KOG0101 Molecular chaperones HSP70/HSC70, HSP70 superfamily O Posttranslational modification, protein turnover, chaperones ;}	{PF02782:FGGY family of carbohydrate kinases, C-terminal domain}
i2_LQ_PC3Stem_c5174/f1p4/2237	{JAT53012.1; Heat shock protein sks2, partial [Anthurium amnicola]}	{sp|G0SCU5|SSB1_CHATD; Ribosome-associated molecular chaperone SSB1 OS=Chaetomium thermophilum (strain DSM 1495 / CBS 144.50 / IMI 039719) GN=SSB1 PE=1 SV=2}	{YNL209w; KOG0101 Molecular chaperones HSP70/HSC70, HSP70 superfamily O Posttranslational modification, protein turnover, chaperones ;}	{PF06723:MreB/Mbl protein PF02782:FGGY family of carbohydrate kinases, C-terminal domain}
i2_LQ_PC3Stem_c51763/f1p0/2538	{GAQ79452.1; Molecular chaperones HSP70 [Klebsormidium flaccidum]}	{sp|Q8K0U4|HS12A_MOUSE; Heat shock 70 kDa protein 12A OS=Mus musculus GN=Hspa12a PE=1 SV=1}	{Hs18677724; KOG0101 Molecular chaperones HSP70/HSC70, HSP70 superfamily O Posttranslational modification, protein turnover, chaperones ;}	{NA}
i2_LQ_PC3Stem_c51802/f1p4/2268	{AAR17078.1; heat shock protein 70-1 [Nicotiana tabacum]}	{sp|O93866|HSP70_TRIRU; Heat shock 70 kDa protein OS=Trichophyton rubrum GN=HSP70 PE=2 SV=1}	{SPCC1739.13; KOG0101 Molecular chaperones HSP70/HSC70, HSP70 superfamily O Posttranslational modification, protein turnover, chaperones ;}	{PF02782:FGGY family of carbohydrate kinases, C-terminal domain}
i2_LQ_PC3Stem_c51973/f1p2/2202	{AAR17079.1; heat shock protein 70-2 [Nicotiana tabacum]}	{sp|Q96W30|HSP72_PARBA; Heat shock 70 kDa protein 2 OS=Paracoccidioides lutzii (strain ATCC MYA-826 / Pb01) GN=HSP70-2 PE=2 SV=2}	{SPCC1739.13; KOG0101 Molecular chaperones HSP70/HSC70, HSP70 superfamily O Posttranslational modification, protein turnover, chaperones ;}	{PF06723:MreB/Mbl protein PF01968:Hydantoinase/oxoprolinase}
i2_LQ_PC3Stem_c52498/f1p1/2495	{KNA17790.1; hypothetical protein SOVF_076870 [Spinacia oleracea]}	{sp|O43109|HSP90_PODAS; Heat shock protein 90 homolog OS=Podospora anserina GN=MOD-E PE=3 SV=1}	{YPL240c; KOG0019 Molecular chaperone (HSP90 family) O Posttranslational modification, protein turnover, chaperones ;}	{PF00450:Serine carboxypeptidase PF00183:Hsp90 protein}
i2_LQ_PC3Stem_c52525/f1p1/2633	{XP_002499727.1; predicted protein [Micromonas commoda]}	{sp|P55737|HS902_ARATH; Heat shock protein 90-2 OS=Arabidopsis thaliana GN=HSP90-2 PE=1 SV=1}	{At5g56030; KOG0019 Molecular chaperone (HSP90 family) O Posttranslational modification, protein turnover, chaperones ;}	{PF06524:NOA36 protein PF00183:Hsp90 protein}
i2_LQ_PC3Stem_c52573/f1p0/2408	{XP_005643450.1; heat shock protein 70 [Coccomyxa subellipsoidea C-169]}	{sp|Q9LHA8|MD37C_ARATH; Probable mediator of RNA polymerase II transcription subunit 37c OS=Arabidopsis thaliana GN=MED37C PE=1 SV=1}	{At3g12580; KOG0101 Molecular chaperones HSP70/HSC70, HSP70 superfamily O Posttranslational modification, protein turnover, chaperones ;}	{PF06723:MreB/Mbl protein PF02782:FGGY family of carbohydrate kinases, C-terminal domain}
i2_LQ_PC3Stem_c52729/f1p0/2383	{XP_005643450.1; heat shock protein 70 [Coccomyxa subellipsoidea C-169]}	{sp|Q9LHA8|MD37C_ARATH; Probable mediator of RNA polymerase II transcription subunit 37c OS=Arabidopsis thaliana GN=MED37C PE=1 SV=1}	{At3g12580; KOG0101 Molecular chaperones HSP70/HSC70, HSP70 superfamily O Posttranslational modification, protein turnover, chaperones ;}	{PF06723:MreB/Mbl protein PF02782:FGGY family of carbohydrate kinases, C-terminal domain}
i2_LQ_PC3Stem_c52766/f1p1/2405	{BAK04853.1; predicted protein [Hordeum vulgare subsp. vulgare]}	{sp|Q5B0C0|HSP7M_EMENI; Heat shock 70 kDa protein OS=Emericella nidulans (strain FGSC A4 / ATCC 38163 / CBS 112.46 / NRRL 194 / M139) GN=AN6010 PE=1 SV=1}	{YJR045c; KOG0102 Molecular chaperones mortalin/PBP74/GRP75, HSP70 superfamily O Posttranslational modification, protein turnover, chaperones ;}	{PF06723:MreB/Mbl protein PF02782:FGGY family of carbohydrate kinases, C-terminal domain}
i2_LQ_PC3Stem_c52889/f1p0/2148	{JAU48976.1; Heat shock cognate 70 kDa protein, partial [Noccaea caerulescens]}	{sp|P09446|HSP7A_CAEEL; Heat shock 70 kDa protein A OS=Caenorhabditis elegans GN=hsp-1 PE=1 SV=2}	{CE09682; KOG0101 Molecular chaperones HSP70/HSC70, HSP70 superfamily O Posttranslational modification, protein turnover, chaperones ;}	{PF02782:FGGY family of carbohydrate kinases, C-terminal domain}
i2_LQ_PC3Stem_c53027/f1p0/2566	{JAT54328.1; Heat shock pss1 [Anthurium amnicola]}	{sp|O74225|HSP88_NEUCR; Heat shock protein hsp88 OS=Neurospora crassa (strain ATCC 24698 / 74-OR23-1A / CBS 708.71 / DSM 1257 / FGSC 987) GN=hsp88 PE=1 SV=1}	{YPL106c; KOG0103 Molecular chaperones HSP105/HSP110/SSE1, HSP70 superfamily O Posttranslational modification, protein turnover, chaperones ;}	{NA}
i2_LQ_PC3Stem_c53160/f1p1/2462	{KNA17790.1; hypothetical protein SOVF_076870 [Spinacia oleracea]}	{sp|P55737|HS902_ARATH; Heat shock protein 90-2 OS=Arabidopsis thaliana GN=HSP90-2 PE=1 SV=1}	{At5g56030; KOG0019 Molecular chaperone (HSP90 family) O Posttranslational modification, protein turnover, chaperones ;}	{PF00183:Hsp90 protein}
i2_LQ_PC3Stem_c53245/f1p0/2446	{GAQ79452.1; Molecular chaperones HSP70 [Klebsormidium flaccidum]}	{sp|Q8K0U4|HS12A_MOUSE; Heat shock 70 kDa protein 12A OS=Mus musculus GN=Hspa12a PE=1 SV=1}	{Hs18576822; KOG0101 Molecular chaperones HSP70/HSC70, HSP70 superfamily O Posttranslational modification, protein turnover, chaperones ;}	{NA}
i2_LQ_PC3Stem_c53580/f1p0/2997	{XP_002969533.1; hypothetical protein SELMODRAFT_170696 [Selaginella moellendorffii]}	{sp|P31540|HSP98_NEUCR; Heat shock protein hsp98 OS=Neurospora crassa (strain ATCC 24698 / 74-OR23-1A / CBS 708.71 / DSM 1257 / FGSC 987) GN=hsp98 PE=1 SV=2}	{SPBC16D10.08c; KOG1051 Chaperone HSP104 and related ATP-dependent Clp proteases O Posttranslational modification, protein turnover, chaperones ;}	{PF06414:Zeta toxin PF00437:Type II/IV secretion system protein PF01695:IstB-like ATP binding protein PF07728:AAA domain (dynein-related subfamily) PF02367:Threonylcarbamoyl adenosine biosynthesis protein TsaE PF06309:Torsin PF01496:V-type ATPase 116kDa subunit family PF00004:ATPase family associated with various cellular activities (AAA) PF09726:Transmembrane protein PF01637:ATPase domain predom…
i2_LQ_PC3Stem_c53644/f1p0/2551	{JAT48209.1; Heat shock protein Hsp88 [Anthurium amnicola]}	{sp|O74225|HSP88_NEUCR; Heat shock protein hsp88 OS=Neurospora crassa (strain ATCC 24698 / 74-OR23-1A / CBS 708.71 / DSM 1257 / FGSC 987) GN=hsp88 PE=1 SV=1}	{YBR169c; KOG0103 Molecular chaperones HSP105/HSP110/SSE1, HSP70 superfamily O Posttranslational modification, protein turnover, chaperones ;}	{PF06723:MreB/Mbl protein}
i2_LQ_PC3Stem_c5375/f1p0/2305	{JAT56419.1; Heat shock protein 83 [Anthurium amnicola]}	{sp|P40292|HSP90_ASPFU; Heat shock protein 90 OS=Neosartorya fumigata (strain ATCC MYA-4609 / Af293 / CBS 101355 / FGSC A1100) GN=hsp90 PE=1 SV=3}	{YPL240c; KOG0019 Molecular chaperone (HSP90 family) O Posttranslational modification, protein turnover, chaperones ;}	{PF00183:Hsp90 protein}
i2_LQ_PC3Stem_c54080/f1p0/2334	{GAQ79452.1; Molecular chaperones HSP70 [Klebsormidium flaccidum]}	{sp|Q96MM6|HS12B_HUMAN; Heat shock 70 kDa protein 12B OS=Homo sapiens GN=HSPA12B PE=1 SV=2}	{Hs18677724; KOG0101 Molecular chaperones HSP70/HSC70, HSP70 superfamily O Posttranslational modification, protein turnover, chaperones ;}	{NA}
i2_LQ_PC3Stem_c54316/f1p0/2141	{JAT50665.1; Heat shock protein 60, mitochondrial [Anthurium amnicola]}	{sp|Q5B041|HSP60_EMENI; Heat shock protein 60 OS=Emericella nidulans (strain FGSC A4 / ATCC 38163 / CBS 112.46 / NRRL 194 / M139) GN=hsp60 PE=1 SV=1}	{YLR259c; KOG0356 Mitochondrial chaperonin, Cpn60/Hsp60p O Posttranslational modification, protein turnover, chaperones ;}	{PF00118:TCP-1/cpn60 chaperonin family}
i2_LQ_PC3Stem_c5681/f2p1/2638	{KNA17790.1; hypothetical protein SOVF_076870 [Spinacia oleracea]}	{sp|P55737|HS902_ARATH; Heat shock protein 90-2 OS=Arabidopsis thaliana GN=HSP90-2 PE=1 SV=1}	{At5g56030; KOG0019 Molecular chaperone (HSP90 family) O Posttranslational modification, protein turnover, chaperones ;}	{PF00183:Hsp90 protein}
i2_LQ_PC3Stem_c5839/f1p0/2334	{JAT53012.1; Heat shock protein sks2, partial [Anthurium amnicola]}	{sp|G0SCU5|SSB1_CHATD; Ribosome-associated molecular chaperone SSB1 OS=Chaetomium thermophilum (strain DSM 1495 / CBS 144.50 / IMI 039719) GN=SSB1 PE=1 SV=2}	{YNL209w; KOG0101 Molecular chaperones HSP70/HSC70, HSP70 superfamily O Posttranslational modification, protein turnover, chaperones ;}	{PF06723:MreB/Mbl protein PF02782:FGGY family of carbohydrate kinases, C-terminal domain}
i2_LQ_PC3Stem_c6113/f1p0/2324	{XP_009380663.1; PREDICTED: heat shock cognate 70 kDa protein-like [Musa acuminata subsp. malaccensis]}	{sp|Q9LHA8|MD37C_ARATH; Probable mediator of RNA polymerase II transcription subunit 37c OS=Arabidopsis thaliana GN=MED37C PE=1 SV=1}	{At3g12580; KOG0101 Molecular chaperones HSP70/HSC70, HSP70 superfamily O Posttranslational modification, protein turnover, chaperones ;}	{PF02782:FGGY family of carbohydrate kinases, C-terminal domain PF06723:MreB/Mbl protein}
i2_LQ_PC3Stem_c61782/f1p0/2945	{JAT48209.1; Heat shock protein Hsp88 [Anthurium amnicola]}	{sp|Q556U6|BIP1_DICDI; Luminal-binding protein 1 OS=Dictyostelium discoideum GN=bip1-1 PE=3 SV=1}	{Hs20547107; KOG0103 Molecular chaperones HSP105/HSP110/SSE1, HSP70 superfamily O Posttranslational modification, protein turnover, chaperones ;}	{NA}
i2_LQ_PC3Stem_c62070/f1p0/2636	{ABR18225.1; unknown [Picea sitchensis]}	{sp|Q05832|HSP11_OXYRB; 18.3 kDa class I heat shock protein OS=Oxybasis rubra GN=HSP18 PE=2 SV=1}	{At3g46230; KOG0710 Molecular chaperone (small heat-shock protein Hsp26/Hsp42) O Posttranslational modification, protein turnover, chaperones ;}	{NA}
i2_LQ_PC3Stem_c62176/f1p7/2260	{XP_015897485.1; PREDICTED: probable mediator of RNA polymerase II transcription subunit 37e [Ziziphus jujuba]}	{sp|P27322|HSP72_SOLLC; Heat shock cognate 70 kDa protein 2 OS=Solanum lycopersicum GN=HSC-2 PE=2 SV=1}	{At5g02500; KOG0101 Molecular chaperones HSP70/HSC70, HSP70 superfamily O Posttranslational modification, protein turnover, chaperones ;}	{PF06723:MreB/Mbl protein PF01968:Hydantoinase/oxoprolinase PF02782:FGGY family of carbohydrate kinases, C-terminal domain}
i2_LQ_PC3Stem_c62240/f1p1/2299	{AAR17079.1; heat shock protein 70-2 [Nicotiana tabacum]}	{sp|Q96W30|HSP72_PARBA; Heat shock 70 kDa protein 2 OS=Paracoccidioides lutzii (strain ATCC MYA-826 / Pb01) GN=HSP70-2 PE=2 SV=2}	{SPCC1739.13; KOG0101 Molecular chaperones HSP70/HSC70, HSP70 superfamily O Posttranslational modification, protein turnover, chaperones ;}	{PF06723:MreB/Mbl protein PF02782:FGGY family of carbohydrate kinases, C-terminal domain PF01968:Hydantoinase/oxoprolinase}
i2_LQ_PC3Stem_c6425/f1p12/2845	{KJB22185.1; hypothetical protein B456_004G034000 [Gossypium raimondii]}	{sp|Q0J4P2|HSP81_ORYSJ; Heat shock protein 81-1 OS=Oryza sativa subsp. japonica GN=HSP81-1 PE=3 SV=2}	{At5g52640; KOG0019 Molecular chaperone (HSP90 family) O Posttranslational modification, protein turnover, chaperones ;}	{PF00183:Hsp90 protein}
i2_LQ_PC3Stem_c68119/f1p0/2012	{JAT57489.1; Heat shock protein 12B [Anthurium amnicola]}	{sp|Q96MM6|HS12B_HUMAN; Heat shock 70 kDa protein 12B OS=Homo sapiens GN=HSPA12B PE=1 SV=2}	{Hs18677724; KOG0101 Molecular chaperones HSP70/HSC70, HSP70 superfamily O Posttranslational modification, protein turnover, chaperones ;}	{NA}
i2_LQ_PC3Stem_c6937/f1p23/2531	{XP_015897485.1; PREDICTED: probable mediator of RNA polymerase II transcription subunit 37e [Ziziphus jujuba]}	{sp|P27322|HSP72_SOLLC; Heat shock cognate 70 kDa protein 2 OS=Solanum lycopersicum GN=HSC-2 PE=2 SV=1}	{At5g02500; KOG0101 Molecular chaperones HSP70/HSC70, HSP70 superfamily O Posttranslational modification, protein turnover, chaperones ;}	{PF02782:FGGY family of carbohydrate kinases, C-terminal domain PF01968:Hydantoinase/oxoprolinase PF06723:MreB/Mbl protein}
i2_LQ_PC3Stem_c6940/f1p2/2556	{GAQ79452.1; Molecular chaperones HSP70 [Klebsormidium flaccidum]}	{sp|Q8K0U4|HS12A_MOUSE; Heat shock 70 kDa protein 12A OS=Mus musculus GN=Hspa12a PE=1 SV=1}	{Hs18576822; KOG0101 Molecular chaperones HSP70/HSC70, HSP70 superfamily O Posttranslational modification, protein turnover, chaperones ;}	{PF06723:MreB/Mbl protein}
i2_LQ_PC3Stem_c7082/f1p0/2241	{JAU48976.1; Heat shock cognate 70 kDa protein, partial [Noccaea caerulescens]}	{sp|Q05746|HSP70_PLACB; Heat shock 70 kDa protein OS=Plasmodium cynomolgi (strain Berok) PE=2 SV=1}	{CE09682; KOG0101 Molecular chaperones HSP70/HSC70, HSP70 superfamily O Posttranslational modification, protein turnover, chaperones ;}	{PF01968:Hydantoinase/oxoprolinase PF02782:FGGY family of carbohydrate kinases, C-terminal domain PF06723:MreB/Mbl protein}
i2_LQ_PC3Stem_c7331/f1p1/2672	{JAT54328.1; Heat shock pss1 [Anthurium amnicola]}	{sp|O74225|HSP88_NEUCR; Heat shock protein hsp88 OS=Neurospora crassa (strain ATCC 24698 / 74-OR23-1A / CBS 708.71 / DSM 1257 / FGSC 987) GN=hsp88 PE=1 SV=1}	{YPL106c; KOG0103 Molecular chaperones HSP105/HSP110/SSE1, HSP70 superfamily O Posttranslational modification, protein turnover, chaperones ;}	{NA}
i2_LQ_PC3Stem_c8386/f1p0/2534	{NA}	{sp|Q8K0U4|HS12A_MOUSE; Heat shock 70 kDa protein 12A OS=Mus musculus GN=Hspa12a PE=1 SV=1}	{NA}	{NA}
i2_LQ_PC3Stem_c8479/f1p4/2884	{OAE20350.1; hypothetical protein AXG93_209s1180 [Marchantia polymorpha subsp. polymorpha]}	{sp|Q9S7C0|HSP7O_ARATH; Heat shock 70 kDa protein 14 OS=Arabidopsis thaliana GN=HSP70-14 PE=2 SV=1}	{At1g79930; KOG0103 Molecular chaperones HSP105/HSP110/SSE1, HSP70 superfamily O Posttranslational modification, protein turnover, chaperones ;}	{NA}
i2_LQ_PC3Stem_c9072/f1p0/2537	{GAQ79452.1; Molecular chaperones HSP70 [Klebsormidium flaccidum]}	{sp|O43301|HS12A_HUMAN; Heat shock 70 kDa protein 12A OS=Homo sapiens GN=HSPA12A PE=1 SV=2}	{Hs18576822; KOG0101 Molecular chaperones HSP70/HSC70, HSP70 superfamily O Posttranslational modification, protein turnover, chaperones ;}	{PF06723:MreB/Mbl protein}
i2_LQ_PC3Stem_c9256/f2p4/2316	{AAR17079.1; heat shock protein 70-2 [Nicotiana tabacum]}	{sp|Q96W30|HSP72_PARBA; Heat shock 70 kDa protein 2 OS=Paracoccidioides lutzii (strain ATCC MYA-826 / Pb01) GN=HSP70-2 PE=2 SV=2}	{SPCC1739.13; KOG0101 Molecular chaperones HSP70/HSC70, HSP70 superfamily O Posttranslational modification, protein turnover, chaperones ;}	{PF02782:FGGY family of carbohydrate kinases, C-terminal domain PF01968:Hydantoinase/oxoprolinase PF06723:MreB/Mbl protein}
i2_LQ_PC3Stem_c9382/f1p3/2224	{JAT53012.1; Heat shock protein sks2, partial [Anthurium amnicola]}	{sp|G0SCU5|SSB1_CHATD; Ribosome-associated molecular chaperone SSB1 OS=Chaetomium thermophilum (strain DSM 1495 / CBS 144.50 / IMI 039719) GN=SSB1 PE=1 SV=2}	{YNL209w; KOG0101 Molecular chaperones HSP70/HSC70, HSP70 superfamily O Posttranslational modification, protein turnover, chaperones ;}	{PF02782:FGGY family of carbohydrate kinases, C-terminal domain PF06723:MreB/Mbl protein}
i2_LQ_PC3Stem_c9742/f1p3/2555	{XP_006845986.1; PREDICTED: heat shock 70 kDa protein 17 [Amborella trichopoda]}	{sp|F4JMJ1|HSP7R_ARATH; Heat shock 70 kDa protein 17 OS=Arabidopsis thaliana GN=HSP70-17 PE=2 SV=1}	{At4g16660; KOG0103 Molecular chaperones HSP105/HSP110/SSE1, HSP70 superfamily O Posttranslational modification, protein turnover, chaperones ;}	{NA}
i2_LQ_PC3Stem_c9920/f1p2/2412	{KNA17790.1; hypothetical protein SOVF_076870 [Spinacia oleracea]}	{sp|P40292|HSP90_ASPFU; Heat shock protein 90 OS=Neosartorya fumigata (strain ATCC MYA-4609 / Af293 / CBS 101355 / FGSC A1100) GN=hsp90 PE=1 SV=3}	{YMR186w; KOG0019 Molecular chaperone (HSP90 family) O Posttranslational modification, protein turnover, chaperones ;}	{PF00183:Hsp90 protein}
i3_HQ_PC3Stem_c1307/f6p0/4001	{XP_006845986.1; PREDICTED: heat shock 70 kDa protein 17 [Amborella trichopoda]}	{sp|F4JMJ1|HSP7R_ARATH; Heat shock 70 kDa protein 17 OS=Arabidopsis thaliana GN=HSP70-17 PE=2 SV=1}	{At4g16650_2; KOG0104 Molecular chaperones GRP170/SIL1, HSP70 superfamily O Posttranslational modification, protein turnover, chaperones ;}	{PF06723:MreB/Mbl protein}
i3_HQ_PC3Stem_c13433/f2p0/3062	{XP_005647349.1; heat shock 70 protein [Coccomyxa subellipsoidea C-169]}	{sp|Q01899|HSP7M_PHAVU; Heat shock 70 kDa protein, mitochondrial OS=Phaseolus vulgaris PE=2 SV=1}	{At5g09590; KOG0102 Molecular chaperones mortalin/PBP74/GRP75, HSP70 superfamily O Posttranslational modification, protein turnover, chaperones ;}	{PF02782:FGGY family of carbohydrate kinases, C-terminal domain PF01031:Dynamin central region PF06723:MreB/Mbl protein PF00010:Helix-loop-helix DNA-binding domain}
i3_HQ_PC3Stem_c15391/f2p4/3126	{CDP16532.1; unnamed protein product [Coffea canephora]}	{sp|P31540|HSP98_NEUCR; Heat shock protein hsp98 OS=Neurospora crassa (strain ATCC 24698 / 74-OR23-1A / CBS 708.71 / DSM 1257 / FGSC 987) GN=hsp98 PE=1 SV=2}	{SPBC16D10.08c; KOG1051 Chaperone HSP104 and related ATP-dependent Clp proteases O Posttranslational modification, protein turnover, chaperones ;}	{PF02861:Clp amino terminal domain, pathogenicity island component PF00005:ABC transporter PF03193:Protein of unknown function, DUF258 PF07726:ATPase family associated with various cellular activities (AAA) PF03266:NTPase PF00158:Sigma-54 interaction domain PF00448:SRP54-type protein, GTPase domain PF10473:Leucine-rich repeats of kinetochore protein Cenp-F/LEK1 PF07724:AAA domain (Cdc48 subfamily…
i3_HQ_PC3Stem_c16540/f2p0/3146	{XP_010915054.1; PREDICTED: heat shock 70 kDa protein 14-like [Elaeis guineensis]}	{sp|Q9S7C0|HSP7O_ARATH; Heat shock 70 kDa protein 14 OS=Arabidopsis thaliana GN=HSP70-14 PE=2 SV=1}	{At1g79930; KOG0103 Molecular chaperones HSP105/HSP110/SSE1, HSP70 superfamily O Posttranslational modification, protein turnover, chaperones ;}	{PF06723:MreB/Mbl protein PF02782:FGGY family of carbohydrate kinases, C-terminal domain}
i3_HQ_PC3Stem_c16587/f2p0/3229	{XP_020098644.1; chaperone protein ClpB1-like [Ananas comosus]}	{sp|P31540|HSP98_NEUCR; Heat shock protein hsp98 OS=Neurospora crassa (strain ATCC 24698 / 74-OR23-1A / CBS 708.71 / DSM 1257 / FGSC 987) GN=hsp98 PE=1 SV=2}	{SPBC16D10.08c; KOG1051 Chaperone HSP104 and related ATP-dependent Clp proteases O Posttranslational modification, protein turnover, chaperones ;}	{PF02861:Clp amino terminal domain, pathogenicity island component}
i3_HQ_PC3Stem_c2127/f4p4/3649	{BAK07857.1; predicted protein [Hordeum vulgare subsp. vulgare]}	{sp|P27322|HSP72_SOLLC; Heat shock cognate 70 kDa protein 2 OS=Solanum lycopersicum GN=HSC-2 PE=2 SV=1}	{At5g02500; KOG0101 Molecular chaperones HSP70/HSC70, HSP70 superfamily O Posttranslational modification, protein turnover, chaperones ;}	{PF02782:FGGY family of carbohydrate kinases, C-terminal domain PF01968:Hydantoinase/oxoprolinase PF06723:MreB/Mbl protein}
i3_HQ_PC3Stem_c2133/f2p0/3237	{KVE75731.1; Heat shock protein 70, conserved site-containing protein, partial [Cynara cardunculus var. scolymus]}	{sp|Q7ZUW2|HYOU1_DANRE; Hypoxia up-regulated protein 1 OS=Danio rerio GN=hyou1 PE=2 SV=1}	{SPAC1F5.06; KOG0104 Molecular chaperones GRP170/SIL1, HSP70 superfamily O Posttranslational modification, protein turnover, chaperones ;}	{PF02970:Tubulin binding cofactor A PF02782:FGGY family of carbohydrate kinases, C-terminal domain PF06723:MreB/Mbl protein PF07544:RNA polymerase II transcription mediator complex subunit 9}
i3_HQ_PC3Stem_c24853/f2p3/3120	{OAE20350.1; hypothetical protein AXG93_209s1180 [Marchantia polymorpha subsp. polymorpha]}	{sp|Q9S7C0|HSP7O_ARATH; Heat shock 70 kDa protein 14 OS=Arabidopsis thaliana GN=HSP70-14 PE=2 SV=1}	{At1g79930; KOG0103 Molecular chaperones HSP105/HSP110/SSE1, HSP70 superfamily O Posttranslational modification, protein turnover, chaperones ;}	{PF06723:MreB/Mbl protein}
i3_HQ_PC3Stem_c26517/f54p0/3212	{XP_010915054.1; PREDICTED: heat shock 70 kDa protein 14-like [Elaeis guineensis]}	{sp|Q9S7C0|HSP7O_ARATH; Heat shock 70 kDa protein 14 OS=Arabidopsis thaliana GN=HSP70-14 PE=2 SV=1}	{At1g79930; KOG0103 Molecular chaperones HSP105/HSP110/SSE1, HSP70 superfamily O Posttranslational modification, protein turnover, chaperones ;}	{PF02782:FGGY family of carbohydrate kinases, C-terminal domain PF06723:MreB/Mbl protein}
i3_HQ_PC3Stem_c26668/f8p0/3097	{OAE20350.1; hypothetical protein AXG93_209s1180 [Marchantia polymorpha subsp. polymorpha]}	{sp|Q9S7C0|HSP7O_ARATH; Heat shock 70 kDa protein 14 OS=Arabidopsis thaliana GN=HSP70-14 PE=2 SV=1}	{At1g79930; KOG0103 Molecular chaperones HSP105/HSP110/SSE1, HSP70 superfamily O Posttranslational modification, protein turnover, chaperones ;}	{PF06723:MreB/Mbl protein}
i3_LQ_PC3Stem_c11307/f1p7/3289	{XP_010915054.1; PREDICTED: heat shock 70 kDa protein 14-like [Elaeis guineensis]}	{sp|Q9S7C0|HSP7O_ARATH; Heat shock 70 kDa protein 14 OS=Arabidopsis thaliana GN=HSP70-14 PE=2 SV=1}	{At1g79930; KOG0103 Molecular chaperones HSP105/HSP110/SSE1, HSP70 superfamily O Posttranslational modification, protein turnover, chaperones ;}	{PF06723:MreB/Mbl protein PF02782:FGGY family of carbohydrate kinases, C-terminal domain}
i3_LQ_PC3Stem_c12493/f1p0/3226	{XP_010915054.1; PREDICTED: heat shock 70 kDa protein 14-like [Elaeis guineensis]}	{sp|Q9S7C0|HSP7O_ARATH; Heat shock 70 kDa protein 14 OS=Arabidopsis thaliana GN=HSP70-14 PE=2 SV=1}	{At1g79930; KOG0103 Molecular chaperones HSP105/HSP110/SSE1, HSP70 superfamily O Posttranslational modification, protein turnover, chaperones ;}	{PF02782:FGGY family of carbohydrate kinases, C-terminal domain PF06723:MreB/Mbl protein}
i3_LQ_PC3Stem_c12912/f1p0/3238	{XP_005646048.1; HSP70-domain-containing protein [Coccomyxa subellipsoidea C-169]}	{sp|F4JMJ1|HSP7R_ARATH; Heat shock 70 kDa protein 17 OS=Arabidopsis thaliana GN=HSP70-17 PE=2 SV=1}	{At4g16650_2; KOG0104 Molecular chaperones GRP170/SIL1, HSP70 superfamily O Posttranslational modification, protein turnover, chaperones ;}	{PF10152:Predicted coiled-coil domain-containing protein (DUF2360) PF02782:FGGY family of carbohydrate kinases, C-terminal domain PF06723:MreB/Mbl protein}
i3_LQ_PC3Stem_c14056/f1p0/3005	{XP_006290203.1; hypothetical protein CARUB_v10003889mg [Capsella rubella]}	{sp|P24629|HSP71_SOLLC; Heat shock cognate 70 kDa protein 1 OS=Solanum lycopersicum GN=HSC-I PE=2 SV=1}	{At3g12580; KOG0101 Molecular chaperones HSP70/HSC70, HSP70 superfamily O Posttranslational modification, protein turnover, chaperones ;}	{NA}
i3_LQ_PC3Stem_c14601/f1p0/3082	{XP_006484274.1; PREDICTED: heat shock protein 90-5, chloroplastic [Citrus sinensis]}	{sp|Q9SIF2|HS905_ARATH; Heat shock protein 90-5, chloroplastic OS=Arabidopsis thaliana GN=HSP90-5 PE=1 SV=1}	{At2g04030; KOG0019 Molecular chaperone (HSP90 family) O Posttranslational modification, protein turnover, chaperones ;}	{PF00183:Hsp90 protein}
i3_LQ_PC3Stem_c16887/f1p0/3361	{XP_008793460.1; PREDICTED: heat shock 70 kDa protein 14-like [Phoenix dactylifera]}	{sp|Q9S7C0|HSP7O_ARATH; Heat shock 70 kDa protein 14 OS=Arabidopsis thaliana GN=HSP70-14 PE=2 SV=1}	{At1g79930; KOG0103 Molecular chaperones HSP105/HSP110/SSE1, HSP70 superfamily O Posttranslational modification, protein turnover, chaperones ;}	{NA}
i3_LQ_PC3Stem_c17514/f1p3/3301	{XP_010915054.1; PREDICTED: heat shock 70 kDa protein 14-like [Elaeis guineensis]}	{sp|Q9S7C0|HSP7O_ARATH; Heat shock 70 kDa protein 14 OS=Arabidopsis thaliana GN=HSP70-14 PE=2 SV=1}	{At1g79930; KOG0103 Molecular chaperones HSP105/HSP110/SSE1, HSP70 superfamily O Posttranslational modification, protein turnover, chaperones ;}	{PF06723:MreB/Mbl protein PF02782:FGGY family of carbohydrate kinases, C-terminal domain}
i3_LQ_PC3Stem_c17816/f1p0/3145	{XP_016169721.1; PREDICTED: heat shock 70 kDa protein 14-like [Arachis ipaensis]}	{sp|Q9S7C0|HSP7O_ARATH; Heat shock 70 kDa protein 14 OS=Arabidopsis thaliana GN=HSP70-14 PE=2 SV=1}	{At1g79930; KOG0103 Molecular chaperones HSP105/HSP110/SSE1, HSP70 superfamily O Posttranslational modification, protein turnover, chaperones ;}	{PF02782:FGGY family of carbohydrate kinases, C-terminal domain PF06723:MreB/Mbl protein}
i3_LQ_PC3Stem_c18742/f1p0/3194	{XP_012073334.1; PREDICTED: heat shock 70 kDa protein 15-like [Jatropha curcas]}	{sp|Q9S7C0|HSP7O_ARATH; Heat shock 70 kDa protein 14 OS=Arabidopsis thaliana GN=HSP70-14 PE=2 SV=1}	{At1g79930; KOG0103 Molecular chaperones HSP105/HSP110/SSE1, HSP70 superfamily O Posttranslational modification, protein turnover, chaperones ;}	{PF02782:FGGY family of carbohydrate kinases, C-terminal domain PF06723:MreB/Mbl protein}
i3_LQ_PC3Stem_c19147/f1p0/3450	{OMO91273.1; Heat shock protein 70 family [Corchorus olitorius]}	{sp|P27322|HSP72_SOLLC; Heat shock cognate 70 kDa protein 2 OS=Solanum lycopersicum GN=HSC-2 PE=2 SV=1}	{At3g12580; KOG0101 Molecular chaperones HSP70/HSC70, HSP70 superfamily O Posttranslational modification, protein turnover, chaperones ;}	{PF01968:Hydantoinase/oxoprolinase PF06723:MreB/Mbl protein}
i3_LQ_PC3Stem_c19192/f1p4/3214	{KNA17790.1; hypothetical protein SOVF_076870 [Spinacia oleracea]}	{sp|P36181|HSP80_SOLLC; Heat shock cognate protein 80 OS=Solanum lycopersicum GN=HSC80 PE=2 SV=1}	{At5g56010; KOG0019 Molecular chaperone (HSP90 family) O Posttranslational modification, protein turnover, chaperones ;}	{PF13897:Golgi-dynamics membrane-trafficking PF00183:Hsp90 protein}
i3_LQ_PC3Stem_c19516/f1p0/3143	{CDP16532.1; unnamed protein product [Coffea canephora]}	{sp|P31540|HSP98_NEUCR; Heat shock protein hsp98 OS=Neurospora crassa (strain ATCC 24698 / 74-OR23-1A / CBS 708.71 / DSM 1257 / FGSC 987) GN=hsp98 PE=1 SV=2}	{SPBC16D10.08c; KOG1051 Chaperone HSP104 and related ATP-dependent Clp proteases O Posttranslational modification, protein turnover, chaperones ;}	{PF06414:Zeta toxin PF00437:Type II/IV secretion system protein PF01695:IstB-like ATP binding protein PF08477:Ras of Complex, Roc, domain of DAPkinase PF07728:AAA domain (dynein-related subfamily) PF04546:Sigma-70, non-essential region PF00004:ATPase family associated with various cellular activities (AAA) PF01496:V-type ATPase 116kDa subunit family PF04851:Type III restriction enzyme, res subuni…
i3_LQ_PC3Stem_c21207/f1p8/3166	{XP_012073334.1; PREDICTED: heat shock 70 kDa protein 15-like [Jatropha curcas]}	{sp|Q9S7C0|HSP7O_ARATH; Heat shock 70 kDa protein 14 OS=Arabidopsis thaliana GN=HSP70-14 PE=2 SV=1}	{At1g79930; KOG0103 Molecular chaperones HSP105/HSP110/SSE1, HSP70 superfamily O Posttranslational modification, protein turnover, chaperones ;}	{PF02782:FGGY family of carbohydrate kinases, C-terminal domain PF06723:MreB/Mbl protein}
i3_LQ_PC3Stem_c21277/f1p264/3141	{BAJ85675.1; predicted protein [Hordeum vulgare subsp. vulgare]}	{sp|Q6Z7B0|BIP1_ORYSJ; Heat shock 70 kDa protein BIP1 OS=Oryza sativa subsp. japonica GN=BIP1 PE=1 SV=1}	{At5g28540; KOG0100 Molecular chaperones GRP78/BiP/KAR2, HSP70 superfamily O Posttranslational modification, protein turnover, chaperones ;}	{PF01968:Hydantoinase/oxoprolinase PF02782:FGGY family of carbohydrate kinases, C-terminal domain PF06723:MreB/Mbl protein}
i3_LQ_PC3Stem_c21607/f1p4/3797	{XP_006845986.1; PREDICTED: heat shock 70 kDa protein 17 [Amborella trichopoda]}	{sp|F4JMJ1|HSP7R_ARATH; Heat shock 70 kDa protein 17 OS=Arabidopsis thaliana GN=HSP70-17 PE=2 SV=1}	{At4g16650_2; KOG0104 Molecular chaperones GRP170/SIL1, HSP70 superfamily O Posttranslational modification, protein turnover, chaperones ;}	{PF06723:MreB/Mbl protein}
i3_LQ_PC3Stem_c22821/f1p2/3756	{XP_010932133.1; PREDICTED: heat shock 70 kDa protein, mitochondrial [Elaeis guineensis]}	{sp|Q01899|HSP7M_PHAVU; Heat shock 70 kDa protein, mitochondrial OS=Phaseolus vulgaris PE=2 SV=1}	{At5g09590; KOG0102 Molecular chaperones mortalin/PBP74/GRP75, HSP70 superfamily O Posttranslational modification, protein turnover, chaperones ;}	{PF00430:ATP synthase B/B' CF(0) PF11744:Aluminium activated malate transporter PF10389:Bacteriophage coat protein B PF06723:MreB/Mbl protein PF01031:Dynamin central region PF02782:FGGY family of carbohydrate kinases, C-terminal domain}
i3_LQ_PC3Stem_c22975/f1p0/3327	{XP_005646048.1; HSP70-domain-containing protein [Coccomyxa subellipsoidea C-169]}	{sp|F4JMJ1|HSP7R_ARATH; Heat shock 70 kDa protein 17 OS=Arabidopsis thaliana GN=HSP70-17 PE=2 SV=1}	{At4g16650_2; KOG0104 Molecular chaperones GRP170/SIL1, HSP70 superfamily O Posttranslational modification, protein turnover, chaperones ;}	{NA}
i3_LQ_PC3Stem_c23008/f1p0/3835	{JAT53012.1; Heat shock protein sks2, partial [Anthurium amnicola]}	{sp|G0SCU5|SSB1_CHATD; Ribosome-associated molecular chaperone SSB1 OS=Chaetomium thermophilum (strain DSM 1495 / CBS 144.50 / IMI 039719) GN=SSB1 PE=1 SV=2}	{YNL209w; KOG0101 Molecular chaperones HSP70/HSC70, HSP70 superfamily O Posttranslational modification, protein turnover, chaperones ;}	{PF06723:MreB/Mbl protein PF02782:FGGY family of carbohydrate kinases, C-terminal domain}
i3_LQ_PC3Stem_c23246/f1p0/3287	{XP_001690543.1; ER-located HSP110/SSE-like protein [Chlamydomonas reinhardtii]}	{sp|Q10061|LHS1_SCHPO; Heat shock protein 70 homolog lhs1 OS=Schizosaccharomyces pombe (strain 972 / ATCC 24843) GN=SPAC1F5.06 PE=3 SV=1}	{SPAC1F5.06; KOG0104 Molecular chaperones GRP170/SIL1, HSP70 superfamily O Posttranslational modification, protein turnover, chaperones ;}	{NA}
i3_LQ_PC3Stem_c23835/f1p0/3527	{XP_005643869.1; heat shock protein Hsp90 [Coccomyxa subellipsoidea C-169]}	{sp|F4JFN3|HS906_ARATH; Heat shock protein 90-6, mitochondrial OS=Arabidopsis thaliana GN=HSP90-6 PE=2 SV=1}	{At3g07770; KOG0019 Molecular chaperone (HSP90 family) O Posttranslational modification, protein turnover, chaperones ;}	{PF00183:Hsp90 protein}
i3_LQ_PC3Stem_c25442/f1p0/3023	{XP_012073334.1; PREDICTED: heat shock 70 kDa protein 15-like [Jatropha curcas]}	{sp|Q9S7C0|HSP7O_ARATH; Heat shock 70 kDa protein 14 OS=Arabidopsis thaliana GN=HSP70-14 PE=2 SV=1}	{At1g79930; KOG0103 Molecular chaperones HSP105/HSP110/SSE1, HSP70 superfamily O Posttranslational modification, protein turnover, chaperones ;}	{PF02782:FGGY family of carbohydrate kinases, C-terminal domain PF06723:MreB/Mbl protein}
i3_LQ_PC3Stem_c25446/f1p0/3056	{KVE75731.1; Heat shock protein 70, conserved site-containing protein, partial [Cynara cardunculus var. scolymus]}	{sp|Q7ZUW2|HYOU1_DANRE; Hypoxia up-regulated protein 1 OS=Danio rerio GN=hyou1 PE=2 SV=1}	{CE03659; KOG0104 Molecular chaperones GRP170/SIL1, HSP70 superfamily O Posttranslational modification, protein turnover, chaperones ;}	{PF06723:MreB/Mbl protein PF14860:DrrA phosphatidylinositol 4-phosphate binding domain PF02782:FGGY family of carbohydrate kinases, C-terminal domain PF02163:Peptidase family M50}
i3_LQ_PC3Stem_c25800/f1p0/3053	{KNA13045.1; hypothetical protein SOVF_120460 [Spinacia oleracea]}	{sp|P31540|HSP98_NEUCR; Heat shock protein hsp98 OS=Neurospora crassa (strain ATCC 24698 / 74-OR23-1A / CBS 708.71 / DSM 1257 / FGSC 987) GN=hsp98 PE=1 SV=2}	{SPBC16D10.08c; KOG1051 Chaperone HSP104 and related ATP-dependent Clp proteases O Posttranslational modification, protein turnover, chaperones ;}	{PF00158:Sigma-54 interaction domain PF03266:NTPase PF07726:ATPase family associated with various cellular activities (AAA) PF03193:Protein of unknown function, DUF258 PF02861:Clp amino terminal domain, pathogenicity island component PF00005:ABC transporter PF07724:AAA domain (Cdc48 subfamily) PF00910:RNA helicase PF00448:SRP54-type protein, GTPase domain PF04851:Type III restriction enzyme, res …
i3_LQ_PC3Stem_c26247/f1p4/3010	{XP_008810663.1; PREDICTED: chaperone protein ClpB1 [Phoenix dactylifera]}	{sp|P31540|HSP98_NEUCR; Heat shock protein hsp98 OS=Neurospora crassa (strain ATCC 24698 / 74-OR23-1A / CBS 708.71 / DSM 1257 / FGSC 987) GN=hsp98 PE=1 SV=2}	{SPBC16D10.08c; KOG1051 Chaperone HSP104 and related ATP-dependent Clp proteases O Posttranslational modification, protein turnover, chaperones ;}	{NA}
i3_LQ_PC3Stem_c2682/f1p0/3757	{XP_005646048.1; HSP70-domain-containing protein [Coccomyxa subellipsoidea C-169]}	{sp|F4JMJ1|HSP7R_ARATH; Heat shock 70 kDa protein 17 OS=Arabidopsis thaliana GN=HSP70-17 PE=2 SV=1}	{At4g16650_2; KOG0104 Molecular chaperones GRP170/SIL1, HSP70 superfamily O Posttranslational modification, protein turnover, chaperones ;}	{PF06723:MreB/Mbl protein}
i3_LQ_PC3Stem_c27688/f1p0/3073	{XP_012073334.1; PREDICTED: heat shock 70 kDa protein 15-like [Jatropha curcas]}	{sp|Q9S7C0|HSP7O_ARATH; Heat shock 70 kDa protein 14 OS=Arabidopsis thaliana GN=HSP70-14 PE=2 SV=1}	{At1g79930; KOG0103 Molecular chaperones HSP105/HSP110/SSE1, HSP70 superfamily O Posttranslational modification, protein turnover, chaperones ;}	{PF02782:FGGY family of carbohydrate kinases, C-terminal domain PF06723:MreB/Mbl protein}
i3_LQ_PC3Stem_c3001/f1p0/4099	{XP_019052090.1; PREDICTED: heat shock 70 kDa protein 17 [Nelumbo nucifera]}	{sp|F4JMJ1|HSP7R_ARATH; Heat shock 70 kDa protein 17 OS=Arabidopsis thaliana GN=HSP70-17 PE=2 SV=1}	{At4g16650_2; KOG0104 Molecular chaperones GRP170/SIL1, HSP70 superfamily O Posttranslational modification, protein turnover, chaperones ;}	{NA}
i3_LQ_PC3Stem_c3154/f1p1/3684	{AEK20869.1; heat shock protein 90-2 [Cryptocoryne ciliata]}	{sp|A2YWQ1|HSP81_ORYSI; Heat shock protein 81-1 OS=Oryza sativa subsp. indica GN=HSP81-1 PE=2 SV=1}	{At5g52640; KOG0019 Molecular chaperone (HSP90 family) O Posttranslational modification, protein turnover, chaperones ;}	{NA}
i3_LQ_PC3Stem_c4193/f1p0/3335	{XP_019052090.1; PREDICTED: heat shock 70 kDa protein 17 [Nelumbo nucifera]}	{sp|F4JMJ1|HSP7R_ARATH; Heat shock 70 kDa protein 17 OS=Arabidopsis thaliana GN=HSP70-17 PE=2 SV=1}	{At4g16650_2; KOG0104 Molecular chaperones GRP170/SIL1, HSP70 superfamily O Posttranslational modification, protein turnover, chaperones ;}	{PF06723:MreB/Mbl protein}
i3_LQ_PC3Stem_c4614/f1p2/3253	{ABR18415.1; unknown [Picea sitchensis]}	{sp|P09189|HSP7C_PETHY; Heat shock cognate 70 kDa protein OS=Petunia hybrida GN=HSP70 PE=2 SV=1}	{At5g02500; KOG0101 Molecular chaperones HSP70/HSC70, HSP70 superfamily O Posttranslational modification, protein turnover, chaperones ;}	{PF06723:MreB/Mbl protein PF02782:FGGY family of carbohydrate kinases, C-terminal domain PF01968:Hydantoinase/oxoprolinase}
i3_LQ_PC3Stem_c5678/f1p0/3232	{XP_010915054.1; PREDICTED: heat shock 70 kDa protein 14-like [Elaeis guineensis]}	{sp|Q9S7C0|HSP7O_ARATH; Heat shock 70 kDa protein 14 OS=Arabidopsis thaliana GN=HSP70-14 PE=2 SV=1}	{At1g79930; KOG0103 Molecular chaperones HSP105/HSP110/SSE1, HSP70 superfamily O Posttranslational modification, protein turnover, chaperones ;}	{PF02782:FGGY family of carbohydrate kinases, C-terminal domain PF06723:MreB/Mbl protein}
i3_LQ_PC3Stem_c6401/f1p0/3122	{XP_002270014.3; PREDICTED: heat shock protein 90-6, mitochondrial isoform X2 [Vitis vinifera]}	{sp|Q9SIF2|HS905_ARATH; Heat shock protein 90-5, chloroplastic OS=Arabidopsis thaliana GN=HSP90-5 PE=1 SV=1}	{At2g04030; KOG0019 Molecular chaperone (HSP90 family) O Posttranslational modification, protein turnover, chaperones ;}	{PF00183:Hsp90 protein}
i3_LQ_PC3Stem_c6858/f1p0/3068	{XP_002270014.3; PREDICTED: heat shock protein 90-6, mitochondrial isoform X2 [Vitis vinifera]}	{sp|Q9SIF2|HS905_ARATH; Heat shock protein 90-5, chloroplastic OS=Arabidopsis thaliana GN=HSP90-5 PE=1 SV=1}	{At2g04030; KOG0019 Molecular chaperone (HSP90 family) O Posttranslational modification, protein turnover, chaperones ;}	{PF00183:Hsp90 protein}
i3_LQ_PC3Stem_c7875/f1p0/3411	{XP_019194219.1; PREDICTED: heat shock 70 kDa protein 15 [Ipomoea nil]}	{sp|Q9S7C0|HSP7O_ARATH; Heat shock 70 kDa protein 14 OS=Arabidopsis thaliana GN=HSP70-14 PE=2 SV=1}	{At1g79930; KOG0103 Molecular chaperones HSP105/HSP110/SSE1, HSP70 superfamily O Posttranslational modification, protein turnover, chaperones ;}	{PF06723:MreB/Mbl protein PF02782:FGGY family of carbohydrate kinases, C-terminal domain}
i3_LQ_PC3Stem_c9746/f1p1/3549	{XP_007216991.1; hypothetical protein PRUPE_ppa002591mg [Prunus persica]}	{sp|P09189|HSP7C_PETHY; Heat shock cognate 70 kDa protein OS=Petunia hybrida GN=HSP70 PE=2 SV=1}	{At3g12580; KOG0101 Molecular chaperones HSP70/HSC70, HSP70 superfamily O Posttranslational modification, protein turnover, chaperones ;}	{PF06723:MreB/Mbl protein PF02782:FGGY family of carbohydrate kinases, C-terminal domain PF01968:Hydantoinase/oxoprolinase}
i4_LQ_PC3Stem_c1029/f1p1/4756	{KDO55360.1; hypothetical protein CISIN_1g038511mg [Citrus sinensis]}	{sp|P05456|HSP70_TRYCR; Heat shock 70 kDa protein OS=Trypanosoma cruzi GN=HSP70 PE=3 SV=1}	{At5g02500; KOG0101 Molecular chaperones HSP70/HSC70, HSP70 superfamily O Posttranslational modification, protein turnover, chaperones ;}	{PF01544:CorA-like Mg2+ transporter protein PF04612:Type II secretion system (T2SS), protein M}
i4_LQ_PC3Stem_c2493/f1p6/4153	{ABR18415.1; unknown [Picea sitchensis]}	{sp|P09189|HSP7C_PETHY; Heat shock cognate 70 kDa protein OS=Petunia hybrida GN=HSP70 PE=2 SV=1}	{At5g02500; KOG0101 Molecular chaperones HSP70/HSC70, HSP70 superfamily O Posttranslational modification, protein turnover, chaperones ;}	{PF01968:Hydantoinase/oxoprolinase PF02782:FGGY family of carbohydrate kinases, C-terminal domain PF06723:MreB/Mbl protein}
i4_LQ_PC3Stem_c2599/f1p1/4096	{XP_006845986.1; PREDICTED: heat shock 70 kDa protein 17 [Amborella trichopoda]}	{sp|F4JMJ1|HSP7R_ARATH; Heat shock 70 kDa protein 17 OS=Arabidopsis thaliana GN=HSP70-17 PE=2 SV=1}	{At4g16650_2; KOG0104 Molecular chaperones GRP170/SIL1, HSP70 superfamily O Posttranslational modification, protein turnover, chaperones ;}	{PF06723:MreB/Mbl protein}
i4_LQ_PC3Stem_c2856/f1p0/4108	{XP_007211088.1; hypothetical protein PRUPE_ppa002489mg [Prunus persica]}	{sp|Q6Z7B0|BIP1_ORYSJ; Heat shock 70 kDa protein BIP1 OS=Oryza sativa subsp. japonica GN=BIP1 PE=1 SV=1}	{At5g42020; KOG0100 Molecular chaperones GRP78/BiP/KAR2, HSP70 superfamily O Posttranslational modification, protein turnover, chaperones ;}	{PF01968:Hydantoinase/oxoprolinase PF10394:Histone acetyl transferase HAT1 N-terminus PF06723:MreB/Mbl protein}
i4_LQ_PC3Stem_c4241/f1p4/4316	{XP_019194219.1; PREDICTED: heat shock 70 kDa protein 15 [Ipomoea nil]}	{sp|Q9S7C0|HSP7O_ARATH; Heat shock 70 kDa protein 14 OS=Arabidopsis thaliana GN=HSP70-14 PE=2 SV=1}	{At1g79930; KOG0103 Molecular chaperones HSP105/HSP110/SSE1, HSP70 superfamily O Posttranslational modification, protein turnover, chaperones ;}	{PF06723:MreB/Mbl protein PF02782:FGGY family of carbohydrate kinases, C-terminal domain}
i5_LQ_PC3Stem_c1486/f1p0/5307	{XP_020114769.1; heat shock protein 90-5, chloroplastic-like [Ananas comosus]}	{sp|Q9SIF2|HS905_ARATH; Heat shock protein 90-5, chloroplastic OS=Arabidopsis thaliana GN=HSP90-5 PE=1 SV=1}	{At2g04030; KOG0019 Molecular chaperone (HSP90 family) O Posttranslational modification, protein turnover, chaperones ;}	{PF16367:RNA recognition motif PF00076:RNA recognition motif. (a.k.a. RRM, RBD, or RNP domain)}
i1_LQ_PC3Stem_c22552/f1p0/1972	{NA}	{sp|P38788|SSZ1_YEAST; Ribosome-associated complex subunit SSZ1 OS=Saccharomyces cerevisiae (strain ATCC 204508 / S288c) GN=SSZ1 PE=1 SV=2}	{YHR064c; KOG0101 Molecular chaperones HSP70/HSC70, HSP70 superfamily O Posttranslational modification, protein turnover, chaperones ;}	{NA}
i1_LQ_PC3Stem_c7540/f1p3/1969	{XP_007203127.1; hypothetical protein PRUPE_ppa024035mg, partial [Prunus persica]}	{sp|P38788|SSZ1_YEAST; Ribosome-associated complex subunit SSZ1 OS=Saccharomyces cerevisiae (strain ATCC 204508 / S288c) GN=SSZ1 PE=1 SV=2}	{YHR064c; KOG0101 Molecular chaperones HSP70/HSC70, HSP70 superfamily O Posttranslational modification, protein turnover, chaperones ;}	{PF06723:MreB/Mbl protein}
i2_HQ_PC3Stem_c3801/f2p15/2304	{XP_007216991.1; hypothetical protein PRUPE_ppa002591mg [Prunus persica]}	{sp|Q9LHA8|MD37C_ARATH; Probable mediator of RNA polymerase II transcription subunit 37c OS=Arabidopsis thaliana GN=MED37C PE=1 SV=1}	{At3g12580; KOG0101 Molecular chaperones HSP70/HSC70, HSP70 superfamily O Posttranslational modification, protein turnover, chaperones ;}	{PF06723:MreB/Mbl protein PF01968:Hydantoinase/oxoprolinase PF02782:FGGY family of carbohydrate kinases, C-terminal domain}
i2_HQ_PC3Stem_c65662/f19p15/2278	{XP_007216991.1; hypothetical protein PRUPE_ppa002591mg [Prunus persica]}	{sp|Q9LHA8|MD37C_ARATH; Probable mediator of RNA polymerase II transcription subunit 37c OS=Arabidopsis thaliana GN=MED37C PE=1 SV=1}	{At3g12580; KOG0101 Molecular chaperones HSP70/HSC70, HSP70 superfamily O Posttranslational modification, protein turnover, chaperones ;}	{PF01968:Hydantoinase/oxoprolinase PF02782:FGGY family of carbohydrate kinases, C-terminal domain PF06723:MreB/Mbl protein}
i2_HQ_PC3Stem_c65678/f27p10/2397	{ABR18415.1; unknown [Picea sitchensis]}	{sp|Q9LHA8|MD37C_ARATH; Probable mediator of RNA polymerase II transcription subunit 37c OS=Arabidopsis thaliana GN=MED37C PE=1 SV=1}	{At3g12580; KOG0101 Molecular chaperones HSP70/HSC70, HSP70 superfamily O Posttranslational modification, protein turnover, chaperones ;}	{PF06723:MreB/Mbl protein PF01968:Hydantoinase/oxoprolinase PF02782:FGGY family of carbohydrate kinases, C-terminal domain}
i2_HQ_PC3Stem_c65763/f187p15/2476	{ABR18415.1; unknown [Picea sitchensis]}	{sp|Q9LHA8|MD37C_ARATH; Probable mediator of RNA polymerase II transcription subunit 37c OS=Arabidopsis thaliana GN=MED37C PE=1 SV=1}	{At3g12580; KOG0101 Molecular chaperones HSP70/HSC70, HSP70 superfamily O Posttranslational modification, protein turnover, chaperones ;}	{PF02782:FGGY family of carbohydrate kinases, C-terminal domain PF01968:Hydantoinase/oxoprolinase PF06723:MreB/Mbl protein}
i2_LQ_PC3Stem_c10352/f1p29/2489	{ABR18415.1; unknown [Picea sitchensis]}	{sp|Q9LHA8|MD37C_ARATH; Probable mediator of RNA polymerase II transcription subunit 37c OS=Arabidopsis thaliana GN=MED37C PE=1 SV=1}	{At3g12580; KOG0101 Molecular chaperones HSP70/HSC70, HSP70 superfamily O Posttranslational modification, protein turnover, chaperones ;}	{PF01968:Hydantoinase/oxoprolinase PF02782:FGGY family of carbohydrate kinases, C-terminal domain PF06723:MreB/Mbl protein}
i2_LQ_PC3Stem_c18824/f1p38/2400	{ABR18415.1; unknown [Picea sitchensis]}	{sp|Q9LHA8|MD37C_ARATH; Probable mediator of RNA polymerase II transcription subunit 37c OS=Arabidopsis thaliana GN=MED37C PE=1 SV=1}	{At3g12580; KOG0101 Molecular chaperones HSP70/HSC70, HSP70 superfamily O Posttranslational modification, protein turnover, chaperones ;}	{PF02782:FGGY family of carbohydrate kinases, C-terminal domain PF01968:Hydantoinase/oxoprolinase PF06723:MreB/Mbl protein}
i2_LQ_PC3Stem_c22144/f1p0/2400	{GAU49026.1; hypothetical protein TSUD_87280 [Trifolium subterraneum]}	{sp|Q9LHA8|MD37C_ARATH; Probable mediator of RNA polymerase II transcription subunit 37c OS=Arabidopsis thaliana GN=MED37C PE=1 SV=1}	{At3g12580; KOG0101 Molecular chaperones HSP70/HSC70, HSP70 superfamily O Posttranslational modification, protein turnover, chaperones ;}	{PF02782:FGGY family of carbohydrate kinases, C-terminal domain}
i2_LQ_PC3Stem_c48472/f1p15/2303	{XP_007216991.1; hypothetical protein PRUPE_ppa002591mg [Prunus persica]}	{sp|Q9LHA8|MD37C_ARATH; Probable mediator of RNA polymerase II transcription subunit 37c OS=Arabidopsis thaliana GN=MED37C PE=1 SV=1}	{At3g12580; KOG0101 Molecular chaperones HSP70/HSC70, HSP70 superfamily O Posttranslational modification, protein turnover, chaperones ;}	{PF06723:MreB/Mbl protein PF01968:Hydantoinase/oxoprolinase PF02782:FGGY family of carbohydrate kinases, C-terminal domain}
i2_LQ_PC3Stem_c5693/f1p25/2376	{XP_007216991.1; hypothetical protein PRUPE_ppa002591mg [Prunus persica]}	{sp|Q9LHA8|MD37C_ARATH; Probable mediator of RNA polymerase II transcription subunit 37c OS=Arabidopsis thaliana GN=MED37C PE=1 SV=1}	{At3g12580; KOG0101 Molecular chaperones HSP70/HSC70, HSP70 superfamily O Posttranslational modification, protein turnover, chaperones ;}	{NA}
i2_LQ_PC3Stem_c9128/f1p23/2409	{ABR18415.1; unknown [Picea sitchensis]}	{sp|Q9LHA8|MD37C_ARATH; Probable mediator of RNA polymerase II transcription subunit 37c OS=Arabidopsis thaliana GN=MED37C PE=1 SV=1}	{At3g12580; KOG0101 Molecular chaperones HSP70/HSC70, HSP70 superfamily O Posttranslational modification, protein turnover, chaperones ;}	{PF13499:EF-hand domain pair PF05722:Ustilago B locus mating-type protein}
i4_HQ_PC3Stem_c506/f3p0/4823	{ABR18415.1; unknown [Picea sitchensis]}	{sp|Q9LHA8|MD37C_ARATH; Probable mediator of RNA polymerase II transcription subunit 37c OS=Arabidopsis thaliana GN=MED37C PE=1 SV=1}	{At3g12580; KOG0101 Molecular chaperones HSP70/HSC70, HSP70 superfamily O Posttranslational modification, protein turnover, chaperones ;}	{NA}
i2_LQ_PC3Stem_c25467/f1p1/2805	{XP_003063917.1; predicted protein [Micromonas pusilla CCMP1545]}	{sp|Q9STX5|ENPL_ARATH; Endoplasmin homolog OS=Arabidopsis thaliana GN=HSP90-7 PE=1 SV=1}	{At4g24190; KOG0020 Endoplasmic reticulum glucose-regulated protein (GRP94/endoplasmin), HSP90 family O Posttranslational modification, protein turnover, chaperones ;}	{PF00183:Hsp90 protein}
i2_LQ_PC3Stem_c37771/f1p0/2646	{XP_007512535.1; predicted protein [Bathycoccus prasinos]}	{sp|Q9STX5|ENPL_ARATH; Endoplasmin homolog OS=Arabidopsis thaliana GN=HSP90-7 PE=1 SV=1}	{At4g24190; KOG0020 Endoplasmic reticulum glucose-regulated protein (GRP94/endoplasmin), HSP90 family O Posttranslational modification, protein turnover, chaperones ;}	{PF00183:Hsp90 protein}
i2_HQ_PC3Stem_c13559/f2p1/2967	{XP_001770511.1; predicted protein [Physcomitrella patens]}	{sp|P36183|ENPL_HORVU; Endoplasmin homolog OS=Hordeum vulgare PE=2 SV=1}	{Hs4507677; KOG0020 Endoplasmic reticulum glucose-regulated protein (GRP94/endoplasmin), HSP90 family O Posttranslational modification, protein turnover, chaperones ;}	{PF00183:Hsp90 protein PF04194:Programmed cell death protein 2, C-terminal putative domain }
leaf
Gene_id	{nr}	{SwissProt}	{KOG}	{pfam}
i0_LQ_PC3Leaf_c5679/f1p0/322	{XP_017605242.1; PREDICTED: 15.4 kDa class V heat shock protein [Gossypium arboreum]}	{sp|O49710|HS154_ARATH; 15.4 kDa class V heat shock protein OS=Arabidopsis thaliana GN=HSP15.4 PE=2 SV=1}	{At4g21870; KOG0710 Molecular chaperone (small heat-shock protein Hsp26/Hsp42) O Posttranslational modification, protein turnover, chaperones ;}	{NA}
i10_LQ_PC3Leaf_c41/f1p0/10013	{OAE20350.1; hypothetical protein AXG93_209s1180 [Marchantia polymorpha subsp. polymorpha]}	{sp|Q9S7C0|HSP7O_ARATH; Heat shock 70 kDa protein 14 OS=Arabidopsis thaliana GN=HSP70-14 PE=2 SV=1}	{At1g79930; KOG0103 Molecular chaperones HSP105/HSP110/SSE1, HSP70 superfamily O Posttranslational modification, protein turnover, chaperones ;}	{PF06723:MreB/Mbl protein}
i1_HQ_PC3Leaf_c9579/f4p5/1891	{XP_019194219.1; PREDICTED: heat shock 70 kDa protein 15 [Ipomoea nil]}	{sp|Q9S7C0|HSP7O_ARATH; Heat shock 70 kDa protein 14 OS=Arabidopsis thaliana GN=HSP70-14 PE=2 SV=1}	{At1g79930; KOG0103 Molecular chaperones HSP105/HSP110/SSE1, HSP70 superfamily O Posttranslational modification, protein turnover, chaperones ;}	{PF06723:MreB/Mbl protein PF02782:FGGY family of carbohydrate kinases, C-terminal domain}
i1_LQ_PC3Leaf_c10586/f1p0/1843	{XP_008458892.1; PREDICTED: heat shock cognate 70 kDa protein [Cucumis melo]}	{sp|P09189|HSP7C_PETHY; Heat shock cognate 70 kDa protein OS=Petunia hybrida GN=HSP70 PE=2 SV=1}	{At3g12580; KOG0101 Molecular chaperones HSP70/HSC70, HSP70 superfamily O Posttranslational modification, protein turnover, chaperones ;}	{PF01968:Hydantoinase/oxoprolinase PF02782:FGGY family of carbohydrate kinases, C-terminal domain PF06723:MreB/Mbl protein}
i1_LQ_PC3Leaf_c19302/f1p1/1957	{KFK26865.1; hypothetical protein AALP_AA8G303900 [Arabis alpina]}	{sp|P36182|HSP82_TOBAC; Heat shock protein 82 (Fragment) OS=Nicotiana tabacum GN=HSP82 PE=2 SV=1}	{At5g52640; KOG0019 Molecular chaperone (HSP90 family) O Posttranslational modification, protein turnover, chaperones ;}	{PF00183:Hsp90 protein}
i1_LQ_PC3Leaf_c19506/f1p0/1835	{XP_019194219.1; PREDICTED: heat shock 70 kDa protein 15 [Ipomoea nil]}	{sp|Q9S7C0|HSP7O_ARATH; Heat shock 70 kDa protein 14 OS=Arabidopsis thaliana GN=HSP70-14 PE=2 SV=1}	{At1g79930; KOG0103 Molecular chaperones HSP105/HSP110/SSE1, HSP70 superfamily O Posttranslational modification, protein turnover, chaperones ;}	{NA}
i1_LQ_PC3Leaf_c22771/f1p0/1965	{JAT50665.1; Heat shock protein 60, mitochondrial [Anthurium amnicola]}	{sp|Q5B041|HSP60_EMENI; Heat shock protein 60 OS=Emericella nidulans (strain FGSC A4 / ATCC 38163 / CBS 112.46 / NRRL 194 / M139) GN=hsp60 PE=1 SV=1}	{YLR259c; KOG0356 Mitochondrial chaperonin, Cpn60/Hsp60p O Posttranslational modification, protein turnover, chaperones ;}	{NA}
i1_LQ_PC3Leaf_c28183/f1p0/1972	{XP_011628206.1; PREDICTED: heat shock protein 81-1 isoform X1 [Amborella trichopoda]}	{sp|P51818|HS903_ARATH; Heat shock protein 90-3 OS=Arabidopsis thaliana GN=HSP90-3 PE=1 SV=2}	{At5g56010; KOG0019 Molecular chaperone (HSP90 family) O Posttranslational modification, protein turnover, chaperones ;}	{PF00183:Hsp90 protein}
i1_LQ_PC3Leaf_c34499/f1p0/1941	{XP_005648312.1; hypothetical protein COCSUDRAFT_63291 [Coccomyxa subellipsoidea C-169]}	{sp|Q557E0|HS7C2_DICDI; Heat shock cognate 70 kDa protein 2 OS=Dictyostelium discoideum GN=hspE-1 PE=1 SV=1}	{7299717; KOG0101 Molecular chaperones HSP70/HSC70, HSP70 superfamily O Posttranslational modification, protein turnover, chaperones ;}	{NA}
i2_HQ_PC3Leaf_c17556/f2p1/2469	{KNA17790.1; hypothetical protein SOVF_076870 [Spinacia oleracea]}	{sp|P40292|HSP90_ASPFU; Heat shock protein 90 OS=Neosartorya fumigata (strain ATCC MYA-4609 / Af293 / CBS 101355 / FGSC A1100) GN=hsp90 PE=1 SV=3}	{YMR186w; KOG0019 Molecular chaperone (HSP90 family) O Posttranslational modification, protein turnover, chaperones ;}	{PF00183:Hsp90 protein}
i2_HQ_PC3Leaf_c17677/f3p8/2779	{XP_002263457.1; PREDICTED: heat shock 70 kDa protein, mitochondrial isoform X1 [Vitis vinifera]}	{sp|Q01899|HSP7M_PHAVU; Heat shock 70 kDa protein, mitochondrial OS=Phaseolus vulgaris PE=2 SV=1}	{At5g09590; KOG0102 Molecular chaperones mortalin/PBP74/GRP75, HSP70 superfamily O Posttranslational modification, protein turnover, chaperones ;}	{PF01031:Dynamin central region PF06723:MreB/Mbl protein PF02782:FGGY family of carbohydrate kinases, C-terminal domain}
i2_HQ_PC3Leaf_c20905/f3p3/2274	{AAR17079.1; heat shock protein 70-2 [Nicotiana tabacum]}	{sp|Q96W30|HSP72_PARBA; Heat shock 70 kDa protein 2 OS=Paracoccidioides lutzii (strain ATCC MYA-826 / Pb01) GN=HSP70-2 PE=2 SV=2}	{SPCC1739.13; KOG0101 Molecular chaperones HSP70/HSC70, HSP70 superfamily O Posttranslational modification, protein turnover, chaperones ;}	{PF02782:FGGY family of carbohydrate kinases, C-terminal domain PF06723:MreB/Mbl protein PF01968:Hydantoinase/oxoprolinase}
i2_HQ_PC3Leaf_c2200/f7p12/2518	{XP_007211088.1; hypothetical protein PRUPE_ppa002489mg [Prunus persica]}	{sp|Q6Z7B0|BIP1_ORYSJ; Heat shock 70 kDa protein BIP1 OS=Oryza sativa subsp. japonica GN=BIP1 PE=1 SV=1}	{At5g42020; KOG0100 Molecular chaperones GRP78/BiP/KAR2, HSP70 superfamily O Posttranslational modification, protein turnover, chaperones ;}	{PF01968:Hydantoinase/oxoprolinase PF10394:Histone acetyl transferase HAT1 N-terminus PF06723:MreB/Mbl protein PF02782:FGGY family of carbohydrate kinases, C-terminal domain}
i2_HQ_PC3Leaf_c23043/f3p2/2570	{XP_008791620.1; PREDICTED: heat shock 70 kDa protein, mitochondrial [Phoenix dactylifera]}	{sp|Q01899|HSP7M_PHAVU; Heat shock 70 kDa protein, mitochondrial OS=Phaseolus vulgaris PE=2 SV=1}	{At5g09590; KOG0102 Molecular chaperones mortalin/PBP74/GRP75, HSP70 superfamily O Posttranslational modification, protein turnover, chaperones ;}	{PF01031:Dynamin central region PF06723:MreB/Mbl protein PF02782:FGGY family of carbohydrate kinases, C-terminal domain}
i2_HQ_PC3Leaf_c23803/f3p2/2706	{CBI25731.3; unnamed protein product, partial [Vitis vinifera]}	{sp|P36182|HSP82_TOBAC; Heat shock protein 82 (Fragment) OS=Nicotiana tabacum GN=HSP82 PE=2 SV=1}	{At5g52640; KOG0019 Molecular chaperone (HSP90 family) O Posttranslational modification, protein turnover, chaperones ;}	{PF00183:Hsp90 protein}
i2_HQ_PC3Leaf_c3706/f2p4/2233	{AAR17079.1; heat shock protein 70-2 [Nicotiana tabacum]}	{sp|Q96W30|HSP72_PARBA; Heat shock 70 kDa protein 2 OS=Paracoccidioides lutzii (strain ATCC MYA-826 / Pb01) GN=HSP70-2 PE=2 SV=2}	{SPCC1739.13; KOG0101 Molecular chaperones HSP70/HSC70, HSP70 superfamily O Posttranslational modification, protein turnover, chaperones ;}	{PF02782:FGGY family of carbohydrate kinases, C-terminal domain}
i2_HQ_PC3Leaf_c43959/f36p11/2585	{KNA17790.1; hypothetical protein SOVF_076870 [Spinacia oleracea]}	{sp|P51818|HS903_ARATH; Heat shock protein 90-3 OS=Arabidopsis thaliana GN=HSP90-3 PE=1 SV=2}	{At5g56010; KOG0019 Molecular chaperone (HSP90 family) O Posttranslational modification, protein turnover, chaperones ;}	{PF00856:SET domain PF00183:Hsp90 protein PF13897:Golgi-dynamics membrane-trafficking}
i2_HQ_PC3Leaf_c44262/f2p3/2051	{OMO73990.1; Heat shock protein 70 family [Corchorus olitorius]}	{sp|P09189|HSP7C_PETHY; Heat shock cognate 70 kDa protein OS=Petunia hybrida GN=HSP70 PE=2 SV=1}	{At3g12580; KOG0101 Molecular chaperones HSP70/HSC70, HSP70 superfamily O Posttranslational modification, protein turnover, chaperones ;}	{PF01968:Hydantoinase/oxoprolinase PF06723:MreB/Mbl protein PF02782:FGGY family of carbohydrate kinases, C-terminal domain}
i2_HQ_PC3Leaf_c4706/f2p3/2481	{XP_010256011.1; PREDICTED: heat shock 70 kDa protein 8 [Nelumbo nucifera]}	{sp|Q9SKY8|HSP7H_ARATH; Heat shock 70 kDa protein 8 OS=Arabidopsis thaliana GN=HSP70-8 PE=1 SV=1}	{At2g32120; KOG0101 Molecular chaperones HSP70/HSC70, HSP70 superfamily O Posttranslational modification, protein turnover, chaperones ;}	{NA}
i2_HQ_PC3Leaf_c48172/f4p2/2733	{CBI25731.3; unnamed protein product, partial [Vitis vinifera]}	{sp|P36182|HSP82_TOBAC; Heat shock protein 82 (Fragment) OS=Nicotiana tabacum GN=HSP82 PE=2 SV=1}	{At5g52640; KOG0019 Molecular chaperone (HSP90 family) O Posttranslational modification, protein turnover, chaperones ;}	{PF00183:Hsp90 protein}
i2_HQ_PC3Leaf_c68320/f2p1/2401	{XP_002263457.1; PREDICTED: heat shock 70 kDa protein, mitochondrial isoform X1 [Vitis vinifera]}	{sp|Q01899|HSP7M_PHAVU; Heat shock 70 kDa protein, mitochondrial OS=Phaseolus vulgaris PE=2 SV=1}	{At5g09590; KOG0102 Molecular chaperones mortalin/PBP74/GRP75, HSP70 superfamily O Posttranslational modification, protein turnover, chaperones ;}	{PF02782:FGGY family of carbohydrate kinases, C-terminal domain PF06723:MreB/Mbl protein PF01031:Dynamin central region}
i2_HQ_PC3Leaf_c7668/f2p1/2660	{KNA17790.1; hypothetical protein SOVF_076870 [Spinacia oleracea]}	{sp|P55737|HS902_ARATH; Heat shock protein 90-2 OS=Arabidopsis thaliana GN=HSP90-2 PE=1 SV=1}	{At5g56030; KOG0019 Molecular chaperone (HSP90 family) O Posttranslational modification, protein turnover, chaperones ;}	{PF00183:Hsp90 protein}
i2_HQ_PC3Leaf_c95894/f2p16/2254	{XP_015897485.1; PREDICTED: probable mediator of RNA polymerase II transcription subunit 37e [Ziziphus jujuba]}	{sp|P27322|HSP72_SOLLC; Heat shock cognate 70 kDa protein 2 OS=Solanum lycopersicum GN=HSC-2 PE=2 SV=1}	{At5g02500; KOG0101 Molecular chaperones HSP70/HSC70, HSP70 superfamily O Posttranslational modification, protein turnover, chaperones ;}	{PF02782:FGGY family of carbohydrate kinases, C-terminal domain PF06723:MreB/Mbl protein PF01968:Hydantoinase/oxoprolinase}
i2_HQ_PC3Leaf_c96387/f5p6/2162	{XP_002270014.3; PREDICTED: heat shock protein 90-6, mitochondrial isoform X2 [Vitis vinifera]}	{sp|Q9SIF2|HS905_ARATH; Heat shock protein 90-5, chloroplastic OS=Arabidopsis thaliana GN=HSP90-5 PE=1 SV=1}	{At2g04030; KOG0019 Molecular chaperone (HSP90 family) O Posttranslational modification, protein turnover, chaperones ;}	{PF00183:Hsp90 protein}
i2_LQ_PC3Leaf_c10452/f1p5/2193	{XP_011048939.1; PREDICTED: heat shock protein 83 isoform X2 [Populus euphratica]}	{sp|F4JFN3|HS906_ARATH; Heat shock protein 90-6, mitochondrial OS=Arabidopsis thaliana GN=HSP90-6 PE=2 SV=1}	{At2g04030; KOG0019 Molecular chaperone (HSP90 family) O Posttranslational modification, protein turnover, chaperones ;}	{PF00183:Hsp90 protein}
i2_LQ_PC3Leaf_c10465/f1p16/2422	{XP_015897485.1; PREDICTED: probable mediator of RNA polymerase II transcription subunit 37e [Ziziphus jujuba]}	{sp|P27322|HSP72_SOLLC; Heat shock cognate 70 kDa protein 2 OS=Solanum lycopersicum GN=HSC-2 PE=2 SV=1}	{At5g02500; KOG0101 Molecular chaperones HSP70/HSC70, HSP70 superfamily O Posttranslational modification, protein turnover, chaperones ;}	{PF06723:MreB/Mbl protein PF02782:FGGY family of carbohydrate kinases, C-terminal domain PF01968:Hydantoinase/oxoprolinase}
i2_LQ_PC3Leaf_c11140/f1p3/2269	{AAR17079.1; heat shock protein 70-2 [Nicotiana tabacum]}	{sp|Q96W30|HSP72_PARBA; Heat shock 70 kDa protein 2 OS=Paracoccidioides lutzii (strain ATCC MYA-826 / Pb01) GN=HSP70-2 PE=2 SV=2}	{SPAC13G7.02c; KOG0101 Molecular chaperones HSP70/HSC70, HSP70 superfamily O Posttranslational modification, protein turnover, chaperones ;}	{PF06723:MreB/Mbl protein}
i2_LQ_PC3Leaf_c11783/f2p0/2949	{XP_005643869.1; heat shock protein Hsp90 [Coccomyxa subellipsoidea C-169]}	{sp|Q9SIF2|HS905_ARATH; Heat shock protein 90-5, chloroplastic OS=Arabidopsis thaliana GN=HSP90-5 PE=1 SV=1}	{At2g04030; KOG0019 Molecular chaperone (HSP90 family) O Posttranslational modification, protein turnover, chaperones ;}	{PF00183:Hsp90 protein}
i2_LQ_PC3Leaf_c13849/f1p3/2195	{XP_008458892.1; PREDICTED: heat shock cognate 70 kDa protein [Cucumis melo]}	{sp|P09189|HSP7C_PETHY; Heat shock cognate 70 kDa protein OS=Petunia hybrida GN=HSP70 PE=2 SV=1}	{At3g12580; KOG0101 Molecular chaperones HSP70/HSC70, HSP70 superfamily O Posttranslational modification, protein turnover, chaperones ;}	{PF06723:MreB/Mbl protein PF02782:FGGY family of carbohydrate kinases, C-terminal domain PF01968:Hydantoinase/oxoprolinase}
i2_LQ_PC3Leaf_c18949/f1p0/2414	{JAT48209.1; Heat shock protein Hsp88 [Anthurium amnicola]}	{sp|O74225|HSP88_NEUCR; Heat shock protein hsp88 OS=Neurospora crassa (strain ATCC 24698 / 74-OR23-1A / CBS 708.71 / DSM 1257 / FGSC 987) GN=hsp88 PE=1 SV=1}	{YPL106c; KOG0103 Molecular chaperones HSP105/HSP110/SSE1, HSP70 superfamily O Posttranslational modification, protein turnover, chaperones ;}	{PF06723:MreB/Mbl protein PF05680:ATP synthase E chain}
i2_LQ_PC3Leaf_c20158/f1p2/2270	{AAR17079.1; heat shock protein 70-2 [Nicotiana tabacum]}	{sp|O93866|HSP70_TRIRU; Heat shock 70 kDa protein OS=Trichophyton rubrum GN=HSP70 PE=2 SV=1}	{SPCC1739.13; KOG0101 Molecular chaperones HSP70/HSC70, HSP70 superfamily O Posttranslational modification, protein turnover, chaperones ;}	{PF06723:MreB/Mbl protein PF01968:Hydantoinase/oxoprolinase}
i2_LQ_PC3Leaf_c20847/f1p15/2268	{XP_015897485.1; PREDICTED: probable mediator of RNA polymerase II transcription subunit 37e [Ziziphus jujuba]}	{sp|P27322|HSP72_SOLLC; Heat shock cognate 70 kDa protein 2 OS=Solanum lycopersicum GN=HSC-2 PE=2 SV=1}	{At5g02500; KOG0101 Molecular chaperones HSP70/HSC70, HSP70 superfamily O Posttranslational modification, protein turnover, chaperones ;}	{PF06723:MreB/Mbl protein PF02782:FGGY family of carbohydrate kinases, C-terminal domain PF01968:Hydantoinase/oxoprolinase}
i2_LQ_PC3Leaf_c21721/f1p0/2386	{GAU23244.1; hypothetical protein TSUD_172730 [Trifolium subterraneum]}	{sp|P09189|HSP7C_PETHY; Heat shock cognate 70 kDa protein OS=Petunia hybrida GN=HSP70 PE=2 SV=1}	{At5g02500; KOG0101 Molecular chaperones HSP70/HSC70, HSP70 superfamily O Posttranslational modification, protein turnover, chaperones ;}	{PF06723:MreB/Mbl protein PF01968:Hydantoinase/oxoprolinase}
i2_LQ_PC3Leaf_c22230/f1p3/2182	{AAR17079.1; heat shock protein 70-2 [Nicotiana tabacum]}	{sp|O93866|HSP70_TRIRU; Heat shock 70 kDa protein OS=Trichophyton rubrum GN=HSP70 PE=2 SV=1}	{SPCC1739.13; KOG0101 Molecular chaperones HSP70/HSC70, HSP70 superfamily O Posttranslational modification, protein turnover, chaperones ;}	{PF06723:MreB/Mbl protein PF01968:Hydantoinase/oxoprolinase}
i2_LQ_PC3Leaf_c22245/f1p3/2538	{XP_010256011.1; PREDICTED: heat shock 70 kDa protein 8 [Nelumbo nucifera]}	{sp|Q9SKY8|HSP7H_ARATH; Heat shock 70 kDa protein 8 OS=Arabidopsis thaliana GN=HSP70-8 PE=1 SV=1}	{At2g32120; KOG0101 Molecular chaperones HSP70/HSC70, HSP70 superfamily O Posttranslational modification, protein turnover, chaperones ;}	{NA}
i2_LQ_PC3Leaf_c22256/f1p2/2624	{XP_008373227.1; PREDICTED: heat shock 70 kDa protein, mitochondrial [Malus domestica]}	{sp|Q01899|HSP7M_PHAVU; Heat shock 70 kDa protein, mitochondrial OS=Phaseolus vulgaris PE=2 SV=1}	{At5g09590; KOG0102 Molecular chaperones mortalin/PBP74/GRP75, HSP70 superfamily O Posttranslational modification, protein turnover, chaperones ;}	{PF02782:FGGY family of carbohydrate kinases, C-terminal domain PF03328:HpcH/HpaI aldolase/citrate lyase family PF06723:MreB/Mbl protein PF01031:Dynamin central region}
i2_LQ_PC3Leaf_c22418/f1p3/2676	{AAR17079.1; heat shock protein 70-2 [Nicotiana tabacum]}	{sp|O93866|HSP70_TRIRU; Heat shock 70 kDa protein OS=Trichophyton rubrum GN=HSP70 PE=2 SV=1}	{SPCC1739.13; KOG0101 Molecular chaperones HSP70/HSC70, HSP70 superfamily O Posttranslational modification, protein turnover, chaperones ;}	{PF01968:Hydantoinase/oxoprolinase PF06723:MreB/Mbl protein}
i2_LQ_PC3Leaf_c22855/f1p20/2569	{KJB22185.1; hypothetical protein B456_004G034000 [Gossypium raimondii]}	{sp|P36182|HSP82_TOBAC; Heat shock protein 82 (Fragment) OS=Nicotiana tabacum GN=HSP82 PE=2 SV=1}	{At5g52640; KOG0019 Molecular chaperone (HSP90 family) O Posttranslational modification, protein turnover, chaperones ;}	{PF00183:Hsp90 protein}
i2_LQ_PC3Leaf_c22894/f1p0/2660	{EMS50921.1; Endoplasmin [Triticum urartu]}	{sp|Q9SIF2|HS905_ARATH; Heat shock protein 90-5, chloroplastic OS=Arabidopsis thaliana GN=HSP90-5 PE=1 SV=1}	{At2g04030; KOG0019 Molecular chaperone (HSP90 family) O Posttranslational modification, protein turnover, chaperones ;}	{PF05405:Mitochondrial ATP synthase B chain precursor (ATP-synt_B)}
i2_LQ_PC3Leaf_c22932/f1p2/2891	{OAY48362.1; hypothetical protein MANES_06G152800 [Manihot esculenta]}	{sp|P36182|HSP82_TOBAC; Heat shock protein 82 (Fragment) OS=Nicotiana tabacum GN=HSP82 PE=2 SV=1}	{At5g52640; KOG0019 Molecular chaperone (HSP90 family) O Posttranslational modification, protein turnover, chaperones ;}	{PF00183:Hsp90 protein}
i2_LQ_PC3Leaf_c23913/f1p1/2736	{XP_005643450.1; heat shock protein 70 [Coccomyxa subellipsoidea C-169]}	{sp|Q9LHA8|MD37C_ARATH; Probable mediator of RNA polymerase II transcription subunit 37c OS=Arabidopsis thaliana GN=MED37C PE=1 SV=1}	{At3g12580; KOG0101 Molecular chaperones HSP70/HSC70, HSP70 superfamily O Posttranslational modification, protein turnover, chaperones ;}	{PF02782:FGGY family of carbohydrate kinases, C-terminal domain PF06723:MreB/Mbl protein PF01968:Hydantoinase/oxoprolinase}
i2_LQ_PC3Leaf_c24566/f1p0/2509	{JAT48209.1; Heat shock protein Hsp88 [Anthurium amnicola]}	{sp|O74225|HSP88_NEUCR; Heat shock protein hsp88 OS=Neurospora crassa (strain ATCC 24698 / 74-OR23-1A / CBS 708.71 / DSM 1257 / FGSC 987) GN=hsp88 PE=1 SV=1}	{SPAC110.04c; KOG0103 Molecular chaperones HSP105/HSP110/SSE1, HSP70 superfamily O Posttranslational modification, protein turnover, chaperones ;}	{PF06723:MreB/Mbl protein}
i2_LQ_PC3Leaf_c24861/f1p0/2365	{XP_017636717.1; PREDICTED: heat shock cognate 70 kDa protein-like [Gossypium arboreum]}	{sp|P09189|HSP7C_PETHY; Heat shock cognate 70 kDa protein OS=Petunia hybrida GN=HSP70 PE=2 SV=1}	{At3g09440; KOG0101 Molecular chaperones HSP70/HSC70, HSP70 superfamily O Posttranslational modification, protein turnover, chaperones ;}	{PF06723:MreB/Mbl protein PF02792:Mago nashi protein PF01968:Hydantoinase/oxoprolinase}
i2_LQ_PC3Leaf_c25183/f1p3/2223	{AAR17079.1; heat shock protein 70-2 [Nicotiana tabacum]}	{sp|Q96W30|HSP72_PARBA; Heat shock 70 kDa protein 2 OS=Paracoccidioides lutzii (strain ATCC MYA-826 / Pb01) GN=HSP70-2 PE=2 SV=2}	{SPCC1739.13; KOG0101 Molecular chaperones HSP70/HSC70, HSP70 superfamily O Posttranslational modification, protein turnover, chaperones ;}	{NA}
i2_LQ_PC3Leaf_c25187/f1p2/2176	{OAY48362.1; hypothetical protein MANES_06G152800 [Manihot esculenta]}	{sp|P36182|HSP82_TOBAC; Heat shock protein 82 (Fragment) OS=Nicotiana tabacum GN=HSP82 PE=2 SV=1}	{At5g52640; KOG0019 Molecular chaperone (HSP90 family) O Posttranslational modification, protein turnover, chaperones ;}	{PF06213:Cobalamin biosynthesis protein CobT PF00183:Hsp90 protein}
i2_LQ_PC3Leaf_c25360/f1p20/2483	{OMO91273.1; Heat shock protein 70 family [Corchorus olitorius]}	{sp|Q9LHA8|MD37C_ARATH; Probable mediator of RNA polymerase II transcription subunit 37c OS=Arabidopsis thaliana GN=MED37C PE=1 SV=1}	{At3g12580; KOG0101 Molecular chaperones HSP70/HSC70, HSP70 superfamily O Posttranslational modification, protein turnover, chaperones ;}	{PF06723:MreB/Mbl protein PF02782:FGGY family of carbohydrate kinases, C-terminal domain PF01968:Hydantoinase/oxoprolinase}
i2_LQ_PC3Leaf_c25416/f1p19/2739	{OMO91273.1; Heat shock protein 70 family [Corchorus olitorius]}	{sp|Q9LHA8|MD37C_ARATH; Probable mediator of RNA polymerase II transcription subunit 37c OS=Arabidopsis thaliana GN=MED37C PE=1 SV=1}	{At3g12580; KOG0101 Molecular chaperones HSP70/HSC70, HSP70 superfamily O Posttranslational modification, protein turnover, chaperones ;}	{PF01968:Hydantoinase/oxoprolinase PF06723:MreB/Mbl protein PF02782:FGGY family of carbohydrate kinases, C-terminal domain}
i2_LQ_PC3Leaf_c25746/f1p7/2744	{XP_002263457.1; PREDICTED: heat shock 70 kDa protein, mitochondrial isoform X1 [Vitis vinifera]}	{sp|Q01899|HSP7M_PHAVU; Heat shock 70 kDa protein, mitochondrial OS=Phaseolus vulgaris PE=2 SV=1}	{At5g09590; KOG0102 Molecular chaperones mortalin/PBP74/GRP75, HSP70 superfamily O Posttranslational modification, protein turnover, chaperones ;}	{PF01031:Dynamin central region PF02782:FGGY family of carbohydrate kinases, C-terminal domain PF06723:MreB/Mbl protein}
i2_LQ_PC3Leaf_c25752/f1p6/2679	{XP_012089020.1; PREDICTED: mediator of RNA polymerase II transcription subunit 37a [Jatropha curcas]}	{sp|Q53RJ5|BIP2_ORYSJ; Heat shock 70 kDa protein BIP2 OS=Oryza sativa subsp. japonica GN=BIP2 PE=2 SV=1}	{At5g28540; KOG0100 Molecular chaperones GRP78/BiP/KAR2, HSP70 superfamily O Posttranslational modification, protein turnover, chaperones ;}	{PF06723:MreB/Mbl protein PF02782:FGGY family of carbohydrate kinases, C-terminal domain PF01968:Hydantoinase/oxoprolinase}
i2_LQ_PC3Leaf_c25765/f1p0/2472	{BAK04853.1; predicted protein [Hordeum vulgare subsp. vulgare]}	{sp|Q5B0C0|HSP7M_EMENI; Heat shock 70 kDa protein OS=Emericella nidulans (strain FGSC A4 / ATCC 38163 / CBS 112.46 / NRRL 194 / M139) GN=AN6010 PE=1 SV=1}	{YJR045c; KOG0102 Molecular chaperones mortalin/PBP74/GRP75, HSP70 superfamily O Posttranslational modification, protein turnover, chaperones ;}	{PF16785:Small metal-binding protein PF02782:FGGY family of carbohydrate kinases, C-terminal domain PF06723:MreB/Mbl protein PF01496:V-type ATPase 116kDa subunit family PF04281:Mitochondrial import receptor subunit Tom22 }
i2_LQ_PC3Leaf_c2946/f1p3/2441	{XP_010256011.1; PREDICTED: heat shock 70 kDa protein 8 [Nelumbo nucifera]}	{sp|Q9SKY8|HSP7H_ARATH; Heat shock 70 kDa protein 8 OS=Arabidopsis thaliana GN=HSP70-8 PE=1 SV=1}	{At2g32120; KOG0101 Molecular chaperones HSP70/HSC70, HSP70 superfamily O Posttranslational modification, protein turnover, chaperones ;}	{NA}
i2_LQ_PC3Leaf_c2984/f1p7/2733	{OAE20350.1; hypothetical protein AXG93_209s1180 [Marchantia polymorpha subsp. polymorpha]}	{sp|Q9S7C0|HSP7O_ARATH; Heat shock 70 kDa protein 14 OS=Arabidopsis thaliana GN=HSP70-14 PE=2 SV=1}	{At1g79930; KOG0103 Molecular chaperones HSP105/HSP110/SSE1, HSP70 superfamily O Posttranslational modification, protein turnover, chaperones ;}	{PF06723:MreB/Mbl protein}
i2_LQ_PC3Leaf_c32016/f1p3/2288	{AAR17079.1; heat shock protein 70-2 [Nicotiana tabacum]}	{sp|O93866|HSP70_TRIRU; Heat shock 70 kDa protein OS=Trichophyton rubrum GN=HSP70 PE=2 SV=1}	{SPCC1739.13; KOG0101 Molecular chaperones HSP70/HSC70, HSP70 superfamily O Posttranslational modification, protein turnover, chaperones ;}	{PF02782:FGGY family of carbohydrate kinases, C-terminal domain}
i2_LQ_PC3Leaf_c32350/f1p3/2261	{XP_008458892.1; PREDICTED: heat shock cognate 70 kDa protein [Cucumis melo]}	{sp|P09189|HSP7C_PETHY; Heat shock cognate 70 kDa protein OS=Petunia hybrida GN=HSP70 PE=2 SV=1}	{At3g12580; KOG0101 Molecular chaperones HSP70/HSC70, HSP70 superfamily O Posttranslational modification, protein turnover, chaperones ;}	{PF06723:MreB/Mbl protein PF02782:FGGY family of carbohydrate kinases, C-terminal domain PF01968:Hydantoinase/oxoprolinase}
i2_LQ_PC3Leaf_c33934/f1p3/2270	{AAR17079.1; heat shock protein 70-2 [Nicotiana tabacum]}	{sp|Q96W30|HSP72_PARBA; Heat shock 70 kDa protein 2 OS=Paracoccidioides lutzii (strain ATCC MYA-826 / Pb01) GN=HSP70-2 PE=2 SV=2}	{SPCC1739.13; KOG0101 Molecular chaperones HSP70/HSC70, HSP70 superfamily O Posttranslational modification, protein turnover, chaperones ;}	{PF01968:Hydantoinase/oxoprolinase PF06723:MreB/Mbl protein PF02782:FGGY family of carbohydrate kinases, C-terminal domain}
i2_LQ_PC3Leaf_c3404/f1p17/2402	{XP_015897485.1; PREDICTED: probable mediator of RNA polymerase II transcription subunit 37e [Ziziphus jujuba]}	{sp|P27322|HSP72_SOLLC; Heat shock cognate 70 kDa protein 2 OS=Solanum lycopersicum GN=HSC-2 PE=2 SV=1}	{At5g02500; KOG0101 Molecular chaperones HSP70/HSC70, HSP70 superfamily O Posttranslational modification, protein turnover, chaperones ;}	{PF01968:Hydantoinase/oxoprolinase PF06723:MreB/Mbl protein PF02782:FGGY family of carbohydrate kinases, C-terminal domain}
i2_LQ_PC3Leaf_c35219/f1p0/2533	{XP_003058104.1; predicted protein [Micromonas pusilla CCMP1545]}	{sp|P55737|HS902_ARATH; Heat shock protein 90-2 OS=Arabidopsis thaliana GN=HSP90-2 PE=1 SV=1}	{At5g56030; KOG0019 Molecular chaperone (HSP90 family) O Posttranslational modification, protein turnover, chaperones ;}	{PF00183:Hsp90 protein}
i2_LQ_PC3Leaf_c35689/f1p26/2664	{ABR16685.1; unknown [Picea sitchensis]}	{sp|Q02028|HSP7S_PEA; Stromal 70 kDa heat shock-related protein, chloroplastic OS=Pisum sativum GN=HSP70 PE=2 SV=1}	{At4g24280; KOG0102 Molecular chaperones mortalin/PBP74/GRP75, HSP70 superfamily O Posttranslational modification, protein turnover, chaperones ;}	{PF01968:Hydantoinase/oxoprolinase PF06723:MreB/Mbl protein PF02782:FGGY family of carbohydrate kinases, C-terminal domain}
i2_LQ_PC3Leaf_c36209/f2p2/2713	{CBI25731.3; unnamed protein product, partial [Vitis vinifera]}	{sp|P36182|HSP82_TOBAC; Heat shock protein 82 (Fragment) OS=Nicotiana tabacum GN=HSP82 PE=2 SV=1}	{At5g52640; KOG0019 Molecular chaperone (HSP90 family) O Posttranslational modification, protein turnover, chaperones ;}	{PF00183:Hsp90 protein}
i2_LQ_PC3Leaf_c36287/f1p17/2454	{XP_015897485.1; PREDICTED: probable mediator of RNA polymerase II transcription subunit 37e [Ziziphus jujuba]}	{sp|P27322|HSP72_SOLLC; Heat shock cognate 70 kDa protein 2 OS=Solanum lycopersicum GN=HSC-2 PE=2 SV=1}	{At5g02500; KOG0101 Molecular chaperones HSP70/HSC70, HSP70 superfamily O Posttranslational modification, protein turnover, chaperones ;}	{PF01968:Hydantoinase/oxoprolinase PF02782:FGGY family of carbohydrate kinases, C-terminal domain PF06723:MreB/Mbl protein}
i2_LQ_PC3Leaf_c36527/f1p40/2693	{ABR18415.1; unknown [Picea sitchensis]}	{sp|P09189|HSP7C_PETHY; Heat shock cognate 70 kDa protein OS=Petunia hybrida GN=HSP70 PE=2 SV=1}	{At5g02500; KOG0101 Molecular chaperones HSP70/HSC70, HSP70 superfamily O Posttranslational modification, protein turnover, chaperones ;}	{PF02782:FGGY family of carbohydrate kinases, C-terminal domain PF06723:MreB/Mbl protein PF01968:Hydantoinase/oxoprolinase}
i2_LQ_PC3Leaf_c37387/f1p3/2231	{AAR17079.1; heat shock protein 70-2 [Nicotiana tabacum]}	{sp|O93866|HSP70_TRIRU; Heat shock 70 kDa protein OS=Trichophyton rubrum GN=HSP70 PE=2 SV=1}	{SPCC1739.13; KOG0101 Molecular chaperones HSP70/HSC70, HSP70 superfamily O Posttranslational modification, protein turnover, chaperones ;}	{PF01968:Hydantoinase/oxoprolinase PF06723:MreB/Mbl protein PF02782:FGGY family of carbohydrate kinases, C-terminal domain}
i2_LQ_PC3Leaf_c37558/f1p0/2378	{BAK04853.1; predicted protein [Hordeum vulgare subsp. vulgare]}	{sp|Q5B0C0|HSP7M_EMENI; Heat shock 70 kDa protein OS=Emericella nidulans (strain FGSC A4 / ATCC 38163 / CBS 112.46 / NRRL 194 / M139) GN=AN6010 PE=1 SV=1}	{SPAC664.11; KOG0102 Molecular chaperones mortalin/PBP74/GRP75, HSP70 superfamily O Posttranslational modification, protein turnover, chaperones ;}	{PF02782:FGGY family of carbohydrate kinases, C-terminal domain}
i2_LQ_PC3Leaf_c37621/f1p19/2460	{XP_020114769.1; heat shock protein 90-5, chloroplastic-like [Ananas comosus]}	{sp|Q9SIF2|HS905_ARATH; Heat shock protein 90-5, chloroplastic OS=Arabidopsis thaliana GN=HSP90-5 PE=1 SV=1}	{At2g04030; KOG0019 Molecular chaperone (HSP90 family) O Posttranslational modification, protein turnover, chaperones ;}	{PF00183:Hsp90 protein}
i2_LQ_PC3Leaf_c38369/f1p9/2763	{XP_019074610.1; PREDICTED: heat shock 70 kDa protein, mitochondrial isoform X2 [Vitis vinifera]}	{sp|Q01899|HSP7M_PHAVU; Heat shock 70 kDa protein, mitochondrial OS=Phaseolus vulgaris PE=2 SV=1}	{At5g09590; KOG0102 Molecular chaperones mortalin/PBP74/GRP75, HSP70 superfamily O Posttranslational modification, protein turnover, chaperones ;}	{PF02782:FGGY family of carbohydrate kinases, C-terminal domain PF06723:MreB/Mbl protein PF01031:Dynamin central region}
i2_LQ_PC3Leaf_c38780/f1p0/2466	{XP_005642775.1; heat shock protein 70E [Coccomyxa subellipsoidea C-169]}	{sp|O74225|HSP88_NEUCR; Heat shock protein hsp88 OS=Neurospora crassa (strain ATCC 24698 / 74-OR23-1A / CBS 708.71 / DSM 1257 / FGSC 987) GN=hsp88 PE=1 SV=1}	{YPL106c; KOG0103 Molecular chaperones HSP105/HSP110/SSE1, HSP70 superfamily O Posttranslational modification, protein turnover, chaperones ;}	{NA}
i2_LQ_PC3Leaf_c39467/f1p0/2227	{JAT53012.1; Heat shock protein sks2, partial [Anthurium amnicola]}	{sp|G0SCU5|SSB1_CHATD; Ribosome-associated molecular chaperone SSB1 OS=Chaetomium thermophilum (strain DSM 1495 / CBS 144.50 / IMI 039719) GN=SSB1 PE=1 SV=2}	{YNL209w; KOG0101 Molecular chaperones HSP70/HSC70, HSP70 superfamily O Posttranslational modification, protein turnover, chaperones ;}	{PF02782:FGGY family of carbohydrate kinases, C-terminal domain PF06723:MreB/Mbl protein}
i2_LQ_PC3Leaf_c39648/f1p3/2326	{XP_008458892.1; PREDICTED: heat shock cognate 70 kDa protein [Cucumis melo]}	{sp|P09189|HSP7C_PETHY; Heat shock cognate 70 kDa protein OS=Petunia hybrida GN=HSP70 PE=2 SV=1}	{At3g12580; KOG0101 Molecular chaperones HSP70/HSC70, HSP70 superfamily O Posttranslational modification, protein turnover, chaperones ;}	{PF01968:Hydantoinase/oxoprolinase PF06723:MreB/Mbl protein PF02782:FGGY family of carbohydrate kinases, C-terminal domain}
i2_LQ_PC3Leaf_c43454/f1p10/2091	{ALF00131.1; heat shock protein 70 [Chimonanthus praecox]}	{sp|P27322|HSP72_SOLLC; Heat shock cognate 70 kDa protein 2 OS=Solanum lycopersicum GN=HSC-2 PE=2 SV=1}	{At5g02500; KOG0101 Molecular chaperones HSP70/HSC70, HSP70 superfamily O Posttranslational modification, protein turnover, chaperones ;}	{PF02782:FGGY family of carbohydrate kinases, C-terminal domain}
i2_LQ_PC3Leaf_c48728/f1p1/2094	{ABR18225.1; unknown [Picea sitchensis]}	{sp|P19036|HSP17_ARATH; 17.4 kDa class I heat shock protein OS=Arabidopsis thaliana GN=HSP17.4A PE=1 SV=2}	{At3g46230; KOG0710 Molecular chaperone (small heat-shock protein Hsp26/Hsp42) O Posttranslational modification, protein turnover, chaperones ;}	{NA}
i2_LQ_PC3Leaf_c49370/f1p14/2950	{XP_006842242.1; PREDICTED: heat shock 70 kDa protein 14 [Amborella trichopoda]}	{sp|Q9S7C0|HSP7O_ARATH; Heat shock 70 kDa protein 14 OS=Arabidopsis thaliana GN=HSP70-14 PE=2 SV=1}	{At1g79930; KOG0103 Molecular chaperones HSP105/HSP110/SSE1, HSP70 superfamily O Posttranslational modification, protein turnover, chaperones ;}	{PF02782:FGGY family of carbohydrate kinases, C-terminal domain}
i2_LQ_PC3Leaf_c49417/f1p2/2942	{XP_005647349.1; heat shock 70 protein [Coccomyxa subellipsoidea C-169]}	{sp|Q01899|HSP7M_PHAVU; Heat shock 70 kDa protein, mitochondrial OS=Phaseolus vulgaris PE=2 SV=1}	{At5g09590; KOG0102 Molecular chaperones mortalin/PBP74/GRP75, HSP70 superfamily O Posttranslational modification, protein turnover, chaperones ;}	{PF06723:MreB/Mbl protein}
i2_LQ_PC3Leaf_c49435/f1p0/2591	{KNA17790.1; hypothetical protein SOVF_076870 [Spinacia oleracea]}	{sp|P55737|HS902_ARATH; Heat shock protein 90-2 OS=Arabidopsis thaliana GN=HSP90-2 PE=1 SV=1}	{At5g56030; KOG0019 Molecular chaperone (HSP90 family) O Posttranslational modification, protein turnover, chaperones ;}	{PF00183:Hsp90 protein PF00201:UDP-glucoronosyl and UDP-glucosyl transferase}
i2_LQ_PC3Leaf_c4995/f1p0/2247	{OMO73990.1; Heat shock protein 70 family [Corchorus olitorius]}	{sp|P09189|HSP7C_PETHY; Heat shock cognate 70 kDa protein OS=Petunia hybrida GN=HSP70 PE=2 SV=1}	{At3g12580; KOG0101 Molecular chaperones HSP70/HSC70, HSP70 superfamily O Posttranslational modification, protein turnover, chaperones ;}	{PF02782:FGGY family of carbohydrate kinases, C-terminal domain PF06723:MreB/Mbl protein}
i2_LQ_PC3Leaf_c51717/f1p1/2308	{OAY37010.1; hypothetical protein MANES_11G067600 [Manihot esculenta]}	{sp|Q9S9N1|HSP7E_ARATH; Heat shock 70 kDa protein 5 OS=Arabidopsis thaliana GN=HSP70-5 PE=2 SV=1}	{At1g16030; KOG0101 Molecular chaperones HSP70/HSC70, HSP70 superfamily O Posttranslational modification, protein turnover, chaperones ;}	{PF02782:FGGY family of carbohydrate kinases, C-terminal domain PF06723:MreB/Mbl protein PF01968:Hydantoinase/oxoprolinase}
i2_LQ_PC3Leaf_c51753/f1p2/2619	{XP_009380663.1; PREDICTED: heat shock cognate 70 kDa protein-like [Musa acuminata subsp. malaccensis]}	{sp|Q9LHA8|MD37C_ARATH; Probable mediator of RNA polymerase II transcription subunit 37c OS=Arabidopsis thaliana GN=MED37C PE=1 SV=1}	{At3g12580; KOG0101 Molecular chaperones HSP70/HSC70, HSP70 superfamily O Posttranslational modification, protein turnover, chaperones ;}	{PF02782:FGGY family of carbohydrate kinases, C-terminal domain PF06723:MreB/Mbl protein}
i2_LQ_PC3Leaf_c52838/f1p6/3037	{XP_002270014.3; PREDICTED: heat shock protein 90-6, mitochondrial isoform X2 [Vitis vinifera]}	{sp|Q9SIF2|HS905_ARATH; Heat shock protein 90-5, chloroplastic OS=Arabidopsis thaliana GN=HSP90-5 PE=1 SV=1}	{At2g04030; KOG0019 Molecular chaperone (HSP90 family) O Posttranslational modification, protein turnover, chaperones ;}	{PF00183:Hsp90 protein}
i2_LQ_PC3Leaf_c53120/f1p1/2701	{KZN04481.1; hypothetical protein DCAR_005318 [Daucus carota subsp. sativus]}	{sp|P27322|HSP72_SOLLC; Heat shock cognate 70 kDa protein 2 OS=Solanum lycopersicum GN=HSC-2 PE=2 SV=1}	{At3g12580; KOG0101 Molecular chaperones HSP70/HSC70, HSP70 superfamily O Posttranslational modification, protein turnover, chaperones ;}	{PF02782:FGGY family of carbohydrate kinases, C-terminal domain}
i2_LQ_PC3Leaf_c55053/f1p18/2578	{KJB22185.1; hypothetical protein B456_004G034000 [Gossypium raimondii]}	{sp|A2YWQ1|HSP81_ORYSI; Heat shock protein 81-1 OS=Oryza sativa subsp. indica GN=HSP81-1 PE=2 SV=1}	{At5g52640; KOG0019 Molecular chaperone (HSP90 family) O Posttranslational modification, protein turnover, chaperones ;}	{PF00183:Hsp90 protein}
i2_LQ_PC3Leaf_c55388/f1p2/2967	{CBI25731.3; unnamed protein product, partial [Vitis vinifera]}	{sp|P36182|HSP82_TOBAC; Heat shock protein 82 (Fragment) OS=Nicotiana tabacum GN=HSP82 PE=2 SV=1}	{At5g52640; KOG0019 Molecular chaperone (HSP90 family) O Posttranslational modification, protein turnover, chaperones ;}	{PF00183:Hsp90 protein}
i2_LQ_PC3Leaf_c55718/f1p0/2524	{BAK04853.1; predicted protein [Hordeum vulgare subsp. vulgare]}	{sp|Q5B0C0|HSP7M_EMENI; Heat shock 70 kDa protein OS=Emericella nidulans (strain FGSC A4 / ATCC 38163 / CBS 112.46 / NRRL 194 / M139) GN=AN6010 PE=1 SV=1}	{YJR045c; KOG0102 Molecular chaperones mortalin/PBP74/GRP75, HSP70 superfamily O Posttranslational modification, protein turnover, chaperones ;}	{PF02782:FGGY family of carbohydrate kinases, C-terminal domain PF06723:MreB/Mbl protein}
i2_LQ_PC3Leaf_c55864/f1p3/2269	{XP_010256011.1; PREDICTED: heat shock 70 kDa protein 8 [Nelumbo nucifera]}	{sp|Q9SKY8|HSP7H_ARATH; Heat shock 70 kDa protein 8 OS=Arabidopsis thaliana GN=HSP70-8 PE=1 SV=1}	{At2g32120; KOG0101 Molecular chaperones HSP70/HSC70, HSP70 superfamily O Posttranslational modification, protein turnover, chaperones ;}	{NA}
i2_LQ_PC3Leaf_c56287/f1p1/2484	{BAL45643.1; heat shock protein 90 [Ulva pertusa]}	{sp|P40292|HSP90_ASPFU; Heat shock protein 90 OS=Neosartorya fumigata (strain ATCC MYA-4609 / Af293 / CBS 101355 / FGSC A1100) GN=hsp90 PE=1 SV=3}	{YMR186w; KOG0019 Molecular chaperone (HSP90 family) O Posttranslational modification, protein turnover, chaperones ;}	{PF00183:Hsp90 protein}
i2_LQ_PC3Leaf_c59397/f1p2/2095	{AAR17079.1; heat shock protein 70-2 [Nicotiana tabacum]}	{sp|Q5B2V1|HSP70_EMENI; Heat shock 70 kDa protein OS=Emericella nidulans (strain FGSC A4 / ATCC 38163 / CBS 112.46 / NRRL 194 / M139) GN=hsp70 PE=1 SV=1}	{SPCC1739.13; KOG0101 Molecular chaperones HSP70/HSC70, HSP70 superfamily O Posttranslational modification, protein turnover, chaperones ;}	{PF02782:FGGY family of carbohydrate kinases, C-terminal domain PF06723:MreB/Mbl protein}
i2_LQ_PC3Leaf_c6191/f3p4/2331	{AAR17079.1; heat shock protein 70-2 [Nicotiana tabacum]}	{sp|Q96W30|HSP72_PARBA; Heat shock 70 kDa protein 2 OS=Paracoccidioides lutzii (strain ATCC MYA-826 / Pb01) GN=HSP70-2 PE=2 SV=2}	{SPAC13G7.02c; KOG0101 Molecular chaperones HSP70/HSC70, HSP70 superfamily O Posttranslational modification, protein turnover, chaperones ;}	{PF02782:FGGY family of carbohydrate kinases, C-terminal domain PF06723:MreB/Mbl protein}
i2_LQ_PC3Leaf_c65617/f1p2/2494	{XP_009380663.1; PREDICTED: heat shock cognate 70 kDa protein-like [Musa acuminata subsp. malaccensis]}	{sp|Q9LHA8|MD37C_ARATH; Probable mediator of RNA polymerase II transcription subunit 37c OS=Arabidopsis thaliana GN=MED37C PE=1 SV=1}	{At3g12580; KOG0101 Molecular chaperones HSP70/HSC70, HSP70 superfamily O Posttranslational modification, protein turnover, chaperones ;}	{PF06723:MreB/Mbl protein PF02782:FGGY family of carbohydrate kinases, C-terminal domain}
i2_LQ_PC3Leaf_c65900/f1p21/2701	{ABR16685.1; unknown [Picea sitchensis]}	{sp|Q02028|HSP7S_PEA; Stromal 70 kDa heat shock-related protein, chloroplastic OS=Pisum sativum GN=HSP70 PE=2 SV=1}	{At4g24280; KOG0102 Molecular chaperones mortalin/PBP74/GRP75, HSP70 superfamily O Posttranslational modification, protein turnover, chaperones ;}	{PF06723:MreB/Mbl protein PF02782:FGGY family of carbohydrate kinases, C-terminal domain PF01968:Hydantoinase/oxoprolinase}
i2_LQ_PC3Leaf_c66221/f1p2/2712	{XP_017641499.1; PREDICTED: heat shock 70 kDa protein-like [Gossypium arboreum]}	{sp|P09189|HSP7C_PETHY; Heat shock cognate 70 kDa protein OS=Petunia hybrida GN=HSP70 PE=2 SV=1}	{At3g12580; KOG0101 Molecular chaperones HSP70/HSC70, HSP70 superfamily O Posttranslational modification, protein turnover, chaperones ;}	{PF01968:Hydantoinase/oxoprolinase PF06723:MreB/Mbl protein PF16952:Glutamine synthetase N-terminal domain}
i2_LQ_PC3Leaf_c66777/f1p0/2461	{BAK04853.1; predicted protein [Hordeum vulgare subsp. vulgare]}	{sp|Q5B0C0|HSP7M_EMENI; Heat shock 70 kDa protein OS=Emericella nidulans (strain FGSC A4 / ATCC 38163 / CBS 112.46 / NRRL 194 / M139) GN=AN6010 PE=1 SV=1}	{YJR045c; KOG0102 Molecular chaperones mortalin/PBP74/GRP75, HSP70 superfamily O Posttranslational modification, protein turnover, chaperones ;}	{PF09339:IclR helix-turn-helix domain PF06723:MreB/Mbl protein}
i2_LQ_PC3Leaf_c67580/f1p0/2111	{JAT53012.1; Heat shock protein sks2, partial [Anthurium amnicola]}	{sp|G0SCU5|SSB1_CHATD; Ribosome-associated molecular chaperone SSB1 OS=Chaetomium thermophilum (strain DSM 1495 / CBS 144.50 / IMI 039719) GN=SSB1 PE=1 SV=2}	{YDL229w; KOG0101 Molecular chaperones HSP70/HSC70, HSP70 superfamily O Posttranslational modification, protein turnover, chaperones ;}	{PF06723:MreB/Mbl protein}
i2_LQ_PC3Leaf_c6902/f1p0/2629	{XP_005648953.1; heat shock protein 70 [Coccomyxa subellipsoidea C-169]}	{sp|Q02028|HSP7S_PEA; Stromal 70 kDa heat shock-related protein, chloroplastic OS=Pisum sativum GN=HSP70 PE=2 SV=1}	{At5g49910; KOG0102 Molecular chaperones mortalin/PBP74/GRP75, HSP70 superfamily O Posttranslational modification, protein turnover, chaperones ;}	{PF02782:FGGY family of carbohydrate kinases, C-terminal domain PF06723:MreB/Mbl protein}
i2_LQ_PC3Leaf_c69340/f1p13/2663	{XP_007142446.1; hypothetical protein PHAVU_008G281300g [Phaseolus vulgaris]}	{sp|P36181|HSP80_SOLLC; Heat shock cognate protein 80 OS=Solanum lycopersicum GN=HSC80 PE=2 SV=1}	{At5g56010; KOG0019 Molecular chaperone (HSP90 family) O Posttranslational modification, protein turnover, chaperones ;}	{NA}
i2_LQ_PC3Leaf_c69462/f1p0/2580	{XP_017636717.1; PREDICTED: heat shock cognate 70 kDa protein-like [Gossypium arboreum]}	{sp|P09189|HSP7C_PETHY; Heat shock cognate 70 kDa protein OS=Petunia hybrida GN=HSP70 PE=2 SV=1}	{At3g09440; KOG0101 Molecular chaperones HSP70/HSC70, HSP70 superfamily O Posttranslational modification, protein turnover, chaperones ;}	{PF01968:Hydantoinase/oxoprolinase PF02792:Mago nashi protein PF06723:MreB/Mbl protein}
i2_LQ_PC3Leaf_c70373/f1p6/2696	{OAE20350.1; hypothetical protein AXG93_209s1180 [Marchantia polymorpha subsp. polymorpha]}	{sp|Q9S7C0|HSP7O_ARATH; Heat shock 70 kDa protein 14 OS=Arabidopsis thaliana GN=HSP70-14 PE=2 SV=1}	{At1g79930; KOG0103 Molecular chaperones HSP105/HSP110/SSE1, HSP70 superfamily O Posttranslational modification, protein turnover, chaperones ;}	{NA}
i2_LQ_PC3Leaf_c70540/f1p3/2238	{XP_002283532.2; PREDICTED: heat shock cognate 70 kDa protein 2 [Vitis vinifera]}	{sp|Q00043|HSP70_AJECA; Heat shock 70 kDa protein OS=Ajellomyces capsulatus GN=HSP70 PE=3 SV=1}	{SPCC1739.13; KOG0101 Molecular chaperones HSP70/HSC70, HSP70 superfamily O Posttranslational modification, protein turnover, chaperones ;}	{NA}
i2_LQ_PC3Leaf_c70831/f1p3/2165	{XP_008458892.1; PREDICTED: heat shock cognate 70 kDa protein [Cucumis melo]}	{sp|P09189|HSP7C_PETHY; Heat shock cognate 70 kDa protein OS=Petunia hybrida GN=HSP70 PE=2 SV=1}	{At3g12580; KOG0101 Molecular chaperones HSP70/HSC70, HSP70 superfamily O Posttranslational modification, protein turnover, chaperones ;}	{PF06723:MreB/Mbl protein PF02782:FGGY family of carbohydrate kinases, C-terminal domain PF01968:Hydantoinase/oxoprolinase}
i2_LQ_PC3Leaf_c70983/f1p19/2524	{KJB22185.1; hypothetical protein B456_004G034000 [Gossypium raimondii]}	{sp|Q0J4P2|HSP81_ORYSJ; Heat shock protein 81-1 OS=Oryza sativa subsp. japonica GN=HSP81-1 PE=3 SV=2}	{At5g52640; KOG0019 Molecular chaperone (HSP90 family) O Posttranslational modification, protein turnover, chaperones ;}	{PF00183:Hsp90 protein}
i2_LQ_PC3Leaf_c7239/f1p0/2480	{BAK04853.1; predicted protein [Hordeum vulgare subsp. vulgare]}	{sp|Q5B0C0|HSP7M_EMENI; Heat shock 70 kDa protein OS=Emericella nidulans (strain FGSC A4 / ATCC 38163 / CBS 112.46 / NRRL 194 / M139) GN=AN6010 PE=1 SV=1}	{YJR045c; KOG0102 Molecular chaperones mortalin/PBP74/GRP75, HSP70 superfamily O Posttranslational modification, protein turnover, chaperones ;}	{PF06723:MreB/Mbl protein PF02782:FGGY family of carbohydrate kinases, C-terminal domain}
i2_LQ_PC3Leaf_c72539/f1p2/2870	{XP_020113858.1; heat shock cognate 70 kDa protein 2-like [Ananas comosus]}	{sp|P09189|HSP7C_PETHY; Heat shock cognate 70 kDa protein OS=Petunia hybrida GN=HSP70 PE=2 SV=1}	{At3g12580; KOG0101 Molecular chaperones HSP70/HSC70, HSP70 superfamily O Posttranslational modification, protein turnover, chaperones ;}	{NA}
i2_LQ_PC3Leaf_c72779/f1p2/2956	{XP_005647349.1; heat shock 70 protein [Coccomyxa subellipsoidea C-169]}	{sp|Q01899|HSP7M_PHAVU; Heat shock 70 kDa protein, mitochondrial OS=Phaseolus vulgaris PE=2 SV=1}	{At5g09590; KOG0102 Molecular chaperones mortalin/PBP74/GRP75, HSP70 superfamily O Posttranslational modification, protein turnover, chaperones ;}	{PF06723:MreB/Mbl protein}
i2_LQ_PC3Leaf_c73451/f1p16/2720	{ABR16685.1; unknown [Picea sitchensis]}	{sp|Q9STW6|HSP7F_ARATH; Heat shock 70 kDa protein 6, chloroplastic OS=Arabidopsis thaliana GN=HSP70-6 PE=1 SV=1}	{At4g24280; KOG0102 Molecular chaperones mortalin/PBP74/GRP75, HSP70 superfamily O Posttranslational modification, protein turnover, chaperones ;}	{PF02970:Tubulin binding cofactor A PF02782:FGGY family of carbohydrate kinases, C-terminal domain}
i2_LQ_PC3Leaf_c73858/f1p1/2979	{XP_005642775.1; heat shock protein 70E [Coccomyxa subellipsoidea C-169]}	{sp|Q9S7C0|HSP7O_ARATH; Heat shock 70 kDa protein 14 OS=Arabidopsis thaliana GN=HSP70-14 PE=2 SV=1}	{At1g79930; KOG0103 Molecular chaperones HSP105/HSP110/SSE1, HSP70 superfamily O Posttranslational modification, protein turnover, chaperones ;}	{NA}
i2_LQ_PC3Leaf_c77485/f1p0/2057	{XP_019158532.1; PREDICTED: heat shock 70 kDa protein-like [Ipomoea nil]}	{sp|P09189|HSP7C_PETHY; Heat shock cognate 70 kDa protein OS=Petunia hybrida GN=HSP70 PE=2 SV=1}	{At3g12580; KOG0101 Molecular chaperones HSP70/HSC70, HSP70 superfamily O Posttranslational modification, protein turnover, chaperones ;}	{NA}
i2_LQ_PC3Leaf_c7793/f1p3/2325	{AAR17079.1; heat shock protein 70-2 [Nicotiana tabacum]}	{sp|O93866|HSP70_TRIRU; Heat shock 70 kDa protein OS=Trichophyton rubrum GN=HSP70 PE=2 SV=1}	{SPAC13G7.02c; KOG0101 Molecular chaperones HSP70/HSC70, HSP70 superfamily O Posttranslational modification, protein turnover, chaperones ;}	{NA}
i2_LQ_PC3Leaf_c84423/f1p2/2686	{XP_019074610.1; PREDICTED: heat shock 70 kDa protein, mitochondrial isoform X2 [Vitis vinifera]}	{sp|Q01899|HSP7M_PHAVU; Heat shock 70 kDa protein, mitochondrial OS=Phaseolus vulgaris PE=2 SV=1}	{At5g09590; KOG0102 Molecular chaperones mortalin/PBP74/GRP75, HSP70 superfamily O Posttranslational modification, protein turnover, chaperones ;}	{PF01031:Dynamin central region PF06723:MreB/Mbl protein PF02782:FGGY family of carbohydrate kinases, C-terminal domain}
i2_LQ_PC3Leaf_c84605/f1p1/2480	{XP_002947115.1; hypothetical protein VOLCADRAFT_73112 [Volvox carteri f. nagariensis]}	{sp|P51819|HSP83_IPONI; Heat shock protein 83 OS=Ipomoea nil GN=HSP83A PE=2 SV=1}	{At5g56000; KOG0019 Molecular chaperone (HSP90 family) O Posttranslational modification, protein turnover, chaperones ;}	{PF03839:Translocation protein Sec62 PF05132:RNA polymerase III RPC4 PF06459:Ryanodine Receptor TM 4-6 PF03896:Translocon-associated protein (TRAP), alpha subunit PF01080:Presenilin PF08597:Translation initiation factor eIF3 subunit PF07267:Nucleopolyhedrovirus capsid protein P87 PF02724:CDC45-like protein PF00183:Hsp90 protein PF02535:ZIP Zinc transporter}
i2_LQ_PC3Leaf_c85000/f1p4/2276	{AAR17078.1; heat shock protein 70-1 [Nicotiana tabacum]}	{sp|Q96W30|HSP72_PARBA; Heat shock 70 kDa protein 2 OS=Paracoccidioides lutzii (strain ATCC MYA-826 / Pb01) GN=HSP70-2 PE=2 SV=2}	{SPCC1739.13; KOG0101 Molecular chaperones HSP70/HSC70, HSP70 superfamily O Posttranslational modification, protein turnover, chaperones ;}	{PF06723:MreB/Mbl protein PF02782:FGGY family of carbohydrate kinases, C-terminal domain PF01968:Hydantoinase/oxoprolinase}
i2_LQ_PC3Leaf_c85233/f1p33/3115	{ABR16685.1; unknown [Picea sitchensis]}	{sp|Q02028|HSP7S_PEA; Stromal 70 kDa heat shock-related protein, chloroplastic OS=Pisum sativum GN=HSP70 PE=2 SV=1}	{At4g24280; KOG0102 Molecular chaperones mortalin/PBP74/GRP75, HSP70 superfamily O Posttranslational modification, protein turnover, chaperones ;}	{PF01968:Hydantoinase/oxoprolinase PF02782:FGGY family of carbohydrate kinases, C-terminal domain PF06723:MreB/Mbl protein}
i2_LQ_PC3Leaf_c85474/f1p1/2328	{KNA17790.1; hypothetical protein SOVF_076870 [Spinacia oleracea]}	{sp|P36182|HSP82_TOBAC; Heat shock protein 82 (Fragment) OS=Nicotiana tabacum GN=HSP82 PE=2 SV=1}	{At5g56010; KOG0019 Molecular chaperone (HSP90 family) O Posttranslational modification, protein turnover, chaperones ;}	{PF04546:Sigma-70, non-essential region PF00183:Hsp90 protein PF06213:Cobalamin biosynthesis protein CobT PF00183:Hsp90 protein}
i2_LQ_PC3Leaf_c88220/f1p9/2700	{KNA17790.1; hypothetical protein SOVF_076870 [Spinacia oleracea]}	{sp|P51818|HS903_ARATH; Heat shock protein 90-3 OS=Arabidopsis thaliana GN=HSP90-3 PE=1 SV=2}	{At5g56010; KOG0019 Molecular chaperone (HSP90 family) O Posttranslational modification, protein turnover, chaperones ;}	{PF13897:Golgi-dynamics membrane-trafficking PF00183:Hsp90 protein PF00856:SET domain}
i2_LQ_PC3Leaf_c88517/f1p234/3085	{KZN08616.1; hypothetical protein DCAR_001146 [Daucus carota subsp. sativus]}	{sp|P27322|HSP72_SOLLC; Heat shock cognate 70 kDa protein 2 OS=Solanum lycopersicum GN=HSC-2 PE=2 SV=1}	{At5g02500; KOG0101 Molecular chaperones HSP70/HSC70, HSP70 superfamily O Posttranslational modification, protein turnover, chaperones ;}	{NA}
i2_LQ_PC3Leaf_c89154/f1p1/2447	{XP_019453198.1; PREDICTED: heat shock protein 83 isoform X2 [Lupinus angustifolius]}	{sp|P40292|HSP90_ASPFU; Heat shock protein 90 OS=Neosartorya fumigata (strain ATCC MYA-4609 / Af293 / CBS 101355 / FGSC A1100) GN=hsp90 PE=1 SV=3}	{YMR186w; KOG0019 Molecular chaperone (HSP90 family) O Posttranslational modification, protein turnover, chaperones ;}	{PF15550:Draxin PF02443:Circovirus capsid protein}
i2_LQ_PC3Leaf_c94697/f1p0/2015	{JAT53012.1; Heat shock protein sks2, partial [Anthurium amnicola]}	{sp|G0SCU5|SSB1_CHATD; Ribosome-associated molecular chaperone SSB1 OS=Chaetomium thermophilum (strain DSM 1495 / CBS 144.50 / IMI 039719) GN=SSB1 PE=1 SV=2}	{YNL209w; KOG0101 Molecular chaperones HSP70/HSC70, HSP70 superfamily O Posttranslational modification, protein turnover, chaperones ;}	{NA}
i2_LQ_PC3Leaf_c96080/f1p20/2568	{ABR16685.1; unknown [Picea sitchensis]}	{sp|Q02028|HSP7S_PEA; Stromal 70 kDa heat shock-related protein, chloroplastic OS=Pisum sativum GN=HSP70 PE=2 SV=1}	{At4g24280; KOG0102 Molecular chaperones mortalin/PBP74/GRP75, HSP70 superfamily O Posttranslational modification, protein turnover, chaperones ;}	{PF02782:FGGY family of carbohydrate kinases, C-terminal domain PF06723:MreB/Mbl protein PF01968:Hydantoinase/oxoprolinase}
i2_LQ_PC3Leaf_c97231/f1p25/2299	{ABR16685.1; unknown [Picea sitchensis]}	{sp|Q02028|HSP7S_PEA; Stromal 70 kDa heat shock-related protein, chloroplastic OS=Pisum sativum GN=HSP70 PE=2 SV=1}	{At4g24280; KOG0102 Molecular chaperones mortalin/PBP74/GRP75, HSP70 superfamily O Posttranslational modification, protein turnover, chaperones ;}	{PF06723:MreB/Mbl protein PF02782:FGGY family of carbohydrate kinases, C-terminal domain PF01968:Hydantoinase/oxoprolinase}
i2_LQ_PC3Leaf_c97306/f201p22/2979	{XP_020114769.1; heat shock protein 90-5, chloroplastic-like [Ananas comosus]}	{sp|Q9SIF2|HS905_ARATH; Heat shock protein 90-5, chloroplastic OS=Arabidopsis thaliana GN=HSP90-5 PE=1 SV=1}	{At2g04030; KOG0019 Molecular chaperone (HSP90 family) O Posttranslational modification, protein turnover, chaperones ;}	{PF00183:Hsp90 protein}
i2_LQ_PC3Leaf_c9953/f1p2/2866	{KDD77094.1; heat shock protein 70 Hsp70 [Helicosporidium sp. ATCC 50920]}	{sp|Q01899|HSP7M_PHAVU; Heat shock 70 kDa protein, mitochondrial OS=Phaseolus vulgaris PE=2 SV=1}	{At5g09590; KOG0102 Molecular chaperones mortalin/PBP74/GRP75, HSP70 superfamily O Posttranslational modification, protein turnover, chaperones ;}	{PF06723:MreB/Mbl protein}
i3_HQ_PC3Leaf_c18715/f32p3/3144	{XP_002270014.3; PREDICTED: heat shock protein 90-6, mitochondrial isoform X2 [Vitis vinifera]}	{sp|Q9SIF2|HS905_ARATH; Heat shock protein 90-5, chloroplastic OS=Arabidopsis thaliana GN=HSP90-5 PE=1 SV=1}	{At2g04030; KOG0019 Molecular chaperone (HSP90 family) O Posttranslational modification, protein turnover, chaperones ;}	{PF00183:Hsp90 protein}
i3_HQ_PC3Leaf_c4702/f3p2/3592	{BAK07857.1; predicted protein [Hordeum vulgare subsp. vulgare]}	{sp|P27322|HSP72_SOLLC; Heat shock cognate 70 kDa protein 2 OS=Solanum lycopersicum GN=HSC-2 PE=2 SV=1}	{At5g02500; KOG0101 Molecular chaperones HSP70/HSC70, HSP70 superfamily O Posttranslational modification, protein turnover, chaperones ;}	{PF01968:Hydantoinase/oxoprolinase PF06723:MreB/Mbl protein PF02782:FGGY family of carbohydrate kinases, C-terminal domain}
i3_HQ_PC3Leaf_c64857/f5p0/3097	{XP_002270014.3; PREDICTED: heat shock protein 90-6, mitochondrial isoform X2 [Vitis vinifera]}	{sp|Q9SIF2|HS905_ARATH; Heat shock protein 90-5, chloroplastic OS=Arabidopsis thaliana GN=HSP90-5 PE=1 SV=1}	{At2g04030; KOG0019 Molecular chaperone (HSP90 family) O Posttranslational modification, protein turnover, chaperones ;}	{PF00183:Hsp90 protein}
i3_HQ_PC3Leaf_c91815/f3p0/3160	{XP_010915054.1; PREDICTED: heat shock 70 kDa protein 14-like [Elaeis guineensis]}	{sp|Q9S7C0|HSP7O_ARATH; Heat shock 70 kDa protein 14 OS=Arabidopsis thaliana GN=HSP70-14 PE=2 SV=1}	{At1g79930; KOG0103 Molecular chaperones HSP105/HSP110/SSE1, HSP70 superfamily O Posttranslational modification, protein turnover, chaperones ;}	{PF02782:FGGY family of carbohydrate kinases, C-terminal domain PF06723:MreB/Mbl protein}
i3_HQ_PC3Leaf_c92186/f2p0/3041	{OAE20350.1; hypothetical protein AXG93_209s1180 [Marchantia polymorpha subsp. polymorpha]}	{sp|Q9S7C0|HSP7O_ARATH; Heat shock 70 kDa protein 14 OS=Arabidopsis thaliana GN=HSP70-14 PE=2 SV=1}	{At1g79930; KOG0103 Molecular chaperones HSP105/HSP110/SSE1, HSP70 superfamily O Posttranslational modification, protein turnover, chaperones ;}	{PF06723:MreB/Mbl protein}
i3_HQ_PC3Leaf_c92209/f10p0/3087	{OAE20350.1; hypothetical protein AXG93_209s1180 [Marchantia polymorpha subsp. polymorpha]}	{sp|Q9S7C0|HSP7O_ARATH; Heat shock 70 kDa protein 14 OS=Arabidopsis thaliana GN=HSP70-14 PE=2 SV=1}	{At1g79930; KOG0103 Molecular chaperones HSP105/HSP110/SSE1, HSP70 superfamily O Posttranslational modification, protein turnover, chaperones ;}	{PF06723:MreB/Mbl protein}
i3_HQ_PC3Leaf_c92382/f55p0/3261	{XP_010915054.1; PREDICTED: heat shock 70 kDa protein 14-like [Elaeis guineensis]}	{sp|Q9S7C0|HSP7O_ARATH; Heat shock 70 kDa protein 14 OS=Arabidopsis thaliana GN=HSP70-14 PE=2 SV=1}	{At1g79930; KOG0103 Molecular chaperones HSP105/HSP110/SSE1, HSP70 superfamily O Posttranslational modification, protein turnover, chaperones ;}	{PF02782:FGGY family of carbohydrate kinases, C-terminal domain PF06723:MreB/Mbl protein}
i3_LQ_PC3Leaf_c107310/f1p0/3012	{XP_002969533.1; hypothetical protein SELMODRAFT_170696 [Selaginella moellendorffii]}	{sp|P31540|HSP98_NEUCR; Heat shock protein hsp98 OS=Neurospora crassa (strain ATCC 24698 / 74-OR23-1A / CBS 708.71 / DSM 1257 / FGSC 987) GN=hsp98 PE=1 SV=2}	{SPBC16D10.08c; KOG1051 Chaperone HSP104 and related ATP-dependent Clp proteases O Posttranslational modification, protein turnover, chaperones ;}	{PF07726:ATPase family associated with various cellular activities (AAA) PF00910:RNA helicase PF07724:AAA domain (Cdc48 subfamily) PF13851:Growth-arrest specific micro-tubule binding PF01496:V-type ATPase 116kDa subunit family PF04851:Type III restriction enzyme, res subunit PF02367:Threonylcarbamoyl adenosine biosynthesis protein TsaE PF06414:Zeta toxin PF00437:Type II/IV secretion system protei…
i3_LQ_PC3Leaf_c108285/f1p0/3013	{XP_017258079.1; PREDICTED: heat shock cognate 70 kDa protein 2 [Daucus carota subsp. sativus]}	{sp|P27322|HSP72_SOLLC; Heat shock cognate 70 kDa protein 2 OS=Solanum lycopersicum GN=HSC-2 PE=2 SV=1}	{At5g02500; KOG0101 Molecular chaperones HSP70/HSC70, HSP70 superfamily O Posttranslational modification, protein turnover, chaperones ;}	{NA}
i3_LQ_PC3Leaf_c11278/f1p0/3515	{ABR16685.1; unknown [Picea sitchensis]}	{sp|Q02028|HSP7S_PEA; Stromal 70 kDa heat shock-related protein, chloroplastic OS=Pisum sativum GN=HSP70 PE=2 SV=1}	{At4g24280; KOG0102 Molecular chaperones mortalin/PBP74/GRP75, HSP70 superfamily O Posttranslational modification, protein turnover, chaperones ;}	{PF02782:FGGY family of carbohydrate kinases, C-terminal domain PF06723:MreB/Mbl protein}
i3_LQ_PC3Leaf_c12024/f1p0/3653	{BAF25370.1; Os09g0474300 [Oryza sativa Japonica Group]}	{sp|Q9SIF2|HS905_ARATH; Heat shock protein 90-5, chloroplastic OS=Arabidopsis thaliana GN=HSP90-5 PE=1 SV=1}	{At2g04030; KOG0019 Molecular chaperone (HSP90 family) O Posttranslational modification, protein turnover, chaperones ;}	{PF00183:Hsp90 protein}
i3_LQ_PC3Leaf_c18150/f1p2/3050	{XP_020114769.1; heat shock protein 90-5, chloroplastic-like [Ananas comosus]}	{sp|Q9SIF2|HS905_ARATH; Heat shock protein 90-5, chloroplastic OS=Arabidopsis thaliana GN=HSP90-5 PE=1 SV=1}	{At2g04030; KOG0019 Molecular chaperone (HSP90 family) O Posttranslational modification, protein turnover, chaperones ;}	{PF00183:Hsp90 protein}
i3_LQ_PC3Leaf_c23748/f1p0/3386	{ABR16685.1; unknown [Picea sitchensis]}	{sp|Q9STW6|HSP7F_ARATH; Heat shock 70 kDa protein 6, chloroplastic OS=Arabidopsis thaliana GN=HSP70-6 PE=1 SV=1}	{At4g24280; KOG0102 Molecular chaperones mortalin/PBP74/GRP75, HSP70 superfamily O Posttranslational modification, protein turnover, chaperones ;}	{NA}
i3_LQ_PC3Leaf_c24320/f1p0/3856	{XP_007211088.1; hypothetical protein PRUPE_ppa002489mg [Prunus persica]}	{sp|Q6Z7B0|BIP1_ORYSJ; Heat shock 70 kDa protein BIP1 OS=Oryza sativa subsp. japonica GN=BIP1 PE=1 SV=1}	{At5g28540; KOG0100 Molecular chaperones GRP78/BiP/KAR2, HSP70 superfamily O Posttranslational modification, protein turnover, chaperones ;}	{PF10394:Histone acetyl transferase HAT1 N-terminus PF06723:MreB/Mbl protein PF02782:FGGY family of carbohydrate kinases, C-terminal domain PF01968:Hydantoinase/oxoprolinase}
i3_LQ_PC3Leaf_c26986/f1p0/3112	{XP_011080863.1; PREDICTED: heat shock 70 kDa protein 14-like [Sesamum indicum]}	{sp|Q9S7C0|HSP7O_ARATH; Heat shock 70 kDa protein 14 OS=Arabidopsis thaliana GN=HSP70-14 PE=2 SV=1}	{At1g79930; KOG0103 Molecular chaperones HSP105/HSP110/SSE1, HSP70 superfamily O Posttranslational modification, protein turnover, chaperones ;}	{NA}
i3_LQ_PC3Leaf_c2936/f1p13/3709	{XP_009368732.1; PREDICTED: heat shock protein 83 [Pyrus x bretschneideri]}	{sp|P36182|HSP82_TOBAC; Heat shock protein 82 (Fragment) OS=Nicotiana tabacum GN=HSP82 PE=2 SV=1}	{At5g52640; KOG0019 Molecular chaperone (HSP90 family) O Posttranslational modification, protein turnover, chaperones ;}	{PF00183:Hsp90 protein}
i3_LQ_PC3Leaf_c29878/f1p0/3239	{OAE20350.1; hypothetical protein AXG93_209s1180 [Marchantia polymorpha subsp. polymorpha]}	{sp|Q9S7C0|HSP7O_ARATH; Heat shock 70 kDa protein 14 OS=Arabidopsis thaliana GN=HSP70-14 PE=2 SV=1}	{At1g79930; KOG0103 Molecular chaperones HSP105/HSP110/SSE1, HSP70 superfamily O Posttranslational modification, protein turnover, chaperones ;}	{NA}
i3_LQ_PC3Leaf_c32367/f1p0/3252	{XP_010932133.1; PREDICTED: heat shock 70 kDa protein, mitochondrial [Elaeis guineensis]}	{sp|Q01899|HSP7M_PHAVU; Heat shock 70 kDa protein, mitochondrial OS=Phaseolus vulgaris PE=2 SV=1}	{At5g09590; KOG0102 Molecular chaperones mortalin/PBP74/GRP75, HSP70 superfamily O Posttranslational modification, protein turnover, chaperones ;}	{PF01031:Dynamin central region PF02782:FGGY family of carbohydrate kinases, C-terminal domain PF06723:MreB/Mbl protein}
i3_LQ_PC3Leaf_c33606/f1p0/3193	{ABR16685.1; unknown [Picea sitchensis]}	{sp|Q9STW6|HSP7F_ARATH; Heat shock 70 kDa protein 6, chloroplastic OS=Arabidopsis thaliana GN=HSP70-6 PE=1 SV=1}	{At4g24280; KOG0102 Molecular chaperones mortalin/PBP74/GRP75, HSP70 superfamily O Posttranslational modification, protein turnover, chaperones ;}	{NA}
i3_LQ_PC3Leaf_c45801/f1p0/3197	{XP_012073334.1; PREDICTED: heat shock 70 kDa protein 15-like [Jatropha curcas]}	{sp|Q9S7C0|HSP7O_ARATH; Heat shock 70 kDa protein 14 OS=Arabidopsis thaliana GN=HSP70-14 PE=2 SV=1}	{At1g79930; KOG0103 Molecular chaperones HSP105/HSP110/SSE1, HSP70 superfamily O Posttranslational modification, protein turnover, chaperones ;}	{PF02782:FGGY family of carbohydrate kinases, C-terminal domain PF06723:MreB/Mbl protein}
i3_LQ_PC3Leaf_c50141/f1p1/3639	{XP_015892346.1; PREDICTED: heat shock 70 kDa protein [Ziziphus jujuba]}	{sp|P25840|HSP70_CHLRE; Heat shock 70 kDa protein OS=Chlamydomonas reinhardtii GN=HSP70 PE=2 SV=2}	{CE09682; KOG0101 Molecular chaperones HSP70/HSC70, HSP70 superfamily O Posttranslational modification, protein turnover, chaperones ;}	{NA}
i3_LQ_PC3Leaf_c53779/f1p1/3759	{XP_006845986.1; PREDICTED: heat shock 70 kDa protein 17 [Amborella trichopoda]}	{sp|F4JMJ1|HSP7R_ARATH; Heat shock 70 kDa protein 17 OS=Arabidopsis thaliana GN=HSP70-17 PE=2 SV=1}	{At4g16650_2; KOG0104 Molecular chaperones GRP170/SIL1, HSP70 superfamily O Posttranslational modification, protein turnover, chaperones ;}	{PF06723:MreB/Mbl protein}
i3_LQ_PC3Leaf_c55751/f1p6/3912	{XP_006845986.1; PREDICTED: heat shock 70 kDa protein 17 [Amborella trichopoda]}	{sp|F4JMJ1|HSP7R_ARATH; Heat shock 70 kDa protein 17 OS=Arabidopsis thaliana GN=HSP70-17 PE=2 SV=1}	{At4g16650_2; KOG0104 Molecular chaperones GRP170/SIL1, HSP70 superfamily O Posttranslational modification, protein turnover, chaperones ;}	{PF06723:MreB/Mbl protein}
i3_LQ_PC3Leaf_c64475/f5p0/3168	{XP_010915054.1; PREDICTED: heat shock 70 kDa protein 14-like [Elaeis guineensis]}	{sp|Q9S7C0|HSP7O_ARATH; Heat shock 70 kDa protein 14 OS=Arabidopsis thaliana GN=HSP70-14 PE=2 SV=1}	{At1g79930; KOG0103 Molecular chaperones HSP105/HSP110/SSE1, HSP70 superfamily O Posttranslational modification, protein turnover, chaperones ;}	{PF02782:FGGY family of carbohydrate kinases, C-terminal domain PF06723:MreB/Mbl protein}
i3_LQ_PC3Leaf_c81517/f1p0/3124	{XP_012073334.1; PREDICTED: heat shock 70 kDa protein 15-like [Jatropha curcas]}	{sp|Q9S7C0|HSP7O_ARATH; Heat shock 70 kDa protein 14 OS=Arabidopsis thaliana GN=HSP70-14 PE=2 SV=1}	{At1g79930; KOG0103 Molecular chaperones HSP105/HSP110/SSE1, HSP70 superfamily O Posttranslational modification, protein turnover, chaperones ;}	{PF06723:MreB/Mbl protein PF02782:FGGY family of carbohydrate kinases, C-terminal domain}
i3_LQ_PC3Leaf_c87490/f1p4/3105	{XP_020114769.1; heat shock protein 90-5, chloroplastic-like [Ananas comosus]}	{sp|Q9SIF2|HS905_ARATH; Heat shock protein 90-5, chloroplastic OS=Arabidopsis thaliana GN=HSP90-5 PE=1 SV=1}	{At2g04030; KOG0019 Molecular chaperone (HSP90 family) O Posttranslational modification, protein turnover, chaperones ;}	{PF00183:Hsp90 protein}
i3_LQ_PC3Leaf_c92373/f13p0/3201	{XP_010915054.1; PREDICTED: heat shock 70 kDa protein 14-like [Elaeis guineensis]}	{sp|Q9S7C0|HSP7O_ARATH; Heat shock 70 kDa protein 14 OS=Arabidopsis thaliana GN=HSP70-14 PE=2 SV=1}	{At1g79930; KOG0103 Molecular chaperones HSP105/HSP110/SSE1, HSP70 superfamily O Posttranslational modification, protein turnover, chaperones ;}	{PF06723:MreB/Mbl protein PF02782:FGGY family of carbohydrate kinases, C-terminal domain}
i4_LQ_PC3Leaf_c14639/f1p0/4027	{XP_006845986.1; PREDICTED: heat shock 70 kDa protein 17 [Amborella trichopoda]}	{sp|F4JMJ1|HSP7R_ARATH; Heat shock 70 kDa protein 17 OS=Arabidopsis thaliana GN=HSP70-17 PE=2 SV=1}	{At4g16650_2; KOG0104 Molecular chaperones GRP170/SIL1, HSP70 superfamily O Posttranslational modification, protein turnover, chaperones ;}	{PF06723:MreB/Mbl protein}
i4_LQ_PC3Leaf_c4559/f1p0/4694	{AIZ68156.1; heat shock protein 83-like protein [Ornithogalum longebracteatum]}	{sp|Q9SIF2|HS905_ARATH; Heat shock protein 90-5, chloroplastic OS=Arabidopsis thaliana GN=HSP90-5 PE=1 SV=1}	{At2g04030; KOG0019 Molecular chaperone (HSP90 family) O Posttranslational modification, protein turnover, chaperones ;}	{PF00183:Hsp90 protein}
i4_LQ_PC3Leaf_c7010/f1p0/4701	{XP_011091460.1; PREDICTED: heat shock cognate 70 kDa protein 2-like [Sesamum indicum]}	{sp|P09189|HSP7C_PETHY; Heat shock cognate 70 kDa protein OS=Petunia hybrida GN=HSP70 PE=2 SV=1}	{At5g02500; KOG0101 Molecular chaperones HSP70/HSC70, HSP70 superfamily O Posttranslational modification, protein turnover, chaperones ;}	{PF06723:MreB/Mbl protein}
i4_LQ_PC3Leaf_c7903/f1p2/4967	{XP_012073334.1; PREDICTED: heat shock 70 kDa protein 15-like [Jatropha curcas]}	{sp|Q9S7C0|HSP7O_ARATH; Heat shock 70 kDa protein 14 OS=Arabidopsis thaliana GN=HSP70-14 PE=2 SV=1}	{At1g79930; KOG0103 Molecular chaperones HSP105/HSP110/SSE1, HSP70 superfamily O Posttranslational modification, protein turnover, chaperones ;}	{PF02782:FGGY family of carbohydrate kinases, C-terminal domain PF06723:MreB/Mbl protein}
i4_LQ_PC3Leaf_c7974/f1p673/4130	{XP_010249783.1; PREDICTED: heat shock 70 kDa protein 15-like [Nelumbo nucifera]}	{sp|Q9S7C0|HSP7O_ARATH; Heat shock 70 kDa protein 14 OS=Arabidopsis thaliana GN=HSP70-14 PE=2 SV=1}	{At1g79930; KOG0103 Molecular chaperones HSP105/HSP110/SSE1, HSP70 superfamily O Posttranslational modification, protein turnover, chaperones ;}	{PF06723:MreB/Mbl protein}
i4_LQ_PC3Leaf_c8233/f1p0/4598	{XP_012073334.1; PREDICTED: heat shock 70 kDa protein 15-like [Jatropha curcas]}	{sp|Q9S7C0|HSP7O_ARATH; Heat shock 70 kDa protein 14 OS=Arabidopsis thaliana GN=HSP70-14 PE=2 SV=1}	{At1g79930; KOG0103 Molecular chaperones HSP105/HSP110/SSE1, HSP70 superfamily O Posttranslational modification, protein turnover, chaperones ;}	{PF02782:FGGY family of carbohydrate kinases, C-terminal domain PF06723:MreB/Mbl protein}
i4_LQ_PC3Leaf_c9250/f1p0/4917	{XP_006845986.1; PREDICTED: heat shock 70 kDa protein 17 [Amborella trichopoda]}	{sp|F4JMJ1|HSP7R_ARATH; Heat shock 70 kDa protein 17 OS=Arabidopsis thaliana GN=HSP70-17 PE=2 SV=1}	{At4g16650_2; KOG0104 Molecular chaperones GRP170/SIL1, HSP70 superfamily O Posttranslational modification, protein turnover, chaperones ;}	{PF06723:MreB/Mbl protein}
i4_LQ_PC3Leaf_c9652/f1p4/4198	{XP_008370710.1; PREDICTED: heat shock cognate 70 kDa protein 2 [Malus domestica]}	{sp|P27322|HSP72_SOLLC; Heat shock cognate 70 kDa protein 2 OS=Solanum lycopersicum GN=HSC-2 PE=2 SV=1}	{At3g12580; KOG0101 Molecular chaperones HSP70/HSC70, HSP70 superfamily O Posttranslational modification, protein turnover, chaperones ;}	{PF02782:FGGY family of carbohydrate kinases, C-terminal domain}
i5_LQ_PC3Leaf_c1434/f1p0/5334	{XP_010256011.1; PREDICTED: heat shock 70 kDa protein 8 [Nelumbo nucifera]}	{sp|Q9SKY8|HSP7H_ARATH; Heat shock 70 kDa protein 8 OS=Arabidopsis thaliana GN=HSP70-8 PE=1 SV=1}	{At2g32120; KOG0101 Molecular chaperones HSP70/HSC70, HSP70 superfamily O Posttranslational modification, protein turnover, chaperones ;}	{NA}
i5_LQ_PC3Leaf_c1974/f1p0/5915	{ABR16685.1; unknown [Picea sitchensis]}	{sp|Q02028|HSP7S_PEA; Stromal 70 kDa heat shock-related protein, chloroplastic OS=Pisum sativum GN=HSP70 PE=2 SV=1}	{At4g24280; KOG0102 Molecular chaperones mortalin/PBP74/GRP75, HSP70 superfamily O Posttranslational modification, protein turnover, chaperones ;}	{PF01968:Hydantoinase/oxoprolinase PF02782:FGGY family of carbohydrate kinases, C-terminal domain PF06723:MreB/Mbl protein}
i6_LQ_PC3Leaf_c175/f1p0/6350	{AIZ68156.1; heat shock protein 83-like protein [Ornithogalum longebracteatum]}	{sp|Q9SIF2|HS905_ARATH; Heat shock protein 90-5, chloroplastic OS=Arabidopsis thaliana GN=HSP90-5 PE=1 SV=1}	{At2g04030; KOG0019 Molecular chaperone (HSP90 family) O Posttranslational modification, protein turnover, chaperones ;}	{NA}
i6_LQ_PC3Leaf_c619/f1p0/6624	{XP_016169721.1; PREDICTED: heat shock 70 kDa protein 14-like [Arachis ipaensis]}	{sp|Q9S7C0|HSP7O_ARATH; Heat shock 70 kDa protein 14 OS=Arabidopsis thaliana GN=HSP70-14 PE=2 SV=1}	{At1g79930; KOG0103 Molecular chaperones HSP105/HSP110/SSE1, HSP70 superfamily O Posttranslational modification, protein turnover, chaperones ;}	{PF06723:MreB/Mbl protein}
i7_LQ_PC3Leaf_c119/f1p0/7456	{XP_020114769.1; heat shock protein 90-5, chloroplastic-like [Ananas comosus]}	{sp|Q9SIF2|HS905_ARATH; Heat shock protein 90-5, chloroplastic OS=Arabidopsis thaliana GN=HSP90-5 PE=1 SV=1}	{At2g04030; KOG0019 Molecular chaperone (HSP90 family) O Posttranslational modification, protein turnover, chaperones ;}	{PF00183:Hsp90 protein}
i7_LQ_PC3Leaf_c246/f1p0/7823	{AIZ68156.1; heat shock protein 83-like protein [Ornithogalum longebracteatum]}	{sp|Q9SIF2|HS905_ARATH; Heat shock protein 90-5, chloroplastic OS=Arabidopsis thaliana GN=HSP90-5 PE=1 SV=1}	{At2g04030; KOG0019 Molecular chaperone (HSP90 family) O Posttranslational modification, protein turnover, chaperones ;}	{NA}
i2_HQ_PC3Leaf_c31825/f2p4/2437	{XP_007216991.1; hypothetical protein PRUPE_ppa002591mg [Prunus persica]}	{sp|Q9LHA8|MD37C_ARATH; Probable mediator of RNA polymerase II transcription subunit 37c OS=Arabidopsis thaliana GN=MED37C PE=1 SV=1}	{At3g12580; KOG0101 Molecular chaperones HSP70/HSC70, HSP70 superfamily O Posttranslational modification, protein turnover, chaperones ;}	{PF06723:MreB/Mbl protein PF02782:FGGY family of carbohydrate kinases, C-terminal domain PF01968:Hydantoinase/oxoprolinase}
i2_LQ_PC3Leaf_c2457/f2p0/2273	{XP_007216991.1; hypothetical protein PRUPE_ppa002591mg [Prunus persica]}	{sp|Q9LHA8|MD37C_ARATH; Probable mediator of RNA polymerase II transcription subunit 37c OS=Arabidopsis thaliana GN=MED37C PE=1 SV=1}	{At3g12580; KOG0101 Molecular chaperones HSP70/HSC70, HSP70 superfamily O Posttranslational modification, protein turnover, chaperones ;}	{PF01968:Hydantoinase/oxoprolinase PF02782:FGGY family of carbohydrate kinases, C-terminal domain PF06723:MreB/Mbl protein}
i2_LQ_PC3Leaf_c36967/f1p47/2437	{ABR18415.1; unknown [Picea sitchensis]}	{sp|Q9LHA8|MD37C_ARATH; Probable mediator of RNA polymerase II transcription subunit 37c OS=Arabidopsis thaliana GN=MED37C PE=1 SV=1}	{At3g12580; KOG0101 Molecular chaperones HSP70/HSC70, HSP70 superfamily O Posttranslational modification, protein turnover, chaperones ;}	{PF01968:Hydantoinase/oxoprolinase PF02782:FGGY family of carbohydrate kinases, C-terminal domain PF06723:MreB/Mbl protein}
i2_LQ_PC3Leaf_c66718/f1p49/2274	{ABR18415.1; unknown [Picea sitchensis]}	{sp|Q9LHA8|MD37C_ARATH; Probable mediator of RNA polymerase II transcription subunit 37c OS=Arabidopsis thaliana GN=MED37C PE=1 SV=1}	{At3g12580; KOG0101 Molecular chaperones HSP70/HSC70, HSP70 superfamily O Posttranslational modification, protein turnover, chaperones ;}	{PF01968:Hydantoinase/oxoprolinase PF02782:FGGY family of carbohydrate kinases, C-terminal domain PF06723:MreB/Mbl protein}
i4_LQ_PC3Leaf_c2747/f1p7/4486	{ABR18415.1; unknown [Picea sitchensis]}	{sp|Q9LHA8|MD37C_ARATH; Probable mediator of RNA polymerase II transcription subunit 37c OS=Arabidopsis thaliana GN=MED37C PE=1 SV=1}	{At3g12580; KOG0101 Molecular chaperones HSP70/HSC70, HSP70 superfamily O Posttranslational modification, protein turnover, chaperones ;}	{PF01968:Hydantoinase/oxoprolinase PF06723:MreB/Mbl protein PF02782:FGGY family of carbohydrate kinases, C-terminal domain}
i4_LQ_PC3Leaf_c3065/f1p0/4982	{ABR18415.1; unknown [Picea sitchensis]}	{sp|Q9LHA8|MD37C_ARATH; Probable mediator of RNA polymerase II transcription subunit 37c OS=Arabidopsis thaliana GN=MED37C PE=1 SV=1}	{At3g12580; KOG0101 Molecular chaperones HSP70/HSC70, HSP70 superfamily O Posttranslational modification, protein turnover, chaperones ;}	{NA}
i5_LQ_PC3Leaf_c2268/f1p0/5208	{ABR18415.1; unknown [Picea sitchensis]}	{sp|Q9LHA8|MD37C_ARATH; Probable mediator of RNA polymerase II transcription subunit 37c OS=Arabidopsis thaliana GN=MED37C PE=1 SV=1}	{At3g12580; KOG0101 Molecular chaperones HSP70/HSC70, HSP70 superfamily O Posttranslational modification, protein turnover, chaperones ;}	{PF06723:MreB/Mbl protein}
i2_LQ_PC3Leaf_c23152/f1p0/2265	{GAQ85123.1; hypothetical protein KFL_002200085 [Klebsormidium flaccidum]}	{sp|G0SCU5|SSB1_CHATD; Ribosome-associated molecular chaperone SSB1 OS=Chaetomium thermophilum (strain DSM 1495 / CBS 144.50 / IMI 039719) GN=SSB1 PE=1 SV=2}	{7301096; KOG0101 Molecular chaperones HSP70/HSC70, HSP70 superfamily O Posttranslational modification, protein turnover, chaperones ;}	{PF02782:FGGY family of carbohydrate kinases, C-terminal domain}
strobilus
Gene_id	{nr}	{SwissProt}	{KOG}	{pfam}
i0_HQ_P3Flower_c1396/f2p11/549	{NA}	{sp|P50519|HSP9_SCHPO; Heat shock protein hsp9 OS=Schizosaccharomyces pombe (strain 972 / ATCC 24843) GN=hsp9 PE=2 SV=1}	{NA}	{PF04119:Heat shock protein 9/12}
i0_LQ_P3Flower_c11664/f1p4/825	{ABK26833.1; unknown [Picea sitchensis]}	{sp|P19244|HSP41_PEA; 22.7 kDa class IV heat shock protein OS=Pisum sativum GN=HSP22.7 PE=2 SV=1}	{At4g10250; KOG0710 Molecular chaperone (small heat-shock protein Hsp26/Hsp42) O Posttranslational modification, protein turnover, chaperones ;}	{NA}
i0_LQ_P3Flower_c12407/f1p14/652	{JAT42575.1; Heat shock protein 81-2, partial [Anthurium amnicola]}	{sp|P51818|HS903_ARATH; Heat shock protein 90-3 OS=Arabidopsis thaliana GN=HSP90-3 PE=1 SV=2}	{At5g56010; KOG0019 Molecular chaperone (HSP90 family) O Posttranslational modification, protein turnover, chaperones ;}	{PF00183:Hsp90 protein}
i0_LQ_P3Flower_c3210/f1p0/936	{AKC04611.1; Hsp24 protein [Populus davidiana x Populus alba var. pyramidalis]}	{sp|P19752|HSP30_NEUCR; 30 kDa heat shock protein OS=Neurospora crassa (strain ATCC 24698 / 74-OR23-1A / CBS 708.71 / DSM 1257 / FGSC 987) GN=hsp30 PE=3 SV=1}	{SPBC3E7.02c; KOG0710 Molecular chaperone (small heat-shock protein Hsp26/Hsp42) O Posttranslational modification, protein turnover, chaperones ;}	{PF05808:Podoplanin}
i0_LQ_P3Flower_c5875/f1p0/560	{NA}	{sp|P22943|HSP12_YEAST; 12 kDa heat shock protein OS=Saccharomyces cerevisiae (strain ATCC 204508 / S288c) GN=HSP12 PE=1 SV=1}	{NA}	{PF04119:Heat shock protein 9/12}
i0_LQ_P3Flower_c7522/f1p0/488	{NA}	{sp|P22943|HSP12_YEAST; 12 kDa heat shock protein OS=Saccharomyces cerevisiae (strain ATCC 204508 / S288c) GN=HSP12 PE=1 SV=1}	{NA}	{PF04119:Heat shock protein 9/12}
i0_LQ_P3Flower_c8759/f1p0/584	{NA}	{sp|P22943|HSP12_YEAST; 12 kDa heat shock protein OS=Saccharomyces cerevisiae (strain ATCC 204508 / S288c) GN=HSP12 PE=1 SV=1}	{NA}	{PF04119:Heat shock protein 9/12}
i0_LQ_P3Flower_c9247/f1p0/792	{NA}	{sp|P22943|HSP12_YEAST; 12 kDa heat shock protein OS=Saccharomyces cerevisiae (strain ATCC 204508 / S288c) GN=HSP12 PE=1 SV=1}	{NA}	{PF07464:Apolipophorin-III precursor (apoLp-III) PF01442:Apolipoprotein A1/A4/E domain PF00430:ATP synthase B/B' CF(0) PF04119:Heat shock protein 9/12}
i1_HQ_P3Flower_c19692/f2p28/1932	{XP_016200361.1; PREDICTED: heat shock 70 kDa protein [Arachis ipaensis]}	{sp|P87142|YDMC_SCHPO; Heat shock protein 70 homolog C57A7.12 OS=Schizosaccharomyces pombe (strain 972 / ATCC 24843) GN=SPAC57A7.12 PE=1 SV=3}	{SPAC57A7.12; KOG0101 Molecular chaperones HSP70/HSC70, HSP70 superfamily O Posttranslational modification, protein turnover, chaperones ;}	{PF06723:MreB/Mbl protein}
i1_HQ_P3Flower_c44898/f2p0/1072	{ABR18225.1; unknown [Picea sitchensis]}	{sp|Q05832|HSP11_OXYRB; 18.3 kDa class I heat shock protein OS=Oxybasis rubra GN=HSP18 PE=2 SV=1}	{At3g46230; KOG0710 Molecular chaperone (small heat-shock protein Hsp26/Hsp42) O Posttranslational modification, protein turnover, chaperones ;}	{NA}
i1_LQ_P3Flower_c13054/f1p0/1871	{JAT49008.1; Heat shock protein sti1 [Anthurium amnicola]}	{sp|P15705|STI1_YEAST; Heat shock protein STI1 OS=Saccharomyces cerevisiae (strain ATCC 204508 / S288c) GN=STI1 PE=1 SV=1}	{YOR027w; KOG0548 Molecular co-chaperone STI1 O Posttranslational modification, protein turnover, chaperones ;}	{PF05887:Procyclic acidic repetitive protein (PARP) PF13371:Tetratricopeptide repeat PF00515:Tetratricopeptide repeat PF13414:TPR repeat PF13181:Tetratricopeptide repeat PF13374:Tetratricopeptide repeat PF10152:Predicted coiled-coil domain-containing protein (DUF2360)}
i1_LQ_P3Flower_c13623/f1p0/1245	{ADE77291.1; unknown [Picea sitchensis]}	{sp|Q4UKR8|HSPC2_RICFE; Small heat shock protein C2 OS=Rickettsia felis (strain ATCC VR-1525 / URRWXCal2) GN=hspC2 PE=3 SV=1}	{At1g06460; KOG0710 Molecular chaperone (small heat-shock protein Hsp26/Hsp42) O Posttranslational modification, protein turnover, chaperones ;}	{NA}
i1_LQ_P3Flower_c18593/f1p0/1853	{KNA17790.1; hypothetical protein SOVF_076870 [Spinacia oleracea]}	{sp|P36181|HSP80_SOLLC; Heat shock cognate protein 80 OS=Solanum lycopersicum GN=HSC80 PE=2 SV=1}	{At5g52640; KOG0019 Molecular chaperone (HSP90 family) O Posttranslational modification, protein turnover, chaperones ;}	{PF06213:Cobalamin biosynthesis protein CobT PF13897:Golgi-dynamics membrane-trafficking PF00183:Hsp90 protein}
i1_LQ_P3Flower_c19980/f1p11/1952	{AAR17079.1; heat shock protein 70-2 [Nicotiana tabacum]}	{sp|O93866|HSP70_TRIRU; Heat shock 70 kDa protein OS=Trichophyton rubrum GN=HSP70 PE=2 SV=1}	{SPAC13G7.02c; KOG0101 Molecular chaperones HSP70/HSC70, HSP70 superfamily O Posttranslational modification, protein turnover, chaperones ;}	{PF05184:Saposin-like type B, region 1}
i1_LQ_P3Flower_c20379/f1p1/1988	{CBI25731.3; unnamed protein product, partial [Vitis vinifera]}	{sp|P36182|HSP82_TOBAC; Heat shock protein 82 (Fragment) OS=Nicotiana tabacum GN=HSP82 PE=2 SV=1}	{At5g52640; KOG0019 Molecular chaperone (HSP90 family) O Posttranslational modification, protein turnover, chaperones ;}	{PF00183:Hsp90 protein PF06213:Cobalamin biosynthesis protein CobT}
i1_LQ_P3Flower_c20888/f1p0/1791	{JAT50665.1; Heat shock protein 60, mitochondrial [Anthurium amnicola]}	{sp|Q09864|HSP60_SCHPO; Heat shock protein 60, mitochondrial OS=Schizosaccharomyces pombe (strain 972 / ATCC 24843) GN=hsp60 PE=1 SV=1}	{SPAC12G12.04; KOG0356 Mitochondrial chaperonin, Cpn60/Hsp60p O Posttranslational modification, protein turnover, chaperones ;}	{PF00118:TCP-1/cpn60 chaperonin family}
i1_LQ_P3Flower_c21301/f1p0/1911	{JAT49337.1; Stress-induced-phosphoprotein 1 [Anthurium amnicola]}	{sp|Q9USI5|STI1_SCHPO; Heat shock protein sti1 homolog OS=Schizosaccharomyces pombe (strain 972 / ATCC 24843) GN=sti1 PE=3 SV=1}	{SPCC645.14c; KOG0548 Molecular co-chaperone STI1 O Posttranslational modification, protein turnover, chaperones ;}	{PF00515:Tetratricopeptide repeat PF13414:TPR repeat PF13371:Tetratricopeptide repeat}
i1_LQ_P3Flower_c21852/f1p1/1992	{XP_012073334.1; PREDICTED: heat shock 70 kDa protein 15-like [Jatropha curcas]}	{sp|Q9S7C0|HSP7O_ARATH; Heat shock 70 kDa protein 14 OS=Arabidopsis thaliana GN=HSP70-14 PE=2 SV=1}	{At1g79930; KOG0103 Molecular chaperones HSP105/HSP110/SSE1, HSP70 superfamily O Posttranslational modification, protein turnover, chaperones ;}	{PF06723:MreB/Mbl protein PF02782:FGGY family of carbohydrate kinases, C-terminal domain}
i1_LQ_P3Flower_c22127/f1p1/1930	{JAT53012.1; Heat shock protein sks2, partial [Anthurium amnicola]}	{sp|Q10284|SSB1_SCHPO; Ribosome-associated molecular chaperone sks2 OS=Schizosaccharomyces pombe (strain 972 / ATCC 24843) GN=sks2 PE=1 SV=2}	{SPBC1709.05; KOG0101 Molecular chaperones HSP70/HSC70, HSP70 superfamily O Posttranslational modification, protein turnover, chaperones ;}	{NA}
i1_LQ_P3Flower_c22521/f1p8/1888	{JAT48209.1; Heat shock protein Hsp88 [Anthurium amnicola]}	{sp|O74225|HSP88_NEUCR; Heat shock protein hsp88 OS=Neurospora crassa (strain ATCC 24698 / 74-OR23-1A / CBS 708.71 / DSM 1257 / FGSC 987) GN=hsp88 PE=1 SV=1}	{SPAC110.04c; KOG0103 Molecular chaperones HSP105/HSP110/SSE1, HSP70 superfamily O Posttranslational modification, protein turnover, chaperones ;}	{PF06723:MreB/Mbl protein PF02782:FGGY family of carbohydrate kinases, C-terminal domain}
i1_LQ_P3Flower_c23224/f1p0/1988	{JAT53012.1; Heat shock protein sks2, partial [Anthurium amnicola]}	{sp|G0SCU5|SSB1_CHATD; Ribosome-associated molecular chaperone SSB1 OS=Chaetomium thermophilum (strain DSM 1495 / CBS 144.50 / IMI 039719) GN=SSB1 PE=1 SV=2}	{YDL229w; KOG0101 Molecular chaperones HSP70/HSC70, HSP70 superfamily O Posttranslational modification, protein turnover, chaperones ;}	{NA}
i1_LQ_P3Flower_c24021/f1p2/1941	{JAT50665.1; Heat shock protein 60, mitochondrial [Anthurium amnicola]}	{sp|O60008|HSP60_PARBA; Heat shock protein 60, mitochondrial OS=Paracoccidioides lutzii (strain ATCC MYA-826 / Pb01) GN=HSP60 PE=1 SV=1}	{SPAC12G12.04; KOG0356 Mitochondrial chaperonin, Cpn60/Hsp60p O Posttranslational modification, protein turnover, chaperones ;}	{PF00118:TCP-1/cpn60 chaperonin family}
i1_LQ_P3Flower_c24579/f1p3/1568	{JAT53012.1; Heat shock protein sks2, partial [Anthurium amnicola]}	{sp|G0SCU5|SSB1_CHATD; Ribosome-associated molecular chaperone SSB1 OS=Chaetomium thermophilum (strain DSM 1495 / CBS 144.50 / IMI 039719) GN=SSB1 PE=1 SV=2}	{YNL209w; KOG0101 Molecular chaperones HSP70/HSC70, HSP70 superfamily O Posttranslational modification, protein turnover, chaperones ;}	{NA}
i1_LQ_P3Flower_c25723/f1p21/2013	{JAT53012.1; Heat shock protein sks2, partial [Anthurium amnicola]}	{sp|Q10284|SSB1_SCHPO; Ribosome-associated molecular chaperone sks2 OS=Schizosaccharomyces pombe (strain 972 / ATCC 24843) GN=sks2 PE=1 SV=2}	{SPBC1709.05; KOG0101 Molecular chaperones HSP70/HSC70, HSP70 superfamily O Posttranslational modification, protein turnover, chaperones ;}	{PF06723:MreB/Mbl protein PF01968:Hydantoinase/oxoprolinase PF02782:FGGY family of carbohydrate kinases, C-terminal domain PF02261:Aspartate decarboxylase}
i1_LQ_P3Flower_c26049/f1p5/1976	{NP_001313791.1; heat shock cognate 70 kDa protein 2-like [Gossypium hirsutum]}	{sp|P11143|HSP70_MAIZE; Heat shock 70 kDa protein OS=Zea mays GN=HSP70 PE=3 SV=2}	{At5g02500; KOG0101 Molecular chaperones HSP70/HSC70, HSP70 superfamily O Posttranslational modification, protein turnover, chaperones ;}	{PF06723:MreB/Mbl protein}
i1_LQ_P3Flower_c33809/f1p3/1851	{ABK24249.1; unknown [Picea sitchensis]}	{sp|Q55DB6|AHSA_DICDI; Activator of 90 kDa heat shock protein ATPase homolog OS=Dictyostelium discoideum GN=ahsa PE=2 SV=1}	{At3g12050; KOG2936 Uncharacterized conserved protein S Function unknown ;}	{PF08327:Activator of Hsp90 ATPase homolog 1-like protein PF09229:Activator of Hsp90 ATPase, N-terminal}
i1_LQ_P3Flower_c36602/f1p0/1821	{CDP09905.1; unnamed protein product [Coffea canephora]}	{sp|Q9USI5|STI1_SCHPO; Heat shock protein sti1 homolog OS=Schizosaccharomyces pombe (strain 972 / ATCC 24843) GN=sti1 PE=3 SV=1}	{SPCC645.14c; KOG0548 Molecular co-chaperone STI1 O Posttranslational modification, protein turnover, chaperones ;}	{PF00515:Tetratricopeptide repeat PF13414:TPR repeat PF13371:Tetratricopeptide repeat PF13181:Tetratricopeptide repeat PF13174:Tetratricopeptide repeat PF13414:TPR repeat PF00515:Tetratricopeptide repeat PF13181:Tetratricopeptide repeat PF13176:Tetratricopeptide repeat}
i1_LQ_P3Flower_c40123/f1p4/1802	{XP_005648312.1; hypothetical protein COCSUDRAFT_63291 [Coccomyxa subellipsoidea C-169]}	{sp|Q557E0|HS7C2_DICDI; Heat shock cognate 70 kDa protein 2 OS=Dictyostelium discoideum GN=hspE-1 PE=1 SV=1}	{7299717; KOG0101 Molecular chaperones HSP70/HSC70, HSP70 superfamily O Posttranslational modification, protein turnover, chaperones ;}	{NA}
i1_LQ_P3Flower_c42304/f1p0/1695	{XP_010095022.1; Heat shock 70 kDa protein 4 [Morus notabilis]}	{sp|P09189|HSP7C_PETHY; Heat shock cognate 70 kDa protein OS=Petunia hybrida GN=HSP70 PE=2 SV=1}	{At5g02500; KOG0101 Molecular chaperones HSP70/HSC70, HSP70 superfamily O Posttranslational modification, protein turnover, chaperones ;}	{PF01968:Hydantoinase/oxoprolinase PF06723:MreB/Mbl protein}
i1_LQ_P3Flower_c50892/f1p0/1862	{AAR17079.1; heat shock protein 70-2 [Nicotiana tabacum]}	{sp|Q96W30|HSP72_PARBA; Heat shock 70 kDa protein 2 OS=Paracoccidioides lutzii (strain ATCC MYA-826 / Pb01) GN=HSP70-2 PE=2 SV=2}	{SPCC1739.13; KOG0101 Molecular chaperones HSP70/HSC70, HSP70 superfamily O Posttranslational modification, protein turnover, chaperones ;}	{PF06723:MreB/Mbl protein PF01968:Hydantoinase/oxoprolinase PF02782:FGGY family of carbohydrate kinases, C-terminal domain}
i1_LQ_P3Flower_c51433/f1p3/1760	{JAT56419.1; Heat shock protein 83 [Anthurium amnicola]}	{sp|O43109|HSP90_PODAS; Heat shock protein 90 homolog OS=Podospora anserina GN=MOD-E PE=3 SV=1}	{YMR186w; KOG0019 Molecular chaperone (HSP90 family) O Posttranslational modification, protein turnover, chaperones ;}	{PF00183:Hsp90 protein}
i1_LQ_P3Flower_c5182/f1p1/1951	{OEL29071.1; Hsp70-Hsp90 organizing protein [Dichanthelium oligosanthes]}	{sp|P15705|STI1_YEAST; Heat shock protein STI1 OS=Saccharomyces cerevisiae (strain ATCC 204508 / S288c) GN=STI1 PE=1 SV=1}	{YOR027w; KOG0548 Molecular co-chaperone STI1 O Posttranslational modification, protein turnover, chaperones ;}	{NA}
i1_LQ_P3Flower_c5233/f1p3/1897	{JAT53012.1; Heat shock protein sks2, partial [Anthurium amnicola]}	{sp|Q10284|SSB1_SCHPO; Ribosome-associated molecular chaperone sks2 OS=Schizosaccharomyces pombe (strain 972 / ATCC 24843) GN=sks2 PE=1 SV=2}	{SPBC1709.05; KOG0101 Molecular chaperones HSP70/HSC70, HSP70 superfamily O Posttranslational modification, protein turnover, chaperones ;}	{PF01968:Hydantoinase/oxoprolinase PF06723:MreB/Mbl protein}
i1_LQ_P3Flower_c6755/f1p0/1976	{ABR18225.1; unknown [Picea sitchensis]}	{sp|P19036|HSP17_ARATH; 17.4 kDa class I heat shock protein OS=Arabidopsis thaliana GN=HSP17.4A PE=1 SV=2}	{At3g46230; KOG0710 Molecular chaperone (small heat-shock protein Hsp26/Hsp42) O Posttranslational modification, protein turnover, chaperones ;}	{NA}
i1_LQ_P3Flower_c8964/f1p0/1805	{ABR18415.1; unknown [Picea sitchensis]}	{sp|P09189|HSP7C_PETHY; Heat shock cognate 70 kDa protein OS=Petunia hybrida GN=HSP70 PE=2 SV=1}	{At5g02500; KOG0101 Molecular chaperones HSP70/HSC70, HSP70 superfamily O Posttranslational modification, protein turnover, chaperones ;}	{PF01968:Hydantoinase/oxoprolinase PF06723:MreB/Mbl protein}
i1_LQ_P3Flower_c9451/f1p0/1750	{JAT42575.1; Heat shock protein 81-2, partial [Anthurium amnicola]}	{sp|Q0J4P2|HSP81_ORYSJ; Heat shock protein 81-1 OS=Oryza sativa subsp. japonica GN=HSP81-1 PE=3 SV=2}	{At5g52640; KOG0019 Molecular chaperone (HSP90 family) O Posttranslational modification, protein turnover, chaperones ;}	{PF00183:Hsp90 protein}
i2_HQ_P3Flower_c115342/f7p7/2127	{JAT57554.1; Heat shock protein HSS1 [Anthurium amnicola]}	{sp|Q01877|HSP71_PUCGR; Heat shock protein HSS1 OS=Puccinia graminis GN=HSS1 PE=3 SV=1}	{SPCC1739.13; KOG0101 Molecular chaperones HSP70/HSC70, HSP70 superfamily O Posttranslational modification, protein turnover, chaperones ;}	{PF06723:MreB/Mbl protein PF01968:Hydantoinase/oxoprolinase PF02782:FGGY family of carbohydrate kinases, C-terminal domain}
i2_HQ_P3Flower_c115700/f35p10/2282	{AAR17079.1; heat shock protein 70-2 [Nicotiana tabacum]}	{sp|Q96W30|HSP72_PARBA; Heat shock 70 kDa protein 2 OS=Paracoccidioides lutzii (strain ATCC MYA-826 / Pb01) GN=HSP70-2 PE=2 SV=2}	{SPCC1739.13; KOG0101 Molecular chaperones HSP70/HSC70, HSP70 superfamily O Posttranslational modification, protein turnover, chaperones ;}	{PF06723:MreB/Mbl protein PF02782:FGGY family of carbohydrate kinases, C-terminal domain PF01968:Hydantoinase/oxoprolinase}
i2_HQ_P3Flower_c116052/f15p30/2522	{XP_007211088.1; hypothetical protein PRUPE_ppa002489mg [Prunus persica]}	{sp|Q6Z7B0|BIP1_ORYSJ; Heat shock 70 kDa protein BIP1 OS=Oryza sativa subsp. japonica GN=BIP1 PE=1 SV=1}	{At5g42020; KOG0100 Molecular chaperones GRP78/BiP/KAR2, HSP70 superfamily O Posttranslational modification, protein turnover, chaperones ;}	{PF10394:Histone acetyl transferase HAT1 N-terminus PF01968:Hydantoinase/oxoprolinase PF02782:FGGY family of carbohydrate kinases, C-terminal domain PF06723:MreB/Mbl protein}
i2_HQ_P3Flower_c11627/f4p0/2646	{JAT48209.1; Heat shock protein Hsp88 [Anthurium amnicola]}	{sp|O74225|HSP88_NEUCR; Heat shock protein hsp88 OS=Neurospora crassa (strain ATCC 24698 / 74-OR23-1A / CBS 708.71 / DSM 1257 / FGSC 987) GN=hsp88 PE=1 SV=1}	{YBR169c; KOG0103 Molecular chaperones HSP105/HSP110/SSE1, HSP70 superfamily O Posttranslational modification, protein turnover, chaperones ;}	{PF05680:ATP synthase E chain PF06723:MreB/Mbl protein}
i2_HQ_P3Flower_c116691/f10p6/2412	{OMO91273.1; Heat shock protein 70 family [Corchorus olitorius]}	{sp|Q9LHA8|MD37C_ARATH; Probable mediator of RNA polymerase II transcription subunit 37c OS=Arabidopsis thaliana GN=MED37C PE=1 SV=1}	{At3g12580; KOG0101 Molecular chaperones HSP70/HSC70, HSP70 superfamily O Posttranslational modification, protein turnover, chaperones ;}	{PF06723:MreB/Mbl protein PF02782:FGGY family of carbohydrate kinases, C-terminal domain PF01968:Hydantoinase/oxoprolinase}
i2_HQ_P3Flower_c1183/f18p3/2304	{JAT53012.1; Heat shock protein sks2, partial [Anthurium amnicola]}	{sp|Q10284|SSB1_SCHPO; Ribosome-associated molecular chaperone sks2 OS=Schizosaccharomyces pombe (strain 972 / ATCC 24843) GN=sks2 PE=1 SV=2}	{SPBC1709.05; KOG0101 Molecular chaperones HSP70/HSC70, HSP70 superfamily O Posttranslational modification, protein turnover, chaperones ;}	{PF02782:FGGY family of carbohydrate kinases, C-terminal domain PF01968:Hydantoinase/oxoprolinase PF06723:MreB/Mbl protein}
i2_HQ_P3Flower_c12634/f8p10/2496	{KNA17790.1; hypothetical protein SOVF_076870 [Spinacia oleracea]}	{sp|O43109|HSP90_PODAS; Heat shock protein 90 homolog OS=Podospora anserina GN=MOD-E PE=3 SV=1}	{YPL240c; KOG0019 Molecular chaperone (HSP90 family) O Posttranslational modification, protein turnover, chaperones ;}	{PF00183:Hsp90 protein}
i2_HQ_P3Flower_c1274/f11p4/2309	{JAT53012.1; Heat shock protein sks2, partial [Anthurium amnicola]}	{sp|G0SCU5|SSB1_CHATD; Ribosome-associated molecular chaperone SSB1 OS=Chaetomium thermophilum (strain DSM 1495 / CBS 144.50 / IMI 039719) GN=SSB1 PE=1 SV=2}	{YNL209w; KOG0101 Molecular chaperones HSP70/HSC70, HSP70 superfamily O Posttranslational modification, protein turnover, chaperones ;}	{PF06723:MreB/Mbl protein PF02782:FGGY family of carbohydrate kinases, C-terminal domain}
i2_HQ_P3Flower_c15565/f2p3/2099	{JAT53012.1; Heat shock protein sks2, partial [Anthurium amnicola]}	{sp|G0SCU5|SSB1_CHATD; Ribosome-associated molecular chaperone SSB1 OS=Chaetomium thermophilum (strain DSM 1495 / CBS 144.50 / IMI 039719) GN=SSB1 PE=1 SV=2}	{YNL209w; KOG0101 Molecular chaperones HSP70/HSC70, HSP70 superfamily O Posttranslational modification, protein turnover, chaperones ;}	{PF01968:Hydantoinase/oxoprolinase PF02782:FGGY family of carbohydrate kinases, C-terminal domain PF14817:HAUS augmin-like complex subunit 5 PF06723:MreB/Mbl protein}
i2_HQ_P3Flower_c1613/f5p0/2258	{OAY37010.1; hypothetical protein MANES_11G067600 [Manihot esculenta]}	{sp|Q9S9N1|HSP7E_ARATH; Heat shock 70 kDa protein 5 OS=Arabidopsis thaliana GN=HSP70-5 PE=2 SV=1}	{At1g16030; KOG0101 Molecular chaperones HSP70/HSC70, HSP70 superfamily O Posttranslational modification, protein turnover, chaperones ;}	{PF06723:MreB/Mbl protein PF01968:Hydantoinase/oxoprolinase PF02782:FGGY family of carbohydrate kinases, C-terminal domain}
i2_HQ_P3Flower_c16800/f3p10/2486	{KNA17790.1; hypothetical protein SOVF_076870 [Spinacia oleracea]}	{sp|P40292|HSP90_ASPFU; Heat shock protein 90 OS=Neosartorya fumigata (strain ATCC MYA-4609 / Af293 / CBS 101355 / FGSC A1100) GN=hsp90 PE=1 SV=3}	{YMR186w; KOG0019 Molecular chaperone (HSP90 family) O Posttranslational modification, protein turnover, chaperones ;}	{PF00183:Hsp90 protein}
i2_HQ_P3Flower_c17078/f8p8/2558	{KNA17790.1; hypothetical protein SOVF_076870 [Spinacia oleracea]}	{sp|P54651|HSC90_DICDI; Heat shock cognate 90 kDa protein OS=Dictyostelium discoideum GN=hspD PE=1 SV=2}	{YMR186w; KOG0019 Molecular chaperone (HSP90 family) O Posttranslational modification, protein turnover, chaperones ;}	{PF05395:Protein phosphatase inhibitor 1/DARPP-32 PF00183:Hsp90 protein PF00450:Serine carboxypeptidase}
i2_HQ_P3Flower_c17143/f2p1/2793	{BAK04853.1; predicted protein [Hordeum vulgare subsp. vulgare]}	{sp|Q5B0C0|HSP7M_EMENI; Heat shock 70 kDa protein OS=Emericella nidulans (strain FGSC A4 / ATCC 38163 / CBS 112.46 / NRRL 194 / M139) GN=AN6010 PE=1 SV=1}	{YJR045c; KOG0102 Molecular chaperones mortalin/PBP74/GRP75, HSP70 superfamily O Posttranslational modification, protein turnover, chaperones ;}	{PF06723:MreB/Mbl protein PF02782:FGGY family of carbohydrate kinases, C-terminal domain}
i2_HQ_P3Flower_c17243/f10p8/2397	{KNA17790.1; hypothetical protein SOVF_076870 [Spinacia oleracea]}	{sp|O44001|HSP90_EIMTE; Heat shock protein 90 OS=Eimeria tenella GN=HSP90 PE=2 SV=1}	{At5g52640; KOG0019 Molecular chaperone (HSP90 family) O Posttranslational modification, protein turnover, chaperones ;}	{PF00183:Hsp90 protein}
i2_HQ_P3Flower_c1799/f8p7/2767	{XP_019074610.1; PREDICTED: heat shock 70 kDa protein, mitochondrial isoform X2 [Vitis vinifera]}	{sp|Q01899|HSP7M_PHAVU; Heat shock 70 kDa protein, mitochondrial OS=Phaseolus vulgaris PE=2 SV=1}	{At5g09590; KOG0102 Molecular chaperones mortalin/PBP74/GRP75, HSP70 superfamily O Posttranslational modification, protein turnover, chaperones ;}	{PF02782:FGGY family of carbohydrate kinases, C-terminal domain PF06723:MreB/Mbl protein PF01031:Dynamin central region}
i2_HQ_P3Flower_c1800/f4p11/2238	{AAR17079.1; heat shock protein 70-2 [Nicotiana tabacum]}	{sp|Q96W30|HSP72_PARBA; Heat shock 70 kDa protein 2 OS=Paracoccidioides lutzii (strain ATCC MYA-826 / Pb01) GN=HSP70-2 PE=2 SV=2}	{SPCC1739.13; KOG0101 Molecular chaperones HSP70/HSC70, HSP70 superfamily O Posttranslational modification, protein turnover, chaperones ;}	{PF06723:MreB/Mbl protein PF02782:FGGY family of carbohydrate kinases, C-terminal domain PF01968:Hydantoinase/oxoprolinase}
i2_HQ_P3Flower_c2141/f19p8/2321	{AAR17079.1; heat shock protein 70-2 [Nicotiana tabacum]}	{sp|Q01233|HSP70_NEUCR; Heat shock 70 kDa protein OS=Neurospora crassa (strain ATCC 24698 / 74-OR23-1A / CBS 708.71 / DSM 1257 / FGSC 987) GN=hsps-1 PE=2 SV=2}	{SPCC1739.13; KOG0101 Molecular chaperones HSP70/HSC70, HSP70 superfamily O Posttranslational modification, protein turnover, chaperones ;}	{PF01968:Hydantoinase/oxoprolinase PF02782:FGGY family of carbohydrate kinases, C-terminal domain PF06723:MreB/Mbl protein}
i2_HQ_P3Flower_c21822/f4p9/2446	{JAT56419.1; Heat shock protein 83 [Anthurium amnicola]}	{sp|P40292|HSP90_ASPFU; Heat shock protein 90 OS=Neosartorya fumigata (strain ATCC MYA-4609 / Af293 / CBS 101355 / FGSC A1100) GN=hsp90 PE=1 SV=3}	{YPL240c; KOG0019 Molecular chaperone (HSP90 family) O Posttranslational modification, protein turnover, chaperones ;}	{PF00450:Serine carboxypeptidase PF00183:Hsp90 protein}
i2_HQ_P3Flower_c25038/f2p9/2086	{AAR17078.1; heat shock protein 70-1 [Nicotiana tabacum]}	{sp|Q92260|HSP70_PENCI; Heat shock 70 kDa protein (Fragment) OS=Penicillium citrinum GN=HSP70 PE=1 SV=1}	{SPAC13G7.02c; KOG0101 Molecular chaperones HSP70/HSC70, HSP70 superfamily O Posttranslational modification, protein turnover, chaperones ;}	{PF02782:FGGY family of carbohydrate kinases, C-terminal domain}
i2_HQ_P3Flower_c25350/f2p2/2152	{JAT53012.1; Heat shock protein sks2, partial [Anthurium amnicola]}	{sp|G0SCU5|SSB1_CHATD; Ribosome-associated molecular chaperone SSB1 OS=Chaetomium thermophilum (strain DSM 1495 / CBS 144.50 / IMI 039719) GN=SSB1 PE=1 SV=2}	{YNL209w; KOG0101 Molecular chaperones HSP70/HSC70, HSP70 superfamily O Posttranslational modification, protein turnover, chaperones ;}	{PF02782:FGGY family of carbohydrate kinases, C-terminal domain PF06723:MreB/Mbl protein}
i2_HQ_P3Flower_c2550/f4p10/2496	{KNA17790.1; hypothetical protein SOVF_076870 [Spinacia oleracea]}	{sp|P40292|HSP90_ASPFU; Heat shock protein 90 OS=Neosartorya fumigata (strain ATCC MYA-4609 / Af293 / CBS 101355 / FGSC A1100) GN=hsp90 PE=1 SV=3}	{YMR186w; KOG0019 Molecular chaperone (HSP90 family) O Posttranslational modification, protein turnover, chaperones ;}	{PF00183:Hsp90 protein PF02724:CDC45-like protein}
i2_HQ_P3Flower_c2560/f3p13/2353	{KNA17790.1; hypothetical protein SOVF_076870 [Spinacia oleracea]}	{sp|P40292|HSP90_ASPFU; Heat shock protein 90 OS=Neosartorya fumigata (strain ATCC MYA-4609 / Af293 / CBS 101355 / FGSC A1100) GN=hsp90 PE=1 SV=3}	{YMR186w; KOG0019 Molecular chaperone (HSP90 family) O Posttranslational modification, protein turnover, chaperones ;}	{PF00183:Hsp90 protein}
i2_HQ_P3Flower_c25646/f3p0/2555	{GAQ79452.1; Molecular chaperones HSP70 [Klebsormidium flaccidum]}	{sp|Q8K0U4|HS12A_MOUSE; Heat shock 70 kDa protein 12A OS=Mus musculus GN=Hspa12a PE=1 SV=1}	{Hs18576822; KOG0101 Molecular chaperones HSP70/HSC70, HSP70 superfamily O Posttranslational modification, protein turnover, chaperones ;}	{PF06723:MreB/Mbl protein}
i2_HQ_P3Flower_c26469/f4p0/2604	{JAT48209.1; Heat shock protein Hsp88 [Anthurium amnicola]}	{sp|O74225|HSP88_NEUCR; Heat shock protein hsp88 OS=Neurospora crassa (strain ATCC 24698 / 74-OR23-1A / CBS 708.71 / DSM 1257 / FGSC 987) GN=hsp88 PE=1 SV=1}	{Hs5729879; KOG0103 Molecular chaperones HSP105/HSP110/SSE1, HSP70 superfamily O Posttranslational modification, protein turnover, chaperones ;}	{PF06723:MreB/Mbl protein}
i2_HQ_P3Flower_c31844/f2p0/2164	{JAT50665.1; Heat shock protein 60, mitochondrial [Anthurium amnicola]}	{sp|Q5B041|HSP60_EMENI; Heat shock protein 60 OS=Emericella nidulans (strain FGSC A4 / ATCC 38163 / CBS 112.46 / NRRL 194 / M139) GN=hsp60 PE=1 SV=1}	{SPAC12G12.04; KOG0356 Mitochondrial chaperonin, Cpn60/Hsp60p O Posttranslational modification, protein turnover, chaperones ;}	{PF00118:TCP-1/cpn60 chaperonin family}
i2_HQ_P3Flower_c33605/f2p0/2983	{XP_005647349.1; heat shock 70 protein [Coccomyxa subellipsoidea C-169]}	{sp|Q01899|HSP7M_PHAVU; Heat shock 70 kDa protein, mitochondrial OS=Phaseolus vulgaris PE=2 SV=1}	{At5g09590; KOG0102 Molecular chaperones mortalin/PBP74/GRP75, HSP70 superfamily O Posttranslational modification, protein turnover, chaperones ;}	{PF01031:Dynamin central region PF06723:MreB/Mbl protein PF00885:6,7-dimethyl-8-ribityllumazine synthase}
i2_HQ_P3Flower_c34678/f2p0/2923	{JAT48209.1; Heat shock protein Hsp88 [Anthurium amnicola]}	{sp|O74225|HSP88_NEUCR; Heat shock protein hsp88 OS=Neurospora crassa (strain ATCC 24698 / 74-OR23-1A / CBS 708.71 / DSM 1257 / FGSC 987) GN=hsp88 PE=1 SV=1}	{YBR169c; KOG0103 Molecular chaperones HSP105/HSP110/SSE1, HSP70 superfamily O Posttranslational modification, protein turnover, chaperones ;}	{PF06723:MreB/Mbl protein}
i2_HQ_P3Flower_c34874/f3p1/2499	{BAK04853.1; predicted protein [Hordeum vulgare subsp. vulgare]}	{sp|Q5B0C0|HSP7M_EMENI; Heat shock 70 kDa protein OS=Emericella nidulans (strain FGSC A4 / ATCC 38163 / CBS 112.46 / NRRL 194 / M139) GN=AN6010 PE=1 SV=1}	{YJR045c; KOG0102 Molecular chaperones mortalin/PBP74/GRP75, HSP70 superfamily O Posttranslational modification, protein turnover, chaperones ;}	{PF04111:Autophagy protein Apg6 PF02782:FGGY family of carbohydrate kinases, C-terminal domain PF06723:MreB/Mbl protein PF07544:RNA polymerase II transcription mediator complex subunit 9}
i2_HQ_P3Flower_c3765/f10p2/2937	{XP_013682477.1; PREDICTED: chaperone protein ClpB1-like [Brassica napus]}	{sp|O94641|HS104_SCHPO; Heat shock protein 104 OS=Schizosaccharomyces pombe (strain 972 / ATCC 24843) GN=hsp104 PE=3 SV=1}	{SPBC16D10.08c; KOG1051 Chaperone HSP104 and related ATP-dependent Clp proteases O Posttranslational modification, protein turnover, chaperones ;}	{PF01695:IstB-like ATP binding protein PF00437:Type II/IV secretion system protein PF02861:Clp amino terminal domain, pathogenicity island component PF00910:RNA helicase PF07724:AAA domain (Cdc48 subfamily) PF00158:Sigma-54 interaction domain PF06009:Laminin Domain II PF06414:Zeta toxin PF02367:Threonylcarbamoyl adenosine biosynthesis protein TsaE PF00005:ABC transporter PF06309:Torsin PF07728:AA…
i2_HQ_P3Flower_c4401/f2p0/2423	{JAT48209.1; Heat shock protein Hsp88 [Anthurium amnicola]}	{sp|O74225|HSP88_NEUCR; Heat shock protein hsp88 OS=Neurospora crassa (strain ATCC 24698 / 74-OR23-1A / CBS 708.71 / DSM 1257 / FGSC 987) GN=hsp88 PE=1 SV=1}	{YBR169c; KOG0103 Molecular chaperones HSP105/HSP110/SSE1, HSP70 superfamily O Posttranslational modification, protein turnover, chaperones ;}	{PF06723:MreB/Mbl protein}
i2_HQ_P3Flower_c47230/f2p1/2483	{BAK04853.1; predicted protein [Hordeum vulgare subsp. vulgare]}	{sp|Q5B0C0|HSP7M_EMENI; Heat shock 70 kDa protein OS=Emericella nidulans (strain FGSC A4 / ATCC 38163 / CBS 112.46 / NRRL 194 / M139) GN=AN6010 PE=1 SV=1}	{YJR045c; KOG0102 Molecular chaperones mortalin/PBP74/GRP75, HSP70 superfamily O Posttranslational modification, protein turnover, chaperones ;}	{PF06723:MreB/Mbl protein PF02782:FGGY family of carbohydrate kinases, C-terminal domain}
i2_HQ_P3Flower_c47774/f2p0/2481	{XP_010256011.1; PREDICTED: heat shock 70 kDa protein 8 [Nelumbo nucifera]}	{sp|Q9SKY8|HSP7H_ARATH; Heat shock 70 kDa protein 8 OS=Arabidopsis thaliana GN=HSP70-8 PE=1 SV=1}	{At2g32120; KOG0101 Molecular chaperones HSP70/HSC70, HSP70 superfamily O Posttranslational modification, protein turnover, chaperones ;}	{NA}
i2_HQ_P3Flower_c48108/f2p9/2341	{AAR17079.1; heat shock protein 70-2 [Nicotiana tabacum]}	{sp|Q96W30|HSP72_PARBA; Heat shock 70 kDa protein 2 OS=Paracoccidioides lutzii (strain ATCC MYA-826 / Pb01) GN=HSP70-2 PE=2 SV=2}	{SPCC1739.13; KOG0101 Molecular chaperones HSP70/HSC70, HSP70 superfamily O Posttranslational modification, protein turnover, chaperones ;}	{PF01968:Hydantoinase/oxoprolinase PF06723:MreB/Mbl protein PF02782:FGGY family of carbohydrate kinases, C-terminal domain}
i2_HQ_P3Flower_c48958/f2p0/2802	{XP_005643869.1; heat shock protein Hsp90 [Coccomyxa subellipsoidea C-169]}	{sp|Q9SIF2|HS905_ARATH; Heat shock protein 90-5, chloroplastic OS=Arabidopsis thaliana GN=HSP90-5 PE=1 SV=1}	{At2g04030; KOG0019 Molecular chaperone (HSP90 family) O Posttranslational modification, protein turnover, chaperones ;}	{PF04406:Type IIB DNA topoisomerase}
i2_HQ_P3Flower_c5146/f3p1/2179	{JAT53012.1; Heat shock protein sks2, partial [Anthurium amnicola]}	{sp|G0SCU5|SSB1_CHATD; Ribosome-associated molecular chaperone SSB1 OS=Chaetomium thermophilum (strain DSM 1495 / CBS 144.50 / IMI 039719) GN=SSB1 PE=1 SV=2}	{YNL209w; KOG0101 Molecular chaperones HSP70/HSC70, HSP70 superfamily O Posttranslational modification, protein turnover, chaperones ;}	{PF02782:FGGY family of carbohydrate kinases, C-terminal domain PF06723:MreB/Mbl protein}
i2_HQ_P3Flower_c51907/f2p0/2263	{JAT50665.1; Heat shock protein 60, mitochondrial [Anthurium amnicola]}	{sp|O60008|HSP60_PARBA; Heat shock protein 60, mitochondrial OS=Paracoccidioides lutzii (strain ATCC MYA-826 / Pb01) GN=HSP60 PE=1 SV=1}	{YLR259c; KOG0356 Mitochondrial chaperonin, Cpn60/Hsp60p O Posttranslational modification, protein turnover, chaperones ;}	{PF00118:TCP-1/cpn60 chaperonin family}
i2_HQ_P3Flower_c53163/f2p1/2226	{JAT53012.1; Heat shock protein sks2, partial [Anthurium amnicola]}	{sp|G0SCU5|SSB1_CHATD; Ribosome-associated molecular chaperone SSB1 OS=Chaetomium thermophilum (strain DSM 1495 / CBS 144.50 / IMI 039719) GN=SSB1 PE=1 SV=2}	{YNL209w; KOG0101 Molecular chaperones HSP70/HSC70, HSP70 superfamily O Posttranslational modification, protein turnover, chaperones ;}	{PF02782:FGGY family of carbohydrate kinases, C-terminal domain PF06723:MreB/Mbl protein}
i2_HQ_P3Flower_c55200/f3p1/2526	{BAK04853.1; predicted protein [Hordeum vulgare subsp. vulgare]}	{sp|Q5B0C0|HSP7M_EMENI; Heat shock 70 kDa protein OS=Emericella nidulans (strain FGSC A4 / ATCC 38163 / CBS 112.46 / NRRL 194 / M139) GN=AN6010 PE=1 SV=1}	{YJR045c; KOG0102 Molecular chaperones mortalin/PBP74/GRP75, HSP70 superfamily O Posttranslational modification, protein turnover, chaperones ;}	{PF06723:MreB/Mbl protein}
i2_HQ_P3Flower_c56127/f3p1/2424	{BAK04853.1; predicted protein [Hordeum vulgare subsp. vulgare]}	{sp|Q5B0C0|HSP7M_EMENI; Heat shock 70 kDa protein OS=Emericella nidulans (strain FGSC A4 / ATCC 38163 / CBS 112.46 / NRRL 194 / M139) GN=AN6010 PE=1 SV=1}	{YJR045c; KOG0102 Molecular chaperones mortalin/PBP74/GRP75, HSP70 superfamily O Posttranslational modification, protein turnover, chaperones ;}	{PF06723:MreB/Mbl protein PF02782:FGGY family of carbohydrate kinases, C-terminal domain PF16785:Small metal-binding protein}
i2_HQ_P3Flower_c60472/f30p11/2432	{AAR17079.1; heat shock protein 70-2 [Nicotiana tabacum]}	{sp|Q96W30|HSP72_PARBA; Heat shock 70 kDa protein 2 OS=Paracoccidioides lutzii (strain ATCC MYA-826 / Pb01) GN=HSP70-2 PE=2 SV=2}	{SPCC1739.13; KOG0101 Molecular chaperones HSP70/HSC70, HSP70 superfamily O Posttranslational modification, protein turnover, chaperones ;}	{PF02782:FGGY family of carbohydrate kinases, C-terminal domain PF01968:Hydantoinase/oxoprolinase PF06723:MreB/Mbl protein}
i2_HQ_P3Flower_c64348/f2p2/2264	{JAT61522.1; Heat shock protein cognate 4, partial [Anthurium amnicola]}	{sp|Q9U639|HSP7D_MANSE; Heat shock 70 kDa protein cognate 4 OS=Manduca sexta PE=2 SV=1}	{CE09682; KOG0101 Molecular chaperones HSP70/HSC70, HSP70 superfamily O Posttranslational modification, protein turnover, chaperones ;}	{NA}
i2_HQ_P3Flower_c6531/f6p1/2754	{BAK04853.1; predicted protein [Hordeum vulgare subsp. vulgare]}	{sp|Q5B0C0|HSP7M_EMENI; Heat shock 70 kDa protein OS=Emericella nidulans (strain FGSC A4 / ATCC 38163 / CBS 112.46 / NRRL 194 / M139) GN=AN6010 PE=1 SV=1}	{YJR045c; KOG0102 Molecular chaperones mortalin/PBP74/GRP75, HSP70 superfamily O Posttranslational modification, protein turnover, chaperones ;}	{PF06723:MreB/Mbl protein PF02782:FGGY family of carbohydrate kinases, C-terminal domain}
i2_HQ_P3Flower_c67672/f2p0/2405	{JAT48209.1; Heat shock protein Hsp88 [Anthurium amnicola]}	{sp|O74225|HSP88_NEUCR; Heat shock protein hsp88 OS=Neurospora crassa (strain ATCC 24698 / 74-OR23-1A / CBS 708.71 / DSM 1257 / FGSC 987) GN=hsp88 PE=1 SV=1}	{YBR169c; KOG0103 Molecular chaperones HSP105/HSP110/SSE1, HSP70 superfamily O Posttranslational modification, protein turnover, chaperones ;}	{PF06723:MreB/Mbl protein}
i2_HQ_P3Flower_c71329/f3p11/2437	{ADF31754.1; heat shock protein 90 [Triticum aestivum]}	{sp|P40292|HSP90_ASPFU; Heat shock protein 90 OS=Neosartorya fumigata (strain ATCC MYA-4609 / Af293 / CBS 101355 / FGSC A1100) GN=hsp90 PE=1 SV=3}	{YMR186w; KOG0019 Molecular chaperone (HSP90 family) O Posttranslational modification, protein turnover, chaperones ;}	{PF00183:Hsp90 protein}
i2_HQ_P3Flower_c75132/f2p0/2154	{JAT50665.1; Heat shock protein 60, mitochondrial [Anthurium amnicola]}	{sp|O60008|HSP60_PARBA; Heat shock protein 60, mitochondrial OS=Paracoccidioides lutzii (strain ATCC MYA-826 / Pb01) GN=HSP60 PE=1 SV=1}	{YLR259c; KOG0356 Mitochondrial chaperonin, Cpn60/Hsp60p O Posttranslational modification, protein turnover, chaperones ;}	{PF00118:TCP-1/cpn60 chaperonin family}
i2_HQ_P3Flower_c78325/f3p6/2328	{OMO91273.1; Heat shock protein 70 family [Corchorus olitorius]}	{sp|Q9LHA8|MD37C_ARATH; Probable mediator of RNA polymerase II transcription subunit 37c OS=Arabidopsis thaliana GN=MED37C PE=1 SV=1}	{At3g12580; KOG0101 Molecular chaperones HSP70/HSC70, HSP70 superfamily O Posttranslational modification, protein turnover, chaperones ;}	{PF02782:FGGY family of carbohydrate kinases, C-terminal domain PF01968:Hydantoinase/oxoprolinase PF06723:MreB/Mbl protein}
i2_HQ_P3Flower_c78508/f4p4/2230	{JAT53012.1; Heat shock protein sks2, partial [Anthurium amnicola]}	{sp|G0SCU5|SSB1_CHATD; Ribosome-associated molecular chaperone SSB1 OS=Chaetomium thermophilum (strain DSM 1495 / CBS 144.50 / IMI 039719) GN=SSB1 PE=1 SV=2}	{YNL209w; KOG0101 Molecular chaperones HSP70/HSC70, HSP70 superfamily O Posttranslational modification, protein turnover, chaperones ;}	{PF02782:FGGY family of carbohydrate kinases, C-terminal domain PF06723:MreB/Mbl protein}
i2_HQ_P3Flower_c82266/f2p11/2420	{XP_002963536.1; hypothetical protein SELMODRAFT_230177 [Selaginella moellendorffii]}	{sp|P40292|HSP90_ASPFU; Heat shock protein 90 OS=Neosartorya fumigata (strain ATCC MYA-4609 / Af293 / CBS 101355 / FGSC A1100) GN=hsp90 PE=1 SV=3}	{YMR186w; KOG0019 Molecular chaperone (HSP90 family) O Posttranslational modification, protein turnover, chaperones ;}	{PF04194:Programmed cell death protein 2, C-terminal putative domain PF00183:Hsp90 protein}
i2_HQ_P3Flower_c8897/f2p0/2780	{XP_002988985.1; hypothetical protein SELMODRAFT_159833 [Selaginella moellendorffii]}	{sp|O74402|HSP78_SCHPO; Heat shock protein 78, mitochondrial OS=Schizosaccharomyces pombe (strain 972 / ATCC 24843) GN=hsp78 PE=3 SV=1}	{SPBC4F6.17c; KOG1051 Chaperone HSP104 and related ATP-dependent Clp proteases O Posttranslational modification, protein turnover, chaperones ;}	{PF02562:PhoH-like protein PF07728:AAA domain (dynein-related subfamily) PF05531:Nucleopolyhedrovirus P10 protein PF00769:Ezrin/radixin/moesin family PF02367:Threonylcarbamoyl adenosine biosynthesis protein TsaE PF07724:AAA domain (Cdc48 subfamily) PF05970:PIF1-like helicase PF01695:IstB-like ATP binding protein PF04111:Autophagy protein Apg6 PF00437:Type II/IV secretion system protein PF00005:AB…
i2_HQ_P3Flower_c93581/f2p2/2055	{JAT53012.1; Heat shock protein sks2, partial [Anthurium amnicola]}	{sp|G0SCU5|SSB1_CHATD; Ribosome-associated molecular chaperone SSB1 OS=Chaetomium thermophilum (strain DSM 1495 / CBS 144.50 / IMI 039719) GN=SSB1 PE=1 SV=2}	{YDL229w; KOG0101 Molecular chaperones HSP70/HSC70, HSP70 superfamily O Posttranslational modification, protein turnover, chaperones ;}	{PF06723:MreB/Mbl protein PF02782:FGGY family of carbohydrate kinases, C-terminal domain PF06723:MreB/Mbl protein}
i2_HQ_P3Flower_c98917/f2p2/2093	{XP_008458892.1; PREDICTED: heat shock cognate 70 kDa protein [Cucumis melo]}	{sp|P09189|HSP7C_PETHY; Heat shock cognate 70 kDa protein OS=Petunia hybrida GN=HSP70 PE=2 SV=1}	{At3g12580; KOG0101 Molecular chaperones HSP70/HSC70, HSP70 superfamily O Posttranslational modification, protein turnover, chaperones ;}	{PF06723:MreB/Mbl protein PF01968:Hydantoinase/oxoprolinase PF02782:FGGY family of carbohydrate kinases, C-terminal domain}
i2_LQ_P3Flower_c101246/f2p9/2312	{AAR17079.1; heat shock protein 70-2 [Nicotiana tabacum]}	{sp|Q96W30|HSP72_PARBA; Heat shock 70 kDa protein 2 OS=Paracoccidioides lutzii (strain ATCC MYA-826 / Pb01) GN=HSP70-2 PE=2 SV=2}	{SPCC1739.13; KOG0101 Molecular chaperones HSP70/HSC70, HSP70 superfamily O Posttranslational modification, protein turnover, chaperones ;}	{PF06723:MreB/Mbl protein PF01968:Hydantoinase/oxoprolinase}
i2_LQ_P3Flower_c10129/f1p1/2975	{XP_018809958.1; PREDICTED: chaperone protein ClpB1 [Juglans regia]}	{sp|P31540|HSP98_NEUCR; Heat shock protein hsp98 OS=Neurospora crassa (strain ATCC 24698 / 74-OR23-1A / CBS 708.71 / DSM 1257 / FGSC 987) GN=hsp98 PE=1 SV=2}	{SPBC16D10.08c; KOG1051 Chaperone HSP104 and related ATP-dependent Clp proteases O Posttranslational modification, protein turnover, chaperones ;}	{PF03193:Protein of unknown function, DUF258 PF00910:RNA helicase PF04871:Uso1 / p115 like vesicle tethering protein, C terminal region PF04111:Autophagy protein Apg6 PF03266:NTPase PF01695:IstB-like ATP binding protein PF05496:Holliday junction DNA helicase ruvB N-terminus PF00004:ATPase family associated with various cellular activities (AAA) PF07728:AAA domain (dynein-related subfamily) PF0163…
i2_LQ_P3Flower_c101422/f1p25/2530	{KJB22185.1; hypothetical protein B456_004G034000 [Gossypium raimondii]}	{sp|Q0J4P2|HSP81_ORYSJ; Heat shock protein 81-1 OS=Oryza sativa subsp. japonica GN=HSP81-1 PE=3 SV=2}	{At5g52640; KOG0019 Molecular chaperone (HSP90 family) O Posttranslational modification, protein turnover, chaperones ;}	{PF00183:Hsp90 protein}
i2_LQ_P3Flower_c103429/f1p13/2148	{XP_008233611.1; PREDICTED: heat shock cognate 70 kDa protein 2 [Prunus mume]}	{sp|Q9LHA8|MD37C_ARATH; Probable mediator of RNA polymerase II transcription subunit 37c OS=Arabidopsis thaliana GN=MED37C PE=1 SV=1}	{At3g12580; KOG0101 Molecular chaperones HSP70/HSC70, HSP70 superfamily O Posttranslational modification, protein turnover, chaperones ;}	{PF02782:FGGY family of carbohydrate kinases, C-terminal domain PF01968:Hydantoinase/oxoprolinase PF06723:MreB/Mbl protein}
i2_LQ_P3Flower_c103503/f1p7/2311	{KNA17790.1; hypothetical protein SOVF_076870 [Spinacia oleracea]}	{sp|O43109|HSP90_PODAS; Heat shock protein 90 homolog OS=Podospora anserina GN=MOD-E PE=3 SV=1}	{YMR186w; KOG0019 Molecular chaperone (HSP90 family) O Posttranslational modification, protein turnover, chaperones ;}	{PF00183:Hsp90 protein}
i2_LQ_P3Flower_c103532/f1p22/2355	{KJB22185.1; hypothetical protein B456_004G034000 [Gossypium raimondii]}	{sp|Q0J4P2|HSP81_ORYSJ; Heat shock protein 81-1 OS=Oryza sativa subsp. japonica GN=HSP81-1 PE=3 SV=2}	{At5g52640; KOG0019 Molecular chaperone (HSP90 family) O Posttranslational modification, protein turnover, chaperones ;}	{PF00183:Hsp90 protein}
i2_LQ_P3Flower_c103583/f1p2/2252	{JAT53012.1; Heat shock protein sks2, partial [Anthurium amnicola]}	{sp|G0SCU5|SSB1_CHATD; Ribosome-associated molecular chaperone SSB1 OS=Chaetomium thermophilum (strain DSM 1495 / CBS 144.50 / IMI 039719) GN=SSB1 PE=1 SV=2}	{YNL209w; KOG0101 Molecular chaperones HSP70/HSC70, HSP70 superfamily O Posttranslational modification, protein turnover, chaperones ;}	{PF06303:Organiser of macrodomain of Terminus of chromosome PF06723:MreB/Mbl protein PF02782:FGGY family of carbohydrate kinases, C-terminal domain}
i2_LQ_P3Flower_c104067/f1p12/2510	{JAT56419.1; Heat shock protein 83 [Anthurium amnicola]}	{sp|P40292|HSP90_ASPFU; Heat shock protein 90 OS=Neosartorya fumigata (strain ATCC MYA-4609 / Af293 / CBS 101355 / FGSC A1100) GN=hsp90 PE=1 SV=3}	{YPL240c; KOG0019 Molecular chaperone (HSP90 family) O Posttranslational modification, protein turnover, chaperones ;}	{PF00450:Serine carboxypeptidase PF00183:Hsp90 protein}
i2_LQ_P3Flower_c10432/f1p0/2847	{AAR17079.1; heat shock protein 70-2 [Nicotiana tabacum]}	{sp|Q92260|HSP70_PENCI; Heat shock 70 kDa protein (Fragment) OS=Penicillium citrinum GN=HSP70 PE=1 SV=1}	{SPAC13G7.02c; KOG0101 Molecular chaperones HSP70/HSC70, HSP70 superfamily O Posttranslational modification, protein turnover, chaperones ;}	{NA}
i2_LQ_P3Flower_c105220/f1p0/2589	{JAT48209.1; Heat shock protein Hsp88 [Anthurium amnicola]}	{sp|O74225|HSP88_NEUCR; Heat shock protein hsp88 OS=Neurospora crassa (strain ATCC 24698 / 74-OR23-1A / CBS 708.71 / DSM 1257 / FGSC 987) GN=hsp88 PE=1 SV=1}	{YPL106c; KOG0103 Molecular chaperones HSP105/HSP110/SSE1, HSP70 superfamily O Posttranslational modification, protein turnover, chaperones ;}	{PF06723:MreB/Mbl protein}
i2_LQ_P3Flower_c105382/f1p10/2393	{XP_019453198.1; PREDICTED: heat shock protein 83 isoform X2 [Lupinus angustifolius]}	{sp|O43109|HSP90_PODAS; Heat shock protein 90 homolog OS=Podospora anserina GN=MOD-E PE=3 SV=1}	{YMR186w; KOG0019 Molecular chaperone (HSP90 family) O Posttranslational modification, protein turnover, chaperones ;}	{PF02724:CDC45-like protein PF00183:Hsp90 protein}
i2_LQ_P3Flower_c105780/f1p0/2863	{XP_009404761.1; PREDICTED: chaperone protein ClpB3, chloroplastic [Musa acuminata subsp. malaccensis]}	{sp|O74402|HSP78_SCHPO; Heat shock protein 78, mitochondrial OS=Schizosaccharomyces pombe (strain 972 / ATCC 24843) GN=hsp78 PE=3 SV=1}	{SPBC4F6.17c; KOG1051 Chaperone HSP104 and related ATP-dependent Clp proteases O Posttranslational modification, protein turnover, chaperones ;}	{PF01695:IstB-like ATP binding protein PF07724:AAA domain (Cdc48 subfamily) PF00769:Ezrin/radixin/moesin family PF02367:Threonylcarbamoyl adenosine biosynthesis protein TsaE PF02562:PhoH-like protein PF07728:AAA domain (dynein-related subfamily) PF03266:NTPase PF00448:SRP54-type protein, GTPase domain PF00910:RNA helicase PF10662:Ethanolamine utilisation - propanediol utilisation PF00158:Sigma-54…
i2_LQ_P3Flower_c106035/f1p1/2772	{XP_005642775.1; heat shock protein 70E [Coccomyxa subellipsoidea C-169]}	{sp|Q9S7C0|HSP7O_ARATH; Heat shock 70 kDa protein 14 OS=Arabidopsis thaliana GN=HSP70-14 PE=2 SV=1}	{At1g79930; KOG0103 Molecular chaperones HSP105/HSP110/SSE1, HSP70 superfamily O Posttranslational modification, protein turnover, chaperones ;}	{NA}
i2_LQ_P3Flower_c106557/f1p0/2589	{JAT66902.1; Heat shock protein 12A [Anthurium amnicola]}	{sp|Q8K0U4|HS12A_MOUSE; Heat shock 70 kDa protein 12A OS=Mus musculus GN=Hspa12a PE=1 SV=1}	{Hs18576822; KOG0101 Molecular chaperones HSP70/HSC70, HSP70 superfamily O Posttranslational modification, protein turnover, chaperones ;}	{PF06723:MreB/Mbl protein}
i2_LQ_P3Flower_c10665/f1p5/2253	{AAR17078.1; heat shock protein 70-1 [Nicotiana tabacum]}	{sp|O93866|HSP70_TRIRU; Heat shock 70 kDa protein OS=Trichophyton rubrum GN=HSP70 PE=2 SV=1}	{SPAC13G7.02c; KOG0101 Molecular chaperones HSP70/HSC70, HSP70 superfamily O Posttranslational modification, protein turnover, chaperones ;}	{PF02782:FGGY family of carbohydrate kinases, C-terminal domain}
i2_LQ_P3Flower_c107438/f1p1/2184	{AAR17079.1; heat shock protein 70-2 [Nicotiana tabacum]}	{sp|O93866|HSP70_TRIRU; Heat shock 70 kDa protein OS=Trichophyton rubrum GN=HSP70 PE=2 SV=1}	{SPCC1739.13; KOG0101 Molecular chaperones HSP70/HSC70, HSP70 superfamily O Posttranslational modification, protein turnover, chaperones ;}	{NA}
i2_LQ_P3Flower_c10770/f3p10/2234	{AAR17079.1; heat shock protein 70-2 [Nicotiana tabacum]}	{sp|Q96W30|HSP72_PARBA; Heat shock 70 kDa protein 2 OS=Paracoccidioides lutzii (strain ATCC MYA-826 / Pb01) GN=HSP70-2 PE=2 SV=2}	{SPCC1739.13; KOG0101 Molecular chaperones HSP70/HSC70, HSP70 superfamily O Posttranslational modification, protein turnover, chaperones ;}	{PF06723:MreB/Mbl protein PF02782:FGGY family of carbohydrate kinases, C-terminal domain PF01968:Hydantoinase/oxoprolinase}
i2_LQ_P3Flower_c107889/f1p12/2412	{KDD75584.1; heat shock protein 90 Hsp90 [Helicosporidium sp. ATCC 50920]}	{sp|P33125|HSP82_AJECA; Heat shock protein 82 OS=Ajellomyces capsulatus GN=HSP82 PE=3 SV=1}	{SPAC926.04c; KOG0019 Molecular chaperone (HSP90 family) O Posttranslational modification, protein turnover, chaperones ;}	{NA}
i2_LQ_P3Flower_c108115/f1p0/2198	{JAU10281.1; Heat shock cognate 70 kDa protein, partial [Noccaea caerulescens]}	{sp|P11144|HSP70_PLAFA; Heat shock 70 kDa protein OS=Plasmodium falciparum PE=2 SV=2}	{At1g16030; KOG0101 Molecular chaperones HSP70/HSC70, HSP70 superfamily O Posttranslational modification, protein turnover, chaperones ;}	{NA}
i2_LQ_P3Flower_c108575/f1p0/2466	{JAT48209.1; Heat shock protein Hsp88 [Anthurium amnicola]}	{sp|O74225|HSP88_NEUCR; Heat shock protein hsp88 OS=Neurospora crassa (strain ATCC 24698 / 74-OR23-1A / CBS 708.71 / DSM 1257 / FGSC 987) GN=hsp88 PE=1 SV=1}	{SPAC110.04c; KOG0103 Molecular chaperones HSP105/HSP110/SSE1, HSP70 superfamily O Posttranslational modification, protein turnover, chaperones ;}	{NA}
i2_LQ_P3Flower_c108826/f1p0/2175	{JAT50665.1; Heat shock protein 60, mitochondrial [Anthurium amnicola]}	{sp|P50142|HSP60_AJECA; Heat shock protein 60, mitochondrial OS=Ajellomyces capsulatus GN=HSP60 PE=3 SV=2}	{YLR259c; KOG0356 Mitochondrial chaperonin, Cpn60/Hsp60p O Posttranslational modification, protein turnover, chaperones ;}	{PF00118:TCP-1/cpn60 chaperonin family}
i2_LQ_P3Flower_c108927/f1p2/2145	{AAR17078.1; heat shock protein 70-1 [Nicotiana tabacum]}	{sp|G0SCU5|SSB1_CHATD; Ribosome-associated molecular chaperone SSB1 OS=Chaetomium thermophilum (strain DSM 1495 / CBS 144.50 / IMI 039719) GN=SSB1 PE=1 SV=2}	{YNL209w; KOG0101 Molecular chaperones HSP70/HSC70, HSP70 superfamily O Posttranslational modification, protein turnover, chaperones ;}	{PF06723:MreB/Mbl protein PF02782:FGGY family of carbohydrate kinases, C-terminal domain PF01968:Hydantoinase/oxoprolinase}
i2_LQ_P3Flower_c109095/f1p8/2608	{KNA17790.1; hypothetical protein SOVF_076870 [Spinacia oleracea]}	{sp|O44001|HSP90_EIMTE; Heat shock protein 90 OS=Eimeria tenella GN=HSP90 PE=2 SV=1}	{At5g52640; KOG0019 Molecular chaperone (HSP90 family) O Posttranslational modification, protein turnover, chaperones ;}	{PF00183:Hsp90 protein}
i2_LQ_P3Flower_c109221/f1p3/2313	{JAT56419.1; Heat shock protein 83 [Anthurium amnicola]}	{sp|O43109|HSP90_PODAS; Heat shock protein 90 homolog OS=Podospora anserina GN=MOD-E PE=3 SV=1}	{7292327; KOG0019 Molecular chaperone (HSP90 family) O Posttranslational modification, protein turnover, chaperones ;}	{PF00183:Hsp90 protein}
i2_LQ_P3Flower_c109299/f1p0/2766	{XP_006357886.1; PREDICTED: heat shock 70 kDa protein 17 [Solanum tuberosum]}	{sp|F4JMJ1|HSP7R_ARATH; Heat shock 70 kDa protein 17 OS=Arabidopsis thaliana GN=HSP70-17 PE=2 SV=1}	{7290308; KOG0104 Molecular chaperones GRP170/SIL1, HSP70 superfamily O Posttranslational modification, protein turnover, chaperones ;}	{PF04979:Protein phosphatase inhibitor 2 (IPP-2)}
i2_LQ_P3Flower_c10945/f1p8/2318	{AAR17079.1; heat shock protein 70-2 [Nicotiana tabacum]}	{sp|Q96W30|HSP72_PARBA; Heat shock 70 kDa protein 2 OS=Paracoccidioides lutzii (strain ATCC MYA-826 / Pb01) GN=HSP70-2 PE=2 SV=2}	{SPCC1739.13; KOG0101 Molecular chaperones HSP70/HSC70, HSP70 superfamily O Posttranslational modification, protein turnover, chaperones ;}	{PF02782:FGGY family of carbohydrate kinases, C-terminal domain PF01968:Hydantoinase/oxoprolinase PF06723:MreB/Mbl protein}
i2_LQ_P3Flower_c11117/f1p0/2587	{JAT48209.1; Heat shock protein Hsp88 [Anthurium amnicola]}	{sp|O74225|HSP88_NEUCR; Heat shock protein hsp88 OS=Neurospora crassa (strain ATCC 24698 / 74-OR23-1A / CBS 708.71 / DSM 1257 / FGSC 987) GN=hsp88 PE=1 SV=1}	{YPL106c; KOG0103 Molecular chaperones HSP105/HSP110/SSE1, HSP70 superfamily O Posttranslational modification, protein turnover, chaperones ;}	{NA}
i2_LQ_P3Flower_c111519/f2p12/2364	{JAT56419.1; Heat shock protein 83 [Anthurium amnicola]}	{sp|P40292|HSP90_ASPFU; Heat shock protein 90 OS=Neosartorya fumigata (strain ATCC MYA-4609 / Af293 / CBS 101355 / FGSC A1100) GN=hsp90 PE=1 SV=3}	{YPL240c; KOG0019 Molecular chaperone (HSP90 family) O Posttranslational modification, protein turnover, chaperones ;}	{PF00183:Hsp90 protein}
i2_LQ_P3Flower_c111784/f2p1/2082	{JAT53012.1; Heat shock protein sks2, partial [Anthurium amnicola]}	{sp|G0SCU5|SSB1_CHATD; Ribosome-associated molecular chaperone SSB1 OS=Chaetomium thermophilum (strain DSM 1495 / CBS 144.50 / IMI 039719) GN=SSB1 PE=1 SV=2}	{YDL229w; KOG0101 Molecular chaperones HSP70/HSC70, HSP70 superfamily O Posttranslational modification, protein turnover, chaperones ;}	{PF06723:MreB/Mbl protein}
i2_LQ_P3Flower_c111950/f1p0/2076	{JAT53538.1; heat shock protein, mitochondrial [Anthurium amnicola]}	{sp|O02649|CH60_DROME; 60 kDa heat shock protein, mitochondrial OS=Drosophila melanogaster GN=Hsp60 PE=1 SV=3}	{7292599; KOG0356 Mitochondrial chaperonin, Cpn60/Hsp60p O Posttranslational modification, protein turnover, chaperones ;}	{PF00118:TCP-1/cpn60 chaperonin family}
i2_LQ_P3Flower_c11196/f1p1/2706	{XP_017641499.1; PREDICTED: heat shock 70 kDa protein-like [Gossypium arboreum]}	{sp|P09189|HSP7C_PETHY; Heat shock cognate 70 kDa protein OS=Petunia hybrida GN=HSP70 PE=2 SV=1}	{At3g12580; KOG0101 Molecular chaperones HSP70/HSC70, HSP70 superfamily O Posttranslational modification, protein turnover, chaperones ;}	{PF01968:Hydantoinase/oxoprolinase PF06723:MreB/Mbl protein PF16952:Glutamine synthetase N-terminal domain}
i2_LQ_P3Flower_c11381/f1p1/2243	{JAT53012.1; Heat shock protein sks2, partial [Anthurium amnicola]}	{sp|G0SCU5|SSB1_CHATD; Ribosome-associated molecular chaperone SSB1 OS=Chaetomium thermophilum (strain DSM 1495 / CBS 144.50 / IMI 039719) GN=SSB1 PE=1 SV=2}	{YNL209w; KOG0101 Molecular chaperones HSP70/HSC70, HSP70 superfamily O Posttranslational modification, protein turnover, chaperones ;}	{PF02782:FGGY family of carbohydrate kinases, C-terminal domain PF06723:MreB/Mbl protein}
i2_LQ_P3Flower_c11387/f1p0/2617	{XP_002953653.1; hypothetical protein VOLCADRAFT_94503 [Volvox carteri f. nagariensis]}	{sp|O43301|HS12A_HUMAN; Heat shock 70 kDa protein 12A OS=Homo sapiens GN=HSPA12A PE=1 SV=2}	{Hs18576822; KOG0101 Molecular chaperones HSP70/HSC70, HSP70 superfamily O Posttranslational modification, protein turnover, chaperones ;}	{NA}
i2_LQ_P3Flower_c11837/f1p9/2340	{XP_005643450.1; heat shock protein 70 [Coccomyxa subellipsoidea C-169]}	{sp|P22953|MD37E_ARATH; Probable mediator of RNA polymerase II transcription subunit 37e OS=Arabidopsis thaliana GN=MED37E PE=1 SV=3}	{At3g12580; KOG0101 Molecular chaperones HSP70/HSC70, HSP70 superfamily O Posttranslational modification, protein turnover, chaperones ;}	{PF02782:FGGY family of carbohydrate kinases, C-terminal domain PF06723:MreB/Mbl protein}
i2_LQ_P3Flower_c119800/f1p15/2875	{XP_020114769.1; heat shock protein 90-5, chloroplastic-like [Ananas comosus]}	{sp|Q9SIF2|HS905_ARATH; Heat shock protein 90-5, chloroplastic OS=Arabidopsis thaliana GN=HSP90-5 PE=1 SV=1}	{At2g04030; KOG0019 Molecular chaperone (HSP90 family) O Posttranslational modification, protein turnover, chaperones ;}	{PF00183:Hsp90 protein}
i2_LQ_P3Flower_c12134/f1p1/2403	{XP_004294900.1; PREDICTED: heat shock protein 90-2 [Fragaria vesca subsp. vesca]}	{sp|P55737|HS902_ARATH; Heat shock protein 90-2 OS=Arabidopsis thaliana GN=HSP90-2 PE=1 SV=1}	{At5g56030; KOG0019 Molecular chaperone (HSP90 family) O Posttranslational modification, protein turnover, chaperones ;}	{PF00183:Hsp90 protein}
i2_LQ_P3Flower_c121808/f1p0/2039	{OMO73990.1; Heat shock protein 70 family [Corchorus olitorius]}	{sp|P38788|SSZ1_YEAST; Ribosome-associated complex subunit SSZ1 OS=Saccharomyces cerevisiae (strain ATCC 204508 / S288c) GN=SSZ1 PE=1 SV=2}	{YHR064c; KOG0101 Molecular chaperones HSP70/HSC70, HSP70 superfamily O Posttranslational modification, protein turnover, chaperones ;}	{NA}
i2_LQ_P3Flower_c122602/f1p0/2032	{JAT50665.1; Heat shock protein 60, mitochondrial [Anthurium amnicola]}	{sp|Q5B041|HSP60_EMENI; Heat shock protein 60 OS=Emericella nidulans (strain FGSC A4 / ATCC 38163 / CBS 112.46 / NRRL 194 / M139) GN=hsp60 PE=1 SV=1}	{YLR259c; KOG0356 Mitochondrial chaperonin, Cpn60/Hsp60p O Posttranslational modification, protein turnover, chaperones ;}	{PF00118:TCP-1/cpn60 chaperonin family}
i2_LQ_P3Flower_c12434/f6p12/2254	{AAR17079.1; heat shock protein 70-2 [Nicotiana tabacum]}	{sp|Q96W30|HSP72_PARBA; Heat shock 70 kDa protein 2 OS=Paracoccidioides lutzii (strain ATCC MYA-826 / Pb01) GN=HSP70-2 PE=2 SV=2}	{SPCC1739.13; KOG0101 Molecular chaperones HSP70/HSC70, HSP70 superfamily O Posttranslational modification, protein turnover, chaperones ;}	{PF01968:Hydantoinase/oxoprolinase PF02782:FGGY family of carbohydrate kinases, C-terminal domain PF06723:MreB/Mbl protein}
i2_LQ_P3Flower_c12449/f1p9/2336	{AAR17079.1; heat shock protein 70-2 [Nicotiana tabacum]}	{sp|Q96W30|HSP72_PARBA; Heat shock 70 kDa protein 2 OS=Paracoccidioides lutzii (strain ATCC MYA-826 / Pb01) GN=HSP70-2 PE=2 SV=2}	{SPCC1739.13; KOG0101 Molecular chaperones HSP70/HSC70, HSP70 superfamily O Posttranslational modification, protein turnover, chaperones ;}	{PF02782:FGGY family of carbohydrate kinases, C-terminal domain PF01968:Hydantoinase/oxoprolinase PF06723:MreB/Mbl protein}
i2_LQ_P3Flower_c12514/f1p8/2670	{ABR16685.1; unknown [Picea sitchensis]}	{sp|Q02028|HSP7S_PEA; Stromal 70 kDa heat shock-related protein, chloroplastic OS=Pisum sativum GN=HSP70 PE=2 SV=1}	{At4g24280; KOG0102 Molecular chaperones mortalin/PBP74/GRP75, HSP70 superfamily O Posttranslational modification, protein turnover, chaperones ;}	{PF02782:FGGY family of carbohydrate kinases, C-terminal domain PF02970:Tubulin binding cofactor A}
i2_LQ_P3Flower_c12817/f1p9/2534	{KNA17790.1; hypothetical protein SOVF_076870 [Spinacia oleracea]}	{sp|P30946|HS90A_RABIT; Heat shock protein HSP 90-alpha OS=Oryctolagus cuniculus GN=HSP90AA1 PE=1 SV=2}	{CE06362; KOG0020 Endoplasmic reticulum glucose-regulated protein (GRP94/endoplasmin), HSP90 family O Posttranslational modification, protein turnover, chaperones ;}	{PF00450:Serine carboxypeptidase PF00183:Hsp90 protein PF05395:Protein phosphatase inhibitor 1/DARPP-32}
i2_LQ_P3Flower_c12949/f1p1/2431	{KNA17790.1; hypothetical protein SOVF_076870 [Spinacia oleracea]}	{sp|P08238|HS90B_HUMAN; Heat shock protein HSP 90-beta OS=Homo sapiens GN=HSP90AB1 PE=1 SV=4}	{Hs20149594; KOG0019 Molecular chaperone (HSP90 family) O Posttranslational modification, protein turnover, chaperones ;}	{PF00183:Hsp90 protein PF05236:Transcription initiation factor TFIID component TAF4 family}
i2_LQ_P3Flower_c13099/f7p3/2380	{JAT50601.1; Heat shock protein 83, partial [Anthurium amnicola]}	{sp|P34058|HS90B_RAT; Heat shock protein HSP 90-beta OS=Rattus norvegicus GN=Hsp90ab1 PE=1 SV=4}	{Hs20149594; KOG0019 Molecular chaperone (HSP90 family) O Posttranslational modification, protein turnover, chaperones ;}	{PF00183:Hsp90 protein PF03896:Translocon-associated protein (TRAP), alpha subunit}
i2_LQ_P3Flower_c13178/f1p3/2558	{XP_008791620.1; PREDICTED: heat shock 70 kDa protein, mitochondrial [Phoenix dactylifera]}	{sp|Q01899|HSP7M_PHAVU; Heat shock 70 kDa protein, mitochondrial OS=Phaseolus vulgaris PE=2 SV=1}	{At5g09590; KOG0102 Molecular chaperones mortalin/PBP74/GRP75, HSP70 superfamily O Posttranslational modification, protein turnover, chaperones ;}	{PF01031:Dynamin central region PF06723:MreB/Mbl protein PF02782:FGGY family of carbohydrate kinases, C-terminal domain}
i2_LQ_P3Flower_c13466/f1p1/2507	{BAK04853.1; predicted protein [Hordeum vulgare subsp. vulgare]}	{sp|Q5B0C0|HSP7M_EMENI; Heat shock 70 kDa protein OS=Emericella nidulans (strain FGSC A4 / ATCC 38163 / CBS 112.46 / NRRL 194 / M139) GN=AN6010 PE=1 SV=1}	{YJR045c; KOG0102 Molecular chaperones mortalin/PBP74/GRP75, HSP70 superfamily O Posttranslational modification, protein turnover, chaperones ;}	{PF07544:RNA polymerase II transcription mediator complex subunit 9 PF06723:MreB/Mbl protein PF02782:FGGY family of carbohydrate kinases, C-terminal domain PF04111:Autophagy protein Apg6}
i2_LQ_P3Flower_c13893/f1p0/2026	{XP_005850065.1; heat shock protein 70 [Chlorella variabilis]}	{sp|P87142|YDMC_SCHPO; Heat shock protein 70 homolog C57A7.12 OS=Schizosaccharomyces pombe (strain 972 / ATCC 24843) GN=SPAC57A7.12 PE=1 SV=3}	{SPAC57A7.12; KOG0101 Molecular chaperones HSP70/HSC70, HSP70 superfamily O Posttranslational modification, protein turnover, chaperones ;}	{NA}
i2_LQ_P3Flower_c14030/f1p0/2067	{OAE20350.1; hypothetical protein AXG93_209s1180 [Marchantia polymorpha subsp. polymorpha]}	{sp|O59838|HSP7F_SCHPO; Heat shock protein homolog pss1 OS=Schizosaccharomyces pombe (strain 972 / ATCC 24843) GN=pss1 PE=1 SV=2}	{SPAC110.04c; KOG0103 Molecular chaperones HSP105/HSP110/SSE1, HSP70 superfamily O Posttranslational modification, protein turnover, chaperones ;}	{PF00435:Spectrin repeat PF02782:FGGY family of carbohydrate kinases, C-terminal domain}
i2_LQ_P3Flower_c14492/f1p1/2027	{KCW70839.1; hypothetical protein EUGRSUZ_F03980 [Eucalyptus grandis]}	{sp|P36415|HS7C1_DICDI; Heat shock cognate 70 kDa protein 1 OS=Dictyostelium discoideum GN=hspB PE=1 SV=2}	{CE09682; KOG0101 Molecular chaperones HSP70/HSC70, HSP70 superfamily O Posttranslational modification, protein turnover, chaperones ;}	{PF01968:Hydantoinase/oxoprolinase PF06723:MreB/Mbl protein}
i2_LQ_P3Flower_c16747/f6p10/2356	{AAR17079.1; heat shock protein 70-2 [Nicotiana tabacum]}	{sp|Q96W30|HSP72_PARBA; Heat shock 70 kDa protein 2 OS=Paracoccidioides lutzii (strain ATCC MYA-826 / Pb01) GN=HSP70-2 PE=2 SV=2}	{SPCC1739.13; KOG0101 Molecular chaperones HSP70/HSC70, HSP70 superfamily O Posttranslational modification, protein turnover, chaperones ;}	{PF06723:MreB/Mbl protein PF02782:FGGY family of carbohydrate kinases, C-terminal domain PF01968:Hydantoinase/oxoprolinase}
i2_LQ_P3Flower_c16988/f5p2/2311	{BAK04853.1; predicted protein [Hordeum vulgare subsp. vulgare]}	{sp|Q5B0C0|HSP7M_EMENI; Heat shock 70 kDa protein OS=Emericella nidulans (strain FGSC A4 / ATCC 38163 / CBS 112.46 / NRRL 194 / M139) GN=AN6010 PE=1 SV=1}	{YJR045c; KOG0102 Molecular chaperones mortalin/PBP74/GRP75, HSP70 superfamily O Posttranslational modification, protein turnover, chaperones ;}	{PF02782:FGGY family of carbohydrate kinases, C-terminal domain PF06723:MreB/Mbl protein PF06645:Microsomal signal peptidase 12 kDa subunit (SPC12)}
i2_LQ_P3Flower_c17453/f1p10/2595	{KNA17790.1; hypothetical protein SOVF_076870 [Spinacia oleracea]}	{sp|P40292|HSP90_ASPFU; Heat shock protein 90 OS=Neosartorya fumigata (strain ATCC MYA-4609 / Af293 / CBS 101355 / FGSC A1100) GN=hsp90 PE=1 SV=3}	{Hs13129150; KOG0019 Molecular chaperone (HSP90 family) O Posttranslational modification, protein turnover, chaperones ;}	{PF00183:Hsp90 protein PF00183:Hsp90 protein PF03896:Translocon-associated protein (TRAP), alpha subunit}
i2_LQ_P3Flower_c17626/f1p14/2861	{KNA17790.1; hypothetical protein SOVF_076870 [Spinacia oleracea]}	{sp|P51818|HS903_ARATH; Heat shock protein 90-3 OS=Arabidopsis thaliana GN=HSP90-3 PE=1 SV=2}	{At5g56010; KOG0019 Molecular chaperone (HSP90 family) O Posttranslational modification, protein turnover, chaperones ;}	{PF00183:Hsp90 protein PF13897:Golgi-dynamics membrane-trafficking}
i2_LQ_P3Flower_c17698/f1p12/2443	{KXZ53025.1; hypothetical protein GPECTOR_8g392 [Gonium pectorale]}	{sp|P40292|HSP90_ASPFU; Heat shock protein 90 OS=Neosartorya fumigata (strain ATCC MYA-4609 / Af293 / CBS 101355 / FGSC A1100) GN=hsp90 PE=1 SV=3}	{YMR186w; KOG0019 Molecular chaperone (HSP90 family) O Posttranslational modification, protein turnover, chaperones ;}	{PF00183:Hsp90 protein}
i2_LQ_P3Flower_c17718/f1p11/2606	{AAR17079.1; heat shock protein 70-2 [Nicotiana tabacum]}	{sp|Q96W30|HSP72_PARBA; Heat shock 70 kDa protein 2 OS=Paracoccidioides lutzii (strain ATCC MYA-826 / Pb01) GN=HSP70-2 PE=2 SV=2}	{SPCC1739.13; KOG0101 Molecular chaperones HSP70/HSC70, HSP70 superfamily O Posttranslational modification, protein turnover, chaperones ;}	{PF06723:MreB/Mbl protein PF02782:FGGY family of carbohydrate kinases, C-terminal domain PF01968:Hydantoinase/oxoprolinase}
i2_LQ_P3Flower_c17978/f1p5/2144	{KNA17790.1; hypothetical protein SOVF_076870 [Spinacia oleracea]}	{sp|P36181|HSP80_SOLLC; Heat shock cognate protein 80 OS=Solanum lycopersicum GN=HSC80 PE=2 SV=1}	{At5g56030; KOG0019 Molecular chaperone (HSP90 family) O Posttranslational modification, protein turnover, chaperones ;}	{PF03896:Translocon-associated protein (TRAP), alpha subunit PF00183:Hsp90 protein}
i2_LQ_P3Flower_c18074/f1p10/2313	{AAR17079.1; heat shock protein 70-2 [Nicotiana tabacum]}	{sp|Q96W30|HSP72_PARBA; Heat shock 70 kDa protein 2 OS=Paracoccidioides lutzii (strain ATCC MYA-826 / Pb01) GN=HSP70-2 PE=2 SV=2}	{SPCC1739.13; KOG0101 Molecular chaperones HSP70/HSC70, HSP70 superfamily O Posttranslational modification, protein turnover, chaperones ;}	{PF02782:FGGY family of carbohydrate kinases, C-terminal domain PF01968:Hydantoinase/oxoprolinase PF06723:MreB/Mbl protein}
i2_LQ_P3Flower_c18225/f1p10/2442	{JAT56419.1; Heat shock protein 83 [Anthurium amnicola]}	{sp|O43109|HSP90_PODAS; Heat shock protein 90 homolog OS=Podospora anserina GN=MOD-E PE=3 SV=1}	{YMR186w; KOG0019 Molecular chaperone (HSP90 family) O Posttranslational modification, protein turnover, chaperones ;}	{PF00183:Hsp90 protein}
i2_LQ_P3Flower_c18838/f1p8/2234	{XP_016707324.1; PREDICTED: heat shock cognate protein 80-like [Gossypium hirsutum]}	{sp|P41887|HSP90_SCHPO; Heat shock protein 90 homolog OS=Schizosaccharomyces pombe (strain 972 / ATCC 24843) GN=swo1 PE=1 SV=2}	{SPAC926.04c; KOG0019 Molecular chaperone (HSP90 family) O Posttranslational modification, protein turnover, chaperones ;}	{PF00183:Hsp90 protein}
i2_LQ_P3Flower_c19071/f1p3/2211	{JAU64988.1; Heat shock cognate 70 kDa protein, partial [Noccaea caerulescens]}	{sp|P09189|HSP7C_PETHY; Heat shock cognate 70 kDa protein OS=Petunia hybrida GN=HSP70 PE=2 SV=1}	{At5g02500; KOG0101 Molecular chaperones HSP70/HSC70, HSP70 superfamily O Posttranslational modification, protein turnover, chaperones ;}	{NA}
i2_LQ_P3Flower_c19105/f1p6/2463	{OMO91273.1; Heat shock protein 70 family [Corchorus olitorius]}	{sp|P27322|HSP72_SOLLC; Heat shock cognate 70 kDa protein 2 OS=Solanum lycopersicum GN=HSC-2 PE=2 SV=1}	{At3g12580; KOG0101 Molecular chaperones HSP70/HSC70, HSP70 superfamily O Posttranslational modification, protein turnover, chaperones ;}	{PF06723:MreB/Mbl protein PF02782:FGGY family of carbohydrate kinases, C-terminal domain PF01968:Hydantoinase/oxoprolinase}
i2_LQ_P3Flower_c19231/f1p0/2193	{XP_008342826.1; PREDICTED: heat shock 70 kDa protein-like [Malus domestica]}	{sp|Q557E0|HS7C2_DICDI; Heat shock cognate 70 kDa protein 2 OS=Dictyostelium discoideum GN=hspE-1 PE=1 SV=1}	{At1g16030; KOG0101 Molecular chaperones HSP70/HSC70, HSP70 superfamily O Posttranslational modification, protein turnover, chaperones ;}	{PF02782:FGGY family of carbohydrate kinases, C-terminal domain}
i2_LQ_P3Flower_c19396/f1p21/2628	{ABR18415.1; unknown [Picea sitchensis]}	{sp|P09189|HSP7C_PETHY; Heat shock cognate 70 kDa protein OS=Petunia hybrida GN=HSP70 PE=2 SV=1}	{At3g12580; KOG0101 Molecular chaperones HSP70/HSC70, HSP70 superfamily O Posttranslational modification, protein turnover, chaperones ;}	{PF01968:Hydantoinase/oxoprolinase PF02782:FGGY family of carbohydrate kinases, C-terminal domain PF06723:MreB/Mbl protein}
i2_LQ_P3Flower_c19731/f1p2/2438	{XP_002963536.1; hypothetical protein SELMODRAFT_230177 [Selaginella moellendorffii]}	{sp|P54651|HSC90_DICDI; Heat shock cognate 90 kDa protein OS=Dictyostelium discoideum GN=hspD PE=1 SV=2}	{YMR186w; KOG0019 Molecular chaperone (HSP90 family) O Posttranslational modification, protein turnover, chaperones ;}	{PF00183:Hsp90 protein PF00450:Serine carboxypeptidase PF05395:Protein phosphatase inhibitor 1/DARPP-32}
i2_LQ_P3Flower_c19920/f3p11/2481	{XP_001695264.1; heat shock protein 90A [Chlamydomonas reinhardtii]}	{sp|O43109|HSP90_PODAS; Heat shock protein 90 homolog OS=Podospora anserina GN=MOD-E PE=3 SV=1}	{YMR186w; KOG0019 Molecular chaperone (HSP90 family) O Posttranslational modification, protein turnover, chaperones ;}	{PF00183:Hsp90 protein}
i2_LQ_P3Flower_c20280/f3p10/2262	{AAR17079.1; heat shock protein 70-2 [Nicotiana tabacum]}	{sp|Q96W30|HSP72_PARBA; Heat shock 70 kDa protein 2 OS=Paracoccidioides lutzii (strain ATCC MYA-826 / Pb01) GN=HSP70-2 PE=2 SV=2}	{SPCC1739.13; KOG0101 Molecular chaperones HSP70/HSC70, HSP70 superfamily O Posttranslational modification, protein turnover, chaperones ;}	{PF06723:MreB/Mbl protein PF02782:FGGY family of carbohydrate kinases, C-terminal domain PF01968:Hydantoinase/oxoprolinase}
i2_LQ_P3Flower_c21414/f1p23/2807	{KJB22185.1; hypothetical protein B456_004G034000 [Gossypium raimondii]}	{sp|Q0J4P2|HSP81_ORYSJ; Heat shock protein 81-1 OS=Oryza sativa subsp. japonica GN=HSP81-1 PE=3 SV=2}	{At5g52640; KOG0019 Molecular chaperone (HSP90 family) O Posttranslational modification, protein turnover, chaperones ;}	{PF00183:Hsp90 protein}
i2_LQ_P3Flower_c21539/f1p0/2717	{XP_005648953.1; heat shock protein 70 [Coccomyxa subellipsoidea C-169]}	{sp|Q02028|HSP7S_PEA; Stromal 70 kDa heat shock-related protein, chloroplastic OS=Pisum sativum GN=HSP70 PE=2 SV=1}	{At5g49910; KOG0102 Molecular chaperones mortalin/PBP74/GRP75, HSP70 superfamily O Posttranslational modification, protein turnover, chaperones ;}	{PF06723:MreB/Mbl protein PF01968:Hydantoinase/oxoprolinase PF02782:FGGY family of carbohydrate kinases, C-terminal domain}
i2_LQ_P3Flower_c21588/f1p3/2457	{JAT50601.1; Heat shock protein 83, partial [Anthurium amnicola]}	{sp|Q76LV1|HS90B_BOVIN; Heat shock protein HSP 90-beta OS=Bos taurus GN=HSP90AB1 PE=2 SV=3}	{Hs20149594; KOG0019 Molecular chaperone (HSP90 family) O Posttranslational modification, protein turnover, chaperones ;}	{PF03896:Translocon-associated protein (TRAP), alpha subunit PF00183:Hsp90 protein}
i2_LQ_P3Flower_c21858/f1p0/2551	{XP_005643450.1; heat shock protein 70 [Coccomyxa subellipsoidea C-169]}	{sp|Q9LHA8|MD37C_ARATH; Probable mediator of RNA polymerase II transcription subunit 37c OS=Arabidopsis thaliana GN=MED37C PE=1 SV=1}	{At3g12580; KOG0101 Molecular chaperones HSP70/HSC70, HSP70 superfamily O Posttranslational modification, protein turnover, chaperones ;}	{PF06723:MreB/Mbl protein PF01968:Hydantoinase/oxoprolinase}
i2_LQ_P3Flower_c2189/f5p12/2436	{KNA17790.1; hypothetical protein SOVF_076870 [Spinacia oleracea]}	{sp|O43109|HSP90_PODAS; Heat shock protein 90 homolog OS=Podospora anserina GN=MOD-E PE=3 SV=1}	{YPL240c; KOG0019 Molecular chaperone (HSP90 family) O Posttranslational modification, protein turnover, chaperones ;}	{PF00183:Hsp90 protein PF00450:Serine carboxypeptidase}
i2_LQ_P3Flower_c21934/f1p7/2413	{AFK31313.1; heat shock protein 90, partial (plastid) [Dunaliella salina]}	{sp|O43109|HSP90_PODAS; Heat shock protein 90 homolog OS=Podospora anserina GN=MOD-E PE=3 SV=1}	{YPL240c; KOG0019 Molecular chaperone (HSP90 family) O Posttranslational modification, protein turnover, chaperones ;}	{PF00183:Hsp90 protein}
i2_LQ_P3Flower_c23593/f1p2/2295	{AAR17078.1; heat shock protein 70-1 [Nicotiana tabacum]}	{sp|G0SCU5|SSB1_CHATD; Ribosome-associated molecular chaperone SSB1 OS=Chaetomium thermophilum (strain DSM 1495 / CBS 144.50 / IMI 039719) GN=SSB1 PE=1 SV=2}	{YNL209w; KOG0101 Molecular chaperones HSP70/HSC70, HSP70 superfamily O Posttranslational modification, protein turnover, chaperones ;}	{PF02782:FGGY family of carbohydrate kinases, C-terminal domain PF01968:Hydantoinase/oxoprolinase PF06723:MreB/Mbl protein}
i2_LQ_P3Flower_c24148/f1p2/2142	{OMO85626.1; Heat shock protein 70 family [Corchorus capsularis]}	{sp|P09189|HSP7C_PETHY; Heat shock cognate 70 kDa protein OS=Petunia hybrida GN=HSP70 PE=2 SV=1}	{At5g02500; KOG0101 Molecular chaperones HSP70/HSC70, HSP70 superfamily O Posttranslational modification, protein turnover, chaperones ;}	{PF06723:MreB/Mbl protein PF01968:Hydantoinase/oxoprolinase PF02782:FGGY family of carbohydrate kinases, C-terminal domain}
i2_LQ_P3Flower_c24322/f1p2/2650	{XP_010539340.1; PREDICTED: heat shock protein 90-2-like [Tarenaya hassleriana]}	{sp|P36182|HSP82_TOBAC; Heat shock protein 82 (Fragment) OS=Nicotiana tabacum GN=HSP82 PE=2 SV=1}	{At5g56010; KOG0019 Molecular chaperone (HSP90 family) O Posttranslational modification, protein turnover, chaperones ;}	{NA}
i2_LQ_P3Flower_c24426/f1p19/2490	{JAT62429.1; Heat shock protein 81-3, partial [Anthurium amnicola]}	{sp|Q0J4P2|HSP81_ORYSJ; Heat shock protein 81-1 OS=Oryza sativa subsp. japonica GN=HSP81-1 PE=3 SV=2}	{At5g56030; KOG0019 Molecular chaperone (HSP90 family) O Posttranslational modification, protein turnover, chaperones ;}	{NA}
i2_LQ_P3Flower_c2444/f5p10/2287	{AAR17079.1; heat shock protein 70-2 [Nicotiana tabacum]}	{sp|Q96W30|HSP72_PARBA; Heat shock 70 kDa protein 2 OS=Paracoccidioides lutzii (strain ATCC MYA-826 / Pb01) GN=HSP70-2 PE=2 SV=2}	{SPCC1739.13; KOG0101 Molecular chaperones HSP70/HSC70, HSP70 superfamily O Posttranslational modification, protein turnover, chaperones ;}	{NA}
i2_LQ_P3Flower_c24540/f1p0/2511	{JAT48209.1; Heat shock protein Hsp88 [Anthurium amnicola]}	{sp|O74225|HSP88_NEUCR; Heat shock protein hsp88 OS=Neurospora crassa (strain ATCC 24698 / 74-OR23-1A / CBS 708.71 / DSM 1257 / FGSC 987) GN=hsp88 PE=1 SV=1}	{SPAC110.04c; KOG0103 Molecular chaperones HSP105/HSP110/SSE1, HSP70 superfamily O Posttranslational modification, protein turnover, chaperones ;}	{PF06723:MreB/Mbl protein}
i2_LQ_P3Flower_c24585/f2p3/2111	{JAT53012.1; Heat shock protein sks2, partial [Anthurium amnicola]}	{sp|G0SCU5|SSB1_CHATD; Ribosome-associated molecular chaperone SSB1 OS=Chaetomium thermophilum (strain DSM 1495 / CBS 144.50 / IMI 039719) GN=SSB1 PE=1 SV=2}	{YDL229w; KOG0101 Molecular chaperones HSP70/HSC70, HSP70 superfamily O Posttranslational modification, protein turnover, chaperones ;}	{NA}
i2_LQ_P3Flower_c2463/f5p9/2286	{AAR17079.1; heat shock protein 70-2 [Nicotiana tabacum]}	{sp|Q96W30|HSP72_PARBA; Heat shock 70 kDa protein 2 OS=Paracoccidioides lutzii (strain ATCC MYA-826 / Pb01) GN=HSP70-2 PE=2 SV=2}	{SPCC1739.13; KOG0101 Molecular chaperones HSP70/HSC70, HSP70 superfamily O Posttranslational modification, protein turnover, chaperones ;}	{PF01968:Hydantoinase/oxoprolinase PF02782:FGGY family of carbohydrate kinases, C-terminal domain PF06723:MreB/Mbl protein}
i2_LQ_P3Flower_c24942/f1p3/2445	{AAR17078.1; heat shock protein 70-1 [Nicotiana tabacum]}	{sp|O93866|HSP70_TRIRU; Heat shock 70 kDa protein OS=Trichophyton rubrum GN=HSP70 PE=2 SV=1}	{SPAC13G7.02c; KOG0101 Molecular chaperones HSP70/HSC70, HSP70 superfamily O Posttranslational modification, protein turnover, chaperones ;}	{PF02729:Aspartate/ornithine carbamoyltransferase, carbamoyl-P binding domain PF02782:FGGY family of carbohydrate kinases, C-terminal domain}
i2_LQ_P3Flower_c25257/f1p2/2439	{XP_005643450.1; heat shock protein 70 [Coccomyxa subellipsoidea C-169]}	{sp|Q9LHA8|MD37C_ARATH; Probable mediator of RNA polymerase II transcription subunit 37c OS=Arabidopsis thaliana GN=MED37C PE=1 SV=1}	{At3g12580; KOG0101 Molecular chaperones HSP70/HSC70, HSP70 superfamily O Posttranslational modification, protein turnover, chaperones ;}	{PF02782:FGGY family of carbohydrate kinases, C-terminal domain PF06723:MreB/Mbl protein}
i2_LQ_P3Flower_c25319/f1p9/2329	{AAR17079.1; heat shock protein 70-2 [Nicotiana tabacum]}	{sp|Q96W30|HSP72_PARBA; Heat shock 70 kDa protein 2 OS=Paracoccidioides lutzii (strain ATCC MYA-826 / Pb01) GN=HSP70-2 PE=2 SV=2}	{SPCC1739.13; KOG0101 Molecular chaperones HSP70/HSC70, HSP70 superfamily O Posttranslational modification, protein turnover, chaperones ;}	{PF06723:MreB/Mbl protein PF01968:Hydantoinase/oxoprolinase PF02782:FGGY family of carbohydrate kinases, C-terminal domain PF02724:CDC45-like protein PF04614:Pex19 protein family}
i2_LQ_P3Flower_c25463/f7p10/2264	{AAR17079.1; heat shock protein 70-2 [Nicotiana tabacum]}	{sp|Q96W30|HSP72_PARBA; Heat shock 70 kDa protein 2 OS=Paracoccidioides lutzii (strain ATCC MYA-826 / Pb01) GN=HSP70-2 PE=2 SV=2}	{SPCC1739.13; KOG0101 Molecular chaperones HSP70/HSC70, HSP70 superfamily O Posttranslational modification, protein turnover, chaperones ;}	{PF02782:FGGY family of carbohydrate kinases, C-terminal domain PF01968:Hydantoinase/oxoprolinase PF06723:MreB/Mbl protein}
[truncated: 303 more rows]
