# Supplementary material for: Characterization and Analysis of the Full-Length Transcriptomes of Multiple Organs in Pseudotaxus chienii (W.C.Cheng) W.C.Cheng
Source: Int J Mol Sci. 2020 Jun 17;21(12):4305. doi: 10.3390/ijms21124305 (PMC7352595; doi:10.3390/ijms21124305)
Supplement: Supplementary file 1 [file ijms-21-04305-s001.zip › Supplementary Files/Table S19.xlsx]

## Sheet: Sheet1
Table S19. Statistics of the unigenes in the phenylpropanoid biosynthesis pathway.
Gene_id	Gene_name	Gene_len	Root.fpkm	Leaf.fpkm	Strobilus.fpkm	Stem.fpkm	{nr}	{SwissProt}	{KEGG}	{KOG}	{GO}	{nt}	{pfam}
i0_LQ_PC3Stem_c5903/f1p3/635	PAL	673	0	0	0	0.89	{AIQ85028.1; phenylalanine ammonia-lyase [Taxus wallichiana var. chinensis]}	{sp|P52777|PALY_PINTA; Phenylalanine ammonia-lyase OS=Pinus taeda GN=PAL PE=3 SV=1}	{sind:105161317; K10775 PAL phenylalanine ammonia-lyase 4.3.1.24 ko00360; Metabolism; Amino acid metabolism; Phenylalanine metabolism | ko00940; Metabolism; Biosynthesis of other secondary metabolites; Phenylpropanoid biosynthesis}	{At2g37040; KOG0222 Phenylalanine and histidine ammonia-lyase Q Secondary metabolites biosynthesis, transport and catabolism ;}	{NA}	{KF713533.1; Taxus wallichiana var. chinensis phenylalanine ammonia-lyase mRNA, partial cds}	{NA}
i1_LQ_P3Flower_c3611/f1p2/1984	PAL	1990	2.08	0	1.99	1.75	{AFX98072.1; phenylalanine ammonia lyase [Cunninghamia lanceolata]}	{sp|P45726|PALY_CAMSI; Phenylalanine ammonia-lyase OS=Camellia sinensis GN=PAL PE=2 SV=1}	{rcu:8273543; K10775 PAL phenylalanine ammonia-lyase 4.3.1.24 ko00360; Metabolism; Amino acid metabolism; Phenylalanine metabolism | ko00940; Metabolism; Biosynthesis of other secondary metabolites; Phenylpropanoid biosynthesis}	{At2g37040; KOG0222 Phenylalanine and histidine ammonia-lyase Q Secondary metabolites biosynthesis, transport and catabolism ;}	{NA}	{JQ904044.1; Cunninghamia lanceolata phenylalanine ammonia lyase (PAL3) mRNA, complete cds}	{NA}
i1_LQ_PC3Root_c12857/f1p2/1852	PAL	1883	0	0	0	0	{AAP85251.1; phenylalanine ammonia-lyase [Pinus pinaster]}	{sp|P52777|PALY_PINTA; Phenylalanine ammonia-lyase OS=Pinus taeda GN=PAL PE=3 SV=1}	{smo:SELMODRAFT_450481; K10775 PAL phenylalanine ammonia-lyase 4.3.1.24 ko00360; Metabolism; Amino acid metabolism; Phenylalanine metabolism | ko00940; Metabolism; Biosynthesis of other secondary metabolites; Phenylpropanoid biosynthesis}	{At3g53260; KOG0222 Phenylalanine and histidine ammonia-lyase Q Secondary metabolites biosynthesis, transport and catabolism ;}	{NA}	{KF713533.1; Taxus wallichiana var. chinensis phenylalanine ammonia-lyase mRNA, partial cds}	{NA}
i1_LQ_PC3Root_c17693/f1p19/1995	PAL	2011	0	0	0	0	{Q6GZ04.1; RecName: Full=Phenylalanine aminomutase (L-beta-phenylalanine forming); AltName: Full=Phenylalanine ammonia-lyase}	{sp|Q6GZ04|PAM_TAXCA; Phenylalanine aminomutase (L-beta-phenylalanine forming) OS=Taxus canadensis GN=pam PE=1 SV=1}	{ppp:PHYPADRAFT_180561; K10775 PAL phenylalanine ammonia-lyase 4.3.1.24 ko00360; Metabolism; Amino acid metabolism; Phenylalanine metabolism | ko00940; Metabolism; Biosynthesis of other secondary metabolites; Phenylpropanoid biosynthesis}	{At3g10340; KOG0222 Phenylalanine and histidine ammonia-lyase Q Secondary metabolites biosynthesis, transport and catabolism ;}	{NA}	{AY724735.1; Taxus chinensis phenylalanine aminomutase (pam) mRNA, complete cds}	{NA}
i1_LQ_PC3Root_c17946/f1p4/1903	PAL	1904	5.94	0.05	0	1.54	{Q6GZ04.1; RecName: Full=Phenylalanine aminomutase (L-beta-phenylalanine forming); AltName: Full=Phenylalanine ammonia-lyase}	{sp|Q6GZ04|PAM_TAXCA; Phenylalanine aminomutase (L-beta-phenylalanine forming) OS=Taxus canadensis GN=pam PE=1 SV=1}	{ppp:PHYPADRAFT_180561; K10775 PAL phenylalanine ammonia-lyase 4.3.1.24 ko00360; Metabolism; Amino acid metabolism; Phenylalanine metabolism | ko00940; Metabolism; Biosynthesis of other secondary metabolites; Phenylpropanoid biosynthesis}	{At3g10340; KOG0222 Phenylalanine and histidine ammonia-lyase Q Secondary metabolites biosynthesis, transport and catabolism ;}	{NA}	{AY724735.1; Taxus chinensis phenylalanine aminomutase (pam) mRNA, complete cds}	{NA}
i2_HQ_P3Flower_c3817/f5p1/2495	PAL	2495	23.35	0	0	4.65	{Q6GZ04.1; RecName: Full=Phenylalanine aminomutase (L-beta-phenylalanine forming); AltName: Full=Phenylalanine ammonia-lyase}	{sp|Q6GZ04|PAM_TAXCA; Phenylalanine aminomutase (L-beta-phenylalanine forming) OS=Taxus canadensis GN=pam PE=1 SV=1}	{ppp:PHYPADRAFT_180561; K10775 PAL phenylalanine ammonia-lyase 4.3.1.24 ko00360; Metabolism; Amino acid metabolism; Phenylalanine metabolism | ko00940; Metabolism; Biosynthesis of other secondary metabolites; Phenylpropanoid biosynthesis}	{At3g10340; KOG0222 Phenylalanine and histidine ammonia-lyase Q Secondary metabolites biosynthesis, transport and catabolism ;}	{NA}	{AY724735.1; Taxus chinensis phenylalanine aminomutase (pam) mRNA, complete cds}	{NA}
i2_HQ_PC3Leaf_c98654/f6p5/2634	PAL	2634	0	0	0	0	{AAP85251.1; phenylalanine ammonia-lyase [Pinus pinaster]}	{sp|P52777|PALY_PINTA; Phenylalanine ammonia-lyase OS=Pinus taeda GN=PAL PE=3 SV=1}	{ppp:PHYPADRAFT_113035; K10775 PAL phenylalanine ammonia-lyase 4.3.1.24 ko00360; Metabolism; Amino acid metabolism; Phenylalanine metabolism | ko00940; Metabolism; Biosynthesis of other secondary metabolites; Phenylpropanoid biosynthesis}	{At3g53260; KOG0222 Phenylalanine and histidine ammonia-lyase Q Secondary metabolites biosynthesis, transport and catabolism ;}	{NA}	{KF713533.1; Taxus wallichiana var. chinensis phenylalanine ammonia-lyase mRNA, partial cds}	{NA}
i2_HQ_PC3Root_c14833/f5p1/2493	PAL	2498	4.43	1.17	0.59	1.96	{AAP85251.1; phenylalanine ammonia-lyase [Pinus pinaster]}	{sp|P52777|PALY_PINTA; Phenylalanine ammonia-lyase OS=Pinus taeda GN=PAL PE=3 SV=1}	{ppp:PHYPADRAFT_113035; K10775 PAL phenylalanine ammonia-lyase 4.3.1.24 ko00360; Metabolism; Amino acid metabolism; Phenylalanine metabolism | ko00940; Metabolism; Biosynthesis of other secondary metabolites; Phenylpropanoid biosynthesis}	{At3g53260; KOG0222 Phenylalanine and histidine ammonia-lyase Q Secondary metabolites biosynthesis, transport and catabolism ;}	{NA}	{KF713533.1; Taxus wallichiana var. chinensis phenylalanine ammonia-lyase mRNA, partial cds}	{NA}
i2_HQ_PC3Stem_c2199/f2p2/2897	PAL	2900	4.01	0	0	1.89	{ADA57702.1; phenylalanine aminomutase [Taxus baccata]}	{sp|Q6GZ04|PAM_TAXCA; Phenylalanine aminomutase (L-beta-phenylalanine forming) OS=Taxus canadensis GN=pam PE=1 SV=1}	{ppp:PHYPADRAFT_181734; K10775 PAL phenylalanine ammonia-lyase 4.3.1.24 ko00360; Metabolism; Amino acid metabolism; Phenylalanine metabolism | ko00940; Metabolism; Biosynthesis of other secondary metabolites; Phenylpropanoid biosynthesis}	{At3g10340; KOG0222 Phenylalanine and histidine ammonia-lyase Q Secondary metabolites biosynthesis, transport and catabolism ;}	{NA}	{AY724735.1; Taxus chinensis phenylalanine aminomutase (pam) mRNA, complete cds}	{NA}
i2_LQ_P3Flower_c12637/f1p9/2637	PAL	2642	0	0	0	0	{AAP85251.1; phenylalanine ammonia-lyase [Pinus pinaster]}	{sp|P52777|PALY_PINTA; Phenylalanine ammonia-lyase OS=Pinus taeda GN=PAL PE=3 SV=1}	{ppp:PHYPADRAFT_113035; K10775 PAL phenylalanine ammonia-lyase 4.3.1.24 ko00360; Metabolism; Amino acid metabolism; Phenylalanine metabolism | ko00940; Metabolism; Biosynthesis of other secondary metabolites; Phenylpropanoid biosynthesis}	{At3g53260; KOG0222 Phenylalanine and histidine ammonia-lyase Q Secondary metabolites biosynthesis, transport and catabolism ;}	{NA}	{KF713533.1; Taxus wallichiana var. chinensis phenylalanine ammonia-lyase mRNA, partial cds}	{NA}
i2_LQ_P3Flower_c13574/f1p0/2348	PAL	2348	0	0	0	0	{BAF36974.1; phenylalanine ammonia-lyase, partial [Lotus japonicus]}	{sp|A0A0U1LSP0|CCTP_TALIS; Phenylalanine aminomutase (L-beta-phenylalanine forming) OS=Talaromyces islandicus GN=cctP PE=3 SV=1}	{lja:Lj0g3v0121549.1; K10775 PAL phenylalanine ammonia-lyase 4.3.1.24 ko00360; Metabolism; Amino acid metabolism; Phenylalanine metabolism | ko00940; Metabolism; Biosynthesis of other secondary metabolites; Phenylpropanoid biosynthesis}	{At5g04230; KOG0222 Phenylalanine and histidine ammonia-lyase Q Secondary metabolites biosynthesis, transport and catabolism ;}	{NA}	{NA}	{NA}
i2_LQ_P3Flower_c39231/f1p7/2638	PAL	2643	0.65	3.34	0.84	4.42	{AAP85251.1; phenylalanine ammonia-lyase [Pinus pinaster]}	{sp|P52777|PALY_PINTA; Phenylalanine ammonia-lyase OS=Pinus taeda GN=PAL PE=3 SV=1}	{ppp:PHYPADRAFT_113035; K10775 PAL phenylalanine ammonia-lyase 4.3.1.24 ko00360; Metabolism; Amino acid metabolism; Phenylalanine metabolism | ko00940; Metabolism; Biosynthesis of other secondary metabolites; Phenylpropanoid biosynthesis}	{At3g53260; KOG0222 Phenylalanine and histidine ammonia-lyase Q Secondary metabolites biosynthesis, transport and catabolism ;}	{NA}	{KF713533.1; Taxus wallichiana var. chinensis phenylalanine ammonia-lyase mRNA, partial cds}	{NA}
i2_LQ_P3Flower_c39842/f1p9/2705	PAL	2711	0	0	0.12	0	{AAP85251.1; phenylalanine ammonia-lyase [Pinus pinaster]}	{sp|P52777|PALY_PINTA; Phenylalanine ammonia-lyase OS=Pinus taeda GN=PAL PE=3 SV=1}	{ppp:PHYPADRAFT_113035; K10775 PAL phenylalanine ammonia-lyase 4.3.1.24 ko00360; Metabolism; Amino acid metabolism; Phenylalanine metabolism | ko00940; Metabolism; Biosynthesis of other secondary metabolites; Phenylpropanoid biosynthesis}	{At3g53260; KOG0222 Phenylalanine and histidine ammonia-lyase Q Secondary metabolites biosynthesis, transport and catabolism ;}	{NA}	{KF713533.1; Taxus wallichiana var. chinensis phenylalanine ammonia-lyase mRNA, partial cds}	{NA}
i2_LQ_P3Flower_c5092/f1p0/2146	PAL	2150	0	0	0.12	0	{XP_006407581.1; hypothetical protein EUTSA_v10020168mg [Eutrema salsugineum]}	{sp|Q96V77|PALY_USTMA; Phenylalanine ammonia-lyase OS=Ustilago maydis (strain 521 / FGSC 9021) GN=PAL1 PE=3 SV=2}	{eus:EUTSA_v10020168mg; K10775 PAL phenylalanine ammonia-lyase 4.3.1.24 ko00360; Metabolism; Amino acid metabolism; Phenylalanine metabolism | ko00940; Metabolism; Biosynthesis of other secondary metabolites; Phenylpropanoid biosynthesis}	{At3g10340; KOG0222 Phenylalanine and histidine ammonia-lyase Q Secondary metabolites biosynthesis, transport and catabolism ;}	{NA}	{NA}	{NA}
i2_LQ_P3Flower_c51269/f1p55/3073	PAL	3065	2.11	0	0	1.83	{ABR18166.1; unknown [Picea sitchensis]}	{sp|P52777|PALY_PINTA; Phenylalanine ammonia-lyase OS=Pinus taeda GN=PAL PE=3 SV=1}	{atr:18439372; K10775 PAL phenylalanine ammonia-lyase 4.3.1.24 ko00360; Metabolism; Amino acid metabolism; Phenylalanine metabolism | ko00940; Metabolism; Biosynthesis of other secondary metabolites; Phenylpropanoid biosynthesis}	{At3g53260; KOG0222 Phenylalanine and histidine ammonia-lyase Q Secondary metabolites biosynthesis, transport and catabolism ;}	{NA}	{CP019107.1; Spirodela polyrhiza strain 9509 chromosome 15 sequence}	{NA}
i2_LQ_P3Flower_c54185/f1p8/2630	PAL	2631	10.32	5.12	7.32	10.94	{AAP85251.1; phenylalanine ammonia-lyase [Pinus pinaster]}	{sp|P52777|PALY_PINTA; Phenylalanine ammonia-lyase OS=Pinus taeda GN=PAL PE=3 SV=1}	{ppp:PHYPADRAFT_113035; K10775 PAL phenylalanine ammonia-lyase 4.3.1.24 ko00360; Metabolism; Amino acid metabolism; Phenylalanine metabolism | ko00940; Metabolism; Biosynthesis of other secondary metabolites; Phenylpropanoid biosynthesis}	{At3g53260; KOG0222 Phenylalanine and histidine ammonia-lyase Q Secondary metabolites biosynthesis, transport and catabolism ;}	{NA}	{KF713533.1; Taxus wallichiana var. chinensis phenylalanine ammonia-lyase mRNA, partial cds}	{NA}
i2_LQ_P3Flower_c70778/f1p34/2395	PAL	2398	0.22	0	0	0	{ADD74179.1; phenylalanine ammonia lyase, partial [Taxus baccata]}	{sp|Q0DZE0|PAL2_ORYSJ; Phenylalanine ammonia-lyase OS=Oryza sativa subsp. japonica GN=ZB8 PE=2 SV=1}	{sbi:SORBI_04g026520; K10775 PAL phenylalanine ammonia-lyase 4.3.1.24 ko00360; Metabolism; Amino acid metabolism; Phenylalanine metabolism | ko00940; Metabolism; Biosynthesis of other secondary metabolites; Phenylpropanoid biosynthesis}	{At2g37040; KOG0222 Phenylalanine and histidine ammonia-lyase Q Secondary metabolites biosynthesis, transport and catabolism ;}	{NA}	{GU568338.1; Taxus baccata phenylalanine ammonia lyase (PAL) mRNA, partial cds}	{NA}
i2_LQ_PC3Leaf_c31501/f1p4/2634	PAL	2672	0	0.31	0	0.07	{ABR18166.1; unknown [Picea sitchensis]}	{sp|P52777|PALY_PINTA; Phenylalanine ammonia-lyase OS=Pinus taeda GN=PAL PE=3 SV=1}	{atr:18439368; K10775 PAL phenylalanine ammonia-lyase 4.3.1.24 ko00360; Metabolism; Amino acid metabolism; Phenylalanine metabolism | ko00940; Metabolism; Biosynthesis of other secondary metabolites; Phenylpropanoid biosynthesis}	{At3g53260; KOG0222 Phenylalanine and histidine ammonia-lyase Q Secondary metabolites biosynthesis, transport and catabolism ;}	{NA}	{CP019107.1; Spirodela polyrhiza strain 9509 chromosome 15 sequence}	{NA}
i2_LQ_PC3Leaf_c4612/f1p5/2942	PAL	2964	0	0	0	0	{AAP85251.1; phenylalanine ammonia-lyase [Pinus pinaster]}	{sp|P52777|PALY_PINTA; Phenylalanine ammonia-lyase OS=Pinus taeda GN=PAL PE=3 SV=1}	{ppp:PHYPADRAFT_113035; K10775 PAL phenylalanine ammonia-lyase 4.3.1.24 ko00360; Metabolism; Amino acid metabolism; Phenylalanine metabolism | ko00940; Metabolism; Biosynthesis of other secondary metabolites; Phenylpropanoid biosynthesis}	{At3g53260; KOG0222 Phenylalanine and histidine ammonia-lyase Q Secondary metabolites biosynthesis, transport and catabolism ;}	{NA}	{KF713533.1; Taxus wallichiana var. chinensis phenylalanine ammonia-lyase mRNA, partial cds}	{NA}
i2_LQ_PC3Leaf_c70442/f1p2/2588	PAL	2602	0	0	0	0	{AFX98071.1; phenylalanine ammonia lyase [Cunninghamia lanceolata]}	{sp|P52777|PALY_PINTA; Phenylalanine ammonia-lyase OS=Pinus taeda GN=PAL PE=3 SV=1}	{ppp:PHYPADRAFT_177179; K10775 PAL phenylalanine ammonia-lyase 4.3.1.24 ko00360; Metabolism; Amino acid metabolism; Phenylalanine metabolism | ko00940; Metabolism; Biosynthesis of other secondary metabolites; Phenylpropanoid biosynthesis}	{At2g37040; KOG0222 Phenylalanine and histidine ammonia-lyase Q Secondary metabolites biosynthesis, transport and catabolism ;}	{NA}	{JQ904043.1; Cunninghamia lanceolata phenylalanine ammonia lyase (PAL2) mRNA, complete cds}	{NA}
i2_LQ_PC3Leaf_c95467/f1p5/2545	PAL	2548	38.47	48.2	27.13	150.32	{AAP85251.1; phenylalanine ammonia-lyase [Pinus pinaster]}	{sp|P52777|PALY_PINTA; Phenylalanine ammonia-lyase OS=Pinus taeda GN=PAL PE=3 SV=1}	{ppp:PHYPADRAFT_113035; K10775 PAL phenylalanine ammonia-lyase 4.3.1.24 ko00360; Metabolism; Amino acid metabolism; Phenylalanine metabolism | ko00940; Metabolism; Biosynthesis of other secondary metabolites; Phenylpropanoid biosynthesis}	{At3g53260; KOG0222 Phenylalanine and histidine ammonia-lyase Q Secondary metabolites biosynthesis, transport and catabolism ;}	{NA}	{KF713533.1; Taxus wallichiana var. chinensis phenylalanine ammonia-lyase mRNA, partial cds}	{NA}
i2_LQ_PC3Root_c18118/f1p46/2411	PAL	2410	239.36	0.17	1.9	24.42	{Q6GZ04.1; RecName: Full=Phenylalanine aminomutase (L-beta-phenylalanine forming); AltName: Full=Phenylalanine ammonia-lyase}	{sp|Q6GZ04|PAM_TAXCA; Phenylalanine aminomutase (L-beta-phenylalanine forming) OS=Taxus canadensis GN=pam PE=1 SV=1}	{ppp:PHYPADRAFT_180561; K10775 PAL phenylalanine ammonia-lyase 4.3.1.24 ko00360; Metabolism; Amino acid metabolism; Phenylalanine metabolism | ko00940; Metabolism; Biosynthesis of other secondary metabolites; Phenylpropanoid biosynthesis}	{At3g10340; KOG0222 Phenylalanine and histidine ammonia-lyase Q Secondary metabolites biosynthesis, transport and catabolism ;}	{NA}	{AY724735.1; Taxus chinensis phenylalanine aminomutase (pam) mRNA, complete cds}	{NA}
i2_LQ_PC3Root_c19422/f1p1/2355	PAL	2356	0	0	0	0	{AAP85251.1; phenylalanine ammonia-lyase [Pinus pinaster]}	{sp|P52777|PALY_PINTA; Phenylalanine ammonia-lyase OS=Pinus taeda GN=PAL PE=3 SV=1}	{ppp:PHYPADRAFT_113035; K10775 PAL phenylalanine ammonia-lyase 4.3.1.24 ko00360; Metabolism; Amino acid metabolism; Phenylalanine metabolism | ko00940; Metabolism; Biosynthesis of other secondary metabolites; Phenylpropanoid biosynthesis}	{At3g10340; KOG0222 Phenylalanine and histidine ammonia-lyase Q Secondary metabolites biosynthesis, transport and catabolism ;}	{NA}	{KF713533.1; Taxus wallichiana var. chinensis phenylalanine ammonia-lyase mRNA, partial cds}	{NA}
i2_LQ_PC3Root_c30840/f1p19/2628	PAL	2618	0.05	0	0	0	{Q6GZ04.1; RecName: Full=Phenylalanine aminomutase (L-beta-phenylalanine forming); AltName: Full=Phenylalanine ammonia-lyase}	{sp|Q6GZ04|PAM_TAXCA; Phenylalanine aminomutase (L-beta-phenylalanine forming) OS=Taxus canadensis GN=pam PE=1 SV=1}	{ppp:PHYPADRAFT_180561; K10775 PAL phenylalanine ammonia-lyase 4.3.1.24 ko00360; Metabolism; Amino acid metabolism; Phenylalanine metabolism | ko00940; Metabolism; Biosynthesis of other secondary metabolites; Phenylpropanoid biosynthesis}	{At3g10340; KOG0222 Phenylalanine and histidine ammonia-lyase Q Secondary metabolites biosynthesis, transport and catabolism ;}	{NA}	{AY724735.1; Taxus chinensis phenylalanine aminomutase (pam) mRNA, complete cds}	{NA}
i2_LQ_PC3Root_c3370/f1p0/2402	PAL	2402	0	0	0	0	{AAU01185.1; phenylalanine aminomutase [Taxus canadensis]}	{sp|O93967|PALY_AMAMU; Phenylalanine ammonia-lyase OS=Amanita muscaria GN=PAL PE=2 SV=1}	{lja:Lj0g3v0121549.1; K10775 PAL phenylalanine ammonia-lyase 4.3.1.24 ko00360; Metabolism; Amino acid metabolism; Phenylalanine metabolism | ko00940; Metabolism; Biosynthesis of other secondary metabolites; Phenylpropanoid biosynthesis}	{At5g04230; KOG0222 Phenylalanine and histidine ammonia-lyase Q Secondary metabolites biosynthesis, transport and catabolism ;}	{NA}	{NA}	{NA}
i2_LQ_PC3Root_c34115/f1p27/2174	PAL	2172	12.92	0.43	0	1.57	{ABR18166.1; unknown [Picea sitchensis]}	{sp|P52777|PALY_PINTA; Phenylalanine ammonia-lyase OS=Pinus taeda GN=PAL PE=3 SV=1}	{atr:18439372; K10775 PAL phenylalanine ammonia-lyase 4.3.1.24 ko00360; Metabolism; Amino acid metabolism; Phenylalanine metabolism | ko00940; Metabolism; Biosynthesis of other secondary metabolites; Phenylpropanoid biosynthesis}	{At3g53260; KOG0222 Phenylalanine and histidine ammonia-lyase Q Secondary metabolites biosynthesis, transport and catabolism ;}	{NA}	{CP019107.1; Spirodela polyrhiza strain 9509 chromosome 15 sequence}	{NA}
i2_LQ_PC3Root_c36833/f1p3/2948	PAL	2953	4.09	5.96	1.19	1.33	{AFX98071.1; phenylalanine ammonia lyase [Cunninghamia lanceolata]}	{sp|P52777|PALY_PINTA; Phenylalanine ammonia-lyase OS=Pinus taeda GN=PAL PE=3 SV=1}	{ppp:PHYPADRAFT_177179; K10775 PAL phenylalanine ammonia-lyase 4.3.1.24 ko00360; Metabolism; Amino acid metabolism; Phenylalanine metabolism | ko00940; Metabolism; Biosynthesis of other secondary metabolites; Phenylpropanoid biosynthesis}	{At2g37040; KOG0222 Phenylalanine and histidine ammonia-lyase Q Secondary metabolites biosynthesis, transport and catabolism ;}	{NA}	{JQ904043.1; Cunninghamia lanceolata phenylalanine ammonia lyase (PAL2) mRNA, complete cds}	{NA}
i2_LQ_PC3Root_c38528/f1p0/2297	PAL	2298	0.27	0	0	0	{XP_010909780.1; PREDICTED: phenylalanine ammonia-lyase-like [Elaeis guineensis]}	{sp|O93967|PALY_AMAMU; Phenylalanine ammonia-lyase OS=Amanita muscaria GN=PAL PE=2 SV=1}	{thj:104806492; K10775 PAL phenylalanine ammonia-lyase 4.3.1.24 ko00360; Metabolism; Amino acid metabolism; Phenylalanine metabolism | ko00940; Metabolism; Biosynthesis of other secondary metabolites; Phenylpropanoid biosynthesis}	{At2g37040; KOG0222 Phenylalanine and histidine ammonia-lyase Q Secondary metabolites biosynthesis, transport and catabolism ;}	{NA}	{NA}	{NA}
i2_LQ_PC3Root_c4001/f1p26/2866	PAL	2867	0	0	0	0	{ABR18166.1; unknown [Picea sitchensis]}	{sp|P52777|PALY_PINTA; Phenylalanine ammonia-lyase OS=Pinus taeda GN=PAL PE=3 SV=1}	{atr:18439372; K10775 PAL phenylalanine ammonia-lyase 4.3.1.24 ko00360; Metabolism; Amino acid metabolism; Phenylalanine metabolism | ko00940; Metabolism; Biosynthesis of other secondary metabolites; Phenylpropanoid biosynthesis}	{At3g53260; KOG0222 Phenylalanine and histidine ammonia-lyase Q Secondary metabolites biosynthesis, transport and catabolism ;}	{NA}	{CP019107.1; Spirodela polyrhiza strain 9509 chromosome 15 sequence}	{NA}
i2_LQ_PC3Root_c4668/f1p37/2850	PAL	2855	51.37	1.09	17.36	83.21	{ABR18166.1; unknown [Picea sitchensis]}	{sp|P52777|PALY_PINTA; Phenylalanine ammonia-lyase OS=Pinus taeda GN=PAL PE=3 SV=1}	{atr:18439372; K10775 PAL phenylalanine ammonia-lyase 4.3.1.24 ko00360; Metabolism; Amino acid metabolism; Phenylalanine metabolism | ko00940; Metabolism; Biosynthesis of other secondary metabolites; Phenylpropanoid biosynthesis}	{At3g53260; KOG0222 Phenylalanine and histidine ammonia-lyase Q Secondary metabolites biosynthesis, transport and catabolism ;}	{NA}	{CP019107.1; Spirodela polyrhiza strain 9509 chromosome 15 sequence}	{NA}
i2_LQ_PC3Root_c49704/f1p30/2916	PAL	2884	0	0	0	0	{ABR18166.1; unknown [Picea sitchensis]}	{sp|P52777|PALY_PINTA; Phenylalanine ammonia-lyase OS=Pinus taeda GN=PAL PE=3 SV=1}	{atr:18439372; K10775 PAL phenylalanine ammonia-lyase 4.3.1.24 ko00360; Metabolism; Amino acid metabolism; Phenylalanine metabolism | ko00940; Metabolism; Biosynthesis of other secondary metabolites; Phenylpropanoid biosynthesis}	{At3g53260; KOG0222 Phenylalanine and histidine ammonia-lyase Q Secondary metabolites biosynthesis, transport and catabolism ;}	{NA}	{CP019107.1; Spirodela polyrhiza strain 9509 chromosome 15 sequence}	{NA}
i2_LQ_PC3Root_c5008/f1p2/2442	PAL	2519	0	0	0	0.26	{AAP85251.1; phenylalanine ammonia-lyase [Pinus pinaster]}	{sp|P52777|PALY_PINTA; Phenylalanine ammonia-lyase OS=Pinus taeda GN=PAL PE=3 SV=1}	{ppp:PHYPADRAFT_113035; K10775 PAL phenylalanine ammonia-lyase 4.3.1.24 ko00360; Metabolism; Amino acid metabolism; Phenylalanine metabolism | ko00940; Metabolism; Biosynthesis of other secondary metabolites; Phenylpropanoid biosynthesis}	{At3g53260; KOG0222 Phenylalanine and histidine ammonia-lyase Q Secondary metabolites biosynthesis, transport and catabolism ;}	{NA}	{KF713533.1; Taxus wallichiana var. chinensis phenylalanine ammonia-lyase mRNA, partial cds}	{NA}
i2_LQ_PC3Root_c53415/f1p46/2165	PAL	2165	0.67	0	0	0.22	{ADA57702.1; phenylalanine aminomutase [Taxus baccata]}	{sp|Q6GZ04|PAM_TAXCA; Phenylalanine aminomutase (L-beta-phenylalanine forming) OS=Taxus canadensis GN=pam PE=1 SV=1}	{ppp:PHYPADRAFT_181734; K10775 PAL phenylalanine ammonia-lyase 4.3.1.24 ko00360; Metabolism; Amino acid metabolism; Phenylalanine metabolism | ko00940; Metabolism; Biosynthesis of other secondary metabolites; Phenylpropanoid biosynthesis}	{At3g10340; KOG0222 Phenylalanine and histidine ammonia-lyase Q Secondary metabolites biosynthesis, transport and catabolism ;}	{NA}	{GU214709.1; Taxus baccata phenylalanine aminomutase (pam) gene, complete cds}	{NA}
i2_LQ_PC3Root_c6709/f1p1/2486	PAL	2464	0.14	0	0.27	0	{EOY34406.1; PHE ammonia lyase 1 [Theobroma cacao]}	{sp|P52777|PALY_PINTA; Phenylalanine ammonia-lyase OS=Pinus taeda GN=PAL PE=3 SV=1}	{smo:SELMODRAFT_450479; K10775 PAL phenylalanine ammonia-lyase 4.3.1.24 ko00360; Metabolism; Amino acid metabolism; Phenylalanine metabolism | ko00940; Metabolism; Biosynthesis of other secondary metabolites; Phenylpropanoid biosynthesis}	{At2g37040; KOG0222 Phenylalanine and histidine ammonia-lyase Q Secondary metabolites biosynthesis, transport and catabolism ;}	{NA}	{KF713533.1; Taxus wallichiana var. chinensis phenylalanine ammonia-lyase mRNA, partial cds}	{NA}
i2_LQ_PC3Root_c67495/f1p26/2785	PAL	2785	114.1	3.14	38.79	151.59	{ABR18166.1; unknown [Picea sitchensis]}	{sp|P52777|PALY_PINTA; Phenylalanine ammonia-lyase OS=Pinus taeda GN=PAL PE=3 SV=1}	{atr:18439372; K10775 PAL phenylalanine ammonia-lyase 4.3.1.24 ko00360; Metabolism; Amino acid metabolism; Phenylalanine metabolism | ko00940; Metabolism; Biosynthesis of other secondary metabolites; Phenylpropanoid biosynthesis}	{At3g53260; KOG0222 Phenylalanine and histidine ammonia-lyase Q Secondary metabolites biosynthesis, transport and catabolism ;}	{NA}	{CP019107.1; Spirodela polyrhiza strain 9509 chromosome 15 sequence}	{NA}
i2_LQ_PC3Root_c6881/f1p35/2742	PAL	2759	0	0	0	0	{ADD74179.1; phenylalanine ammonia lyase, partial [Taxus baccata]}	{sp|Q0DZE0|PAL2_ORYSJ; Phenylalanine ammonia-lyase OS=Oryza sativa subsp. japonica GN=ZB8 PE=2 SV=1}	{sita:101780720; K10775 PAL phenylalanine ammonia-lyase 4.3.1.24 ko00360; Metabolism; Amino acid metabolism; Phenylalanine metabolism | ko00940; Metabolism; Biosynthesis of other secondary metabolites; Phenylpropanoid biosynthesis}	{At2g37040; KOG0222 Phenylalanine and histidine ammonia-lyase Q Secondary metabolites biosynthesis, transport and catabolism ;}	{NA}	{GU568338.1; Taxus baccata phenylalanine ammonia lyase (PAL) mRNA, partial cds}	{NA}
i2_LQ_PC3Root_c7086/f1p47/2475	PAL	2475	191.85	0	0	23.91	{Q6GZ04.1; RecName: Full=Phenylalanine aminomutase (L-beta-phenylalanine forming); AltName: Full=Phenylalanine ammonia-lyase}	{sp|Q6GZ04|PAM_TAXCA; Phenylalanine aminomutase (L-beta-phenylalanine forming) OS=Taxus canadensis GN=pam PE=1 SV=1}	{ppp:PHYPADRAFT_180561; K10775 PAL phenylalanine ammonia-lyase 4.3.1.24 ko00360; Metabolism; Amino acid metabolism; Phenylalanine metabolism | ko00940; Metabolism; Biosynthesis of other secondary metabolites; Phenylpropanoid biosynthesis}	{At3g10340; KOG0222 Phenylalanine and histidine ammonia-lyase Q Secondary metabolites biosynthesis, transport and catabolism ;}	{NA}	{AY724735.1; Taxus chinensis phenylalanine aminomutase (pam) mRNA, complete cds}	{NA}
i2_LQ_PC3Stem_c10081/f1p7/2580	PAL	2584	0.93	3	0	5.64	{AAP85251.1; phenylalanine ammonia-lyase [Pinus pinaster]}	{sp|P52777|PALY_PINTA; Phenylalanine ammonia-lyase OS=Pinus taeda GN=PAL PE=3 SV=1}	{ppp:PHYPADRAFT_113035; K10775 PAL phenylalanine ammonia-lyase 4.3.1.24 ko00360; Metabolism; Amino acid metabolism; Phenylalanine metabolism | ko00940; Metabolism; Biosynthesis of other secondary metabolites; Phenylpropanoid biosynthesis}	{At3g53260; KOG0222 Phenylalanine and histidine ammonia-lyase Q Secondary metabolites biosynthesis, transport and catabolism ;}	{NA}	{KF713533.1; Taxus wallichiana var. chinensis phenylalanine ammonia-lyase mRNA, partial cds}	{NA}
i2_LQ_PC3Stem_c10187/f1p58/2910	PAL	2909	0.32	0.21	0.28	0.24	{ABR18166.1; unknown [Picea sitchensis]}	{sp|P52777|PALY_PINTA; Phenylalanine ammonia-lyase OS=Pinus taeda GN=PAL PE=3 SV=1}	{atr:18439372; K10775 PAL phenylalanine ammonia-lyase 4.3.1.24 ko00360; Metabolism; Amino acid metabolism; Phenylalanine metabolism | ko00940; Metabolism; Biosynthesis of other secondary metabolites; Phenylpropanoid biosynthesis}	{At3g53260; KOG0222 Phenylalanine and histidine ammonia-lyase Q Secondary metabolites biosynthesis, transport and catabolism ;}	{NA}	{CP019107.1; Spirodela polyrhiza strain 9509 chromosome 15 sequence}	{NA}
i2_LQ_PC3Stem_c10701/f1p0/2368	PAL	2369	0	0	0.03	0.68	{AAW80644.1; phenylalanine ammonia lyase, partial [Pteridium aquilinum]}	{sp|O93967|PALY_AMAMU; Phenylalanine ammonia-lyase OS=Amanita muscaria GN=PAL PE=2 SV=1}	{ppp:PHYPADRAFT_113035; K10775 PAL phenylalanine ammonia-lyase 4.3.1.24 ko00360; Metabolism; Amino acid metabolism; Phenylalanine metabolism | ko00940; Metabolism; Biosynthesis of other secondary metabolites; Phenylpropanoid biosynthesis}	{At3g53260; KOG0222 Phenylalanine and histidine ammonia-lyase Q Secondary metabolites biosynthesis, transport and catabolism ;}	{NA}	{NA}	{NA}
i2_LQ_PC3Stem_c13359/f1p52/2587	PAL	2585	10.52	0	3.43	15.01	{ABR18166.1; unknown [Picea sitchensis]}	{sp|P52777|PALY_PINTA; Phenylalanine ammonia-lyase OS=Pinus taeda GN=PAL PE=3 SV=1}	{atr:18439372; K10775 PAL phenylalanine ammonia-lyase 4.3.1.24 ko00360; Metabolism; Amino acid metabolism; Phenylalanine metabolism | ko00940; Metabolism; Biosynthesis of other secondary metabolites; Phenylpropanoid biosynthesis}	{At3g53260; KOG0222 Phenylalanine and histidine ammonia-lyase Q Secondary metabolites biosynthesis, transport and catabolism ;}	{NA}	{CP019107.1; Spirodela polyrhiza strain 9509 chromosome 15 sequence}	{NA}
i2_LQ_PC3Stem_c24894/f1p3/2416	PAL	2425	0	0	0	0.46	{ADD74179.1; phenylalanine ammonia lyase, partial [Taxus baccata]}	{sp|Q0DZE0|PAL2_ORYSJ; Phenylalanine ammonia-lyase OS=Oryza sativa subsp. japonica GN=ZB8 PE=2 SV=1}	{sbi:SORBI_04g026520; K10775 PAL phenylalanine ammonia-lyase 4.3.1.24 ko00360; Metabolism; Amino acid metabolism; Phenylalanine metabolism | ko00940; Metabolism; Biosynthesis of other secondary metabolites; Phenylpropanoid biosynthesis}	{At2g37040; KOG0222 Phenylalanine and histidine ammonia-lyase Q Secondary metabolites biosynthesis, transport and catabolism ;}	{NA}	{GU568338.1; Taxus baccata phenylalanine ammonia lyase (PAL) mRNA, partial cds}	{NA}
i2_LQ_PC3Stem_c33268/f1p29/2936	PAL	2938	50.6	1.96	12.82	68.69	{ABR18166.1; unknown [Picea sitchensis]}	{sp|P52777|PALY_PINTA; Phenylalanine ammonia-lyase OS=Pinus taeda GN=PAL PE=3 SV=1}	{atr:18439372; K10775 PAL phenylalanine ammonia-lyase 4.3.1.24 ko00360; Metabolism; Amino acid metabolism; Phenylalanine metabolism | ko00940; Metabolism; Biosynthesis of other secondary metabolites; Phenylpropanoid biosynthesis}	{At3g53260; KOG0222 Phenylalanine and histidine ammonia-lyase Q Secondary metabolites biosynthesis, transport and catabolism ;}	{NA}	{CP019107.1; Spirodela polyrhiza strain 9509 chromosome 15 sequence}	{NA}
i2_LQ_PC3Stem_c50379/f1p7/2754	PAL	2764	0	0	0	0.32	{AAP85251.1; phenylalanine ammonia-lyase [Pinus pinaster]}	{sp|P52777|PALY_PINTA; Phenylalanine ammonia-lyase OS=Pinus taeda GN=PAL PE=3 SV=1}	{ppp:PHYPADRAFT_113035; K10775 PAL phenylalanine ammonia-lyase 4.3.1.24 ko00360; Metabolism; Amino acid metabolism; Phenylalanine metabolism | ko00940; Metabolism; Biosynthesis of other secondary metabolites; Phenylpropanoid biosynthesis}	{At3g53260; KOG0222 Phenylalanine and histidine ammonia-lyase Q Secondary metabolites biosynthesis, transport and catabolism ;}	{NA}	{KF713533.1; Taxus wallichiana var. chinensis phenylalanine ammonia-lyase mRNA, partial cds}	{NA}
i2_LQ_PC3Stem_c51723/f1p11/2792	PAL	2787	1.03	0	0.44	2.48	{ABR18166.1; unknown [Picea sitchensis]}	{sp|P52777|PALY_PINTA; Phenylalanine ammonia-lyase OS=Pinus taeda GN=PAL PE=3 SV=1}	{atr:18439372; K10775 PAL phenylalanine ammonia-lyase 4.3.1.24 ko00360; Metabolism; Amino acid metabolism; Phenylalanine metabolism | ko00940; Metabolism; Biosynthesis of other secondary metabolites; Phenylpropanoid biosynthesis}	{At3g53260; KOG0222 Phenylalanine and histidine ammonia-lyase Q Secondary metabolites biosynthesis, transport and catabolism ;}	{NA}	{CP019107.1; Spirodela polyrhiza strain 9509 chromosome 15 sequence}	{NA}
i2_LQ_PC3Stem_c5470/f1p10/2217	PAL	2217	0	0	0	0	{AAP85251.1; phenylalanine ammonia-lyase [Pinus pinaster]}	{sp|P52777|PALY_PINTA; Phenylalanine ammonia-lyase OS=Pinus taeda GN=PAL PE=3 SV=1}	{smo:SELMODRAFT_450481; K10775 PAL phenylalanine ammonia-lyase 4.3.1.24 ko00360; Metabolism; Amino acid metabolism; Phenylalanine metabolism | ko00940; Metabolism; Biosynthesis of other secondary metabolites; Phenylpropanoid biosynthesis}	{At3g53260; KOG0222 Phenylalanine and histidine ammonia-lyase Q Secondary metabolites biosynthesis, transport and catabolism ;}	{NA}	{KF713533.1; Taxus wallichiana var. chinensis phenylalanine ammonia-lyase mRNA, partial cds}	{NA}
i2_LQ_PC3Stem_c61617/f1p9/2806	PAL	2730	0	0	0	0	{ABR18166.1; unknown [Picea sitchensis]}	{sp|P52777|PALY_PINTA; Phenylalanine ammonia-lyase OS=Pinus taeda GN=PAL PE=3 SV=1}	{atr:18439372; K10775 PAL phenylalanine ammonia-lyase 4.3.1.24 ko00360; Metabolism; Amino acid metabolism; Phenylalanine metabolism | ko00940; Metabolism; Biosynthesis of other secondary metabolites; Phenylpropanoid biosynthesis}	{At3g53260; KOG0222 Phenylalanine and histidine ammonia-lyase Q Secondary metabolites biosynthesis, transport and catabolism ;}	{NA}	{CP019107.1; Spirodela polyrhiza strain 9509 chromosome 15 sequence}	{NA}
i2_LQ_PC3Stem_c65400/f1p8/2907	PAL	2907	19.81	0	1.03	18.86	{ABR18166.1; unknown [Picea sitchensis]}	{sp|P52777|PALY_PINTA; Phenylalanine ammonia-lyase OS=Pinus taeda GN=PAL PE=3 SV=1}	{atr:18439372; K10775 PAL phenylalanine ammonia-lyase 4.3.1.24 ko00360; Metabolism; Amino acid metabolism; Phenylalanine metabolism | ko00940; Metabolism; Biosynthesis of other secondary metabolites; Phenylpropanoid biosynthesis}	{At3g53260; KOG0222 Phenylalanine and histidine ammonia-lyase Q Secondary metabolites biosynthesis, transport and catabolism ;}	{NA}	{CP019107.1; Spirodela polyrhiza strain 9509 chromosome 15 sequence}	{NA}
i3_HQ_PC3Stem_c2146/f3p1/3258	PAL	3258	0	0.26	0	0.93	{AFX98071.1; phenylalanine ammonia lyase [Cunninghamia lanceolata]}	{sp|P52777|PALY_PINTA; Phenylalanine ammonia-lyase OS=Pinus taeda GN=PAL PE=3 SV=1}	{ppp:PHYPADRAFT_177179; K10775 PAL phenylalanine ammonia-lyase 4.3.1.24 ko00360; Metabolism; Amino acid metabolism; Phenylalanine metabolism | ko00940; Metabolism; Biosynthesis of other secondary metabolites; Phenylpropanoid biosynthesis}	{At2g37040; KOG0222 Phenylalanine and histidine ammonia-lyase Q Secondary metabolites biosynthesis, transport and catabolism ;}	{NA}	{JQ904043.1; Cunninghamia lanceolata phenylalanine ammonia lyase (PAL2) mRNA, complete cds}	{NA}
i3_LQ_P3Flower_c18910/f1p0/3969	PAL	3914	0	0	0	0	{AFX98072.1; phenylalanine ammonia lyase [Cunninghamia lanceolata]}	{sp|Q42667|PALY_CITLI; Phenylalanine ammonia-lyase OS=Citrus limon GN=PAL6 PE=2 SV=1}	{mus:103978140; K10775 PAL phenylalanine ammonia-lyase 4.3.1.24 ko00360; Metabolism; Amino acid metabolism; Phenylalanine metabolism | ko00940; Metabolism; Biosynthesis of other secondary metabolites; Phenylpropanoid biosynthesis}	{At2g37040; KOG0222 Phenylalanine and histidine ammonia-lyase Q Secondary metabolites biosynthesis, transport and catabolism ;}	{NA}	{GU568338.1; Taxus baccata phenylalanine ammonia lyase (PAL) mRNA, partial cds}	{NA}
i3_LQ_P3Flower_c2158/f1p0/3435	PAL	3441	0	0	1.64	0.22	{AFX98072.1; phenylalanine ammonia lyase [Cunninghamia lanceolata]}	{sp|Q42667|PALY_CITLI; Phenylalanine ammonia-lyase OS=Citrus limon GN=PAL6 PE=2 SV=1}	{mus:103978140; K10775 PAL phenylalanine ammonia-lyase 4.3.1.24 ko00360; Metabolism; Amino acid metabolism; Phenylalanine metabolism | ko00940; Metabolism; Biosynthesis of other secondary metabolites; Phenylpropanoid biosynthesis}	{At2g37040; KOG0222 Phenylalanine and histidine ammonia-lyase Q Secondary metabolites biosynthesis, transport and catabolism ;}	{NA}	{GU568338.1; Taxus baccata phenylalanine ammonia lyase (PAL) mRNA, partial cds}	{NA}
i3_LQ_P3Flower_c23290/f1p33/3614	PAL	3785	0	0.04	0.26	0.05	{AAW80637.1; phenylalanine ammonia lyase [Isoetes lacustris]}	{sp|P45726|PALY_CAMSI; Phenylalanine ammonia-lyase OS=Camellia sinensis GN=PAL PE=2 SV=1}	{rcu:8273543; K10775 PAL phenylalanine ammonia-lyase 4.3.1.24 ko00360; Metabolism; Amino acid metabolism; Phenylalanine metabolism | ko00940; Metabolism; Biosynthesis of other secondary metabolites; Phenylpropanoid biosynthesis}	{At2g37040; KOG0222 Phenylalanine and histidine ammonia-lyase Q Secondary metabolites biosynthesis, transport and catabolism ;}	{NA}	{GU568338.1; Taxus baccata phenylalanine ammonia lyase (PAL) mRNA, partial cds}	{NA}
i3_LQ_P3Flower_c23576/f1p2/3496	PAL	3476	0	0	0	0	{ADD74179.1; phenylalanine ammonia lyase, partial [Taxus baccata]}	{sp|Q0DZE0|PAL2_ORYSJ; Phenylalanine ammonia-lyase OS=Oryza sativa subsp. japonica GN=ZB8 PE=2 SV=1}	{mus:103972164; K10775 PAL phenylalanine ammonia-lyase 4.3.1.24 ko00360; Metabolism; Amino acid metabolism; Phenylalanine metabolism | ko00940; Metabolism; Biosynthesis of other secondary metabolites; Phenylpropanoid biosynthesis}	{At2g37040; KOG0222 Phenylalanine and histidine ammonia-lyase Q Secondary metabolites biosynthesis, transport and catabolism ;}	{NA}	{GU568338.1; Taxus baccata phenylalanine ammonia lyase (PAL) mRNA, partial cds}	{NA}
i3_LQ_P3Flower_c23948/f1p0/3342	PAL	3560	0.01	0	0.1	0.01	{AFX98072.1; phenylalanine ammonia lyase [Cunninghamia lanceolata]}	{sp|Q42667|PALY_CITLI; Phenylalanine ammonia-lyase OS=Citrus limon GN=PAL6 PE=2 SV=1}	{mus:103978140; K10775 PAL phenylalanine ammonia-lyase 4.3.1.24 ko00360; Metabolism; Amino acid metabolism; Phenylalanine metabolism | ko00940; Metabolism; Biosynthesis of other secondary metabolites; Phenylpropanoid biosynthesis}	{At2g37040; KOG0222 Phenylalanine and histidine ammonia-lyase Q Secondary metabolites biosynthesis, transport and catabolism ;}	{NA}	{GU568338.1; Taxus baccata phenylalanine ammonia lyase (PAL) mRNA, partial cds}	{NA}
i3_LQ_P3Flower_c24299/f1p0/3412	PAL	3431	0.03	0	0.04	0	{AFX98072.1; phenylalanine ammonia lyase [Cunninghamia lanceolata]}	{sp|A2X7F7|PAL2_ORYSI; Phenylalanine ammonia-lyase OS=Oryza sativa subsp. indica GN=ZB8 PE=3 SV=1}	{mus:103978140; K10775 PAL phenylalanine ammonia-lyase 4.3.1.24 ko00360; Metabolism; Amino acid metabolism; Phenylalanine metabolism | ko00940; Metabolism; Biosynthesis of other secondary metabolites; Phenylpropanoid biosynthesis}	{At3g10340; KOG0222 Phenylalanine and histidine ammonia-lyase Q Secondary metabolites biosynthesis, transport and catabolism ;}	{NA}	{GU568338.1; Taxus baccata phenylalanine ammonia lyase (PAL) mRNA, partial cds}	{NA}
i3_LQ_P3Flower_c25376/f1p19/3114	PAL	3112	0.04	0	0.21	0	{ABR18166.1; unknown [Picea sitchensis]}	{sp|P52777|PALY_PINTA; Phenylalanine ammonia-lyase OS=Pinus taeda GN=PAL PE=3 SV=1}	{atr:18439372; K10775 PAL phenylalanine ammonia-lyase 4.3.1.24 ko00360; Metabolism; Amino acid metabolism; Phenylalanine metabolism | ko00940; Metabolism; Biosynthesis of other secondary metabolites; Phenylpropanoid biosynthesis}	{At3g53260; KOG0222 Phenylalanine and histidine ammonia-lyase Q Secondary metabolites biosynthesis, transport and catabolism ;}	{NA}	{CP019107.1; Spirodela polyrhiza strain 9509 chromosome 15 sequence}	{NA}
i3_LQ_P3Flower_c27684/f1p0/3562	PAL	3692	0	0.01	0	0	{ABR18166.1; unknown [Picea sitchensis]}	{sp|P52777|PALY_PINTA; Phenylalanine ammonia-lyase OS=Pinus taeda GN=PAL PE=3 SV=1}	{atr:18439372; K10775 PAL phenylalanine ammonia-lyase 4.3.1.24 ko00360; Metabolism; Amino acid metabolism; Phenylalanine metabolism | ko00940; Metabolism; Biosynthesis of other secondary metabolites; Phenylpropanoid biosynthesis}	{At3g53260; KOG0222 Phenylalanine and histidine ammonia-lyase Q Secondary metabolites biosynthesis, transport and catabolism ;}	{NA}	{CP019107.1; Spirodela polyrhiza strain 9509 chromosome 15 sequence}	{NA}
i3_LQ_P3Flower_c39150/f1p0/3004	PAL	2717	0	0	0	0	{ABR18166.1; unknown [Picea sitchensis]}	{sp|P52777|PALY_PINTA; Phenylalanine ammonia-lyase OS=Pinus taeda GN=PAL PE=3 SV=1}	{atr:18439372; K10775 PAL phenylalanine ammonia-lyase 4.3.1.24 ko00360; Metabolism; Amino acid metabolism; Phenylalanine metabolism | ko00940; Metabolism; Biosynthesis of other secondary metabolites; Phenylpropanoid biosynthesis}	{At3g53260; KOG0222 Phenylalanine and histidine ammonia-lyase Q Secondary metabolites biosynthesis, transport and catabolism ;}	{NA}	{CP019107.1; Spirodela polyrhiza strain 9509 chromosome 15 sequence}	{NA}
i3_LQ_P3Flower_c39195/f1p0/3032	PAL	3037	0	0	0	0	{AFX98071.1; phenylalanine ammonia lyase [Cunninghamia lanceolata]}	{sp|P52777|PALY_PINTA; Phenylalanine ammonia-lyase OS=Pinus taeda GN=PAL PE=3 SV=1}	{ppp:PHYPADRAFT_177179; K10775 PAL phenylalanine ammonia-lyase 4.3.1.24 ko00360; Metabolism; Amino acid metabolism; Phenylalanine metabolism | ko00940; Metabolism; Biosynthesis of other secondary metabolites; Phenylpropanoid biosynthesis}	{At2g37040; KOG0222 Phenylalanine and histidine ammonia-lyase Q Secondary metabolites biosynthesis, transport and catabolism ;}	{NA}	{JQ904043.1; Cunninghamia lanceolata phenylalanine ammonia lyase (PAL2) mRNA, complete cds}	{NA}
i3_LQ_P3Flower_c4065/f1p13/3611	PAL	3695	0.41	0.05	1.57	0	{AFX98072.1; phenylalanine ammonia lyase [Cunninghamia lanceolata]}	{sp|Q42667|PALY_CITLI; Phenylalanine ammonia-lyase OS=Citrus limon GN=PAL6 PE=2 SV=1}	{mus:103978140; K10775 PAL phenylalanine ammonia-lyase 4.3.1.24 ko00360; Metabolism; Amino acid metabolism; Phenylalanine metabolism | ko00940; Metabolism; Biosynthesis of other secondary metabolites; Phenylpropanoid biosynthesis}	{At2g37040; KOG0222 Phenylalanine and histidine ammonia-lyase Q Secondary metabolites biosynthesis, transport and catabolism ;}	{NA}	{GU568338.1; Taxus baccata phenylalanine ammonia lyase (PAL) mRNA, partial cds}	{NA}
i3_LQ_P3Flower_c7905/f1p2/3452	PAL	3403	0.03	0	0	0	{ABR18166.1; unknown [Picea sitchensis]}	{sp|P45735|PALY_VITVI; Phenylalanine ammonia-lyase (Fragment) OS=Vitis vinifera GN=PAL PE=2 SV=1}	{atr:18439372; K10775 PAL phenylalanine ammonia-lyase 4.3.1.24 ko00360; Metabolism; Amino acid metabolism; Phenylalanine metabolism | ko00940; Metabolism; Biosynthesis of other secondary metabolites; Phenylpropanoid biosynthesis}	{At3g53260; KOG0222 Phenylalanine and histidine ammonia-lyase Q Secondary metabolites biosynthesis, transport and catabolism ;}	{NA}	{NA}	{NA}
i3_LQ_P3Flower_c9008/f1p0/3879	PAL	3807	0	0	0.27	0	{AFX98072.1; phenylalanine ammonia lyase [Cunninghamia lanceolata]}	{sp|P24481|PAL1_PETCR; Phenylalanine ammonia-lyase 1 OS=Petroselinum crispum GN=PAL1 PE=1 SV=1}	{mus:103978140; K10775 PAL phenylalanine ammonia-lyase 4.3.1.24 ko00360; Metabolism; Amino acid metabolism; Phenylalanine metabolism | ko00940; Metabolism; Biosynthesis of other secondary metabolites; Phenylpropanoid biosynthesis}	{At2g37040; KOG0222 Phenylalanine and histidine ammonia-lyase Q Secondary metabolites biosynthesis, transport and catabolism ;}	{NA}	{JQ904044.1; Cunninghamia lanceolata phenylalanine ammonia lyase (PAL3) mRNA, complete cds}	{NA}
i3_LQ_PC3Leaf_c28907/f1p0/3662	PAL	3620	0	0.21	0	0	{AFX98072.1; phenylalanine ammonia lyase [Cunninghamia lanceolata]}	{sp|Q42667|PALY_CITLI; Phenylalanine ammonia-lyase OS=Citrus limon GN=PAL6 PE=2 SV=1}	{mus:103978140; K10775 PAL phenylalanine ammonia-lyase 4.3.1.24 ko00360; Metabolism; Amino acid metabolism; Phenylalanine metabolism | ko00940; Metabolism; Biosynthesis of other secondary metabolites; Phenylpropanoid biosynthesis}	{At2g37040; KOG0222 Phenylalanine and histidine ammonia-lyase Q Secondary metabolites biosynthesis, transport and catabolism ;}	{NA}	{GU568338.1; Taxus baccata phenylalanine ammonia lyase (PAL) mRNA, partial cds}	{NA}
i3_LQ_PC3Leaf_c89328/f1p0/3074	PAL	3073	0	0	0	0	{AFX98071.1; phenylalanine ammonia lyase [Cunninghamia lanceolata]}	{sp|P52777|PALY_PINTA; Phenylalanine ammonia-lyase OS=Pinus taeda GN=PAL PE=3 SV=1}	{ppp:PHYPADRAFT_177179; K10775 PAL phenylalanine ammonia-lyase 4.3.1.24 ko00360; Metabolism; Amino acid metabolism; Phenylalanine metabolism | ko00940; Metabolism; Biosynthesis of other secondary metabolites; Phenylpropanoid biosynthesis}	{At2g37040; KOG0222 Phenylalanine and histidine ammonia-lyase Q Secondary metabolites biosynthesis, transport and catabolism ;}	{NA}	{JQ904043.1; Cunninghamia lanceolata phenylalanine ammonia lyase (PAL2) mRNA, complete cds}	{NA}
i3_LQ_PC3Leaf_c91551/f4p1/3532	PAL	3538	35.93	1.23	40.66	8.59	{AFX98072.1; phenylalanine ammonia lyase [Cunninghamia lanceolata]}	{sp|Q42667|PALY_CITLI; Phenylalanine ammonia-lyase OS=Citrus limon GN=PAL6 PE=2 SV=1}	{mus:103978140; K10775 PAL phenylalanine ammonia-lyase 4.3.1.24 ko00360; Metabolism; Amino acid metabolism; Phenylalanine metabolism | ko00940; Metabolism; Biosynthesis of other secondary metabolites; Phenylpropanoid biosynthesis}	{At2g37040; KOG0222 Phenylalanine and histidine ammonia-lyase Q Secondary metabolites biosynthesis, transport and catabolism ;}	{NA}	{GU568338.1; Taxus baccata phenylalanine ammonia lyase (PAL) mRNA, partial cds}	{NA}
i3_LQ_PC3Root_c12461/f1p5/3099	PAL	3188	0.12	0	0	0	{ABR18166.1; unknown [Picea sitchensis]}	{sp|P52777|PALY_PINTA; Phenylalanine ammonia-lyase OS=Pinus taeda GN=PAL PE=3 SV=1}	{atr:18439372; K10775 PAL phenylalanine ammonia-lyase 4.3.1.24 ko00360; Metabolism; Amino acid metabolism; Phenylalanine metabolism | ko00940; Metabolism; Biosynthesis of other secondary metabolites; Phenylpropanoid biosynthesis}	{At3g53260; KOG0222 Phenylalanine and histidine ammonia-lyase Q Secondary metabolites biosynthesis, transport and catabolism ;}	{NA}	{CP019107.1; Spirodela polyrhiza strain 9509 chromosome 15 sequence}	{NA}
i3_LQ_PC3Root_c13129/f1p0/3070	PAL	3189	0.09	0	0.06	0.1	{ABR18166.1; unknown [Picea sitchensis]}	{sp|P52777|PALY_PINTA; Phenylalanine ammonia-lyase OS=Pinus taeda GN=PAL PE=3 SV=1}	{atr:18439372; K10775 PAL phenylalanine ammonia-lyase 4.3.1.24 ko00360; Metabolism; Amino acid metabolism; Phenylalanine metabolism | ko00940; Metabolism; Biosynthesis of other secondary metabolites; Phenylpropanoid biosynthesis}	{At3g53260; KOG0222 Phenylalanine and histidine ammonia-lyase Q Secondary metabolites biosynthesis, transport and catabolism ;}	{NA}	{CP019107.1; Spirodela polyrhiza strain 9509 chromosome 15 sequence}	{NA}
i3_LQ_PC3Root_c14128/f1p0/3046	PAL	3140	0.01	0	0	0	{AFX98072.1; phenylalanine ammonia lyase [Cunninghamia lanceolata]}	{sp|O23924|PALY_DIGLA; Phenylalanine ammonia-lyase OS=Digitalis lanata PE=2 SV=1}	{mus:103972164; K10775 PAL phenylalanine ammonia-lyase 4.3.1.24 ko00360; Metabolism; Amino acid metabolism; Phenylalanine metabolism | ko00940; Metabolism; Biosynthesis of other secondary metabolites; Phenylpropanoid biosynthesis}	{At3g10340; KOG0222 Phenylalanine and histidine ammonia-lyase Q Secondary metabolites biosynthesis, transport and catabolism ;}	{NA}	{GU568338.1; Taxus baccata phenylalanine ammonia lyase (PAL) mRNA, partial cds}	{NA}
i3_LQ_PC3Root_c14191/f1p57/3075	PAL	3078	4.47	0	0.96	3.08	{ABR18166.1; unknown [Picea sitchensis]}	{sp|P52777|PALY_PINTA; Phenylalanine ammonia-lyase OS=Pinus taeda GN=PAL PE=3 SV=1}	{atr:18439372; K10775 PAL phenylalanine ammonia-lyase 4.3.1.24 ko00360; Metabolism; Amino acid metabolism; Phenylalanine metabolism | ko00940; Metabolism; Biosynthesis of other secondary metabolites; Phenylpropanoid biosynthesis}	{At3g53260; KOG0222 Phenylalanine and histidine ammonia-lyase Q Secondary metabolites biosynthesis, transport and catabolism ;}	{NA}	{CP019107.1; Spirodela polyrhiza strain 9509 chromosome 15 sequence}	{NA}
i3_LQ_PC3Root_c17928/f1p0/3175	PAL	3261	0.09	0	0	0.16	{ABR18166.1; unknown [Picea sitchensis]}	{sp|P52777|PALY_PINTA; Phenylalanine ammonia-lyase OS=Pinus taeda GN=PAL PE=3 SV=1}	{atr:18439372; K10775 PAL phenylalanine ammonia-lyase 4.3.1.24 ko00360; Metabolism; Amino acid metabolism; Phenylalanine metabolism | ko00940; Metabolism; Biosynthesis of other secondary metabolites; Phenylpropanoid biosynthesis}	{At3g53260; KOG0222 Phenylalanine and histidine ammonia-lyase Q Secondary metabolites biosynthesis, transport and catabolism ;}	{NA}	{KJ768873.1; Pogostemon cablin isolate A phenylalanine ammonia-lyase (PAL1) mRNA, complete cds}	{NA}
i3_LQ_PC3Root_c20156/f1p0/3267	PAL	3376	0.07	0.01	0	0.04	{ABR18166.1; unknown [Picea sitchensis]}	{sp|P52777|PALY_PINTA; Phenylalanine ammonia-lyase OS=Pinus taeda GN=PAL PE=3 SV=1}	{atr:18439368; K10775 PAL phenylalanine ammonia-lyase 4.3.1.24 ko00360; Metabolism; Amino acid metabolism; Phenylalanine metabolism | ko00940; Metabolism; Biosynthesis of other secondary metabolites; Phenylpropanoid biosynthesis}	{At3g53260; KOG0222 Phenylalanine and histidine ammonia-lyase Q Secondary metabolites biosynthesis, transport and catabolism ;}	{NA}	{CP019107.1; Spirodela polyrhiza strain 9509 chromosome 15 sequence}	{NA}
i3_LQ_PC3Root_c21557/f1p0/3478	PAL	3617	0.22	0	0	0	{AFX98072.1; phenylalanine ammonia lyase [Cunninghamia lanceolata]}	{sp|O64963|PAL1_PRUAV; Phenylalanine ammonia-lyase 1 OS=Prunus avium GN=PAL1 PE=2 SV=1}	{mus:103978140; K10775 PAL phenylalanine ammonia-lyase 4.3.1.24 ko00360; Metabolism; Amino acid metabolism; Phenylalanine metabolism | ko00940; Metabolism; Biosynthesis of other secondary metabolites; Phenylpropanoid biosynthesis}	{At2g37040; KOG0222 Phenylalanine and histidine ammonia-lyase Q Secondary metabolites biosynthesis, transport and catabolism ;}	{NA}	{GU568338.1; Taxus baccata phenylalanine ammonia lyase (PAL) mRNA, partial cds}	{NA}
i3_LQ_PC3Root_c23098/f1p3/3221	PAL	3230	0.13	0.42	0.23	0.33	{AFX98071.1; phenylalanine ammonia lyase [Cunninghamia lanceolata]}	{sp|P52777|PALY_PINTA; Phenylalanine ammonia-lyase OS=Pinus taeda GN=PAL PE=3 SV=1}	{atr:18439368; K10775 PAL phenylalanine ammonia-lyase 4.3.1.24 ko00360; Metabolism; Amino acid metabolism; Phenylalanine metabolism | ko00940; Metabolism; Biosynthesis of other secondary metabolites; Phenylpropanoid biosynthesis}	{At2g37040; KOG0222 Phenylalanine and histidine ammonia-lyase Q Secondary metabolites biosynthesis, transport and catabolism ;}	{NA}	{JQ904043.1; Cunninghamia lanceolata phenylalanine ammonia lyase (PAL2) mRNA, complete cds}	{NA}
i3_LQ_PC3Root_c24311/f1p7/3025	PAL	3015	1.95	0	0.23	2.41	{ABR18166.1; unknown [Picea sitchensis]}	{sp|P52777|PALY_PINTA; Phenylalanine ammonia-lyase OS=Pinus taeda GN=PAL PE=3 SV=1}	{atr:18439372; K10775 PAL phenylalanine ammonia-lyase 4.3.1.24 ko00360; Metabolism; Amino acid metabolism; Phenylalanine metabolism | ko00940; Metabolism; Biosynthesis of other secondary metabolites; Phenylpropanoid biosynthesis}	{At3g53260; KOG0222 Phenylalanine and histidine ammonia-lyase Q Secondary metabolites biosynthesis, transport and catabolism ;}	{NA}	{CP019107.1; Spirodela polyrhiza strain 9509 chromosome 15 sequence}	{NA}
i3_LQ_PC3Root_c4832/f1p2/3839	PAL	3917	0.3	0	0.02	0.05	{AFX98072.1; phenylalanine ammonia lyase [Cunninghamia lanceolata]}	{sp|Q42667|PALY_CITLI; Phenylalanine ammonia-lyase OS=Citrus limon GN=PAL6 PE=2 SV=1}	{mus:103978140; K10775 PAL phenylalanine ammonia-lyase 4.3.1.24 ko00360; Metabolism; Amino acid metabolism; Phenylalanine metabolism | ko00940; Metabolism; Biosynthesis of other secondary metabolites; Phenylpropanoid biosynthesis}	{At2g37040; KOG0222 Phenylalanine and histidine ammonia-lyase Q Secondary metabolites biosynthesis, transport and catabolism ;}	{NA}	{GU568338.1; Taxus baccata phenylalanine ammonia lyase (PAL) mRNA, partial cds}	{NA}
i3_LQ_PC3Root_c6493/f1p5/3629	PAL	3914	0.15	0	0	0.03	{ABR18166.1; unknown [Picea sitchensis]}	{sp|P52777|PALY_PINTA; Phenylalanine ammonia-lyase OS=Pinus taeda GN=PAL PE=3 SV=1}	{atr:18439372; K10775 PAL phenylalanine ammonia-lyase 4.3.1.24 ko00360; Metabolism; Amino acid metabolism; Phenylalanine metabolism | ko00940; Metabolism; Biosynthesis of other secondary metabolites; Phenylpropanoid biosynthesis}	{At3g53260; KOG0222 Phenylalanine and histidine ammonia-lyase Q Secondary metabolites biosynthesis, transport and catabolism ;}	{NA}	{CP019107.1; Spirodela polyrhiza strain 9509 chromosome 15 sequence}	{NA}
i3_LQ_PC3Root_c7052/f1p3/3993	PAL	4194	0	0.06	0.01	0	{AIQ85028.1; phenylalanine ammonia-lyase [Taxus wallichiana var. chinensis]}	{sp|P52777|PALY_PINTA; Phenylalanine ammonia-lyase OS=Pinus taeda GN=PAL PE=3 SV=1}	{rcu:8273543; K10775 PAL phenylalanine ammonia-lyase 4.3.1.24 ko00360; Metabolism; Amino acid metabolism; Phenylalanine metabolism | ko00940; Metabolism; Biosynthesis of other secondary metabolites; Phenylpropanoid biosynthesis}	{At3g53260; KOG0222 Phenylalanine and histidine ammonia-lyase Q Secondary metabolites biosynthesis, transport and catabolism ;}	{NA}	{JN867586.1; Taxus mairei voucher NN014 chloroplast, complete genome}	{NA}
i3_LQ_PC3Root_c7486/f1p1/3158	PAL	3160	0	0	0	0	{AFX98071.1; phenylalanine ammonia lyase [Cunninghamia lanceolata]}	{sp|P52777|PALY_PINTA; Phenylalanine ammonia-lyase OS=Pinus taeda GN=PAL PE=3 SV=1}	{ppp:PHYPADRAFT_177179; K10775 PAL phenylalanine ammonia-lyase 4.3.1.24 ko00360; Metabolism; Amino acid metabolism; Phenylalanine metabolism | ko00940; Metabolism; Biosynthesis of other secondary metabolites; Phenylpropanoid biosynthesis}	{At2g37040; KOG0222 Phenylalanine and histidine ammonia-lyase Q Secondary metabolites biosynthesis, transport and catabolism ;}	{NA}	{JQ904043.1; Cunninghamia lanceolata phenylalanine ammonia lyase (PAL2) mRNA, complete cds}	{NA}
i3_LQ_PC3Root_c9193/f1p32/3380	PAL	3439	2.82	0	3.68	0.37	{AFX98072.1; phenylalanine ammonia lyase [Cunninghamia lanceolata]}	{sp|Q42667|PALY_CITLI; Phenylalanine ammonia-lyase OS=Citrus limon GN=PAL6 PE=2 SV=1}	{mus:103978140; K10775 PAL phenylalanine ammonia-lyase 4.3.1.24 ko00360; Metabolism; Amino acid metabolism; Phenylalanine metabolism | ko00940; Metabolism; Biosynthesis of other secondary metabolites; Phenylpropanoid biosynthesis}	{At2g37040; KOG0222 Phenylalanine and histidine ammonia-lyase Q Secondary metabolites biosynthesis, transport and catabolism ;}	{NA}	{GU568338.1; Taxus baccata phenylalanine ammonia lyase (PAL) mRNA, partial cds}	{NA}
i3_LQ_PC3Root_c9195/f1p0/3959	PAL	3928	0.08	0	0	0.03	{ADD74179.1; phenylalanine ammonia lyase, partial [Taxus baccata]}	{sp|Q0DZE0|PAL2_ORYSJ; Phenylalanine ammonia-lyase OS=Oryza sativa subsp. japonica GN=ZB8 PE=2 SV=1}	{sita:101780720; K10775 PAL phenylalanine ammonia-lyase 4.3.1.24 ko00360; Metabolism; Amino acid metabolism; Phenylalanine metabolism | ko00940; Metabolism; Biosynthesis of other secondary metabolites; Phenylpropanoid biosynthesis}	{At2g37040; KOG0222 Phenylalanine and histidine ammonia-lyase Q Secondary metabolites biosynthesis, transport and catabolism ;}	{NA}	{GU568338.1; Taxus baccata phenylalanine ammonia lyase (PAL) mRNA, partial cds}	{NA}
i3_LQ_PC3Stem_c11719/f1p0/3712	PAL	3820	0	0.06	0.02	0.06	{ABR18166.1; unknown [Picea sitchensis]}	{sp|P52777|PALY_PINTA; Phenylalanine ammonia-lyase OS=Pinus taeda GN=PAL PE=3 SV=1}	{atr:18439372; K10775 PAL phenylalanine ammonia-lyase 4.3.1.24 ko00360; Metabolism; Amino acid metabolism; Phenylalanine metabolism | ko00940; Metabolism; Biosynthesis of other secondary metabolites; Phenylpropanoid biosynthesis}	{At3g53260; KOG0222 Phenylalanine and histidine ammonia-lyase Q Secondary metabolites biosynthesis, transport and catabolism ;}	{NA}	{CP019107.1; Spirodela polyrhiza strain 9509 chromosome 15 sequence}	{NA}
i3_LQ_PC3Stem_c13632/f1p0/3043	PAL	3069	0.14	0	0.03	0.38	{ABR18166.1; unknown [Picea sitchensis]}	{sp|P52777|PALY_PINTA; Phenylalanine ammonia-lyase OS=Pinus taeda GN=PAL PE=3 SV=1}	{atr:18439368; K10775 PAL phenylalanine ammonia-lyase 4.3.1.24 ko00360; Metabolism; Amino acid metabolism; Phenylalanine metabolism | ko00940; Metabolism; Biosynthesis of other secondary metabolites; Phenylpropanoid biosynthesis}	{At3g53260; KOG0222 Phenylalanine and histidine ammonia-lyase Q Secondary metabolites biosynthesis, transport and catabolism ;}	{NA}	{XM_004976184.2; PREDICTED: Setaria italica phenylalanine ammonia-lyase (LOC101756700), mRNA}	{NA}
i3_LQ_PC3Stem_c14565/f1p0/3042	PAL	3045	3.11	6.46	1.78	10.76	{AFX98071.1; phenylalanine ammonia lyase [Cunninghamia lanceolata]}	{sp|P52777|PALY_PINTA; Phenylalanine ammonia-lyase OS=Pinus taeda GN=PAL PE=3 SV=1}	{ppp:PHYPADRAFT_177179; K10775 PAL phenylalanine ammonia-lyase 4.3.1.24 ko00360; Metabolism; Amino acid metabolism; Phenylalanine metabolism | ko00940; Metabolism; Biosynthesis of other secondary metabolites; Phenylpropanoid biosynthesis}	{At2g37040; KOG0222 Phenylalanine and histidine ammonia-lyase Q Secondary metabolites biosynthesis, transport and catabolism ;}	{NA}	{JQ904043.1; Cunninghamia lanceolata phenylalanine ammonia lyase (PAL2) mRNA, complete cds}	{NA}
i3_LQ_PC3Stem_c17751/f1p23/3077	PAL	3116	0	0	0	0.35	{ABR18166.1; unknown [Picea sitchensis]}	{sp|P52777|PALY_PINTA; Phenylalanine ammonia-lyase OS=Pinus taeda GN=PAL PE=3 SV=1}	{atr:18439372; K10775 PAL phenylalanine ammonia-lyase 4.3.1.24 ko00360; Metabolism; Amino acid metabolism; Phenylalanine metabolism | ko00940; Metabolism; Biosynthesis of other secondary metabolites; Phenylpropanoid biosynthesis}	{At3g53260; KOG0222 Phenylalanine and histidine ammonia-lyase Q Secondary metabolites biosynthesis, transport and catabolism ;}	{NA}	{XM_004976184.2; PREDICTED: Setaria italica phenylalanine ammonia-lyase (LOC101756700), mRNA}	{NA}
i3_LQ_PC3Stem_c18378/f1p0/3549	PAL	3420	0.96	0	1.04	0.37	{AFX98072.1; phenylalanine ammonia lyase [Cunninghamia lanceolata]}	{sp|Q42667|PALY_CITLI; Phenylalanine ammonia-lyase OS=Citrus limon GN=PAL6 PE=2 SV=1}	{mus:103978140; K10775 PAL phenylalanine ammonia-lyase 4.3.1.24 ko00360; Metabolism; Amino acid metabolism; Phenylalanine metabolism | ko00940; Metabolism; Biosynthesis of other secondary metabolites; Phenylpropanoid biosynthesis}	{At2g37040; KOG0222 Phenylalanine and histidine ammonia-lyase Q Secondary metabolites biosynthesis, transport and catabolism ;}	{NA}	{GU568338.1; Taxus baccata phenylalanine ammonia lyase (PAL) mRNA, partial cds}	{NA}
i3_LQ_PC3Stem_c5157/f1p5/3509	PAL	3510	0	0	0	0	{ADD74179.1; phenylalanine ammonia lyase, partial [Taxus baccata]}	{sp|Q0DZE0|PAL2_ORYSJ; Phenylalanine ammonia-lyase OS=Oryza sativa subsp. japonica GN=ZB8 PE=2 SV=1}	{sbi:SORBI_04g026520; K10775 PAL phenylalanine ammonia-lyase 4.3.1.24 ko00360; Metabolism; Amino acid metabolism; Phenylalanine metabolism | ko00940; Metabolism; Biosynthesis of other secondary metabolites; Phenylpropanoid biosynthesis}	{At2g37040; KOG0222 Phenylalanine and histidine ammonia-lyase Q Secondary metabolites biosynthesis, transport and catabolism ;}	{NA}	{GU568338.1; Taxus baccata phenylalanine ammonia lyase (PAL) mRNA, partial cds}	{NA}
i3_LQ_PC3Stem_c6136/f1p0/3600	PAL	3614	8.56	0	8.07	2.46	{AFX98072.1; phenylalanine ammonia lyase [Cunninghamia lanceolata]}	{sp|Q42667|PALY_CITLI; Phenylalanine ammonia-lyase OS=Citrus limon GN=PAL6 PE=2 SV=1}	{mus:103978140; K10775 PAL phenylalanine ammonia-lyase 4.3.1.24 ko00360; Metabolism; Amino acid metabolism; Phenylalanine metabolism | ko00940; Metabolism; Biosynthesis of other secondary metabolites; Phenylpropanoid biosynthesis}	{At2g37040; KOG0222 Phenylalanine and histidine ammonia-lyase Q Secondary metabolites biosynthesis, transport and catabolism ;}	{NA}	{GU568338.1; Taxus baccata phenylalanine ammonia lyase (PAL) mRNA, partial cds}	{NA}
i3_LQ_PC3Stem_c7195/f1p0/3462	PAL	3476	0.67	0	0	0	{ABR18166.1; unknown [Picea sitchensis]}	{sp|P52777|PALY_PINTA; Phenylalanine ammonia-lyase OS=Pinus taeda GN=PAL PE=3 SV=1}	{atr:18439372; K10775 PAL phenylalanine ammonia-lyase 4.3.1.24 ko00360; Metabolism; Amino acid metabolism; Phenylalanine metabolism | ko00940; Metabolism; Biosynthesis of other secondary metabolites; Phenylpropanoid biosynthesis}	{At3g53260; KOG0222 Phenylalanine and histidine ammonia-lyase Q Secondary metabolites biosynthesis, transport and catabolism ;}	{NA}	{CP019107.1; Spirodela polyrhiza strain 9509 chromosome 15 sequence}	{NA}
i3_LQ_PC3Stem_c7421/f1p1/3550	PAL	3652	34.55	0.21	38.91	9.3	{AFX98072.1; phenylalanine ammonia lyase [Cunninghamia lanceolata]}	{sp|Q42667|PALY_CITLI; Phenylalanine ammonia-lyase OS=Citrus limon GN=PAL6 PE=2 SV=1}	{mus:103978140; K10775 PAL phenylalanine ammonia-lyase 4.3.1.24 ko00360; Metabolism; Amino acid metabolism; Phenylalanine metabolism | ko00940; Metabolism; Biosynthesis of other secondary metabolites; Phenylpropanoid biosynthesis}	{At2g37040; KOG0222 Phenylalanine and histidine ammonia-lyase Q Secondary metabolites biosynthesis, transport and catabolism ;}	{NA}	{GU568338.1; Taxus baccata phenylalanine ammonia lyase (PAL) mRNA, partial cds}	{NA}
i3_LQ_PC3Stem_c9479/f1p0/3457	PAL	3467	1.83	0.27	0.83	0	{AFX98072.1; phenylalanine ammonia lyase [Cunninghamia lanceolata]}	{sp|Q42667|PALY_CITLI; Phenylalanine ammonia-lyase OS=Citrus limon GN=PAL6 PE=2 SV=1}	{mus:103978140; K10775 PAL phenylalanine ammonia-lyase 4.3.1.24 ko00360; Metabolism; Amino acid metabolism; Phenylalanine metabolism | ko00940; Metabolism; Biosynthesis of other secondary metabolites; Phenylpropanoid biosynthesis}	{At2g37040; KOG0222 Phenylalanine and histidine ammonia-lyase Q Secondary metabolites biosynthesis, transport and catabolism ;}	{NA}	{GU568338.1; Taxus baccata phenylalanine ammonia lyase (PAL) mRNA, partial cds}	{NA}
i4_HQ_PC3Root_c1262/f2p0/4640	PAL	4650	3.19	0	0.21	0.49	{AFX98072.1; phenylalanine ammonia lyase [Cunninghamia lanceolata]}	{sp|P45726|PALY_CAMSI; Phenylalanine ammonia-lyase OS=Camellia sinensis GN=PAL PE=2 SV=1}	{rcu:8273543; K10775 PAL phenylalanine ammonia-lyase 4.3.1.24 ko00360; Metabolism; Amino acid metabolism; Phenylalanine metabolism | ko00940; Metabolism; Biosynthesis of other secondary metabolites; Phenylpropanoid biosynthesis}	{At2g37040; KOG0222 Phenylalanine and histidine ammonia-lyase Q Secondary metabolites biosynthesis, transport and catabolism ;}	{NA}	{GU568338.1; Taxus baccata phenylalanine ammonia lyase (PAL) mRNA, partial cds}	{NA}
i4_LQ_P3Flower_c2898/f1p0/4594	PAL	4399	0.02	0	0.08	0.01	{ADD74179.1; phenylalanine ammonia lyase, partial [Taxus baccata]}	{sp|O23924|PALY_DIGLA; Phenylalanine ammonia-lyase OS=Digitalis lanata PE=2 SV=1}	{sind:105161378; K10775 PAL phenylalanine ammonia-lyase 4.3.1.24 ko00360; Metabolism; Amino acid metabolism; Phenylalanine metabolism | ko00940; Metabolism; Biosynthesis of other secondary metabolites; Phenylpropanoid biosynthesis}	{At3g10340; KOG0222 Phenylalanine and histidine ammonia-lyase Q Secondary metabolites biosynthesis, transport and catabolism ;}	{NA}	{GU568338.1; Taxus baccata phenylalanine ammonia lyase (PAL) mRNA, partial cds}	{NA}
i4_LQ_P3Flower_c3038/f1p0/4932	PAL	5033	0	0	0.27	0	{ABR18166.1; unknown [Picea sitchensis]}	{sp|P52777|PALY_PINTA; Phenylalanine ammonia-lyase OS=Pinus taeda GN=PAL PE=3 SV=1}	{atr:18439372; K10775 PAL phenylalanine ammonia-lyase 4.3.1.24 ko00360; Metabolism; Amino acid metabolism; Phenylalanine metabolism | ko00940; Metabolism; Biosynthesis of other secondary metabolites; Phenylpropanoid biosynthesis}	{At3g53260; KOG0222 Phenylalanine and histidine ammonia-lyase Q Secondary metabolites biosynthesis, transport and catabolism ;}	{NA}	{CP019107.1; Spirodela polyrhiza strain 9509 chromosome 15 sequence}	{NA}
i4_LQ_P3Flower_c3522/f1p0/4539	PAL	4538	0	0.05	1.4	0.14	{AFX98072.1; phenylalanine ammonia lyase [Cunninghamia lanceolata]}	{sp|P45726|PALY_CAMSI; Phenylalanine ammonia-lyase OS=Camellia sinensis GN=PAL PE=2 SV=1}	{mus:103978140; K10775 PAL phenylalanine ammonia-lyase 4.3.1.24 ko00360; Metabolism; Amino acid metabolism; Phenylalanine metabolism | ko00940; Metabolism; Biosynthesis of other secondary metabolites; Phenylpropanoid biosynthesis}	{At2g37040; KOG0222 Phenylalanine and histidine ammonia-lyase Q Secondary metabolites biosynthesis, transport and catabolism ;}	{NA}	{JQ904044.1; Cunninghamia lanceolata phenylalanine ammonia lyase (PAL3) mRNA, complete cds}	{NA}
i4_LQ_P3Flower_c3835/f1p0/4069	PAL	4225	0	0.11	0.32	0.08	{AFX98072.1; phenylalanine ammonia lyase [Cunninghamia lanceolata]}	{sp|Q42667|PALY_CITLI; Phenylalanine ammonia-lyase OS=Citrus limon GN=PAL6 PE=2 SV=1}	{mus:103978140; K10775 PAL phenylalanine ammonia-lyase 4.3.1.24 ko00360; Metabolism; Amino acid metabolism; Phenylalanine metabolism | ko00940; Metabolism; Biosynthesis of other secondary metabolites; Phenylpropanoid biosynthesis}	{At2g37040; KOG0222 Phenylalanine and histidine ammonia-lyase Q Secondary metabolites biosynthesis, transport and catabolism ;}	{NA}	{GU568338.1; Taxus baccata phenylalanine ammonia lyase (PAL) mRNA, partial cds}	{NA}
i4_LQ_P3Flower_c4478/f1p0/4105	PAL	4109	0	0	0	0	{AAW80642.1; phenylalanine ammonia lyase, partial [Ophioglossum reticulatum]}	{sp|P35511|PAL1_SOLLC; Phenylalanine ammonia-lyase OS=Solanum lycopersicum GN=PAL PE=2 SV=1}	{atr:18439372; K10775 PAL phenylalanine ammonia-lyase 4.3.1.24 ko00360; Metabolism; Amino acid metabolism; Phenylalanine metabolism | ko00940; Metabolism; Biosynthesis of other secondary metabolites; Phenylpropanoid biosynthesis}	{At3g10340; KOG0222 Phenylalanine and histidine ammonia-lyase Q Secondary metabolites biosynthesis, transport and catabolism ;}	{NA}	{NA}	{NA}
i4_LQ_P3Flower_c4697/f1p45/4034	PAL	4064	0	0	0	0	{AFX98072.1; phenylalanine ammonia lyase [Cunninghamia lanceolata]}	{sp|A2X7F7|PAL2_ORYSI; Phenylalanine ammonia-lyase OS=Oryza sativa subsp. indica GN=ZB8 PE=3 SV=1}	{mus:103972164; K10775 PAL phenylalanine ammonia-lyase 4.3.1.24 ko00360; Metabolism; Amino acid metabolism; Phenylalanine metabolism | ko00940; Metabolism; Biosynthesis of other secondary metabolites; Phenylpropanoid biosynthesis}	{At3g10340; KOG0222 Phenylalanine and histidine ammonia-lyase Q Secondary metabolites biosynthesis, transport and catabolism ;}	{NA}	{GU568338.1; Taxus baccata phenylalanine ammonia lyase (PAL) mRNA, partial cds}	{NA}
i4_LQ_PC3Stem_c1655/f1p0/4070	PAL	4162	0	0	0	0.12	{ABR18166.1; unknown [Picea sitchensis]}	{sp|P52777|PALY_PINTA; Phenylalanine ammonia-lyase OS=Pinus taeda GN=PAL PE=3 SV=1}	{atr:18439368; K10775 PAL phenylalanine ammonia-lyase 4.3.1.24 ko00360; Metabolism; Amino acid metabolism; Phenylalanine metabolism | ko00940; Metabolism; Biosynthesis of other secondary metabolites; Phenylpropanoid biosynthesis}	{At2g37040; KOG0222 Phenylalanine and histidine ammonia-lyase Q Secondary metabolites biosynthesis, transport and catabolism ;}	{NA}	{XR_423535.2; PREDICTED: Oryza brachyantha phenylalanine ammonia-lyase-like (LOC102714183), misc_RNA}	{NA}
i5_LQ_PC3Root_c923/f1p4/5686	PAL	5636	0.04	0	0.01	0.02	{ABR18166.1; unknown [Picea sitchensis]}	{sp|P52777|PALY_PINTA; Phenylalanine ammonia-lyase OS=Pinus taeda GN=PAL PE=3 SV=1}	{atr:18439372; K10775 PAL phenylalanine ammonia-lyase 4.3.1.24 ko00360; Metabolism; Amino acid metabolism; Phenylalanine metabolism | ko00940; Metabolism; Biosynthesis of other secondary metabolites; Phenylpropanoid biosynthesis}	{At3g53260; KOG0222 Phenylalanine and histidine ammonia-lyase Q Secondary metabolites biosynthesis, transport and catabolism ;}	{NA}	{CP019107.1; Spirodela polyrhiza strain 9509 chromosome 15 sequence}	{NA}
i6_LQ_PC3Stem_c506/f1p0/6010	PAL	6052	0.01	0	0	0.01	{ABR18166.1; unknown [Picea sitchensis]}	{sp|P45735|PALY_VITVI; Phenylalanine ammonia-lyase (Fragment) OS=Vitis vinifera GN=PAL PE=2 SV=1}	{atr:18439372; K10775 PAL phenylalanine ammonia-lyase 4.3.1.24 ko00360; Metabolism; Amino acid metabolism; Phenylalanine metabolism | ko00940; Metabolism; Biosynthesis of other secondary metabolites; Phenylpropanoid biosynthesis}	{At3g53260; KOG0222 Phenylalanine and histidine ammonia-lyase Q Secondary metabolites biosynthesis, transport and catabolism ;}	{NA}	{NA}	{NA}
i1_HQ_PC3Stem_c1107/f7p3/1946	C4H	1944	113.72	11.62	18.85	34.44	{ACN40359.1; unknown [Picea sitchensis]}	{sp|P48522|TCMO_CATRO; Trans-cinnamate 4-monooxygenase OS=Catharanthus roseus GN=CYP73A4 PE=2 SV=1}	{nnu:104593756; K00487 CYP73A trans-cinnamate 4-monooxygenase 1.14.13.11 ko01220; Metabolism; Global and overview maps; Degradation of aromatic compounds | ko00360; Metabolism; Amino acid metabolism; Phenylalanine metabolism | ko00130; Metabolism; Metabolism of cofactors and vitamins; Ubiquinone and other terpenoid-quinone biosynthesis | ko00940; Metabolism; Biosynthesis of other secondary metabo…	{At2g30490; KOG0156 Cytochrome P450 CYP2 subfamily Q Secondary metabolites biosynthesis, transport and catabolism ;}	{GO:0055114; oxidation-reduction process; biological_process GO:0020037; heme binding; molecular_function GO:0005506; iron ion binding; molecular_function GO:0016705; oxidoreductase activity, acting on paired donors, with incorporation or reduction of molecular oxygen; molecular_function}	{AF096998.1; Pinus taeda trans-cinnamate 4-hydroxylase (TC4H) mRNA, complete cds}	{PF00067:Cytochrome P450}
i1_LQ_P3Flower_c14846/f1p0/1170	C4H	1173	0	0	0	0	{AAW70021.1; cinnamic acid 4-hydroxylase [Ginkgo biloba]}	{sp|O24312|TCMO_POPTM; Trans-cinnamate 4-monooxygenase OS=Populus tremuloides GN=CYP73A13 PE=2 SV=1}	{jcu:105638891; K00487 CYP73A trans-cinnamate 4-monooxygenase 1.14.13.11 ko01220; Metabolism; Global and overview maps; Degradation of aromatic compounds | ko00360; Metabolism; Amino acid metabolism; Phenylalanine metabolism | ko00130; Metabolism; Metabolism of cofactors and vitamins; Ubiquinone and other terpenoid-quinone biosynthesis | ko00940; Metabolism; Biosynthesis of other secondary metabo…	{At2g30490; KOG0156 Cytochrome P450 CYP2 subfamily Q Secondary metabolites biosynthesis, transport and catabolism ;}	{NA}	{NA}	{NA}
i1_LQ_P3Flower_c18166/f1p1/1932	C4H	1814	0	0	0.04	0	{AKH04263.1; putative hydroxylase [Taxus baccata]}	{sp|P37115|TCMO_VIGRR; Trans-cinnamate 4-monooxygenase OS=Vigna radiata var. radiata GN=CYP73A2 PE=1 SV=1}	{atr:18440762; K00487 CYP73A trans-cinnamate 4-monooxygenase 1.14.13.11 ko01220; Metabolism; Global and overview maps; Degradation of aromatic compounds | ko00360; Metabolism; Amino acid metabolism; Phenylalanine metabolism | ko00130; Metabolism; Metabolism of cofactors and vitamins; Ubiquinone and other terpenoid-quinone biosynthesis | ko00940; Metabolism; Biosynthesis of other secondary metabol…	{At2g30490; KOG0156 Cytochrome P450 CYP2 subfamily Q Secondary metabolites biosynthesis, transport and catabolism ;}	{NA}	{KP178208.1; Taxus baccata putative hydroxylase mRNA, complete cds}	{NA}
i1_LQ_P3Flower_c24842/f1p0/1856	C4H	1863	0	0	0.07	0	{AKH04263.1; putative hydroxylase [Taxus baccata]}	{sp|H2DH22|C7A10_PANGI; Cytochrome P450 CYP73A100 OS=Panax ginseng PE=2 SV=1}	{atr:18440762; K00487 CYP73A trans-cinnamate 4-monooxygenase 1.14.13.11 ko01220; Metabolism; Global and overview maps; Degradation of aromatic compounds | ko00360; Metabolism; Amino acid metabolism; Phenylalanine metabolism | ko00130; Metabolism; Metabolism of cofactors and vitamins; Ubiquinone and other terpenoid-quinone biosynthesis | ko00940; Metabolism; Biosynthesis of other secondary metabol…	{At2g30490; KOG0156 Cytochrome P450 CYP2 subfamily Q Secondary metabolites biosynthesis, transport and catabolism ;}	{GO:0005506; iron ion binding; molecular_function GO:0016705; oxidoreductase activity, acting on paired donors, with incorporation or reduction of molecular oxygen; molecular_function GO:0020037; heme binding; molecular_function GO:0055085; transmembrane transport; biological_process GO:0055114; oxidation-reduction process; biological_process GO:0005506; iron ion binding; molecular_function GO:00…	{KP178208.1; Taxus baccata putative hydroxylase mRNA, complete cds}	{PF08449:UAA transporter family PF00067:Cytochrome P450 PF00067:Cytochrome P450}
i1_LQ_P3Flower_c35220/f1p0/1784	C4H	1834	0	0	0	0	{AKH04263.1; putative hydroxylase [Taxus baccata]}	{sp|P37115|TCMO_VIGRR; Trans-cinnamate 4-monooxygenase OS=Vigna radiata var. radiata GN=CYP73A2 PE=1 SV=1}	{atr:18440762; K00487 CYP73A trans-cinnamate 4-monooxygenase 1.14.13.11 ko01220; Metabolism; Global and overview maps; Degradation of aromatic compounds | ko00360; Metabolism; Amino acid metabolism; Phenylalanine metabolism | ko00130; Metabolism; Metabolism of cofactors and vitamins; Ubiquinone and other terpenoid-quinone biosynthesis | ko00940; Metabolism; Biosynthesis of other secondary metabol…	{At2g30490; KOG0156 Cytochrome P450 CYP2 subfamily Q Secondary metabolites biosynthesis, transport and catabolism ;}	{GO:0055114; oxidation-reduction process; biological_process GO:0020037; heme binding; molecular_function GO:0005506; iron ion binding; molecular_function GO:0016705; oxidoreductase activity, acting on paired donors, with incorporation or reduction of molecular oxygen; molecular_function}	{KP178208.1; Taxus baccata putative hydroxylase mRNA, complete cds}	{PF00067:Cytochrome P450}
i1_LQ_P3Flower_c36665/f1p0/1939	C4H	1926	134.61	5.63	86.59	63.08	{ACN40359.1; unknown [Picea sitchensis]}	{sp|P48522|TCMO_CATRO; Trans-cinnamate 4-monooxygenase OS=Catharanthus roseus GN=CYP73A4 PE=2 SV=1}	{nnu:104593756; K00487 CYP73A trans-cinnamate 4-monooxygenase 1.14.13.11 ko01220; Metabolism; Global and overview maps; Degradation of aromatic compounds | ko00360; Metabolism; Amino acid metabolism; Phenylalanine metabolism | ko00130; Metabolism; Metabolism of cofactors and vitamins; Ubiquinone and other terpenoid-quinone biosynthesis | ko00940; Metabolism; Biosynthesis of other secondary metabo…	{At2g30490; KOG0156 Cytochrome P450 CYP2 subfamily Q Secondary metabolites biosynthesis, transport and catabolism ;}	{GO:0055114; oxidation-reduction process; biological_process GO:0020037; heme binding; molecular_function GO:0016705; oxidoreductase activity, acting on paired donors, with incorporation or reduction of molecular oxygen; molecular_function GO:0005506; iron ion binding; molecular_function}	{AF096998.1; Pinus taeda trans-cinnamate 4-hydroxylase (TC4H) mRNA, complete cds}	{PF00067:Cytochrome P450}
i1_LQ_PC3Stem_c21324/f1p4/1471	C4H	1495	0	0	0.1	0	{AAW70021.1; cinnamic acid 4-hydroxylase [Ginkgo biloba]}	{sp|P48522|TCMO_CATRO; Trans-cinnamate 4-monooxygenase OS=Catharanthus roseus GN=CYP73A4 PE=2 SV=1}	{nnu:104593756; K00487 CYP73A trans-cinnamate 4-monooxygenase 1.14.13.11 ko01220; Metabolism; Global and overview maps; Degradation of aromatic compounds | ko00360; Metabolism; Amino acid metabolism; Phenylalanine metabolism | ko00130; Metabolism; Metabolism of cofactors and vitamins; Ubiquinone and other terpenoid-quinone biosynthesis | ko00940; Metabolism; Biosynthesis of other secondary metabo…	{At2g30490; KOG0156 Cytochrome P450 CYP2 subfamily Q Secondary metabolites biosynthesis, transport and catabolism ;}	{GO:0055114; oxidation-reduction process; biological_process GO:0020037; heme binding; molecular_function GO:0005506; iron ion binding; molecular_function GO:0016705; oxidoreductase activity, acting on paired donors, with incorporation or reduction of molecular oxygen; molecular_function}	{AF096998.1; Pinus taeda trans-cinnamate 4-hydroxylase (TC4H) mRNA, complete cds}	{PF00067:Cytochrome P450}
i2_HQ_PC3Root_c42439/f7p10/2290	C4H	2288	1.61	0.61	0.24	0	{ACN40359.1; unknown [Picea sitchensis]}	{sp|P48522|TCMO_CATRO; Trans-cinnamate 4-monooxygenase OS=Catharanthus roseus GN=CYP73A4 PE=2 SV=1}	{nnu:104593756; K00487 CYP73A trans-cinnamate 4-monooxygenase 1.14.13.11 ko01220; Metabolism; Global and overview maps; Degradation of aromatic compounds | ko00360; Metabolism; Amino acid metabolism; Phenylalanine metabolism | ko00130; Metabolism; Metabolism of cofactors and vitamins; Ubiquinone and other terpenoid-quinone biosynthesis | ko00940; Metabolism; Biosynthesis of other secondary metabo…	{At2g30490; KOG0156 Cytochrome P450 CYP2 subfamily Q Secondary metabolites biosynthesis, transport and catabolism ;}	{GO:0016705; oxidoreductase activity, acting on paired donors, with incorporation or reduction of molecular oxygen; molecular_function GO:0055114; oxidation-reduction process; biological_process GO:0005506; iron ion binding; molecular_function GO:0020037; heme binding; molecular_function}	{AF096998.1; Pinus taeda trans-cinnamate 4-hydroxylase (TC4H) mRNA, complete cds}	{PF00067:Cytochrome P450}
i2_LQ_P3Flower_c122490/f1p12/1943	C4H	1942	0.07	0	0.43	0	{AKH04263.1; putative hydroxylase [Taxus baccata]}	{sp|H2DH22|C7A10_PANGI; Cytochrome P450 CYP73A100 OS=Panax ginseng PE=2 SV=1}	{vvi:100251539; K00487 CYP73A trans-cinnamate 4-monooxygenase 1.14.13.11 ko01220; Metabolism; Global and overview maps; Degradation of aromatic compounds | ko00360; Metabolism; Amino acid metabolism; Phenylalanine metabolism | ko00130; Metabolism; Metabolism of cofactors and vitamins; Ubiquinone and other terpenoid-quinone biosynthesis | ko00940; Metabolism; Biosynthesis of other secondary metabo…	{At2g30490; KOG0156 Cytochrome P450 CYP2 subfamily Q Secondary metabolites biosynthesis, transport and catabolism ;}	{GO:0005506; iron ion binding; molecular_function GO:0016705; oxidoreductase activity, acting on paired donors, with incorporation or reduction of molecular oxygen; molecular_function GO:0020037; heme binding; molecular_function GO:0055114; oxidation-reduction process; biological_process}	{KP178208.1; Taxus baccata putative hydroxylase mRNA, complete cds}	{PF00067:Cytochrome P450}
i2_LQ_P3Flower_c23657/f1p19/1819	C4H	1807	113.52	24.44	705.84	147.75	{AKH04263.1; putative hydroxylase [Taxus baccata]}	{sp|H2DH22|C7A10_PANGI; Cytochrome P450 CYP73A100 OS=Panax ginseng PE=2 SV=1}	{atr:18440762; K00487 CYP73A trans-cinnamate 4-monooxygenase 1.14.13.11 ko01220; Metabolism; Global and overview maps; Degradation of aromatic compounds | ko00360; Metabolism; Amino acid metabolism; Phenylalanine metabolism | ko00130; Metabolism; Metabolism of cofactors and vitamins; Ubiquinone and other terpenoid-quinone biosynthesis | ko00940; Metabolism; Biosynthesis of other secondary metabol…	{At2g30490; KOG0156 Cytochrome P450 CYP2 subfamily Q Secondary metabolites biosynthesis, transport and catabolism ;}	{GO:0005506; iron ion binding; molecular_function GO:0016705; oxidoreductase activity, acting on paired donors, with incorporation or reduction of molecular oxygen; molecular_function GO:0055114; oxidation-reduction process; biological_process GO:0020037; heme binding; molecular_function}	{KP178208.1; Taxus baccata putative hydroxylase mRNA, complete cds}	{PF00067:Cytochrome P450}
i2_LQ_P3Flower_c88385/f1p19/2147	C4H	2145	9.92	2.77	70.47	18.59	{AKH04263.1; putative hydroxylase [Taxus baccata]}	{sp|H2DH22|C7A10_PANGI; Cytochrome P450 CYP73A100 OS=Panax ginseng PE=2 SV=1}	{vvi:100251539; K00487 CYP73A trans-cinnamate 4-monooxygenase 1.14.13.11 ko01220; Metabolism; Global and overview maps; Degradation of aromatic compounds | ko00360; Metabolism; Amino acid metabolism; Phenylalanine metabolism | ko00130; Metabolism; Metabolism of cofactors and vitamins; Ubiquinone and other terpenoid-quinone biosynthesis | ko00940; Metabolism; Biosynthesis of other secondary metabo…	{At2g30490; KOG0156 Cytochrome P450 CYP2 subfamily Q Secondary metabolites biosynthesis, transport and catabolism ;}	{GO:0016705; oxidoreductase activity, acting on paired donors, with incorporation or reduction of molecular oxygen; molecular_function GO:0005506; iron ion binding; molecular_function GO:0055114; oxidation-reduction process; biological_process GO:0020037; heme binding; molecular_function}	{KP178208.1; Taxus baccata putative hydroxylase mRNA, complete cds}	{PF00067:Cytochrome P450}
i2_LQ_PC3Leaf_c55665/f1p1/2177	C4H	2181	17.28	0.46	0.46	2.88	{ACN40359.1; unknown [Picea sitchensis]}	{sp|P48522|TCMO_CATRO; Trans-cinnamate 4-monooxygenase OS=Catharanthus roseus GN=CYP73A4 PE=2 SV=1}	{nnu:104593756; K00487 CYP73A trans-cinnamate 4-monooxygenase 1.14.13.11 ko01220; Metabolism; Global and overview maps; Degradation of aromatic compounds | ko00360; Metabolism; Amino acid metabolism; Phenylalanine metabolism | ko00130; Metabolism; Metabolism of cofactors and vitamins; Ubiquinone and other terpenoid-quinone biosynthesis | ko00940; Metabolism; Biosynthesis of other secondary metabo…	{At2g30490; KOG0156 Cytochrome P450 CYP2 subfamily Q Secondary metabolites biosynthesis, transport and catabolism ;}	{GO:0005506; iron ion binding; molecular_function GO:0020037; heme binding; molecular_function GO:0055114; oxidation-reduction process; biological_process GO:0016705; oxidoreductase activity, acting on paired donors, with incorporation or reduction of molecular oxygen; molecular_function}	{AF096998.1; Pinus taeda trans-cinnamate 4-hydroxylase (TC4H) mRNA, complete cds}	{PF00067:Cytochrome P450}
i2_LQ_PC3Root_c22462/f1p9/2226	C4H	2232	70.51	9.07	25.86	36.36	{ACN40359.1; unknown [Picea sitchensis]}	{sp|P48522|TCMO_CATRO; Trans-cinnamate 4-monooxygenase OS=Catharanthus roseus GN=CYP73A4 PE=2 SV=1}	{nnu:104593756; K00487 CYP73A trans-cinnamate 4-monooxygenase 1.14.13.11 ko01220; Metabolism; Global and overview maps; Degradation of aromatic compounds | ko00360; Metabolism; Amino acid metabolism; Phenylalanine metabolism | ko00130; Metabolism; Metabolism of cofactors and vitamins; Ubiquinone and other terpenoid-quinone biosynthesis | ko00940; Metabolism; Biosynthesis of other secondary metabo…	{At2g30490; KOG0156 Cytochrome P450 CYP2 subfamily Q Secondary metabolites biosynthesis, transport and catabolism ;}	{GO:0020037; heme binding; molecular_function GO:0005506; iron ion binding; molecular_function GO:0016705; oxidoreductase activity, acting on paired donors, with incorporation or reduction of molecular oxygen; molecular_function GO:0055114; oxidation-reduction process; biological_process}	{AF096998.1; Pinus taeda trans-cinnamate 4-hydroxylase (TC4H) mRNA, complete cds}	{PF00067:Cytochrome P450}
i3_HQ_PC3Root_c2231/f2p3/3970	C4H	3978	12.4	1.13	4.57	5.44	{AAD23378.1; trans-cinnamate 4-hydroxylase [Pinus taeda]}	{sp|P48522|TCMO_CATRO; Trans-cinnamate 4-monooxygenase OS=Catharanthus roseus GN=CYP73A4 PE=2 SV=1}	{nnu:104593756; K00487 CYP73A trans-cinnamate 4-monooxygenase 1.14.13.11 ko01220; Metabolism; Global and overview maps; Degradation of aromatic compounds | ko00360; Metabolism; Amino acid metabolism; Phenylalanine metabolism | ko00130; Metabolism; Metabolism of cofactors and vitamins; Ubiquinone and other terpenoid-quinone biosynthesis | ko00940; Metabolism; Biosynthesis of other secondary metabo…	{At2g30490; KOG0156 Cytochrome P450 CYP2 subfamily Q Secondary metabolites biosynthesis, transport and catabolism ;}	{GO:0005506; iron ion binding; molecular_function GO:0055114; oxidation-reduction process; biological_process GO:0016705; oxidoreductase activity, acting on paired donors, with incorporation or reduction of molecular oxygen; molecular_function GO:0020037; heme binding; molecular_function}	{AF096998.1; Pinus taeda trans-cinnamate 4-hydroxylase (TC4H) mRNA, complete cds}	{PF00067:Cytochrome P450}
i3_LQ_P3Flower_c14377/f1p0/3119	C4H	3138	1.66	0.16	6.13	1.27	{AKH04263.1; putative hydroxylase [Taxus baccata]}	{sp|H2DH22|C7A10_PANGI; Cytochrome P450 CYP73A100 OS=Panax ginseng PE=2 SV=1}	{atr:18440762; K00487 CYP73A trans-cinnamate 4-monooxygenase 1.14.13.11 ko01220; Metabolism; Global and overview maps; Degradation of aromatic compounds | ko00360; Metabolism; Amino acid metabolism; Phenylalanine metabolism | ko00130; Metabolism; Metabolism of cofactors and vitamins; Ubiquinone and other terpenoid-quinone biosynthesis | ko00940; Metabolism; Biosynthesis of other secondary metabol…	{At2g30490; KOG0156 Cytochrome P450 CYP2 subfamily Q Secondary metabolites biosynthesis, transport and catabolism ;}	{GO:0005506; iron ion binding; molecular_function GO:0016705; oxidoreductase activity, acting on paired donors, with incorporation or reduction of molecular oxygen; molecular_function GO:0055114; oxidation-reduction process; biological_process GO:0020037; heme binding; molecular_function}	{KP178208.1; Taxus baccata putative hydroxylase mRNA, complete cds}	{PF00067:Cytochrome P450}
i3_LQ_PC3Root_c3125/f1p0/3529	C4H	3621	2.12	0.13	0.59	0.55	{ACN40359.1; unknown [Picea sitchensis]}	{sp|P48522|TCMO_CATRO; Trans-cinnamate 4-monooxygenase OS=Catharanthus roseus GN=CYP73A4 PE=2 SV=1}	{nnu:104593756; K00487 CYP73A trans-cinnamate 4-monooxygenase 1.14.13.11 ko01220; Metabolism; Global and overview maps; Degradation of aromatic compounds | ko00360; Metabolism; Amino acid metabolism; Phenylalanine metabolism | ko00130; Metabolism; Metabolism of cofactors and vitamins; Ubiquinone and other terpenoid-quinone biosynthesis | ko00940; Metabolism; Biosynthesis of other secondary metabo…	{At2g30490; KOG0156 Cytochrome P450 CYP2 subfamily Q Secondary metabolites biosynthesis, transport and catabolism ;}	{GO:0020037; heme binding; molecular_function GO:0005506; iron ion binding; molecular_function GO:0016705; oxidoreductase activity, acting on paired donors, with incorporation or reduction of molecular oxygen; molecular_function GO:0055114; oxidation-reduction process; biological_process}	{AF096998.1; Pinus taeda trans-cinnamate 4-hydroxylase (TC4H) mRNA, complete cds}	{PF00067:Cytochrome P450}
i1_HQ_PC3Root_c28228/f5p0/1881	4CL	1882	21.56	14.11	14.04	14.32	{AFJ73458.1; 4-coumarate: coenzyme A ligase, partial [Pseudotaxus chienii]}	{sp|P31687|4CL2_SOYBN; 4-coumarate--CoA ligase 2 OS=Glycine max PE=2 SV=2}	{gmx:547492; K01904 4CL 4-coumarate--CoA ligase 6.2.1.12 ko00360; Metabolism; Amino acid metabolism; Phenylalanine metabolism | ko00130; Metabolism; Metabolism of cofactors and vitamins; Ubiquinone and other terpenoid-quinone biosynthesis | ko00940; Metabolism; Biosynthesis of other secondary metabolites; Phenylpropanoid biosynthesis}	{At1g65060; KOG1176 Acyl-CoA synthetase I Lipid transport and metabolism ;}	{GO:0008152; NA GO:0003824; NA}	{JN181550.1; Pseudotaxus chienii clone 2 4-coumarate: coenzyme A ligase (4CL) gene, partial cds}	{PF00501:AMP-binding enzyme}
i1_LQ_P3Flower_c10489/f1p0/1758	4CL	1758	0	0	0	0	{BAK00723.1; predicted protein [Hordeum vulgare subsp. vulgare]}	{sp|Q54P77|4CL1_DICDI; Probable 4-coumarate--CoA ligase 1 OS=Dictyostelium discoideum GN=4cl1 PE=3 SV=1}	{gra:105788981; K01904 4CL 4-coumarate--CoA ligase 6.2.1.12 ko00360; Metabolism; Amino acid metabolism; Phenylalanine metabolism | ko00130; Metabolism; Metabolism of cofactors and vitamins; Ubiquinone and other terpenoid-quinone biosynthesis | ko00940; Metabolism; Biosynthesis of other secondary metabolites; Phenylpropanoid biosynthesis}	{At4g05160; KOG1176 Acyl-CoA synthetase I Lipid transport and metabolism ;}	{GO:0003824; NA GO:0008152; NA}	{NA}	{PF00501:AMP-binding enzyme}
i1_LQ_P3Flower_c20899/f1p4/1856	4CL	1856	0	0	0	0.03	{BAK00723.1; predicted protein [Hordeum vulgare subsp. vulgare]}	{sp|Q54P77|4CL1_DICDI; Probable 4-coumarate--CoA ligase 1 OS=Dictyostelium discoideum GN=4cl1 PE=3 SV=1}	{aip:107616407; K01904 4CL 4-coumarate--CoA ligase 6.2.1.12 ko00360; Metabolism; Amino acid metabolism; Phenylalanine metabolism | ko00130; Metabolism; Metabolism of cofactors and vitamins; Ubiquinone and other terpenoid-quinone biosynthesis | ko00940; Metabolism; Biosynthesis of other secondary metabolites; Phenylpropanoid biosynthesis}	{At3g21240; KOG1176 Acyl-CoA synthetase I Lipid transport and metabolism ;}	{GO:0008152; NA GO:0003824; NA}	{NA}	{PF00501:AMP-binding enzyme}
i1_LQ_P3Flower_c23375/f1p0/1758	4CL	1758	0	0	0	0	{BAK00723.1; predicted protein [Hordeum vulgare subsp. vulgare]}	{sp|P14912|4CL1_PETCR; 4-coumarate--CoA ligase 1 OS=Petroselinum crispum GN=4CL1 PE=2 SV=1}	{sot:102597265; K01904 4CL 4-coumarate--CoA ligase 6.2.1.12 ko00360; Metabolism; Amino acid metabolism; Phenylalanine metabolism | ko00130; Metabolism; Metabolism of cofactors and vitamins; Ubiquinone and other terpenoid-quinone biosynthesis | ko00940; Metabolism; Biosynthesis of other secondary metabolites; Phenylpropanoid biosynthesis}	{At3g21240; KOG1176 Acyl-CoA synthetase I Lipid transport and metabolism ;}	{GO:0003824; NA GO:0008152; NA}	{NA}	{PF00501:AMP-binding enzyme}
i1_LQ_P3Flower_c23954/f1p3/1878	4CL	1878	0	0	0	0	{XP_018724820.1; PREDICTED: 4-coumarate--CoA ligase-like 7 [Eucalyptus grandis]}	{sp|O24146|4CL2_TOBAC; 4-coumarate--CoA ligase 2 OS=Nicotiana tabacum GN=4CL2 PE=1 SV=1}	{egr:104434060; K01904 4CL 4-coumarate--CoA ligase 6.2.1.12 ko00360; Metabolism; Amino acid metabolism; Phenylalanine metabolism | ko00130; Metabolism; Metabolism of cofactors and vitamins; Ubiquinone and other terpenoid-quinone biosynthesis | ko00940; Metabolism; Biosynthesis of other secondary metabolites; Phenylpropanoid biosynthesis}	{At1g20480; KOG1176 Acyl-CoA synthetase I Lipid transport and metabolism ;}	{GO:0008152; NA GO:0003824; NA}	{NA}	{PF00501:AMP-binding enzyme}
i1_LQ_P3Flower_c24361/f1p0/1958	4CL	1958	0	0	0.07	0	{XP_010671119.1; PREDICTED: 4-coumarate--CoA ligase 2 [Beta vulgaris subsp. vulgaris]}	{sp|Q4WLD5|PYR1_ASPFU; Nicotinic acid-CoA ligase pyr1 OS=Neosartorya fumigata (strain ATCC MYA-4609 / Af293 / CBS 101355 / FGSC A1100) GN=pyr1 PE=1 SV=1}	{bvg:104888010; K01904 4CL 4-coumarate--CoA ligase 6.2.1.12 ko00360; Metabolism; Amino acid metabolism; Phenylalanine metabolism | ko00130; Metabolism; Metabolism of cofactors and vitamins; Ubiquinone and other terpenoid-quinone biosynthesis | ko00940; Metabolism; Biosynthesis of other secondary metabolites; Phenylpropanoid biosynthesis}	{At3g21240; KOG1176 Acyl-CoA synthetase I Lipid transport and metabolism ;}	{GO:0008152; NA GO:0003824; NA}	{NA}	{PF00501:AMP-binding enzyme}
i1_LQ_P3Flower_c26235/f1p0/2013	4CL	2009	0	0	0.1	0	{BAK00723.1; predicted protein [Hordeum vulgare subsp. vulgare]}	{sp|Q5BA81|EASD_EMENI; Acyl-CoA ligase easD OS=Emericella nidulans (strain FGSC A4 / ATCC 38163 / CBS 112.46 / NRRL 194 / M139) GN=easD PE=3 SV=1}	{var:108322006; K01904 4CL 4-coumarate--CoA ligase 6.2.1.12 ko00360; Metabolism; Amino acid metabolism; Phenylalanine metabolism | ko00130; Metabolism; Metabolism of cofactors and vitamins; Ubiquinone and other terpenoid-quinone biosynthesis | ko00940; Metabolism; Biosynthesis of other secondary metabolites; Phenylpropanoid biosynthesis}	{At1g20480; KOG1176 Acyl-CoA synthetase I Lipid transport and metabolism ;}	{GO:0003824; NA GO:0008152; NA}	{NA}	{PF00501:AMP-binding enzyme}
i1_LQ_P3Flower_c33844/f1p4/1913	4CL	1913	0	0.04	0.03	0	{XP_012067426.1; PREDICTED: 4-coumarate--CoA ligase 1-like [Jatropha curcas]}	{sp|Q6ZAC1|4CL5_ORYSJ; Probable 4-coumarate--CoA ligase 5 OS=Oryza sativa subsp. japonica GN=4CL5 PE=2 SV=1}	{jcu:105630258; K01904 4CL 4-coumarate--CoA ligase 6.2.1.12 ko00360; Metabolism; Amino acid metabolism; Phenylalanine metabolism | ko00130; Metabolism; Metabolism of cofactors and vitamins; Ubiquinone and other terpenoid-quinone biosynthesis | ko00940; Metabolism; Biosynthesis of other secondary metabolites; Phenylpropanoid biosynthesis}	{At3g21240; KOG1176 Acyl-CoA synthetase I Lipid transport and metabolism ;}	{GO:0003824; NA GO:0008152; NA}	{NA}	{PF00501:AMP-binding enzyme}
i1_LQ_P3Flower_c34450/f1p2/1852	4CL	1852	0	0	0.18	0	{BAK00723.1; predicted protein [Hordeum vulgare subsp. vulgare]}	{sp|O24146|4CL2_TOBAC; 4-coumarate--CoA ligase 2 OS=Nicotiana tabacum GN=4CL2 PE=1 SV=1}	{rcu:8270667; K01904 4CL 4-coumarate--CoA ligase 6.2.1.12 ko00360; Metabolism; Amino acid metabolism; Phenylalanine metabolism | ko00130; Metabolism; Metabolism of cofactors and vitamins; Ubiquinone and other terpenoid-quinone biosynthesis | ko00940; Metabolism; Biosynthesis of other secondary metabolites; Phenylpropanoid biosynthesis}	{At1g51680; KOG1176 Acyl-CoA synthetase I Lipid transport and metabolism ;}	{GO:0008152; NA GO:0003824; NA}	{NA}	{PF00501:AMP-binding enzyme}
i1_LQ_P3Flower_c3794/f1p0/1994	4CL	1994	0	0	0	0	{XP_002985111.1; hypothetical protein SELMODRAFT_157069 [Selaginella moellendorffii]}	{sp|Q7XXL2|4CLL9_ORYSJ; 4-coumarate--CoA ligase-like 9 OS=Oryza sativa subsp. japonica GN=4CLL9 PE=2 SV=2}	{mdm:103452424; K01904 4CL 4-coumarate--CoA ligase 6.2.1.12 ko00360; Metabolism; Amino acid metabolism; Phenylalanine metabolism | ko00130; Metabolism; Metabolism of cofactors and vitamins; Ubiquinone and other terpenoid-quinone biosynthesis | ko00940; Metabolism; Biosynthesis of other secondary metabolites; Phenylpropanoid biosynthesis}	{At3g21230; KOG1176 Acyl-CoA synthetase I Lipid transport and metabolism ;}	{GO:0003824; NA GO:0008152; NA}	{NA}	{PF00501:AMP-binding enzyme}
i1_LQ_P3Flower_c43468/f1p0/1884	4CL	1884	0.92	0.88	0.77	0.5	{AFJ73463.1; 4-coumarate: coenzyme A ligase, partial [Torreya californica]}	{sp|P41636|4CL_PINTA; 4-coumarate--CoA ligase OS=Pinus taeda GN=4CL PE=2 SV=1}	{sind:105165431; K01904 4CL 4-coumarate--CoA ligase 6.2.1.12 ko00360; Metabolism; Amino acid metabolism; Phenylalanine metabolism | ko00130; Metabolism; Metabolism of cofactors and vitamins; Ubiquinone and other terpenoid-quinone biosynthesis | ko00940; Metabolism; Biosynthesis of other secondary metabolites; Phenylpropanoid biosynthesis}	{At1g51680; KOG1176 Acyl-CoA synthetase I Lipid transport and metabolism ;}	{GO:0003824; NA GO:0008152; NA}	{NA}	{PF00501:AMP-binding enzyme}
i1_LQ_P3Flower_c43522/f1p0/1853	4CL	1853	0	0.02	0.25	0	{BAK00723.1; predicted protein [Hordeum vulgare subsp. vulgare]}	{sp|Q54P77|4CL1_DICDI; Probable 4-coumarate--CoA ligase 1 OS=Dictyostelium discoideum GN=4cl1 PE=3 SV=1}	{thj:104812629; K01904 4CL 4-coumarate--CoA ligase 6.2.1.12 ko00360; Metabolism; Amino acid metabolism; Phenylalanine metabolism | ko00130; Metabolism; Metabolism of cofactors and vitamins; Ubiquinone and other terpenoid-quinone biosynthesis | ko00940; Metabolism; Biosynthesis of other secondary metabolites; Phenylpropanoid biosynthesis}	{At4g05160; KOG1176 Acyl-CoA synthetase I Lipid transport and metabolism ;}	{GO:0008152; NA GO:0003824; NA}	{NA}	{PF00501:AMP-binding enzyme}
i1_LQ_P3Flower_c51497/f1p13/2013	4CL	2013	0	0	0	0	{BAK00723.1; predicted protein [Hordeum vulgare subsp. vulgare]}	{sp|Q54P77|4CL1_DICDI; Probable 4-coumarate--CoA ligase 1 OS=Dictyostelium discoideum GN=4cl1 PE=3 SV=1}	{thj:104806267; K01904 4CL 4-coumarate--CoA ligase 6.2.1.12 ko00360; Metabolism; Amino acid metabolism; Phenylalanine metabolism | ko00130; Metabolism; Metabolism of cofactors and vitamins; Ubiquinone and other terpenoid-quinone biosynthesis | ko00940; Metabolism; Biosynthesis of other secondary metabolites; Phenylpropanoid biosynthesis}	{At4g05160; KOG1176 Acyl-CoA synthetase I Lipid transport and metabolism ;}	{GO:0008152; NA GO:0003824; NA}	{NA}	{PF00501:AMP-binding enzyme}
i1_LQ_P3Flower_c7604/f1p9/1847	4CL	1845	0	0	0.04	0	{BAK00723.1; predicted protein [Hordeum vulgare subsp. vulgare]}	{sp|C8VTR6|Y0074_EMENI; Putative acyl-coenzyme A synthetase OS=Emericella nidulans (strain FGSC A4 / ATCC 38163 / CBS 112.46 / NRRL 194 / M139) GN=AN10074 PE=3 SV=1}	{jcu:105628033; K01904 4CL 4-coumarate--CoA ligase 6.2.1.12 ko00360; Metabolism; Amino acid metabolism; Phenylalanine metabolism | ko00130; Metabolism; Metabolism of cofactors and vitamins; Ubiquinone and other terpenoid-quinone biosynthesis | ko00940; Metabolism; Biosynthesis of other secondary metabolites; Phenylpropanoid biosynthesis}	{At1g65060; KOG1176 Acyl-CoA synthetase I Lipid transport and metabolism ;}	{GO:0003824; NA GO:0008152; NA}	{NA}	{PF00501:AMP-binding enzyme}
i1_LQ_PC3Leaf_c19412/f1p7/1737	4CL	1842	0.72	0.46	0.07	0.43	{AFJ73458.1; 4-coumarate: coenzyme A ligase, partial [Pseudotaxus chienii]}	{sp|P41636|4CL_PINTA; 4-coumarate--CoA ligase OS=Pinus taeda GN=4CL PE=2 SV=1}	{cit:102629456; K01904 4CL 4-coumarate--CoA ligase 6.2.1.12 ko00360; Metabolism; Amino acid metabolism; Phenylalanine metabolism | ko00130; Metabolism; Metabolism of cofactors and vitamins; Ubiquinone and other terpenoid-quinone biosynthesis | ko00940; Metabolism; Biosynthesis of other secondary metabolites; Phenylpropanoid biosynthesis}	{At1g65060; KOG1176 Acyl-CoA synthetase I Lipid transport and metabolism ;}	{GO:0003824; NA GO:0008152; NA}	{JN181550.1; Pseudotaxus chienii clone 2 4-coumarate: coenzyme A ligase (4CL) gene, partial cds}	{PF00501:AMP-binding enzyme}
i1_LQ_PC3Leaf_c22004/f1p0/1725	4CL	1725	60.13	1.78	11.72	14.89	{AFJ73459.1; 4-coumarate: coenzyme A ligase, partial [Pseudotaxus chienii]}	{sp|P41636|4CL_PINTA; 4-coumarate--CoA ligase OS=Pinus taeda GN=4CL PE=2 SV=1}	{cit:102629456; K01904 4CL 4-coumarate--CoA ligase 6.2.1.12 ko00360; Metabolism; Amino acid metabolism; Phenylalanine metabolism | ko00130; Metabolism; Metabolism of cofactors and vitamins; Ubiquinone and other terpenoid-quinone biosynthesis | ko00940; Metabolism; Biosynthesis of other secondary metabolites; Phenylpropanoid biosynthesis}	{At3g21240; KOG1176 Acyl-CoA synthetase I Lipid transport and metabolism ;}	{GO:0008152; NA GO:0003824; NA}	{JN181551.1; Pseudotaxus chienii clone 1 4-coumarate: coenzyme A ligase (4CL) gene, partial cds}	{PF00501:AMP-binding enzyme}
i1_LQ_PC3Leaf_c25441/f1p5/1961	4CL	1961	0	0	0	0	{XP_003553866.1; PREDICTED: 4-coumarate--CoA ligase-like 9 isoform X1 [Glycine max]}	{sp|Q5BA81|EASD_EMENI; Acyl-CoA ligase easD OS=Emericella nidulans (strain FGSC A4 / ATCC 38163 / CBS 112.46 / NRRL 194 / M139) GN=easD PE=3 SV=1}	{eus:EUTSA_v10028563mg; K01904 4CL 4-coumarate--CoA ligase 6.2.1.12 ko00360; Metabolism; Amino acid metabolism; Phenylalanine metabolism | ko00130; Metabolism; Metabolism of cofactors and vitamins; Ubiquinone and other terpenoid-quinone biosynthesis | ko00940; Metabolism; Biosynthesis of other secondary metabolites; Phenylpropanoid biosynthesis}	{At1g20480; KOG1176 Acyl-CoA synthetase I Lipid transport and metabolism ;}	{GO:0003824; NA GO:0008152; NA}	{NA}	{PF00501:AMP-binding enzyme}
i1_LQ_PC3Stem_c18458/f1p5/1926	4CL	1932	0	0	0	0.06	{BAK00723.1; predicted protein [Hordeum vulgare subsp. vulgare]}	{sp|Q54P78|4CL2_DICDI; Probable 4-coumarate--CoA ligase 2 OS=Dictyostelium discoideum GN=4cl2 PE=3 SV=1}	{thj:104812629; K01904 4CL 4-coumarate--CoA ligase 6.2.1.12 ko00360; Metabolism; Amino acid metabolism; Phenylalanine metabolism | ko00130; Metabolism; Metabolism of cofactors and vitamins; Ubiquinone and other terpenoid-quinone biosynthesis | ko00940; Metabolism; Biosynthesis of other secondary metabolites; Phenylpropanoid biosynthesis}	{At1g20510; KOG1176 Acyl-CoA synthetase I Lipid transport and metabolism ;}	{GO:0003824; NA GO:0008152; NA}	{NA}	{PF00501:AMP-binding enzyme}
i1_LQ_PC3Stem_c20937/f1p3/2010	4CL	2010	0	0	0	0.73	{BAK00723.1; predicted protein [Hordeum vulgare subsp. vulgare]}	{sp|Q5BA81|EASD_EMENI; Acyl-CoA ligase easD OS=Emericella nidulans (strain FGSC A4 / ATCC 38163 / CBS 112.46 / NRRL 194 / M139) GN=easD PE=3 SV=1}	{csv:101220141; K01904 4CL 4-coumarate--CoA ligase 6.2.1.12 ko00360; Metabolism; Amino acid metabolism; Phenylalanine metabolism | ko00130; Metabolism; Metabolism of cofactors and vitamins; Ubiquinone and other terpenoid-quinone biosynthesis | ko00940; Metabolism; Biosynthesis of other secondary metabolites; Phenylpropanoid biosynthesis}	{At4g05160; KOG1176 Acyl-CoA synthetase I Lipid transport and metabolism ;}	{GO:0008152; NA GO:0003824; NA}	{NA}	{PF00501:AMP-binding enzyme}
i1_LQ_PC3Stem_c21283/f1p0/1977	4CL	1987	192.43	7.23	34.99	34.87	{AFJ73459.1; 4-coumarate: coenzyme A ligase, partial [Pseudotaxus chienii]}	{sp|P41636|4CL_PINTA; 4-coumarate--CoA ligase OS=Pinus taeda GN=4CL PE=2 SV=1}	{vvi:100254698; K01904 4CL 4-coumarate--CoA ligase 6.2.1.12 ko00360; Metabolism; Amino acid metabolism; Phenylalanine metabolism | ko00130; Metabolism; Metabolism of cofactors and vitamins; Ubiquinone and other terpenoid-quinone biosynthesis | ko00940; Metabolism; Biosynthesis of other secondary metabolites; Phenylpropanoid biosynthesis}	{At3g21240; KOG1176 Acyl-CoA synthetase I Lipid transport and metabolism ;}	{GO:0008152; NA GO:0003824; NA}	{JN181551.1; Pseudotaxus chienii clone 1 4-coumarate: coenzyme A ligase (4CL) gene, partial cds}	{PF00501:AMP-binding enzyme}
i1_LQ_PC3Stem_c22021/f1p0/1822	4CL	1822	0	0	0	0	{BAH92591.1; Os04g0310700, partial [Oryza sativa Japonica Group]}	{sp|G3XMC0|AZAF_ASPNA; Acyl-CoA ligase azaF OS=Aspergillus niger (strain ATCC 1015 / CBS 113.46 / FGSC A1144 / LSHB Ac4 / NCTC 3858a / NRRL 328 / USDA 3528.7) GN=azaF PE=2 SV=1}	{sot:102590237; K01904 4CL 4-coumarate--CoA ligase 6.2.1.12 ko00360; Metabolism; Amino acid metabolism; Phenylalanine metabolism | ko00130; Metabolism; Metabolism of cofactors and vitamins; Ubiquinone and other terpenoid-quinone biosynthesis | ko00940; Metabolism; Biosynthesis of other secondary metabolites; Phenylpropanoid biosynthesis}	{At5g63380; KOG1176 Acyl-CoA synthetase I Lipid transport and metabolism ;}	{GO:0003824; NA GO:0031554; regulation of transcription termination, DNA-dependent; biological_process GO:0031556; transcriptional attenuation by ribosome; biological_process GO:0008152; NA}	{NA}	{PF00501:AMP-binding enzyme PF08053:Tryptophanase operon leader peptide}
i1_LQ_PC3Stem_c22512/f1p0/1980	4CL	1980	0	0	0	0	{BAK00723.1; predicted protein [Hordeum vulgare subsp. vulgare]}	{sp|Q5BA81|EASD_EMENI; Acyl-CoA ligase easD OS=Emericella nidulans (strain FGSC A4 / ATCC 38163 / CBS 112.46 / NRRL 194 / M139) GN=easD PE=3 SV=1}	{smo:SELMODRAFT_110329; K01904 4CL 4-coumarate--CoA ligase 6.2.1.12 ko00360; Metabolism; Amino acid metabolism; Phenylalanine metabolism | ko00130; Metabolism; Metabolism of cofactors and vitamins; Ubiquinone and other terpenoid-quinone biosynthesis | ko00940; Metabolism; Biosynthesis of other secondary metabolites; Phenylpropanoid biosynthesis}	{At4g05160; KOG1176 Acyl-CoA synthetase I Lipid transport and metabolism ;}	{GO:0008152; NA GO:0003824; NA}	{NA}	{PF00501:AMP-binding enzyme}
i1_LQ_PC3Stem_c2724/f1p0/1851	4CL	1851	0	0	0	0	{BAK00723.1; predicted protein [Hordeum vulgare subsp. vulgare]}	{sp|C8VTR6|Y0074_EMENI; Putative acyl-coenzyme A synthetase OS=Emericella nidulans (strain FGSC A4 / ATCC 38163 / CBS 112.46 / NRRL 194 / M139) GN=AN10074 PE=3 SV=1}	{var:108322006; K01904 4CL 4-coumarate--CoA ligase 6.2.1.12 ko00360; Metabolism; Amino acid metabolism; Phenylalanine metabolism | ko00130; Metabolism; Metabolism of cofactors and vitamins; Ubiquinone and other terpenoid-quinone biosynthesis | ko00940; Metabolism; Biosynthesis of other secondary metabolites; Phenylpropanoid biosynthesis}	{At4g05160; KOG1176 Acyl-CoA synthetase I Lipid transport and metabolism ;}	{GO:0003824; NA GO:0008152; NA}	{NA}	{PF00501:AMP-binding enzyme}
i1_LQ_PC3Stem_c3986/f1p1/1983	4CL	1989	7.39	1.85	7.6	8.07	{AFJ73458.1; 4-coumarate: coenzyme A ligase, partial [Pseudotaxus chienii]}	{sp|P31687|4CL2_SOYBN; 4-coumarate--CoA ligase 2 OS=Glycine max PE=2 SV=2}	{gmx:547492; K01904 4CL 4-coumarate--CoA ligase 6.2.1.12 ko00360; Metabolism; Amino acid metabolism; Phenylalanine metabolism | ko00130; Metabolism; Metabolism of cofactors and vitamins; Ubiquinone and other terpenoid-quinone biosynthesis | ko00940; Metabolism; Biosynthesis of other secondary metabolites; Phenylpropanoid biosynthesis}	{At1g65060; KOG1176 Acyl-CoA synthetase I Lipid transport and metabolism ;}	{GO:0003824; NA GO:0008152; NA}	{JN181550.1; Pseudotaxus chienii clone 2 4-coumarate: coenzyme A ligase (4CL) gene, partial cds}	{PF00501:AMP-binding enzyme}
i1_LQ_PC3Stem_c4762/f1p0/1942	4CL	1941	0	0	0.1	0.24	{BAK00723.1; predicted protein [Hordeum vulgare subsp. vulgare]}	{sp|Q54P77|4CL1_DICDI; Probable 4-coumarate--CoA ligase 1 OS=Dictyostelium discoideum GN=4cl1 PE=3 SV=1}	{var:108322006; K01904 4CL 4-coumarate--CoA ligase 6.2.1.12 ko00360; Metabolism; Amino acid metabolism; Phenylalanine metabolism | ko00130; Metabolism; Metabolism of cofactors and vitamins; Ubiquinone and other terpenoid-quinone biosynthesis | ko00940; Metabolism; Biosynthesis of other secondary metabolites; Phenylpropanoid biosynthesis}	{At1g65060; KOG1176 Acyl-CoA synthetase I Lipid transport and metabolism ;}	{GO:0008152; NA GO:0003824; NA}	{NA}	{PF00501:AMP-binding enzyme}
i2_HQ_PC3Leaf_c4846/f2p1/2233	4CL	2230	15.63	0.73	3.68	2.86	{ABR18186.1; unknown [Picea sitchensis]}	{sp|Q9M0X9|4CLL7_ARATH; 4-coumarate--CoA ligase-like 7 OS=Arabidopsis thaliana GN=4CLL7 PE=1 SV=1}	{jcu:105628033; K01904 4CL 4-coumarate--CoA ligase 6.2.1.12 ko00360; Metabolism; Amino acid metabolism; Phenylalanine metabolism | ko00130; Metabolism; Metabolism of cofactors and vitamins; Ubiquinone and other terpenoid-quinone biosynthesis | ko00940; Metabolism; Biosynthesis of other secondary metabolites; Phenylpropanoid biosynthesis}	{At4g05160; KOG1176 Acyl-CoA synthetase I Lipid transport and metabolism ;}	{GO:0008152; NA GO:0003824; NA}	{NA}	{PF00501:AMP-binding enzyme}
i2_HQ_PC3Root_c20157/f2p6/2961	4CL	2956	4.52	0.09	0.99	0.45	{AFJ73459.1; 4-coumarate: coenzyme A ligase, partial [Pseudotaxus chienii]}	{sp|P41636|4CL_PINTA; 4-coumarate--CoA ligase OS=Pinus taeda GN=4CL PE=2 SV=1}	{vvi:100254698; K01904 4CL 4-coumarate--CoA ligase 6.2.1.12 ko00360; Metabolism; Amino acid metabolism; Phenylalanine metabolism | ko00130; Metabolism; Metabolism of cofactors and vitamins; Ubiquinone and other terpenoid-quinone biosynthesis | ko00940; Metabolism; Biosynthesis of other secondary metabolites; Phenylpropanoid biosynthesis}	{At3g21240; KOG1176 Acyl-CoA synthetase I Lipid transport and metabolism ;}	{GO:0008152; NA GO:0003824; NA}	{JN181551.1; Pseudotaxus chienii clone 1 4-coumarate: coenzyme A ligase (4CL) gene, partial cds}	{PF00501:AMP-binding enzyme}
i2_HQ_PC3Stem_c43610/f18p5/2062	4CL	2062	192.76	3.18	94.15	145.11	{AFJ73459.1; 4-coumarate: coenzyme A ligase, partial [Pseudotaxus chienii]}	{sp|P41636|4CL_PINTA; 4-coumarate--CoA ligase OS=Pinus taeda GN=4CL PE=2 SV=1}	{spen:107014702; K01904 4CL 4-coumarate--CoA ligase 6.2.1.12 ko00360; Metabolism; Amino acid metabolism; Phenylalanine metabolism | ko00130; Metabolism; Metabolism of cofactors and vitamins; Ubiquinone and other terpenoid-quinone biosynthesis | ko00940; Metabolism; Biosynthesis of other secondary metabolites; Phenylpropanoid biosynthesis}	{At3g21240; KOG1176 Acyl-CoA synthetase I Lipid transport and metabolism ;}	{GO:0003824; NA GO:0008152; NA}	{JN181551.1; Pseudotaxus chienii clone 1 4-coumarate: coenzyme A ligase (4CL) gene, partial cds}	{PF00501:AMP-binding enzyme}
i2_LQ_P3Flower_c25987/f1p11/2608	4CL	2589	1.06	0.02	0.25	0.36	{AFJ73459.1; 4-coumarate: coenzyme A ligase, partial [Pseudotaxus chienii]}	{sp|P41636|4CL_PINTA; 4-coumarate--CoA ligase OS=Pinus taeda GN=4CL PE=2 SV=1}	{spen:107014702; K01904 4CL 4-coumarate--CoA ligase 6.2.1.12 ko00360; Metabolism; Amino acid metabolism; Phenylalanine metabolism | ko00130; Metabolism; Metabolism of cofactors and vitamins; Ubiquinone and other terpenoid-quinone biosynthesis | ko00940; Metabolism; Biosynthesis of other secondary metabolites; Phenylpropanoid biosynthesis}	{At3g21240; KOG1176 Acyl-CoA synthetase I Lipid transport and metabolism ;}	{GO:0003824; NA GO:0008152; NA}	{JN181551.1; Pseudotaxus chienii clone 1 4-coumarate: coenzyme A ligase (4CL) gene, partial cds}	{PF00501:AMP-binding enzyme}
i2_LQ_P3Flower_c35677/f1p1/2276	4CL	2275	0.55	0.08	0.58	0.39	{AFJ73458.1; 4-coumarate: coenzyme A ligase, partial [Pseudotaxus chienii]}	{sp|P31687|4CL2_SOYBN; 4-coumarate--CoA ligase 2 OS=Glycine max PE=2 SV=2}	{gmx:547492; K01904 4CL 4-coumarate--CoA ligase 6.2.1.12 ko00360; Metabolism; Amino acid metabolism; Phenylalanine metabolism | ko00130; Metabolism; Metabolism of cofactors and vitamins; Ubiquinone and other terpenoid-quinone biosynthesis | ko00940; Metabolism; Biosynthesis of other secondary metabolites; Phenylpropanoid biosynthesis}	{At1g65060; KOG1176 Acyl-CoA synthetase I Lipid transport and metabolism ;}	{GO:0003824; NA GO:0008152; NA}	{JN181571.1; Metasequoia glyptostroboides clone 2 4-coumarate: coenzyme A ligase (4CL) mRNA, partial cds}	{PF00501:AMP-binding enzyme}
i2_LQ_P3Flower_c43212/f1p1/2186	4CL	2186	0.36	0.13	0.24	0.08	{AFJ73458.1; 4-coumarate: coenzyme A ligase, partial [Pseudotaxus chienii]}	{sp|P41636|4CL_PINTA; 4-coumarate--CoA ligase OS=Pinus taeda GN=4CL PE=2 SV=1}	{jcu:105635600; K01904 4CL 4-coumarate--CoA ligase 6.2.1.12 ko00360; Metabolism; Amino acid metabolism; Phenylalanine metabolism | ko00130; Metabolism; Metabolism of cofactors and vitamins; Ubiquinone and other terpenoid-quinone biosynthesis | ko00940; Metabolism; Biosynthesis of other secondary metabolites; Phenylpropanoid biosynthesis}	{At1g65060; KOG1176 Acyl-CoA synthetase I Lipid transport and metabolism ;}	{GO:0003824; NA GO:0008152; NA}	{JN181550.1; Pseudotaxus chienii clone 2 4-coumarate: coenzyme A ligase (4CL) gene, partial cds}	{PF00501:AMP-binding enzyme}
i2_LQ_P3Flower_c55287/f1p0/2147	4CL	2147	0	0	0.06	0.14	{BAK00723.1; predicted protein [Hordeum vulgare subsp. vulgare]}	{sp|Q5BA81|EASD_EMENI; Acyl-CoA ligase easD OS=Emericella nidulans (strain FGSC A4 / ATCC 38163 / CBS 112.46 / NRRL 194 / M139) GN=easD PE=3 SV=1}	{vra:106777374; K01904 4CL 4-coumarate--CoA ligase 6.2.1.12 ko00360; Metabolism; Amino acid metabolism; Phenylalanine metabolism | ko00130; Metabolism; Metabolism of cofactors and vitamins; Ubiquinone and other terpenoid-quinone biosynthesis | ko00940; Metabolism; Biosynthesis of other secondary metabolites; Phenylpropanoid biosynthesis}	{At4g05160; KOG1176 Acyl-CoA synthetase I Lipid transport and metabolism ;}	{GO:0008152; NA GO:0003824; NA}	{NA}	{PF00501:AMP-binding enzyme}
i2_LQ_P3Flower_c55385/f1p2/2299	4CL	2217	2.12	2.34	1.9	1.35	{ABR18186.1; unknown [Picea sitchensis]}	{sp|Q9M0X9|4CLL7_ARATH; 4-coumarate--CoA ligase-like 7 OS=Arabidopsis thaliana GN=4CLL7 PE=1 SV=1}	{jcu:105628033; K01904 4CL 4-coumarate--CoA ligase 6.2.1.12 ko00360; Metabolism; Amino acid metabolism; Phenylalanine metabolism | ko00130; Metabolism; Metabolism of cofactors and vitamins; Ubiquinone and other terpenoid-quinone biosynthesis | ko00940; Metabolism; Biosynthesis of other secondary metabolites; Phenylpropanoid biosynthesis}	{At4g05160; KOG1176 Acyl-CoA synthetase I Lipid transport and metabolism ;}	{GO:0008152; NA GO:0003824; NA}	{NA}	{PF00501:AMP-binding enzyme}
i2_LQ_P3Flower_c56229/f1p0/2333	4CL	2333	0	0	0.14	0.02	{BAK00723.1; predicted protein [Hordeum vulgare subsp. vulgare]}	{sp|Q5BA81|EASD_EMENI; Acyl-CoA ligase easD OS=Emericella nidulans (strain FGSC A4 / ATCC 38163 / CBS 112.46 / NRRL 194 / M139) GN=easD PE=3 SV=1}	{obr:102712977; K01904 4CL 4-coumarate--CoA ligase 6.2.1.12 ko00360; Metabolism; Amino acid metabolism; Phenylalanine metabolism | ko00130; Metabolism; Metabolism of cofactors and vitamins; Ubiquinone and other terpenoid-quinone biosynthesis | ko00940; Metabolism; Biosynthesis of other secondary metabolites; Phenylpropanoid biosynthesis}	{At4g05160; KOG1176 Acyl-CoA synthetase I Lipid transport and metabolism ;}	{GO:0008152; NA GO:0003824; NA}	{NA}	{PF00501:AMP-binding enzyme}
i2_LQ_P3Flower_c70732/f1p11/2119	4CL	2127	3.99	0	1.68	9.25	{AFJ73459.1; 4-coumarate: coenzyme A ligase, partial [Pseudotaxus chienii]}	{sp|P41636|4CL_PINTA; 4-coumarate--CoA ligase OS=Pinus taeda GN=4CL PE=2 SV=1}	{spen:107014702; K01904 4CL 4-coumarate--CoA ligase 6.2.1.12 ko00360; Metabolism; Amino acid metabolism; Phenylalanine metabolism | ko00130; Metabolism; Metabolism of cofactors and vitamins; Ubiquinone and other terpenoid-quinone biosynthesis | ko00940; Metabolism; Biosynthesis of other secondary metabolites; Phenylpropanoid biosynthesis}	{At3g21240; KOG1176 Acyl-CoA synthetase I Lipid transport and metabolism ;}	{GO:0003824; NA GO:0008152; NA}	{JN181551.1; Pseudotaxus chienii clone 1 4-coumarate: coenzyme A ligase (4CL) gene, partial cds}	{PF00501:AMP-binding enzyme}
i2_LQ_P3Flower_c85471/f1p1/2112	4CL	2113	0	0	0.03	0	{BAK00723.1; predicted protein [Hordeum vulgare subsp. vulgare]}	{sp|G3XMC0|AZAF_ASPNA; Acyl-CoA ligase azaF OS=Aspergillus niger (strain ATCC 1015 / CBS 113.46 / FGSC A1144 / LSHB Ac4 / NCTC 3858a / NRRL 328 / USDA 3528.7) GN=azaF PE=2 SV=1}	{var:108322006; K01904 4CL 4-coumarate--CoA ligase 6.2.1.12 ko00360; Metabolism; Amino acid metabolism; Phenylalanine metabolism | ko00130; Metabolism; Metabolism of cofactors and vitamins; Ubiquinone and other terpenoid-quinone biosynthesis | ko00940; Metabolism; Biosynthesis of other secondary metabolites; Phenylpropanoid biosynthesis}	{At4g05160; KOG1176 Acyl-CoA synthetase I Lipid transport and metabolism ;}	{GO:0003824; NA GO:0008152; NA}	{NA}	{PF00501:AMP-binding enzyme}
i2_LQ_P3Flower_c88690/f1p0/2218	4CL	2218	0	0	0	0	{XP_012067426.1; PREDICTED: 4-coumarate--CoA ligase 1-like [Jatropha curcas]}	{sp|Q42524|4CL1_ARATH; 4-coumarate--CoA ligase 1 OS=Arabidopsis thaliana GN=4CL1 PE=1 SV=1}	{jcu:105630258; K01904 4CL 4-coumarate--CoA ligase 6.2.1.12 ko00360; Metabolism; Amino acid metabolism; Phenylalanine metabolism | ko00130; Metabolism; Metabolism of cofactors and vitamins; Ubiquinone and other terpenoid-quinone biosynthesis | ko00940; Metabolism; Biosynthesis of other secondary metabolites; Phenylpropanoid biosynthesis}	{At1g51680; KOG1176 Acyl-CoA synthetase I Lipid transport and metabolism ;}	{GO:0016491; oxidoreductase activity; molecular_function GO:0008152; NA GO:0030151; molybdenum ion binding; molecular_function GO:0055114; oxidation-reduction process; biological_process GO:0003824; NA}	{NA}	{PF01568:Molydopterin dinucleotide binding domain PF00501:AMP-binding enzyme}
i2_LQ_P3Flower_c89176/f1p0/2361	4CL	2361	0	0	0	0	{XP_006396625.1; hypothetical protein EUTSA_v10028563mg [Eutrema salsugineum]}	{sp|Q9M0X9|4CLL7_ARATH; 4-coumarate--CoA ligase-like 7 OS=Arabidopsis thaliana GN=4CLL7 PE=1 SV=1}	{eus:EUTSA_v10028563mg; K01904 4CL 4-coumarate--CoA ligase 6.2.1.12 ko00360; Metabolism; Amino acid metabolism; Phenylalanine metabolism | ko00130; Metabolism; Metabolism of cofactors and vitamins; Ubiquinone and other terpenoid-quinone biosynthesis | ko00940; Metabolism; Biosynthesis of other secondary metabolites; Phenylpropanoid biosynthesis}	{At4g05160; KOG1176 Acyl-CoA synthetase I Lipid transport and metabolism ;}	{GO:0003824; NA GO:0008152; NA}	{NA}	{PF00501:AMP-binding enzyme}
i2_LQ_PC3Leaf_c13987/f1p1/2058	4CL	2058	5.02	2.03	3.73	0.35	{ABR18186.1; unknown [Picea sitchensis]}	{sp|Q9M0X9|4CLL7_ARATH; 4-coumarate--CoA ligase-like 7 OS=Arabidopsis thaliana GN=4CLL7 PE=1 SV=1}	{jcu:105628033; K01904 4CL 4-coumarate--CoA ligase 6.2.1.12 ko00360; Metabolism; Amino acid metabolism; Phenylalanine metabolism | ko00130; Metabolism; Metabolism of cofactors and vitamins; Ubiquinone and other terpenoid-quinone biosynthesis | ko00940; Metabolism; Biosynthesis of other secondary metabolites; Phenylpropanoid biosynthesis}	{At4g05160; KOG1176 Acyl-CoA synthetase I Lipid transport and metabolism ;}	{GO:0008152; NA GO:0003824; NA}	{NA}	{PF00501:AMP-binding enzyme}
i2_LQ_PC3Leaf_c67402/f1p1/2381	4CL	2381	0.69	0.31	0.12	0	{ABR18186.1; unknown [Picea sitchensis]}	{sp|Q9M0X9|4CLL7_ARATH; 4-coumarate--CoA ligase-like 7 OS=Arabidopsis thaliana GN=4CLL7 PE=1 SV=1}	{pper:PRUPE_ppa003893mg; K01904 4CL 4-coumarate--CoA ligase 6.2.1.12 ko00360; Metabolism; Amino acid metabolism; Phenylalanine metabolism | ko00130; Metabolism; Metabolism of cofactors and vitamins; Ubiquinone and other terpenoid-quinone biosynthesis | ko00940; Metabolism; Biosynthesis of other secondary metabolites; Phenylpropanoid biosynthesis}	{At4g05160; KOG1176 Acyl-CoA synthetase I Lipid transport and metabolism ;}	{GO:0003824; NA GO:0008152; NA}	{NA}	{PF00501:AMP-binding enzyme}
i2_LQ_PC3Leaf_c84935/f1p0/2179	4CL	2181	0.23	0.19	0	0.2	{AFJ73458.1; 4-coumarate: coenzyme A ligase, partial [Pseudotaxus chienii]}	{sp|P31687|4CL2_SOYBN; 4-coumarate--CoA ligase 2 OS=Glycine max PE=2 SV=2}	{gmx:547492; K01904 4CL 4-coumarate--CoA ligase 6.2.1.12 ko00360; Metabolism; Amino acid metabolism; Phenylalanine metabolism | ko00130; Metabolism; Metabolism of cofactors and vitamins; Ubiquinone and other terpenoid-quinone biosynthesis | ko00940; Metabolism; Biosynthesis of other secondary metabolites; Phenylpropanoid biosynthesis}	{At1g65060; KOG1176 Acyl-CoA synthetase I Lipid transport and metabolism ;}	{GO:0003824; NA GO:0008152; NA}	{JN181550.1; Pseudotaxus chienii clone 2 4-coumarate: coenzyme A ligase (4CL) gene, partial cds}	{PF00501:AMP-binding enzyme}
i2_LQ_PC3Leaf_c87916/f1p1/2199	4CL	2200	0.01	15.84	12.53	8.38	{ABR18186.1; unknown [Picea sitchensis]}	{sp|Q9M0X9|4CLL7_ARATH; 4-coumarate--CoA ligase-like 7 OS=Arabidopsis thaliana GN=4CLL7 PE=1 SV=1}	{jcu:105628033; K01904 4CL 4-coumarate--CoA ligase 6.2.1.12 ko00360; Metabolism; Amino acid metabolism; Phenylalanine metabolism | ko00130; Metabolism; Metabolism of cofactors and vitamins; Ubiquinone and other terpenoid-quinone biosynthesis | ko00940; Metabolism; Biosynthesis of other secondary metabolites; Phenylpropanoid biosynthesis}	{At4g05160; KOG1176 Acyl-CoA synthetase I Lipid transport and metabolism ;}	{GO:0008152; NA GO:0003824; NA}	{NA}	{PF00501:AMP-binding enzyme}
i2_LQ_PC3Root_c31239/f1p4/2211	4CL	2214	0	0	0.12	0	{ABR18186.1; unknown [Picea sitchensis]}	{sp|Q9M0X9|4CLL7_ARATH; 4-coumarate--CoA ligase-like 7 OS=Arabidopsis thaliana GN=4CLL7 PE=1 SV=1}	{jcu:105628033; K01904 4CL 4-coumarate--CoA ligase 6.2.1.12 ko00360; Metabolism; Amino acid metabolism; Phenylalanine metabolism | ko00130; Metabolism; Metabolism of cofactors and vitamins; Ubiquinone and other terpenoid-quinone biosynthesis | ko00940; Metabolism; Biosynthesis of other secondary metabolites; Phenylpropanoid biosynthesis}	{At4g05160; KOG1176 Acyl-CoA synthetase I Lipid transport and metabolism ;}	{GO:0003824; NA GO:0008152; NA}	{NA}	{PF00501:AMP-binding enzyme}
i2_LQ_PC3Root_c49878/f1p2/2377	4CL	2350	0.15	0	0	0	{AFJ73430.1; 4-coumarate: coenzyme A ligase, partial [Metasequoia glyptostroboides]}	{sp|O24540|4CL_VANPL; 4-coumarate--CoA ligase OS=Vanilla planifolia GN=4CL PE=3 SV=1}	{vvi:100254698; K01904 4CL 4-coumarate--CoA ligase 6.2.1.12 ko00360; Metabolism; Amino acid metabolism; Phenylalanine metabolism | ko00130; Metabolism; Metabolism of cofactors and vitamins; Ubiquinone and other terpenoid-quinone biosynthesis | ko00940; Metabolism; Biosynthesis of other secondary metabolites; Phenylpropanoid biosynthesis}	{At3g21240; KOG1176 Acyl-CoA synthetase I Lipid transport and metabolism ;}	{GO:0003824; NA GO:0008152; NA}	{JN181570.1; Metasequoia glyptostroboides clone 1 4-coumarate: coenzyme A ligase (4CL) mRNA, partial cds}	{PF00501:AMP-binding enzyme}
i2_LQ_PC3Root_c52344/f1p6/2137	4CL	2182	1.27	0.14	0.67	0.85	{AFJ73459.1; 4-coumarate: coenzyme A ligase, partial [Pseudotaxus chienii]}	{sp|P41636|4CL_PINTA; 4-coumarate--CoA ligase OS=Pinus taeda GN=4CL PE=2 SV=1}	{spen:107014702; K01904 4CL 4-coumarate--CoA ligase 6.2.1.12 ko00360; Metabolism; Amino acid metabolism; Phenylalanine metabolism | ko00130; Metabolism; Metabolism of cofactors and vitamins; Ubiquinone and other terpenoid-quinone biosynthesis | ko00940; Metabolism; Biosynthesis of other secondary metabolites; Phenylpropanoid biosynthesis}	{At3g21240; KOG1176 Acyl-CoA synthetase I Lipid transport and metabolism ;}	{NA}	{JN181551.1; Pseudotaxus chienii clone 1 4-coumarate: coenzyme A ligase (4CL) gene, partial cds}	{NA}
i2_LQ_PC3Stem_c20639/f1p0/2913	4CL	2913	0	0	0	0	{BAK00723.1; predicted protein [Hordeum vulgare subsp. vulgare]}	{sp|Q54P77|4CL1_DICDI; Probable 4-coumarate--CoA ligase 1 OS=Dictyostelium discoideum GN=4cl1 PE=3 SV=1}	{var:108322006; K01904 4CL 4-coumarate--CoA ligase 6.2.1.12 ko00360; Metabolism; Amino acid metabolism; Phenylalanine metabolism | ko00130; Metabolism; Metabolism of cofactors and vitamins; Ubiquinone and other terpenoid-quinone biosynthesis | ko00940; Metabolism; Biosynthesis of other secondary metabolites; Phenylpropanoid biosynthesis}	{At3g21240; KOG1176 Acyl-CoA synthetase I Lipid transport and metabolism ;}	{GO:0008152; NA GO:0003824; NA}	{NA}	{PF00501:AMP-binding enzyme}
i2_LQ_PC3Stem_c36999/f1p6/2601	4CL	2601	91.27	1.37	50.46	74.72	{AFJ73459.1; 4-coumarate: coenzyme A ligase, partial [Pseudotaxus chienii]}	{sp|P41636|4CL_PINTA; 4-coumarate--CoA ligase OS=Pinus taeda GN=4CL PE=2 SV=1}	{spen:107014702; K01904 4CL 4-coumarate--CoA ligase 6.2.1.12 ko00360; Metabolism; Amino acid metabolism; Phenylalanine metabolism | ko00130; Metabolism; Metabolism of cofactors and vitamins; Ubiquinone and other terpenoid-quinone biosynthesis | ko00940; Metabolism; Biosynthesis of other secondary metabolites; Phenylpropanoid biosynthesis}	{At3g21240; KOG1176 Acyl-CoA synthetase I Lipid transport and metabolism ;}	{GO:0008152; NA GO:0003824; NA}	{JN181551.1; Pseudotaxus chienii clone 1 4-coumarate: coenzyme A ligase (4CL) gene, partial cds}	{PF00501:AMP-binding enzyme}
i2_LQ_PC3Stem_c46104/f1p0/2291	4CL	2291	0	0	0.06	0.06	{BAK00723.1; predicted protein [Hordeum vulgare subsp. vulgare]}	{sp|Q5BA81|EASD_EMENI; Acyl-CoA ligase easD OS=Emericella nidulans (strain FGSC A4 / ATCC 38163 / CBS 112.46 / NRRL 194 / M139) GN=easD PE=3 SV=1}	{vra:106777374; K01904 4CL 4-coumarate--CoA ligase 6.2.1.12 ko00360; Metabolism; Amino acid metabolism; Phenylalanine metabolism | ko00130; Metabolism; Metabolism of cofactors and vitamins; Ubiquinone and other terpenoid-quinone biosynthesis | ko00940; Metabolism; Biosynthesis of other secondary metabolites; Phenylpropanoid biosynthesis}	{At4g05160; KOG1176 Acyl-CoA synthetase I Lipid transport and metabolism ;}	{GO:0008152; NA GO:0003824; NA}	{NA}	{PF00501:AMP-binding enzyme}
i3_LQ_P3Flower_c5607/f1p0/3149	4CL	3149	0	0	0.09	0	{ABR18186.1; unknown [Picea sitchensis]}	{sp|Q9M0X9|4CLL7_ARATH; 4-coumarate--CoA ligase-like 7 OS=Arabidopsis thaliana GN=4CLL7 PE=1 SV=1}	{pper:PRUPE_ppa003893mg; K01904 4CL 4-coumarate--CoA ligase 6.2.1.12 ko00360; Metabolism; Amino acid metabolism; Phenylalanine metabolism | ko00130; Metabolism; Metabolism of cofactors and vitamins; Ubiquinone and other terpenoid-quinone biosynthesis | ko00940; Metabolism; Biosynthesis of other secondary metabolites; Phenylpropanoid biosynthesis}	{At4g05160; KOG1176 Acyl-CoA synthetase I Lipid transport and metabolism ;}	{GO:0003824; NA GO:0008152; NA}	{NA}	{PF00501:AMP-binding enzyme}
i3_LQ_PC3Stem_c28155/f1p0/3064	4CL	3054	0.61	0.03	0.04	0.19	{AFJ73459.1; 4-coumarate: coenzyme A ligase, partial [Pseudotaxus chienii]}	{sp|P41636|4CL_PINTA; 4-coumarate--CoA ligase OS=Pinus taeda GN=4CL PE=2 SV=1}	{spen:107014702; K01904 4CL 4-coumarate--CoA ligase 6.2.1.12 ko00360; Metabolism; Amino acid metabolism; Phenylalanine metabolism | ko00130; Metabolism; Metabolism of cofactors and vitamins; Ubiquinone and other terpenoid-quinone biosynthesis | ko00940; Metabolism; Biosynthesis of other secondary metabolites; Phenylpropanoid biosynthesis}	{At3g21240; KOG1176 Acyl-CoA synthetase I Lipid transport and metabolism ;}	{GO:0003824; NA GO:0008152; NA}	{JN181551.1; Pseudotaxus chienii clone 1 4-coumarate: coenzyme A ligase (4CL) gene, partial cds}	{PF00501:AMP-binding enzyme}
i4_LQ_PC3Leaf_c12549/f1p0/4053	4CL	4053	0	0.01	0	0	{KDD75281.1; AMP-binding enzyme [Helicosporidium sp. ATCC 50920]}	{sp|O31826|YNGI_BACSU; Putative acyl-CoA synthetase YngI OS=Bacillus subtilis (strain 168) GN=yngI PE=3 SV=1}	{vra:106759615; K01904 4CL 4-coumarate--CoA ligase 6.2.1.12 ko00360; Metabolism; Amino acid metabolism; Phenylalanine metabolism | ko00130; Metabolism; Metabolism of cofactors and vitamins; Ubiquinone and other terpenoid-quinone biosynthesis | ko00940; Metabolism; Biosynthesis of other secondary metabolites; Phenylpropanoid biosynthesis}	{Hs13376741; KOG1177 Long chain fatty acid acyl-CoA ligase I Lipid transport and metabolism ;}	{GO:0008152; NA GO:0003824; NA}	{NA}	{PF00501:AMP-binding enzyme}
i0_HQ_PC3Root_c325/f3p0/980	CCR	981	0	0	0	0	{AFX98066.1; cinnamoyl-CoA reductase [Cunninghamia lanceolata]}	{sp|Q9SAH9|CCR2_ARATH; Cinnamoyl-CoA reductase 2 OS=Arabidopsis thaliana GN=CCR2 PE=1 SV=1}	{ini:109191772; K09753 CCR cinnamoyl-CoA reductase 1.2.1.44 ko00940; Metabolism; Biosynthesis of other secondary metabolites; Phenylpropanoid biosynthesis}	{At1g80820; KOG1502 Flavonol reductase/cinnamoyl-CoA reductase V Defense mechanisms ;}	{GO:0006413; translational initiation; biological_process GO:0055114; oxidation-reduction process; biological_process GO:0050662; coenzyme binding; molecular_function GO:0003824; NA GO:0016616; oxidoreductase activity, acting on the CH-OH group of donors, NAD or NADP as acceptor; molecular_function GO:0006694; steroid biosynthetic process; biological_process GO:0003854; 3-beta-hydroxy-delta5-ster…	{JQ904038.1; Cunninghamia lanceolata cinnamoyl-CoA reductase (CCR1) mRNA, complete cds}	{PF01073:3-beta hydroxysteroid dehydrogenase/isomerase family PF05198:Translation initiation factor IF-3, N-terminal domain PF01370:NAD dependent epimerase/dehydratase family}
i1_HQ_PC3Root_c27852/f18p2/1516	CCR	1514	24.25	4.61	60.86	19.57	{AFX98066.1; cinnamoyl-CoA reductase [Cunninghamia lanceolata]}	{sp|Q9S9N9|CCR1_ARATH; Cinnamoyl-CoA reductase 1 OS=Arabidopsis thaliana GN=CCR1 PE=1 SV=1}	{atr:18447024; K09753 CCR cinnamoyl-CoA reductase 1.2.1.44 ko00940; Metabolism; Biosynthesis of other secondary metabolites; Phenylpropanoid biosynthesis}	{At1g15950; KOG1502 Flavonol reductase/cinnamoyl-CoA reductase V Defense mechanisms ;}	{GO:0006694; steroid biosynthetic process; biological_process GO:0016616; oxidoreductase activity, acting on the CH-OH group of donors, NAD or NADP as acceptor; molecular_function GO:0003824; NA GO:0003743; translation initiation factor activity; molecular_function GO:0003854; 3-beta-hydroxy-delta5-steroid dehydrogenase activity; molecular_function GO:0006413; translational initiation; biological…	{JQ904038.1; Cunninghamia lanceolata cinnamoyl-CoA reductase (CCR1) mRNA, complete cds}	{PF01370:NAD dependent epimerase/dehydratase family PF05198:Translation initiation factor IF-3, N-terminal domain PF01073:3-beta hydroxysteroid dehydrogenase/isomerase family}
i1_HQ_PC3Stem_c2120/f2p3/1473	CCR	1473	161.4	28.54	365.13	132.99	{AFX98066.1; cinnamoyl-CoA reductase [Cunninghamia lanceolata]}	{sp|Q9S9N9|CCR1_ARATH; Cinnamoyl-CoA reductase 1 OS=Arabidopsis thaliana GN=CCR1 PE=1 SV=1}	{atr:18447024; K09753 CCR cinnamoyl-CoA reductase 1.2.1.44 ko00940; Metabolism; Biosynthesis of other secondary metabolites; Phenylpropanoid biosynthesis}	{At1g15950; KOG1502 Flavonol reductase/cinnamoyl-CoA reductase V Defense mechanisms ;}	{GO:0006413; translational initiation; biological_process GO:0003743; translation initiation factor activity; molecular_function GO:0006694; steroid biosynthetic process; biological_process GO:0003824; NA GO:0055114; oxidation-reduction process; biological_process GO:0003854; 3-beta-hydroxy-delta5-steroid dehydrogenase activity; molecular_function GO:0050662; coenzyme binding; molecular_function …	{JQ904038.1; Cunninghamia lanceolata cinnamoyl-CoA reductase (CCR1) mRNA, complete cds}	{PF05198:Translation initiation factor IF-3, N-terminal domain PF01073:3-beta hydroxysteroid dehydrogenase/isomerase family PF01370:NAD dependent epimerase/dehydratase family}
i1_LQ_PC3Leaf_c37491/f1p0/1952	CCR	1955	0	0	0	0.08	{AFX98066.1; cinnamoyl-CoA reductase [Cunninghamia lanceolata]}	{sp|Q9S9N9|CCR1_ARATH; Cinnamoyl-CoA reductase 1 OS=Arabidopsis thaliana GN=CCR1 PE=1 SV=1}	{atr:18447024; K09753 CCR cinnamoyl-CoA reductase 1.2.1.44 ko00940; Metabolism; Biosynthesis of other secondary metabolites; Phenylpropanoid biosynthesis}	{At1g15950; KOG1502 Flavonol reductase/cinnamoyl-CoA reductase V Defense mechanisms ;}	{GO:0006413; translational initiation; biological_process GO:0016616; oxidoreductase activity, acting on the CH-OH group of donors, NAD or NADP as acceptor; molecular_function GO:0055114; oxidation-reduction process; biological_process GO:0006694; steroid biosynthetic process; biological_process GO:0003854; 3-beta-hydroxy-delta5-steroid dehydrogenase activity; molecular_function GO:0050662; coenz…	{JQ904038.1; Cunninghamia lanceolata cinnamoyl-CoA reductase (CCR1) mRNA, complete cds}	{PF01073:3-beta hydroxysteroid dehydrogenase/isomerase family PF01370:NAD dependent epimerase/dehydratase family PF05198:Translation initiation factor IF-3, N-terminal domain}
i1_LQ_PC3Root_c19953/f1p3/1806	CCR	1807	0.12	0.03	0	0	{AFX98066.1; cinnamoyl-CoA reductase [Cunninghamia lanceolata]}	{sp|Q9S9N9|CCR1_ARATH; Cinnamoyl-CoA reductase 1 OS=Arabidopsis thaliana GN=CCR1 PE=1 SV=1}	{jcu:105630319; K09753 CCR cinnamoyl-CoA reductase 1.2.1.44 ko00940; Metabolism; Biosynthesis of other secondary metabolites; Phenylpropanoid biosynthesis}	{At1g15950; KOG1502 Flavonol reductase/cinnamoyl-CoA reductase V Defense mechanisms ;}	{GO:0050662; coenzyme binding; molecular_function GO:0003743; translation initiation factor activity; molecular_function GO:0016787; hydrolase activity; molecular_function GO:0006413; translational initiation; biological_process GO:0003824; NA}	{JQ904038.1; Cunninghamia lanceolata cinnamoyl-CoA reductase (CCR1) mRNA, complete cds}	{PF01370:NAD dependent epimerase/dehydratase family PF01321:Creatinase/Prolidase N-terminal domain PF05198:Translation initiation factor IF-3, N-terminal domain}
i1_LQ_PC3Root_c21201/f1p0/1589	CCR	1587	17.14	0	2.43	1.16	{AFX98068.1; cinnamoyl-CoA reductase [Cunninghamia lanceolata]}	{sp|Q9S9N9|CCR1_ARATH; Cinnamoyl-CoA reductase 1 OS=Arabidopsis thaliana GN=CCR1 PE=1 SV=1}	{atr:18447024; K09753 CCR cinnamoyl-CoA reductase 1.2.1.44 ko00940; Metabolism; Biosynthesis of other secondary metabolites; Phenylpropanoid biosynthesis}	{At1g15950; KOG1502 Flavonol reductase/cinnamoyl-CoA reductase V Defense mechanisms ;}	{NA}	{XM_010559103.2; PREDICTED: Tarenaya hassleriana cinnamoyl-CoA reductase 1-like (LOC104826414), mRNA}	{NA}
i1_LQ_PC3Root_c22111/f1p0/1345	CCR	1349	45.11	0	13.87	0	{AFX98068.1; cinnamoyl-CoA reductase [Cunninghamia lanceolata]}	{sp|Q9S9N9|CCR1_ARATH; Cinnamoyl-CoA reductase 1 OS=Arabidopsis thaliana GN=CCR1 PE=1 SV=1}	{atr:18447024; K09753 CCR cinnamoyl-CoA reductase 1.2.1.44 ko00940; Metabolism; Biosynthesis of other secondary metabolites; Phenylpropanoid biosynthesis}	{At1g15950; KOG1502 Flavonol reductase/cinnamoyl-CoA reductase V Defense mechanisms ;}	{GO:0050662; coenzyme binding; molecular_function GO:0003854; 3-beta-hydroxy-delta5-steroid dehydrogenase activity; molecular_function GO:0055114; oxidation-reduction process; biological_process GO:0016616; oxidoreductase activity, acting on the CH-OH group of donors, NAD or NADP as acceptor; molecular_function GO:0003824; NA GO:0006694; steroid biosynthetic process; biological_process}	{NA}	{PF01073:3-beta hydroxysteroid dehydrogenase/isomerase family PF01370:NAD dependent epimerase/dehydratase family}
i1_LQ_PC3Root_c24906/f1p2/1801	CCR	1803	0	0.28	0	0	{AFX98066.1; cinnamoyl-CoA reductase [Cunninghamia lanceolata]}	{sp|Q9SAH9|CCR2_ARATH; Cinnamoyl-CoA reductase 2 OS=Arabidopsis thaliana GN=CCR2 PE=1 SV=1}	{ini:109191772; K09753 CCR cinnamoyl-CoA reductase 1.2.1.44 ko00940; Metabolism; Biosynthesis of other secondary metabolites; Phenylpropanoid biosynthesis}	{At1g80820; KOG1502 Flavonol reductase/cinnamoyl-CoA reductase V Defense mechanisms ;}	{GO:0006413; translational initiation; biological_process GO:0016787; hydrolase activity; molecular_function GO:0003824; NA GO:0050662; coenzyme binding; molecular_function GO:0003743; translation initiation factor activity; molecular_function}	{JQ904038.1; Cunninghamia lanceolata cinnamoyl-CoA reductase (CCR1) mRNA, complete cds}	{PF01321:Creatinase/Prolidase N-terminal domain PF05198:Translation initiation factor IF-3, N-terminal domain PF01370:NAD dependent epimerase/dehydratase family}
i1_LQ_PC3Stem_c16471/f1p2/1092	CCR	1102	37.81	63.01	24.84	149.22	{ABK24762.1; unknown [Picea sitchensis]}	{sp|Q9SAH9|CCR2_ARATH; Cinnamoyl-CoA reductase 2 OS=Arabidopsis thaliana GN=CCR2 PE=1 SV=1}	{ppp:PHYPADRAFT_122374; K09753 CCR cinnamoyl-CoA reductase 1.2.1.44 ko00940; Metabolism; Biosynthesis of other secondary metabolites; Phenylpropanoid biosynthesis}	{At2g23910; KOG1502 Flavonol reductase/cinnamoyl-CoA reductase V Defense mechanisms ;}	{GO:0003854; 3-beta-hydroxy-delta5-steroid dehydrogenase activity; molecular_function GO:0006694; steroid biosynthetic process; biological_process GO:0050662; coenzyme binding; molecular_function GO:0016616; oxidoreductase activity, acting on the CH-OH group of donors, NAD or NADP as acceptor; molecular_function GO:0003824; NA GO:0055114; oxidation-reduction process; biological_process}	{NA}	{PF01073:3-beta hydroxysteroid dehydrogenase/isomerase family PF01370:NAD dependent epimerase/dehydratase family}
i1_LQ_PC3Stem_c21811/f1p0/1935	CCR	1937	4.11	2.36	2.76	2.3	{AFX98066.1; cinnamoyl-CoA reductase [Cunninghamia lanceolata]}	{sp|Q9S9N9|CCR1_ARATH; Cinnamoyl-CoA reductase 1 OS=Arabidopsis thaliana GN=CCR1 PE=1 SV=1}	{atr:18447024; K09753 CCR cinnamoyl-CoA reductase 1.2.1.44 ko00940; Metabolism; Biosynthesis of other secondary metabolites; Phenylpropanoid biosynthesis}	{At1g15950; KOG1502 Flavonol reductase/cinnamoyl-CoA reductase V Defense mechanisms ;}	{GO:0006413; translational initiation; biological_process GO:0003743; translation initiation factor activity; molecular_function GO:0006694; steroid biosynthetic process; biological_process GO:0003824; NA GO:0055114; oxidation-reduction process; biological_process GO:0003854; 3-beta-hydroxy-delta5-steroid dehydrogenase activity; molecular_function GO:0050662; coenzyme binding; molecular_function …	{JQ904038.1; Cunninghamia lanceolata cinnamoyl-CoA reductase (CCR1) mRNA, complete cds}	{PF01370:NAD dependent epimerase/dehydratase family PF05198:Translation initiation factor IF-3, N-terminal domain PF01073:3-beta hydroxysteroid dehydrogenase/isomerase family}
i1_LQ_PC3Stem_c22477/f1p0/1757	CCR	1764	0	0	0	0	{AFX98066.1; cinnamoyl-CoA reductase [Cunninghamia lanceolata]}	{sp|Q9S9N9|CCR1_ARATH; Cinnamoyl-CoA reductase 1 OS=Arabidopsis thaliana GN=CCR1 PE=1 SV=1}	{atr:18447024; K09753 CCR cinnamoyl-CoA reductase 1.2.1.44 ko00940; Metabolism; Biosynthesis of other secondary metabolites; Phenylpropanoid biosynthesis}	{At1g15950; KOG1502 Flavonol reductase/cinnamoyl-CoA reductase V Defense mechanisms ;}	{GO:0003854; 3-beta-hydroxy-delta5-steroid dehydrogenase activity; molecular_function GO:0006694; steroid biosynthetic process; biological_process GO:0016616; oxidoreductase activity, acting on the CH-OH group of donors, NAD or NADP as acceptor; molecular_function GO:0050662; coenzyme binding; molecular_function GO:0003824; NA GO:0055114; oxidation-reduction process; biological_process}	{JQ904038.1; Cunninghamia lanceolata cinnamoyl-CoA reductase (CCR1) mRNA, complete cds}	{PF01370:NAD dependent epimerase/dehydratase family PF01073:3-beta hydroxysteroid dehydrogenase/isomerase family}
i2_LQ_P3Flower_c55341/f1p26/2501	CCR	2503	0.41	0.2	0	0.53	{AFX98066.1; cinnamoyl-CoA reductase [Cunninghamia lanceolata]}	{sp|Q9S9N9|CCR1_ARATH; Cinnamoyl-CoA reductase 1 OS=Arabidopsis thaliana GN=CCR1 PE=1 SV=1}	{atr:18447024; K09753 CCR cinnamoyl-CoA reductase 1.2.1.44 ko00940; Metabolism; Biosynthesis of other secondary metabolites; Phenylpropanoid biosynthesis}	{At1g15950; KOG1502 Flavonol reductase/cinnamoyl-CoA reductase V Defense mechanisms ;}	{GO:0003824; NA GO:0050662; coenzyme binding; molecular_function GO:0055114; oxidation-reduction process; biological_process GO:0003743; translation initiation factor activity; molecular_function GO:0006694; steroid biosynthetic process; biological_process GO:0016616; oxidoreductase activity, acting on the CH-OH group of donors, NAD or NADP as acceptor; molecular_function GO:0003854; 3-beta-hydro…	{JQ904038.1; Cunninghamia lanceolata cinnamoyl-CoA reductase (CCR1) mRNA, complete cds}	{PF01370:NAD dependent epimerase/dehydratase family PF05198:Translation initiation factor IF-3, N-terminal domain PF01073:3-beta hydroxysteroid dehydrogenase/isomerase family}
i2_LQ_PC3Root_c37291/f1p13/2676	CCR	2677	0.33	0	0.12	0.13	{AFX98066.1; cinnamoyl-CoA reductase [Cunninghamia lanceolata]}	{sp|Q9S9N9|CCR1_ARATH; Cinnamoyl-CoA reductase 1 OS=Arabidopsis thaliana GN=CCR1 PE=1 SV=1}	{atr:18447024; K09753 CCR cinnamoyl-CoA reductase 1.2.1.44 ko00940; Metabolism; Biosynthesis of other secondary metabolites; Phenylpropanoid biosynthesis}	{At1g15950; KOG1502 Flavonol reductase/cinnamoyl-CoA reductase V Defense mechanisms ;}	{GO:0006413; translational initiation; biological_process GO:0050662; coenzyme binding; molecular_function GO:0055114; oxidation-reduction process; biological_process GO:0016616; oxidoreductase activity, acting on the CH-OH group of donors, NAD or NADP as acceptor; molecular_function GO:0003824; NA GO:0006694; steroid biosynthetic process; biological_process GO:0003743; translation initiation fac…	{JQ904038.1; Cunninghamia lanceolata cinnamoyl-CoA reductase (CCR1) mRNA, complete cds}	{PF01370:NAD dependent epimerase/dehydratase family PF05198:Translation initiation factor IF-3, N-terminal domain PF01073:3-beta hydroxysteroid dehydrogenase/isomerase family}
i2_LQ_PC3Root_c7233/f1p13/2841	CCR	2846	6.33	0.91	15.24	4.36	{AFX98066.1; cinnamoyl-CoA reductase [Cunninghamia lanceolata]}	{sp|Q9S9N9|CCR1_ARATH; Cinnamoyl-CoA reductase 1 OS=Arabidopsis thaliana GN=CCR1 PE=1 SV=1}	{atr:18447024; K09753 CCR cinnamoyl-CoA reductase 1.2.1.44 ko00940; Metabolism; Biosynthesis of other secondary metabolites; Phenylpropanoid biosynthesis}	{At1g15950; KOG1502 Flavonol reductase/cinnamoyl-CoA reductase V Defense mechanisms ;}	{GO:0003854; 3-beta-hydroxy-delta5-steroid dehydrogenase activity; molecular_function GO:0003743; translation initiation factor activity; molecular_function GO:0003824; NA GO:0016616; oxidoreductase activity, acting on the CH-OH group of donors, NAD or NADP as acceptor; molecular_function GO:0006694; steroid biosynthetic process; biological_process GO:0055114; oxidation-reduction process; biologi…	{JQ904038.1; Cunninghamia lanceolata cinnamoyl-CoA reductase (CCR1) mRNA, complete cds}	{PF01370:NAD dependent epimerase/dehydratase family PF01073:3-beta hydroxysteroid dehydrogenase/isomerase family PF05198:Translation initiation factor IF-3, N-terminal domain}
i3_LQ_PC3Leaf_c31088/f1p19/3975	CCR	3972	0.06	0.02	0	0.13	{AFX98066.1; cinnamoyl-CoA reductase [Cunninghamia lanceolata]}	{sp|Q9S9N9|CCR1_ARATH; Cinnamoyl-CoA reductase 1 OS=Arabidopsis thaliana GN=CCR1 PE=1 SV=1}	{jcu:105630319; K09753 CCR cinnamoyl-CoA reductase 1.2.1.44 ko00940; Metabolism; Biosynthesis of other secondary metabolites; Phenylpropanoid biosynthesis}	{At1g15950; KOG1502 Flavonol reductase/cinnamoyl-CoA reductase V Defense mechanisms ;}	{GO:0006413; translational initiation; biological_process GO:0016787; hydrolase activity; molecular_function GO:0003743; translation initiation factor activity; molecular_function GO:0050662; coenzyme binding; molecular_function GO:0003824; NA}	{JQ904038.1; Cunninghamia lanceolata cinnamoyl-CoA reductase (CCR1) mRNA, complete cds}	{PF01321:Creatinase/Prolidase N-terminal domain PF05198:Translation initiation factor IF-3, N-terminal domain PF01370:NAD dependent epimerase/dehydratase family}
i3_LQ_PC3Root_c21913/f1p2/3884	CCR	4016	4.14	0.89	9.16	2.92	{AFX98066.1; cinnamoyl-CoA reductase [Cunninghamia lanceolata]}	{sp|Q9S9N9|CCR1_ARATH; Cinnamoyl-CoA reductase 1 OS=Arabidopsis thaliana GN=CCR1 PE=1 SV=1}	{ini:109191772; K09753 CCR cinnamoyl-CoA reductase 1.2.1.44 ko00940; Metabolism; Biosynthesis of other secondary metabolites; Phenylpropanoid biosynthesis}	{At1g15950; KOG1502 Flavonol reductase/cinnamoyl-CoA reductase V Defense mechanisms ;}	{GO:0050662; coenzyme binding; molecular_function GO:0003854; 3-beta-hydroxy-delta5-steroid dehydrogenase activity; molecular_function GO:0016491; oxidoreductase activity; molecular_function GO:0055114; oxidation-reduction process; biological_process GO:0006694; steroid biosynthetic process; biological_process GO:0016616; oxidoreductase activity, acting on the CH-OH group of donors, NAD or NADP a…	{JQ904038.1; Cunninghamia lanceolata cinnamoyl-CoA reductase (CCR1) mRNA, complete cds}	{PF01073:3-beta hydroxysteroid dehydrogenase/isomerase family PF01855:Pyruvate flavodoxin/ferredoxin oxidoreductase, thiamine diP-bdg PF01370:NAD dependent epimerase/dehydratase family}
i4_LQ_P3Flower_c673/f1p0/4719	CCR	4696	0	0.01	0.29	0	{AJK93391.1; cinnamoyl CoA reductase [Lolium perenne]}	{sp|Q9UUN9|ALD2_SPOSA; Aldehyde reductase 2 OS=Sporidiobolus salmonicolor PE=1 SV=3}	{pop:POPTR_0003s17980g; K09753 CCR cinnamoyl-CoA reductase 1.2.1.44 ko00940; Metabolism; Biosynthesis of other secondary metabolites; Phenylpropanoid biosynthesis}	{SPBC1773.04; KOG1502 Flavonol reductase/cinnamoyl-CoA reductase V Defense mechanisms ;}	{NA}	{NA}	{NA}
i5_LQ_PC3Root_c768/f1p0/6012	CCR	6057	0.11	0.01	0.02	0.08	{AFX98066.1; cinnamoyl-CoA reductase [Cunninghamia lanceolata]}	{sp|Q9S9N9|CCR1_ARATH; Cinnamoyl-CoA reductase 1 OS=Arabidopsis thaliana GN=CCR1 PE=1 SV=1}	{atr:18447024; K09753 CCR cinnamoyl-CoA reductase 1.2.1.44 ko00940; Metabolism; Biosynthesis of other secondary metabolites; Phenylpropanoid biosynthesis}	{At1g15950; KOG1502 Flavonol reductase/cinnamoyl-CoA reductase V Defense mechanisms ;}	{NA}	{JQ904038.1; Cunninghamia lanceolata cinnamoyl-CoA reductase (CCR1) mRNA, complete cds}	{NA}
i0_LQ_P3Flower_c6507/f1p3/975	HCT	991	0.25	0	0	0	{ABR17740.1; unknown [Picea sitchensis]}	{sp|Q7XPK7|AHT1_ORYSJ; Agmatine hydroxycinnamoyltransferase 1 OS=Oryza sativa subsp. japonica GN=AHT1 PE=1 SV=1}	{cit:102613844; K13065 E2.3.1.133, HCT shikimate O-hydroxycinnamoyltransferase 2.3.1.133 ko00940; Metabolism; Biosynthesis of other secondary metabolites; Phenylpropanoid biosynthesis | ko00945; Metabolism; Biosynthesis of other secondary metabolites; Stilbenoid, diarylheptanoid and gingerol biosynthesis | ko00941; Metabolism; Biosynthesis of other secondary metabolites; Flavonoid biosynthesis}	{NA}	{NA}	{NA}	{NA}
i1_LQ_PC3Leaf_c24366/f1p1/1558	HCT	1566	0	2.82	0.13	0	{AHA44839.1; hydroxycinnamoyl-CoA shikimate hydroxycinnamoyltransferase [Larix kaempferi]}	{sp|Q8GSM7|HST_TOBAC; Shikimate O-hydroxycinnamoyltransferase OS=Nicotiana tabacum GN=HST PE=1 SV=1}	{sly:101256271; K13065 E2.3.1.133, HCT shikimate O-hydroxycinnamoyltransferase 2.3.1.133 ko00940; Metabolism; Biosynthesis of other secondary metabolites; Phenylpropanoid biosynthesis | ko00945; Metabolism; Biosynthesis of other secondary metabolites; Stilbenoid, diarylheptanoid and gingerol biosynthesis | ko00941; Metabolism; Biosynthesis of other secondary metabolites; Flavonoid biosynthesis}	{NA}	{GO:0016747; transferase activity, transferring acyl groups other than amino-acyl groups; molecular_function}	{NA}	{PF02458:Transferase family}
i1_LQ_PC3Leaf_c4242/f1p0/1961	HCT	1964	114.95	2.17	45.3	109.7	{AHA44839.1; hydroxycinnamoyl-CoA shikimate hydroxycinnamoyltransferase [Larix kaempferi]}	{sp|Q8GSM7|HST_TOBAC; Shikimate O-hydroxycinnamoyltransferase OS=Nicotiana tabacum GN=HST PE=1 SV=1}	{pop:POPTR_0001s03440g; K13065 E2.3.1.133, HCT shikimate O-hydroxycinnamoyltransferase 2.3.1.133 ko00940; Metabolism; Biosynthesis of other secondary metabolites; Phenylpropanoid biosynthesis | ko00945; Metabolism; Biosynthesis of other secondary metabolites; Stilbenoid, diarylheptanoid and gingerol biosynthesis | ko00941; Metabolism; Biosynthesis of other secondary metabolites; Flavonoid biosynt…	{NA}	{GO:0016747; transferase activity, transferring acyl groups other than amino-acyl groups; molecular_function}	{EF677342.1; Picea sitchensis clone WS02766_A07 unknown mRNA}	{PF02458:Transferase family}
i1_LQ_PC3Root_c12306/f2p0/1654	HCT	1659	30.36	0	0	0	{AKJ87097.1; hydroxycinnamoyl-CoA shikimate/quinate hydroxycinnamoyltransferase [Pinus massoniana]}	{sp|Q8GSM7|HST_TOBAC; Shikimate O-hydroxycinnamoyltransferase OS=Nicotiana tabacum GN=HST PE=1 SV=1}	{sind:105158300; K13065 E2.3.1.133, HCT shikimate O-hydroxycinnamoyltransferase 2.3.1.133 ko00940; Metabolism; Biosynthesis of other secondary metabolites; Phenylpropanoid biosynthesis | ko00945; Metabolism; Biosynthesis of other secondary metabolites; Stilbenoid, diarylheptanoid and gingerol biosynthesis | ko00941; Metabolism; Biosynthesis of other secondary metabolites; Flavonoid biosynthesis}	{NA}	{GO:0016747; transferase activity, transferring acyl groups other than amino-acyl groups; molecular_function}	{NA}	{PF02458:Transferase family}
i1_LQ_PC3Root_c20038/f1p9/1598	HCT	1660	37.69	0	0.64	1.48	{ABR17740.1; unknown [Picea sitchensis]}	{sp|Q9FF86|DCR_ARATH; BAHD acyltransferase DCR OS=Arabidopsis thaliana GN=DCR PE=2 SV=1}	{cit:102626487; K13065 E2.3.1.133, HCT shikimate O-hydroxycinnamoyltransferase 2.3.1.133 ko00940; Metabolism; Biosynthesis of other secondary metabolites; Phenylpropanoid biosynthesis | ko00945; Metabolism; Biosynthesis of other secondary metabolites; Stilbenoid, diarylheptanoid and gingerol biosynthesis | ko00941; Metabolism; Biosynthesis of other secondary metabolites; Flavonoid biosynthesis}	{NA}	{GO:0016747; transferase activity, transferring acyl groups other than amino-acyl groups; molecular_function}	{NA}	{PF02458:Transferase family}
i1_LQ_PC3Root_c20734/f1p5/1597	HCT	1651	4.75	0	0.04	0	{AEK80405.1; HQT [Lonicera japonica]}	{sp|Q9FI78|HST_ARATH; Shikimate O-hydroxycinnamoyltransferase OS=Arabidopsis thaliana GN=HST PE=1 SV=1}	{vvi:100250237; K13065 E2.3.1.133, HCT shikimate O-hydroxycinnamoyltransferase 2.3.1.133 ko00940; Metabolism; Biosynthesis of other secondary metabolites; Phenylpropanoid biosynthesis | ko00945; Metabolism; Biosynthesis of other secondary metabolites; Stilbenoid, diarylheptanoid and gingerol biosynthesis | ko00941; Metabolism; Biosynthesis of other secondary metabolites; Flavonoid biosynthesis}	{NA}	{GO:0016747; transferase activity, transferring acyl groups other than amino-acyl groups; molecular_function}	{NA}	{PF02458:Transferase family}
i1_LQ_PC3Root_c8886/f1p0/1717	HCT	1635	0.61	0	0	0.14	{ABR17740.1; unknown [Picea sitchensis]}	{sp|Q0JBZ8|HCT1_ORYSJ; Hydroxycinnamoyltransferase 1 OS=Oryza sativa subsp. japonica GN=HCT1 PE=2 SV=1}	{cit:102628417; K13065 E2.3.1.133, HCT shikimate O-hydroxycinnamoyltransferase 2.3.1.133 ko00940; Metabolism; Biosynthesis of other secondary metabolites; Phenylpropanoid biosynthesis | ko00945; Metabolism; Biosynthesis of other secondary metabolites; Stilbenoid, diarylheptanoid and gingerol biosynthesis | ko00941; Metabolism; Biosynthesis of other secondary metabolites; Flavonoid biosynthesis}	{NA}	{GO:0016747; transferase activity, transferring acyl groups other than amino-acyl groups; molecular_function}	{NA}	{PF02458:Transferase family}
i1_LQ_PC3Stem_c21476/f1p1/1843	HCT	1874	0	0	0	0	{AKJ87097.1; hydroxycinnamoyl-CoA shikimate/quinate hydroxycinnamoyltransferase [Pinus massoniana]}	{sp|Q8GSM7|HST_TOBAC; Shikimate O-hydroxycinnamoyltransferase OS=Nicotiana tabacum GN=HST PE=1 SV=1}	{pop:POPTR_0001s03440g; K13065 E2.3.1.133, HCT shikimate O-hydroxycinnamoyltransferase 2.3.1.133 ko00940; Metabolism; Biosynthesis of other secondary metabolites; Phenylpropanoid biosynthesis | ko00945; Metabolism; Biosynthesis of other secondary metabolites; Stilbenoid, diarylheptanoid and gingerol biosynthesis | ko00941; Metabolism; Biosynthesis of other secondary metabolites; Flavonoid biosynt…	{NA}	{GO:0016747; transferase activity, transferring acyl groups other than amino-acyl groups; molecular_function}	{NA}	{PF02458:Transferase family}
i2_HQ_P3Flower_c7227/f4p9/2026	HCT	2021	0	0	0	0	{AHA44839.1; hydroxycinnamoyl-CoA shikimate hydroxycinnamoyltransferase [Larix kaempferi]}	{sp|Q8GSM7|HST_TOBAC; Shikimate O-hydroxycinnamoyltransferase OS=Nicotiana tabacum GN=HST PE=1 SV=1}	{pop:POPTR_0001s03440g; K13065 E2.3.1.133, HCT shikimate O-hydroxycinnamoyltransferase 2.3.1.133 ko00940; Metabolism; Biosynthesis of other secondary metabolites; Phenylpropanoid biosynthesis | ko00945; Metabolism; Biosynthesis of other secondary metabolites; Stilbenoid, diarylheptanoid and gingerol biosynthesis | ko00941; Metabolism; Biosynthesis of other secondary metabolites; Flavonoid biosynt…	{NA}	{GO:0016747; transferase activity, transferring acyl groups other than amino-acyl groups; molecular_function}	{EF677342.1; Picea sitchensis clone WS02766_A07 unknown mRNA}	{PF02458:Transferase family}
i2_LQ_P3Flower_c24065/f1p0/2448	HCT	2496	0	0	0.19	0.02	{AHA44839.1; hydroxycinnamoyl-CoA shikimate hydroxycinnamoyltransferase [Larix kaempferi]}	{sp|Q8GSM7|HST_TOBAC; Shikimate O-hydroxycinnamoyltransferase OS=Nicotiana tabacum GN=HST PE=1 SV=1}	{sind:105158300; K13065 E2.3.1.133, HCT shikimate O-hydroxycinnamoyltransferase 2.3.1.133 ko00940; Metabolism; Biosynthesis of other secondary metabolites; Phenylpropanoid biosynthesis | ko00945; Metabolism; Biosynthesis of other secondary metabolites; Stilbenoid, diarylheptanoid and gingerol biosynthesis | ko00941; Metabolism; Biosynthesis of other secondary metabolites; Flavonoid biosynthesis}	{NA}	{GO:0016747; transferase activity, transferring acyl groups other than amino-acyl groups; molecular_function}	{NA}	{PF02458:Transferase family}
i2_LQ_P3Flower_c3134/f1p8/2164	HCT	2165	96.3	0.55	31.71	80.35	{AHA44839.1; hydroxycinnamoyl-CoA shikimate hydroxycinnamoyltransferase [Larix kaempferi]}	{sp|Q8GSM7|HST_TOBAC; Shikimate O-hydroxycinnamoyltransferase OS=Nicotiana tabacum GN=HST PE=1 SV=1}	{pop:POPTR_0001s03440g; K13065 E2.3.1.133, HCT shikimate O-hydroxycinnamoyltransferase 2.3.1.133 ko00940; Metabolism; Biosynthesis of other secondary metabolites; Phenylpropanoid biosynthesis | ko00945; Metabolism; Biosynthesis of other secondary metabolites; Stilbenoid, diarylheptanoid and gingerol biosynthesis | ko00941; Metabolism; Biosynthesis of other secondary metabolites; Flavonoid biosynt…	{NA}	{GO:0016747; transferase activity, transferring acyl groups other than amino-acyl groups; molecular_function}	{EF677342.1; Picea sitchensis clone WS02766_A07 unknown mRNA}	{PF02458:Transferase family}
i2_LQ_P3Flower_c58739/f1p8/2084	HCT	2083	0.7	0	0.59	0	{AHA44839.1; hydroxycinnamoyl-CoA shikimate hydroxycinnamoyltransferase [Larix kaempferi]}	{sp|Q8GSM7|HST_TOBAC; Shikimate O-hydroxycinnamoyltransferase OS=Nicotiana tabacum GN=HST PE=1 SV=1}	{pop:POPTR_0001s03440g; K13065 E2.3.1.133, HCT shikimate O-hydroxycinnamoyltransferase 2.3.1.133 ko00940; Metabolism; Biosynthesis of other secondary metabolites; Phenylpropanoid biosynthesis | ko00945; Metabolism; Biosynthesis of other secondary metabolites; Stilbenoid, diarylheptanoid and gingerol biosynthesis | ko00941; Metabolism; Biosynthesis of other secondary metabolites; Flavonoid biosynt…	{NA}	{GO:0016747; transferase activity, transferring acyl groups other than amino-acyl groups; molecular_function}	{EF677342.1; Picea sitchensis clone WS02766_A07 unknown mRNA}	{PF02458:Transferase family}
i2_LQ_P3Flower_c68386/f1p0/2626	HCT	2612	0	0	0	0	{XP_006303737.1; hypothetical protein CARUB_v10011876mg [Capsella rubella]}	{sp|Q8GSM7|HST_TOBAC; Shikimate O-hydroxycinnamoyltransferase OS=Nicotiana tabacum GN=HST PE=1 SV=1}	{sot:102588095; K13065 E2.3.1.133, HCT shikimate O-hydroxycinnamoyltransferase 2.3.1.133 ko00940; Metabolism; Biosynthesis of other secondary metabolites; Phenylpropanoid biosynthesis | ko00945; Metabolism; Biosynthesis of other secondary metabolites; Stilbenoid, diarylheptanoid and gingerol biosynthesis | ko00941; Metabolism; Biosynthesis of other secondary metabolites; Flavonoid biosynthesis}	{NA}	{GO:0016747; transferase activity, transferring acyl groups other than amino-acyl groups; molecular_function}	{NA}	{PF02458:Transferase family}
i2_LQ_P3Flower_c91664/f1p0/2570	HCT	2573	0.08	0.11	0.75	1.34	{ABR17170.1; unknown [Picea sitchensis]}	{sp|Q8GSM7|HST_TOBAC; Shikimate O-hydroxycinnamoyltransferase OS=Nicotiana tabacum GN=HST PE=1 SV=1}	{sly:101256271; K13065 E2.3.1.133, HCT shikimate O-hydroxycinnamoyltransferase 2.3.1.133 ko00940; Metabolism; Biosynthesis of other secondary metabolites; Phenylpropanoid biosynthesis | ko00945; Metabolism; Biosynthesis of other secondary metabolites; Stilbenoid, diarylheptanoid and gingerol biosynthesis | ko00941; Metabolism; Biosynthesis of other secondary metabolites; Flavonoid biosynthesis}	{NA}	{GO:0016747; transferase activity, transferring acyl groups other than amino-acyl groups; molecular_function GO:0016747; transferase activity, transferring acyl groups other than amino-acyl groups; molecular_function}	{NA}	{PF02458:Transferase family PF02458:Transferase family}
i2_LQ_PC3Root_c14424/f1p13/2103	HCT	2082	0.24	0	0	0.16	{AHA44839.1; hydroxycinnamoyl-CoA shikimate hydroxycinnamoyltransferase [Larix kaempferi]}	{sp|Q8GSM7|HST_TOBAC; Shikimate O-hydroxycinnamoyltransferase OS=Nicotiana tabacum GN=HST PE=1 SV=1}	{pop:POPTR_0001s03440g; K13065 E2.3.1.133, HCT shikimate O-hydroxycinnamoyltransferase 2.3.1.133 ko00940; Metabolism; Biosynthesis of other secondary metabolites; Phenylpropanoid biosynthesis | ko00945; Metabolism; Biosynthesis of other secondary metabolites; Stilbenoid, diarylheptanoid and gingerol biosynthesis | ko00941; Metabolism; Biosynthesis of other secondary metabolites; Flavonoid biosynt…	{NA}	{GO:0016747; transferase activity, transferring acyl groups other than amino-acyl groups; molecular_function}	{EF677342.1; Picea sitchensis clone WS02766_A07 unknown mRNA}	{PF02458:Transferase family}
i2_LQ_PC3Root_c27426/f1p13/2070	HCT	2077	0	0	0	0	{AHA44839.1; hydroxycinnamoyl-CoA shikimate hydroxycinnamoyltransferase [Larix kaempferi]}	{sp|Q8GSM7|HST_TOBAC; Shikimate O-hydroxycinnamoyltransferase OS=Nicotiana tabacum GN=HST PE=1 SV=1}	{pop:POPTR_0001s03440g; K13065 E2.3.1.133, HCT shikimate O-hydroxycinnamoyltransferase 2.3.1.133 ko00940; Metabolism; Biosynthesis of other secondary metabolites; Phenylpropanoid biosynthesis | ko00945; Metabolism; Biosynthesis of other secondary metabolites; Stilbenoid, diarylheptanoid and gingerol biosynthesis | ko00941; Metabolism; Biosynthesis of other secondary metabolites; Flavonoid biosynt…	{NA}	{GO:0016747; transferase activity, transferring acyl groups other than amino-acyl groups; molecular_function}	{EF677342.1; Picea sitchensis clone WS02766_A07 unknown mRNA}	{PF02458:Transferase family}
i2_LQ_PC3Root_c36866/f1p13/2817	HCT	2818	0	0	0	0	{AHA44839.1; hydroxycinnamoyl-CoA shikimate hydroxycinnamoyltransferase [Larix kaempferi]}	{sp|Q8GSM7|HST_TOBAC; Shikimate O-hydroxycinnamoyltransferase OS=Nicotiana tabacum GN=HST PE=1 SV=1}	{pop:POPTR_0001s03440g; K13065 E2.3.1.133, HCT shikimate O-hydroxycinnamoyltransferase 2.3.1.133 ko00940; Metabolism; Biosynthesis of other secondary metabolites; Phenylpropanoid biosynthesis | ko00945; Metabolism; Biosynthesis of other secondary metabolites; Stilbenoid, diarylheptanoid and gingerol biosynthesis | ko00941; Metabolism; Biosynthesis of other secondary metabolites; Flavonoid biosynt…	{NA}	{GO:0016747; transferase activity, transferring acyl groups other than amino-acyl groups; molecular_function}	{EF677342.1; Picea sitchensis clone WS02766_A07 unknown mRNA}	{PF02458:Transferase family}
i2_LQ_PC3Root_c45461/f1p0/2205	HCT	2203	0.39	0	0.2	0.63	{AHA14500.1; hydroxycinnamoyl-coenzyme A quinate transperase [Fagopyrum tataricum]}	{sp|Q8GSM7|HST_TOBAC; Shikimate O-hydroxycinnamoyltransferase OS=Nicotiana tabacum GN=HST PE=1 SV=1}	{pop:POPTR_0001s03440g; K13065 E2.3.1.133, HCT shikimate O-hydroxycinnamoyltransferase 2.3.1.133 ko00940; Metabolism; Biosynthesis of other secondary metabolites; Phenylpropanoid biosynthesis | ko00945; Metabolism; Biosynthesis of other secondary metabolites; Stilbenoid, diarylheptanoid and gingerol biosynthesis | ko00941; Metabolism; Biosynthesis of other secondary metabolites; Flavonoid biosynt…	{NA}	{GO:0016747; transferase activity, transferring acyl groups other than amino-acyl groups; molecular_function}	{NA}	{PF02458:Transferase family}
i2_LQ_PC3Root_c48906/f1p13/2295	HCT	2296	1.01	0	0	0.28	{AHA44839.1; hydroxycinnamoyl-CoA shikimate hydroxycinnamoyltransferase [Larix kaempferi]}	{sp|Q8GSM7|HST_TOBAC; Shikimate O-hydroxycinnamoyltransferase OS=Nicotiana tabacum GN=HST PE=1 SV=1}	{pop:POPTR_0001s03440g; K13065 E2.3.1.133, HCT shikimate O-hydroxycinnamoyltransferase 2.3.1.133 ko00940; Metabolism; Biosynthesis of other secondary metabolites; Phenylpropanoid biosynthesis | ko00945; Metabolism; Biosynthesis of other secondary metabolites; Stilbenoid, diarylheptanoid and gingerol biosynthesis | ko00941; Metabolism; Biosynthesis of other secondary metabolites; Flavonoid biosynt…	{NA}	{GO:0016747; transferase activity, transferring acyl groups other than amino-acyl groups; molecular_function}	{EF677342.1; Picea sitchensis clone WS02766_A07 unknown mRNA}	{PF02458:Transferase family}
i2_LQ_PC3Root_c7422/f1p13/2817	HCT	2823	2.22	0	0.53	1.45	{AHA44839.1; hydroxycinnamoyl-CoA shikimate hydroxycinnamoyltransferase [Larix kaempferi]}	{sp|Q8GSM7|HST_TOBAC; Shikimate O-hydroxycinnamoyltransferase OS=Nicotiana tabacum GN=HST PE=1 SV=1}	{pop:POPTR_0001s03440g; K13065 E2.3.1.133, HCT shikimate O-hydroxycinnamoyltransferase 2.3.1.133 ko00940; Metabolism; Biosynthesis of other secondary metabolites; Phenylpropanoid biosynthesis | ko00945; Metabolism; Biosynthesis of other secondary metabolites; Stilbenoid, diarylheptanoid and gingerol biosynthesis | ko00941; Metabolism; Biosynthesis of other secondary metabolites; Flavonoid biosynt…	{NA}	{GO:0016747; transferase activity, transferring acyl groups other than amino-acyl groups; molecular_function}	{EF677342.1; Picea sitchensis clone WS02766_A07 unknown mRNA}	{PF02458:Transferase family}
i2_LQ_PC3Root_c8319/f1p13/2599	HCT	2559	0	0	0	0	{AHA44839.1; hydroxycinnamoyl-CoA shikimate hydroxycinnamoyltransferase [Larix kaempferi]}	{sp|Q8GSM7|HST_TOBAC; Shikimate O-hydroxycinnamoyltransferase OS=Nicotiana tabacum GN=HST PE=1 SV=1}	{pop:POPTR_0001s03440g; K13065 E2.3.1.133, HCT shikimate O-hydroxycinnamoyltransferase 2.3.1.133 ko00940; Metabolism; Biosynthesis of other secondary metabolites; Phenylpropanoid biosynthesis | ko00945; Metabolism; Biosynthesis of other secondary metabolites; Stilbenoid, diarylheptanoid and gingerol biosynthesis | ko00941; Metabolism; Biosynthesis of other secondary metabolites; Flavonoid biosynt…	{NA}	{GO:0016747; transferase activity, transferring acyl groups other than amino-acyl groups; molecular_function}	{KF515231.1; Larix kaempferi hydroxycinnamoyl-CoA shikimate hydroxycinnamoyltransferase mRNA, complete cds}	{PF02458:Transferase family}
i2_LQ_PC3Stem_c11388/f1p3/2250	HCT	2255	17.29	0	6.45	6.41	{AHA44839.1; hydroxycinnamoyl-CoA shikimate hydroxycinnamoyltransferase [Larix kaempferi]}	{sp|Q8GSM7|HST_TOBAC; Shikimate O-hydroxycinnamoyltransferase OS=Nicotiana tabacum GN=HST PE=1 SV=1}	{pop:POPTR_0001s03440g; K13065 E2.3.1.133, HCT shikimate O-hydroxycinnamoyltransferase 2.3.1.133 ko00940; Metabolism; Biosynthesis of other secondary metabolites; Phenylpropanoid biosynthesis | ko00945; Metabolism; Biosynthesis of other secondary metabolites; Stilbenoid, diarylheptanoid and gingerol biosynthesis | ko00941; Metabolism; Biosynthesis of other secondary metabolites; Flavonoid biosynt…	{NA}	{GO:0016747; transferase activity, transferring acyl groups other than amino-acyl groups; molecular_function}	{EF677342.1; Picea sitchensis clone WS02766_A07 unknown mRNA}	{PF02458:Transferase family}
i2_LQ_PC3Stem_c32304/f1p2/2731	HCT	2672	0	0	0	0.02	{AHA44839.1; hydroxycinnamoyl-CoA shikimate hydroxycinnamoyltransferase [Larix kaempferi]}	{sp|Q8GSM7|HST_TOBAC; Shikimate O-hydroxycinnamoyltransferase OS=Nicotiana tabacum GN=HST PE=1 SV=1}	{sind:105165248; K13065 E2.3.1.133, HCT shikimate O-hydroxycinnamoyltransferase 2.3.1.133 ko00940; Metabolism; Biosynthesis of other secondary metabolites; Phenylpropanoid biosynthesis | ko00945; Metabolism; Biosynthesis of other secondary metabolites; Stilbenoid, diarylheptanoid and gingerol biosynthesis | ko00941; Metabolism; Biosynthesis of other secondary metabolites; Flavonoid biosynthesis}	{NA}	{GO:0016747; transferase activity, transferring acyl groups other than amino-acyl groups; molecular_function}	{HQ408225.1; Picea glauca isolate D7011399-276 quinate hydroxycinnamoyl transferase family protein gene, partial sequence}	{PF02458:Transferase family}
i2_LQ_PC3Stem_c46496/f1p0/2633	HCT	2633	0	0	0	0	{XP_003604491.1; shikimate/quinate hydroxycinnamoyltransferase [Medicago truncatula]}	{sp|A1DN11|ANAAT_NEOFI; O-acetyltransferase ANAat OS=Neosartorya fischeri (strain ATCC 1020 / DSM 3700 / CBS 544.65 / FGSC A1164 / JCM 1740 / NRRL 181 / WB 181) GN=anaAT PE=1 SV=1}	{jcu:105633533; K13065 E2.3.1.133, HCT shikimate O-hydroxycinnamoyltransferase 2.3.1.133 ko00940; Metabolism; Biosynthesis of other secondary metabolites; Phenylpropanoid biosynthesis | ko00945; Metabolism; Biosynthesis of other secondary metabolites; Stilbenoid, diarylheptanoid and gingerol biosynthesis | ko00941; Metabolism; Biosynthesis of other secondary metabolites; Flavonoid biosynthesis}	{NA}	{GO:0019031; viral envelope; cellular_component GO:0016747; transferase activity, transferring acyl groups other than amino-acyl groups; molecular_function}	{NA}	{PF00974:Rhabdovirus spike glycoprotein PF02458:Transferase family}
i2_LQ_PC3Stem_c61336/f1p3/2259	HCT	2261	3.24	0.11	1.53	2.48	{AHA44839.1; hydroxycinnamoyl-CoA shikimate hydroxycinnamoyltransferase [Larix kaempferi]}	{sp|Q8GSM7|HST_TOBAC; Shikimate O-hydroxycinnamoyltransferase OS=Nicotiana tabacum GN=HST PE=1 SV=1}	{pop:POPTR_0001s03440g; K13065 E2.3.1.133, HCT shikimate O-hydroxycinnamoyltransferase 2.3.1.133 ko00940; Metabolism; Biosynthesis of other secondary metabolites; Phenylpropanoid biosynthesis | ko00945; Metabolism; Biosynthesis of other secondary metabolites; Stilbenoid, diarylheptanoid and gingerol biosynthesis | ko00941; Metabolism; Biosynthesis of other secondary metabolites; Flavonoid biosynt…	{NA}	{GO:0016747; transferase activity, transferring acyl groups other than amino-acyl groups; molecular_function}	{EF677342.1; Picea sitchensis clone WS02766_A07 unknown mRNA}	{PF02458:Transferase family}
i3_LQ_PC3Root_c4669/f1p26/3158	HCT	3170	5.99	0	0.44	2.65	{AHA44839.1; hydroxycinnamoyl-CoA shikimate hydroxycinnamoyltransferase [Larix kaempferi]}	{sp|Q8GSM7|HST_TOBAC; Shikimate O-hydroxycinnamoyltransferase OS=Nicotiana tabacum GN=HST PE=1 SV=1}	{pop:POPTR_0001s03440g; K13065 E2.3.1.133, HCT shikimate O-hydroxycinnamoyltransferase 2.3.1.133 ko00940; Metabolism; Biosynthesis of other secondary metabolites; Phenylpropanoid biosynthesis | ko00945; Metabolism; Biosynthesis of other secondary metabolites; Stilbenoid, diarylheptanoid and gingerol biosynthesis | ko00941; Metabolism; Biosynthesis of other secondary metabolites; Flavonoid biosynt…	{NA}	{GO:0016747; transferase activity, transferring acyl groups other than amino-acyl groups; molecular_function}	{EF677342.1; Picea sitchensis clone WS02766_A07 unknown mRNA}	{PF02458:Transferase family}
i3_LQ_PC3Stem_c25491/f1p5/3106	HCT	3127	1.59	0	0.42	0.9	{AHA44839.1; hydroxycinnamoyl-CoA shikimate hydroxycinnamoyltransferase [Larix kaempferi]}	{sp|Q8GSM7|HST_TOBAC; Shikimate O-hydroxycinnamoyltransferase OS=Nicotiana tabacum GN=HST PE=1 SV=1}	{pop:POPTR_0001s03440g; K13065 E2.3.1.133, HCT shikimate O-hydroxycinnamoyltransferase 2.3.1.133 ko00940; Metabolism; Biosynthesis of other secondary metabolites; Phenylpropanoid biosynthesis | ko00945; Metabolism; Biosynthesis of other secondary metabolites; Stilbenoid, diarylheptanoid and gingerol biosynthesis | ko00941; Metabolism; Biosynthesis of other secondary metabolites; Flavonoid biosynt…	{NA}	{GO:0016747; transferase activity, transferring acyl groups other than amino-acyl groups; molecular_function GO:0016747; transferase activity, transferring acyl groups other than amino-acyl groups; molecular_function}	{EF677342.1; Picea sitchensis clone WS02766_A07 unknown mRNA}	{PF02458:Transferase family PF02458:Transferase family}
i1_HQ_PC3Root_c32138/f3p0/1785	C3H	1783	112.75	11.8	78.78	165.39	{AFX98060.1; p-coumarate 3-hydroxylase [Cunninghamia lanceolata]}	{sp|O48922|C98A2_SOYBN; Cytochrome P450 98A2 OS=Glycine max GN=CYP98A2 PE=2 SV=1}	{egr:104443755; K09754 CYP98A, C3'H coumaroylquinate(coumaroylshikimate) 3'-monooxygenase 1.14.13.36 ko00940; Metabolism; Biosynthesis of other secondary metabolites; Phenylpropanoid biosynthesis | ko00945; Metabolism; Biosynthesis of other secondary metabolites; Stilbenoid, diarylheptanoid and gingerol biosynthesis | ko00941; Metabolism; Biosynthesis of other secondary metabolites; Flavonoid bio…	{At2g40890; KOG0156 Cytochrome P450 CYP2 subfamily Q Secondary metabolites biosynthesis, transport and catabolism ;}	{GO:0005506; iron ion binding; molecular_function GO:0016705; oxidoreductase activity, acting on paired donors, with incorporation or reduction of molecular oxygen; molecular_function GO:0055114; oxidation-reduction process; biological_process GO:0020037; heme binding; molecular_function}	{JQ904032.1; Cunninghamia lanceolata p-coumarate 3-hydroxylase (C3H) mRNA, complete cds}	{PF00067:Cytochrome P450}
i1_LQ_P3Flower_c27332/f1p0/1932	C3H	1940	0.43	0.1	0.21	2.09	{AFX98060.1; p-coumarate 3-hydroxylase [Cunninghamia lanceolata]}	{sp|O48922|C98A2_SOYBN; Cytochrome P450 98A2 OS=Glycine max GN=CYP98A2 PE=2 SV=1}	{egr:104443755; K09754 CYP98A, C3'H coumaroylquinate(coumaroylshikimate) 3'-monooxygenase 1.14.13.36 ko00940; Metabolism; Biosynthesis of other secondary metabolites; Phenylpropanoid biosynthesis | ko00945; Metabolism; Biosynthesis of other secondary metabolites; Stilbenoid, diarylheptanoid and gingerol biosynthesis | ko00941; Metabolism; Biosynthesis of other secondary metabolites; Flavonoid bio…	{At2g40890; KOG0156 Cytochrome P450 CYP2 subfamily Q Secondary metabolites biosynthesis, transport and catabolism ;}	{GO:0005506; iron ion binding; molecular_function GO:0016705; oxidoreductase activity, acting on paired donors, with incorporation or reduction of molecular oxygen; molecular_function GO:0055114; oxidation-reduction process; biological_process GO:0020037; heme binding; molecular_function}	{JQ904032.1; Cunninghamia lanceolata p-coumarate 3-hydroxylase (C3H) mRNA, complete cds}	{PF00067:Cytochrome P450}
i1_LQ_PC3Root_c19179/f1p5/1773	C3H	1902	0	0	0	0	{AFX98060.1; p-coumarate 3-hydroxylase [Cunninghamia lanceolata]}	{sp|O48922|C98A2_SOYBN; Cytochrome P450 98A2 OS=Glycine max GN=CYP98A2 PE=2 SV=1}	{egr:104443755; K09754 CYP98A, C3'H coumaroylquinate(coumaroylshikimate) 3'-monooxygenase 1.14.13.36 ko00940; Metabolism; Biosynthesis of other secondary metabolites; Phenylpropanoid biosynthesis | ko00945; Metabolism; Biosynthesis of other secondary metabolites; Stilbenoid, diarylheptanoid and gingerol biosynthesis | ko00941; Metabolism; Biosynthesis of other secondary metabolites; Flavonoid bio…	{At2g40890; KOG0156 Cytochrome P450 CYP2 subfamily Q Secondary metabolites biosynthesis, transport and catabolism ;}	{GO:0055114; oxidation-reduction process; biological_process GO:0016705; oxidoreductase activity, acting on paired donors, with incorporation or reduction of molecular oxygen; molecular_function GO:0005506; iron ion binding; molecular_function GO:0020037; heme binding; molecular_function}	{JQ904032.1; Cunninghamia lanceolata p-coumarate 3-hydroxylase (C3H) mRNA, complete cds}	{PF00067:Cytochrome P450}
i1_LQ_PC3Root_c8352/f1p9/1513	C3H	1516	29.08	0	28.73	10.29	{AFX98060.1; p-coumarate 3-hydroxylase [Cunninghamia lanceolata]}	{sp|O48922|C98A2_SOYBN; Cytochrome P450 98A2 OS=Glycine max GN=CYP98A2 PE=2 SV=1}	{egr:104443755; K09754 CYP98A, C3'H coumaroylquinate(coumaroylshikimate) 3'-monooxygenase 1.14.13.36 ko00940; Metabolism; Biosynthesis of other secondary metabolites; Phenylpropanoid biosynthesis | ko00945; Metabolism; Biosynthesis of other secondary metabolites; Stilbenoid, diarylheptanoid and gingerol biosynthesis | ko00941; Metabolism; Biosynthesis of other secondary metabolites; Flavonoid bio…	{At2g40890; KOG0156 Cytochrome P450 CYP2 subfamily Q Secondary metabolites biosynthesis, transport and catabolism ;}	{GO:0020037; heme binding; molecular_function GO:0005506; iron ion binding; molecular_function GO:0055114; oxidation-reduction process; biological_process GO:0016705; oxidoreductase activity, acting on paired donors, with incorporation or reduction of molecular oxygen; molecular_function}	{JQ904032.1; Cunninghamia lanceolata p-coumarate 3-hydroxylase (C3H) mRNA, complete cds}	{PF00067:Cytochrome P450}
i1_LQ_PC3Stem_c6220/f1p0/1889	C3H	1889	0	0	0	0.03	{KVH91908.1; cytochrome P450 [Cynara cardunculus var. scolymus]}	{sp|Q12732|AFLG_ASPPU; Averantin hydroxylase OS=Aspergillus parasiticus (strain ATCC 56775 / NRRL 5862 / SRRC 143 / SU-1) GN=aflG PE=1 SV=2}	{spen:107028331; K09754 CYP98A, C3'H coumaroylquinate(coumaroylshikimate) 3'-monooxygenase 1.14.13.36 ko00940; Metabolism; Biosynthesis of other secondary metabolites; Phenylpropanoid biosynthesis | ko00945; Metabolism; Biosynthesis of other secondary metabolites; Stilbenoid, diarylheptanoid and gingerol biosynthesis | ko00941; Metabolism; Biosynthesis of other secondary metabolites; Flavonoid bi…	{Hs4503205; KOG0159 Cytochrome P450 CYP11/CYP12/CYP24/CYP27 subfamilies Q Secondary metabolites biosynthesis, transport and catabolism ;}	{GO:0005506; iron ion binding; molecular_function GO:0020037; heme binding; molecular_function GO:0007067; mitosis; biological_process GO:0055114; oxidation-reduction process; biological_process GO:0016705; oxidoreductase activity, acting on paired donors, with incorporation or reduction of molecular oxygen; molecular_function GO:0072686; mitotic spindle; cellular_component GO:0042729; DASH compl…	{NA}	{PF00067:Cytochrome P450 PF08651:DASH complex subunit Duo1}
i2_HQ_PC3Stem_c43613/f14p3/2054	C3H	2054	88.56	5.17	76.81	84.18	{AFX98060.1; p-coumarate 3-hydroxylase [Cunninghamia lanceolata]}	{sp|O48922|C98A2_SOYBN; Cytochrome P450 98A2 OS=Glycine max GN=CYP98A2 PE=2 SV=1}	{egr:104443755; K09754 CYP98A, C3'H coumaroylquinate(coumaroylshikimate) 3'-monooxygenase 1.14.13.36 ko00940; Metabolism; Biosynthesis of other secondary metabolites; Phenylpropanoid biosynthesis | ko00945; Metabolism; Biosynthesis of other secondary metabolites; Stilbenoid, diarylheptanoid and gingerol biosynthesis | ko00941; Metabolism; Biosynthesis of other secondary metabolites; Flavonoid bio…	{At2g40890; KOG0156 Cytochrome P450 CYP2 subfamily Q Secondary metabolites biosynthesis, transport and catabolism ;}	{GO:0016705; oxidoreductase activity, acting on paired donors, with incorporation or reduction of molecular oxygen; molecular_function GO:0020037; heme binding; molecular_function GO:0005506; iron ion binding; molecular_function GO:0055114; oxidation-reduction process; biological_process}	{JQ904032.1; Cunninghamia lanceolata p-coumarate 3-hydroxylase (C3H) mRNA, complete cds}	{PF00067:Cytochrome P450}
i2_LQ_P3Flower_c115016/f1p0/2068	C3H	2068	0	0	0	0	{XP_007223237.1; hypothetical protein PRUPE_ppa004406mg [Prunus persica]}	{sp|A1CFL6|PATI_ASPCL; Cytochrome P450 monooxygenase patI OS=Aspergillus clavatus (strain ATCC 1007 / CBS 513.65 / DSM 816 / NCTC 3887 / NRRL 1) GN=patI PE=1 SV=2}	{pmum:103319006; K09754 CYP98A, C3'H coumaroylquinate(coumaroylshikimate) 3'-monooxygenase 1.14.13.36 ko00940; Metabolism; Biosynthesis of other secondary metabolites; Phenylpropanoid biosynthesis | ko00945; Metabolism; Biosynthesis of other secondary metabolites; Stilbenoid, diarylheptanoid and gingerol biosynthesis | ko00941; Metabolism; Biosynthesis of other secondary metabolites; Flavonoid bi…	{At1g74550; KOG0156 Cytochrome P450 CYP2 subfamily Q Secondary metabolites biosynthesis, transport and catabolism ;}	{GO:0055114; oxidation-reduction process; biological_process GO:0020037; heme binding; molecular_function GO:0016705; oxidoreductase activity, acting on paired donors, with incorporation or reduction of molecular oxygen; molecular_function GO:0005506; iron ion binding; molecular_function}	{NA}	{PF00067:Cytochrome P450}
i2_LQ_P3Flower_c122182/f1p20/2116	C3H	2139	0	0	0	0	{AFX98060.1; p-coumarate 3-hydroxylase [Cunninghamia lanceolata]}	{sp|O48922|C98A2_SOYBN; Cytochrome P450 98A2 OS=Glycine max GN=CYP98A2 PE=2 SV=1}	{egr:104443755; K09754 CYP98A, C3'H coumaroylquinate(coumaroylshikimate) 3'-monooxygenase 1.14.13.36 ko00940; Metabolism; Biosynthesis of other secondary metabolites; Phenylpropanoid biosynthesis | ko00945; Metabolism; Biosynthesis of other secondary metabolites; Stilbenoid, diarylheptanoid and gingerol biosynthesis | ko00941; Metabolism; Biosynthesis of other secondary metabolites; Flavonoid bio…	{At2g40890; KOG0156 Cytochrome P450 CYP2 subfamily Q Secondary metabolites biosynthesis, transport and catabolism ;}	{GO:0020037; heme binding; molecular_function GO:0055114; oxidation-reduction process; biological_process GO:0016705; oxidoreductase activity, acting on paired donors, with incorporation or reduction of molecular oxygen; molecular_function GO:0005506; iron ion binding; molecular_function}	{JQ904032.1; Cunninghamia lanceolata p-coumarate 3-hydroxylase (C3H) mRNA, complete cds}	{PF00067:Cytochrome P450}
i2_LQ_P3Flower_c18361/f1p0/2157	C3H	2157	0	0.1	0.42	0.29	{XP_009348169.1; PREDICTED: fumitremorgin C synthase-like [Pyrus x bretschneideri]}	{sp|Q4WB01|PSOD_ASPFU; Cytochrome P450 monooxygenase psoD OS=Neosartorya fumigata (strain ATCC MYA-4609 / Af293 / CBS 101355 / FGSC A1100) GN=psoD PE=1 SV=2}	{pmum:103319006; K09754 CYP98A, C3'H coumaroylquinate(coumaroylshikimate) 3'-monooxygenase 1.14.13.36 ko00940; Metabolism; Biosynthesis of other secondary metabolites; Phenylpropanoid biosynthesis | ko00945; Metabolism; Biosynthesis of other secondary metabolites; Stilbenoid, diarylheptanoid and gingerol biosynthesis | ko00941; Metabolism; Biosynthesis of other secondary metabolites; Flavonoid bi…	{Hs10834998; KOG0156 Cytochrome P450 CYP2 subfamily Q Secondary metabolites biosynthesis, transport and catabolism ;}	{NA}	{NA}	{NA}
i2_LQ_P3Flower_c32502/f1p18/2283	C3H	2291	0	0	0	0	{AFX98060.1; p-coumarate 3-hydroxylase [Cunninghamia lanceolata]}	{sp|O22203|C98A3_ARATH; Cytochrome P450 98A3 OS=Arabidopsis thaliana GN=CYP98A3 PE=1 SV=1}	{cic:CICLE_v10011520mg; K09754 CYP98A, C3'H coumaroylquinate(coumaroylshikimate) 3'-monooxygenase 1.14.13.36 ko00940; Metabolism; Biosynthesis of other secondary metabolites; Phenylpropanoid biosynthesis | ko00945; Metabolism; Biosynthesis of other secondary metabolites; Stilbenoid, diarylheptanoid and gingerol biosynthesis | ko00941; Metabolism; Biosynthesis of other secondary metabolites; Flavo…	{At2g40890; KOG0156 Cytochrome P450 CYP2 subfamily Q Secondary metabolites biosynthesis, transport and catabolism ;}	{GO:0016705; oxidoreductase activity, acting on paired donors, with incorporation or reduction of molecular oxygen; molecular_function GO:0005506; iron ion binding; molecular_function GO:0055114; oxidation-reduction process; biological_process GO:0020037; heme binding; molecular_function}	{JQ904032.1; Cunninghamia lanceolata p-coumarate 3-hydroxylase (C3H) mRNA, complete cds}	{PF00067:Cytochrome P450}
i2_LQ_P3Flower_c34596/f1p18/2135	C3H	2135	0	0	0	0	{AFX98060.1; p-coumarate 3-hydroxylase [Cunninghamia lanceolata]}	{sp|O48922|C98A2_SOYBN; Cytochrome P450 98A2 OS=Glycine max GN=CYP98A2 PE=2 SV=1}	{rcu:8277880; K09754 CYP98A, C3'H coumaroylquinate(coumaroylshikimate) 3'-monooxygenase 1.14.13.36 ko00940; Metabolism; Biosynthesis of other secondary metabolites; Phenylpropanoid biosynthesis | ko00945; Metabolism; Biosynthesis of other secondary metabolites; Stilbenoid, diarylheptanoid and gingerol biosynthesis | ko00941; Metabolism; Biosynthesis of other secondary metabolites; Flavonoid biosy…	{At2g40890; KOG0156 Cytochrome P450 CYP2 subfamily Q Secondary metabolites biosynthesis, transport and catabolism ;}	{GO:0055114; oxidation-reduction process; biological_process GO:0020037; heme binding; molecular_function GO:0016705; oxidoreductase activity, acting on paired donors, with incorporation or reduction of molecular oxygen; molecular_function GO:0005506; iron ion binding; molecular_function}	{JQ904032.1; Cunninghamia lanceolata p-coumarate 3-hydroxylase (C3H) mRNA, complete cds}	{PF00067:Cytochrome P450}
i2_LQ_P3Flower_c47892/f1p20/2233	C3H	2238	0	0	0	0	{AFX98060.1; p-coumarate 3-hydroxylase [Cunninghamia lanceolata]}	{sp|O48922|C98A2_SOYBN; Cytochrome P450 98A2 OS=Glycine max GN=CYP98A2 PE=2 SV=1}	{egr:104443755; K09754 CYP98A, C3'H coumaroylquinate(coumaroylshikimate) 3'-monooxygenase 1.14.13.36 ko00940; Metabolism; Biosynthesis of other secondary metabolites; Phenylpropanoid biosynthesis | ko00945; Metabolism; Biosynthesis of other secondary metabolites; Stilbenoid, diarylheptanoid and gingerol biosynthesis | ko00941; Metabolism; Biosynthesis of other secondary metabolites; Flavonoid bio…	{At2g40890; KOG0156 Cytochrome P450 CYP2 subfamily Q Secondary metabolites biosynthesis, transport and catabolism ;}	{GO:0055114; oxidation-reduction process; biological_process GO:0020037; heme binding; molecular_function GO:0005506; iron ion binding; molecular_function GO:0016705; oxidoreductase activity, acting on paired donors, with incorporation or reduction of molecular oxygen; molecular_function}	{JQ904032.1; Cunninghamia lanceolata p-coumarate 3-hydroxylase (C3H) mRNA, complete cds}	{PF00067:Cytochrome P450}
i2_LQ_P3Flower_c51088/f1p0/2510	C3H	2510	0	0	0.05	0	{XP_009348169.1; PREDICTED: fumitremorgin C synthase-like [Pyrus x bretschneideri]}	{sp|G3Y416|YANC_ASPNA; Cytochrome P450 monooxygenase yanC OS=Aspergillus niger (strain ATCC 1015 / CBS 113.46 / FGSC A1144 / LSHB Ac4 / NCTC 3858a / NRRL 328 / USDA 3528.7) GN=yanC PE=1 SV=1}	{cic:CICLE_v10019813mg; K09754 CYP98A, C3'H coumaroylquinate(coumaroylshikimate) 3'-monooxygenase 1.14.13.36 ko00940; Metabolism; Biosynthesis of other secondary metabolites; Phenylpropanoid biosynthesis | ko00945; Metabolism; Biosynthesis of other secondary metabolites; Stilbenoid, diarylheptanoid and gingerol biosynthesis | ko00941; Metabolism; Biosynthesis of other secondary metabolites; Flavo…	{At2g40890; KOG0156 Cytochrome P450 CYP2 subfamily Q Secondary metabolites biosynthesis, transport and catabolism ;}	{GO:0055114; oxidation-reduction process; biological_process GO:0020037; heme binding; molecular_function GO:0005506; iron ion binding; molecular_function GO:0016705; oxidoreductase activity, acting on paired donors, with incorporation or reduction of molecular oxygen; molecular_function}	{NA}	{PF00067:Cytochrome P450}
i2_LQ_P3Flower_c83392/f1p20/2670	C3H	2554	0	0	0	0	{AFX98060.1; p-coumarate 3-hydroxylase [Cunninghamia lanceolata]}	{sp|O48922|C98A2_SOYBN; Cytochrome P450 98A2 OS=Glycine max GN=CYP98A2 PE=2 SV=1}	{egr:104443755; K09754 CYP98A, C3'H coumaroylquinate(coumaroylshikimate) 3'-monooxygenase 1.14.13.36 ko00940; Metabolism; Biosynthesis of other secondary metabolites; Phenylpropanoid biosynthesis | ko00945; Metabolism; Biosynthesis of other secondary metabolites; Stilbenoid, diarylheptanoid and gingerol biosynthesis | ko00941; Metabolism; Biosynthesis of other secondary metabolites; Flavonoid bio…	{At2g40890; KOG0156 Cytochrome P450 CYP2 subfamily Q Secondary metabolites biosynthesis, transport and catabolism ;}	{GO:0005506; iron ion binding; molecular_function GO:0016705; oxidoreductase activity, acting on paired donors, with incorporation or reduction of molecular oxygen; molecular_function GO:0020037; heme binding; molecular_function GO:0055114; oxidation-reduction process; biological_process}	{JQ904032.1; Cunninghamia lanceolata p-coumarate 3-hydroxylase (C3H) mRNA, complete cds}	{PF00067:Cytochrome P450}
i2_LQ_PC3Stem_c27076/f1p0/2042	C3H	2042	0	0.08	0	0.29	{XP_009348169.1; PREDICTED: fumitremorgin C synthase-like [Pyrus x bretschneideri]}	{sp|Q4WB01|PSOD_ASPFU; Cytochrome P450 monooxygenase psoD OS=Neosartorya fumigata (strain ATCC MYA-4609 / Af293 / CBS 101355 / FGSC A1100) GN=psoD PE=1 SV=2}	{pxb:103944999; K09754 CYP98A, C3'H coumaroylquinate(coumaroylshikimate) 3'-monooxygenase 1.14.13.36 ko00940; Metabolism; Biosynthesis of other secondary metabolites; Phenylpropanoid biosynthesis | ko00945; Metabolism; Biosynthesis of other secondary metabolites; Stilbenoid, diarylheptanoid and gingerol biosynthesis | ko00941; Metabolism; Biosynthesis of other secondary metabolites; Flavonoid bio…	{At1g11610; KOG0156 Cytochrome P450 CYP2 subfamily Q Secondary metabolites biosynthesis, transport and catabolism ;}	{GO:0016705; oxidoreductase activity, acting on paired donors, with incorporation or reduction of molecular oxygen; molecular_function GO:0055114; oxidation-reduction process; biological_process GO:0005506; iron ion binding; molecular_function GO:0020037; heme binding; molecular_function}	{NA}	{PF00067:Cytochrome P450}
i3_LQ_PC3Root_c17890/f2p3/3377	C3H	3384	1.1	0.02	0.05	0.31	{AFX98060.1; p-coumarate 3-hydroxylase [Cunninghamia lanceolata]}	{sp|O48922|C98A2_SOYBN; Cytochrome P450 98A2 OS=Glycine max GN=CYP98A2 PE=2 SV=1}	{egr:104443755; K09754 CYP98A, C3'H coumaroylquinate(coumaroylshikimate) 3'-monooxygenase 1.14.13.36 ko00940; Metabolism; Biosynthesis of other secondary metabolites; Phenylpropanoid biosynthesis | ko00945; Metabolism; Biosynthesis of other secondary metabolites; Stilbenoid, diarylheptanoid and gingerol biosynthesis | ko00941; Metabolism; Biosynthesis of other secondary metabolites; Flavonoid bio…	{At2g40890; KOG0156 Cytochrome P450 CYP2 subfamily Q Secondary metabolites biosynthesis, transport and catabolism ;}	{GO:0020037; heme binding; molecular_function GO:0055114; oxidation-reduction process; biological_process GO:0016705; oxidoreductase activity, acting on paired donors, with incorporation or reduction of molecular oxygen; molecular_function GO:0005506; iron ion binding; molecular_function}	{JQ904032.1; Cunninghamia lanceolata p-coumarate 3-hydroxylase (C3H) mRNA, complete cds}	{PF00067:Cytochrome P450}
i3_LQ_PC3Root_c19278/f1p0/3740	C3H	3771	0	0	0	0	{AFX98060.1; p-coumarate 3-hydroxylase [Cunninghamia lanceolata]}	{sp|O48922|C98A2_SOYBN; Cytochrome P450 98A2 OS=Glycine max GN=CYP98A2 PE=2 SV=1}	{gmx:100811080; K09754 CYP98A, C3'H coumaroylquinate(coumaroylshikimate) 3'-monooxygenase 1.14.13.36 ko00940; Metabolism; Biosynthesis of other secondary metabolites; Phenylpropanoid biosynthesis | ko00945; Metabolism; Biosynthesis of other secondary metabolites; Stilbenoid, diarylheptanoid and gingerol biosynthesis | ko00941; Metabolism; Biosynthesis of other secondary metabolites; Flavonoid bio…	{At2g40890; KOG0156 Cytochrome P450 CYP2 subfamily Q Secondary metabolites biosynthesis, transport and catabolism ;}	{GO:0016705; oxidoreductase activity, acting on paired donors, with incorporation or reduction of molecular oxygen; molecular_function GO:0055114; oxidation-reduction process; biological_process GO:0005506; iron ion binding; molecular_function GO:0020037; heme binding; molecular_function}	{JQ904032.1; Cunninghamia lanceolata p-coumarate 3-hydroxylase (C3H) mRNA, complete cds}	{PF00067:Cytochrome P450}
i3_LQ_PC3Root_c8396/f1p0/3525	C3H	3661	0	0	0.03	0	{AFX98060.1; p-coumarate 3-hydroxylase [Cunninghamia lanceolata]}	{sp|O48922|C98A2_SOYBN; Cytochrome P450 98A2 OS=Glycine max GN=CYP98A2 PE=2 SV=1}	{egr:104443755; K09754 CYP98A, C3'H coumaroylquinate(coumaroylshikimate) 3'-monooxygenase 1.14.13.36 ko00940; Metabolism; Biosynthesis of other secondary metabolites; Phenylpropanoid biosynthesis | ko00945; Metabolism; Biosynthesis of other secondary metabolites; Stilbenoid, diarylheptanoid and gingerol biosynthesis | ko00941; Metabolism; Biosynthesis of other secondary metabolites; Flavonoid bio…	{At2g40890; KOG0156 Cytochrome P450 CYP2 subfamily Q Secondary metabolites biosynthesis, transport and catabolism ;}	{GO:0020037; heme binding; molecular_function GO:0055114; oxidation-reduction process; biological_process GO:0016705; oxidoreductase activity, acting on paired donors, with incorporation or reduction of molecular oxygen; molecular_function GO:0005506; iron ion binding; molecular_function}	{JQ904032.1; Cunninghamia lanceolata p-coumarate 3-hydroxylase (C3H) mRNA, complete cds}	{PF00067:Cytochrome P450}
i3_LQ_PC3Root_c9287/f1p104/3166	C3H	3292	0	0	0	0	{AFX98060.1; p-coumarate 3-hydroxylase [Cunninghamia lanceolata]}	{sp|O48922|C98A2_SOYBN; Cytochrome P450 98A2 OS=Glycine max GN=CYP98A2 PE=2 SV=1}	{egr:104443755; K09754 CYP98A, C3'H coumaroylquinate(coumaroylshikimate) 3'-monooxygenase 1.14.13.36 ko00940; Metabolism; Biosynthesis of other secondary metabolites; Phenylpropanoid biosynthesis | ko00945; Metabolism; Biosynthesis of other secondary metabolites; Stilbenoid, diarylheptanoid and gingerol biosynthesis | ko00941; Metabolism; Biosynthesis of other secondary metabolites; Flavonoid bio…	{At2g40890; KOG0156 Cytochrome P450 CYP2 subfamily Q Secondary metabolites biosynthesis, transport and catabolism ;}	{GO:0005506; iron ion binding; molecular_function GO:0016705; oxidoreductase activity, acting on paired donors, with incorporation or reduction of molecular oxygen; molecular_function GO:0055114; oxidation-reduction process; biological_process GO:0020037; heme binding; molecular_function}	{JQ904032.1; Cunninghamia lanceolata p-coumarate 3-hydroxylase (C3H) mRNA, complete cds}	{PF00067:Cytochrome P450}
i3_LQ_PC3Stem_c20006/f1p13/3578	C3H	3578	2.34	0	0.32	1.45	{AFX98060.1; p-coumarate 3-hydroxylase [Cunninghamia lanceolata]}	{sp|O48922|C98A2_SOYBN; Cytochrome P450 98A2 OS=Glycine max GN=CYP98A2 PE=2 SV=1}	{gmx:100811080; K09754 CYP98A, C3'H coumaroylquinate(coumaroylshikimate) 3'-monooxygenase 1.14.13.36 ko00940; Metabolism; Biosynthesis of other secondary metabolites; Phenylpropanoid biosynthesis | ko00945; Metabolism; Biosynthesis of other secondary metabolites; Stilbenoid, diarylheptanoid and gingerol biosynthesis | ko00941; Metabolism; Biosynthesis of other secondary metabolites; Flavonoid bio…	{At2g40890; KOG0156 Cytochrome P450 CYP2 subfamily Q Secondary metabolites biosynthesis, transport and catabolism ;}	{GO:0016705; oxidoreductase activity, acting on paired donors, with incorporation or reduction of molecular oxygen; molecular_function GO:0055114; oxidation-reduction process; biological_process GO:0020037; heme binding; molecular_function GO:0005506; iron ion binding; molecular_function}	{JQ904032.1; Cunninghamia lanceolata p-coumarate 3-hydroxylase (C3H) mRNA, complete cds}	{PF00067:Cytochrome P450}
i4_LQ_P3Flower_c2849/f1p0/4301	C3H	4157	0.04	0	0.11	0.03	{AFX98060.1; p-coumarate 3-hydroxylase [Cunninghamia lanceolata]}	{sp|O48922|C98A2_SOYBN; Cytochrome P450 98A2 OS=Glycine max GN=CYP98A2 PE=2 SV=1}	{egr:104443755; K09754 CYP98A, C3'H coumaroylquinate(coumaroylshikimate) 3'-monooxygenase 1.14.13.36 ko00940; Metabolism; Biosynthesis of other secondary metabolites; Phenylpropanoid biosynthesis | ko00945; Metabolism; Biosynthesis of other secondary metabolites; Stilbenoid, diarylheptanoid and gingerol biosynthesis | ko00941; Metabolism; Biosynthesis of other secondary metabolites; Flavonoid bio…	{At2g40890; KOG0156 Cytochrome P450 CYP2 subfamily Q Secondary metabolites biosynthesis, transport and catabolism ;}	{GO:0020037; heme binding; molecular_function GO:0055114; oxidation-reduction process; biological_process GO:0016705; oxidoreductase activity, acting on paired donors, with incorporation or reduction of molecular oxygen; molecular_function GO:0005506; iron ion binding; molecular_function}	{JQ904032.1; Cunninghamia lanceolata p-coumarate 3-hydroxylase (C3H) mRNA, complete cds}	{PF00067:Cytochrome P450}
i5_LQ_P3Flower_c523/f1p0/5090	C3H	5154	0	0	0.04	0.01	{AFX98060.1; p-coumarate 3-hydroxylase [Cunninghamia lanceolata]}	{sp|O48922|C98A2_SOYBN; Cytochrome P450 98A2 OS=Glycine max GN=CYP98A2 PE=2 SV=1}	{gmx:100811080; K09754 CYP98A, C3'H coumaroylquinate(coumaroylshikimate) 3'-monooxygenase 1.14.13.36 ko00940; Metabolism; Biosynthesis of other secondary metabolites; Phenylpropanoid biosynthesis | ko00945; Metabolism; Biosynthesis of other secondary metabolites; Stilbenoid, diarylheptanoid and gingerol biosynthesis | ko00941; Metabolism; Biosynthesis of other secondary metabolites; Flavonoid bio…	{At2g40890; KOG0156 Cytochrome P450 CYP2 subfamily Q Secondary metabolites biosynthesis, transport and catabolism ;}	{NA}	{JN867586.1; Taxus mairei voucher NN014 chloroplast, complete genome}	{NA}
i0_LQ_PC3Stem_c1467/f1p4/915	CSE	938	8.2	10.55	8.02	10.23	{AGU43762.1; AhpC/TSA family protein [Pinus massoniana]}	{sp|Q5ZJF4|PRDX6_CHICK; Peroxiredoxin-6 OS=Gallus gallus GN=PRDX6 PE=2 SV=3}	{csl:COCSUDRAFT_35922; K11188 PRDX6 peroxiredoxin 6, 1-Cys peroxiredoxin [EC:1.11.1.7 1.11.1.15 3.1.1.-] 1.11.1.7,1.11.1.15,3.1.1.- ko00940; Metabolism; Biosynthesis of other secondary metabolites; Phenylpropanoid biosynthesis}	{7295884; KOG0854 Alkyl hydroperoxide reductase, thiol specific antioxidant and related enzymes O Posttranslational modification, protein turnover, chaperones ;}	{GO:0016491; oxidoreductase activity; molecular_function GO:0051920; peroxiredoxin activity; molecular_function GO:0016209; NA GO:0055114; oxidation-reduction process; biological_process}	{NA}	{PF00578:AhpC/TSA family PF08534:Redoxin PF10417:C-terminal domain of 1-Cys peroxiredoxin}
i1_LQ_P3Flower_c18389/f1p0/1972	CSE	2083	74.84	2.62	30.46	69.54	{ABK24677.1; unknown [Picea sitchensis]}	{sp|Q9C942|CSE_ARATH; Caffeoylshikimate esterase OS=Arabidopsis thaliana GN=CSE PE=1 SV=1}	{cit:102622303; K18368 CSE caffeoylshikimate esterase 3.1.1.- ko00940; Metabolism; Biosynthesis of other secondary metabolites; Phenylpropanoid biosynthesis}	{At1g52760; KOG1455 Lysophospholipase I Lipid transport and metabolism ;}	{GO:0008236; serine-type peptidase activity; molecular_function GO:0006508; proteolysis; biological_process GO:0016787; hydrolase activity; molecular_function}	{BT071251.1; Picea sitchensis clone WS02814_L01 unknown mRNA}	{PF02230:Phospholipase/Carboxylesterase PF02129:X-Pro dipeptidyl-peptidase (S15 family) PF00326:Prolyl oligopeptidase family PF01738:Dienelactone hydrolase family}
i1_LQ_PC3Root_c25645/f13p0/1172	CSE	1171	175.73	6.79	73.96	170.23	{ABK24677.1; unknown [Picea sitchensis]}	{sp|Q9C942|CSE_ARATH; Caffeoylshikimate esterase OS=Arabidopsis thaliana GN=CSE PE=1 SV=1}	{cit:102622303; K18368 CSE caffeoylshikimate esterase 3.1.1.- ko00940; Metabolism; Biosynthesis of other secondary metabolites; Phenylpropanoid biosynthesis}	{At1g52760; KOG1455 Lysophospholipase I Lipid transport and metabolism ;}	{GO:0016787; hydrolase activity; molecular_function GO:0008236; serine-type peptidase activity; molecular_function GO:0006508; proteolysis; biological_process}	{BT071251.1; Picea sitchensis clone WS02814_L01 unknown mRNA}	{PF02129:X-Pro dipeptidyl-peptidase (S15 family) PF00326:Prolyl oligopeptidase family PF01738:Dienelactone hydrolase family PF02230:Phospholipase/Carboxylesterase}
i1_LQ_PC3Stem_c26685/f1p0/1178	CSE	1199	45.22	2.18	18.94	39.65	{ABK24677.1; unknown [Picea sitchensis]}	{sp|Q9C942|CSE_ARATH; Caffeoylshikimate esterase OS=Arabidopsis thaliana GN=CSE PE=1 SV=1}	{cmo:103489918; K18368 CSE caffeoylshikimate esterase 3.1.1.- ko00940; Metabolism; Biosynthesis of other secondary metabolites; Phenylpropanoid biosynthesis}	{At1g52760; KOG1455 Lysophospholipase I Lipid transport and metabolism ;}	{GO:0016301; kinase activity; molecular_function GO:0016787; hydrolase activity; molecular_function GO:0008236; serine-type peptidase activity; molecular_function GO:0005524; ATP binding; molecular_function GO:0006508; proteolysis; biological_process}	{BT102121.1; Picea glauca clone GQ0166_N10 mRNA sequence}	{PF01738:Dienelactone hydrolase family PF00326:Prolyl oligopeptidase family PF02230:Phospholipase/Carboxylesterase PF02129:X-Pro dipeptidyl-peptidase (S15 family) PF06414:Zeta toxin}
i1_LQ_PC3Stem_c5449/f1p0/1388	CSE	1378	9.57	0.14	4.82	6.67	{ABK24677.1; unknown [Picea sitchensis]}	{sp|Q9C942|CSE_ARATH; Caffeoylshikimate esterase OS=Arabidopsis thaliana GN=CSE PE=1 SV=1}	{cit:102622303; K18368 CSE caffeoylshikimate esterase 3.1.1.- ko00940; Metabolism; Biosynthesis of other secondary metabolites; Phenylpropanoid biosynthesis}	{At1g52760; KOG1455 Lysophospholipase I Lipid transport and metabolism ;}	{GO:0016787; hydrolase activity; molecular_function}	{BT071251.1; Picea sitchensis clone WS02814_L01 unknown mRNA}	{PF02129:X-Pro dipeptidyl-peptidase (S15 family)}
i3_LQ_P3Flower_c24772/f1p0/3109	CSE	3109	0	0	0	0	{JAT53859.1; Mitochondrial peroxiredoxin PRX1, partial [Anthurium amnicola]}	{sp|P34227|PRX1_YEAST; Mitochondrial peroxiredoxin PRX1 OS=Saccharomyces cerevisiae (strain ATCC 204508 / S288c) GN=PRX1 PE=1 SV=1}	{ccp:CHC_T00001518001; K11188 PRDX6 peroxiredoxin 6, 1-Cys peroxiredoxin [EC:1.11.1.7 1.11.1.15 3.1.1.-] 1.11.1.7,1.11.1.15,3.1.1.- ko00940; Metabolism; Biosynthesis of other secondary metabolites; Phenylpropanoid biosynthesis}	{YBL064c; KOG0854 Alkyl hydroperoxide reductase, thiol specific antioxidant and related enzymes O Posttranslational modification, protein turnover, chaperones ;}	{NA}	{NA}	{NA}
i0_LQ_PC3Leaf_c4879/f1p3/467	COMT	468	0	24.59	0.78	0	{XP_002988275.1; caffeic acid O-methyltransferase [Selaginella moellendorffii]}	{sp|Q9FK25|OMT1_ARATH; Flavone 3'-O-methyltransferase 1 OS=Arabidopsis thaliana GN=OMT1 PE=1 SV=1}	{mus:103973475; K13066 E2.1.1.68, COMT caffeic acid 3-O-methyltransferase 2.1.1.68 ko00940; Metabolism; Biosynthesis of other secondary metabolites; Phenylpropanoid biosynthesis}	{At1g77530; KOG3178 Hydroxyindole-O-methyltransferase and related SAM-dependent methyltransferases R General function prediction only ;}	{NA}	{NA}	{NA}
i1_HQ_PC3Leaf_c25148/f2p11/1467	COMT	1468	28.25	6.26	265.6	87.64	{AFX98069.1; caffeic acid O-methyltransferase [Cunninghamia lanceolata]}	{sp|Q43609|COMT1_PRUDU; Caffeic acid 3-O-methyltransferase OS=Prunus dulcis GN=COMT1 PE=2 SV=1}	{csv:101204109; K13066 E2.1.1.68, COMT caffeic acid 3-O-methyltransferase 2.1.1.68 ko00940; Metabolism; Biosynthesis of other secondary metabolites; Phenylpropanoid biosynthesis}	{At5g54160; KOG3178 Hydroxyindole-O-methyltransferase and related SAM-dependent methyltransferases R General function prediction only ;}	{GO:0008168; methyltransferase activity; molecular_function GO:0008171; O-methyltransferase activity; molecular_function GO:0006480; N-terminal protein amino acid methylation; biological_process GO:0046983; protein dimerization activity; molecular_function}	{JQ904041.1; Cunninghamia lanceolata caffeic acid O-methyltransferase (COMT) mRNA, complete cds}	{PF05891:AdoMet dependent proline di-methyltransferase PF00891:O-methyltransferase PF08100:Dimerisation domain}
i1_HQ_PC3Leaf_c32242/f2p13/1230	COMT	1231	0	56.44	2.55	0.18	{XP_002963872.1; caffeic acid O-methyltransferase [Selaginella moellendorffii]}	{sp|Q9FK25|OMT1_ARATH; Flavone 3'-O-methyltransferase 1 OS=Arabidopsis thaliana GN=OMT1 PE=1 SV=1}	{crb:CARUB_v10026645mg; K13066 E2.1.1.68, COMT caffeic acid 3-O-methyltransferase 2.1.1.68 ko00940; Metabolism; Biosynthesis of other secondary metabolites; Phenylpropanoid biosynthesis}	{At5g54160; KOG3178 Hydroxyindole-O-methyltransferase and related SAM-dependent methyltransferases R General function prediction only ;}	{GO:0046983; protein dimerization activity; molecular_function GO:0008171; O-methyltransferase activity; molecular_function GO:0006480; N-terminal protein amino acid methylation; biological_process GO:0008168; methyltransferase activity; molecular_function}	{NA}	{PF00891:O-methyltransferase PF05891:AdoMet dependent proline di-methyltransferase PF08100:Dimerisation domain}
i1_HQ_PC3Root_c2117/f4p0/1432	COMT	1434	59.86	2.12	12.98	1	{ABK24146.1; unknown [Picea sitchensis]}	{sp|Q43047|COMT3_POPKI; Caffeic acid 3-O-methyltransferase 3 OS=Populus kitakamiensis GN=HOMT3 PE=3 SV=1}	{egu:105042923; K13066 E2.1.1.68, COMT caffeic acid 3-O-methyltransferase 2.1.1.68 ko00940; Metabolism; Biosynthesis of other secondary metabolites; Phenylpropanoid biosynthesis}	{At5g54160; KOG3178 Hydroxyindole-O-methyltransferase and related SAM-dependent methyltransferases R General function prediction only ;}	{GO:0008171; O-methyltransferase activity; molecular_function GO:0046983; protein dimerization activity; molecular_function}	{NA}	{PF08100:Dimerisation domain PF00891:O-methyltransferase}
i1_HQ_PC3Root_c26151/f2p0/1331	COMT	1333	185.29	5.65	14.98	0	{AFX98069.1; caffeic acid O-methyltransferase [Cunninghamia lanceolata]}	{sp|Q8W013|COMT1_CATRO; Caffeic acid 3-O-methyltransferase OS=Catharanthus roseus GN=COMT1 PE=2 SV=1}	{csv:101204109; K13066 E2.1.1.68, COMT caffeic acid 3-O-methyltransferase 2.1.1.68 ko00940; Metabolism; Biosynthesis of other secondary metabolites; Phenylpropanoid biosynthesis}	{At5g54160; KOG3178 Hydroxyindole-O-methyltransferase and related SAM-dependent methyltransferases R General function prediction only ;}	{GO:0006480; N-terminal protein amino acid methylation; biological_process GO:0008168; methyltransferase activity; molecular_function GO:0008171; O-methyltransferase activity; molecular_function GO:0046983; protein dimerization activity; molecular_function}	{JQ904041.1; Cunninghamia lanceolata caffeic acid O-methyltransferase (COMT) mRNA, complete cds}	{PF05891:AdoMet dependent proline di-methyltransferase PF00891:O-methyltransferase PF08100:Dimerisation domain}
i1_HQ_PC3Root_c2728/f3p7/1363	COMT	1362	1344.29	0	120.73	6.71	{ABK24146.1; unknown [Picea sitchensis]}	{sp|Q6WUC2|7OMT_PAPSO; (R,S)-reticuline 7-O-methyltransferase OS=Papaver somniferum GN=7OMT PE=1 SV=1}	{lang:109338233; K13066 E2.1.1.68, COMT caffeic acid 3-O-methyltransferase 2.1.1.68 ko00940; Metabolism; Biosynthesis of other secondary metabolites; Phenylpropanoid biosynthesis; lang:109338233; - - - - -}	{At5g54160; KOG3178 Hydroxyindole-O-methyltransferase and related SAM-dependent methyltransferases R General function prediction only ;}	{GO:0008168; methyltransferase activity; molecular_function GO:0046983; protein dimerization activity; molecular_function GO:0008171; O-methyltransferase activity; molecular_function GO:0032259; methylation; biological_process}	{NA}	{PF01728:FtsJ-like methyltransferase PF00891:O-methyltransferase PF08100:Dimerisation domain}
i1_HQ_PC3Stem_c16847/f6p3/1483	COMT	1483	13.96	8.99	47.9	65.02	{AFX98069.1; caffeic acid O-methyltransferase [Cunninghamia lanceolata]}	{sp|Q00763|COMT1_POPTM; Caffeic acid 3-O-methyltransferase 1 OS=Populus tremuloides GN=OMT1 PE=1 SV=1}	{csv:101204109; K13066 E2.1.1.68, COMT caffeic acid 3-O-methyltransferase 2.1.1.68 ko00940; Metabolism; Biosynthesis of other secondary metabolites; Phenylpropanoid biosynthesis}	{At5g54160; KOG3178 Hydroxyindole-O-methyltransferase and related SAM-dependent methyltransferases R General function prediction only ;}	{GO:0006480; N-terminal protein amino acid methylation; biological_process GO:0008171; O-methyltransferase activity; molecular_function GO:0046983; protein dimerization activity; molecular_function GO:0008168; methyltransferase activity; molecular_function}	{JQ904041.1; Cunninghamia lanceolata caffeic acid O-methyltransferase (COMT) mRNA, complete cds}	{PF05891:AdoMet dependent proline di-methyltransferase PF00891:O-methyltransferase PF08100:Dimerisation domain}
i1_LQ_P3Flower_c13700/f1p0/1356	COMT	1359	39.09	6.72	23.97	4.21	{AIY62319.1; caffeic acid O-methyl transferase [Pinus radiata]}	{sp|Q41086|COMT2_POPTM; Caffeic acid 3-O-methyltransferase 2 OS=Populus tremuloides GN=OMT2 PE=3 SV=1}	{egu:105042923; K13066 E2.1.1.68, COMT caffeic acid 3-O-methyltransferase 2.1.1.68 ko00940; Metabolism; Biosynthesis of other secondary metabolites; Phenylpropanoid biosynthesis}	{At5g54160; KOG3178 Hydroxyindole-O-methyltransferase and related SAM-dependent methyltransferases R General function prediction only ;}	{GO:0006480; N-terminal protein amino acid methylation; biological_process GO:0008171; O-methyltransferase activity; molecular_function GO:0046983; protein dimerization activity; molecular_function GO:0008168; methyltransferase activity; molecular_function}	{EF084837.1; Picea sitchensis clone WS0281_K10 unknown mRNA}	{PF05891:AdoMet dependent proline di-methyltransferase PF08100:Dimerisation domain PF00891:O-methyltransferase}
i1_LQ_P3Flower_c47077/f1p0/1145	COMT	1154	3	3.28	0.86	0.05	{AFX98069.1; caffeic acid O-methyltransferase [Cunninghamia lanceolata]}	{sp|Q8W013|COMT1_CATRO; Caffeic acid 3-O-methyltransferase OS=Catharanthus roseus GN=COMT1 PE=2 SV=1}	{bvg:104888149; K13066 E2.1.1.68, COMT caffeic acid 3-O-methyltransferase 2.1.1.68 ko00940; Metabolism; Biosynthesis of other secondary metabolites; Phenylpropanoid biosynthesis}	{At5g54160; KOG3178 Hydroxyindole-O-methyltransferase and related SAM-dependent methyltransferases R General function prediction only ;}	{GO:0006480; N-terminal protein amino acid methylation; biological_process GO:0008171; O-methyltransferase activity; molecular_function GO:0008168; methyltransferase activity; molecular_function GO:0008171; O-methyltransferase activity; molecular_function}	{JQ904041.1; Cunninghamia lanceolata caffeic acid O-methyltransferase (COMT) mRNA, complete cds}	{PF00891:O-methyltransferase PF05891:AdoMet dependent proline di-methyltransferase PF00891:O-methyltransferase}
i1_LQ_PC3Root_c25050/f1p1/1408	COMT	1420	2.03	0	0	2.91	{AFX98069.1; caffeic acid O-methyltransferase [Cunninghamia lanceolata]}	{sp|Q8W013|COMT1_CATRO; Caffeic acid 3-O-methyltransferase OS=Catharanthus roseus GN=COMT1 PE=2 SV=1}	{gra:105791250; K13066 E2.1.1.68, COMT caffeic acid 3-O-methyltransferase 2.1.1.68 ko00940; Metabolism; Biosynthesis of other secondary metabolites; Phenylpropanoid biosynthesis}	{At5g54160; KOG3178 Hydroxyindole-O-methyltransferase and related SAM-dependent methyltransferases R General function prediction only ;}	{GO:0008168; methyltransferase activity; molecular_function GO:0006480; N-terminal protein amino acid methylation; biological_process GO:0008171; O-methyltransferase activity; molecular_function GO:0046983; protein dimerization activity; molecular_function}	{EF082038.1; Picea sitchensis clone WS0276_A22 unknown mRNA}	{PF08100:Dimerisation domain PF00891:O-methyltransferase PF05891:AdoMet dependent proline di-methyltransferase}
i1_LQ_PC3Root_c26770/f1p132/1122	COMT	1171	0.2	0	0.06	0	{AIY62319.1; caffeic acid O-methyl transferase [Pinus radiata]}	{sp|P28002|COMT1_MEDSA; Caffeic acid 3-O-methyltransferase OS=Medicago sativa PE=1 SV=1}	{egr:104437219; K13066 E2.1.1.68, COMT caffeic acid 3-O-methyltransferase 2.1.1.68 ko00940; Metabolism; Biosynthesis of other secondary metabolites; Phenylpropanoid biosynthesis}	{At5g54160; KOG3178 Hydroxyindole-O-methyltransferase and related SAM-dependent methyltransferases R General function prediction only ;}	{GO:0006751; glutathione catabolic process; biological_process GO:0046983; protein dimerization activity; molecular_function GO:0003839; gamma-glutamylcyclotransferase activity; molecular_function GO:0006367; transcription initiation from RNA polymerase II promoter; biological_process GO:0008171; O-methyltransferase activity; molecular_function}	{NA}	{PF04752:ChaC-like protein PF08100:Dimerisation domain PF00891:O-methyltransferase PF02186:TFIIE beta subunit core domain}
i1_LQ_PC3Root_c27478/f1p6/1111	COMT	1112	9.94	0	0.75	0	{ABK24146.1; unknown [Picea sitchensis]}	{sp|Q8W013|COMT1_CATRO; Caffeic acid 3-O-methyltransferase OS=Catharanthus roseus GN=COMT1 PE=2 SV=1}	{csv:101204109; K13066 E2.1.1.68, COMT caffeic acid 3-O-methyltransferase 2.1.1.68 ko00940; Metabolism; Biosynthesis of other secondary metabolites; Phenylpropanoid biosynthesis}	{At5g54160; KOG3178 Hydroxyindole-O-methyltransferase and related SAM-dependent methyltransferases R General function prediction only ;}	{GO:0032259; methylation; biological_process GO:0008171; O-methyltransferase activity; molecular_function GO:0008168; methyltransferase activity; molecular_function}	{NA}	{PF01728:FtsJ-like methyltransferase PF00891:O-methyltransferase}
i1_LQ_PC3Stem_c5691/f1p2/1263	COMT	1260	0	0	0	0	{AFX98069.1; caffeic acid O-methyltransferase [Cunninghamia lanceolata]}	{sp|Q8W013|COMT1_CATRO; Caffeic acid 3-O-methyltransferase OS=Catharanthus roseus GN=COMT1 PE=2 SV=1}	{cam:101500319; K13066 E2.1.1.68, COMT caffeic acid 3-O-methyltransferase 2.1.1.68 ko00940; Metabolism; Biosynthesis of other secondary metabolites; Phenylpropanoid biosynthesis}	{At5g54160; KOG3178 Hydroxyindole-O-methyltransferase and related SAM-dependent methyltransferases R General function prediction only ;}	{GO:0008168; methyltransferase activity; molecular_function GO:0008171; O-methyltransferase activity; molecular_function GO:0006480; N-terminal protein amino acid methylation; biological_process GO:0032259; methylation; biological_process}	{JQ904041.1; Cunninghamia lanceolata caffeic acid O-methyltransferase (COMT) mRNA, complete cds}	{PF01728:FtsJ-like methyltransferase PF05891:AdoMet dependent proline di-methyltransferase PF00891:O-methyltransferase}
i2_LQ_P3Flower_c51822/f1p0/2203	COMT	2216	0	0	0	0	{ADE76636.1; unknown [Picea sitchensis]}	{sp|Q8W013|COMT1_CATRO; Caffeic acid 3-O-methyltransferase OS=Catharanthus roseus GN=COMT1 PE=2 SV=1}	{egu:105042923; K13066 E2.1.1.68, COMT caffeic acid 3-O-methyltransferase 2.1.1.68 ko00940; Metabolism; Biosynthesis of other secondary metabolites; Phenylpropanoid biosynthesis}	{At5g54160; KOG3178 Hydroxyindole-O-methyltransferase and related SAM-dependent methyltransferases R General function prediction only ;}	{GO:0003677; DNA binding; molecular_function GO:0006355; regulation of transcription, DNA-dependent; biological_process GO:0046983; protein dimerization activity; molecular_function GO:0008171; O-methyltransferase activity; molecular_function}	{NA}	{PF03979:Sigma-70 factor, region 1.1 PF00891:O-methyltransferase PF08100:Dimerisation domain}
i2_LQ_P3Flower_c70452/f1p6/2251	COMT	2256	0.16	0.04	1.08	0.2	{AFX98069.1; caffeic acid O-methyltransferase [Cunninghamia lanceolata]}	{sp|Q00763|COMT1_POPTM; Caffeic acid 3-O-methyltransferase 1 OS=Populus tremuloides GN=OMT1 PE=1 SV=1}	{csv:101204109; K13066 E2.1.1.68, COMT caffeic acid 3-O-methyltransferase 2.1.1.68 ko00940; Metabolism; Biosynthesis of other secondary metabolites; Phenylpropanoid biosynthesis}	{At5g54160; KOG3178 Hydroxyindole-O-methyltransferase and related SAM-dependent methyltransferases R General function prediction only ;}	{GO:0046983; protein dimerization activity; molecular_function GO:0008171; O-methyltransferase activity; molecular_function GO:0006480; N-terminal protein amino acid methylation; biological_process GO:0008168; methyltransferase activity; molecular_function}	{JQ904041.1; Cunninghamia lanceolata caffeic acid O-methyltransferase (COMT) mRNA, complete cds}	{PF05891:AdoMet dependent proline di-methyltransferase PF08100:Dimerisation domain PF00891:O-methyltransferase}
i2_LQ_PC3Root_c20778/f1p7/2228	COMT	2236	0.76	0	0	0.09	{ADE76636.1; unknown [Picea sitchensis]}	{sp|Q43047|COMT3_POPKI; Caffeic acid 3-O-methyltransferase 3 OS=Populus kitakamiensis GN=HOMT3 PE=3 SV=1}	{egu:105042923; K13066 E2.1.1.68, COMT caffeic acid 3-O-methyltransferase 2.1.1.68 ko00940; Metabolism; Biosynthesis of other secondary metabolites; Phenylpropanoid biosynthesis}	{At5g54160; KOG3178 Hydroxyindole-O-methyltransferase and related SAM-dependent methyltransferases R General function prediction only ;}	{GO:0003677; DNA binding; molecular_function GO:0006355; regulation of transcription, DNA-dependent; biological_process GO:0046983; protein dimerization activity; molecular_function GO:0008171; O-methyltransferase activity; molecular_function}	{NA}	{PF03979:Sigma-70 factor, region 1.1 PF08100:Dimerisation domain PF00891:O-methyltransferase}
i2_LQ_PC3Root_c27291/f1p2/2055	COMT	2063	2.23	0.24	0.38	0	{AFX98069.1; caffeic acid O-methyltransferase [Cunninghamia lanceolata]}	{sp|Q9FQY8|COMT1_CAPAN; Caffeic acid 3-O-methyltransferase OS=Capsicum annuum GN=COMT PE=2 SV=2}	{cam:101500319; K13066 E2.1.1.68, COMT caffeic acid 3-O-methyltransferase 2.1.1.68 ko00940; Metabolism; Biosynthesis of other secondary metabolites; Phenylpropanoid biosynthesis}	{At5g54160; KOG3178 Hydroxyindole-O-methyltransferase and related SAM-dependent methyltransferases R General function prediction only ;}	{NA}	{JQ904041.1; Cunninghamia lanceolata caffeic acid O-methyltransferase (COMT) mRNA, complete cds}	{NA}
i2_LQ_PC3Root_c49536/f1p3/2994	COMT	3003	3.92	0	0	0	{ABK94890.1; unknown [Populus trichocarpa]}	{sp|Q8W013|COMT1_CATRO; Caffeic acid 3-O-methyltransferase OS=Catharanthus roseus GN=COMT1 PE=2 SV=1}	{bvg:104901881; K13066 E2.1.1.68, COMT caffeic acid 3-O-methyltransferase 2.1.1.68 ko00940; Metabolism; Biosynthesis of other secondary metabolites; Phenylpropanoid biosynthesis}	{At5g54160; KOG3178 Hydroxyindole-O-methyltransferase and related SAM-dependent methyltransferases R General function prediction only ;}	{NA}	{NA}	{NA}
i2_LQ_PC3Root_c49603/f1p2/2437	COMT	2441	13.34	1.27	0.57	0	{AFX98069.1; caffeic acid O-methyltransferase [Cunninghamia lanceolata]}	{sp|Q8W013|COMT1_CATRO; Caffeic acid 3-O-methyltransferase OS=Catharanthus roseus GN=COMT1 PE=2 SV=1}	{lang:109338233; K13066 E2.1.1.68, COMT caffeic acid 3-O-methyltransferase 2.1.1.68 ko00940; Metabolism; Biosynthesis of other secondary metabolites; Phenylpropanoid biosynthesis; lang:109338233; - - - - -}	{At5g54160; KOG3178 Hydroxyindole-O-methyltransferase and related SAM-dependent methyltransferases R General function prediction only ;}	{GO:0008171; O-methyltransferase activity; molecular_function GO:0046983; protein dimerization activity; molecular_function}	{NA}	{PF00891:O-methyltransferase PF08100:Dimerisation domain}
i3_LQ_PC3Root_c12398/f1p0/3742	COMT	3750	3.22	0.2	0.5	0.18	{AIY62319.1; caffeic acid O-methyl transferase [Pinus radiata]}	{sp|Q6T1F6|BMT_AMMMJ; Bergaptol O-methyltransferase OS=Ammi majus GN=BMT PE=1 SV=1}	{egu:105042923; K13066 E2.1.1.68, COMT caffeic acid 3-O-methyltransferase 2.1.1.68 ko00940; Metabolism; Biosynthesis of other secondary metabolites; Phenylpropanoid biosynthesis}	{At5g54160; KOG3178 Hydroxyindole-O-methyltransferase and related SAM-dependent methyltransferases R General function prediction only ;}	{NA}	{EF084837.1; Picea sitchensis clone WS0281_K10 unknown mRNA}	{NA}
i1_HQ_PC3Root_c28228/f5p0/1881	CCoAPMT	1882	21.56	14.11	14.04	14.32	{AFJ73458.1; 4-coumarate: coenzyme A ligase, partial [Pseudotaxus chienii]}	{sp|P31687|4CL2_SOYBN; 4-coumarate--CoA ligase 2 OS=Glycine max PE=2 SV=2}	{gmx:547492; K01904 4CL 4-coumarate--CoA ligase 6.2.1.12 ko00360; Metabolism; Amino acid metabolism; Phenylalanine metabolism | ko00130; Metabolism; Metabolism of cofactors and vitamins; Ubiquinone and other terpenoid-quinone biosynthesis | ko00940; Metabolism; Biosynthesis of other secondary metabolites; Phenylpropanoid biosynthesis}	{At1g65060; KOG1176 Acyl-CoA synthetase I Lipid transport and metabolism ;}	{GO:0008152; NA GO:0003824; NA}	{JN181550.1; Pseudotaxus chienii clone 2 4-coumarate: coenzyme A ligase (4CL) gene, partial cds}	{PF00501:AMP-binding enzyme}
i1_LQ_P3Flower_c10489/f1p0/1758	CCoAPMT	1758	0	0	0	0	{BAK00723.1; predicted protein [Hordeum vulgare subsp. vulgare]}	{sp|Q54P77|4CL1_DICDI; Probable 4-coumarate--CoA ligase 1 OS=Dictyostelium discoideum GN=4cl1 PE=3 SV=1}	{gra:105788981; K01904 4CL 4-coumarate--CoA ligase 6.2.1.12 ko00360; Metabolism; Amino acid metabolism; Phenylalanine metabolism | ko00130; Metabolism; Metabolism of cofactors and vitamins; Ubiquinone and other terpenoid-quinone biosynthesis | ko00940; Metabolism; Biosynthesis of other secondary metabolites; Phenylpropanoid biosynthesis}	{At4g05160; KOG1176 Acyl-CoA synthetase I Lipid transport and metabolism ;}	{GO:0003824; NA GO:0008152; NA}	{NA}	{PF00501:AMP-binding enzyme}
i1_LQ_P3Flower_c20899/f1p4/1856	CCoAPMT	1856	0	0	0	0.03	{BAK00723.1; predicted protein [Hordeum vulgare subsp. vulgare]}	{sp|Q54P77|4CL1_DICDI; Probable 4-coumarate--CoA ligase 1 OS=Dictyostelium discoideum GN=4cl1 PE=3 SV=1}	{aip:107616407; K01904 4CL 4-coumarate--CoA ligase 6.2.1.12 ko00360; Metabolism; Amino acid metabolism; Phenylalanine metabolism | ko00130; Metabolism; Metabolism of cofactors and vitamins; Ubiquinone and other terpenoid-quinone biosynthesis | ko00940; Metabolism; Biosynthesis of other secondary metabolites; Phenylpropanoid biosynthesis}	{At3g21240; KOG1176 Acyl-CoA synthetase I Lipid transport and metabolism ;}	{GO:0008152; NA GO:0003824; NA}	{NA}	{PF00501:AMP-binding enzyme}
i1_LQ_P3Flower_c23375/f1p0/1758	CCoAPMT	1758	0	0	0	0	{BAK00723.1; predicted protein [Hordeum vulgare subsp. vulgare]}	{sp|P14912|4CL1_PETCR; 4-coumarate--CoA ligase 1 OS=Petroselinum crispum GN=4CL1 PE=2 SV=1}	{sot:102597265; K01904 4CL 4-coumarate--CoA ligase 6.2.1.12 ko00360; Metabolism; Amino acid metabolism; Phenylalanine metabolism | ko00130; Metabolism; Metabolism of cofactors and vitamins; Ubiquinone and other terpenoid-quinone biosynthesis | ko00940; Metabolism; Biosynthesis of other secondary metabolites; Phenylpropanoid biosynthesis}	{At3g21240; KOG1176 Acyl-CoA synthetase I Lipid transport and metabolism ;}	{GO:0003824; NA GO:0008152; NA}	{NA}	{PF00501:AMP-binding enzyme}
i1_LQ_P3Flower_c23954/f1p3/1878	CCoAPMT	1878	0	0	0	0	{XP_018724820.1; PREDICTED: 4-coumarate--CoA ligase-like 7 [Eucalyptus grandis]}	{sp|O24146|4CL2_TOBAC; 4-coumarate--CoA ligase 2 OS=Nicotiana tabacum GN=4CL2 PE=1 SV=1}	{egr:104434060; K01904 4CL 4-coumarate--CoA ligase 6.2.1.12 ko00360; Metabolism; Amino acid metabolism; Phenylalanine metabolism | ko00130; Metabolism; Metabolism of cofactors and vitamins; Ubiquinone and other terpenoid-quinone biosynthesis | ko00940; Metabolism; Biosynthesis of other secondary metabolites; Phenylpropanoid biosynthesis}	{At1g20480; KOG1176 Acyl-CoA synthetase I Lipid transport and metabolism ;}	{GO:0008152; NA GO:0003824; NA}	{NA}	{PF00501:AMP-binding enzyme}
i1_LQ_P3Flower_c24361/f1p0/1958	CCoAPMT	1958	0	0	0.07	0	{XP_010671119.1; PREDICTED: 4-coumarate--CoA ligase 2 [Beta vulgaris subsp. vulgaris]}	{sp|Q4WLD5|PYR1_ASPFU; Nicotinic acid-CoA ligase pyr1 OS=Neosartorya fumigata (strain ATCC MYA-4609 / Af293 / CBS 101355 / FGSC A1100) GN=pyr1 PE=1 SV=1}	{bvg:104888010; K01904 4CL 4-coumarate--CoA ligase 6.2.1.12 ko00360; Metabolism; Amino acid metabolism; Phenylalanine metabolism | ko00130; Metabolism; Metabolism of cofactors and vitamins; Ubiquinone and other terpenoid-quinone biosynthesis | ko00940; Metabolism; Biosynthesis of other secondary metabolites; Phenylpropanoid biosynthesis}	{At3g21240; KOG1176 Acyl-CoA synthetase I Lipid transport and metabolism ;}	{GO:0008152; NA GO:0003824; NA}	{NA}	{PF00501:AMP-binding enzyme}
i1_LQ_P3Flower_c26235/f1p0/2013	CCoAPMT	2009	0	0	0.1	0	{BAK00723.1; predicted protein [Hordeum vulgare subsp. vulgare]}	{sp|Q5BA81|EASD_EMENI; Acyl-CoA ligase easD OS=Emericella nidulans (strain FGSC A4 / ATCC 38163 / CBS 112.46 / NRRL 194 / M139) GN=easD PE=3 SV=1}	{var:108322006; K01904 4CL 4-coumarate--CoA ligase 6.2.1.12 ko00360; Metabolism; Amino acid metabolism; Phenylalanine metabolism | ko00130; Metabolism; Metabolism of cofactors and vitamins; Ubiquinone and other terpenoid-quinone biosynthesis | ko00940; Metabolism; Biosynthesis of other secondary metabolites; Phenylpropanoid biosynthesis}	{At1g20480; KOG1176 Acyl-CoA synthetase I Lipid transport and metabolism ;}	{GO:0003824; NA GO:0008152; NA}	{NA}	{PF00501:AMP-binding enzyme}
i1_LQ_P3Flower_c33844/f1p4/1913	CCoAPMT	1913	0	0.04	0.03	0	{XP_012067426.1; PREDICTED: 4-coumarate--CoA ligase 1-like [Jatropha curcas]}	{sp|Q6ZAC1|4CL5_ORYSJ; Probable 4-coumarate--CoA ligase 5 OS=Oryza sativa subsp. japonica GN=4CL5 PE=2 SV=1}	{jcu:105630258; K01904 4CL 4-coumarate--CoA ligase 6.2.1.12 ko00360; Metabolism; Amino acid metabolism; Phenylalanine metabolism | ko00130; Metabolism; Metabolism of cofactors and vitamins; Ubiquinone and other terpenoid-quinone biosynthesis | ko00940; Metabolism; Biosynthesis of other secondary metabolites; Phenylpropanoid biosynthesis}	{At3g21240; KOG1176 Acyl-CoA synthetase I Lipid transport and metabolism ;}	{GO:0003824; NA GO:0008152; NA}	{NA}	{PF00501:AMP-binding enzyme}
i1_LQ_P3Flower_c34450/f1p2/1852	CCoAPMT	1852	0	0	0.18	0	{BAK00723.1; predicted protein [Hordeum vulgare subsp. vulgare]}	{sp|O24146|4CL2_TOBAC; 4-coumarate--CoA ligase 2 OS=Nicotiana tabacum GN=4CL2 PE=1 SV=1}	{rcu:8270667; K01904 4CL 4-coumarate--CoA ligase 6.2.1.12 ko00360; Metabolism; Amino acid metabolism; Phenylalanine metabolism | ko00130; Metabolism; Metabolism of cofactors and vitamins; Ubiquinone and other terpenoid-quinone biosynthesis | ko00940; Metabolism; Biosynthesis of other secondary metabolites; Phenylpropanoid biosynthesis}	{At1g51680; KOG1176 Acyl-CoA synthetase I Lipid transport and metabolism ;}	{GO:0008152; NA GO:0003824; NA}	{NA}	{PF00501:AMP-binding enzyme}
i1_LQ_P3Flower_c3794/f1p0/1994	CCoAPMT	1994	0	0	0	0	{XP_002985111.1; hypothetical protein SELMODRAFT_157069 [Selaginella moellendorffii]}	{sp|Q7XXL2|4CLL9_ORYSJ; 4-coumarate--CoA ligase-like 9 OS=Oryza sativa subsp. japonica GN=4CLL9 PE=2 SV=2}	{mdm:103452424; K01904 4CL 4-coumarate--CoA ligase 6.2.1.12 ko00360; Metabolism; Amino acid metabolism; Phenylalanine metabolism | ko00130; Metabolism; Metabolism of cofactors and vitamins; Ubiquinone and other terpenoid-quinone biosynthesis | ko00940; Metabolism; Biosynthesis of other secondary metabolites; Phenylpropanoid biosynthesis}	{At3g21230; KOG1176 Acyl-CoA synthetase I Lipid transport and metabolism ;}	{GO:0003824; NA GO:0008152; NA}	{NA}	{PF00501:AMP-binding enzyme}
i1_LQ_P3Flower_c43468/f1p0/1884	CCoAPMT	1884	0.92	0.88	0.77	0.5	{AFJ73463.1; 4-coumarate: coenzyme A ligase, partial [Torreya californica]}	{sp|P41636|4CL_PINTA; 4-coumarate--CoA ligase OS=Pinus taeda GN=4CL PE=2 SV=1}	{sind:105165431; K01904 4CL 4-coumarate--CoA ligase 6.2.1.12 ko00360; Metabolism; Amino acid metabolism; Phenylalanine metabolism | ko00130; Metabolism; Metabolism of cofactors and vitamins; Ubiquinone and other terpenoid-quinone biosynthesis | ko00940; Metabolism; Biosynthesis of other secondary metabolites; Phenylpropanoid biosynthesis}	{At1g51680; KOG1176 Acyl-CoA synthetase I Lipid transport and metabolism ;}	{GO:0003824; NA GO:0008152; NA}	{NA}	{PF00501:AMP-binding enzyme}
i1_LQ_P3Flower_c43522/f1p0/1853	CCoAPMT	1853	0	0.02	0.25	0	{BAK00723.1; predicted protein [Hordeum vulgare subsp. vulgare]}	{sp|Q54P77|4CL1_DICDI; Probable 4-coumarate--CoA ligase 1 OS=Dictyostelium discoideum GN=4cl1 PE=3 SV=1}	{thj:104812629; K01904 4CL 4-coumarate--CoA ligase 6.2.1.12 ko00360; Metabolism; Amino acid metabolism; Phenylalanine metabolism | ko00130; Metabolism; Metabolism of cofactors and vitamins; Ubiquinone and other terpenoid-quinone biosynthesis | ko00940; Metabolism; Biosynthesis of other secondary metabolites; Phenylpropanoid biosynthesis}	{At4g05160; KOG1176 Acyl-CoA synthetase I Lipid transport and metabolism ;}	{GO:0008152; NA GO:0003824; NA}	{NA}	{PF00501:AMP-binding enzyme}
i1_LQ_P3Flower_c51497/f1p13/2013	CCoAPMT	2013	0	0	0	0	{BAK00723.1; predicted protein [Hordeum vulgare subsp. vulgare]}	{sp|Q54P77|4CL1_DICDI; Probable 4-coumarate--CoA ligase 1 OS=Dictyostelium discoideum GN=4cl1 PE=3 SV=1}	{thj:104806267; K01904 4CL 4-coumarate--CoA ligase 6.2.1.12 ko00360; Metabolism; Amino acid metabolism; Phenylalanine metabolism | ko00130; Metabolism; Metabolism of cofactors and vitamins; Ubiquinone and other terpenoid-quinone biosynthesis | ko00940; Metabolism; Biosynthesis of other secondary metabolites; Phenylpropanoid biosynthesis}	{At4g05160; KOG1176 Acyl-CoA synthetase I Lipid transport and metabolism ;}	{GO:0008152; NA GO:0003824; NA}	{NA}	{PF00501:AMP-binding enzyme}
i1_LQ_P3Flower_c7604/f1p9/1847	CCoAPMT	1845	0	0	0.04	0	{BAK00723.1; predicted protein [Hordeum vulgare subsp. vulgare]}	{sp|C8VTR6|Y0074_EMENI; Putative acyl-coenzyme A synthetase OS=Emericella nidulans (strain FGSC A4 / ATCC 38163 / CBS 112.46 / NRRL 194 / M139) GN=AN10074 PE=3 SV=1}	{jcu:105628033; K01904 4CL 4-coumarate--CoA ligase 6.2.1.12 ko00360; Metabolism; Amino acid metabolism; Phenylalanine metabolism | ko00130; Metabolism; Metabolism of cofactors and vitamins; Ubiquinone and other terpenoid-quinone biosynthesis | ko00940; Metabolism; Biosynthesis of other secondary metabolites; Phenylpropanoid biosynthesis}	{At1g65060; KOG1176 Acyl-CoA synthetase I Lipid transport and metabolism ;}	{GO:0003824; NA GO:0008152; NA}	{NA}	{PF00501:AMP-binding enzyme}
i1_LQ_PC3Leaf_c19412/f1p7/1737	CCoAPMT	1842	0.72	0.46	0.07	0.43	{AFJ73458.1; 4-coumarate: coenzyme A ligase, partial [Pseudotaxus chienii]}	{sp|P41636|4CL_PINTA; 4-coumarate--CoA ligase OS=Pinus taeda GN=4CL PE=2 SV=1}	{cit:102629456; K01904 4CL 4-coumarate--CoA ligase 6.2.1.12 ko00360; Metabolism; Amino acid metabolism; Phenylalanine metabolism | ko00130; Metabolism; Metabolism of cofactors and vitamins; Ubiquinone and other terpenoid-quinone biosynthesis | ko00940; Metabolism; Biosynthesis of other secondary metabolites; Phenylpropanoid biosynthesis}	{At1g65060; KOG1176 Acyl-CoA synthetase I Lipid transport and metabolism ;}	{GO:0003824; NA GO:0008152; NA}	{JN181550.1; Pseudotaxus chienii clone 2 4-coumarate: coenzyme A ligase (4CL) gene, partial cds}	{PF00501:AMP-binding enzyme}
i1_LQ_PC3Leaf_c22004/f1p0/1725	CCoAPMT	1725	60.13	1.78	11.72	14.89	{AFJ73459.1; 4-coumarate: coenzyme A ligase, partial [Pseudotaxus chienii]}	{sp|P41636|4CL_PINTA; 4-coumarate--CoA ligase OS=Pinus taeda GN=4CL PE=2 SV=1}	{cit:102629456; K01904 4CL 4-coumarate--CoA ligase 6.2.1.12 ko00360; Metabolism; Amino acid metabolism; Phenylalanine metabolism | ko00130; Metabolism; Metabolism of cofactors and vitamins; Ubiquinone and other terpenoid-quinone biosynthesis | ko00940; Metabolism; Biosynthesis of other secondary metabolites; Phenylpropanoid biosynthesis}	{At3g21240; KOG1176 Acyl-CoA synthetase I Lipid transport and metabolism ;}	{GO:0008152; NA GO:0003824; NA}	{JN181551.1; Pseudotaxus chienii clone 1 4-coumarate: coenzyme A ligase (4CL) gene, partial cds}	{PF00501:AMP-binding enzyme}
i1_LQ_PC3Leaf_c25441/f1p5/1961	CCoAPMT	1961	0	0	0	0	{XP_003553866.1; PREDICTED: 4-coumarate--CoA ligase-like 9 isoform X1 [Glycine max]}	{sp|Q5BA81|EASD_EMENI; Acyl-CoA ligase easD OS=Emericella nidulans (strain FGSC A4 / ATCC 38163 / CBS 112.46 / NRRL 194 / M139) GN=easD PE=3 SV=1}	{eus:EUTSA_v10028563mg; K01904 4CL 4-coumarate--CoA ligase 6.2.1.12 ko00360; Metabolism; Amino acid metabolism; Phenylalanine metabolism | ko00130; Metabolism; Metabolism of cofactors and vitamins; Ubiquinone and other terpenoid-quinone biosynthesis | ko00940; Metabolism; Biosynthesis of other secondary metabolites; Phenylpropanoid biosynthesis}	{At1g20480; KOG1176 Acyl-CoA synthetase I Lipid transport and metabolism ;}	{GO:0003824; NA GO:0008152; NA}	{NA}	{PF00501:AMP-binding enzyme}
i1_LQ_PC3Stem_c18458/f1p5/1926	CCoAPMT	1932	0	0	0	0.06	{BAK00723.1; predicted protein [Hordeum vulgare subsp. vulgare]}	{sp|Q54P78|4CL2_DICDI; Probable 4-coumarate--CoA ligase 2 OS=Dictyostelium discoideum GN=4cl2 PE=3 SV=1}	{thj:104812629; K01904 4CL 4-coumarate--CoA ligase 6.2.1.12 ko00360; Metabolism; Amino acid metabolism; Phenylalanine metabolism | ko00130; Metabolism; Metabolism of cofactors and vitamins; Ubiquinone and other terpenoid-quinone biosynthesis | ko00940; Metabolism; Biosynthesis of other secondary metabolites; Phenylpropanoid biosynthesis}	{At1g20510; KOG1176 Acyl-CoA synthetase I Lipid transport and metabolism ;}	{GO:0003824; NA GO:0008152; NA}	{NA}	{PF00501:AMP-binding enzyme}
i1_LQ_PC3Stem_c20937/f1p3/2010	CCoAPMT	2010	0	0	0	0.73	{BAK00723.1; predicted protein [Hordeum vulgare subsp. vulgare]}	{sp|Q5BA81|EASD_EMENI; Acyl-CoA ligase easD OS=Emericella nidulans (strain FGSC A4 / ATCC 38163 / CBS 112.46 / NRRL 194 / M139) GN=easD PE=3 SV=1}	{csv:101220141; K01904 4CL 4-coumarate--CoA ligase 6.2.1.12 ko00360; Metabolism; Amino acid metabolism; Phenylalanine metabolism | ko00130; Metabolism; Metabolism of cofactors and vitamins; Ubiquinone and other terpenoid-quinone biosynthesis | ko00940; Metabolism; Biosynthesis of other secondary metabolites; Phenylpropanoid biosynthesis}	{At4g05160; KOG1176 Acyl-CoA synthetase I Lipid transport and metabolism ;}	{GO:0008152; NA GO:0003824; NA}	{NA}	{PF00501:AMP-binding enzyme}
i1_LQ_PC3Stem_c21283/f1p0/1977	CCoAPMT	1987	192.43	7.23	34.99	34.87	{AFJ73459.1; 4-coumarate: coenzyme A ligase, partial [Pseudotaxus chienii]}	{sp|P41636|4CL_PINTA; 4-coumarate--CoA ligase OS=Pinus taeda GN=4CL PE=2 SV=1}	{vvi:100254698; K01904 4CL 4-coumarate--CoA ligase 6.2.1.12 ko00360; Metabolism; Amino acid metabolism; Phenylalanine metabolism | ko00130; Metabolism; Metabolism of cofactors and vitamins; Ubiquinone and other terpenoid-quinone biosynthesis | ko00940; Metabolism; Biosynthesis of other secondary metabolites; Phenylpropanoid biosynthesis}	{At3g21240; KOG1176 Acyl-CoA synthetase I Lipid transport and metabolism ;}	{GO:0008152; NA GO:0003824; NA}	{JN181551.1; Pseudotaxus chienii clone 1 4-coumarate: coenzyme A ligase (4CL) gene, partial cds}	{PF00501:AMP-binding enzyme}
i1_LQ_PC3Stem_c22021/f1p0/1822	CCoAPMT	1822	0	0	0	0	{BAH92591.1; Os04g0310700, partial [Oryza sativa Japonica Group]}	{sp|G3XMC0|AZAF_ASPNA; Acyl-CoA ligase azaF OS=Aspergillus niger (strain ATCC 1015 / CBS 113.46 / FGSC A1144 / LSHB Ac4 / NCTC 3858a / NRRL 328 / USDA 3528.7) GN=azaF PE=2 SV=1}	{sot:102590237; K01904 4CL 4-coumarate--CoA ligase 6.2.1.12 ko00360; Metabolism; Amino acid metabolism; Phenylalanine metabolism | ko00130; Metabolism; Metabolism of cofactors and vitamins; Ubiquinone and other terpenoid-quinone biosynthesis | ko00940; Metabolism; Biosynthesis of other secondary metabolites; Phenylpropanoid biosynthesis}	{At5g63380; KOG1176 Acyl-CoA synthetase I Lipid transport and metabolism ;}	{GO:0003824; NA GO:0031554; regulation of transcription termination, DNA-dependent; biological_process GO:0031556; transcriptional attenuation by ribosome; biological_process GO:0008152; NA}	{NA}	{PF00501:AMP-binding enzyme PF08053:Tryptophanase operon leader peptide}
i1_LQ_PC3Stem_c22512/f1p0/1980	CCoAPMT	1980	0	0	0	0	{BAK00723.1; predicted protein [Hordeum vulgare subsp. vulgare]}	{sp|Q5BA81|EASD_EMENI; Acyl-CoA ligase easD OS=Emericella nidulans (strain FGSC A4 / ATCC 38163 / CBS 112.46 / NRRL 194 / M139) GN=easD PE=3 SV=1}	{smo:SELMODRAFT_110329; K01904 4CL 4-coumarate--CoA ligase 6.2.1.12 ko00360; Metabolism; Amino acid metabolism; Phenylalanine metabolism | ko00130; Metabolism; Metabolism of cofactors and vitamins; Ubiquinone and other terpenoid-quinone biosynthesis | ko00940; Metabolism; Biosynthesis of other secondary metabolites; Phenylpropanoid biosynthesis}	{At4g05160; KOG1176 Acyl-CoA synthetase I Lipid transport and metabolism ;}	{GO:0008152; NA GO:0003824; NA}	{NA}	{PF00501:AMP-binding enzyme}
i1_LQ_PC3Stem_c2724/f1p0/1851	CCoAPMT	1851	0	0	0	0	{BAK00723.1; predicted protein [Hordeum vulgare subsp. vulgare]}	{sp|C8VTR6|Y0074_EMENI; Putative acyl-coenzyme A synthetase OS=Emericella nidulans (strain FGSC A4 / ATCC 38163 / CBS 112.46 / NRRL 194 / M139) GN=AN10074 PE=3 SV=1}	{var:108322006; K01904 4CL 4-coumarate--CoA ligase 6.2.1.12 ko00360; Metabolism; Amino acid metabolism; Phenylalanine metabolism | ko00130; Metabolism; Metabolism of cofactors and vitamins; Ubiquinone and other terpenoid-quinone biosynthesis | ko00940; Metabolism; Biosynthesis of other secondary metabolites; Phenylpropanoid biosynthesis}	{At4g05160; KOG1176 Acyl-CoA synthetase I Lipid transport and metabolism ;}	{GO:0003824; NA GO:0008152; NA}	{NA}	{PF00501:AMP-binding enzyme}
i1_LQ_PC3Stem_c3986/f1p1/1983	CCoAPMT	1989	7.39	1.85	7.6	8.07	{AFJ73458.1; 4-coumarate: coenzyme A ligase, partial [Pseudotaxus chienii]}	{sp|P31687|4CL2_SOYBN; 4-coumarate--CoA ligase 2 OS=Glycine max PE=2 SV=2}	{gmx:547492; K01904 4CL 4-coumarate--CoA ligase 6.2.1.12 ko00360; Metabolism; Amino acid metabolism; Phenylalanine metabolism | ko00130; Metabolism; Metabolism of cofactors and vitamins; Ubiquinone and other terpenoid-quinone biosynthesis | ko00940; Metabolism; Biosynthesis of other secondary metabolites; Phenylpropanoid biosynthesis}	{At1g65060; KOG1176 Acyl-CoA synthetase I Lipid transport and metabolism ;}	{GO:0003824; NA GO:0008152; NA}	{JN181550.1; Pseudotaxus chienii clone 2 4-coumarate: coenzyme A ligase (4CL) gene, partial cds}	{PF00501:AMP-binding enzyme}
i1_LQ_PC3Stem_c4762/f1p0/1942	CCoAPMT	1941	0	0	0.1	0.24	{BAK00723.1; predicted protein [Hordeum vulgare subsp. vulgare]}	{sp|Q54P77|4CL1_DICDI; Probable 4-coumarate--CoA ligase 1 OS=Dictyostelium discoideum GN=4cl1 PE=3 SV=1}	{var:108322006; K01904 4CL 4-coumarate--CoA ligase 6.2.1.12 ko00360; Metabolism; Amino acid metabolism; Phenylalanine metabolism | ko00130; Metabolism; Metabolism of cofactors and vitamins; Ubiquinone and other terpenoid-quinone biosynthesis | ko00940; Metabolism; Biosynthesis of other secondary metabolites; Phenylpropanoid biosynthesis}	{At1g65060; KOG1176 Acyl-CoA synthetase I Lipid transport and metabolism ;}	{GO:0008152; NA GO:0003824; NA}	{NA}	{PF00501:AMP-binding enzyme}
i2_HQ_PC3Leaf_c4846/f2p1/2233	CCoAPMT	2230	15.63	0.73	3.68	2.86	{ABR18186.1; unknown [Picea sitchensis]}	{sp|Q9M0X9|4CLL7_ARATH; 4-coumarate--CoA ligase-like 7 OS=Arabidopsis thaliana GN=4CLL7 PE=1 SV=1}	{jcu:105628033; K01904 4CL 4-coumarate--CoA ligase 6.2.1.12 ko00360; Metabolism; Amino acid metabolism; Phenylalanine metabolism | ko00130; Metabolism; Metabolism of cofactors and vitamins; Ubiquinone and other terpenoid-quinone biosynthesis | ko00940; Metabolism; Biosynthesis of other secondary metabolites; Phenylpropanoid biosynthesis}	{At4g05160; KOG1176 Acyl-CoA synthetase I Lipid transport and metabolism ;}	{GO:0008152; NA GO:0003824; NA}	{NA}	{PF00501:AMP-binding enzyme}
i2_HQ_PC3Root_c20157/f2p6/2961	CCoAPMT	2956	4.52	0.09	0.99	0.45	{AFJ73459.1; 4-coumarate: coenzyme A ligase, partial [Pseudotaxus chienii]}	{sp|P41636|4CL_PINTA; 4-coumarate--CoA ligase OS=Pinus taeda GN=4CL PE=2 SV=1}	{vvi:100254698; K01904 4CL 4-coumarate--CoA ligase 6.2.1.12 ko00360; Metabolism; Amino acid metabolism; Phenylalanine metabolism | ko00130; Metabolism; Metabolism of cofactors and vitamins; Ubiquinone and other terpenoid-quinone biosynthesis | ko00940; Metabolism; Biosynthesis of other secondary metabolites; Phenylpropanoid biosynthesis}	{At3g21240; KOG1176 Acyl-CoA synthetase I Lipid transport and metabolism ;}	{GO:0008152; NA GO:0003824; NA}	{JN181551.1; Pseudotaxus chienii clone 1 4-coumarate: coenzyme A ligase (4CL) gene, partial cds}	{PF00501:AMP-binding enzyme}
i2_HQ_PC3Stem_c43610/f18p5/2062	CCoAPMT	2062	192.76	3.18	94.15	145.11	{AFJ73459.1; 4-coumarate: coenzyme A ligase, partial [Pseudotaxus chienii]}	{sp|P41636|4CL_PINTA; 4-coumarate--CoA ligase OS=Pinus taeda GN=4CL PE=2 SV=1}	{spen:107014702; K01904 4CL 4-coumarate--CoA ligase 6.2.1.12 ko00360; Metabolism; Amino acid metabolism; Phenylalanine metabolism | ko00130; Metabolism; Metabolism of cofactors and vitamins; Ubiquinone and other terpenoid-quinone biosynthesis | ko00940; Metabolism; Biosynthesis of other secondary metabolites; Phenylpropanoid biosynthesis}	{At3g21240; KOG1176 Acyl-CoA synthetase I Lipid transport and metabolism ;}	{GO:0003824; NA GO:0008152; NA}	{JN181551.1; Pseudotaxus chienii clone 1 4-coumarate: coenzyme A ligase (4CL) gene, partial cds}	{PF00501:AMP-binding enzyme}
i2_LQ_P3Flower_c25987/f1p11/2608	CCoAPMT	2589	1.06	0.02	0.25	0.36	{AFJ73459.1; 4-coumarate: coenzyme A ligase, partial [Pseudotaxus chienii]}	{sp|P41636|4CL_PINTA; 4-coumarate--CoA ligase OS=Pinus taeda GN=4CL PE=2 SV=1}	{spen:107014702; K01904 4CL 4-coumarate--CoA ligase 6.2.1.12 ko00360; Metabolism; Amino acid metabolism; Phenylalanine metabolism | ko00130; Metabolism; Metabolism of cofactors and vitamins; Ubiquinone and other terpenoid-quinone biosynthesis | ko00940; Metabolism; Biosynthesis of other secondary metabolites; Phenylpropanoid biosynthesis}	{At3g21240; KOG1176 Acyl-CoA synthetase I Lipid transport and metabolism ;}	{GO:0003824; NA GO:0008152; NA}	{JN181551.1; Pseudotaxus chienii clone 1 4-coumarate: coenzyme A ligase (4CL) gene, partial cds}	{PF00501:AMP-binding enzyme}
i2_LQ_P3Flower_c35677/f1p1/2276	CCoAPMT	2275	0.55	0.08	0.58	0.39	{AFJ73458.1; 4-coumarate: coenzyme A ligase, partial [Pseudotaxus chienii]}	{sp|P31687|4CL2_SOYBN; 4-coumarate--CoA ligase 2 OS=Glycine max PE=2 SV=2}	{gmx:547492; K01904 4CL 4-coumarate--CoA ligase 6.2.1.12 ko00360; Metabolism; Amino acid metabolism; Phenylalanine metabolism | ko00130; Metabolism; Metabolism of cofactors and vitamins; Ubiquinone and other terpenoid-quinone biosynthesis | ko00940; Metabolism; Biosynthesis of other secondary metabolites; Phenylpropanoid biosynthesis}	{At1g65060; KOG1176 Acyl-CoA synthetase I Lipid transport and metabolism ;}	{GO:0003824; NA GO:0008152; NA}	{JN181571.1; Metasequoia glyptostroboides clone 2 4-coumarate: coenzyme A ligase (4CL) mRNA, partial cds}	{PF00501:AMP-binding enzyme}
i2_LQ_P3Flower_c43212/f1p1/2186	CCoAPMT	2186	0.36	0.13	0.24	0.08	{AFJ73458.1; 4-coumarate: coenzyme A ligase, partial [Pseudotaxus chienii]}	{sp|P41636|4CL_PINTA; 4-coumarate--CoA ligase OS=Pinus taeda GN=4CL PE=2 SV=1}	{jcu:105635600; K01904 4CL 4-coumarate--CoA ligase 6.2.1.12 ko00360; Metabolism; Amino acid metabolism; Phenylalanine metabolism | ko00130; Metabolism; Metabolism of cofactors and vitamins; Ubiquinone and other terpenoid-quinone biosynthesis | ko00940; Metabolism; Biosynthesis of other secondary metabolites; Phenylpropanoid biosynthesis}	{At1g65060; KOG1176 Acyl-CoA synthetase I Lipid transport and metabolism ;}	{GO:0003824; NA GO:0008152; NA}	{JN181550.1; Pseudotaxus chienii clone 2 4-coumarate: coenzyme A ligase (4CL) gene, partial cds}	{PF00501:AMP-binding enzyme}
i2_LQ_P3Flower_c55287/f1p0/2147	CCoAPMT	2147	0	0	0.06	0.14	{BAK00723.1; predicted protein [Hordeum vulgare subsp. vulgare]}	{sp|Q5BA81|EASD_EMENI; Acyl-CoA ligase easD OS=Emericella nidulans (strain FGSC A4 / ATCC 38163 / CBS 112.46 / NRRL 194 / M139) GN=easD PE=3 SV=1}	{vra:106777374; K01904 4CL 4-coumarate--CoA ligase 6.2.1.12 ko00360; Metabolism; Amino acid metabolism; Phenylalanine metabolism | ko00130; Metabolism; Metabolism of cofactors and vitamins; Ubiquinone and other terpenoid-quinone biosynthesis | ko00940; Metabolism; Biosynthesis of other secondary metabolites; Phenylpropanoid biosynthesis}	{At4g05160; KOG1176 Acyl-CoA synthetase I Lipid transport and metabolism ;}	{GO:0008152; NA GO:0003824; NA}	{NA}	{PF00501:AMP-binding enzyme}
i2_LQ_P3Flower_c55385/f1p2/2299	CCoAPMT	2217	2.12	2.34	1.9	1.35	{ABR18186.1; unknown [Picea sitchensis]}	{sp|Q9M0X9|4CLL7_ARATH; 4-coumarate--CoA ligase-like 7 OS=Arabidopsis thaliana GN=4CLL7 PE=1 SV=1}	{jcu:105628033; K01904 4CL 4-coumarate--CoA ligase 6.2.1.12 ko00360; Metabolism; Amino acid metabolism; Phenylalanine metabolism | ko00130; Metabolism; Metabolism of cofactors and vitamins; Ubiquinone and other terpenoid-quinone biosynthesis | ko00940; Metabolism; Biosynthesis of other secondary metabolites; Phenylpropanoid biosynthesis}	{At4g05160; KOG1176 Acyl-CoA synthetase I Lipid transport and metabolism ;}	{GO:0008152; NA GO:0003824; NA}	{NA}	{PF00501:AMP-binding enzyme}
i2_LQ_P3Flower_c56229/f1p0/2333	CCoAPMT	2333	0	0	0.14	0.02	{BAK00723.1; predicted protein [Hordeum vulgare subsp. vulgare]}	{sp|Q5BA81|EASD_EMENI; Acyl-CoA ligase easD OS=Emericella nidulans (strain FGSC A4 / ATCC 38163 / CBS 112.46 / NRRL 194 / M139) GN=easD PE=3 SV=1}	{obr:102712977; K01904 4CL 4-coumarate--CoA ligase 6.2.1.12 ko00360; Metabolism; Amino acid metabolism; Phenylalanine metabolism | ko00130; Metabolism; Metabolism of cofactors and vitamins; Ubiquinone and other terpenoid-quinone biosynthesis | ko00940; Metabolism; Biosynthesis of other secondary metabolites; Phenylpropanoid biosynthesis}	{At4g05160; KOG1176 Acyl-CoA synthetase I Lipid transport and metabolism ;}	{GO:0008152; NA GO:0003824; NA}	{NA}	{PF00501:AMP-binding enzyme}
i2_LQ_P3Flower_c70732/f1p11/2119	CCoAPMT	2127	3.99	0	1.68	9.25	{AFJ73459.1; 4-coumarate: coenzyme A ligase, partial [Pseudotaxus chienii]}	{sp|P41636|4CL_PINTA; 4-coumarate--CoA ligase OS=Pinus taeda GN=4CL PE=2 SV=1}	{spen:107014702; K01904 4CL 4-coumarate--CoA ligase 6.2.1.12 ko00360; Metabolism; Amino acid metabolism; Phenylalanine metabolism | ko00130; Metabolism; Metabolism of cofactors and vitamins; Ubiquinone and other terpenoid-quinone biosynthesis | ko00940; Metabolism; Biosynthesis of other secondary metabolites; Phenylpropanoid biosynthesis}	{At3g21240; KOG1176 Acyl-CoA synthetase I Lipid transport and metabolism ;}	{GO:0003824; NA GO:0008152; NA}	{JN181551.1; Pseudotaxus chienii clone 1 4-coumarate: coenzyme A ligase (4CL) gene, partial cds}	{PF00501:AMP-binding enzyme}
i2_LQ_P3Flower_c85471/f1p1/2112	CCoAPMT	2113	0	0	0.03	0	{BAK00723.1; predicted protein [Hordeum vulgare subsp. vulgare]}	{sp|G3XMC0|AZAF_ASPNA; Acyl-CoA ligase azaF OS=Aspergillus niger (strain ATCC 1015 / CBS 113.46 / FGSC A1144 / LSHB Ac4 / NCTC 3858a / NRRL 328 / USDA 3528.7) GN=azaF PE=2 SV=1}	{var:108322006; K01904 4CL 4-coumarate--CoA ligase 6.2.1.12 ko00360; Metabolism; Amino acid metabolism; Phenylalanine metabolism | ko00130; Metabolism; Metabolism of cofactors and vitamins; Ubiquinone and other terpenoid-quinone biosynthesis | ko00940; Metabolism; Biosynthesis of other secondary metabolites; Phenylpropanoid biosynthesis}	{At4g05160; KOG1176 Acyl-CoA synthetase I Lipid transport and metabolism ;}	{GO:0003824; NA GO:0008152; NA}	{NA}	{PF00501:AMP-binding enzyme}
i2_LQ_P3Flower_c88690/f1p0/2218	CCoAPMT	2218	0	0	0	0	{XP_012067426.1; PREDICTED: 4-coumarate--CoA ligase 1-like [Jatropha curcas]}	{sp|Q42524|4CL1_ARATH; 4-coumarate--CoA ligase 1 OS=Arabidopsis thaliana GN=4CL1 PE=1 SV=1}	{jcu:105630258; K01904 4CL 4-coumarate--CoA ligase 6.2.1.12 ko00360; Metabolism; Amino acid metabolism; Phenylalanine metabolism | ko00130; Metabolism; Metabolism of cofactors and vitamins; Ubiquinone and other terpenoid-quinone biosynthesis | ko00940; Metabolism; Biosynthesis of other secondary metabolites; Phenylpropanoid biosynthesis}	{At1g51680; KOG1176 Acyl-CoA synthetase I Lipid transport and metabolism ;}	{GO:0016491; oxidoreductase activity; molecular_function GO:0008152; NA GO:0030151; molybdenum ion binding; molecular_function GO:0055114; oxidation-reduction process; biological_process GO:0003824; NA}	{NA}	{PF01568:Molydopterin dinucleotide binding domain PF00501:AMP-binding enzyme}
i2_LQ_P3Flower_c89176/f1p0/2361	CCoAPMT	2361	0	0	0	0	{XP_006396625.1; hypothetical protein EUTSA_v10028563mg [Eutrema salsugineum]}	{sp|Q9M0X9|4CLL7_ARATH; 4-coumarate--CoA ligase-like 7 OS=Arabidopsis thaliana GN=4CLL7 PE=1 SV=1}	{eus:EUTSA_v10028563mg; K01904 4CL 4-coumarate--CoA ligase 6.2.1.12 ko00360; Metabolism; Amino acid metabolism; Phenylalanine metabolism | ko00130; Metabolism; Metabolism of cofactors and vitamins; Ubiquinone and other terpenoid-quinone biosynthesis | ko00940; Metabolism; Biosynthesis of other secondary metabolites; Phenylpropanoid biosynthesis}	{At4g05160; KOG1176 Acyl-CoA synthetase I Lipid transport and metabolism ;}	{GO:0003824; NA GO:0008152; NA}	{NA}	{PF00501:AMP-binding enzyme}
i2_LQ_PC3Leaf_c13987/f1p1/2058	CCoAPMT	2058	5.02	2.03	3.73	0.35	{ABR18186.1; unknown [Picea sitchensis]}	{sp|Q9M0X9|4CLL7_ARATH; 4-coumarate--CoA ligase-like 7 OS=Arabidopsis thaliana GN=4CLL7 PE=1 SV=1}	{jcu:105628033; K01904 4CL 4-coumarate--CoA ligase 6.2.1.12 ko00360; Metabolism; Amino acid metabolism; Phenylalanine metabolism | ko00130; Metabolism; Metabolism of cofactors and vitamins; Ubiquinone and other terpenoid-quinone biosynthesis | ko00940; Metabolism; Biosynthesis of other secondary metabolites; Phenylpropanoid biosynthesis}	{At4g05160; KOG1176 Acyl-CoA synthetase I Lipid transport and metabolism ;}	{GO:0008152; NA GO:0003824; NA}	{NA}	{PF00501:AMP-binding enzyme}
i2_LQ_PC3Leaf_c67402/f1p1/2381	CCoAPMT	2381	0.69	0.31	0.12	0	{ABR18186.1; unknown [Picea sitchensis]}	{sp|Q9M0X9|4CLL7_ARATH; 4-coumarate--CoA ligase-like 7 OS=Arabidopsis thaliana GN=4CLL7 PE=1 SV=1}	{pper:PRUPE_ppa003893mg; K01904 4CL 4-coumarate--CoA ligase 6.2.1.12 ko00360; Metabolism; Amino acid metabolism; Phenylalanine metabolism | ko00130; Metabolism; Metabolism of cofactors and vitamins; Ubiquinone and other terpenoid-quinone biosynthesis | ko00940; Metabolism; Biosynthesis of other secondary metabolites; Phenylpropanoid biosynthesis}	{At4g05160; KOG1176 Acyl-CoA synthetase I Lipid transport and metabolism ;}	{GO:0003824; NA GO:0008152; NA}	{NA}	{PF00501:AMP-binding enzyme}
i2_LQ_PC3Leaf_c84935/f1p0/2179	CCoAPMT	2181	0.23	0.19	0	0.2	{AFJ73458.1; 4-coumarate: coenzyme A ligase, partial [Pseudotaxus chienii]}	{sp|P31687|4CL2_SOYBN; 4-coumarate--CoA ligase 2 OS=Glycine max PE=2 SV=2}	{gmx:547492; K01904 4CL 4-coumarate--CoA ligase 6.2.1.12 ko00360; Metabolism; Amino acid metabolism; Phenylalanine metabolism | ko00130; Metabolism; Metabolism of cofactors and vitamins; Ubiquinone and other terpenoid-quinone biosynthesis | ko00940; Metabolism; Biosynthesis of other secondary metabolites; Phenylpropanoid biosynthesis}	{At1g65060; KOG1176 Acyl-CoA synthetase I Lipid transport and metabolism ;}	{GO:0003824; NA GO:0008152; NA}	{JN181550.1; Pseudotaxus chienii clone 2 4-coumarate: coenzyme A ligase (4CL) gene, partial cds}	{PF00501:AMP-binding enzyme}
i2_LQ_PC3Leaf_c87916/f1p1/2199	CCoAPMT	2200	0.01	15.84	12.53	8.38	{ABR18186.1; unknown [Picea sitchensis]}	{sp|Q9M0X9|4CLL7_ARATH; 4-coumarate--CoA ligase-like 7 OS=Arabidopsis thaliana GN=4CLL7 PE=1 SV=1}	{jcu:105628033; K01904 4CL 4-coumarate--CoA ligase 6.2.1.12 ko00360; Metabolism; Amino acid metabolism; Phenylalanine metabolism | ko00130; Metabolism; Metabolism of cofactors and vitamins; Ubiquinone and other terpenoid-quinone biosynthesis | ko00940; Metabolism; Biosynthesis of other secondary metabolites; Phenylpropanoid biosynthesis}	{At4g05160; KOG1176 Acyl-CoA synthetase I Lipid transport and metabolism ;}	{GO:0008152; NA GO:0003824; NA}	{NA}	{PF00501:AMP-binding enzyme}
i2_LQ_PC3Root_c31239/f1p4/2211	CCoAPMT	2214	0	0	0.12	0	{ABR18186.1; unknown [Picea sitchensis]}	{sp|Q9M0X9|4CLL7_ARATH; 4-coumarate--CoA ligase-like 7 OS=Arabidopsis thaliana GN=4CLL7 PE=1 SV=1}	{jcu:105628033; K01904 4CL 4-coumarate--CoA ligase 6.2.1.12 ko00360; Metabolism; Amino acid metabolism; Phenylalanine metabolism | ko00130; Metabolism; Metabolism of cofactors and vitamins; Ubiquinone and other terpenoid-quinone biosynthesis | ko00940; Metabolism; Biosynthesis of other secondary metabolites; Phenylpropanoid biosynthesis}	{At4g05160; KOG1176 Acyl-CoA synthetase I Lipid transport and metabolism ;}	{GO:0003824; NA GO:0008152; NA}	{NA}	{PF00501:AMP-binding enzyme}
i2_LQ_PC3Root_c49878/f1p2/2377	CCoAPMT	2350	0.15	0	0	0	{AFJ73430.1; 4-coumarate: coenzyme A ligase, partial [Metasequoia glyptostroboides]}	{sp|O24540|4CL_VANPL; 4-coumarate--CoA ligase OS=Vanilla planifolia GN=4CL PE=3 SV=1}	{vvi:100254698; K01904 4CL 4-coumarate--CoA ligase 6.2.1.12 ko00360; Metabolism; Amino acid metabolism; Phenylalanine metabolism | ko00130; Metabolism; Metabolism of cofactors and vitamins; Ubiquinone and other terpenoid-quinone biosynthesis | ko00940; Metabolism; Biosynthesis of other secondary metabolites; Phenylpropanoid biosynthesis}	{At3g21240; KOG1176 Acyl-CoA synthetase I Lipid transport and metabolism ;}	{GO:0003824; NA GO:0008152; NA}	{JN181570.1; Metasequoia glyptostroboides clone 1 4-coumarate: coenzyme A ligase (4CL) mRNA, partial cds}	{PF00501:AMP-binding enzyme}
i2_LQ_PC3Root_c52344/f1p6/2137	CCoAPMT	2182	1.27	0.14	0.67	0.85	{AFJ73459.1; 4-coumarate: coenzyme A ligase, partial [Pseudotaxus chienii]}	{sp|P41636|4CL_PINTA; 4-coumarate--CoA ligase OS=Pinus taeda GN=4CL PE=2 SV=1}	{spen:107014702; K01904 4CL 4-coumarate--CoA ligase 6.2.1.12 ko00360; Metabolism; Amino acid metabolism; Phenylalanine metabolism | ko00130; Metabolism; Metabolism of cofactors and vitamins; Ubiquinone and other terpenoid-quinone biosynthesis | ko00940; Metabolism; Biosynthesis of other secondary metabolites; Phenylpropanoid biosynthesis}	{At3g21240; KOG1176 Acyl-CoA synthetase I Lipid transport and metabolism ;}	{NA}	{JN181551.1; Pseudotaxus chienii clone 1 4-coumarate: coenzyme A ligase (4CL) gene, partial cds}	{NA}
i2_LQ_PC3Stem_c20639/f1p0/2913	CCoAPMT	2913	0	0	0	0	{BAK00723.1; predicted protein [Hordeum vulgare subsp. vulgare]}	{sp|Q54P77|4CL1_DICDI; Probable 4-coumarate--CoA ligase 1 OS=Dictyostelium discoideum GN=4cl1 PE=3 SV=1}	{var:108322006; K01904 4CL 4-coumarate--CoA ligase 6.2.1.12 ko00360; Metabolism; Amino acid metabolism; Phenylalanine metabolism | ko00130; Metabolism; Metabolism of cofactors and vitamins; Ubiquinone and other terpenoid-quinone biosynthesis | ko00940; Metabolism; Biosynthesis of other secondary metabolites; Phenylpropanoid biosynthesis}	{At3g21240; KOG1176 Acyl-CoA synthetase I Lipid transport and metabolism ;}	{GO:0008152; NA GO:0003824; NA}	{NA}	{PF00501:AMP-binding enzyme}
i2_LQ_PC3Stem_c36999/f1p6/2601	CCoAPMT	2601	91.27	1.37	50.46	74.72	{AFJ73459.1; 4-coumarate: coenzyme A ligase, partial [Pseudotaxus chienii]}	{sp|P41636|4CL_PINTA; 4-coumarate--CoA ligase OS=Pinus taeda GN=4CL PE=2 SV=1}	{spen:107014702; K01904 4CL 4-coumarate--CoA ligase 6.2.1.12 ko00360; Metabolism; Amino acid metabolism; Phenylalanine metabolism | ko00130; Metabolism; Metabolism of cofactors and vitamins; Ubiquinone and other terpenoid-quinone biosynthesis | ko00940; Metabolism; Biosynthesis of other secondary metabolites; Phenylpropanoid biosynthesis}	{At3g21240; KOG1176 Acyl-CoA synthetase I Lipid transport and metabolism ;}	{GO:0008152; NA GO:0003824; NA}	{JN181551.1; Pseudotaxus chienii clone 1 4-coumarate: coenzyme A ligase (4CL) gene, partial cds}	{PF00501:AMP-binding enzyme}
i2_LQ_PC3Stem_c46104/f1p0/2291	CCoAPMT	2291	0	0	0.06	0.06	{BAK00723.1; predicted protein [Hordeum vulgare subsp. vulgare]}	{sp|Q5BA81|EASD_EMENI; Acyl-CoA ligase easD OS=Emericella nidulans (strain FGSC A4 / ATCC 38163 / CBS 112.46 / NRRL 194 / M139) GN=easD PE=3 SV=1}	{vra:106777374; K01904 4CL 4-coumarate--CoA ligase 6.2.1.12 ko00360; Metabolism; Amino acid metabolism; Phenylalanine metabolism | ko00130; Metabolism; Metabolism of cofactors and vitamins; Ubiquinone and other terpenoid-quinone biosynthesis | ko00940; Metabolism; Biosynthesis of other secondary metabolites; Phenylpropanoid biosynthesis}	{At4g05160; KOG1176 Acyl-CoA synthetase I Lipid transport and metabolism ;}	{GO:0008152; NA GO:0003824; NA}	{NA}	{PF00501:AMP-binding enzyme}
i3_LQ_P3Flower_c5607/f1p0/3149	CCoAPMT	3149	0	0	0.09	0	{ABR18186.1; unknown [Picea sitchensis]}	{sp|Q9M0X9|4CLL7_ARATH; 4-coumarate--CoA ligase-like 7 OS=Arabidopsis thaliana GN=4CLL7 PE=1 SV=1}	{pper:PRUPE_ppa003893mg; K01904 4CL 4-coumarate--CoA ligase 6.2.1.12 ko00360; Metabolism; Amino acid metabolism; Phenylalanine metabolism | ko00130; Metabolism; Metabolism of cofactors and vitamins; Ubiquinone and other terpenoid-quinone biosynthesis | ko00940; Metabolism; Biosynthesis of other secondary metabolites; Phenylpropanoid biosynthesis}	{At4g05160; KOG1176 Acyl-CoA synthetase I Lipid transport and metabolism ;}	{GO:0003824; NA GO:0008152; NA}	{NA}	{PF00501:AMP-binding enzyme}
i3_LQ_PC3Stem_c28155/f1p0/3064	CCoAPMT	3054	0.61	0.03	0.04	0.19	{AFJ73459.1; 4-coumarate: coenzyme A ligase, partial [Pseudotaxus chienii]}	{sp|P41636|4CL_PINTA; 4-coumarate--CoA ligase OS=Pinus taeda GN=4CL PE=2 SV=1}	{spen:107014702; K01904 4CL 4-coumarate--CoA ligase 6.2.1.12 ko00360; Metabolism; Amino acid metabolism; Phenylalanine metabolism | ko00130; Metabolism; Metabolism of cofactors and vitamins; Ubiquinone and other terpenoid-quinone biosynthesis | ko00940; Metabolism; Biosynthesis of other secondary metabolites; Phenylpropanoid biosynthesis}	{At3g21240; KOG1176 Acyl-CoA synthetase I Lipid transport and metabolism ;}	{GO:0003824; NA GO:0008152; NA}	{JN181551.1; Pseudotaxus chienii clone 1 4-coumarate: coenzyme A ligase (4CL) gene, partial cds}	{PF00501:AMP-binding enzyme}
i4_LQ_PC3Leaf_c12549/f1p0/4053	CCoAPMT	4053	0	0.01	0	0	{KDD75281.1; AMP-binding enzyme [Helicosporidium sp. ATCC 50920]}	{sp|O31826|YNGI_BACSU; Putative acyl-CoA synthetase YngI OS=Bacillus subtilis (strain 168) GN=yngI PE=3 SV=1}	{vra:106759615; K01904 4CL 4-coumarate--CoA ligase 6.2.1.12 ko00360; Metabolism; Amino acid metabolism; Phenylalanine metabolism | ko00130; Metabolism; Metabolism of cofactors and vitamins; Ubiquinone and other terpenoid-quinone biosynthesis | ko00940; Metabolism; Biosynthesis of other secondary metabolites; Phenylpropanoid biosynthesis}	{Hs13376741; KOG1177 Long chain fatty acid acyl-CoA ligase I Lipid transport and metabolism ;}	{GO:0008152; NA GO:0003824; NA}	{NA}	{PF00501:AMP-binding enzyme}
i0_LQ_P3Flower_c8879/f1p2/1030	CAD	1037	0	0	0	0	{ABK21056.1; unknown [Picea sitchensis]}	{sp|Q9CAI3|CADH1_ARATH; Probable cinnamyl alcohol dehydrogenase 1 OS=Arabidopsis thaliana GN=CAD1 PE=2 SV=1}	{cam:101499511; K00083 E1.1.1.195 cinnamyl-alcohol dehydrogenase 1.1.1.195 ko00940; Metabolism; Biosynthesis of other secondary metabolites; Phenylpropanoid biosynthesis}	{At1g72680; KOG0023 Alcohol dehydrogenase, class V Q Secondary metabolites biosynthesis, transport and catabolism ;}	{NA}	{NA}	{NA}
i0_LQ_PC3Stem_c1395/f1p2/860	CAD	860	0	0	0	0.43	{JAT71476.1; hypothetical protein g.74788 [Auxenochlorella protothecoides]}	{sp|Q04894|ADH6_YEAST; NADP-dependent alcohol dehydrogenase 6 OS=Saccharomyces cerevisiae (strain ATCC 204508 / S288c) GN=ADH6 PE=1 SV=1}	{apro:F751_1529; K00083 E1.1.1.195 cinnamyl-alcohol dehydrogenase 1.1.1.195 ko00940; Metabolism; Biosynthesis of other secondary metabolites; Phenylpropanoid biosynthesis}	{YMR318c; KOG0023 Alcohol dehydrogenase, class V Q Secondary metabolites biosynthesis, transport and catabolism ;}	{GO:0051287; NAD binding; molecular_function GO:0055114; oxidation-reduction process; biological_process}	{NA}	{PF02826:D-isomer specific 2-hydroxyacid dehydrogenase, NAD binding domain PF00107:Zinc-binding dehydrogenase}
i1_HQ_P3Flower_c58570/f26p0/1377	CAD	1378	140.13	23.48	353.13	83.63	{AFX98063.1; cinnamyl alcohol dehydrogenase [Cunninghamia lanceolata]}	{sp|Q08350|CADH7_PICAB; Probable cinnamyl alcohol dehydrogenase 7/8 OS=Picea abies GN=CAD7 PE=2 SV=1}	{atr:18436972; K00083 E1.1.1.195 cinnamyl-alcohol dehydrogenase 1.1.1.195 ko00940; Metabolism; Biosynthesis of other secondary metabolites; Phenylpropanoid biosynthesis}	{At4g34230; KOG0023 Alcohol dehydrogenase, class V Q Secondary metabolites biosynthesis, transport and catabolism ;}	{GO:0055114; oxidation-reduction process; biological_process GO:0051287; NAD binding; molecular_function GO:0019354; siroheme biosynthetic process; biological_process GO:0006779; porphyrin biosynthetic process; biological_process GO:0043115; precorrin-2 dehydrogenase activity; molecular_function}	{JQ904035.1; Cunninghamia lanceolata cinnamyl alcohol dehydrogenase (CAD2) mRNA, complete cds}	{PF08240:Alcohol dehydrogenase GroES-like domain PF13241:Putative NAD(P)-binding PF00107:Zinc-binding dehydrogenase PF02826:D-isomer specific 2-hydroxyacid dehydrogenase, NAD binding domain}
i1_HQ_P3Flower_c58804/f10p0/1282	CAD	1282	109.07	27.29	432.63	103.64	{AFX98063.1; cinnamyl alcohol dehydrogenase [Cunninghamia lanceolata]}	{sp|Q08350|CADH7_PICAB; Probable cinnamyl alcohol dehydrogenase 7/8 OS=Picea abies GN=CAD7 PE=2 SV=1}	{atr:18436972; K00083 E1.1.1.195 cinnamyl-alcohol dehydrogenase 1.1.1.195 ko00940; Metabolism; Biosynthesis of other secondary metabolites; Phenylpropanoid biosynthesis}	{At4g34230; KOG0023 Alcohol dehydrogenase, class V Q Secondary metabolites biosynthesis, transport and catabolism ;}	{GO:0006779; porphyrin biosynthetic process; biological_process GO:0019354; siroheme biosynthetic process; biological_process GO:0043115; precorrin-2 dehydrogenase activity; molecular_function GO:0055114; oxidation-reduction process; biological_process GO:0051287; NAD binding; molecular_function}	{JQ904035.1; Cunninghamia lanceolata cinnamyl alcohol dehydrogenase (CAD2) mRNA, complete cds}	{PF08240:Alcohol dehydrogenase GroES-like domain PF13241:Putative NAD(P)-binding PF02826:D-isomer specific 2-hydroxyacid dehydrogenase, NAD binding domain PF00107:Zinc-binding dehydrogenase}
i1_HQ_PC3Leaf_c2062/f4p4/1643	CAD	1644	4.11	26.22	115.12	34.33	{AFX98062.1; cinnamyl alcohol dehydrogenase [Cunninghamia lanceolata]}	{sp|O82515|MTDH_MEDSA; Probable mannitol dehydrogenase OS=Medicago sativa GN=CAD1 PE=1 SV=1}	{atr:105421195; K00083 E1.1.1.195 cinnamyl-alcohol dehydrogenase 1.1.1.195 ko00940; Metabolism; Biosynthesis of other secondary metabolites; Phenylpropanoid biosynthesis}	{At4g39330; KOG0023 Alcohol dehydrogenase, class V Q Secondary metabolites biosynthesis, transport and catabolism ;}	{GO:0051287; NAD binding; molecular_function GO:0019354; siroheme biosynthetic process; biological_process GO:0006779; porphyrin biosynthetic process; biological_process GO:0043115; precorrin-2 dehydrogenase activity; molecular_function GO:0004616; phosphogluconate dehydrogenase (decarboxylating) activity; molecular_function GO:0003857; 3-hydroxyacyl-CoA dehydrogenase activity; molecular_function…	{NA}	{PF02737:3-hydroxyacyl-CoA dehydrogenase, NAD binding domain PF03446:NAD binding domain of 6-phosphogluconate dehydrogenase PF13241:Putative NAD(P)-binding PF00107:Zinc-binding dehydrogenase PF08240:Alcohol dehydrogenase GroES-like domain PF02826:D-isomer specific 2-hydroxyacid dehydrogenase, NAD binding domain}
i1_HQ_PC3Root_c11580/f2p0/1846	CAD	1846	14.37	6.07	21.8	8.68	{ACN40687.1; unknown [Picea sitchensis]}	{sp|Q9ZRF1|MTDH_FRAAN; Probable mannitol dehydrogenase OS=Fragaria ananassa GN=CAD PE=2 SV=1}	{atr:18441230; K00083 E1.1.1.195 cinnamyl-alcohol dehydrogenase 1.1.1.195 ko00940; Metabolism; Biosynthesis of other secondary metabolites; Phenylpropanoid biosynthesis}	{At4g39330; KOG0023 Alcohol dehydrogenase, class V Q Secondary metabolites biosynthesis, transport and catabolism ;}	{GO:0003857; 3-hydroxyacyl-CoA dehydrogenase activity; molecular_function GO:0006631; fatty acid metabolic process; biological_process GO:0004616; phosphogluconate dehydrogenase (decarboxylating) activity; molecular_function GO:0051287; NAD binding; molecular_function GO:0016491; oxidoreductase activity; molecular_function GO:0055114; oxidation-reduction process; biological_process}	{HM185295.1; Metasequoia glyptostroboides putative sinapyl alcohol dehydrogenase mRNA, partial cds}	{PF00107:Zinc-binding dehydrogenase PF02826:D-isomer specific 2-hydroxyacid dehydrogenase, NAD binding domain PF08240:Alcohol dehydrogenase GroES-like domain PF02737:3-hydroxyacyl-CoA dehydrogenase, NAD binding domain PF03446:NAD binding domain of 6-phosphogluconate dehydrogenase}
i1_HQ_PC3Root_c13520/f5p0/1331	CAD	1332	2.8	2.59	10.56	0	{ABK21056.1; unknown [Picea sitchensis]}	{sp|Q9CAI3|CADH1_ARATH; Probable cinnamyl alcohol dehydrogenase 1 OS=Arabidopsis thaliana GN=CAD1 PE=2 SV=1}	{atr:18436416; K00083 E1.1.1.195 cinnamyl-alcohol dehydrogenase 1.1.1.195 ko00940; Metabolism; Biosynthesis of other secondary metabolites; Phenylpropanoid biosynthesis}	{At1g72680; KOG0023 Alcohol dehydrogenase, class V Q Secondary metabolites biosynthesis, transport and catabolism ;}	{GO:0051287; NAD binding; molecular_function GO:0055114; oxidation-reduction process; biological_process}	{EF081669.1; Picea sitchensis clone WS0279_E02 unknown mRNA}	{PF08240:Alcohol dehydrogenase GroES-like domain PF02826:D-isomer specific 2-hydroxyacid dehydrogenase, NAD binding domain PF00107:Zinc-binding dehydrogenase}
i1_HQ_PC3Root_c28241/f11p0/1445	CAD	1445	205.05	0.03	0.52	0.11	{AFX98062.1; cinnamyl alcohol dehydrogenase [Cunninghamia lanceolata]}	{sp|O82515|MTDH_MEDSA; Probable mannitol dehydrogenase OS=Medicago sativa GN=CAD1 PE=1 SV=1}	{atr:105421195; K00083 E1.1.1.195 cinnamyl-alcohol dehydrogenase 1.1.1.195 ko00940; Metabolism; Biosynthesis of other secondary metabolites; Phenylpropanoid biosynthesis}	{At4g39330; KOG0023 Alcohol dehydrogenase, class V Q Secondary metabolites biosynthesis, transport and catabolism ;}	{GO:0051287; NAD binding; molecular_function GO:0019354; siroheme biosynthetic process; biological_process GO:0016491; oxidoreductase activity; molecular_function GO:0055114; oxidation-reduction process; biological_process GO:0043115; precorrin-2 dehydrogenase activity; molecular_function GO:0006779; porphyrin biosynthetic process; biological_process GO:0004616; phosphogluconate dehydrogenase (de…	{JQ904034.1; Cunninghamia lanceolata cinnamyl alcohol dehydrogenase (CAD1) mRNA, complete cds}	{PF13241:Putative NAD(P)-binding PF08240:Alcohol dehydrogenase GroES-like domain PF03446:NAD binding domain of 6-phosphogluconate dehydrogenase PF02826:D-isomer specific 2-hydroxyacid dehydrogenase, NAD binding domain PF00148:Nitrogenase component 1 type Oxidoreductase PF00107:Zinc-binding dehydrogenase}
i1_HQ_PC3Root_c30609/f7p1/1378	CAD	1374	17.08	0	3.74	0.32	{ABK26008.1; unknown [Picea sitchensis]}	{sp|O82515|MTDH_MEDSA; Probable mannitol dehydrogenase OS=Medicago sativa GN=CAD1 PE=1 SV=1}	{smo:SELMODRAFT_428454; K00083 E1.1.1.195 cinnamyl-alcohol dehydrogenase 1.1.1.195 ko00940; Metabolism; Biosynthesis of other secondary metabolites; Phenylpropanoid biosynthesis}	{At4g39330; KOG0023 Alcohol dehydrogenase, class V Q Secondary metabolites biosynthesis, transport and catabolism ;}	{GO:0004616; phosphogluconate dehydrogenase (decarboxylating) activity; molecular_function GO:0003857; 3-hydroxyacyl-CoA dehydrogenase activity; molecular_function GO:0006631; fatty acid metabolic process; biological_process GO:0051287; NAD binding; molecular_function GO:0055114; oxidation-reduction process; biological_process GO:0016491; oxidoreductase activity; molecular_function}	{HM185295.1; Metasequoia glyptostroboides putative sinapyl alcohol dehydrogenase mRNA, partial cds}	{PF02737:3-hydroxyacyl-CoA dehydrogenase, NAD binding domain PF03446:NAD binding domain of 6-phosphogluconate dehydrogenase PF02826:D-isomer specific 2-hydroxyacid dehydrogenase, NAD binding domain PF00107:Zinc-binding dehydrogenase}
i1_HQ_PC3Root_c7750/f2p2/1479	CAD	1481	6.48	0	0	0	{AFX98062.1; cinnamyl alcohol dehydrogenase [Cunninghamia lanceolata]}	{sp|O82515|MTDH_MEDSA; Probable mannitol dehydrogenase OS=Medicago sativa GN=CAD1 PE=1 SV=1}	{atr:18441230; K00083 E1.1.1.195 cinnamyl-alcohol dehydrogenase 1.1.1.195 ko00940; Metabolism; Biosynthesis of other secondary metabolites; Phenylpropanoid biosynthesis}	{At4g39330; KOG0023 Alcohol dehydrogenase, class V Q Secondary metabolites biosynthesis, transport and catabolism ;}	{GO:0043115; precorrin-2 dehydrogenase activity; molecular_function GO:0006779; porphyrin biosynthetic process; biological_process GO:0051287; NAD binding; molecular_function GO:0019354; siroheme biosynthetic process; biological_process GO:0016491; oxidoreductase activity; molecular_function GO:0055114; oxidation-reduction process; biological_process}	{JQ904034.1; Cunninghamia lanceolata cinnamyl alcohol dehydrogenase (CAD1) mRNA, complete cds}	{PF13241:Putative NAD(P)-binding PF08240:Alcohol dehydrogenase GroES-like domain PF00107:Zinc-binding dehydrogenase PF00148:Nitrogenase component 1 type Oxidoreductase PF02826:D-isomer specific 2-hydroxyacid dehydrogenase, NAD binding domain}
i1_LQ_P3Flower_c11846/f1p0/1518	CAD	1479	0.12	0	0.48	0.17	{AFX98063.1; cinnamyl alcohol dehydrogenase [Cunninghamia lanceolata]}	{sp|Q08350|CADH7_PICAB; Probable cinnamyl alcohol dehydrogenase 7/8 OS=Picea abies GN=CAD7 PE=2 SV=1}	{atr:18436972; K00083 E1.1.1.195 cinnamyl-alcohol dehydrogenase 1.1.1.195 ko00940; Metabolism; Biosynthesis of other secondary metabolites; Phenylpropanoid biosynthesis}	{At3g19450; KOG0023 Alcohol dehydrogenase, class V Q Secondary metabolites biosynthesis, transport and catabolism ;}	{GO:0055114; oxidation-reduction process; biological_process}	{JQ904035.1; Cunninghamia lanceolata cinnamyl alcohol dehydrogenase (CAD2) mRNA, complete cds}	{PF00107:Zinc-binding dehydrogenase}
i1_LQ_P3Flower_c14061/f1p3/1163	CAD	1163	0	0	0.74	0.15	{AFX98062.1; cinnamyl alcohol dehydrogenase [Cunninghamia lanceolata]}	{sp|O82515|MTDH_MEDSA; Probable mannitol dehydrogenase OS=Medicago sativa GN=CAD1 PE=1 SV=1}	{atr:105421195; K00083 E1.1.1.195 cinnamyl-alcohol dehydrogenase 1.1.1.195 ko00940; Metabolism; Biosynthesis of other secondary metabolites; Phenylpropanoid biosynthesis}	{At4g39330; KOG0023 Alcohol dehydrogenase, class V Q Secondary metabolites biosynthesis, transport and catabolism ;}	{GO:0004616; phosphogluconate dehydrogenase (decarboxylating) activity; molecular_function GO:0016491; oxidoreductase activity; molecular_function GO:0006631; fatty acid metabolic process; biological_process GO:0055114; oxidation-reduction process; biological_process GO:0043115; precorrin-2 dehydrogenase activity; molecular_function GO:0051287; NAD binding; molecular_function GO:0003857; 3-hydrox…	{NA}	{PF02826:D-isomer specific 2-hydroxyacid dehydrogenase, NAD binding domain PF03446:NAD binding domain of 6-phosphogluconate dehydrogenase PF00107:Zinc-binding dehydrogenase PF13241:Putative NAD(P)-binding PF08240:Alcohol dehydrogenase GroES-like domain PF02737:3-hydroxyacyl-CoA dehydrogenase, NAD binding domain}
i1_LQ_P3Flower_c14080/f1p0/1257	CAD	1257	0	0.33	0.51	0	{KXZ54224.1; hypothetical protein GPECTOR_5g316 [Gonium pectorale]}	{sp|P25377|ADH7_YEAST; NADP-dependent alcohol dehydrogenase 7 OS=Saccharomyces cerevisiae (strain ATCC 204508 / S288c) GN=ADH7 PE=1 SV=1}	{fve:101304719; K00083 E1.1.1.195 cinnamyl-alcohol dehydrogenase 1.1.1.195 ko00940; Metabolism; Biosynthesis of other secondary metabolites; Phenylpropanoid biosynthesis}	{YCR105w; KOG0023 Alcohol dehydrogenase, class V Q Secondary metabolites biosynthesis, transport and catabolism ;}	{GO:0055114; oxidation-reduction process; biological_process}	{NA}	{PF00107:Zinc-binding dehydrogenase}
i1_LQ_P3Flower_c26193/f1p6/1542	CAD	1544	0.45	6.52	25.86	4.9	{AFX98062.1; cinnamyl alcohol dehydrogenase [Cunninghamia lanceolata]}	{sp|O82515|MTDH_MEDSA; Probable mannitol dehydrogenase OS=Medicago sativa GN=CAD1 PE=1 SV=1}	{atr:105421195; K00083 E1.1.1.195 cinnamyl-alcohol dehydrogenase 1.1.1.195 ko00940; Metabolism; Biosynthesis of other secondary metabolites; Phenylpropanoid biosynthesis}	{At4g39330; KOG0023 Alcohol dehydrogenase, class V Q Secondary metabolites biosynthesis, transport and catabolism ;}	{GO:0004616; phosphogluconate dehydrogenase (decarboxylating) activity; molecular_function GO:0055114; oxidation-reduction process; biological_process GO:0006631; fatty acid metabolic process; biological_process GO:0016491; oxidoreductase activity; molecular_function GO:0043115; precorrin-2 dehydrogenase activity; molecular_function GO:0051287; NAD binding; molecular_function GO:0019354; siroheme…	{NA}	{PF13241:Putative NAD(P)-binding PF08240:Alcohol dehydrogenase GroES-like domain PF02737:3-hydroxyacyl-CoA dehydrogenase, NAD binding domain PF00107:Zinc-binding dehydrogenase PF02826:D-isomer specific 2-hydroxyacid dehydrogenase, NAD binding domain PF03446:NAD binding domain of 6-phosphogluconate dehydrogenase}
i1_LQ_P3Flower_c30347/f1p0/1303	CAD	1330	0	0	0	0.09	{AFX98063.1; cinnamyl alcohol dehydrogenase [Cunninghamia lanceolata]}	{sp|Q08350|CADH7_PICAB; Probable cinnamyl alcohol dehydrogenase 7/8 OS=Picea abies GN=CAD7 PE=2 SV=1}	{atr:18436972; K00083 E1.1.1.195 cinnamyl-alcohol dehydrogenase 1.1.1.195 ko00940; Metabolism; Biosynthesis of other secondary metabolites; Phenylpropanoid biosynthesis}	{At4g34230; KOG0023 Alcohol dehydrogenase, class V Q Secondary metabolites biosynthesis, transport and catabolism ;}	{GO:0019354; siroheme biosynthetic process; biological_process GO:0006779; porphyrin biosynthetic process; biological_process GO:0043115; precorrin-2 dehydrogenase activity; molecular_function GO:0055114; oxidation-reduction process; biological_process GO:0051287; NAD binding; molecular_function}	{JQ904035.1; Cunninghamia lanceolata cinnamyl alcohol dehydrogenase (CAD2) mRNA, complete cds}	{PF08240:Alcohol dehydrogenase GroES-like domain PF13241:Putative NAD(P)-binding PF00107:Zinc-binding dehydrogenase PF02826:D-isomer specific 2-hydroxyacid dehydrogenase, NAD binding domain}
i1_LQ_P3Flower_c33956/f1p0/1442	CAD	1685	0.14	0.25	0.95	0.3	{AFX98062.1; cinnamyl alcohol dehydrogenase [Cunninghamia lanceolata]}	{sp|O82515|MTDH_MEDSA; Probable mannitol dehydrogenase OS=Medicago sativa GN=CAD1 PE=1 SV=1}	{atr:105421195; K00083 E1.1.1.195 cinnamyl-alcohol dehydrogenase 1.1.1.195 ko00940; Metabolism; Biosynthesis of other secondary metabolites; Phenylpropanoid biosynthesis}	{At4g39330; KOG0023 Alcohol dehydrogenase, class V Q Secondary metabolites biosynthesis, transport and catabolism ;}	{GO:0004616; phosphogluconate dehydrogenase (decarboxylating) activity; molecular_function GO:0043115; precorrin-2 dehydrogenase activity; molecular_function GO:0006631; fatty acid metabolic process; biological_process GO:0055114; oxidation-reduction process; biological_process GO:0016491; oxidoreductase activity; molecular_function GO:0006779; porphyrin biosynthetic process; biological_process G…	{NA}	{PF13241:Putative NAD(P)-binding PF02737:3-hydroxyacyl-CoA dehydrogenase, NAD binding domain PF08240:Alcohol dehydrogenase GroES-like domain PF03446:NAD binding domain of 6-phosphogluconate dehydrogenase PF02826:D-isomer specific 2-hydroxyacid dehydrogenase, NAD binding domain PF00107:Zinc-binding dehydrogenase}
i1_LQ_P3Flower_c36851/f1p8/1667	CAD	1665	0	0.54	1.15	0.25	{AFX98062.1; cinnamyl alcohol dehydrogenase [Cunninghamia lanceolata]}	{sp|Q43137|MTDH1_STYHU; Probable mannitol dehydrogenase 1 OS=Stylosanthes humilis GN=CAD1 PE=2 SV=1}	{atr:105421195; K00083 E1.1.1.195 cinnamyl-alcohol dehydrogenase 1.1.1.195 ko00940; Metabolism; Biosynthesis of other secondary metabolites; Phenylpropanoid biosynthesis}	{At4g39330; KOG0023 Alcohol dehydrogenase, class V Q Secondary metabolites biosynthesis, transport and catabolism ;}	{GO:0003857; 3-hydroxyacyl-CoA dehydrogenase activity; molecular_function GO:0019354; siroheme biosynthetic process; biological_process GO:0006779; porphyrin biosynthetic process; biological_process GO:0051287; NAD binding; molecular_function GO:0043115; precorrin-2 dehydrogenase activity; molecular_function GO:0016491; oxidoreductase activity; molecular_function GO:0055114; oxidation-reduction p…	{NA}	{PF02737:3-hydroxyacyl-CoA dehydrogenase, NAD binding domain PF13241:Putative NAD(P)-binding PF03446:NAD binding domain of 6-phosphogluconate dehydrogenase PF02826:D-isomer specific 2-hydroxyacid dehydrogenase, NAD binding domain PF00107:Zinc-binding dehydrogenase}
i1_LQ_P3Flower_c43199/f1p0/1631	CAD	1636	5.81	0	7.42	6.78	{ACN40687.1; unknown [Picea sitchensis]}	{sp|Q9ZRF1|MTDH_FRAAN; Probable mannitol dehydrogenase OS=Fragaria ananassa GN=CAD PE=2 SV=1}	{atr:18441230; K00083 E1.1.1.195 cinnamyl-alcohol dehydrogenase 1.1.1.195 ko00940; Metabolism; Biosynthesis of other secondary metabolites; Phenylpropanoid biosynthesis}	{At4g39330; KOG0023 Alcohol dehydrogenase, class V Q Secondary metabolites biosynthesis, transport and catabolism ;}	{GO:0004616; phosphogluconate dehydrogenase (decarboxylating) activity; molecular_function GO:0003857; 3-hydroxyacyl-CoA dehydrogenase activity; molecular_function GO:0051287; NAD binding; molecular_function GO:0016491; oxidoreductase activity; molecular_function GO:0055114; oxidation-reduction process; biological_process GO:0006631; fatty acid metabolic process; biological_process}	{HM185295.1; Metasequoia glyptostroboides putative sinapyl alcohol dehydrogenase mRNA, partial cds}	{PF03446:NAD binding domain of 6-phosphogluconate dehydrogenase PF02826:D-isomer specific 2-hydroxyacid dehydrogenase, NAD binding domain PF00107:Zinc-binding dehydrogenase PF08240:Alcohol dehydrogenase GroES-like domain PF02737:3-hydroxyacyl-CoA dehydrogenase, NAD binding domain}
i1_LQ_P3Flower_c45287/f1p0/1151	CAD	1151	0	0	0.13	0	{XP_005848149.1; hypothetical protein CHLNCDRAFT_145496 [Chlorella variabilis]}	{sp|P25377|ADH7_YEAST; NADP-dependent alcohol dehydrogenase 7 OS=Saccharomyces cerevisiae (strain ATCC 204508 / S288c) GN=ADH7 PE=1 SV=1}	{cvr:CHLNCDRAFT_145496; K00083 E1.1.1.195 cinnamyl-alcohol dehydrogenase 1.1.1.195 ko00940; Metabolism; Biosynthesis of other secondary metabolites; Phenylpropanoid biosynthesis}	{YCR105w; KOG0023 Alcohol dehydrogenase, class V Q Secondary metabolites biosynthesis, transport and catabolism ;}	{GO:0008677; 2-dehydropantoate 2-reductase activity; molecular_function GO:0003857; 3-hydroxyacyl-CoA dehydrogenase activity; molecular_function GO:0016491; oxidoreductase activity; molecular_function GO:0051287; NAD binding; molecular_function GO:0006631; fatty acid metabolic process; biological_process GO:0055114; oxidation-reduction process; biological_process}	{NA}	{PF02737:3-hydroxyacyl-CoA dehydrogenase, NAD binding domain PF02558:Ketopantoate reductase PanE/ApbA PF02826:D-isomer specific 2-hydroxyacid dehydrogenase, NAD binding domain PF00107:Zinc-binding dehydrogenase}
i1_LQ_P3Flower_c45728/f1p0/1188	CAD	1200	0	0.39	1.14	0	{AOA52225.1; mutant 10-hydroxygeraniol dehydrogenase [Catharanthus roseus]}	{sp|Q04894|ADH6_YEAST; NADP-dependent alcohol dehydrogenase 6 OS=Saccharomyces cerevisiae (strain ATCC 204508 / S288c) GN=ADH6 PE=1 SV=1}	{cvr:CHLNCDRAFT_145496; K00083 E1.1.1.195 cinnamyl-alcohol dehydrogenase 1.1.1.195 ko00940; Metabolism; Biosynthesis of other secondary metabolites; Phenylpropanoid biosynthesis}	{YMR318c; KOG0023 Alcohol dehydrogenase, class V Q Secondary metabolites biosynthesis, transport and catabolism ;}	{GO:0051287; NAD binding; molecular_function GO:0055114; oxidation-reduction process; biological_process}	{NA}	{PF08240:Alcohol dehydrogenase GroES-like domain PF00107:Zinc-binding dehydrogenase PF02826:D-isomer specific 2-hydroxyacid dehydrogenase, NAD binding domain}
i1_LQ_P3Flower_c46781/f1p0/1225	CAD	1225	0	0	6.3	0	{XP_018448106.1; PREDICTED: cinnamyl alcohol dehydrogenase 8 [Raphanus sativus]}	{sp|P0CH36|ADHC1_MYCS2; NADP-dependent alcohol dehydrogenase C 1 OS=Mycobacterium smegmatis (strain ATCC 700084 / mc(2)155) GN=adhc1 PE=1 SV=1}	{cmo:103484917; K00083 E1.1.1.195 cinnamyl-alcohol dehydrogenase 1.1.1.195 ko00940; Metabolism; Biosynthesis of other secondary metabolites; Phenylpropanoid biosynthesis}	{At4g37990; KOG0023 Alcohol dehydrogenase, class V Q Secondary metabolites biosynthesis, transport and catabolism ;}	{GO:0008677; 2-dehydropantoate 2-reductase activity; molecular_function GO:0004616; phosphogluconate dehydrogenase (decarboxylating) activity; molecular_function GO:0055114; oxidation-reduction process; biological_process GO:0051287; NAD binding; molecular_function GO:0016491; oxidoreductase activity; molecular_function}	{NA}	{PF08240:Alcohol dehydrogenase GroES-like domain PF01408:Oxidoreductase family, NAD-binding Rossmann fold PF02558:Ketopantoate reductase PanE/ApbA PF03446:NAD binding domain of 6-phosphogluconate dehydrogenase PF02826:D-isomer specific 2-hydroxyacid dehydrogenase, NAD binding domain PF00107:Zinc-binding dehydrogenase}
i1_LQ_P3Flower_c47151/f1p12/1203	CAD	1208	3.8	1.84	6.85	0	{ACN40687.1; unknown [Picea sitchensis]}	{sp|Q9ZRF1|MTDH_FRAAN; Probable mannitol dehydrogenase OS=Fragaria ananassa GN=CAD PE=2 SV=1}	{smo:SELMODRAFT_428454; K00083 E1.1.1.195 cinnamyl-alcohol dehydrogenase 1.1.1.195 ko00940; Metabolism; Biosynthesis of other secondary metabolites; Phenylpropanoid biosynthesis}	{At4g37990; KOG0023 Alcohol dehydrogenase, class V Q Secondary metabolites biosynthesis, transport and catabolism ;}	{GO:0051287; NAD binding; molecular_function GO:0055114; oxidation-reduction process; biological_process GO:0004616; phosphogluconate dehydrogenase (decarboxylating) activity; molecular_function}	{HM185295.1; Metasequoia glyptostroboides putative sinapyl alcohol dehydrogenase mRNA, partial cds}	{PF00107:Zinc-binding dehydrogenase PF02826:D-isomer specific 2-hydroxyacid dehydrogenase, NAD binding domain PF03446:NAD binding domain of 6-phosphogluconate dehydrogenase PF08240:Alcohol dehydrogenase GroES-like domain}
i1_LQ_P3Flower_c57313/f1p0/1225	CAD	1226	0	0	4.26	0	{XP_002534286.1; PREDICTED: probable mannitol dehydrogenase [Ricinus communis]}	{sp|Q04894|ADH6_YEAST; NADP-dependent alcohol dehydrogenase 6 OS=Saccharomyces cerevisiae (strain ATCC 204508 / S288c) GN=ADH6 PE=1 SV=1}	{rcu:8261810; K00083 E1.1.1.195 cinnamyl-alcohol dehydrogenase 1.1.1.195 ko00940; Metabolism; Biosynthesis of other secondary metabolites; Phenylpropanoid biosynthesis}	{YMR318c; KOG0023 Alcohol dehydrogenase, class V Q Secondary metabolites biosynthesis, transport and catabolism ;}	{GO:0043115; precorrin-2 dehydrogenase activity; molecular_function GO:0055114; oxidation-reduction process; biological_process GO:0006631; fatty acid metabolic process; biological_process GO:0016491; oxidoreductase activity; molecular_function GO:0019354; siroheme biosynthetic process; biological_process GO:0006779; porphyrin biosynthetic process; biological_process GO:0003857; 3-hydroxyacyl-CoA…	{NA}	{PF02737:3-hydroxyacyl-CoA dehydrogenase, NAD binding domain PF13241:Putative NAD(P)-binding PF08240:Alcohol dehydrogenase GroES-like domain PF00107:Zinc-binding dehydrogenase PF02826:D-isomer specific 2-hydroxyacid dehydrogenase, NAD binding domain}
i1_LQ_P3Flower_c8411/f1p0/1986	CAD	1993	0.28	0.07	0.39	0.12	{AFX98063.1; cinnamyl alcohol dehydrogenase [Cunninghamia lanceolata]}	{sp|Q08350|CADH7_PICAB; Probable cinnamyl alcohol dehydrogenase 7/8 OS=Picea abies GN=CAD7 PE=2 SV=1}	{atr:18436972; K00083 E1.1.1.195 cinnamyl-alcohol dehydrogenase 1.1.1.195 ko00940; Metabolism; Biosynthesis of other secondary metabolites; Phenylpropanoid biosynthesis}	{At3g19450; KOG0023 Alcohol dehydrogenase, class V Q Secondary metabolites biosynthesis, transport and catabolism ;}	{GO:0055114; oxidation-reduction process; biological_process GO:0051287; NAD binding; molecular_function GO:0019354; siroheme biosynthetic process; biological_process GO:0006779; porphyrin biosynthetic process; biological_process GO:0043115; precorrin-2 dehydrogenase activity; molecular_function}	{JQ904035.1; Cunninghamia lanceolata cinnamyl alcohol dehydrogenase (CAD2) mRNA, complete cds}	{PF00107:Zinc-binding dehydrogenase PF02826:D-isomer specific 2-hydroxyacid dehydrogenase, NAD binding domain PF08240:Alcohol dehydrogenase GroES-like domain PF13241:Putative NAD(P)-binding}
i1_LQ_PC3Leaf_c19279/f1p4/1844	CAD	1852	5.16	7.27	3.46	6.14	{XP_011100934.1; PREDICTED: probable mannitol dehydrogenase [Sesamum indicum]}	{sp|Q43137|MTDH1_STYHU; Probable mannitol dehydrogenase 1 OS=Stylosanthes humilis GN=CAD1 PE=2 SV=1}	{atr:105421195; K00083 E1.1.1.195 cinnamyl-alcohol dehydrogenase 1.1.1.195 ko00940; Metabolism; Biosynthesis of other secondary metabolites; Phenylpropanoid biosynthesis}	{At4g39330; KOG0023 Alcohol dehydrogenase, class V Q Secondary metabolites biosynthesis, transport and catabolism ;}	{GO:0003676; nucleic acid binding; molecular_function GO:0004616; phosphogluconate dehydrogenase (decarboxylating) activity; molecular_function GO:0003857; 3-hydroxyacyl-CoA dehydrogenase activity; molecular_function GO:0016491; oxidoreductase activity; molecular_function GO:0055114; oxidation-reduction process; biological_process GO:0006631; fatty acid metabolic process; biological_process GO:00…	{XM_002963602.1; Selaginella moellendorffii hypothetical protein, mRNA}	{PF00076:RNA recognition motif. (a.k.a. RRM, RBD, or RNP domain) PF02826:D-isomer specific 2-hydroxyacid dehydrogenase, NAD binding domain PF02737:3-hydroxyacyl-CoA dehydrogenase, NAD binding domain PF03446:NAD binding domain of 6-phosphogluconate dehydrogenase PF00107:Zinc-binding dehydrogenase PF13241:Putative NAD(P)-binding}
i1_LQ_PC3Leaf_c39057/f1p0/1538	CAD	1539	12.34	11.03	23.69	6.78	{ABK21056.1; unknown [Picea sitchensis]}	{sp|Q9CAI3|CADH1_ARATH; Probable cinnamyl alcohol dehydrogenase 1 OS=Arabidopsis thaliana GN=CAD1 PE=2 SV=1}	{atr:18436416; K00083 E1.1.1.195 cinnamyl-alcohol dehydrogenase 1.1.1.195 ko00940; Metabolism; Biosynthesis of other secondary metabolites; Phenylpropanoid biosynthesis}	{At1g72680; KOG0023 Alcohol dehydrogenase, class V Q Secondary metabolites biosynthesis, transport and catabolism ;}	{GO:0055114; oxidation-reduction process; biological_process GO:0051287; NAD binding; molecular_function}	{EF081669.1; Picea sitchensis clone WS0279_E02 unknown mRNA}	{PF02826:D-isomer specific 2-hydroxyacid dehydrogenase, NAD binding domain PF08240:Alcohol dehydrogenase GroES-like domain PF00107:Zinc-binding dehydrogenase}
i1_LQ_PC3Leaf_c4827/f1p13/1773	CAD	1802	24.79	12.45	27.75	4.6	{ABK21056.1; unknown [Picea sitchensis]}	{sp|Q9CAI3|CADH1_ARATH; Probable cinnamyl alcohol dehydrogenase 1 OS=Arabidopsis thaliana GN=CAD1 PE=2 SV=1}	{atr:18436416; K00083 E1.1.1.195 cinnamyl-alcohol dehydrogenase 1.1.1.195 ko00940; Metabolism; Biosynthesis of other secondary metabolites; Phenylpropanoid biosynthesis}	{At1g72680; KOG0023 Alcohol dehydrogenase, class V Q Secondary metabolites biosynthesis, transport and catabolism ;}	{GO:0051287; NAD binding; molecular_function GO:0055114; oxidation-reduction process; biological_process}	{EF081669.1; Picea sitchensis clone WS0279_E02 unknown mRNA}	{PF00107:Zinc-binding dehydrogenase PF02826:D-isomer specific 2-hydroxyacid dehydrogenase, NAD binding domain PF08240:Alcohol dehydrogenase GroES-like domain}
i1_LQ_PC3Leaf_c5423/f1p0/1438	CAD	1449	29.02	16.08	22.66	25.02	{ACN40687.1; unknown [Picea sitchensis]}	{sp|Q9ZRF1|MTDH_FRAAN; Probable mannitol dehydrogenase OS=Fragaria ananassa GN=CAD PE=2 SV=1}	{atr:18441230; K00083 E1.1.1.195 cinnamyl-alcohol dehydrogenase 1.1.1.195 ko00940; Metabolism; Biosynthesis of other secondary metabolites; Phenylpropanoid biosynthesis}	{At4g39330; KOG0023 Alcohol dehydrogenase, class V Q Secondary metabolites biosynthesis, transport and catabolism ;}	{GO:0016491; oxidoreductase activity; molecular_function GO:0055114; oxidation-reduction process; biological_process GO:0006631; fatty acid metabolic process; biological_process GO:0004616; phosphogluconate dehydrogenase (decarboxylating) activity; molecular_function GO:0003857; 3-hydroxyacyl-CoA dehydrogenase activity; molecular_function GO:0051287; NAD binding; molecular_function}	{HM185295.1; Metasequoia glyptostroboides putative sinapyl alcohol dehydrogenase mRNA, partial cds}	{PF00107:Zinc-binding dehydrogenase PF02737:3-hydroxyacyl-CoA dehydrogenase, NAD binding domain PF03446:NAD binding domain of 6-phosphogluconate dehydrogenase PF02826:D-isomer specific 2-hydroxyacid dehydrogenase, NAD binding domain PF08240:Alcohol dehydrogenase GroES-like domain}
i1_LQ_PC3Root_c17192/f1p4/1811	CAD	1812	0.27	1.3	1.42	2.35	{AFX98062.1; cinnamyl alcohol dehydrogenase [Cunninghamia lanceolata]}	{sp|O82515|MTDH_MEDSA; Probable mannitol dehydrogenase OS=Medicago sativa GN=CAD1 PE=1 SV=1}	{atr:105421195; K00083 E1.1.1.195 cinnamyl-alcohol dehydrogenase 1.1.1.195 ko00940; Metabolism; Biosynthesis of other secondary metabolites; Phenylpropanoid biosynthesis}	{At4g39330; KOG0023 Alcohol dehydrogenase, class V Q Secondary metabolites biosynthesis, transport and catabolism ;}	{GO:0051287; NAD binding; molecular_function GO:0019354; siroheme biosynthetic process; biological_process GO:0055114; oxidation-reduction process; biological_process GO:0016491; oxidoreductase activity; molecular_function GO:0043115; precorrin-2 dehydrogenase activity; molecular_function GO:0006779; porphyrin biosynthetic process; biological_process GO:0003857; 3-hydroxyacyl-CoA dehydrogenase ac…	{NA}	{PF00107:Zinc-binding dehydrogenase PF02826:D-isomer specific 2-hydroxyacid dehydrogenase, NAD binding domain PF08240:Alcohol dehydrogenase GroES-like domain PF02737:3-hydroxyacyl-CoA dehydrogenase, NAD binding domain PF13241:Putative NAD(P)-binding}
i1_LQ_PC3Root_c18590/f1p4/1710	CAD	1715	9.34	0	0.18	0.36	{ADP68558.1; putative sinapyl alcohol dehydrogenase, partial [Metasequoia glyptostroboides]}	{sp|Q6V4H0|10HGO_CATRO; 8-hydroxygeraniol dehydrogenase OS=Catharanthus roseus GN=10HGO PE=1 SV=1}	{smo:SELMODRAFT_428454; K00083 E1.1.1.195 cinnamyl-alcohol dehydrogenase 1.1.1.195 ko00940; Metabolism; Biosynthesis of other secondary metabolites; Phenylpropanoid biosynthesis}	{At4g37990; KOG0023 Alcohol dehydrogenase, class V Q Secondary metabolites biosynthesis, transport and catabolism ;}	{GO:0051287; NAD binding; molecular_function GO:0016491; oxidoreductase activity; molecular_function GO:0055114; oxidation-reduction process; biological_process GO:0004616; phosphogluconate dehydrogenase (decarboxylating) activity; molecular_function GO:0003857; 3-hydroxyacyl-CoA dehydrogenase activity; molecular_function GO:0006631; fatty acid metabolic process; biological_process}	{HM185295.1; Metasequoia glyptostroboides putative sinapyl alcohol dehydrogenase mRNA, partial cds}	{PF08240:Alcohol dehydrogenase GroES-like domain PF02737:3-hydroxyacyl-CoA dehydrogenase, NAD binding domain PF03446:NAD binding domain of 6-phosphogluconate dehydrogenase PF00107:Zinc-binding dehydrogenase PF02826:D-isomer specific 2-hydroxyacid dehydrogenase, NAD binding domain}
i1_LQ_PC3Root_c19629/f1p89/1365	CAD	1372	4.42	0	0	0	{AFX98062.1; cinnamyl alcohol dehydrogenase [Cunninghamia lanceolata]}	{sp|O82515|MTDH_MEDSA; Probable mannitol dehydrogenase OS=Medicago sativa GN=CAD1 PE=1 SV=1}	{atr:105421195; K00083 E1.1.1.195 cinnamyl-alcohol dehydrogenase 1.1.1.195 ko00940; Metabolism; Biosynthesis of other secondary metabolites; Phenylpropanoid biosynthesis}	{At4g39330; KOG0023 Alcohol dehydrogenase, class V Q Secondary metabolites biosynthesis, transport and catabolism ;}	{GO:0004616; phosphogluconate dehydrogenase (decarboxylating) activity; molecular_function GO:0051287; NAD binding; molecular_function GO:0055114; oxidation-reduction process; biological_process GO:0019354; siroheme biosynthetic process; biological_process GO:0016491; oxidoreductase activity; molecular_function GO:0043115; precorrin-2 dehydrogenase activity; molecular_function GO:0006779; porphyr…	{JQ904034.1; Cunninghamia lanceolata cinnamyl alcohol dehydrogenase (CAD1) mRNA, complete cds}	{PF00107:Zinc-binding dehydrogenase PF00148:Nitrogenase component 1 type Oxidoreductase PF02826:D-isomer specific 2-hydroxyacid dehydrogenase, NAD binding domain PF03446:NAD binding domain of 6-phosphogluconate dehydrogenase PF08240:Alcohol dehydrogenase GroES-like domain PF13241:Putative NAD(P)-binding}
i1_LQ_PC3Root_c21748/f1p12/1486	CAD	1478	2.32	1.25	1.39	0.75	{ABK21056.1; unknown [Picea sitchensis]}	{sp|Q9CAI3|CADH1_ARATH; Probable cinnamyl alcohol dehydrogenase 1 OS=Arabidopsis thaliana GN=CAD1 PE=2 SV=1}	{aip:107631050; K00083 E1.1.1.195 cinnamyl-alcohol dehydrogenase 1.1.1.195 ko00940; Metabolism; Biosynthesis of other secondary metabolites; Phenylpropanoid biosynthesis}	{At1g72680; KOG0023 Alcohol dehydrogenase, class V Q Secondary metabolites biosynthesis, transport and catabolism ;}	{GO:0051287; NAD binding; molecular_function GO:0055114; oxidation-reduction process; biological_process}	{EF081669.1; Picea sitchensis clone WS0279_E02 unknown mRNA}	{PF02826:D-isomer specific 2-hydroxyacid dehydrogenase, NAD binding domain PF00107:Zinc-binding dehydrogenase}
i1_LQ_PC3Root_c23049/f1p0/1350	CAD	1353	0.57	0.04	1.7	0.11	{AFX98063.1; cinnamyl alcohol dehydrogenase [Cunninghamia lanceolata]}	{sp|Q08350|CADH7_PICAB; Probable cinnamyl alcohol dehydrogenase 7/8 OS=Picea abies GN=CAD7 PE=2 SV=1}	{atr:18436972; K00083 E1.1.1.195 cinnamyl-alcohol dehydrogenase 1.1.1.195 ko00940; Metabolism; Biosynthesis of other secondary metabolites; Phenylpropanoid biosynthesis}	{At3g19450; KOG0023 Alcohol dehydrogenase, class V Q Secondary metabolites biosynthesis, transport and catabolism ;}	{GO:0051287; NAD binding; molecular_function GO:0019354; siroheme biosynthetic process; biological_process GO:0055114; oxidation-reduction process; biological_process GO:0043115; precorrin-2 dehydrogenase activity; molecular_function GO:0006779; porphyrin biosynthetic process; biological_process}	{JQ904035.1; Cunninghamia lanceolata cinnamyl alcohol dehydrogenase (CAD2) mRNA, complete cds}	{PF13241:Putative NAD(P)-binding PF08240:Alcohol dehydrogenase GroES-like domain PF02826:D-isomer specific 2-hydroxyacid dehydrogenase, NAD binding domain PF00107:Zinc-binding dehydrogenase}
i1_LQ_PC3Root_c24801/f1p1/1725	CAD	1605	0.32	0	0	0	{AFX98062.1; cinnamyl alcohol dehydrogenase [Cunninghamia lanceolata]}	{sp|O65621|CADH6_ARATH; Probable cinnamyl alcohol dehydrogenase 6 OS=Arabidopsis thaliana GN=CAD6 PE=2 SV=1}	{atr:105421195; K00083 E1.1.1.195 cinnamyl-alcohol dehydrogenase 1.1.1.195 ko00940; Metabolism; Biosynthesis of other secondary metabolites; Phenylpropanoid biosynthesis}	{At4g37970; KOG0023 Alcohol dehydrogenase, class V Q Secondary metabolites biosynthesis, transport and catabolism ;}	{NA}	{JQ904034.1; Cunninghamia lanceolata cinnamyl alcohol dehydrogenase (CAD1) mRNA, complete cds}	{NA}
i1_LQ_PC3Root_c27397/f1p0/1292	CAD	1294	11.58	0	0.8	0.32	{ADP68558.1; putative sinapyl alcohol dehydrogenase, partial [Metasequoia glyptostroboides]}	{sp|O82035|CADH2_PICAB; Probable cinnamyl alcohol dehydrogenase 2 OS=Picea abies GN=CAD2 PE=3 SV=1}	{pper:PRUPE_ppa007622mg; K00083 E1.1.1.195 cinnamyl-alcohol dehydrogenase 1.1.1.195 ko00940; Metabolism; Biosynthesis of other secondary metabolites; Phenylpropanoid biosynthesis}	{At4g37990; KOG0023 Alcohol dehydrogenase, class V Q Secondary metabolites biosynthesis, transport and catabolism ;}	{GO:0055114; oxidation-reduction process; biological_process}	{HM185295.1; Metasequoia glyptostroboides putative sinapyl alcohol dehydrogenase mRNA, partial cds}	{PF00107:Zinc-binding dehydrogenase}
i1_LQ_PC3Root_c27533/f1p11/1269	CAD	1361	0.08	0	0	0	{ABK26008.1; unknown [Picea sitchensis]}	{sp|Q9ZRF1|MTDH_FRAAN; Probable mannitol dehydrogenase OS=Fragaria ananassa GN=CAD PE=2 SV=1}	{smo:SELMODRAFT_428454; K00083 E1.1.1.195 cinnamyl-alcohol dehydrogenase 1.1.1.195 ko00940; Metabolism; Biosynthesis of other secondary metabolites; Phenylpropanoid biosynthesis}	{At4g37990; KOG0023 Alcohol dehydrogenase, class V Q Secondary metabolites biosynthesis, transport and catabolism ;}	{GO:0043115; precorrin-2 dehydrogenase activity; molecular_function GO:0006813; potassium ion transport; biological_process GO:0006779; porphyrin biosynthetic process; biological_process GO:0003857; 3-hydroxyacyl-CoA dehydrogenase activity; molecular_function GO:0006631; fatty acid metabolic process; biological_process GO:0004616; phosphogluconate dehydrogenase (decarboxylating) activity; molecul…	{HM185295.1; Metasequoia glyptostroboides putative sinapyl alcohol dehydrogenase mRNA, partial cds}	{PF08240:Alcohol dehydrogenase GroES-like domain PF00070:Pyridine nucleotide-disulphide oxidoreductase PF13241:Putative NAD(P)-binding PF02254:TrkA-N domain PF02826:D-isomer specific 2-hydroxyacid dehydrogenase, NAD binding domain PF03435:Saccharopine dehydrogenase NADP binding domain PF03446:NAD binding domain of 6-phosphogluconate dehydrogenase PF02737:3-hydroxyacyl-CoA dehydrogenase, NAD bindi…
i1_LQ_PC3Root_c30655/f3p0/1317	CAD	1319	470.04	0.76	55.77	7.17	{ACN40687.1; unknown [Picea sitchensis]}	{sp|Q9ZRF1|MTDH_FRAAN; Probable mannitol dehydrogenase OS=Fragaria ananassa GN=CAD PE=2 SV=1}	{smo:SELMODRAFT_428454; K00083 E1.1.1.195 cinnamyl-alcohol dehydrogenase 1.1.1.195 ko00940; Metabolism; Biosynthesis of other secondary metabolites; Phenylpropanoid biosynthesis}	{At4g37990; KOG0023 Alcohol dehydrogenase, class V Q Secondary metabolites biosynthesis, transport and catabolism ;}	{GO:0055114; oxidation-reduction process; biological_process GO:0051287; NAD binding; molecular_function GO:0004616; phosphogluconate dehydrogenase (decarboxylating) activity; molecular_function}	{HM185295.1; Metasequoia glyptostroboides putative sinapyl alcohol dehydrogenase mRNA, partial cds}	{PF00107:Zinc-binding dehydrogenase PF02826:D-isomer specific 2-hydroxyacid dehydrogenase, NAD binding domain PF08240:Alcohol dehydrogenase GroES-like domain PF03446:NAD binding domain of 6-phosphogluconate dehydrogenase}
i1_LQ_PC3Root_c7526/f1p14/1606	CAD	1608	0	0	0	0	{ABK21056.1; unknown [Picea sitchensis]}	{sp|Q9CAI3|CADH1_ARATH; Probable cinnamyl alcohol dehydrogenase 1 OS=Arabidopsis thaliana GN=CAD1 PE=2 SV=1}	{atr:18436416; K00083 E1.1.1.195 cinnamyl-alcohol dehydrogenase 1.1.1.195 ko00940; Metabolism; Biosynthesis of other secondary metabolites; Phenylpropanoid biosynthesis}	{At1g72680; KOG0023 Alcohol dehydrogenase, class V Q Secondary metabolites biosynthesis, transport and catabolism ;}	{GO:0006468; protein phosphorylation; biological_process GO:0005524; ATP binding; molecular_function GO:0051287; NAD binding; molecular_function GO:0004672; protein kinase activity; molecular_function GO:0055114; oxidation-reduction process; biological_process}	{EF081669.1; Picea sitchensis clone WS0279_E02 unknown mRNA}	{PF00069:Protein kinase domain PF08240:Alcohol dehydrogenase GroES-like domain PF02826:D-isomer specific 2-hydroxyacid dehydrogenase, NAD binding domain PF00107:Zinc-binding dehydrogenase}
i1_LQ_PC3Root_c9358/f1p0/1788	CAD	1842	0.69	0.44	1.32	0.15	{ACN40687.1; unknown [Picea sitchensis]}	{sp|Q9ZRF1|MTDH_FRAAN; Probable mannitol dehydrogenase OS=Fragaria ananassa GN=CAD PE=2 SV=1}	{pper:PRUPE_ppa007622mg; K00083 E1.1.1.195 cinnamyl-alcohol dehydrogenase 1.1.1.195 ko00940; Metabolism; Biosynthesis of other secondary metabolites; Phenylpropanoid biosynthesis}	{At4g39330; KOG0023 Alcohol dehydrogenase, class V Q Secondary metabolites biosynthesis, transport and catabolism ;}	{GO:0004616; phosphogluconate dehydrogenase (decarboxylating) activity; molecular_function GO:0051287; NAD binding; molecular_function GO:0055114; oxidation-reduction process; biological_process}	{HM185295.1; Metasequoia glyptostroboides putative sinapyl alcohol dehydrogenase mRNA, partial cds}	{PF03446:NAD binding domain of 6-phosphogluconate dehydrogenase PF08240:Alcohol dehydrogenase GroES-like domain PF00107:Zinc-binding dehydrogenase PF02826:D-isomer specific 2-hydroxyacid dehydrogenase, NAD binding domain}
i1_LQ_PC3Stem_c12739/f1p0/1437	CAD	1437	31.41	25.65	43.7	6.08	{ABK21056.1; unknown [Picea sitchensis]}	{sp|Q9CAI3|CADH1_ARATH; Probable cinnamyl alcohol dehydrogenase 1 OS=Arabidopsis thaliana GN=CAD1 PE=2 SV=1}	{atr:18436416; K00083 E1.1.1.195 cinnamyl-alcohol dehydrogenase 1.1.1.195 ko00940; Metabolism; Biosynthesis of other secondary metabolites; Phenylpropanoid biosynthesis}	{At1g72680; KOG0023 Alcohol dehydrogenase, class V Q Secondary metabolites biosynthesis, transport and catabolism ;}	{GO:0055114; oxidation-reduction process; biological_process GO:0051287; NAD binding; molecular_function}	{EF081669.1; Picea sitchensis clone WS0279_E02 unknown mRNA}	{PF00107:Zinc-binding dehydrogenase PF02826:D-isomer specific 2-hydroxyacid dehydrogenase, NAD binding domain PF08240:Alcohol dehydrogenase GroES-like domain}
i1_LQ_PC3Stem_c18065/f1p0/1721	CAD	1724	6.33	1.73	7.3	2.32	{ACN40687.1; unknown [Picea sitchensis]}	{sp|Q9ZRF1|MTDH_FRAAN; Probable mannitol dehydrogenase OS=Fragaria ananassa GN=CAD PE=2 SV=1}	{atr:18441230; K00083 E1.1.1.195 cinnamyl-alcohol dehydrogenase 1.1.1.195 ko00940; Metabolism; Biosynthesis of other secondary metabolites; Phenylpropanoid biosynthesis}	{At4g39330; KOG0023 Alcohol dehydrogenase, class V Q Secondary metabolites biosynthesis, transport and catabolism ;}	{GO:0004616; phosphogluconate dehydrogenase (decarboxylating) activity; molecular_function GO:0055114; oxidation-reduction process; biological_process GO:0006631; fatty acid metabolic process; biological_process GO:0016491; oxidoreductase activity; molecular_function GO:0051287; NAD binding; molecular_function GO:0003857; 3-hydroxyacyl-CoA dehydrogenase activity; molecular_function}	{HM185295.1; Metasequoia glyptostroboides putative sinapyl alcohol dehydrogenase mRNA, partial cds}	{PF03446:NAD binding domain of 6-phosphogluconate dehydrogenase PF02737:3-hydroxyacyl-CoA dehydrogenase, NAD binding domain PF02826:D-isomer specific 2-hydroxyacid dehydrogenase, NAD binding domain PF08240:Alcohol dehydrogenase GroES-like domain PF00107:Zinc-binding dehydrogenase}
i1_LQ_PC3Stem_c19734/f1p4/1613	CAD	1613	10.91	24.18	38.51	17.71	{ACN40687.1; unknown [Picea sitchensis]}	{sp|Q9ZRF1|MTDH_FRAAN; Probable mannitol dehydrogenase OS=Fragaria ananassa GN=CAD PE=2 SV=1}	{smo:SELMODRAFT_428454; K00083 E1.1.1.195 cinnamyl-alcohol dehydrogenase 1.1.1.195 ko00940; Metabolism; Biosynthesis of other secondary metabolites; Phenylpropanoid biosynthesis}	{At4g37990; KOG0023 Alcohol dehydrogenase, class V Q Secondary metabolites biosynthesis, transport and catabolism ;}	{GO:0051287; NAD binding; molecular_function GO:0003857; 3-hydroxyacyl-CoA dehydrogenase activity; molecular_function GO:0006631; fatty acid metabolic process; biological_process GO:0016491; oxidoreductase activity; molecular_function GO:0004616; phosphogluconate dehydrogenase (decarboxylating) activity; molecular_function GO:0055114; oxidation-reduction process; biological_process}	{HM185295.1; Metasequoia glyptostroboides putative sinapyl alcohol dehydrogenase mRNA, partial cds}	{PF00107:Zinc-binding dehydrogenase PF03446:NAD binding domain of 6-phosphogluconate dehydrogenase PF02737:3-hydroxyacyl-CoA dehydrogenase, NAD binding domain PF02826:D-isomer specific 2-hydroxyacid dehydrogenase, NAD binding domain PF08240:Alcohol dehydrogenase GroES-like domain}
i1_LQ_PC3Stem_c6873/f1p0/1313	CAD	1313	0	0	0	0	{XP_010052660.1; PREDICTED: probable mannitol dehydrogenase [Eucalyptus grandis]}	{sp|Q04894|ADH6_YEAST; NADP-dependent alcohol dehydrogenase 6 OS=Saccharomyces cerevisiae (strain ATCC 204508 / S288c) GN=ADH6 PE=1 SV=1}	{var:108320082; K00083 E1.1.1.195 cinnamyl-alcohol dehydrogenase 1.1.1.195 ko00940; Metabolism; Biosynthesis of other secondary metabolites; Phenylpropanoid biosynthesis}	{YMR318c; KOG0023 Alcohol dehydrogenase, class V Q Secondary metabolites biosynthesis, transport and catabolism ;}	{GO:0055114; oxidation-reduction process; biological_process}	{NA}	{PF08240:Alcohol dehydrogenase GroES-like domain}
i2_HQ_PC3Leaf_c6155/f2p0/2422	CAD	2422	0.3	0.36	0	1	{ADP68558.1; putative sinapyl alcohol dehydrogenase, partial [Metasequoia glyptostroboides]}	{sp|O82515|MTDH_MEDSA; Probable mannitol dehydrogenase OS=Medicago sativa GN=CAD1 PE=1 SV=1}	{smo:SELMODRAFT_428454; K00083 E1.1.1.195 cinnamyl-alcohol dehydrogenase 1.1.1.195 ko00940; Metabolism; Biosynthesis of other secondary metabolites; Phenylpropanoid biosynthesis}	{At4g39330; KOG0023 Alcohol dehydrogenase, class V Q Secondary metabolites biosynthesis, transport and catabolism ;}	{GO:0051287; NAD binding; molecular_function GO:0055114; oxidation-reduction process; biological_process}	{NA}	{PF02826:D-isomer specific 2-hydroxyacid dehydrogenase, NAD binding domain PF00107:Zinc-binding dehydrogenase}
i2_LQ_P3Flower_c68372/f1p4/2146	CAD	2136	0	0	0	0	{AFX98063.1; cinnamyl alcohol dehydrogenase [Cunninghamia lanceolata]}	{sp|Q08350|CADH7_PICAB; Probable cinnamyl alcohol dehydrogenase 7/8 OS=Picea abies GN=CAD7 PE=2 SV=1}	{sot:102602480; K00083 E1.1.1.195 cinnamyl-alcohol dehydrogenase 1.1.1.195 ko00940; Metabolism; Biosynthesis of other secondary metabolites; Phenylpropanoid biosynthesis}	{At3g19450; KOG0023 Alcohol dehydrogenase, class V Q Secondary metabolites biosynthesis, transport and catabolism ;}	{NA}	{JQ904035.1; Cunninghamia lanceolata cinnamyl alcohol dehydrogenase (CAD2) mRNA, complete cds}	{NA}
i2_LQ_P3Flower_c69893/f1p0/2588	CAD	2590	0	0	0	0	{ADP68558.1; putative sinapyl alcohol dehydrogenase, partial [Metasequoia glyptostroboides]}	{sp|O82515|MTDH_MEDSA; Probable mannitol dehydrogenase OS=Medicago sativa GN=CAD1 PE=1 SV=1}	{smo:SELMODRAFT_428454; K00083 E1.1.1.195 cinnamyl-alcohol dehydrogenase 1.1.1.195 ko00940; Metabolism; Biosynthesis of other secondary metabolites; Phenylpropanoid biosynthesis}	{At4g39330; KOG0023 Alcohol dehydrogenase, class V Q Secondary metabolites biosynthesis, transport and catabolism ;}	{GO:0055114; oxidation-reduction process; biological_process GO:0051287; NAD binding; molecular_function}	{NA}	{PF02826:D-isomer specific 2-hydroxyacid dehydrogenase, NAD binding domain PF00107:Zinc-binding dehydrogenase}
i2_LQ_P3Flower_c86214/f1p23/2153	CAD	2158	0.67	0.05	1.19	0.24	{AFX98063.1; cinnamyl alcohol dehydrogenase [Cunninghamia lanceolata]}	{sp|Q08350|CADH7_PICAB; Probable cinnamyl alcohol dehydrogenase 7/8 OS=Picea abies GN=CAD7 PE=2 SV=1}	{atr:18436972; K00083 E1.1.1.195 cinnamyl-alcohol dehydrogenase 1.1.1.195 ko00940; Metabolism; Biosynthesis of other secondary metabolites; Phenylpropanoid biosynthesis}	{At3g19450; KOG0023 Alcohol dehydrogenase, class V Q Secondary metabolites biosynthesis, transport and catabolism ;}	{GO:0055114; oxidation-reduction process; biological_process}	{JQ904035.1; Cunninghamia lanceolata cinnamyl alcohol dehydrogenase (CAD2) mRNA, complete cds}	{PF08240:Alcohol dehydrogenase GroES-like domain}
i2_LQ_PC3Root_c10225/f1p1/2189	CAD	2191	0	0	0	0.24	{ADP68558.1; putative sinapyl alcohol dehydrogenase, partial [Metasequoia glyptostroboides]}	{sp|O82515|MTDH_MEDSA; Probable mannitol dehydrogenase OS=Medicago sativa GN=CAD1 PE=1 SV=1}	{smo:SELMODRAFT_428454; K00083 E1.1.1.195 cinnamyl-alcohol dehydrogenase 1.1.1.195 ko00940; Metabolism; Biosynthesis of other secondary metabolites; Phenylpropanoid biosynthesis}	{At4g39330; KOG0023 Alcohol dehydrogenase, class V Q Secondary metabolites biosynthesis, transport and catabolism ;}	{GO:0051287; NAD binding; molecular_function GO:0055114; oxidation-reduction process; biological_process}	{NA}	{PF00107:Zinc-binding dehydrogenase PF02826:D-isomer specific 2-hydroxyacid dehydrogenase, NAD binding domain}
i2_LQ_PC3Root_c11512/f1p0/2550	CAD	2551	1.39	0.22	2.69	1.01	{AFX98063.1; cinnamyl alcohol dehydrogenase [Cunninghamia lanceolata]}	{sp|Q08350|CADH7_PICAB; Probable cinnamyl alcohol dehydrogenase 7/8 OS=Picea abies GN=CAD7 PE=2 SV=1}	{smo:SELMODRAFT_187673; K00083 E1.1.1.195 cinnamyl-alcohol dehydrogenase 1.1.1.195 ko00940; Metabolism; Biosynthesis of other secondary metabolites; Phenylpropanoid biosynthesis}	{At3g19450; KOG0023 Alcohol dehydrogenase, class V Q Secondary metabolites biosynthesis, transport and catabolism ;}	{GO:0043115; precorrin-2 dehydrogenase activity; molecular_function GO:0006779; porphyrin biosynthetic process; biological_process GO:0051287; NAD binding; molecular_function GO:0055114; oxidation-reduction process; biological_process GO:0019354; siroheme biosynthetic process; biological_process}	{JQ904035.1; Cunninghamia lanceolata cinnamyl alcohol dehydrogenase (CAD2) mRNA, complete cds}	{PF00107:Zinc-binding dehydrogenase PF02826:D-isomer specific 2-hydroxyacid dehydrogenase, NAD binding domain PF13241:Putative NAD(P)-binding}
i2_LQ_PC3Root_c37128/f1p5/2287	CAD	2289	0	0	0	0	{AFX98062.1; cinnamyl alcohol dehydrogenase [Cunninghamia lanceolata]}	{sp|O82515|MTDH_MEDSA; Probable mannitol dehydrogenase OS=Medicago sativa GN=CAD1 PE=1 SV=1}	{atr:105421195; K00083 E1.1.1.195 cinnamyl-alcohol dehydrogenase 1.1.1.195 ko00940; Metabolism; Biosynthesis of other secondary metabolites; Phenylpropanoid biosynthesis}	{At4g39330; KOG0023 Alcohol dehydrogenase, class V Q Secondary metabolites biosynthesis, transport and catabolism ;}	{GO:0006779; porphyrin biosynthetic process; biological_process GO:0043115; precorrin-2 dehydrogenase activity; molecular_function GO:0016491; oxidoreductase activity; molecular_function GO:0019354; siroheme biosynthetic process; biological_process GO:0055114; oxidation-reduction process; biological_process GO:0051287; NAD binding; molecular_function GO:0004616; phosphogluconate dehydrogenase (de…	{JQ904034.1; Cunninghamia lanceolata cinnamyl alcohol dehydrogenase (CAD1) mRNA, complete cds}	{PF13241:Putative NAD(P)-binding PF03446:NAD binding domain of 6-phosphogluconate dehydrogenase PF08240:Alcohol dehydrogenase GroES-like domain PF02826:D-isomer specific 2-hydroxyacid dehydrogenase, NAD binding domain PF00148:Nitrogenase component 1 type Oxidoreductase PF00107:Zinc-binding dehydrogenase}
i2_LQ_PC3Stem_c5847/f1p0/2534	CAD	2539	0.54	0.17	0.65	0.97	{ADP68558.1; putative sinapyl alcohol dehydrogenase, partial [Metasequoia glyptostroboides]}	{sp|O82515|MTDH_MEDSA; Probable mannitol dehydrogenase OS=Medicago sativa GN=CAD1 PE=1 SV=1}	{smo:SELMODRAFT_428454; K00083 E1.1.1.195 cinnamyl-alcohol dehydrogenase 1.1.1.195 ko00940; Metabolism; Biosynthesis of other secondary metabolites; Phenylpropanoid biosynthesis}	{At4g39330; KOG0023 Alcohol dehydrogenase, class V Q Secondary metabolites biosynthesis, transport and catabolism ;}	{GO:0055114; oxidation-reduction process; biological_process GO:0051287; NAD binding; molecular_function}	{NA}	{PF02826:D-isomer specific 2-hydroxyacid dehydrogenase, NAD binding domain PF00107:Zinc-binding dehydrogenase}
i2_LQ_PC3Stem_c6494/f1p2/2640	CAD	2697	0.35	0	0.34	0.42	{AFX98063.1; cinnamyl alcohol dehydrogenase [Cunninghamia lanceolata]}	{sp|O82035|CADH2_PICAB; Probable cinnamyl alcohol dehydrogenase 2 OS=Picea abies GN=CAD2 PE=3 SV=1}	{smo:SELMODRAFT_187673; K00083 E1.1.1.195 cinnamyl-alcohol dehydrogenase 1.1.1.195 ko00940; Metabolism; Biosynthesis of other secondary metabolites; Phenylpropanoid biosynthesis}	{At3g19450; KOG0023 Alcohol dehydrogenase, class V Q Secondary metabolites biosynthesis, transport and catabolism ;}	{GO:0051287; NAD binding; molecular_function GO:0019354; siroheme biosynthetic process; biological_process GO:0043115; precorrin-2 dehydrogenase activity; molecular_function GO:0006779; porphyrin biosynthetic process; biological_process GO:0055114; oxidation-reduction process; biological_process}	{JQ904035.1; Cunninghamia lanceolata cinnamyl alcohol dehydrogenase (CAD2) mRNA, complete cds}	{PF02826:D-isomer specific 2-hydroxyacid dehydrogenase, NAD binding domain PF13241:Putative NAD(P)-binding PF00107:Zinc-binding dehydrogenase}
i3_LQ_P3Flower_c11608/f1p0/3448	CAD	3520	0.05	0.05	0.26	0	{ABK21056.1; unknown [Picea sitchensis]}	{sp|Q9CAI3|CADH1_ARATH; Probable cinnamyl alcohol dehydrogenase 1 OS=Arabidopsis thaliana GN=CAD1 PE=2 SV=1}	{aip:107631050; K00083 E1.1.1.195 cinnamyl-alcohol dehydrogenase 1.1.1.195 ko00940; Metabolism; Biosynthesis of other secondary metabolites; Phenylpropanoid biosynthesis}	{At1g72680; KOG0023 Alcohol dehydrogenase, class V Q Secondary metabolites biosynthesis, transport and catabolism ;}	{GO:0051287; NAD binding; molecular_function GO:0055114; oxidation-reduction process; biological_process GO:0004616; phosphogluconate dehydrogenase (decarboxylating) activity; molecular_function}	{NA}	{PF02826:D-isomer specific 2-hydroxyacid dehydrogenase, NAD binding domain PF03446:NAD binding domain of 6-phosphogluconate dehydrogenase PF00107:Zinc-binding dehydrogenase}
i3_LQ_P3Flower_c18457/f1p0/3456	CAD	3352	0	0	0.06	0	{AFX98062.1; cinnamyl alcohol dehydrogenase [Cunninghamia lanceolata]}	{sp|O82515|MTDH_MEDSA; Probable mannitol dehydrogenase OS=Medicago sativa GN=CAD1 PE=1 SV=1}	{atr:105421195; K00083 E1.1.1.195 cinnamyl-alcohol dehydrogenase 1.1.1.195 ko00940; Metabolism; Biosynthesis of other secondary metabolites; Phenylpropanoid biosynthesis}	{At4g39330; KOG0023 Alcohol dehydrogenase, class V Q Secondary metabolites biosynthesis, transport and catabolism ;}	{GO:0051287; NAD binding; molecular_function GO:0019354; siroheme biosynthetic process; biological_process GO:0006779; porphyrin biosynthetic process; biological_process GO:0003857; 3-hydroxyacyl-CoA dehydrogenase activity; molecular_function GO:0055114; oxidation-reduction process; biological_process GO:0006631; fatty acid metabolic process; biological_process GO:0016491; oxidoreductase activity…	{NA}	{PF00107:Zinc-binding dehydrogenase PF03446:NAD binding domain of 6-phosphogluconate dehydrogenase PF02826:D-isomer specific 2-hydroxyacid dehydrogenase, NAD binding domain PF02737:3-hydroxyacyl-CoA dehydrogenase, NAD binding domain PF13241:Putative NAD(P)-binding}
i3_LQ_P3Flower_c19505/f1p10/3673	CAD	3673	0	0	0.02	0	{KDO60515.1; hypothetical protein CISIN_1g0180941mg [Citrus sinensis]}	{sp|Q04894|ADH6_YEAST; NADP-dependent alcohol dehydrogenase 6 OS=Saccharomyces cerevisiae (strain ATCC 204508 / S288c) GN=ADH6 PE=1 SV=1}	{cit:102620668; K00083 E1.1.1.195 cinnamyl-alcohol dehydrogenase 1.1.1.195 ko00940; Metabolism; Biosynthesis of other secondary metabolites; Phenylpropanoid biosynthesis}	{YMR318c; KOG0023 Alcohol dehydrogenase, class V Q Secondary metabolites biosynthesis, transport and catabolism ;}	{NA}	{NA}	{NA}
i3_LQ_P3Flower_c22976/f1p1/3423	CAD	3423	0	0.02	0	0	{XP_018837425.1; PREDICTED: probable mannitol dehydrogenase [Juglans regia]}	{sp|Q04894|ADH6_YEAST; NADP-dependent alcohol dehydrogenase 6 OS=Saccharomyces cerevisiae (strain ATCC 204508 / S288c) GN=ADH6 PE=1 SV=1}	{cit:102620668; K00083 E1.1.1.195 cinnamyl-alcohol dehydrogenase 1.1.1.195 ko00940; Metabolism; Biosynthesis of other secondary metabolites; Phenylpropanoid biosynthesis}	{YMR318c; KOG0023 Alcohol dehydrogenase, class V Q Secondary metabolites biosynthesis, transport and catabolism ;}	{GO:0008134; transcription factor binding; molecular_function GO:0019904; protein domain specific binding; molecular_function}	{NA}	{PF08430:Forkhead N-terminal region}
i3_LQ_PC3Root_c16587/f1p0/3131	CAD	3137	3.83	0	0	0	{AFX98062.1; cinnamyl alcohol dehydrogenase [Cunninghamia lanceolata]}	{sp|O82515|MTDH_MEDSA; Probable mannitol dehydrogenase OS=Medicago sativa GN=CAD1 PE=1 SV=1}	{atr:105421195; K00083 E1.1.1.195 cinnamyl-alcohol dehydrogenase 1.1.1.195 ko00940; Metabolism; Biosynthesis of other secondary metabolites; Phenylpropanoid biosynthesis}	{At4g39330; KOG0023 Alcohol dehydrogenase, class V Q Secondary metabolites biosynthesis, transport and catabolism ;}	{GO:0051287; NAD binding; molecular_function GO:0019354; siroheme biosynthetic process; biological_process GO:0055114; oxidation-reduction process; biological_process GO:0016491; oxidoreductase activity; molecular_function GO:0043115; precorrin-2 dehydrogenase activity; molecular_function GO:0006779; porphyrin biosynthetic process; biological_process GO:0004616; phosphogluconate dehydrogenase (de…	{JQ904034.1; Cunninghamia lanceolata cinnamyl alcohol dehydrogenase (CAD1) mRNA, complete cds}	{PF00148:Nitrogenase component 1 type Oxidoreductase PF02826:D-isomer specific 2-hydroxyacid dehydrogenase, NAD binding domain PF00107:Zinc-binding dehydrogenase PF03446:NAD binding domain of 6-phosphogluconate dehydrogenase PF08240:Alcohol dehydrogenase GroES-like domain PF13241:Putative NAD(P)-binding}
i3_LQ_PC3Stem_c11888/f1p3/3590	CAD	3588	0.13	0	0.02	0.04	{ADP68558.1; putative sinapyl alcohol dehydrogenase, partial [Metasequoia glyptostroboides]}	{sp|Q43137|MTDH1_STYHU; Probable mannitol dehydrogenase 1 OS=Stylosanthes humilis GN=CAD1 PE=2 SV=1}	{smo:SELMODRAFT_428454; K00083 E1.1.1.195 cinnamyl-alcohol dehydrogenase 1.1.1.195 ko00940; Metabolism; Biosynthesis of other secondary metabolites; Phenylpropanoid biosynthesis}	{At2g21730; KOG0023 Alcohol dehydrogenase, class V Q Secondary metabolites biosynthesis, transport and catabolism ;}	{GO:0006631; fatty acid metabolic process; biological_process GO:0016491; oxidoreductase activity; molecular_function GO:0055114; oxidation-reduction process; biological_process GO:0019354; siroheme biosynthetic process; biological_process GO:0004616; phosphogluconate dehydrogenase (decarboxylating) activity; molecular_function GO:0051287; NAD binding; molecular_function GO:0003857; 3-hydroxyacyl…	{HM185295.1; Metasequoia glyptostroboides putative sinapyl alcohol dehydrogenase mRNA, partial cds}	{PF03446:NAD binding domain of 6-phosphogluconate dehydrogenase PF02737:3-hydroxyacyl-CoA dehydrogenase, NAD binding domain PF02826:D-isomer specific 2-hydroxyacid dehydrogenase, NAD binding domain PF13241:Putative NAD(P)-binding PF00107:Zinc-binding dehydrogenase}
i0_LQ_P3Flower_c1116/f2p5/727	POD	734	0	0	0.24	0	{AFR44628.1; class III secretory peroxidase [Ginkgo biloba]}	{sp|P22195|PER1_ARAHY; Cationic peroxidase 1 OS=Arachis hypogaea GN=PNC1 PE=1 SV=2}	{pda:103702101; K00430 E1.11.1.7 peroxidase 1.11.1.7 ko00940; Metabolism; Biosynthesis of other secondary metabolites; Phenylpropanoid biosynthesis}	{NA}	{GO:0020037; heme binding; molecular_function GO:0055114; oxidation-reduction process; biological_process GO:0006979; response to oxidative stress; biological_process GO:0004601; peroxidase activity; molecular_function}	{NA}	{PF00141:Peroxidase}
i0_LQ_P3Flower_c14177/f1p0/898	POD	898	152.54	1.08	41.28	33.85	{CAH10839.1; peroxidase [Picea abies]}	{sp|P22195|PER1_ARAHY; Cationic peroxidase 1 OS=Arachis hypogaea GN=PNC1 PE=1 SV=2}	{egu:105044786; K00430 E1.11.1.7 peroxidase 1.11.1.7 ko00940; Metabolism; Biosynthesis of other secondary metabolites; Phenylpropanoid biosynthesis}	{NA}	{GO:0004601; peroxidase activity; molecular_function GO:0006979; response to oxidative stress; biological_process GO:0020037; heme binding; molecular_function GO:0055114; oxidation-reduction process; biological_process}	{JX399851.1; Ginkgo biloba class III secretory peroxidase (Prx09) mRNA, complete cds}	{PF00141:Peroxidase}
i0_LQ_P3Flower_c1977/f1p11/731	POD	714	0	0	0	0	{XP_003634522.1; PREDICTED: peroxidase 12 [Vitis vinifera]}	{sp|Q96520|PER12_ARATH; Peroxidase 12 OS=Arabidopsis thaliana GN=PER12 PE=1 SV=1}	{atr:18436838; K00430 E1.11.1.7 peroxidase 1.11.1.7 ko00940; Metabolism; Biosynthesis of other secondary metabolites; Phenylpropanoid biosynthesis}	{NA}	{GO:0020037; heme binding; molecular_function GO:0055114; oxidation-reduction process; biological_process GO:0005576; NA GO:0006979; response to oxidative stress; biological_process GO:0005179; hormone activity; molecular_function GO:0004601; peroxidase activity; molecular_function}	{NA}	{PF00141:Peroxidase PF03298:Stanniocalcin family}
i0_LQ_PC3Root_c1013/f1p0/819	POD	823	10.34	0.06	0.1	11.01	{ERN04095.1; hypothetical protein AMTR_s00077p00014810 [Amborella trichopoda]}	{sp|P22195|PER1_ARAHY; Cationic peroxidase 1 OS=Arachis hypogaea GN=PNC1 PE=1 SV=2}	{pda:103702101; K00430 E1.11.1.7 peroxidase 1.11.1.7 ko00940; Metabolism; Biosynthesis of other secondary metabolites; Phenylpropanoid biosynthesis}	{NA}	{GO:0004601; peroxidase activity; molecular_function GO:0006979; response to oxidative stress; biological_process GO:0020037; heme binding; molecular_function GO:0055114; oxidation-reduction process; biological_process}	{FJ070704.1; Pinus taeda isolate 7954 anonymous locus 0_3458_02 genomic sequence}	{PF00141:Peroxidase}
i0_LQ_PC3Root_c1769/f1p17/669	POD	674	263.75	0.27	30.14	3.73	{ABR18139.1; unknown [Picea sitchensis]}	{sp|P22195|PER1_ARAHY; Cationic peroxidase 1 OS=Arachis hypogaea GN=PNC1 PE=1 SV=2}	{nnu:104599983; K00430 E1.11.1.7 peroxidase 1.11.1.7 ko00940; Metabolism; Biosynthesis of other secondary metabolites; Phenylpropanoid biosynthesis}	{NA}	{GO:0055114; oxidation-reduction process; biological_process GO:0020037; heme binding; molecular_function GO:0006979; response to oxidative stress; biological_process GO:0004601; peroxidase activity; molecular_function}	{XM_010068182.2; PREDICTED: Eucalyptus grandis peroxidase 70-like (LOC104453576), mRNA}	{PF00141:Peroxidase}
i0_LQ_PC3Root_c2728/f1p7/368	POD	377	11.86	0.3	5.76	12.71	{CAL25300.1; properoxidase [Picea abies]}	{sp|P16147|PERX_LUPPO; Peroxidase (Fragment) OS=Lupinus polyphyllus PE=2 SV=2}	{egu:105044789; K00430 E1.11.1.7 peroxidase 1.11.1.7 ko00940; Metabolism; Biosynthesis of other secondary metabolites; Phenylpropanoid biosynthesis}	{NA}	{GO:0055114; oxidation-reduction process; biological_process GO:0006979; response to oxidative stress; biological_process GO:0004601; peroxidase activity; molecular_function GO:0020037; heme binding; molecular_function}	{NA}	{PF00141:Peroxidase}
i0_LQ_PC3Root_c660/f1p0/640	POD	644	20.71	1.79	2.17	64.23	{CDP20342.1; unnamed protein product [Coffea canephora]}	{sp|O23044|PER3_ARATH; Peroxidase 3 OS=Arabidopsis thaliana GN=PER3 PE=2 SV=1}	{fve:101310254; K00430 E1.11.1.7 peroxidase 1.11.1.7 ko00940; Metabolism; Biosynthesis of other secondary metabolites; Phenylpropanoid biosynthesis}	{NA}	{GO:0055114; oxidation-reduction process; biological_process GO:0020037; heme binding; molecular_function GO:0006979; response to oxidative stress; biological_process GO:0004601; peroxidase activity; molecular_function}	{NA}	{PF00141:Peroxidase}
i0_LQ_PC3Stem_c10168/f1p4/991	POD	991	96.98	0.13	113.73	2.66	{CAH10840.1; peroxidase [Picea abies]}	{sp|P22195|PER1_ARAHY; Cationic peroxidase 1 OS=Arachis hypogaea GN=PNC1 PE=1 SV=2}	{egu:105044786; K00430 E1.11.1.7 peroxidase 1.11.1.7 ko00940; Metabolism; Biosynthesis of other secondary metabolites; Phenylpropanoid biosynthesis}	{NA}	{GO:0004601; peroxidase activity; molecular_function GO:0006979; response to oxidative stress; biological_process GO:0055114; oxidation-reduction process; biological_process GO:0020037; heme binding; molecular_function}	{XM_011005285.1; PREDICTED: Populus euphratica cationic peroxidase 1-like (LOC105110293), mRNA}	{PF00141:Peroxidase}
i0_LQ_PC3Stem_c1467/f1p4/915	POD	938	8.2	10.55	8.02	10.23	{AGU43762.1; AhpC/TSA family protein [Pinus massoniana]}	{sp|Q5ZJF4|PRDX6_CHICK; Peroxiredoxin-6 OS=Gallus gallus GN=PRDX6 PE=2 SV=3}	{csl:COCSUDRAFT_35922; K11188 PRDX6 peroxiredoxin 6, 1-Cys peroxiredoxin [EC:1.11.1.7 1.11.1.15 3.1.1.-] 1.11.1.7,1.11.1.15,3.1.1.- ko00940; Metabolism; Biosynthesis of other secondary metabolites; Phenylpropanoid biosynthesis}	{7295884; KOG0854 Alkyl hydroperoxide reductase, thiol specific antioxidant and related enzymes O Posttranslational modification, protein turnover, chaperones ;}	{GO:0016491; oxidoreductase activity; molecular_function GO:0051920; peroxiredoxin activity; molecular_function GO:0016209; NA GO:0055114; oxidation-reduction process; biological_process}	{NA}	{PF00578:AhpC/TSA family PF08534:Redoxin PF10417:C-terminal domain of 1-Cys peroxiredoxin}
i0_LQ_PC3Stem_c1855/f1p1/520	POD	454	0	0	0.88	0	{ABK22252.1; unknown [Picea sitchensis]}	{sp|Q9SB81|PER42_ARATH; Peroxidase 42 OS=Arabidopsis thaliana GN=PER42 PE=1 SV=2}	{vvi:100241814; K00430 E1.11.1.7 peroxidase 1.11.1.7 ko00940; Metabolism; Biosynthesis of other secondary metabolites; Phenylpropanoid biosynthesis}	{NA}	{GO:0020037; heme binding; molecular_function GO:0055114; oxidation-reduction process; biological_process GO:0006979; response to oxidative stress; biological_process GO:0004601; peroxidase activity; molecular_function}	{NA}	{PF00141:Peroxidase}
i0_LQ_PC3Stem_c5568/f1p2/667	POD	667	200.06	2.72	22.45	49.17	{AFG61207.1; hypothetical protein 0_13032_02, partial [Pinus taeda]}	{sp|A7NY33|PER4_VITVI; Peroxidase 4 OS=Vitis vinifera GN=GSVIVT00023967001 PE=1 SV=1}	{egu:105044786; K00430 E1.11.1.7 peroxidase 1.11.1.7 ko00940; Metabolism; Biosynthesis of other secondary metabolites; Phenylpropanoid biosynthesis}	{NA}	{GO:0006979; response to oxidative stress; biological_process GO:0055114; oxidation-reduction process; biological_process GO:0020037; heme binding; molecular_function GO:0004601; peroxidase activity; molecular_function}	{NA}	{PF00141:Peroxidase}
i0_LQ_PC3Stem_c6292/f1p0/320	POD	318	0	1.65	0.87	0	{XP_006286152.1; hypothetical protein CARUB_v10007711mg [Capsella rubella]}	{sp|Q43387|PER71_ARATH; Peroxidase 71 OS=Arabidopsis thaliana GN=PER71 PE=1 SV=1}	{crb:CARUB_v10007711mg; K00430 E1.11.1.7 peroxidase 1.11.1.7 ko00940; Metabolism; Biosynthesis of other secondary metabolites; Phenylpropanoid biosynthesis}	{NA}	{NA}	{NA}	{NA}
i0_LQ_PC3Stem_c7190/f1p6/790	POD	792	21.99	2.61	1.71	9.97	{XP_002979403.1; hypothetical protein SELMODRAFT_233332 [Selaginella moellendorffii]}	{sp|Q9SZE7|PER51_ARATH; Peroxidase 51 OS=Arabidopsis thaliana GN=PER51 PE=2 SV=1}	{smo:SELMODRAFT_233332; K00430 E1.11.1.7 peroxidase 1.11.1.7 ko00940; Metabolism; Biosynthesis of other secondary metabolites; Phenylpropanoid biosynthesis}	{NA}	{GO:0004601; peroxidase activity; molecular_function GO:0020037; heme binding; molecular_function GO:0055114; oxidation-reduction process; biological_process GO:0006979; response to oxidative stress; biological_process}	{NA}	{PF00141:Peroxidase}
i1_HQ_P3Flower_c20891/f2p0/1830	POD	1830	8.72	122.04	944.64	19.87	{CAD92856.1; peroxidase [Picea abies]}	{sp|Q96520|PER12_ARATH; Peroxidase 12 OS=Arabidopsis thaliana GN=PER12 PE=1 SV=1}	{jcu:105635490; K00430 E1.11.1.7 peroxidase 1.11.1.7 ko00940; Metabolism; Biosynthesis of other secondary metabolites; Phenylpropanoid biosynthesis}	{NA}	{GO:0005576; NA GO:0006979; response to oxidative stress; biological_process GO:0020037; heme binding; molecular_function GO:0055114; oxidation-reduction process; biological_process GO:0004601; peroxidase activity; molecular_function GO:0005179; hormone activity; molecular_function}	{XM_014805115.1; PREDICTED: Setaria italica peroxidase 11 (LOC101769201), mRNA}	{PF00141:Peroxidase PF03298:Stanniocalcin family}
i1_HQ_P3Flower_c44794/f3p0/1214	POD	1216	3.51	0	69.68	5.15	{ABK23698.1; unknown [Picea sitchensis]}	{sp|O80822|PER25_ARATH; Peroxidase 25 OS=Arabidopsis thaliana GN=PER25 PE=2 SV=2}	{rcu:8275889; K00430 E1.11.1.7 peroxidase 1.11.1.7 ko00940; Metabolism; Biosynthesis of other secondary metabolites; Phenylpropanoid biosynthesis}	{NA}	{GO:0004601; peroxidase activity; molecular_function GO:0020037; heme binding; molecular_function GO:0055114; oxidation-reduction process; biological_process GO:0006979; response to oxidative stress; biological_process}	{NA}	{PF00141:Peroxidase}
i1_HQ_P3Flower_c6256/f2p0/1655	POD	1673	24.33	0.03	16.16	32.56	{ABK21900.1; unknown [Picea sitchensis]}	{sp|Q9SZE7|PER51_ARATH; Peroxidase 51 OS=Arabidopsis thaliana GN=PER51 PE=2 SV=1}	{adu:107481407; K00430 E1.11.1.7 peroxidase 1.11.1.7 ko00940; Metabolism; Biosynthesis of other secondary metabolites; Phenylpropanoid biosynthesis}	{NA}	{GO:0020037; heme binding; molecular_function GO:0055114; oxidation-reduction process; biological_process GO:0006979; response to oxidative stress; biological_process GO:0004601; peroxidase activity; molecular_function}	{EF082543.1; Picea sitchensis clone WS02723_H06 unknown mRNA}	{PF00141:Peroxidase}
i1_HQ_PC3Root_c14860/f6p0/1362	POD	1361	63.63	0.79	2.51	7.13	{XP_011622716.1; PREDICTED: cationic peroxidase 1 [Amborella trichopoda]}	{sp|P22195|PER1_ARAHY; Cationic peroxidase 1 OS=Arachis hypogaea GN=PNC1 PE=1 SV=2}	{nnu:104597211; K00430 E1.11.1.7 peroxidase 1.11.1.7 ko00940; Metabolism; Biosynthesis of other secondary metabolites; Phenylpropanoid biosynthesis}	{NA}	{GO:0055114; oxidation-reduction process; biological_process GO:0004601; peroxidase activity; molecular_function GO:0006979; response to oxidative stress; biological_process GO:0020037; heme binding; molecular_function}	{BT102928.1; Picea glauca clone GQ0203_G23 mRNA sequence}	{PF00141:Peroxidase}
i1_HQ_PC3Root_c25738/f7p0/1135	POD	1137	97.9	0.55	11.47	1.41	{CAH10840.1; peroxidase [Picea abies]}	{sp|P22195|PER1_ARAHY; Cationic peroxidase 1 OS=Arachis hypogaea GN=PNC1 PE=1 SV=2}	{pda:103702101; K00430 E1.11.1.7 peroxidase 1.11.1.7 ko00940; Metabolism; Biosynthesis of other secondary metabolites; Phenylpropanoid biosynthesis}	{NA}	{GO:0055114; oxidation-reduction process; biological_process GO:0020037; heme binding; molecular_function GO:0006979; response to oxidative stress; biological_process GO:0004601; peroxidase activity; molecular_function}	{XM_010068182.2; PREDICTED: Eucalyptus grandis peroxidase 70-like (LOC104453576), mRNA}	{PF00141:Peroxidase}
i1_HQ_PC3Root_c25762/f3p0/1130	POD	1129	21.27	0	1.23	0.1	{CAL25300.1; properoxidase [Picea abies]}	{sp|P22195|PER1_ARAHY; Cationic peroxidase 1 OS=Arachis hypogaea GN=PNC1 PE=1 SV=2}	{egu:105044786; K00430 E1.11.1.7 peroxidase 1.11.1.7 ko00940; Metabolism; Biosynthesis of other secondary metabolites; Phenylpropanoid biosynthesis}	{NA}	{GO:0055114; oxidation-reduction process; biological_process GO:0020037; heme binding; molecular_function GO:0004601; peroxidase activity; molecular_function GO:0006979; response to oxidative stress; biological_process}	{NA}	{PF00141:Peroxidase}
i1_HQ_PC3Root_c25810/f6p0/1286	POD	1288	171.19	0	0.05	0	{XP_015944986.1; PREDICTED: peroxidase 5-like [Arachis duranensis]}	{sp|A7QEU4|PER5_VITVI; Peroxidase 5 OS=Vitis vinifera GN=GSVIVT00037159001 PE=1 SV=2}	{egr:104433988; K00430 E1.11.1.7 peroxidase 1.11.1.7 ko00940; Metabolism; Biosynthesis of other secondary metabolites; Phenylpropanoid biosynthesis}	{NA}	{GO:0004601; peroxidase activity; molecular_function GO:0006979; response to oxidative stress; biological_process GO:0020037; heme binding; molecular_function GO:0055114; oxidation-reduction process; biological_process}	{XM_012988104.1; PREDICTED: Erythranthe guttatus peroxidase 5-like (LOC105963669), mRNA}	{PF00141:Peroxidase}
i1_HQ_PC3Root_c25962/f3p28/1209	POD	1209	158.67	0.36	99.1	3.95	{CAH10839.1; peroxidase [Picea abies]}	{sp|P22195|PER1_ARAHY; Cationic peroxidase 1 OS=Arachis hypogaea GN=PNC1 PE=1 SV=2}	{egu:105044786; K00430 E1.11.1.7 peroxidase 1.11.1.7 ko00940; Metabolism; Biosynthesis of other secondary metabolites; Phenylpropanoid biosynthesis}	{NA}	{GO:0020037; heme binding; molecular_function GO:0006979; response to oxidative stress; biological_process GO:0004601; peroxidase activity; molecular_function GO:0055114; oxidation-reduction process; biological_process}	{XM_011005285.1; PREDICTED: Populus euphratica cationic peroxidase 1-like (LOC105110293), mRNA}	{PF00141:Peroxidase}
i1_HQ_PC3Root_c26089/f2p8/1262	POD	1263	321.3	0	1.91	0	{XP_010931832.1; PREDICTED: peroxidase 3-like [Elaeis guineensis]}	{sp|O23044|PER3_ARATH; Peroxidase 3 OS=Arabidopsis thaliana GN=PER3 PE=2 SV=1}	{pda:103703483; K00430 E1.11.1.7 peroxidase 1.11.1.7 ko00940; Metabolism; Biosynthesis of other secondary metabolites; Phenylpropanoid biosynthesis}	{NA}	{GO:0055114; oxidation-reduction process; biological_process GO:0020037; heme binding; molecular_function GO:0004601; peroxidase activity; molecular_function GO:0006979; response to oxidative stress; biological_process}	{NA}	{PF00141:Peroxidase}
i1_HQ_PC3Root_c26149/f2p0/1128	POD	1139	101.27	0	3.07	0.39	{CAH10839.1; peroxidase [Picea abies]}	{sp|A7NY33|PER4_VITVI; Peroxidase 4 OS=Vitis vinifera GN=GSVIVT00023967001 PE=1 SV=1}	{egu:105044786; K00430 E1.11.1.7 peroxidase 1.11.1.7 ko00940; Metabolism; Biosynthesis of other secondary metabolites; Phenylpropanoid biosynthesis}	{NA}	{GO:0055114; oxidation-reduction process; biological_process GO:0004601; peroxidase activity; molecular_function GO:0006979; response to oxidative stress; biological_process GO:0020037; heme binding; molecular_function}	{GQ380495.2; Rubia cordifolia peroxidase 1 mRNA, complete cds}	{PF00141:Peroxidase}
i1_HQ_PC3Root_c28493/f2p0/1293	POD	1294	186.19	0.41	18.16	2.1	{CAH10840.1; peroxidase [Picea abies]}	{sp|P22195|PER1_ARAHY; Cationic peroxidase 1 OS=Arachis hypogaea GN=PNC1 PE=1 SV=2}	{pda:103702101; K00430 E1.11.1.7 peroxidase 1.11.1.7 ko00940; Metabolism; Biosynthesis of other secondary metabolites; Phenylpropanoid biosynthesis}	{NA}	{GO:0020037; heme binding; molecular_function GO:0006979; response to oxidative stress; biological_process GO:0004601; peroxidase activity; molecular_function GO:0055114; oxidation-reduction process; biological_process}	{XM_010068182.2; PREDICTED: Eucalyptus grandis peroxidase 70-like (LOC104453576), mRNA}	{PF00141:Peroxidase}
i1_HQ_PC3Stem_c1695/f2p0/1326	POD	1332	0	0	0.68	12.12	{CAH10839.1; peroxidase [Picea abies]}	{sp|A7NY33|PER4_VITVI; Peroxidase 4 OS=Vitis vinifera GN=GSVIVT00023967001 PE=1 SV=1}	{egu:105044786; K00430 E1.11.1.7 peroxidase 1.11.1.7 ko00940; Metabolism; Biosynthesis of other secondary metabolites; Phenylpropanoid biosynthesis}	{NA}	{GO:0004601; peroxidase activity; molecular_function GO:0006979; response to oxidative stress; biological_process GO:0055114; oxidation-reduction process; biological_process GO:0020037; heme binding; molecular_function}	{AJ809340.1; Picea abies mRNA for peroxidase (px5 gene)}	{PF00141:Peroxidase}
i1_LQ_P3Flower_c13813/f1p0/1399	POD	1391	0	0.53	1.26	0.1	{CAD92856.1; peroxidase [Picea abies]}	{sp|Q96520|PER12_ARATH; Peroxidase 12 OS=Arabidopsis thaliana GN=PER12 PE=1 SV=1}	{jcu:105635490; K00430 E1.11.1.7 peroxidase 1.11.1.7 ko00940; Metabolism; Biosynthesis of other secondary metabolites; Phenylpropanoid biosynthesis}	{NA}	{NA}	{XM_014805115.1; PREDICTED: Setaria italica peroxidase 11 (LOC101769201), mRNA}	{NA}
i1_LQ_P3Flower_c14305/f1p0/1079	POD	1273	0	0	0	0	{CAD92856.1; peroxidase [Picea abies]}	{sp|Q96520|PER12_ARATH; Peroxidase 12 OS=Arabidopsis thaliana GN=PER12 PE=1 SV=1}	{jcu:105635490; K00430 E1.11.1.7 peroxidase 1.11.1.7 ko00940; Metabolism; Biosynthesis of other secondary metabolites; Phenylpropanoid biosynthesis}	{NA}	{GO:0020037; heme binding; molecular_function GO:0055114; oxidation-reduction process; biological_process GO:0005576; NA GO:0006979; response to oxidative stress; biological_process GO:0005179; hormone activity; molecular_function GO:0004601; peroxidase activity; molecular_function}	{NA}	{PF03298:Stanniocalcin family PF00141:Peroxidase}
i1_LQ_P3Flower_c19009/f1p0/1476	POD	1543	2.69	0.28	10.43	2.93	{CAL25300.1; properoxidase [Picea abies]}	{sp|A7NY33|PER4_VITVI; Peroxidase 4 OS=Vitis vinifera GN=GSVIVT00023967001 PE=1 SV=1}	{egu:105044786; K00430 E1.11.1.7 peroxidase 1.11.1.7 ko00940; Metabolism; Biosynthesis of other secondary metabolites; Phenylpropanoid biosynthesis}	{NA}	{GO:0004601; peroxidase activity; molecular_function GO:0020037; heme binding; molecular_function GO:0055114; oxidation-reduction process; biological_process GO:0006979; response to oxidative stress; biological_process}	{FJ099777.2; Pinus taeda isolate 6677 anonymous locus 2_6350_02 genomic sequence}	{PF00141:Peroxidase}
i1_LQ_P3Flower_c20411/f1p0/1963	POD	1916	0	0	0	0	{CAD92856.1; peroxidase [Picea abies]}	{sp|P84516|PER1_SORBI; Cationic peroxidase SPC4 OS=Sorghum bicolor GN=Sb03g046810 PE=1 SV=2}	{jcu:105635490; K00430 E1.11.1.7 peroxidase 1.11.1.7 ko00940; Metabolism; Biosynthesis of other secondary metabolites; Phenylpropanoid biosynthesis}	{NA}	{GO:0020037; heme binding; molecular_function GO:0055114; oxidation-reduction process; biological_process GO:0006979; response to oxidative stress; biological_process GO:0004601; peroxidase activity; molecular_function}	{XM_007019518.2; PREDICTED: Theobroma cacao peroxidase 12 (LOC18592677), mRNA}	{PF00141:Peroxidase}
i1_LQ_P3Flower_c33708/f1p4/1559	POD	1604	5.4	1.77	6.18	4.98	{XP_011653114.1; PREDICTED: peroxidase 17 [Cucumis sativus]}	{sp|Q9SJZ2|PER17_ARATH; Peroxidase 17 OS=Arabidopsis thaliana GN=PER17 PE=2 SV=1}	{csv:101211442; K00430 E1.11.1.7 peroxidase 1.11.1.7 ko00940; Metabolism; Biosynthesis of other secondary metabolites; Phenylpropanoid biosynthesis}	{NA}	{GO:0004601; peroxidase activity; molecular_function GO:0055114; oxidation-reduction process; biological_process GO:0020037; heme binding; molecular_function GO:0006979; response to oxidative stress; biological_process}	{NA}	{PF00141:Peroxidase}
i1_LQ_P3Flower_c3509/f1p0/1671	POD	1687	88.31	2.52	5.68	9.61	{ABK21900.1; unknown [Picea sitchensis]}	{sp|Q9SZE7|PER51_ARATH; Peroxidase 51 OS=Arabidopsis thaliana GN=PER51 PE=2 SV=1}	{adu:107481407; K00430 E1.11.1.7 peroxidase 1.11.1.7 ko00940; Metabolism; Biosynthesis of other secondary metabolites; Phenylpropanoid biosynthesis}	{NA}	{GO:0006979; response to oxidative stress; biological_process GO:0055114; oxidation-reduction process; biological_process GO:0020037; heme binding; molecular_function GO:0004601; peroxidase activity; molecular_function}	{EF082543.1; Picea sitchensis clone WS02723_H06 unknown mRNA}	{PF00141:Peroxidase}
i1_LQ_P3Flower_c45521/f1p0/1253	POD	1272	0	0	0	0	{XP_011622716.1; PREDICTED: cationic peroxidase 1 [Amborella trichopoda]}	{sp|P22195|PER1_ARAHY; Cationic peroxidase 1 OS=Arachis hypogaea GN=PNC1 PE=1 SV=2}	{egu:105044786; K00430 E1.11.1.7 peroxidase 1.11.1.7 ko00940; Metabolism; Biosynthesis of other secondary metabolites; Phenylpropanoid biosynthesis}	{NA}	{GO:0055114; oxidation-reduction process; biological_process GO:0020037; heme binding; molecular_function GO:0006979; response to oxidative stress; biological_process GO:0004601; peroxidase activity; molecular_function GO:0004601; peroxidase activity; molecular_function GO:0055114; oxidation-reduction process; biological_process GO:0020037; heme binding; molecular_function GO:0006979; response to…	{XM_007141646.1; Phaseolus vulgaris hypothetical protein (PHAVU_008G218500g) mRNA, complete cds}	{PF00141:Peroxidase PF00141:Peroxidase}
i1_LQ_P3Flower_c46021/f1p0/1225	POD	1228	33.73	0.41	27.79	0.09	{ABK21900.1; unknown [Picea sitchensis]}	{sp|Q9SZE7|PER51_ARATH; Peroxidase 51 OS=Arabidopsis thaliana GN=PER51 PE=2 SV=1}	{cit:102612835; K00430 E1.11.1.7 peroxidase 1.11.1.7 ko00940; Metabolism; Biosynthesis of other secondary metabolites; Phenylpropanoid biosynthesis}	{NA}	{GO:0004601; peroxidase activity; molecular_function GO:0006979; response to oxidative stress; biological_process GO:0055114; oxidation-reduction process; biological_process GO:0020037; heme binding; molecular_function}	{XM_019401065.1; PREDICTED: Nicotiana attenuata peroxidase 55-like (LOC109235055), mRNA}	{PF00141:Peroxidase}
i1_LQ_P3Flower_c46687/f1p0/1293	POD	1297	186.12	0.65	80.06	108.47	{CAH10840.1; peroxidase [Picea abies]}	{sp|P22195|PER1_ARAHY; Cationic peroxidase 1 OS=Arachis hypogaea GN=PNC1 PE=1 SV=2}	{nnu:104597211; K00430 E1.11.1.7 peroxidase 1.11.1.7 ko00940; Metabolism; Biosynthesis of other secondary metabolites; Phenylpropanoid biosynthesis}	{NA}	{GO:0004601; peroxidase activity; molecular_function GO:0020037; heme binding; molecular_function GO:0055114; oxidation-reduction process; biological_process GO:0006979; response to oxidative stress; biological_process}	{XM_013877069.1; PREDICTED: Brassica napus peroxidase 22-like (LOC106436114), mRNA}	{PF00141:Peroxidase}
i1_LQ_P3Flower_c46794/f1p0/1210	POD	1213	1.52	0.42	71.85	0.76	{CAL25300.1; properoxidase [Picea abies]}	{sp|A7NY33|PER4_VITVI; Peroxidase 4 OS=Vitis vinifera GN=GSVIVT00023967001 PE=1 SV=1}	{egu:105044786; K00430 E1.11.1.7 peroxidase 1.11.1.7 ko00940; Metabolism; Biosynthesis of other secondary metabolites; Phenylpropanoid biosynthesis}	{NA}	{GO:0055114; oxidation-reduction process; biological_process GO:0020037; heme binding; molecular_function GO:0006979; response to oxidative stress; biological_process GO:0004601; peroxidase activity; molecular_function}	{EF677600.1; Picea sitchensis clone WS02771_I11 unknown mRNA}	{PF00141:Peroxidase}
i1_LQ_P3Flower_c5136/f1p0/1554	POD	1605	0	0	0	0	{CAD92856.1; peroxidase [Picea abies]}	{sp|Q96520|PER12_ARATH; Peroxidase 12 OS=Arabidopsis thaliana GN=PER12 PE=1 SV=1}	{atr:18436838; K00430 E1.11.1.7 peroxidase 1.11.1.7 ko00940; Metabolism; Biosynthesis of other secondary metabolites; Phenylpropanoid biosynthesis}	{NA}	{GO:0004601; peroxidase activity; molecular_function GO:0055114; oxidation-reduction process; biological_process GO:0020037; heme binding; molecular_function GO:0006979; response to oxidative stress; biological_process}	{XM_019576727.1; PREDICTED: Lupinus angustifolius cationic peroxidase 1-like (LOC109339312), mRNA}	{PF00141:Peroxidase}
i1_LQ_P3Flower_c57034/f1p0/1316	POD	1308	19.1	0.42	4.58	30.17	{CAD92856.1; peroxidase [Picea abies]}	{sp|Q96520|PER12_ARATH; Peroxidase 12 OS=Arabidopsis thaliana GN=PER12 PE=1 SV=1}	{jcu:105635490; K00430 E1.11.1.7 peroxidase 1.11.1.7 ko00940; Metabolism; Biosynthesis of other secondary metabolites; Phenylpropanoid biosynthesis}	{NA}	{GO:0004601; peroxidase activity; molecular_function GO:0055114; oxidation-reduction process; biological_process GO:0020037; heme binding; molecular_function GO:0006979; response to oxidative stress; biological_process}	{NA}	{PF00141:Peroxidase}
i1_LQ_P3Flower_c63407/f1p0/1043	POD	1044	0.2	0	0	0	{AFR44628.1; class III secretory peroxidase [Ginkgo biloba]}	{sp|P22195|PER1_ARAHY; Cationic peroxidase 1 OS=Arachis hypogaea GN=PNC1 PE=1 SV=2}	{egu:105044786; K00430 E1.11.1.7 peroxidase 1.11.1.7 ko00940; Metabolism; Biosynthesis of other secondary metabolites; Phenylpropanoid biosynthesis}	{NA}	{GO:0004601; peroxidase activity; molecular_function GO:0020037; heme binding; molecular_function GO:0055114; oxidation-reduction process; biological_process GO:0006979; response to oxidative stress; biological_process}	{XM_011005285.1; PREDICTED: Populus euphratica cationic peroxidase 1-like (LOC105110293), mRNA}	{PF00141:Peroxidase}
i1_LQ_PC3Leaf_c14841/f1p0/1288	POD	1309	0	72.26	0.16	0	{CAL25300.1; properoxidase [Picea abies]}	{sp|P22195|PER1_ARAHY; Cationic peroxidase 1 OS=Arachis hypogaea GN=PNC1 PE=1 SV=2}	{egu:105044786; K00430 E1.11.1.7 peroxidase 1.11.1.7 ko00940; Metabolism; Biosynthesis of other secondary metabolites; Phenylpropanoid biosynthesis}	{NA}	{GO:0006402; mRNA catabolic process; biological_process GO:1902209; NA GO:0048027; mRNA 5'-UTR binding; molecular_function GO:0006979; response to oxidative stress; biological_process GO:0055114; oxidation-reduction process; biological_process GO:0020037; heme binding; molecular_function GO:0004601; peroxidase activity; molecular_function}	{XR_001678535.1; PREDICTED: Prunus mume peroxidase 4-like (LOC103342555), transcript variant X2, misc_RNA}	{PF00141:Peroxidase PF07378:Flagellar protein FlbT}
i1_LQ_PC3Root_c13162/f1p0/1232	POD	1232	89.67	7.22	6.13	49.21	{XP_002979403.1; hypothetical protein SELMODRAFT_233332 [Selaginella moellendorffii]}	{sp|Q9LXG3|PER56_ARATH; Peroxidase 56 OS=Arabidopsis thaliana GN=PER56 PE=2 SV=1}	{smo:SELMODRAFT_233332; K00430 E1.11.1.7 peroxidase 1.11.1.7 ko00940; Metabolism; Biosynthesis of other secondary metabolites; Phenylpropanoid biosynthesis}	{NA}	{GO:0055114; oxidation-reduction process; biological_process GO:0020037; heme binding; molecular_function GO:0006979; response to oxidative stress; biological_process GO:0004601; peroxidase activity; molecular_function}	{AY837788.2; Catharanthus roseus clone Prx4 putative secretory peroxidase mRNA, complete cds}	{PF00141:Peroxidase}
i1_LQ_PC3Root_c13200/f1p0/1066	POD	1104	0.24	0.18	2	0.15	{ABK23423.1; unknown [Picea sitchensis]}	{sp|P22195|PER1_ARAHY; Cationic peroxidase 1 OS=Arachis hypogaea GN=PNC1 PE=1 SV=2}	{sot:102591535; K00430 E1.11.1.7 peroxidase 1.11.1.7 ko00940; Metabolism; Biosynthesis of other secondary metabolites; Phenylpropanoid biosynthesis}	{NA}	{GO:0055114; oxidation-reduction process; biological_process GO:0020037; heme binding; molecular_function GO:0004601; peroxidase activity; molecular_function GO:0006979; response to oxidative stress; biological_process}	{BT103898.1; Picea glauca clone GQ02803_N14 mRNA sequence}	{PF00141:Peroxidase}
i1_LQ_PC3Root_c13395/f1p3/1277	POD	1328	0	0	0	0	{ABK21900.1; unknown [Picea sitchensis]}	{sp|Q9SZE7|PER51_ARATH; Peroxidase 51 OS=Arabidopsis thaliana GN=PER51 PE=2 SV=1}	{cit:102612835; K00430 E1.11.1.7 peroxidase 1.11.1.7 ko00940; Metabolism; Biosynthesis of other secondary metabolites; Phenylpropanoid biosynthesis}	{NA}	{GO:0020037; heme binding; molecular_function GO:0006979; response to oxidative stress; biological_process GO:0004601; peroxidase activity; molecular_function GO:0055114; oxidation-reduction process; biological_process}	{XM_019401065.1; PREDICTED: Nicotiana attenuata peroxidase 55-like (LOC109235055), mRNA}	{PF00141:Peroxidase}
i1_LQ_PC3Root_c13909/f1p2/1196	POD	1239	204.71	1.8	28.04	52.14	{CAH10840.1; peroxidase [Picea abies]}	{sp|P22195|PER1_ARAHY; Cationic peroxidase 1 OS=Arachis hypogaea GN=PNC1 PE=1 SV=2}	{egu:105044786; K00430 E1.11.1.7 peroxidase 1.11.1.7 ko00940; Metabolism; Biosynthesis of other secondary metabolites; Phenylpropanoid biosynthesis}	{NA}	{GO:0006979; response to oxidative stress; biological_process GO:0004601; peroxidase activity; molecular_function GO:0020037; heme binding; molecular_function GO:0055114; oxidation-reduction process; biological_process}	{XM_009135004.2; PREDICTED: Brassica rapa peroxidase 22-like (LOC103857780), mRNA}	{PF00141:Peroxidase}
i1_LQ_PC3Root_c14129/f1p1/1199	POD	1202	65.87	0	3.37	3.06	{ABK26974.1; unknown [Picea sitchensis]}	{sp|Q9SI16|PER15_ARATH; Peroxidase 15 OS=Arabidopsis thaliana GN=PER15 PE=2 SV=1}	{nnu:104593959; K00430 E1.11.1.7 peroxidase 1.11.1.7 ko00940; Metabolism; Biosynthesis of other secondary metabolites; Phenylpropanoid biosynthesis}	{NA}	{GO:0004601; peroxidase activity; molecular_function GO:0006979; response to oxidative stress; biological_process GO:0020037; heme binding; molecular_function GO:0055114; oxidation-reduction process; biological_process}	{BT107274.1; Picea glauca clone GQ03105_D20 mRNA sequence}	{PF00141:Peroxidase}
i1_LQ_PC3Root_c14260/f1p0/1218	POD	1238	0	0	0	0	{XP_010261061.1; PREDICTED: cationic peroxidase 1-like [Nelumbo nucifera]}	{sp|P22195|PER1_ARAHY; Cationic peroxidase 1 OS=Arachis hypogaea GN=PNC1 PE=1 SV=2}	{nnu:104599983; K00430 E1.11.1.7 peroxidase 1.11.1.7 ko00940; Metabolism; Biosynthesis of other secondary metabolites; Phenylpropanoid biosynthesis}	{NA}	{GO:0004601; peroxidase activity; molecular_function GO:0006979; response to oxidative stress; biological_process GO:0020037; heme binding; molecular_function GO:0055114; oxidation-reduction process; biological_process}	{NA}	{PF00141:Peroxidase}
i1_LQ_PC3Root_c14339/f1p4/1184	POD	1173	0	0	0	0	{CAH10840.1; peroxidase [Picea abies]}	{sp|P22195|PER1_ARAHY; Cationic peroxidase 1 OS=Arachis hypogaea GN=PNC1 PE=1 SV=2}	{nnu:104599983; K00430 E1.11.1.7 peroxidase 1.11.1.7 ko00940; Metabolism; Biosynthesis of other secondary metabolites; Phenylpropanoid biosynthesis}	{NA}	{GO:0055114; oxidation-reduction process; biological_process GO:0020037; heme binding; molecular_function GO:0006979; response to oxidative stress; biological_process GO:0004601; peroxidase activity; molecular_function}	{XM_018972962.1; PREDICTED: Juglans regia cationic peroxidase 1-like (LOC108996920), transcript variant X2, mRNA}	{PF00141:Peroxidase}
i1_LQ_PC3Root_c14466/f1p0/1233	POD	1272	133.87	0.65	0.99	27.14	{CAH10839.1; peroxidase [Picea abies]}	{sp|P22195|PER1_ARAHY; Cationic peroxidase 1 OS=Arachis hypogaea GN=PNC1 PE=1 SV=2}	{nnu:104597211; K00430 E1.11.1.7 peroxidase 1.11.1.7 ko00940; Metabolism; Biosynthesis of other secondary metabolites; Phenylpropanoid biosynthesis}	{NA}	{GO:0055114; oxidation-reduction process; biological_process GO:0020037; heme binding; molecular_function GO:0004601; peroxidase activity; molecular_function GO:0006979; response to oxidative stress; biological_process}	{EF677600.1; Picea sitchensis clone WS02771_I11 unknown mRNA}	{PF00141:Peroxidase}
i1_LQ_PC3Root_c19017/f1p0/1382	POD	1396	4.42	0.17	16.25	0	{XP_011622716.1; PREDICTED: cationic peroxidase 1 [Amborella trichopoda]}	{sp|P22195|PER1_ARAHY; Cationic peroxidase 1 OS=Arachis hypogaea GN=PNC1 PE=1 SV=2}	{egu:105044786; K00430 E1.11.1.7 peroxidase 1.11.1.7 ko00940; Metabolism; Biosynthesis of other secondary metabolites; Phenylpropanoid biosynthesis}	{NA}	{GO:0004601; peroxidase activity; molecular_function GO:0006979; response to oxidative stress; biological_process GO:0020037; heme binding; molecular_function GO:0055114; oxidation-reduction process; biological_process}	{BT103898.1; Picea glauca clone GQ02803_N14 mRNA sequence}	{PF00141:Peroxidase}
i1_LQ_PC3Root_c19606/f1p0/1303	POD	1297	12.7	20.54	9.1	44.47	{ADE76645.1; unknown [Picea sitchensis]}	{sp|Q9FJR1|PER65_ARATH; Peroxidase 65 OS=Arabidopsis thaliana GN=PER65 PE=2 SV=2}	{vvi:100261249; K00430 E1.11.1.7 peroxidase 1.11.1.7 ko00940; Metabolism; Biosynthesis of other secondary metabolites; Phenylpropanoid biosynthesis}	{NA}	{GO:0055114; oxidation-reduction process; biological_process GO:0020037; heme binding; molecular_function GO:0006979; response to oxidative stress; biological_process GO:0004601; peroxidase activity; molecular_function}	{NA}	{PF00141:Peroxidase}
i1_LQ_PC3Root_c20368/f1p0/1590	POD	1596	24.21	2.43	2.42	23.89	{XP_006858447.1; PREDICTED: peroxidase 43 [Amborella trichopoda]}	{sp|Q9SZH2|PER43_ARATH; Peroxidase 43 OS=Arabidopsis thaliana GN=PER43 PE=3 SV=2}	{atr:18448315; K00430 E1.11.1.7 peroxidase 1.11.1.7 ko00940; Metabolism; Biosynthesis of other secondary metabolites; Phenylpropanoid biosynthesis}	{NA}	{GO:0055114; oxidation-reduction process; biological_process GO:0020037; heme binding; molecular_function GO:0004601; peroxidase activity; molecular_function GO:0006979; response to oxidative stress; biological_process}	{XM_015783658.1; PREDICTED: Oryza sativa Japonica Group peroxidase 1-like (LOC4339223), mRNA}	{PF00141:Peroxidase}
i1_LQ_PC3Root_c22159/f1p3/1423	POD	1426	26.81	0	3.28	3.76	{CAH10839.1; peroxidase [Picea abies]}	{sp|P22195|PER1_ARAHY; Cationic peroxidase 1 OS=Arachis hypogaea GN=PNC1 PE=1 SV=2}	{egu:105044786; K00430 E1.11.1.7 peroxidase 1.11.1.7 ko00940; Metabolism; Biosynthesis of other secondary metabolites; Phenylpropanoid biosynthesis}	{NA}	{GO:0055114; oxidation-reduction process; biological_process GO:0020037; heme binding; molecular_function GO:0004601; peroxidase activity; molecular_function GO:0006979; response to oxidative stress; biological_process}	{XM_018612833.1; PREDICTED: Raphanus sativus peroxidase N-like (LOC108840022), mRNA}	{PF00141:Peroxidase}
i1_LQ_PC3Root_c24268/f1p2/1873	POD	1885	1.48	0.1	0	0.3	{ABK21900.1; unknown [Picea sitchensis]}	{sp|Q9SZE7|PER51_ARATH; Peroxidase 51 OS=Arabidopsis thaliana GN=PER51 PE=2 SV=1}	{vvi:100249751; K00430 E1.11.1.7 peroxidase 1.11.1.7 ko00940; Metabolism; Biosynthesis of other secondary metabolites; Phenylpropanoid biosynthesis}	{NA}	{GO:0055114; oxidation-reduction process; biological_process GO:0004601; peroxidase activity; molecular_function GO:0006979; response to oxidative stress; biological_process GO:0020037; heme binding; molecular_function}	{EF082543.1; Picea sitchensis clone WS02723_H06 unknown mRNA}	{PF00141:Peroxidase}
i1_LQ_PC3Root_c26205/f2p1/1232	POD	1239	0	0	0	0.09	{XP_010931832.1; PREDICTED: peroxidase 3-like [Elaeis guineensis]}	{sp|O23044|PER3_ARATH; Peroxidase 3 OS=Arabidopsis thaliana GN=PER3 PE=2 SV=1}	{pda:103703483; K00430 E1.11.1.7 peroxidase 1.11.1.7 ko00940; Metabolism; Biosynthesis of other secondary metabolites; Phenylpropanoid biosynthesis}	{NA}	{GO:0006979; response to oxidative stress; biological_process GO:0004601; peroxidase activity; molecular_function GO:0020037; heme binding; molecular_function GO:0055114; oxidation-reduction process; biological_process}	{NA}	{PF00141:Peroxidase}
i1_LQ_PC3Root_c26244/f1p10/1182	POD	1184	105.84	0	5.42	0	{XP_015944986.1; PREDICTED: peroxidase 5-like [Arachis duranensis]}	{sp|A7QEU4|PER5_VITVI; Peroxidase 5 OS=Vitis vinifera GN=GSVIVT00037159001 PE=1 SV=2}	{pvu:PHAVU_009G038500g; K00430 E1.11.1.7 peroxidase 1.11.1.7 ko00940; Metabolism; Biosynthesis of other secondary metabolites; Phenylpropanoid biosynthesis}	{NA}	{GO:0055114; oxidation-reduction process; biological_process GO:0020037; heme binding; molecular_function GO:0004601; peroxidase activity; molecular_function GO:0006979; response to oxidative stress; biological_process}	{XM_004985876.2; PREDICTED: Setaria italica peroxidase 5-like (LOC101783234), mRNA}	{PF00141:Peroxidase}
i1_LQ_PC3Root_c26778/f1p0/1263	POD	1316	17.75	0	0.58	0.09	{XP_007136358.1; hypothetical protein PHAVU_009G038500g [Phaseolus vulgaris]}	{sp|A7QEU4|PER5_VITVI; Peroxidase 5 OS=Vitis vinifera GN=GSVIVT00037159001 PE=1 SV=2}	{pvu:PHAVU_009G038500g; K00430 E1.11.1.7 peroxidase 1.11.1.7 ko00940; Metabolism; Biosynthesis of other secondary metabolites; Phenylpropanoid biosynthesis}	{NA}	{GO:0004601; peroxidase activity; molecular_function GO:0006979; response to oxidative stress; biological_process GO:0020037; heme binding; molecular_function GO:0055114; oxidation-reduction process; biological_process}	{XM_017396670.1; PREDICTED: Daucus carota subsp. sativus peroxidase 27-like (LOC108222769), mRNA}	{PF00141:Peroxidase}
i1_LQ_PC3Root_c27143/f1p0/1218	POD	1219	31.71	0	1.41	19.24	{CAL25300.1; properoxidase [Picea abies]}	{sp|A7NY33|PER4_VITVI; Peroxidase 4 OS=Vitis vinifera GN=GSVIVT00023967001 PE=1 SV=1}	{nnu:104597205; K00430 E1.11.1.7 peroxidase 1.11.1.7 ko00940; Metabolism; Biosynthesis of other secondary metabolites; Phenylpropanoid biosynthesis}	{NA}	{GO:0055114; oxidation-reduction process; biological_process GO:0006979; response to oxidative stress; biological_process GO:0004601; peroxidase activity; molecular_function GO:0020037; heme binding; molecular_function}	{NA}	{PF00141:Peroxidase}
i1_LQ_PC3Root_c28113/f2p10/1225	POD	1223	34.88	0	2.96	2.08	{ABR17480.1; unknown [Picea sitchensis]}	{sp|Q96512|PER9_ARATH; Peroxidase 9 OS=Arabidopsis thaliana GN=PER9 PE=1 SV=1}	{nnu:104593959; K00430 E1.11.1.7 peroxidase 1.11.1.7 ko00940; Metabolism; Biosynthesis of other secondary metabolites; Phenylpropanoid biosynthesis}	{NA}	{GO:0020037; heme binding; molecular_function GO:0004601; peroxidase activity; molecular_function GO:0006979; response to oxidative stress; biological_process GO:0055114; oxidation-reduction process; biological_process}	{BT107274.1; Picea glauca clone GQ03105_D20 mRNA sequence}	{PF00141:Peroxidase}
i1_LQ_PC3Root_c2987/f1p0/1879	POD	1922	1.3	0	0	0.03	{ABK21900.1; unknown [Picea sitchensis]}	{sp|Q9SZE7|PER51_ARATH; Peroxidase 51 OS=Arabidopsis thaliana GN=PER51 PE=2 SV=1}	{pper:PRUPE_ppa008489mg; K00430 E1.11.1.7 peroxidase 1.11.1.7 ko00940; Metabolism; Biosynthesis of other secondary metabolites; Phenylpropanoid biosynthesis}	{NA}	{GO:0006979; response to oxidative stress; biological_process GO:0004601; peroxidase activity; molecular_function GO:0020037; heme binding; molecular_function GO:0055114; oxidation-reduction process; biological_process}	{XM_015776843.1; PREDICTED: Oryza sativa Japonica Group peroxidase 2 (LOC4332926), mRNA}	{PF00141:Peroxidase}
i1_LQ_PC3Root_c30730/f3p0/1181	POD	1183	83.55	0.26	12.25	28.27	{CAH10840.1; peroxidase [Picea abies]}	{sp|Q9FLC0|PER52_ARATH; Peroxidase 52 OS=Arabidopsis thaliana GN=PER52 PE=2 SV=1}	{nnu:104597211; K00430 E1.11.1.7 peroxidase 1.11.1.7 ko00940; Metabolism; Biosynthesis of other secondary metabolites; Phenylpropanoid biosynthesis}	{NA}	{GO:0055114; oxidation-reduction process; biological_process GO:0006979; response to oxidative stress; biological_process GO:0004601; peroxidase activity; molecular_function GO:0020037; heme binding; molecular_function}	{EF677600.1; Picea sitchensis clone WS02771_I11 unknown mRNA}	{PF00141:Peroxidase}
i1_LQ_PC3Root_c3187/f1p5/1586	POD	1579	5.37	0	0	0	{ABK21900.1; unknown [Picea sitchensis]}	{sp|Q9SZE7|PER51_ARATH; Peroxidase 51 OS=Arabidopsis thaliana GN=PER51 PE=2 SV=1}	{spen:107013004; K00430 E1.11.1.7 peroxidase 1.11.1.7 ko00940; Metabolism; Biosynthesis of other secondary metabolites; Phenylpropanoid biosynthesis}	{NA}	{GO:0055114; oxidation-reduction process; biological_process GO:0020037; heme binding; molecular_function GO:0004601; peroxidase activity; molecular_function GO:0006979; response to oxidative stress; biological_process}	{EF082543.1; Picea sitchensis clone WS02723_H06 unknown mRNA}	{PF00141:Peroxidase}
i1_LQ_PC3Root_c3589/f1p0/1322	POD	1417	0.12	0	0.29	0.3	{CAD92856.1; peroxidase [Picea abies]}	{sp|Q96520|PER12_ARATH; Peroxidase 12 OS=Arabidopsis thaliana GN=PER12 PE=1 SV=1}	{atr:18436838; K00430 E1.11.1.7 peroxidase 1.11.1.7 ko00940; Metabolism; Biosynthesis of other secondary metabolites; Phenylpropanoid biosynthesis}	{NA}	{GO:0004601; peroxidase activity; molecular_function GO:0006979; response to oxidative stress; biological_process GO:0020037; heme binding; molecular_function GO:0055114; oxidation-reduction process; biological_process}	{NA}	{PF00141:Peroxidase}
i1_LQ_PC3Root_c3804/f1p0/1394	POD	1397	103.25	0	2.73	0.63	{XP_010659811.2; PREDICTED: peroxidase 5 [Vitis vinifera]}	{sp|A7QEU4|PER5_VITVI; Peroxidase 5 OS=Vitis vinifera GN=GSVIVT00037159001 PE=1 SV=2}	{vvi:104881373; K00430 E1.11.1.7 peroxidase 1.11.1.7 ko00940; Metabolism; Biosynthesis of other secondary metabolites; Phenylpropanoid biosynthesis}	{NA}	{GO:0004601; peroxidase activity; molecular_function GO:0006979; response to oxidative stress; biological_process GO:0020037; heme binding; molecular_function GO:0055114; oxidation-reduction process; biological_process}	{XM_017396670.1; PREDICTED: Daucus carota subsp. sativus peroxidase 27-like (LOC108222769), mRNA}	{PF00141:Peroxidase}
i1_LQ_PC3Root_c4047/f1p7/1399	POD	1404	359.49	10.69	131.99	379.25	{CAD92856.1; peroxidase [Picea abies]}	{sp|Q96520|PER12_ARATH; Peroxidase 12 OS=Arabidopsis thaliana GN=PER12 PE=1 SV=1}	{atr:18436838; K00430 E1.11.1.7 peroxidase 1.11.1.7 ko00940; Metabolism; Biosynthesis of other secondary metabolites; Phenylpropanoid biosynthesis}	{NA}	{GO:0055114; oxidation-reduction process; biological_process GO:0020037; heme binding; molecular_function GO:0006979; response to oxidative stress; biological_process GO:0004601; peroxidase activity; molecular_function}	{XM_014805115.1; PREDICTED: Setaria italica peroxidase 11 (LOC101769201), mRNA}	{PF00141:Peroxidase}
i1_LQ_PC3Root_c4516/f1p0/1434	POD	1435	85.31	0.03	0	0	{CAH10839.1; peroxidase [Picea abies]}	{sp|P22195|PER1_ARAHY; Cationic peroxidase 1 OS=Arachis hypogaea GN=PNC1 PE=1 SV=2}	{nnu:104597211; K00430 E1.11.1.7 peroxidase 1.11.1.7 ko00940; Metabolism; Biosynthesis of other secondary metabolites; Phenylpropanoid biosynthesis}	{NA}	{GO:0020037; heme binding; molecular_function GO:0004601; peroxidase activity; molecular_function GO:0006979; response to oxidative stress; biological_process GO:0055114; oxidation-reduction process; biological_process}	{EF082501.1; Picea sitchensis clone WS02726_L11 unknown mRNA}	{PF00141:Peroxidase}
i1_LQ_PC3Root_c7645/f1p0/1585	POD	1615	0	0	0	0	{CAD92856.1; peroxidase [Picea abies]}	{sp|Q96520|PER12_ARATH; Peroxidase 12 OS=Arabidopsis thaliana GN=PER12 PE=1 SV=1}	{sind:105179284; K00430 E1.11.1.7 peroxidase 1.11.1.7 ko00940; Metabolism; Biosynthesis of other secondary metabolites; Phenylpropanoid biosynthesis}	{NA}	{NA}	{NA}	{NA}
i1_LQ_PC3Stem_c11081/f1p0/1361	POD	1350	5.96	5.13	8.84	3.33	{XP_011653114.1; PREDICTED: peroxidase 17 [Cucumis sativus]}	{sp|Q9SJZ2|PER17_ARATH; Peroxidase 17 OS=Arabidopsis thaliana GN=PER17 PE=2 SV=1}	{csv:101211442; K00430 E1.11.1.7 peroxidase 1.11.1.7 ko00940; Metabolism; Biosynthesis of other secondary metabolites; Phenylpropanoid biosynthesis}	{NA}	{GO:0006979; response to oxidative stress; biological_process GO:0055114; oxidation-reduction process; biological_process GO:0020037; heme binding; molecular_function GO:0004601; peroxidase activity; molecular_function}	{NA}	{PF00141:Peroxidase}
i1_LQ_PC3Stem_c11151/f1p0/1612	POD	1601	0	0	0	0	{ABK23862.1; unknown [Picea sitchensis]}	{sp|Q96520|PER12_ARATH; Peroxidase 12 OS=Arabidopsis thaliana GN=PER12 PE=1 SV=1}	{nnu:104599952; K00430 E1.11.1.7 peroxidase 1.11.1.7 ko00940; Metabolism; Biosynthesis of other secondary metabolites; Phenylpropanoid biosynthesis}	{NA}	{NA}	{NA}	{NA}
i1_LQ_PC3Stem_c12685/f1p0/1382	POD	1383	99.87	9.68	423.68	36.71	{XP_011622716.1; PREDICTED: cationic peroxidase 1 [Amborella trichopoda]}	{sp|P22195|PER1_ARAHY; Cationic peroxidase 1 OS=Arachis hypogaea GN=PNC1 PE=1 SV=2}	{egu:105044786; K00430 E1.11.1.7 peroxidase 1.11.1.7 ko00940; Metabolism; Biosynthesis of other secondary metabolites; Phenylpropanoid biosynthesis}	{NA}	{GO:0006979; response to oxidative stress; biological_process GO:0055114; oxidation-reduction process; biological_process GO:0020037; heme binding; molecular_function GO:0004601; peroxidase activity; molecular_function}	{BT103898.1; Picea glauca clone GQ02803_N14 mRNA sequence}	{PF00141:Peroxidase}
i1_LQ_PC3Stem_c12957/f1p2/1456	POD	1459	3.94	3.61	7.58	68.58	{XP_012476760.1; PREDICTED: peroxidase 57-like [Gossypium raimondii]}	{sp|Q43729|PER57_ARATH; Peroxidase 57 OS=Arabidopsis thaliana GN=PER57 PE=1 SV=1}	{sind:105155907; K00430 E1.11.1.7 peroxidase 1.11.1.7 ko00940; Metabolism; Biosynthesis of other secondary metabolites; Phenylpropanoid biosynthesis}	{NA}	{GO:0004601; peroxidase activity; molecular_function GO:0006979; response to oxidative stress; biological_process GO:0055114; oxidation-reduction process; biological_process GO:0020037; heme binding; molecular_function}	{XM_017771572.1; PREDICTED: Gossypium arboreum peroxidase 57-like (LOC108470274), mRNA}	{PF00141:Peroxidase}
i1_LQ_PC3Stem_c15355/f1p0/1152	POD	1152	3.66	102.02	4.16	2.83	{CAH10840.1; peroxidase [Picea abies]}	{sp|P22195|PER1_ARAHY; Cationic peroxidase 1 OS=Arachis hypogaea GN=PNC1 PE=1 SV=2}	{pda:103702101; K00430 E1.11.1.7 peroxidase 1.11.1.7 ko00940; Metabolism; Biosynthesis of other secondary metabolites; Phenylpropanoid biosynthesis}	{NA}	{GO:0004601; peroxidase activity; molecular_function GO:0006979; response to oxidative stress; biological_process GO:0055114; oxidation-reduction process; biological_process GO:0020037; heme binding; molecular_function}	{XM_010266170.1; PREDICTED: Nelumbo nucifera cationic peroxidase 1-like (LOC104602477), mRNA}	{PF00141:Peroxidase}
i1_LQ_PC3Stem_c15361/f1p0/1125	POD	1144	63.02	7.48	7.42	44.54	{XP_006858447.1; PREDICTED: peroxidase 43 [Amborella trichopoda]}	{sp|Q9SZH2|PER43_ARATH; Peroxidase 43 OS=Arabidopsis thaliana GN=PER43 PE=3 SV=2}	{atr:18448315; K00430 E1.11.1.7 peroxidase 1.11.1.7 ko00940; Metabolism; Biosynthesis of other secondary metabolites; Phenylpropanoid biosynthesis}	{NA}	{GO:0006979; response to oxidative stress; biological_process GO:0055114; oxidation-reduction process; biological_process GO:0020037; heme binding; molecular_function GO:0004601; peroxidase activity; molecular_function}	{XM_015783658.1; PREDICTED: Oryza sativa Japonica Group peroxidase 1-like (LOC4339223), mRNA}	{PF00141:Peroxidase}
i1_LQ_PC3Stem_c16241/f1p0/1167	POD	1166	29.81	1.24	0.43	123.01	{ABK22252.1; unknown [Picea sitchensis]}	{sp|Q9SB81|PER42_ARATH; Peroxidase 42 OS=Arabidopsis thaliana GN=PER42 PE=1 SV=2}	{csv:101214168; K00430 E1.11.1.7 peroxidase 1.11.1.7 ko00940; Metabolism; Biosynthesis of other secondary metabolites; Phenylpropanoid biosynthesis}	{NA}	{GO:0004601; peroxidase activity; molecular_function GO:0020037; heme binding; molecular_function GO:0006979; response to oxidative stress; biological_process GO:0055114; oxidation-reduction process; biological_process}	{NA}	{PF00141:Peroxidase}
i1_LQ_PC3Stem_c16303/f1p0/1087	POD	1068	0.88	0	0	11.6	{CAL25299.1; properoxidase [Picea abies]}	{sp|Q9FJZ9|PER72_ARATH; Peroxidase 72 OS=Arabidopsis thaliana GN=PER72 PE=1 SV=1}	{pda:103703770; K00430 E1.11.1.7 peroxidase 1.11.1.7 ko00940; Metabolism; Biosynthesis of other secondary metabolites; Phenylpropanoid biosynthesis}	{NA}	{GO:0004601; peroxidase activity; molecular_function GO:0020037; heme binding; molecular_function GO:0006979; response to oxidative stress; biological_process GO:0055114; oxidation-reduction process; biological_process}	{XR_001678535.1; PREDICTED: Prunus mume peroxidase 4-like (LOC103342555), transcript variant X2, misc_RNA}	{PF00141:Peroxidase}
i1_LQ_PC3Stem_c18724/f1p9/1211	POD	1217	0	11.75	1.12	24.1	{CAH10839.1; peroxidase [Picea abies]}	{sp|P22195|PER1_ARAHY; Cationic peroxidase 1 OS=Arachis hypogaea GN=PNC1 PE=1 SV=2}	{egu:105044786; K00430 E1.11.1.7 peroxidase 1.11.1.7 ko00940; Metabolism; Biosynthesis of other secondary metabolites; Phenylpropanoid biosynthesis}	{NA}	{GO:0004601; peroxidase activity; molecular_function GO:0055114; oxidation-reduction process; biological_process GO:0006979; response to oxidative stress; biological_process GO:0020037; heme binding; molecular_function}	{BT108888.1; Picea glauca clone GQ03202_D03 mRNA sequence}	{PF00141:Peroxidase}
i1_LQ_PC3Stem_c19704/f1p0/1531	POD	1532	9.56	0	0.04	42.73	{XP_009586909.1; PREDICTED: peroxidase 10-like [Nicotiana tomentosiformis]}	{sp|Q9FX85|PER10_ARATH; Peroxidase 10 OS=Arabidopsis thaliana GN=PER10 PE=1 SV=1}	{atr:18438288; K00430 E1.11.1.7 peroxidase 1.11.1.7 ko00940; Metabolism; Biosynthesis of other secondary metabolites; Phenylpropanoid biosynthesis}	{NA}	{GO:0004601; peroxidase activity; molecular_function GO:0020037; heme binding; molecular_function GO:0055114; oxidation-reduction process; biological_process GO:0006979; response to oxidative stress; biological_process}	{XM_009374851.2; PREDICTED: Pyrus x bretschneideri cationic peroxidase 1-like (LOC103962173), mRNA}	{PF00141:Peroxidase}
i1_LQ_PC3Stem_c20024/f1p0/1467	POD	1468	0.38	2.83	0.93	17.42	{ADE76645.1; unknown [Picea sitchensis]}	{sp|O23609|PER41_ARATH; Peroxidase 41 OS=Arabidopsis thaliana GN=PER41 PE=3 SV=1}	{nnu:104591960; K00430 E1.11.1.7 peroxidase 1.11.1.7 ko00940; Metabolism; Biosynthesis of other secondary metabolites; Phenylpropanoid biosynthesis}	{NA}	{GO:0006979; response to oxidative stress; biological_process GO:0055114; oxidation-reduction process; biological_process GO:0020037; heme binding; molecular_function GO:0004601; peroxidase activity; molecular_function}	{AK320220.1; Solanum lycopersicum cDNA, clone: LEFL1006CC06, HTC in leaf}	{PF00141:Peroxidase}
i1_LQ_PC3Stem_c20578/f1p1/1258	POD	1256	0	0	0	0.83	{ABK23862.1; unknown [Picea sitchensis]}	{sp|Q96520|PER12_ARATH; Peroxidase 12 OS=Arabidopsis thaliana GN=PER12 PE=1 SV=1}	{jcu:105635490; K00430 E1.11.1.7 peroxidase 1.11.1.7 ko00940; Metabolism; Biosynthesis of other secondary metabolites; Phenylpropanoid biosynthesis}	{NA}	{GO:0020037; heme binding; molecular_function GO:0055114; oxidation-reduction process; biological_process GO:0006979; response to oxidative stress; biological_process GO:0004601; peroxidase activity; molecular_function}	{NA}	{PF00141:Peroxidase}
i1_LQ_PC3Stem_c22478/f1p8/1287	POD	1310	21.25	0	0.64	53.5	{ABK23862.1; unknown [Picea sitchensis]}	{sp|Q96520|PER12_ARATH; Peroxidase 12 OS=Arabidopsis thaliana GN=PER12 PE=1 SV=1}	{nnu:104599952; K00430 E1.11.1.7 peroxidase 1.11.1.7 ko00940; Metabolism; Biosynthesis of other secondary metabolites; Phenylpropanoid biosynthesis}	{NA}	{GO:0020037; heme binding; molecular_function GO:0055114; oxidation-reduction process; biological_process GO:0006979; response to oxidative stress; biological_process GO:0004601; peroxidase activity; molecular_function}	{NA}	{PF00141:Peroxidase}
i1_LQ_PC3Stem_c22581/f1p1/1229	POD	1230	3.22	0	1.28	24.67	{ABK24192.1; unknown [Picea sitchensis]}	{sp|Q96520|PER12_ARATH; Peroxidase 12 OS=Arabidopsis thaliana GN=PER12 PE=1 SV=1}	{pper:PRUPE_ppa007748mg; K00430 E1.11.1.7 peroxidase 1.11.1.7 ko00940; Metabolism; Biosynthesis of other secondary metabolites; Phenylpropanoid biosynthesis}	{NA}	{GO:0004601; peroxidase activity; molecular_function GO:0055114; oxidation-reduction process; biological_process GO:0006979; response to oxidative stress; biological_process GO:0020037; heme binding; molecular_function}	{AF291667.2; Pinus sylvestris class III peroxidase PSYP1 mRNA, complete cds}	{PF00141:Peroxidase}
i1_LQ_PC3Stem_c24779/f1p0/1055	POD	1105	0	0	0	0	{XP_009586909.1; PREDICTED: peroxidase 10-like [Nicotiana tomentosiformis]}	{sp|Q42517|PERN_ARMRU; Peroxidase N OS=Armoracia rusticana GN=HRPN PE=2 SV=1}	{atr:18438288; K00430 E1.11.1.7 peroxidase 1.11.1.7 ko00940; Metabolism; Biosynthesis of other secondary metabolites; Phenylpropanoid biosynthesis}	{NA}	{GO:0020037; heme binding; molecular_function GO:0006979; response to oxidative stress; biological_process GO:0055114; oxidation-reduction process; biological_process GO:0004601; peroxidase activity; molecular_function}	{XM_009374851.2; PREDICTED: Pyrus x bretschneideri cationic peroxidase 1-like (LOC103962173), mRNA}	{PF00141:Peroxidase}
i1_LQ_PC3Stem_c25392/f1p0/1073	POD	1098	0	0	0	0.19	{CAL25299.1; properoxidase [Picea abies]}	{sp|Q9FJZ9|PER72_ARATH; Peroxidase 72 OS=Arabidopsis thaliana GN=PER72 PE=1 SV=1}	{pda:103703770; K00430 E1.11.1.7 peroxidase 1.11.1.7 ko00940; Metabolism; Biosynthesis of other secondary metabolites; Phenylpropanoid biosynthesis}	{NA}	{GO:0004601; peroxidase activity; molecular_function GO:0006979; response to oxidative stress; biological_process GO:0055114; oxidation-reduction process; biological_process GO:0020037; heme binding; molecular_function}	{XR_001678535.1; PREDICTED: Prunus mume peroxidase 4-like (LOC103342555), transcript variant X2, misc_RNA}	{PF00141:Peroxidase}
i1_LQ_PC3Stem_c2711/f1p0/1264	POD	1245	2.6	2.59	0	105.93	{CAL25299.1; properoxidase [Picea abies]}	{sp|Q9FJZ9|PER72_ARATH; Peroxidase 72 OS=Arabidopsis thaliana GN=PER72 PE=1 SV=1}	{pda:103703770; K00430 E1.11.1.7 peroxidase 1.11.1.7 ko00940; Metabolism; Biosynthesis of other secondary metabolites; Phenylpropanoid biosynthesis}	{NA}	{GO:0004601; peroxidase activity; molecular_function GO:0020037; heme binding; molecular_function GO:0006979; response to oxidative stress; biological_process GO:0055114; oxidation-reduction process; biological_process}	{XR_001678535.1; PREDICTED: Prunus mume peroxidase 4-like (LOC103342555), transcript variant X2, misc_RNA}	{PF00141:Peroxidase}
i1_LQ_PC3Stem_c3279/f1p2/1782	POD	1762	1.63	0	0	5.84	{XP_006842561.1; PREDICTED: peroxidase 25 [Amborella trichopoda]}	{sp|P22196|PER2_ARAHY; Cationic peroxidase 2 OS=Arachis hypogaea GN=PNC2 PE=2 SV=1}	{sbi:SORBI_03g004380; K00430 E1.11.1.7 peroxidase 1.11.1.7 ko00940; Metabolism; Biosynthesis of other secondary metabolites; Phenylpropanoid biosynthesis}	{NA}	{GO:0055114; oxidation-reduction process; biological_process GO:0006979; response to oxidative stress; biological_process GO:0020037; heme binding; molecular_function GO:0004601; peroxidase activity; molecular_function}	{NA}	{PF00141:Peroxidase}
i1_LQ_PC3Stem_c5175/f1p0/1724	POD	1728	0.21	0	0	1.39	{ABK21983.1; unknown [Picea sitchensis]}	{sp|Q9FJZ9|PER72_ARATH; Peroxidase 72 OS=Arabidopsis thaliana GN=PER72 PE=1 SV=1}	{pda:103703770; K00430 E1.11.1.7 peroxidase 1.11.1.7 ko00940; Metabolism; Biosynthesis of other secondary metabolites; Phenylpropanoid biosynthesis}	{NA}	{GO:0006979; response to oxidative stress; biological_process GO:0055114; oxidation-reduction process; biological_process GO:0020037; heme binding; molecular_function GO:0004601; peroxidase activity; molecular_function GO:0055114; oxidation-reduction process; biological_process GO:0006979; response to oxidative stress; biological_process GO:0020037; heme binding; molecular_function GO:0004601; pe…	{XR_001678535.1; PREDICTED: Prunus mume peroxidase 4-like (LOC103342555), transcript variant X2, misc_RNA}	{PF00141:Peroxidase PF00141:Peroxidase}
i1_LQ_PC3Stem_c5402/f1p20/1680	POD	1682	1.08	0.17	0.18	1.64	{ADE76645.1; unknown [Picea sitchensis]}	{sp|Q9FJR1|PER65_ARATH; Peroxidase 65 OS=Arabidopsis thaliana GN=PER65 PE=2 SV=2}	{vvi:100261249; K00430 E1.11.1.7 peroxidase 1.11.1.7 ko00940; Metabolism; Biosynthesis of other secondary metabolites; Phenylpropanoid biosynthesis}	{NA}	{GO:0004601; peroxidase activity; molecular_function GO:0055114; oxidation-reduction process; biological_process GO:0006979; response to oxidative stress; biological_process GO:0020037; heme binding; molecular_function}	{NA}	{PF00141:Peroxidase}
i1_LQ_PC3Stem_c9976/f1p0/1416	POD	1466	0.08	0	0.15	0.22	{CAD92856.1; peroxidase [Picea abies]}	{sp|P84516|PER1_SORBI; Cationic peroxidase SPC4 OS=Sorghum bicolor GN=Sb03g046810 PE=1 SV=2}	{atr:18436837; K00430 E1.11.1.7 peroxidase 1.11.1.7 ko00940; Metabolism; Biosynthesis of other secondary metabolites; Phenylpropanoid biosynthesis}	{NA}	{GO:0004601; peroxidase activity; molecular_function GO:0020037; heme binding; molecular_function GO:0055114; oxidation-reduction process; biological_process GO:0006979; response to oxidative stress; biological_process}	{XM_014805115.1; PREDICTED: Setaria italica peroxidase 11 (LOC101769201), mRNA}	{PF00141:Peroxidase}
i2_HQ_PC3Stem_c34893/f2p1/2297	POD	2300	17.68	0.04	0.08	11.12	{CAH10839.1; peroxidase [Picea abies]}	{sp|P22195|PER1_ARAHY; Cationic peroxidase 1 OS=Arachis hypogaea GN=PNC1 PE=1 SV=2}	{egr:104430480; K00430 E1.11.1.7 peroxidase 1.11.1.7 ko00940; Metabolism; Biosynthesis of other secondary metabolites; Phenylpropanoid biosynthesis}	{NA}	{GO:0020037; heme binding; molecular_function GO:0055114; oxidation-reduction process; biological_process GO:0006979; response to oxidative stress; biological_process GO:0004601; peroxidase activity; molecular_function}	{EF086706.1; Picea sitchensis clone WS02817_E18 unknown mRNA}	{PF00141:Peroxidase}
i2_LQ_P3Flower_c105278/f1p51/2320	POD	2320	0	0	2.87	0.17	{CAD92856.1; peroxidase [Picea abies]}	{sp|Q96520|PER12_ARATH; Peroxidase 12 OS=Arabidopsis thaliana GN=PER12 PE=1 SV=1}	{jcu:105635490; K00430 E1.11.1.7 peroxidase 1.11.1.7 ko00940; Metabolism; Biosynthesis of other secondary metabolites; Phenylpropanoid biosynthesis}	{NA}	{GO:0004601; peroxidase activity; molecular_function GO:0005179; hormone activity; molecular_function GO:0006979; response to oxidative stress; biological_process GO:0005576; NA GO:0055114; oxidation-reduction process; biological_process GO:0020037; heme binding; molecular_function}	{XM_014805115.1; PREDICTED: Setaria italica peroxidase 11 (LOC101769201), mRNA}	{PF00141:Peroxidase PF03298:Stanniocalcin family}
i2_LQ_P3Flower_c14941/f1p18/2111	POD	2114	0.13	0	0	0.04	{CAH10839.1; peroxidase [Picea abies]}	{sp|P22195|PER1_ARAHY; Cationic peroxidase 1 OS=Arachis hypogaea GN=PNC1 PE=1 SV=2}	{egu:105044786; K00430 E1.11.1.7 peroxidase 1.11.1.7 ko00940; Metabolism; Biosynthesis of other secondary metabolites; Phenylpropanoid biosynthesis}	{NA}	{GO:0020037; heme binding; molecular_function GO:0055114; oxidation-reduction process; biological_process GO:0006979; response to oxidative stress; biological_process GO:0004601; peroxidase activity; molecular_function}	{XM_011005285.1; PREDICTED: Populus euphratica cationic peroxidase 1-like (LOC105110293), mRNA}	{PF00141:Peroxidase}
i2_LQ_P3Flower_c20571/f1p20/2558	POD	2563	0.55	0	0.18	0	{AFR44628.1; class III secretory peroxidase [Ginkgo biloba]}	{sp|A7NY33|PER4_VITVI; Peroxidase 4 OS=Vitis vinifera GN=GSVIVT00023967001 PE=1 SV=1}	{egu:105044786; K00430 E1.11.1.7 peroxidase 1.11.1.7 ko00940; Metabolism; Biosynthesis of other secondary metabolites; Phenylpropanoid biosynthesis}	{NA}	{GO:0004601; peroxidase activity; molecular_function GO:0006979; response to oxidative stress; biological_process GO:0020037; heme binding; molecular_function GO:0055114; oxidation-reduction process; biological_process}	{NA}	{PF00141:Peroxidase}
i2_LQ_P3Flower_c22643/f1p47/2106	POD	2110	0.12	0.5	0.7	0	{XP_003634522.1; PREDICTED: peroxidase 12 [Vitis vinifera]}	{sp|Q96520|PER12_ARATH; Peroxidase 12 OS=Arabidopsis thaliana GN=PER12 PE=1 SV=1}	{rcu:8283183; K00430 E1.11.1.7 peroxidase 1.11.1.7 ko00940; Metabolism; Biosynthesis of other secondary metabolites; Phenylpropanoid biosynthesis}	{NA}	{GO:0006979; response to oxidative stress; biological_process GO:0055114; oxidation-reduction process; biological_process GO:0020037; heme binding; molecular_function GO:0004601; peroxidase activity; molecular_function}	{NA}	{PF00141:Peroxidase}
i2_LQ_P3Flower_c4047/f1p26/2695	POD	2699	6.59	0.38	26.07	1.5	{XP_011622716.1; PREDICTED: cationic peroxidase 1 [Amborella trichopoda]}	{sp|P22195|PER1_ARAHY; Cationic peroxidase 1 OS=Arachis hypogaea GN=PNC1 PE=1 SV=2}	{egu:105044786; K00430 E1.11.1.7 peroxidase 1.11.1.7 ko00940; Metabolism; Biosynthesis of other secondary metabolites; Phenylpropanoid biosynthesis}	{NA}	{GO:0020037; heme binding; molecular_function GO:0055114; oxidation-reduction process; biological_process GO:0006979; response to oxidative stress; biological_process GO:0004601; peroxidase activity; molecular_function}	{BT103898.1; Picea glauca clone GQ02803_N14 mRNA sequence}	{PF00141:Peroxidase}
i2_LQ_P3Flower_c51852/f1p0/2090	POD	2107	0.12	0	0	0	{XP_006858447.1; PREDICTED: peroxidase 43 [Amborella trichopoda]}	{sp|Q9SZH2|PER43_ARATH; Peroxidase 43 OS=Arabidopsis thaliana GN=PER43 PE=3 SV=2}	{atr:18448315; K00430 E1.11.1.7 peroxidase 1.11.1.7 ko00940; Metabolism; Biosynthesis of other secondary metabolites; Phenylpropanoid biosynthesis}	{NA}	{GO:0055114; oxidation-reduction process; biological_process GO:0020037; heme binding; molecular_function GO:0006979; response to oxidative stress; biological_process GO:0004601; peroxidase activity; molecular_function}	{XM_015783658.1; PREDICTED: Oryza sativa Japonica Group peroxidase 1-like (LOC4339223), mRNA}	{PF00141:Peroxidase}
i2_LQ_P3Flower_c55030/f1p27/2404	POD	2410	8.47	0.75	33.34	1.62	{XP_011622716.1; PREDICTED: cationic peroxidase 1 [Amborella trichopoda]}	{sp|P22195|PER1_ARAHY; Cationic peroxidase 1 OS=Arachis hypogaea GN=PNC1 PE=1 SV=2}	{egu:105044786; K00430 E1.11.1.7 peroxidase 1.11.1.7 ko00940; Metabolism; Biosynthesis of other secondary metabolites; Phenylpropanoid biosynthesis}	{NA}	{GO:0020037; heme binding; molecular_function GO:0055114; oxidation-reduction process; biological_process GO:0006979; response to oxidative stress; biological_process GO:0004601; peroxidase activity; molecular_function}	{BT103898.1; Picea glauca clone GQ02803_N14 mRNA sequence}	{PF00141:Peroxidase}
i2_LQ_PC3Leaf_c35369/f1p3/2539	POD	2543	0.03	0.03	0.07	0	{CAD92856.1; peroxidase [Picea abies]}	{sp|Q96520|PER12_ARATH; Peroxidase 12 OS=Arabidopsis thaliana GN=PER12 PE=1 SV=1}	{jcu:105635490; K00430 E1.11.1.7 peroxidase 1.11.1.7 ko00940; Metabolism; Biosynthesis of other secondary metabolites; Phenylpropanoid biosynthesis}	{NA}	{GO:0055114; oxidation-reduction process; biological_process GO:0006979; response to oxidative stress; biological_process GO:0005576; NA GO:0005179; hormone activity; molecular_function GO:0020037; heme binding; molecular_function GO:0004601; peroxidase activity; molecular_function}	{XM_014805115.1; PREDICTED: Setaria italica peroxidase 11 (LOC101769201), mRNA}	{PF00141:Peroxidase PF03298:Stanniocalcin family}
i2_LQ_PC3Leaf_c65781/f1p0/2518	POD	2516	0	1.04	0	0.02	{CAL25300.1; properoxidase [Picea abies]}	{sp|P22195|PER1_ARAHY; Cationic peroxidase 1 OS=Arachis hypogaea GN=PNC1 PE=1 SV=2}	{mus:104000131; K00430 E1.11.1.7 peroxidase 1.11.1.7 ko00940; Metabolism; Biosynthesis of other secondary metabolites; Phenylpropanoid biosynthesis}	{NA}	{GO:1902209; NA GO:0006402; mRNA catabolic process; biological_process GO:0006979; response to oxidative stress; biological_process GO:0055114; oxidation-reduction process; biological_process GO:0048027; mRNA 5'-UTR binding; molecular_function GO:0004601; peroxidase activity; molecular_function GO:0020037; heme binding; molecular_function}	{NA}	{PF07378:Flagellar protein FlbT PF00141:Peroxidase}
i2_LQ_PC3Root_c16326/f2p31/2700	POD	2704	7.9	0.05	4.36	0.16	{XP_019186195.1; PREDICTED: cationic peroxidase 1-like [Ipomoea nil]}	{sp|P22195|PER1_ARAHY; Cationic peroxidase 1 OS=Arachis hypogaea GN=PNC1 PE=1 SV=2}	{egr:104453506; K00430 E1.11.1.7 peroxidase 1.11.1.7 ko00940; Metabolism; Biosynthesis of other secondary metabolites; Phenylpropanoid biosynthesis}	{NA}	{GO:0004601; peroxidase activity; molecular_function GO:0006979; response to oxidative stress; biological_process GO:0020037; heme binding; molecular_function GO:0055114; oxidation-reduction process; biological_process}	{NA}	{PF00141:Peroxidase}
i2_LQ_PC3Root_c17694/f1p2/2642	POD	2657	0.15	0	0.03	0	{ABK21900.1; unknown [Picea sitchensis]}	{sp|Q9SZE7|PER51_ARATH; Peroxidase 51 OS=Arabidopsis thaliana GN=PER51 PE=2 SV=1}	{vvi:100249751; K00430 E1.11.1.7 peroxidase 1.11.1.7 ko00940; Metabolism; Biosynthesis of other secondary metabolites; Phenylpropanoid biosynthesis}	{NA}	{GO:0055114; oxidation-reduction process; biological_process GO:0020037; heme binding; molecular_function GO:0006979; response to oxidative stress; biological_process GO:0004601; peroxidase activity; molecular_function}	{XM_019401065.1; PREDICTED: Nicotiana attenuata peroxidase 55-like (LOC109235055), mRNA}	{PF00141:Peroxidase}
i2_LQ_PC3Root_c24508/f1p16/2437	POD	2443	0	0	0	0	{ERN04100.1; hypothetical protein AMTR_s00077p00020210, partial [Amborella trichopoda]}	{sp|P22195|PER1_ARAHY; Cationic peroxidase 1 OS=Arachis hypogaea GN=PNC1 PE=1 SV=2}	{egu:105044786; K00430 E1.11.1.7 peroxidase 1.11.1.7 ko00940; Metabolism; Biosynthesis of other secondary metabolites; Phenylpropanoid biosynthesis}	{NA}	{GO:0004601; peroxidase activity; molecular_function GO:0006979; response to oxidative stress; biological_process GO:0020037; heme binding; molecular_function GO:0055114; oxidation-reduction process; biological_process}	{BT102928.1; Picea glauca clone GQ0203_G23 mRNA sequence}	{PF00141:Peroxidase}
i2_LQ_PC3Root_c37558/f1p41/2666	POD	2666	1.24	0	0.31	0	{AFR44628.1; class III secretory peroxidase [Ginkgo biloba]}	{sp|A7NY33|PER4_VITVI; Peroxidase 4 OS=Vitis vinifera GN=GSVIVT00023967001 PE=1 SV=1}	{egu:105044786; K00430 E1.11.1.7 peroxidase 1.11.1.7 ko00940; Metabolism; Biosynthesis of other secondary metabolites; Phenylpropanoid biosynthesis}	{NA}	{GO:0020037; heme binding; molecular_function GO:0006979; response to oxidative stress; biological_process GO:0004601; peroxidase activity; molecular_function GO:0055114; oxidation-reduction process; biological_process}	{NA}	{PF00141:Peroxidase}
i2_LQ_PC3Root_c4187/f1p37/2614	POD	2621	28.23	0	1.66	0.41	{AFR44628.1; class III secretory peroxidase [Ginkgo biloba]}	{sp|A7NY33|PER4_VITVI; Peroxidase 4 OS=Vitis vinifera GN=GSVIVT00023967001 PE=1 SV=1}	{pda:103702101; K00430 E1.11.1.7 peroxidase 1.11.1.7 ko00940; Metabolism; Biosynthesis of other secondary metabolites; Phenylpropanoid biosynthesis}	{NA}	{GO:0006979; response to oxidative stress; biological_process GO:0004601; peroxidase activity; molecular_function GO:0020037; heme binding; molecular_function GO:0055114; oxidation-reduction process; biological_process}	{NA}	{PF00141:Peroxidase}
i2_LQ_PC3Root_c51835/f1p0/2363	POD	2411	0	0	0	0	{XP_006426061.1; hypothetical protein CICLE_v10026050mg [Citrus clementina]}	{sp|Q96509|PER55_ARATH; Peroxidase 55 OS=Arabidopsis thaliana GN=PER55 PE=1 SV=1}	{cit:102610429; K00430 E1.11.1.7 peroxidase 1.11.1.7 ko00940; Metabolism; Biosynthesis of other secondary metabolites; Phenylpropanoid biosynthesis}	{NA}	{GO:0055114; oxidation-reduction process; biological_process GO:0006979; response to oxidative stress; biological_process GO:0004601; peroxidase activity; molecular_function GO:0020037; heme binding; molecular_function}	{NA}	{PF00141:Peroxidase}
i2_LQ_PC3Root_c56291/f1p18/2095	POD	2117	0	0	0	0	{ABK21900.1; unknown [Picea sitchensis]}	{sp|Q9SZE7|PER51_ARATH; Peroxidase 51 OS=Arabidopsis thaliana GN=PER51 PE=2 SV=1}	{ini:109177969; K00430 E1.11.1.7 peroxidase 1.11.1.7 ko00940; Metabolism; Biosynthesis of other secondary metabolites; Phenylpropanoid biosynthesis}	{NA}	{GO:0055114; oxidation-reduction process; biological_process GO:0020037; heme binding; molecular_function GO:0006979; response to oxidative stress; biological_process GO:0004601; peroxidase activity; molecular_function}	{EF082543.1; Picea sitchensis clone WS02723_H06 unknown mRNA}	{PF00141:Peroxidase}
i2_LQ_PC3Root_c61598/f1p12/2907	POD	2908	1.24	0	0.06	0.27	{ERN04100.1; hypothetical protein AMTR_s00077p00020210, partial [Amborella trichopoda]}	{sp|P22195|PER1_ARAHY; Cationic peroxidase 1 OS=Arachis hypogaea GN=PNC1 PE=1 SV=2}	{egu:105044786; K00430 E1.11.1.7 peroxidase 1.11.1.7 ko00940; Metabolism; Biosynthesis of other secondary metabolites; Phenylpropanoid biosynthesis}	{NA}	{GO:0055114; oxidation-reduction process; biological_process GO:0020037; heme binding; molecular_function GO:0006979; response to oxidative stress; biological_process GO:0004601; peroxidase activity; molecular_function}	{BT102928.1; Picea glauca clone GQ0203_G23 mRNA sequence}	{PF00141:Peroxidase}
i2_LQ_PC3Stem_c19761/f1p0/2180	POD	2184	1.14	0	0.08	0.97	{ABK21900.1; unknown [Picea sitchensis]}	{sp|Q9SZE7|PER51_ARATH; Peroxidase 51 OS=Arabidopsis thaliana GN=PER51 PE=2 SV=1}	{cit:102610429; K00430 E1.11.1.7 peroxidase 1.11.1.7 ko00940; Metabolism; Biosynthesis of other secondary metabolites; Phenylpropanoid biosynthesis}	{NA}	{GO:0055114; oxidation-reduction process; biological_process GO:0006979; response to oxidative stress; biological_process GO:0020037; heme binding; molecular_function GO:0004601; peroxidase activity; molecular_function}	{NA}	{PF00141:Peroxidase}
i2_LQ_PC3Stem_c27082/f1p0/2106	POD	1972	0	0.04	0.07	0.06	{CAH10839.1; peroxidase [Picea abies]}	{sp|P22195|PER1_ARAHY; Cationic peroxidase 1 OS=Arachis hypogaea GN=PNC1 PE=1 SV=2}	{pvu:PHAVU_008G086900g; K00430 E1.11.1.7 peroxidase 1.11.1.7 ko00940; Metabolism; Biosynthesis of other secondary metabolites; Phenylpropanoid biosynthesis}	{NA}	{NA}	{EF677600.1; Picea sitchensis clone WS02771_I11 unknown mRNA}	{NA}
i2_LQ_PC3Stem_c68127/f1p0/2012	POD	2015	214.45	0	1.1	6.24	{ABK21900.1; unknown [Picea sitchensis]}	{sp|Q9SZE7|PER51_ARATH; Peroxidase 51 OS=Arabidopsis thaliana GN=PER51 PE=2 SV=1}	{ini:109177969; K00430 E1.11.1.7 peroxidase 1.11.1.7 ko00940; Metabolism; Biosynthesis of other secondary metabolites; Phenylpropanoid biosynthesis}	{NA}	{GO:0020037; heme binding; molecular_function GO:0055114; oxidation-reduction process; biological_process GO:0006979; response to oxidative stress; biological_process GO:0004601; peroxidase activity; molecular_function}	{EF082543.1; Picea sitchensis clone WS02723_H06 unknown mRNA}	{PF00141:Peroxidase}
i3_HQ_P3Flower_c3728/f2p9/3327	POD	3340	0.19	0.02	0.68	0.21	{ERN04100.1; hypothetical protein AMTR_s00077p00020210, partial [Amborella trichopoda]}	{sp|P22195|PER1_ARAHY; Cationic peroxidase 1 OS=Arachis hypogaea GN=PNC1 PE=1 SV=2}	{egu:105044786; K00430 E1.11.1.7 peroxidase 1.11.1.7 ko00940; Metabolism; Biosynthesis of other secondary metabolites; Phenylpropanoid biosynthesis}	{NA}	{GO:0020037; heme binding; molecular_function GO:0055114; oxidation-reduction process; biological_process GO:0006979; response to oxidative stress; biological_process GO:0004601; peroxidase activity; molecular_function}	{BT103898.1; Picea glauca clone GQ02803_N14 mRNA sequence}	{PF00141:Peroxidase}
i3_LQ_P3Flower_c23498/f1p7/4020	POD	4038	0.04	0.2	0.66	0.12	{CAD92856.1; peroxidase [Picea abies]}	{sp|P84516|PER1_SORBI; Cationic peroxidase SPC4 OS=Sorghum bicolor GN=Sb03g046810 PE=1 SV=2}	{jcu:105635490; K00430 E1.11.1.7 peroxidase 1.11.1.7 ko00940; Metabolism; Biosynthesis of other secondary metabolites; Phenylpropanoid biosynthesis}	{NA}	{GO:0004601; peroxidase activity; molecular_function GO:0020037; heme binding; molecular_function GO:0055114; oxidation-reduction process; biological_process GO:0006979; response to oxidative stress; biological_process GO:0006979; response to oxidative stress; biological_process GO:0005576; NA GO:0055114; oxidation-reduction process; biological_process GO:0020037; heme binding; molecular_function…	{NA}	{PF00141:Peroxidase PF00141:Peroxidase PF03298:Stanniocalcin family}
i3_LQ_P3Flower_c24772/f1p0/3109	POD	3109	0	0	0	0	{JAT53859.1; Mitochondrial peroxiredoxin PRX1, partial [Anthurium amnicola]}	{sp|P34227|PRX1_YEAST; Mitochondrial peroxiredoxin PRX1 OS=Saccharomyces cerevisiae (strain ATCC 204508 / S288c) GN=PRX1 PE=1 SV=1}	{ccp:CHC_T00001518001; K11188 PRDX6 peroxiredoxin 6, 1-Cys peroxiredoxin [EC:1.11.1.7 1.11.1.15 3.1.1.-] 1.11.1.7,1.11.1.15,3.1.1.- ko00940; Metabolism; Biosynthesis of other secondary metabolites; Phenylpropanoid biosynthesis}	{YBL064c; KOG0854 Alkyl hydroperoxide reductase, thiol specific antioxidant and related enzymes O Posttranslational modification, protein turnover, chaperones ;}	{NA}	{NA}	{NA}
i3_LQ_P3Flower_c25202/f1p0/3446	POD	3448	0.45	0.05	0.85	0	{XP_011622716.1; PREDICTED: cationic peroxidase 1 [Amborella trichopoda]}	{sp|P22195|PER1_ARAHY; Cationic peroxidase 1 OS=Arachis hypogaea GN=PNC1 PE=1 SV=2}	{egu:105044786; K00430 E1.11.1.7 peroxidase 1.11.1.7 ko00940; Metabolism; Biosynthesis of other secondary metabolites; Phenylpropanoid biosynthesis}	{NA}	{GO:0004601; peroxidase activity; molecular_function GO:0006979; response to oxidative stress; biological_process GO:0055114; oxidation-reduction process; biological_process GO:0020037; heme binding; molecular_function}	{BT103898.1; Picea glauca clone GQ02803_N14 mRNA sequence}	{PF00141:Peroxidase}
i3_LQ_P3Flower_c8445/f1p3/3991	POD	3998	4.84	6.85	74.48	7.73	{XP_003634522.1; PREDICTED: peroxidase 12 [Vitis vinifera]}	{sp|Q96520|PER12_ARATH; Peroxidase 12 OS=Arabidopsis thaliana GN=PER12 PE=1 SV=1}	{rcu:8283183; K00430 E1.11.1.7 peroxidase 1.11.1.7 ko00940; Metabolism; Biosynthesis of other secondary metabolites; Phenylpropanoid biosynthesis}	{NA}	{GO:0004601; peroxidase activity; molecular_function GO:0020037; heme binding; molecular_function GO:0055114; oxidation-reduction process; biological_process GO:0006979; response to oxidative stress; biological_process}	{XM_016815357.1; PREDICTED: Gossypium hirsutum peroxidase 12-like (LOC107890793), mRNA}	{PF00141:Peroxidase}
i3_LQ_PC3Leaf_c73851/f1p0/3450	POD	3544	0	0.03	0.04	0.03	{ACM44039.1; peroxidase [Ginkgo biloba]}	{sp|P84516|PER1_SORBI; Cationic peroxidase SPC4 OS=Sorghum bicolor GN=Sb03g046810 PE=1 SV=2}	{atr:18436837; K00430 E1.11.1.7 peroxidase 1.11.1.7 ko00940; Metabolism; Biosynthesis of other secondary metabolites; Phenylpropanoid biosynthesis}	{NA}	{NA}	{XM_016815357.1; PREDICTED: Gossypium hirsutum peroxidase 12-like (LOC107890793), mRNA}	{NA}
i3_LQ_PC3Root_c17044/f1p0/3281	POD	3323	2.44	0	0	0.14	{ERN04100.1; hypothetical protein AMTR_s00077p00020210, partial [Amborella trichopoda]}	{sp|P22195|PER1_ARAHY; Cationic peroxidase 1 OS=Arachis hypogaea GN=PNC1 PE=1 SV=2}	{egu:105044786; K00430 E1.11.1.7 peroxidase 1.11.1.7 ko00940; Metabolism; Biosynthesis of other secondary metabolites; Phenylpropanoid biosynthesis}	{NA}	{GO:0020037; heme binding; molecular_function GO:0006979; response to oxidative stress; biological_process GO:0004601; peroxidase activity; molecular_function GO:0055114; oxidation-reduction process; biological_process}	{BT102928.1; Picea glauca clone GQ0203_G23 mRNA sequence}	{PF00141:Peroxidase}
i3_LQ_PC3Root_c26713/f1p22/3076	POD	3129	0.34	0	0.02	0	{XP_019186195.1; PREDICTED: cationic peroxidase 1-like [Ipomoea nil]}	{sp|P22195|PER1_ARAHY; Cationic peroxidase 1 OS=Arachis hypogaea GN=PNC1 PE=1 SV=2}	{egr:104453515; K00430 E1.11.1.7 peroxidase 1.11.1.7 ko00940; Metabolism; Biosynthesis of other secondary metabolites; Phenylpropanoid biosynthesis}	{NA}	{GO:0019031; viral envelope; cellular_component GO:0055114; oxidation-reduction process; biological_process GO:0020037; heme binding; molecular_function GO:0004601; peroxidase activity; molecular_function GO:0006979; response to oxidative stress; biological_process}	{NA}	{PF10717:Occlusion-derived virus envelope protein ODV-E18 PF00141:Peroxidase}
i3_LQ_PC3Root_c4721/f1p0/3922	POD	3948	0.21	0	0.02	0.13	{CAD92856.1; peroxidase [Picea abies]}	{sp|Q96520|PER12_ARATH; Peroxidase 12 OS=Arabidopsis thaliana GN=PER12 PE=1 SV=1}	{cic:CICLE_v10001726mg; K00430 E1.11.1.7 peroxidase 1.11.1.7 ko00940; Metabolism; Biosynthesis of other secondary metabolites; Phenylpropanoid biosynthesis}	{NA}	{GO:0020037; heme binding; molecular_function GO:0004601; peroxidase activity; molecular_function GO:0006979; response to oxidative stress; biological_process GO:0055114; oxidation-reduction process; biological_process}	{XM_014805115.1; PREDICTED: Setaria italica peroxidase 11 (LOC101769201), mRNA}	{PF00141:Peroxidase}
i3_LQ_PC3Root_c7091/f1p15/3136	POD	3218	0	0	0	0	{XP_009342775.1; PREDICTED: peroxidase 73-like [Pyrus x bretschneideri]}	{sp|Q9SZE7|PER51_ARATH; Peroxidase 51 OS=Arabidopsis thaliana GN=PER51 PE=2 SV=1}	{cit:102612835; K00430 E1.11.1.7 peroxidase 1.11.1.7 ko00940; Metabolism; Biosynthesis of other secondary metabolites; Phenylpropanoid biosynthesis}	{NA}	{GO:0055114; oxidation-reduction process; biological_process GO:0020037; heme binding; molecular_function GO:0004601; peroxidase activity; molecular_function GO:0006979; response to oxidative stress; biological_process}	{NA}	{PF00141:Peroxidase}
i3_LQ_PC3Root_c8074/f1p0/3533	POD	3634	0	0	0	0	{XP_018848120.1; PREDICTED: peroxidase 12-like [Juglans regia]}	{sp|Q96520|PER12_ARATH; Peroxidase 12 OS=Arabidopsis thaliana GN=PER12 PE=1 SV=1}	{rcu:8283183; K00430 E1.11.1.7 peroxidase 1.11.1.7 ko00940; Metabolism; Biosynthesis of other secondary metabolites; Phenylpropanoid biosynthesis}	{NA}	{GO:0004601; peroxidase activity; molecular_function GO:0006979; response to oxidative stress; biological_process GO:0020037; heme binding; molecular_function GO:0055114; oxidation-reduction process; biological_process}	{XM_014805115.1; PREDICTED: Setaria italica peroxidase 11 (LOC101769201), mRNA}	{PF00141:Peroxidase}
i3_LQ_PC3Root_c8372/f1p1/3159	POD	3197	2.73	0	0	0.04	{XP_009342775.1; PREDICTED: peroxidase 73-like [Pyrus x bretschneideri]}	{sp|Q9SZE7|PER51_ARATH; Peroxidase 51 OS=Arabidopsis thaliana GN=PER51 PE=2 SV=1}	{cit:102612835; K00430 E1.11.1.7 peroxidase 1.11.1.7 ko00940; Metabolism; Biosynthesis of other secondary metabolites; Phenylpropanoid biosynthesis}	{NA}	{NA}	{NA}	{NA}
i4_LQ_P3Flower_c1590/f1p0/4876	POD	4991	0	0.01	0	0	{CAD92856.1; peroxidase [Picea abies]}	{sp|P84516|PER1_SORBI; Cationic peroxidase SPC4 OS=Sorghum bicolor GN=Sb03g046810 PE=1 SV=2}	{jcu:105635490; K00430 E1.11.1.7 peroxidase 1.11.1.7 ko00940; Metabolism; Biosynthesis of other secondary metabolites; Phenylpropanoid biosynthesis}	{NA}	{GO:0055114; oxidation-reduction process; biological_process GO:0020037; heme binding; molecular_function GO:0006979; response to oxidative stress; biological_process GO:0005576; NA GO:0005179; hormone activity; molecular_function GO:0004601; peroxidase activity; molecular_function}	{NA}	{PF00141:Peroxidase PF03298:Stanniocalcin family}
