# Supplementary material for: Characterization and Analysis of the Full-Length Transcriptomes of Multiple Organs in Pseudotaxus chienii (W.C.Cheng) W.C.Cheng
Source: Int J Mol Sci. 2020 Jun 17;21(12):4305. doi: 10.3390/ijms21124305 (PMC7352595; doi:10.3390/ijms21124305)
Supplement: Supplementary file 1 [file ijms-21-04305-s001.zip › Supplementary Files/Table S20.xlsx]

## Sheet: Sheet1
Table S20. Statistics of the differentially expressed genes (DEGs) in the phenylpropanoid biosynthesis pathway.
Gene_id	Gene_name	Root.fpkm	Leaf.fpkm	Strobilus.fpkm	Stem.fpkm
i2_LQ_PC3Leaf_c95467/f1p5/2545	PAL	38.47	48.2	27.13	150.32
i2_LQ_PC3Root_c4668/f1p37/2850	PAL	51.37	1.09	17.36	83.21
i2_LQ_PC3Root_c67495/f1p26/2785	PAL	114.1	3.14	38.79	151.59
i2_LQ_PC3Stem_c33268/f1p29/2936	PAL	50.6	1.96	12.82	68.69
i3_LQ_PC3Leaf_c91551/f4p1/3532	PAL	35.93	1.23	40.66	8.59
i3_LQ_PC3Root_c9193/f1p32/3380	PAL	2.82	0	3.68	0.37
i3_LQ_PC3Stem_c6136/f1p0/3600	PAL	8.56	0	8.07	2.46
i3_LQ_PC3Stem_c7421/f1p1/3550	PAL	34.55	0.21	38.91	9.3
i2_HQ_P3Flower_c3817/f5p1/2495	PAL	23.35	0	0	4.65
i2_LQ_PC3Root_c18118/f1p46/2411	PAL	239.36	0.17	1.9	24.42
i2_LQ_PC3Root_c34115/f1p27/2174	PAL	12.92	0.43	0	1.57
i2_LQ_PC3Root_c7086/f1p47/2475	PAL	191.85	0	0	23.91
i2_LQ_PC3Stem_c13359/f1p52/2587	PAL	10.52	0	3.43	15.01
i2_LQ_PC3Stem_c65400/f1p8/2907	PAL	19.81	0	1.03	18.86
i3_LQ_PC3Root_c14191/f1p57/3075	PAL	4.47	0	0.96	3.08
i4_HQ_PC3Root_c1262/f2p0/4640	PAL	3.19	0	0.21	0.49
i2_LQ_PC3Stem_c10081/f1p7/2580	PAL	0.93	3	0	5.64
i3_LQ_PC3Stem_c14565/f1p0/3042	PAL	3.11	6.46	1.78	10.76
i1_LQ_P3Flower_c36665/f1p0/1939	C4H	134.61	5.63	86.59	63.08
i2_LQ_P3Flower_c23657/f1p19/1819	C4H	113.52	24.44	705.84	147.75
i2_LQ_P3Flower_c88385/f1p19/2147	C4H	9.92	2.77	70.47	18.59
i2_LQ_PC3Root_c22462/f1p9/2226	C4H	70.51	9.07	25.86	36.36
i3_LQ_P3Flower_c14377/f1p0/3119	C4H	1.66	0.16	6.13	1.27
i1_HQ_PC3Stem_c1107/f7p3/1946	C4H	113.72	11.62	18.85	34.44
i2_LQ_PC3Leaf_c55665/f1p1/2177	C4H	17.28	0.46	0.46	2.88
i3_HQ_PC3Root_c2231/f2p3/3970	C4H	12.4	1.13	4.57	5.44
i1_HQ_PC3Root_c32138/f3p0/1785	C3H	112.75	11.8	78.78	165.39
i1_LQ_PC3Root_c8352/f1p9/1513	C3H	29.08	0	28.73	10.29
i2_HQ_PC3Stem_c43613/f14p3/2054	C3H	88.56	5.17	76.81	84.18
i1_LQ_PC3Stem_c21283/f1p0/1977	4CL	192.43	7.23	34.99	34.87
i2_HQ_PC3Stem_c43610/f18p5/2062	4CL	192.76	3.18	94.15	145.11
i2_LQ_PC3Stem_c36999/f1p6/2601	4CL	91.27	1.37	50.46	74.72
i1_LQ_PC3Leaf_c22004/f1p0/1725	4CL	60.13	1.78	11.72	14.89
i2_HQ_PC3Leaf_c4846/f2p1/2233	4CL	15.63	0.73	3.68	2.86
i2_HQ_PC3Root_c20157/f2p6/2961	4CL	4.52	0.09	0.99	0.45
i2_LQ_PC3Leaf_c87916/f1p1/2199	4CL	0.01	15.84	12.53	8.38
i2_LQ_P3Flower_c70732/f1p11/2119	4CL	3.99	0	1.68	9.25
i1_HQ_PC3Root_c27852/f18p2/1516	CCR	24.25	4.61	60.86	19.57
i1_HQ_PC3Stem_c2120/f2p3/1473	CCR	161.4	28.54	365.13	132.99
i1_LQ_PC3Root_c22111/f1p0/1345	CCR	45.11	0	13.87	0
i1_LQ_PC3Stem_c16471/f1p2/1092	CCR	37.81	63.01	24.84	149.22
i2_LQ_PC3Root_c7233/f1p13/2841	CCR	6.33	0.91	15.24	4.36
i3_LQ_PC3Root_c21913/f1p2/3884	CCR	4.14	0.89	9.16	2.92
i1_LQ_PC3Root_c21201/f1p0/1589	CCR	17.14	0	2.43	1.16
i1_LQ_PC3Leaf_c4242/f1p0/1961	HCT	114.95	2.17	45.3	109.7
i2_LQ_P3Flower_c3134/f1p8/2164	HCT	96.3	0.55	31.71	80.35
i2_LQ_PC3Stem_c11388/f1p3/2250	HCT	17.29	0	6.45	6.41
i1_LQ_PC3Root_c12306/f2p0/1654	HCT	30.36	0	0	0
i1_LQ_PC3Root_c20038/f1p9/1598	HCT	37.69	0	0.64	1.48
i3_LQ_PC3Root_c4669/f1p26/3158	HCT	5.99	0	0.44	2.65
i1_LQ_P3Flower_c18389/f1p0/1972	CSE	74.84	2.62	30.46	69.54
i1_LQ_PC3Root_c25645/f13p0/1172	CSE	175.73	6.79	73.96	170.23
i1_LQ_PC3Stem_c26685/f1p0/1178	CSE	45.22	2.18	18.94	39.65
i1_LQ_PC3Stem_c5449/f1p0/1388	CSE	9.57	0.14	4.82	6.67
i1_HQ_PC3Leaf_c25148/f2p11/1467	COMT	28.25	6.26	265.6	87.64
i1_HQ_PC3Leaf_c32242/f2p13/1230	COMT	0	56.44	2.55	0.18
i1_HQ_PC3Root_c2728/f3p7/1363	COMT	1344.29	0	120.73	6.71
i1_HQ_PC3Stem_c16847/f6p3/1483	COMT	13.96	8.99	47.9	65.02
i1_HQ_PC3Root_c2117/f4p0/1432	COMT	59.86	2.12	12.98	1
i1_HQ_PC3Root_c26151/f2p0/1331	COMT	185.29	5.65	14.98	0
i1_LQ_P3Flower_c13700/f1p0/1356	COMT	39.09	6.72	23.97	4.21
i2_LQ_PC3Root_c49536/f1p3/2994	COMT	3.92	0	0	0
i2_LQ_PC3Root_c49603/f1p2/2437	COMT	13.34	1.27	0.57	0
i1_LQ_P3Flower_c27608/f1p0/1686	CCoAOMT	53.05	5.7	73.87	39.21
i1_LQ_P3Flower_c44752/f3p0/1130	CCoAOMT	124.3	11.68	161.57	61.84
i1_LQ_P3Flower_c62973/f1p0/1052	CCoAOMT	556.59	21.4	497.63	363.63
i0_LQ_P3Flower_c1428/f2p0/938	CCoAOMT	237.3	61.27	87.01	71.98
i0_LQ_PC3Root_c2826/f1p0/962	CCoAOMT	61.25	0	0	0
i2_LQ_PC3Root_c11645/f1p10/2621	CCoAOMT	5.58	0.23	2.36	2.8
i1_HQ_P3Flower_c58570/f26p0/1377	CAD	140.13	23.48	353.13	83.63
i1_HQ_P3Flower_c58804/f10p0/1282	CAD	109.07	27.29	432.63	103.64
i1_HQ_PC3Leaf_c2062/f4p4/1643	CAD	4.11	26.22	115.12	34.33
i1_HQ_PC3Root_c11580/f2p0/1846	CAD	14.37	6.07	21.8	8.68
i1_LQ_P3Flower_c26193/f1p6/1542	CAD	0.45	6.52	25.86	4.9
i1_LQ_PC3Root_c30655/f3p0/1317	CAD	470.04	0.76	55.77	7.17
i1_HQ_PC3Root_c28241/f11p0/1445	CAD	205.05	0.03	0.52	0.11
i1_HQ_PC3Root_c30609/f7p1/1378	CAD	17.08	0	3.74	0.32
i1_LQ_PC3Root_c18590/f1p4/1710	CAD	9.34	0	0.18	0.36
i1_LQ_PC3Root_c27397/f1p0/1292	CAD	11.58	0	0.8	0.32
i3_LQ_PC3Root_c16587/f1p0/3131	CAD	3.83	0	0	0
i1_LQ_PC3Stem_c12739/f1p0/1437	CAD	31.41	25.65	43.7	6.08
i1_LQ_PC3Stem_c19734/f1p4/1613	CAD	10.91	24.18	38.51	17.71
i1_LQ_PC3Leaf_c39057/f1p0/1538	CAD	12.34	11.03	23.69	6.78
i1_LQ_PC3Leaf_c4827/f1p13/1773	CAD	24.79	12.45	27.75	4.6
i0_LQ_P3Flower_c14177/f1p0/898	POD	152.54	1.08	41.28	33.85
i0_LQ_PC3Root_c1769/f1p17/669	POD	263.75	0.27	30.14	3.73
i0_LQ_PC3Stem_c10168/f1p4/991	POD	96.98	0.13	113.73	2.66
i1_HQ_P3Flower_c20891/f2p0/1830	POD	8.72	122.04	944.64	19.87
i1_HQ_P3Flower_c44794/f3p0/1214	POD	3.51	0	69.68	5.15
i1_HQ_P3Flower_c6256/f2p0/1655	POD	24.33	0.03	16.16	32.56
i1_HQ_PC3Root_c25962/f3p28/1209	POD	158.67	0.36	99.1	3.95
i1_HQ_PC3Root_c28493/f2p0/1293	POD	186.19	0.41	18.16	2.1
i1_LQ_P3Flower_c19009/f1p0/1476	POD	2.69	0.28	10.43	2.93
i1_LQ_P3Flower_c46021/f1p0/1225	POD	33.73	0.41	27.79	0.09
i1_LQ_P3Flower_c46687/f1p0/1293	POD	186.12	0.65	80.06	108.47
i1_LQ_P3Flower_c46794/f1p0/1210	POD	1.52	0.42	71.85	0.76
i1_LQ_PC3Leaf_c14841/f1p0/1288	POD	0	72.26	0.16	0
i1_LQ_PC3Root_c13909/f1p2/1196	POD	204.71	1.8	28.04	52.14
i1_LQ_PC3Root_c19017/f1p0/1382	POD	4.42	0.17	16.25	0
i1_LQ_PC3Root_c30730/f3p0/1181	POD	83.55	0.26	12.25	28.27
i1_LQ_PC3Root_c4047/f1p7/1399	POD	359.49	10.69	131.99	379.25
i1_LQ_PC3Stem_c12685/f1p0/1382	POD	99.87	9.68	423.68	36.71
i1_LQ_PC3Stem_c15355/f1p0/1152	POD	3.66	102.02	4.16	2.83
i2_LQ_P3Flower_c4047/f1p26/2695	POD	6.59	0.38	26.07	1.5
i2_LQ_P3Flower_c55030/f1p27/2404	POD	8.47	0.75	33.34	1.62
i3_LQ_P3Flower_c8445/f1p3/3991	POD	4.84	6.85	74.48	7.73
i0_LQ_PC3Stem_c5568/f1p2/667	POD	200.06	2.72	22.45	49.17
i1_HQ_PC3Root_c14860/f6p0/1362	POD	63.63	0.79	2.51	7.13
i1_HQ_PC3Root_c25738/f7p0/1135	POD	97.9	0.55	11.47	1.41
i1_HQ_PC3Root_c25762/f3p0/1130	POD	21.27	0	1.23	0.1
i1_HQ_PC3Root_c25810/f6p0/1286	POD	171.19	0	0.05	0
i1_HQ_PC3Root_c26089/f2p8/1262	POD	321.3	0	1.91	0
i1_HQ_PC3Root_c26149/f2p0/1128	POD	101.27	0	3.07	0.39
i1_LQ_P3Flower_c3509/f1p0/1671	POD	88.31	2.52	5.68	9.61
i1_LQ_P3Flower_c57034/f1p0/1316	POD	19.1	0.42	4.58	30.17
i1_LQ_PC3Root_c13162/f1p0/1232	POD	89.67	7.22	6.13	49.21
i1_LQ_PC3Root_c14129/f1p1/1199	POD	65.87	0	3.37	3.06
i1_LQ_PC3Root_c14466/f1p0/1233	POD	133.87	0.65	0.99	27.14
i1_LQ_PC3Root_c20368/f1p0/1590	POD	24.21	2.43	2.42	23.89
i1_LQ_PC3Root_c22159/f1p3/1423	POD	26.81	0	3.28	3.76
i1_LQ_PC3Root_c26244/f1p10/1182	POD	105.84	0	5.42	0
i1_LQ_PC3Root_c26778/f1p0/1263	POD	17.75	0	0.58	0.09
i1_LQ_PC3Root_c27143/f1p0/1218	POD	31.71	0	1.41	19.24
i1_LQ_PC3Root_c28113/f2p10/1225	POD	34.88	0	2.96	2.08
i1_LQ_PC3Root_c3804/f1p0/1394	POD	103.25	0	2.73	0.63
i1_LQ_PC3Root_c4516/f1p0/1434	POD	85.31	0.03	0	0
i1_LQ_PC3Stem_c15361/f1p0/1125	POD	63.02	7.48	7.42	44.54
i1_LQ_PC3Stem_c16241/f1p0/1167	POD	29.81	1.24	0.43	123.01
i1_LQ_PC3Stem_c18724/f1p9/1211	POD	0	11.75	1.12	24.1
i1_LQ_PC3Stem_c19704/f1p0/1531	POD	9.56	0	0.04	42.73
i1_LQ_PC3Stem_c22478/f1p8/1287	POD	21.25	0	0.64	53.5
i2_HQ_PC3Stem_c34893/f2p1/2297	POD	17.68	0.04	0.08	11.12
i2_LQ_PC3Root_c16326/f2p31/2700	POD	7.9	0.05	4.36	0.16
i2_LQ_PC3Root_c4187/f1p37/2614	POD	28.23	0	1.66	0.41
i2_LQ_PC3Stem_c68127/f1p0/2012	POD	214.45	0	1.1	6.24
i0_LQ_PC3Root_c660/f1p0/640	POD	20.71	1.79	2.17	64.23
i1_HQ_PC3Stem_c1695/f2p0/1326	POD	0	0	0.68	12.12
i1_LQ_PC3Stem_c12957/f1p2/1456	POD	3.94	3.61	7.58	68.58
i1_LQ_PC3Stem_c20024/f1p0/1467	POD	0.38	2.83	0.93	17.42
i1_LQ_PC3Stem_c22581/f1p1/1229	POD	3.22	0	1.28	24.67
i1_LQ_PC3Stem_c2711/f1p0/1264	POD	2.6	2.59	0	105.93
i1_LQ_PC3Root_c19606/f1p0/1303	POD	12.7	20.54	9.1	44.47
