# Supplementary material for: Characterization and Analysis of the Full-Length Transcriptomes of Multiple Organs in Pseudotaxus chienii (W.C.Cheng) W.C.Cheng
Source: Int J Mol Sci. 2020 Jun 17;21(12):4305. doi: 10.3390/ijms21124305 (PMC7352595; doi:10.3390/ijms21124305)
Supplement: Supplementary file 1 [file ijms-21-04305-s001.zip › Supplementary Files/Table S21.xlsx]

## Sheet: Sheet1
Table S21. Statistics of the unigenes in the plant–pathogen interactions.
Gene_id	Gene_name	Gene_len	Root.fpkm	Leaf.fpkm	Strobilus.fpkm	Stem.fpkm	{nr}	{SwissProt}	{KEGG}	{KOG}	{GO}	{nt}	{pfam}
i1_LQ_P3Flower_c30209/f1p0/1360	CNGC	1362	0	0	0.29	0.17	{XP_012079190.1; PREDICTED: probable cyclic nucleotide-gated ion channel 20, chloroplastic [Jatropha curcas]}	{sp|Q9LD37|CNG20_ARATH; Probable cyclic nucleotide-gated ion channel 20, chloroplastic OS=Arabidopsis thaliana GN=CNGC20 PE=2 SV=1}	{jcu:105639672; K05391 CNGF cyclic nucleotide gated channel, other eukaryote - ko04626; Organismal Systems; Environmental adaptation; Plant-pathogen interaction}	{At3g17700; KOG0498 K+-channel ERG and related proteins, contain PAS/PAC sensor domain PT Inorganic ion transport and metabolism ; Signal transduction mechanisms ;}	{GO:0055085; transmembrane transport; biological_process GO:0006811; ion transport; biological_process GO:0016020; membrane; cellular_component GO:0005216; ion channel activity; molecular_function}	{BT108799.1; Picea glauca clone GQ03201_C16 mRNA sequence}	{PF00520:Ion transport protein}
i12_LQ_PC3Root_c6/f1p0/12477	CNGC	12436	0.02	0	0	0	{XP_017407610.1; PREDICTED: putative cyclic nucleotide-gated ion channel 8 [Vigna angularis]}	{sp|Q8RWS9|CNGC5_ARATH; Probable cyclic nucleotide-gated ion channel 5 OS=Arabidopsis thaliana GN=CNGC5 PE=2 SV=1}	{var:108320637; K05391 CNGF cyclic nucleotide gated channel, other eukaryote - ko04626; Organismal Systems; Environmental adaptation; Plant-pathogen interaction}	{At5g57940; KOG0498 K+-channel ERG and related proteins, contain PAS/PAC sensor domain PT Inorganic ion transport and metabolism ; Signal transduction mechanisms ;}	{NA}	{NA}	{NA}
i2_HQ_P3Flower_c55888/f2p4/2705	CNGC	2705	0	0	0.18	0.42	{XP_007204256.1; hypothetical protein PRUPE_ppa001993mg [Prunus persica]}	{sp|Q8RWS9|CNGC5_ARATH; Probable cyclic nucleotide-gated ion channel 5 OS=Arabidopsis thaliana GN=CNGC5 PE=2 SV=1}	{pper:PRUPE_ppa001993mg; K05391 CNGF cyclic nucleotide gated channel, other eukaryote - ko04626; Organismal Systems; Environmental adaptation; Plant-pathogen interaction}	{At5g57940; KOG0498 K+-channel ERG and related proteins, contain PAS/PAC sensor domain PT Inorganic ion transport and metabolism ; Signal transduction mechanisms ;}	{GO:0016020; membrane; cellular_component GO:0005515; protein binding; molecular_function GO:0005216; ion channel activity; molecular_function GO:0006811; ion transport; biological_process GO:0055085; transmembrane transport; biological_process}	{BT119833.1; Picea glauca clone GQ04110_M17 mRNA sequence}	{PF00612:IQ calmodulin-binding motif PF00520:Ion transport protein}
i2_HQ_PC3Leaf_c6294/f2p4/2726	CNGC	2724	1.04	8.42	7.12	3.02	{ACA58352.1; putative cyclic nucleotide-gated cation channel [Sandersonia aurantiaca]}	{sp|O65718|CNGC2_ARATH; Cyclic nucleotide-gated ion channel 2 OS=Arabidopsis thaliana GN=CNGC2 PE=1 SV=1}	{nnu:104598015; K05391 CNGF cyclic nucleotide gated channel, other eukaryote - ko04626; Organismal Systems; Environmental adaptation; Plant-pathogen interaction}	{At5g15410; KOG0498 K+-channel ERG and related proteins, contain PAS/PAC sensor domain PT Inorganic ion transport and metabolism ; Signal transduction mechanisms ;}	{GO:0005216; ion channel activity; molecular_function GO:0055085; transmembrane transport; biological_process GO:0006811; ion transport; biological_process GO:0016020; membrane; cellular_component}	{NA}	{PF00520:Ion transport protein}
i2_HQ_PC3Leaf_c7935/f4p10/2852	CNGC	2853	0.3	0.92	0.61	0.52	{XP_011072036.1; PREDICTED: probable cyclic nucleotide-gated ion channel 20, chloroplastic isoform X1 [Sesamum indicum]}	{sp|Q9LD37|CNG20_ARATH; Probable cyclic nucleotide-gated ion channel 20, chloroplastic OS=Arabidopsis thaliana GN=CNGC20 PE=2 SV=1}	{sind:105157337; K05391 CNGF cyclic nucleotide gated channel, other eukaryote - ko04626; Organismal Systems; Environmental adaptation; Plant-pathogen interaction}	{At3g17700; KOG0498 K+-channel ERG and related proteins, contain PAS/PAC sensor domain PT Inorganic ion transport and metabolism ; Signal transduction mechanisms ;}	{GO:0005216; ion channel activity; molecular_function GO:0055085; transmembrane transport; biological_process GO:0016020; membrane; cellular_component GO:0006811; ion transport; biological_process}	{BT108799.1; Picea glauca clone GQ03201_C16 mRNA sequence}	{PF00520:Ion transport protein}
i2_HQ_PC3Root_c2517/f8p6/2684	CNGC	2687	3.29	0	0	0	{XP_010929223.1; PREDICTED: probable cyclic nucleotide-gated ion channel 14 isoform X1 [Elaeis guineensis]}	{sp|Q8L7Z0|CNG17_ARATH; Cyclic nucleotide-gated ion channel 17 OS=Arabidopsis thaliana GN=CNGC17 PE=1 SV=1}	{egu:105039587; K05391 CNGF cyclic nucleotide gated channel, other eukaryote - ko04626; Organismal Systems; Environmental adaptation; Plant-pathogen interaction}	{At4g30360; KOG0498 K+-channel ERG and related proteins, contain PAS/PAC sensor domain PT Inorganic ion transport and metabolism ; Signal transduction mechanisms ;}	{GO:0016020; membrane; cellular_component GO:0055085; transmembrane transport; biological_process GO:0006811; ion transport; biological_process GO:0005216; ion channel activity; molecular_function GO:0005515; protein binding; molecular_function}	{XM_018128393.1; PREDICTED: Theobroma cacao probable cyclic nucleotide-gated ion channel 14 (LOC18587645), mRNA}	{PF00520:Ion transport protein PF00612:IQ calmodulin-binding motif}
i2_HQ_PC3Root_c30224/f3p6/2628	CNGC	2628	0.88	0	0	0	{XP_010929223.1; PREDICTED: probable cyclic nucleotide-gated ion channel 14 isoform X1 [Elaeis guineensis]}	{sp|Q8L7Z0|CNG17_ARATH; Cyclic nucleotide-gated ion channel 17 OS=Arabidopsis thaliana GN=CNGC17 PE=1 SV=1}	{egu:105039587; K05391 CNGF cyclic nucleotide gated channel, other eukaryote - ko04626; Organismal Systems; Environmental adaptation; Plant-pathogen interaction}	{At4g30360; KOG0498 K+-channel ERG and related proteins, contain PAS/PAC sensor domain PT Inorganic ion transport and metabolism ; Signal transduction mechanisms ;}	{GO:0055085; transmembrane transport; biological_process GO:0006811; ion transport; biological_process GO:0016020; membrane; cellular_component GO:0005216; ion channel activity; molecular_function GO:0005515; protein binding; molecular_function}	{XM_018128393.1; PREDICTED: Theobroma cacao probable cyclic nucleotide-gated ion channel 14 (LOC18587645), mRNA}	{PF00520:Ion transport protein PF00612:IQ calmodulin-binding motif}
i2_HQ_PC3Root_c4277/f5p3/2937	CNGC	2937	4.92	8.99	6.46	6.64	{XP_007204256.1; hypothetical protein PRUPE_ppa001993mg [Prunus persica]}	{sp|Q8RWS9|CNGC5_ARATH; Probable cyclic nucleotide-gated ion channel 5 OS=Arabidopsis thaliana GN=CNGC5 PE=2 SV=1}	{pper:PRUPE_ppa001993mg; K05391 CNGF cyclic nucleotide gated channel, other eukaryote - ko04626; Organismal Systems; Environmental adaptation; Plant-pathogen interaction}	{At5g57940; KOG0498 K+-channel ERG and related proteins, contain PAS/PAC sensor domain PT Inorganic ion transport and metabolism ; Signal transduction mechanisms ;}	{GO:0005515; protein binding; molecular_function GO:0055085; transmembrane transport; biological_process GO:0006811; ion transport; biological_process GO:0016020; membrane; cellular_component GO:0005216; ion channel activity; molecular_function}	{BT119833.1; Picea glauca clone GQ04110_M17 mRNA sequence}	{PF00612:IQ calmodulin-binding motif PF00520:Ion transport protein}
i2_HQ_PC3Stem_c24740/f3p1/2799	CNGC	2804	0	0.58	0	1.28	{XP_011072036.1; PREDICTED: probable cyclic nucleotide-gated ion channel 20, chloroplastic isoform X1 [Sesamum indicum]}	{sp|Q9LD37|CNG20_ARATH; Probable cyclic nucleotide-gated ion channel 20, chloroplastic OS=Arabidopsis thaliana GN=CNGC20 PE=2 SV=1}	{sind:105157337; K05391 CNGF cyclic nucleotide gated channel, other eukaryote - ko04626; Organismal Systems; Environmental adaptation; Plant-pathogen interaction}	{At3g17700; KOG0498 K+-channel ERG and related proteins, contain PAS/PAC sensor domain PT Inorganic ion transport and metabolism ; Signal transduction mechanisms ;}	{GO:0016020; membrane; cellular_component GO:0006811; ion transport; biological_process GO:0005216; ion channel activity; molecular_function GO:0055085; transmembrane transport; biological_process}	{BT108799.1; Picea glauca clone GQ03201_C16 mRNA sequence}	{PF00520:Ion transport protein}
i2_HQ_PC3Stem_c30605/f2p1/2555	CNGC	2556	1.96	4.8	5.59	2.61	{XP_011072036.1; PREDICTED: probable cyclic nucleotide-gated ion channel 20, chloroplastic isoform X1 [Sesamum indicum]}	{sp|Q9LD37|CNG20_ARATH; Probable cyclic nucleotide-gated ion channel 20, chloroplastic OS=Arabidopsis thaliana GN=CNGC20 PE=2 SV=1}	{sind:105157337; K05391 CNGF cyclic nucleotide gated channel, other eukaryote - ko04626; Organismal Systems; Environmental adaptation; Plant-pathogen interaction}	{At3g17700; KOG0498 K+-channel ERG and related proteins, contain PAS/PAC sensor domain PT Inorganic ion transport and metabolism ; Signal transduction mechanisms ;}	{GO:0005216; ion channel activity; molecular_function GO:0006811; ion transport; biological_process GO:0016020; membrane; cellular_component GO:0055085; transmembrane transport; biological_process}	{BT108799.1; Picea glauca clone GQ03201_C16 mRNA sequence}	{PF00520:Ion transport protein}
i2_LQ_P3Flower_c10281/f1p4/2723	CNGC	2733	2.08	3.11	3.79	0.16	{XP_011072036.1; PREDICTED: probable cyclic nucleotide-gated ion channel 20, chloroplastic isoform X1 [Sesamum indicum]}	{sp|Q9LD37|CNG20_ARATH; Probable cyclic nucleotide-gated ion channel 20, chloroplastic OS=Arabidopsis thaliana GN=CNGC20 PE=2 SV=1}	{sind:105157337; K05391 CNGF cyclic nucleotide gated channel, other eukaryote - ko04626; Organismal Systems; Environmental adaptation; Plant-pathogen interaction}	{At3g17700; KOG0498 K+-channel ERG and related proteins, contain PAS/PAC sensor domain PT Inorganic ion transport and metabolism ; Signal transduction mechanisms ;}	{GO:0005216; ion channel activity; molecular_function GO:0016020; membrane; cellular_component GO:0006811; ion transport; biological_process GO:0055085; transmembrane transport; biological_process}	{BT108799.1; Picea glauca clone GQ03201_C16 mRNA sequence}	{PF00520:Ion transport protein}
i2_LQ_P3Flower_c11071/f1p4/2335	CNGC	2347	0.08	0	0.11	0.14	{XP_011072036.1; PREDICTED: probable cyclic nucleotide-gated ion channel 20, chloroplastic isoform X1 [Sesamum indicum]}	{sp|Q9LD37|CNG20_ARATH; Probable cyclic nucleotide-gated ion channel 20, chloroplastic OS=Arabidopsis thaliana GN=CNGC20 PE=2 SV=1}	{sind:105157337; K05391 CNGF cyclic nucleotide gated channel, other eukaryote - ko04626; Organismal Systems; Environmental adaptation; Plant-pathogen interaction}	{At3g17700; KOG0498 K+-channel ERG and related proteins, contain PAS/PAC sensor domain PT Inorganic ion transport and metabolism ; Signal transduction mechanisms ;}	{GO:0005216; ion channel activity; molecular_function GO:0016020; membrane; cellular_component GO:0006811; ion transport; biological_process GO:0055085; transmembrane transport; biological_process}	{BT108799.1; Picea glauca clone GQ03201_C16 mRNA sequence}	{PF00520:Ion transport protein}
i2_LQ_P3Flower_c21366/f1p8/2946	CNGC	2954	0.57	1.07	0.87	0.42	{ACA58352.1; putative cyclic nucleotide-gated cation channel [Sandersonia aurantiaca]}	{sp|O65718|CNGC2_ARATH; Cyclic nucleotide-gated ion channel 2 OS=Arabidopsis thaliana GN=CNGC2 PE=1 SV=1}	{nnu:104598015; K05391 CNGF cyclic nucleotide gated channel, other eukaryote - ko04626; Organismal Systems; Environmental adaptation; Plant-pathogen interaction}	{At5g15410; KOG0498 K+-channel ERG and related proteins, contain PAS/PAC sensor domain PT Inorganic ion transport and metabolism ; Signal transduction mechanisms ;}	{GO:0016020; membrane; cellular_component GO:0005216; ion channel activity; molecular_function GO:0006811; ion transport; biological_process GO:0055085; transmembrane transport; biological_process}	{NA}	{PF00520:Ion transport protein}
i2_LQ_P3Flower_c25090/f1p4/3043	CNGC	3047	4.82	0.89	0.85	0.23	{GAV78461.1; Ion_trans domain-containing protein [Cephalotus follicularis]}	{sp|Q9LD37|CNG20_ARATH; Probable cyclic nucleotide-gated ion channel 20, chloroplastic OS=Arabidopsis thaliana GN=CNGC20 PE=2 SV=1}	{sind:105157337; K05391 CNGF cyclic nucleotide gated channel, other eukaryote - ko04626; Organismal Systems; Environmental adaptation; Plant-pathogen interaction}	{At3g17700; KOG0498 K+-channel ERG and related proteins, contain PAS/PAC sensor domain PT Inorganic ion transport and metabolism ; Signal transduction mechanisms ;}	{GO:0006811; ion transport; biological_process GO:0055085; transmembrane transport; biological_process GO:0016020; membrane; cellular_component GO:0005216; ion channel activity; molecular_function}	{BT108799.1; Picea glauca clone GQ03201_C16 mRNA sequence}	{PF00520:Ion transport protein}
i2_LQ_P3Flower_c40117/f1p1/2779	CNGC	2777	0.29	1.27	0.81	0.6	{XP_007204256.1; hypothetical protein PRUPE_ppa001993mg [Prunus persica]}	{sp|Q9M0A4|CNGC9_ARATH; Putative cyclic nucleotide-gated ion channel 9 OS=Arabidopsis thaliana GN=CNGC9 PE=2 SV=1}	{pper:PRUPE_ppa001993mg; K05391 CNGF cyclic nucleotide gated channel, other eukaryote - ko04626; Organismal Systems; Environmental adaptation; Plant-pathogen interaction}	{At5g57940; KOG0498 K+-channel ERG and related proteins, contain PAS/PAC sensor domain PT Inorganic ion transport and metabolism ; Signal transduction mechanisms ;}	{GO:0006811; ion transport; biological_process GO:0055085; transmembrane transport; biological_process GO:0016020; membrane; cellular_component GO:0005515; protein binding; molecular_function GO:0005216; ion channel activity; molecular_function}	{BT119833.1; Picea glauca clone GQ04110_M17 mRNA sequence}	{PF00612:IQ calmodulin-binding motif PF00520:Ion transport protein}
i2_LQ_P3Flower_c68845/f1p4/2890	CNGC	2894	0.09	0.09	0.56	0.19	{XP_011072036.1; PREDICTED: probable cyclic nucleotide-gated ion channel 20, chloroplastic isoform X1 [Sesamum indicum]}	{sp|Q9LD37|CNG20_ARATH; Probable cyclic nucleotide-gated ion channel 20, chloroplastic OS=Arabidopsis thaliana GN=CNGC20 PE=2 SV=1}	{sind:105157337; K05391 CNGF cyclic nucleotide gated channel, other eukaryote - ko04626; Organismal Systems; Environmental adaptation; Plant-pathogen interaction}	{At3g17700; KOG0498 K+-channel ERG and related proteins, contain PAS/PAC sensor domain PT Inorganic ion transport and metabolism ; Signal transduction mechanisms ;}	{GO:0016020; membrane; cellular_component GO:0005216; ion channel activity; molecular_function GO:0055085; transmembrane transport; biological_process GO:0006811; ion transport; biological_process}	{BT108799.1; Picea glauca clone GQ03201_C16 mRNA sequence}	{PF00520:Ion transport protein}
i2_LQ_P3Flower_c70151/f1p4/3085	CNGC	3128	0.08	0.02	0	0	{XP_011072036.1; PREDICTED: probable cyclic nucleotide-gated ion channel 20, chloroplastic isoform X1 [Sesamum indicum]}	{sp|Q9LD37|CNG20_ARATH; Probable cyclic nucleotide-gated ion channel 20, chloroplastic OS=Arabidopsis thaliana GN=CNGC20 PE=2 SV=1}	{sind:105157337; K05391 CNGF cyclic nucleotide gated channel, other eukaryote - ko04626; Organismal Systems; Environmental adaptation; Plant-pathogen interaction}	{At3g17700; KOG0498 K+-channel ERG and related proteins, contain PAS/PAC sensor domain PT Inorganic ion transport and metabolism ; Signal transduction mechanisms ;}	{GO:0016020; membrane; cellular_component GO:0005216; ion channel activity; molecular_function GO:0055085; transmembrane transport; biological_process GO:0006811; ion transport; biological_process}	{BT108799.1; Picea glauca clone GQ03201_C16 mRNA sequence}	{PF00520:Ion transport protein}
i2_LQ_P3Flower_c85798/f1p3/2252	CNGC	2253	0	0.12	0	0	{XP_002529385.1; PREDICTED: probable cyclic nucleotide-gated ion channel 5 [Ricinus communis]}	{sp|Q9S9N5|CNGC7_ARATH; Putative cyclic nucleotide-gated ion channel 7 OS=Arabidopsis thaliana GN=CNGC7 PE=3 SV=1}	{rcu:8264822; K05391 CNGF cyclic nucleotide gated channel, other eukaryote - ko04626; Organismal Systems; Environmental adaptation; Plant-pathogen interaction}	{At1g15990; KOG0498 K+-channel ERG and related proteins, contain PAS/PAC sensor domain PT Inorganic ion transport and metabolism ; Signal transduction mechanisms ;}	{GO:0005515; protein binding; molecular_function}	{BT119833.1; Picea glauca clone GQ04110_M17 mRNA sequence}	{PF00612:IQ calmodulin-binding motif}
i2_LQ_P3Flower_c86348/f1p4/2594	CNGC	2610	0.39	0	0	0	{XP_011072036.1; PREDICTED: probable cyclic nucleotide-gated ion channel 20, chloroplastic isoform X1 [Sesamum indicum]}	{sp|Q9LD37|CNG20_ARATH; Probable cyclic nucleotide-gated ion channel 20, chloroplastic OS=Arabidopsis thaliana GN=CNGC20 PE=2 SV=1}	{sind:105157337; K05391 CNGF cyclic nucleotide gated channel, other eukaryote - ko04626; Organismal Systems; Environmental adaptation; Plant-pathogen interaction}	{At3g17700; KOG0498 K+-channel ERG and related proteins, contain PAS/PAC sensor domain PT Inorganic ion transport and metabolism ; Signal transduction mechanisms ;}	{GO:0016020; membrane; cellular_component GO:0005216; ion channel activity; molecular_function GO:0006811; ion transport; biological_process GO:0055085; transmembrane transport; biological_process}	{BT108799.1; Picea glauca clone GQ03201_C16 mRNA sequence}	{PF00520:Ion transport protein}
i2_LQ_PC3Leaf_c1880/f3p10/2740	CNGC	2746	0	0	0	0	{XP_011072036.1; PREDICTED: probable cyclic nucleotide-gated ion channel 20, chloroplastic isoform X1 [Sesamum indicum]}	{sp|Q9LD37|CNG20_ARATH; Probable cyclic nucleotide-gated ion channel 20, chloroplastic OS=Arabidopsis thaliana GN=CNGC20 PE=2 SV=1}	{sind:105157337; K05391 CNGF cyclic nucleotide gated channel, other eukaryote - ko04626; Organismal Systems; Environmental adaptation; Plant-pathogen interaction}	{At3g17700; KOG0498 K+-channel ERG and related proteins, contain PAS/PAC sensor domain PT Inorganic ion transport and metabolism ; Signal transduction mechanisms ;}	{GO:0016020; membrane; cellular_component GO:0006811; ion transport; biological_process GO:0055085; transmembrane transport; biological_process GO:0005216; ion channel activity; molecular_function}	{BT108799.1; Picea glauca clone GQ03201_C16 mRNA sequence}	{PF00520:Ion transport protein}
i2_LQ_PC3Leaf_c18866/f1p6/3084	CNGC	3078	0	0	0	0	{XP_002278464.1; PREDICTED: probable cyclic nucleotide-gated ion channel 5 isoform X1 [Vitis vinifera]}	{sp|Q8RWS9|CNGC5_ARATH; Probable cyclic nucleotide-gated ion channel 5 OS=Arabidopsis thaliana GN=CNGC5 PE=2 SV=1}	{vvi:100246671; K05391 CNGF cyclic nucleotide gated channel, other eukaryote - ko04626; Organismal Systems; Environmental adaptation; Plant-pathogen interaction}	{At5g57940; KOG0498 K+-channel ERG and related proteins, contain PAS/PAC sensor domain PT Inorganic ion transport and metabolism ; Signal transduction mechanisms ;}	{GO:0005216; ion channel activity; molecular_function GO:0055085; transmembrane transport; biological_process GO:0006811; ion transport; biological_process GO:0016020; membrane; cellular_component}	{BT115110.1; Picea glauca clone GQ03609_H11 mRNA sequence}	{PF00520:Ion transport protein}
i2_LQ_PC3Leaf_c19851/f1p10/2930	CNGC	2929	2.95	1.09	0.33	0.22	{XP_011072036.1; PREDICTED: probable cyclic nucleotide-gated ion channel 20, chloroplastic isoform X1 [Sesamum indicum]}	{sp|Q9LD37|CNG20_ARATH; Probable cyclic nucleotide-gated ion channel 20, chloroplastic OS=Arabidopsis thaliana GN=CNGC20 PE=2 SV=1}	{sind:105157337; K05391 CNGF cyclic nucleotide gated channel, other eukaryote - ko04626; Organismal Systems; Environmental adaptation; Plant-pathogen interaction}	{At3g17700; KOG0498 K+-channel ERG and related proteins, contain PAS/PAC sensor domain PT Inorganic ion transport and metabolism ; Signal transduction mechanisms ;}	{GO:0055085; transmembrane transport; biological_process GO:0005216; ion channel activity; molecular_function GO:0006811; ion transport; biological_process GO:0016020; membrane; cellular_component}	{BT108799.1; Picea glauca clone GQ03201_C16 mRNA sequence}	{PF00520:Ion transport protein}
i2_LQ_PC3Leaf_c31946/f1p7/2594	CNGC	2602	1.01	1.01	0.39	2.55	{EOY29537.1; Cyclic nucleotide gated channel 5 isoform 2, partial [Theobroma cacao]}	{sp|Q8RWS9|CNGC5_ARATH; Probable cyclic nucleotide-gated ion channel 5 OS=Arabidopsis thaliana GN=CNGC5 PE=2 SV=1}	{rcu:8264822; K05391 CNGF cyclic nucleotide gated channel, other eukaryote - ko04626; Organismal Systems; Environmental adaptation; Plant-pathogen interaction}	{At5g57940; KOG0498 K+-channel ERG and related proteins, contain PAS/PAC sensor domain PT Inorganic ion transport and metabolism ; Signal transduction mechanisms ;}	{GO:0005515; protein binding; molecular_function GO:0016020; membrane; cellular_component GO:0006811; ion transport; biological_process GO:0005216; ion channel activity; molecular_function GO:0055085; transmembrane transport; biological_process}	{BT119833.1; Picea glauca clone GQ04110_M17 mRNA sequence}	{PF00612:IQ calmodulin-binding motif PF00520:Ion transport protein}
i2_LQ_PC3Leaf_c36652/f1p7/2956	CNGC	2960	0	0	0	0.12	{XP_007204256.1; hypothetical protein PRUPE_ppa001993mg [Prunus persica]}	{sp|Q8RWS9|CNGC5_ARATH; Probable cyclic nucleotide-gated ion channel 5 OS=Arabidopsis thaliana GN=CNGC5 PE=2 SV=1}	{pper:PRUPE_ppa001993mg; K05391 CNGF cyclic nucleotide gated channel, other eukaryote - ko04626; Organismal Systems; Environmental adaptation; Plant-pathogen interaction}	{At5g57940; KOG0498 K+-channel ERG and related proteins, contain PAS/PAC sensor domain PT Inorganic ion transport and metabolism ; Signal transduction mechanisms ;}	{GO:0016020; membrane; cellular_component GO:0006811; ion transport; biological_process GO:0005515; protein binding; molecular_function GO:0055085; transmembrane transport; biological_process GO:0005216; ion channel activity; molecular_function}	{BT119833.1; Picea glauca clone GQ04110_M17 mRNA sequence}	{PF00612:IQ calmodulin-binding motif PF00520:Ion transport protein}
i2_LQ_PC3Leaf_c52396/f1p6/2747	CNGC	2751	0.54	0.11	0	0	{XP_007204256.1; hypothetical protein PRUPE_ppa001993mg [Prunus persica]}	{sp|Q8RWS9|CNGC5_ARATH; Probable cyclic nucleotide-gated ion channel 5 OS=Arabidopsis thaliana GN=CNGC5 PE=2 SV=1}	{pper:PRUPE_ppa001993mg; K05391 CNGF cyclic nucleotide gated channel, other eukaryote - ko04626; Organismal Systems; Environmental adaptation; Plant-pathogen interaction}	{At5g57940; KOG0498 K+-channel ERG and related proteins, contain PAS/PAC sensor domain PT Inorganic ion transport and metabolism ; Signal transduction mechanisms ;}	{GO:0005216; ion channel activity; molecular_function GO:0055085; transmembrane transport; biological_process GO:0005515; protein binding; molecular_function GO:0016020; membrane; cellular_component GO:0006811; ion transport; biological_process}	{BT119833.1; Picea glauca clone GQ04110_M17 mRNA sequence}	{PF00612:IQ calmodulin-binding motif PF00520:Ion transport protein}
i2_LQ_PC3Leaf_c55065/f1p5/2656	CNGC	2680	0.64	0.21	0	0.6	{XP_007204256.1; hypothetical protein PRUPE_ppa001993mg [Prunus persica]}	{sp|Q8RWS9|CNGC5_ARATH; Probable cyclic nucleotide-gated ion channel 5 OS=Arabidopsis thaliana GN=CNGC5 PE=2 SV=1}	{pper:PRUPE_ppa001993mg; K05391 CNGF cyclic nucleotide gated channel, other eukaryote - ko04626; Organismal Systems; Environmental adaptation; Plant-pathogen interaction}	{At5g57940; KOG0498 K+-channel ERG and related proteins, contain PAS/PAC sensor domain PT Inorganic ion transport and metabolism ; Signal transduction mechanisms ;}	{GO:0005216; ion channel activity; molecular_function GO:0055085; transmembrane transport; biological_process GO:0006811; ion transport; biological_process GO:0016020; membrane; cellular_component GO:0005515; protein binding; molecular_function}	{BT119833.1; Picea glauca clone GQ04110_M17 mRNA sequence}	{PF00520:Ion transport protein PF00612:IQ calmodulin-binding motif}
i2_LQ_PC3Leaf_c60124/f1p4/2634	CNGC	2635	0	0	3.75	0	{ACA58352.1; putative cyclic nucleotide-gated cation channel [Sandersonia aurantiaca]}	{sp|O65718|CNGC2_ARATH; Cyclic nucleotide-gated ion channel 2 OS=Arabidopsis thaliana GN=CNGC2 PE=1 SV=1}	{nnu:104598015; K05391 CNGF cyclic nucleotide gated channel, other eukaryote - ko04626; Organismal Systems; Environmental adaptation; Plant-pathogen interaction}	{At5g15410; KOG0498 K+-channel ERG and related proteins, contain PAS/PAC sensor domain PT Inorganic ion transport and metabolism ; Signal transduction mechanisms ;}	{GO:0005216; ion channel activity; molecular_function GO:0055085; transmembrane transport; biological_process GO:0016020; membrane; cellular_component GO:0006811; ion transport; biological_process}	{NA}	{PF00520:Ion transport protein}
i2_LQ_PC3Leaf_c6182/f1p4/2563	CNGC	2589	0	0.13	0	0	{ACA58352.1; putative cyclic nucleotide-gated cation channel [Sandersonia aurantiaca]}	{sp|O65718|CNGC2_ARATH; Cyclic nucleotide-gated ion channel 2 OS=Arabidopsis thaliana GN=CNGC2 PE=1 SV=1}	{nnu:104598015; K05391 CNGF cyclic nucleotide gated channel, other eukaryote - ko04626; Organismal Systems; Environmental adaptation; Plant-pathogen interaction}	{At5g15410; KOG0498 K+-channel ERG and related proteins, contain PAS/PAC sensor domain PT Inorganic ion transport and metabolism ; Signal transduction mechanisms ;}	{GO:0055085; transmembrane transport; biological_process GO:0005216; ion channel activity; molecular_function GO:0016020; membrane; cellular_component GO:0006811; ion transport; biological_process}	{NA}	{PF00520:Ion transport protein}
i2_LQ_PC3Leaf_c66726/f1p2/2740	CNGC	2744	0.25	0.38	0	0	{XP_010278052.1; PREDICTED: probable cyclic nucleotide-gated ion channel 14 isoform X1 [Nelumbo nucifera]}	{sp|Q8L7Z0|CNG17_ARATH; Cyclic nucleotide-gated ion channel 17 OS=Arabidopsis thaliana GN=CNGC17 PE=1 SV=1}	{atr:18435390; K05391 CNGF cyclic nucleotide gated channel, other eukaryote - ko04626; Organismal Systems; Environmental adaptation; Plant-pathogen interaction}	{At4g30360; KOG0498 K+-channel ERG and related proteins, contain PAS/PAC sensor domain PT Inorganic ion transport and metabolism ; Signal transduction mechanisms ;}	{GO:0016020; membrane; cellular_component GO:0006811; ion transport; biological_process GO:0005515; protein binding; molecular_function GO:0005216; ion channel activity; molecular_function GO:0055085; transmembrane transport; biological_process}	{XM_012220970.1; PREDICTED: Jatropha curcas probable cyclic nucleotide-gated ion channel 14 (LOC105637496), transcript variant X2, mRNA}	{PF00612:IQ calmodulin-binding motif PF00520:Ion transport protein}
i2_LQ_PC3Root_c1189/f8p10/2883	CNGC	2883	6.14	0.2	1.6	0.2	{GAV78461.1; Ion_trans domain-containing protein [Cephalotus follicularis]}	{sp|Q9LD37|CNG20_ARATH; Probable cyclic nucleotide-gated ion channel 20, chloroplastic OS=Arabidopsis thaliana GN=CNGC20 PE=2 SV=1}	{sind:105157337; K05391 CNGF cyclic nucleotide gated channel, other eukaryote - ko04626; Organismal Systems; Environmental adaptation; Plant-pathogen interaction}	{At3g17700; KOG0498 K+-channel ERG and related proteins, contain PAS/PAC sensor domain PT Inorganic ion transport and metabolism ; Signal transduction mechanisms ;}	{GO:0005216; ion channel activity; molecular_function GO:0016020; membrane; cellular_component GO:0006811; ion transport; biological_process GO:0055085; transmembrane transport; biological_process}	{BT108799.1; Picea glauca clone GQ03201_C16 mRNA sequence}	{PF00520:Ion transport protein}
i2_LQ_PC3Root_c12721/f1p7/2996	CNGC	2993	2.98	0.1	0.98	0.16	{XP_016203338.1; PREDICTED: probable cyclic nucleotide-gated ion channel 20, chloroplastic [Arachis ipaensis]}	{sp|Q9LD37|CNG20_ARATH; Probable cyclic nucleotide-gated ion channel 20, chloroplastic OS=Arabidopsis thaliana GN=CNGC20 PE=2 SV=1}	{sind:105157337; K05391 CNGF cyclic nucleotide gated channel, other eukaryote - ko04626; Organismal Systems; Environmental adaptation; Plant-pathogen interaction}	{At3g17700; KOG0498 K+-channel ERG and related proteins, contain PAS/PAC sensor domain PT Inorganic ion transport and metabolism ; Signal transduction mechanisms ;}	{GO:0005216; ion channel activity; molecular_function GO:0055085; transmembrane transport; biological_process GO:0006811; ion transport; biological_process GO:0016020; membrane; cellular_component}	{BT108799.1; Picea glauca clone GQ03201_C16 mRNA sequence}	{PF00520:Ion transport protein}
i2_LQ_PC3Root_c17526/f1p9/2817	CNGC	2794	0	0	0	0	{ERN11112.1; hypothetical protein AMTR_s00024p00155680 [Amborella trichopoda]}	{sp|Q9LD37|CNG20_ARATH; Probable cyclic nucleotide-gated ion channel 20, chloroplastic OS=Arabidopsis thaliana GN=CNGC20 PE=2 SV=1}	{atr:18439299; K05391 CNGF cyclic nucleotide gated channel, other eukaryote - ko04626; Organismal Systems; Environmental adaptation; Plant-pathogen interaction}	{At3g17700; KOG0498 K+-channel ERG and related proteins, contain PAS/PAC sensor domain PT Inorganic ion transport and metabolism ; Signal transduction mechanisms ;}	{NA}	{XM_014897393.1; PREDICTED: Brachypodium distachyon probable cyclic nucleotide-gated ion channel 20, chloroplastic (LOC100830911), transcript variant X7, mRNA}	{NA}
i2_LQ_PC3Root_c22221/f1p7/2517	CNGC	2503	0.36	0.24	0.36	0.21	{XP_018849105.1; PREDICTED: probable cyclic nucleotide-gated ion channel 20, chloroplastic isoform X2 [Juglans regia]}	{sp|Q9LD37|CNG20_ARATH; Probable cyclic nucleotide-gated ion channel 20, chloroplastic OS=Arabidopsis thaliana GN=CNGC20 PE=2 SV=1}	{sind:105157337; K05391 CNGF cyclic nucleotide gated channel, other eukaryote - ko04626; Organismal Systems; Environmental adaptation; Plant-pathogen interaction}	{At3g17700; KOG0498 K+-channel ERG and related proteins, contain PAS/PAC sensor domain PT Inorganic ion transport and metabolism ; Signal transduction mechanisms ;}	{GO:0055085; transmembrane transport; biological_process GO:0006811; ion transport; biological_process GO:0016020; membrane; cellular_component GO:0005216; ion channel activity; molecular_function}	{BT108799.1; Picea glauca clone GQ03201_C16 mRNA sequence}	{PF00520:Ion transport protein}
i2_LQ_PC3Root_c32308/f1p11/2947	CNGC	2962	1.91	3.08	2.93	1.1	{XP_011072036.1; PREDICTED: probable cyclic nucleotide-gated ion channel 20, chloroplastic isoform X1 [Sesamum indicum]}	{sp|Q9LD37|CNG20_ARATH; Probable cyclic nucleotide-gated ion channel 20, chloroplastic OS=Arabidopsis thaliana GN=CNGC20 PE=2 SV=1}	{sind:105157337; K05391 CNGF cyclic nucleotide gated channel, other eukaryote - ko04626; Organismal Systems; Environmental adaptation; Plant-pathogen interaction}	{At3g17700; KOG0498 K+-channel ERG and related proteins, contain PAS/PAC sensor domain PT Inorganic ion transport and metabolism ; Signal transduction mechanisms ;}	{GO:0005216; ion channel activity; molecular_function GO:0016020; membrane; cellular_component GO:0006811; ion transport; biological_process GO:0055085; transmembrane transport; biological_process}	{BT108799.1; Picea glauca clone GQ03201_C16 mRNA sequence}	{PF00520:Ion transport protein}
i2_LQ_PC3Root_c35517/f1p9/2919	CNGC	2943	0	0	0.4	0	{XP_011072036.1; PREDICTED: probable cyclic nucleotide-gated ion channel 20, chloroplastic isoform X1 [Sesamum indicum]}	{sp|Q9LD37|CNG20_ARATH; Probable cyclic nucleotide-gated ion channel 20, chloroplastic OS=Arabidopsis thaliana GN=CNGC20 PE=2 SV=1}	{sind:105157337; K05391 CNGF cyclic nucleotide gated channel, other eukaryote - ko04626; Organismal Systems; Environmental adaptation; Plant-pathogen interaction}	{At3g17700; KOG0498 K+-channel ERG and related proteins, contain PAS/PAC sensor domain PT Inorganic ion transport and metabolism ; Signal transduction mechanisms ;}	{GO:0006811; ion transport; biological_process GO:0055085; transmembrane transport; biological_process GO:0016020; membrane; cellular_component GO:0005216; ion channel activity; molecular_function}	{BT108799.1; Picea glauca clone GQ03201_C16 mRNA sequence}	{PF00520:Ion transport protein}
i2_LQ_PC3Root_c35788/f1p4/2585	CNGC	2587	0.38	0.16	0	0.24	{EOY34399.1; Cyclic nucleotide-gated channel 15 [Theobroma cacao]}	{sp|A0A072VMJ3|CN15C_MEDTR; Protein CNGC15c OS=Medicago truncatula GN=CNGC15C PE=1 SV=1}	{gra:105788962; K05391 CNGF cyclic nucleotide gated channel, other eukaryote - ko04626; Organismal Systems; Environmental adaptation; Plant-pathogen interaction}	{At2g28260; KOG0498 K+-channel ERG and related proteins, contain PAS/PAC sensor domain PT Inorganic ion transport and metabolism ; Signal transduction mechanisms ;}	{GO:0016020; membrane; cellular_component GO:0006811; ion transport; biological_process GO:0055085; transmembrane transport; biological_process GO:0005216; ion channel activity; molecular_function GO:0005515; protein binding; molecular_function}	{XM_008796191.2; PREDICTED: Phoenix dactylifera probable cyclic nucleotide-gated ion channel 14 (LOC103710475), mRNA}	{PF00612:IQ calmodulin-binding motif PF00520:Ion transport protein}
i2_LQ_PC3Root_c37739/f1p10/2530	CNGC	2538	0	0	0	0	{XP_011072036.1; PREDICTED: probable cyclic nucleotide-gated ion channel 20, chloroplastic isoform X1 [Sesamum indicum]}	{sp|Q9LD37|CNG20_ARATH; Probable cyclic nucleotide-gated ion channel 20, chloroplastic OS=Arabidopsis thaliana GN=CNGC20 PE=2 SV=1}	{sind:105157337; K05391 CNGF cyclic nucleotide gated channel, other eukaryote - ko04626; Organismal Systems; Environmental adaptation; Plant-pathogen interaction}	{At3g17700; KOG0498 K+-channel ERG and related proteins, contain PAS/PAC sensor domain PT Inorganic ion transport and metabolism ; Signal transduction mechanisms ;}	{GO:0016020; membrane; cellular_component GO:0006811; ion transport; biological_process GO:0055085; transmembrane transport; biological_process GO:0005216; ion channel activity; molecular_function}	{BT108799.1; Picea glauca clone GQ03201_C16 mRNA sequence}	{PF00520:Ion transport protein}
i2_LQ_PC3Root_c49501/f1p0/2569	CNGC	2618	0.04	0	0.09	0.05	{XP_011079403.1; PREDICTED: probable cyclic nucleotide-gated ion channel 5 [Sesamum indicum]}	{sp|A0A072VMJ3|CN15C_MEDTR; Protein CNGC15c OS=Medicago truncatula GN=CNGC15C PE=1 SV=1}	{sind:105162927; K05391 CNGF cyclic nucleotide gated channel, other eukaryote - ko04626; Organismal Systems; Environmental adaptation; Plant-pathogen interaction}	{At5g53130; KOG0498 K+-channel ERG and related proteins, contain PAS/PAC sensor domain PT Inorganic ion transport and metabolism ; Signal transduction mechanisms ;}	{NA}	{NA}	{NA}
i2_LQ_PC3Root_c53091/f1p6/2659	CNGC	2665	0.48	0	0	0	{XP_010929223.1; PREDICTED: probable cyclic nucleotide-gated ion channel 14 isoform X1 [Elaeis guineensis]}	{sp|Q8L7Z0|CNG17_ARATH; Cyclic nucleotide-gated ion channel 17 OS=Arabidopsis thaliana GN=CNGC17 PE=1 SV=1}	{egu:105039587; K05391 CNGF cyclic nucleotide gated channel, other eukaryote - ko04626; Organismal Systems; Environmental adaptation; Plant-pathogen interaction}	{At4g30360; KOG0498 K+-channel ERG and related proteins, contain PAS/PAC sensor domain PT Inorganic ion transport and metabolism ; Signal transduction mechanisms ;}	{GO:0006811; ion transport; biological_process GO:0055085; transmembrane transport; biological_process GO:0016020; membrane; cellular_component GO:0005216; ion channel activity; molecular_function GO:0005515; protein binding; molecular_function}	{XM_018128393.1; PREDICTED: Theobroma cacao probable cyclic nucleotide-gated ion channel 14 (LOC18587645), mRNA}	{PF00612:IQ calmodulin-binding motif PF00520:Ion transport protein}
i2_LQ_PC3Root_c59738/f1p6/2639	CNGC	2619	4.41	0.06	0	0	{XP_010929223.1; PREDICTED: probable cyclic nucleotide-gated ion channel 14 isoform X1 [Elaeis guineensis]}	{sp|Q8L7Z0|CNG17_ARATH; Cyclic nucleotide-gated ion channel 17 OS=Arabidopsis thaliana GN=CNGC17 PE=1 SV=1}	{egu:105039587; K05391 CNGF cyclic nucleotide gated channel, other eukaryote - ko04626; Organismal Systems; Environmental adaptation; Plant-pathogen interaction}	{At4g30360; KOG0498 K+-channel ERG and related proteins, contain PAS/PAC sensor domain PT Inorganic ion transport and metabolism ; Signal transduction mechanisms ;}	{GO:0005515; protein binding; molecular_function GO:0016020; membrane; cellular_component GO:0006811; ion transport; biological_process GO:0055085; transmembrane transport; biological_process GO:0005216; ion channel activity; molecular_function}	{XM_018128393.1; PREDICTED: Theobroma cacao probable cyclic nucleotide-gated ion channel 14 (LOC18587645), mRNA}	{PF00520:Ion transport protein PF00612:IQ calmodulin-binding motif}
i2_LQ_PC3Stem_c12634/f1p1/2859	CNGC	2862	2.09	2.52	3.18	1.09	{XP_011072036.1; PREDICTED: probable cyclic nucleotide-gated ion channel 20, chloroplastic isoform X1 [Sesamum indicum]}	{sp|Q9LD37|CNG20_ARATH; Probable cyclic nucleotide-gated ion channel 20, chloroplastic OS=Arabidopsis thaliana GN=CNGC20 PE=2 SV=1}	{sind:105157337; K05391 CNGF cyclic nucleotide gated channel, other eukaryote - ko04626; Organismal Systems; Environmental adaptation; Plant-pathogen interaction}	{At3g17700; KOG0498 K+-channel ERG and related proteins, contain PAS/PAC sensor domain PT Inorganic ion transport and metabolism ; Signal transduction mechanisms ;}	{GO:0055085; transmembrane transport; biological_process GO:0006811; ion transport; biological_process GO:0016020; membrane; cellular_component GO:0005216; ion channel activity; molecular_function}	{BT108799.1; Picea glauca clone GQ03201_C16 mRNA sequence}	{PF00520:Ion transport protein}
i2_LQ_PC3Stem_c12886/f1p1/2533	CNGC	2564	0.15	0	0	0	{KZV32685.1; putative cyclic nucleotide-gated ion channel 20, chloroplastic-like [Dorcoceras hygrometricum]}	{sp|Q9LD37|CNG20_ARATH; Probable cyclic nucleotide-gated ion channel 20, chloroplastic OS=Arabidopsis thaliana GN=CNGC20 PE=2 SV=1}	{sind:105157337; K05391 CNGF cyclic nucleotide gated channel, other eukaryote - ko04626; Organismal Systems; Environmental adaptation; Plant-pathogen interaction}	{At3g17700; KOG0498 K+-channel ERG and related proteins, contain PAS/PAC sensor domain PT Inorganic ion transport and metabolism ; Signal transduction mechanisms ;}	{NA}	{BT108799.1; Picea glauca clone GQ03201_C16 mRNA sequence}	{NA}
i2_LQ_PC3Stem_c23402/f1p1/2742	CNGC	2746	0	0.1	1.24	0.12	{ACA58352.1; putative cyclic nucleotide-gated cation channel [Sandersonia aurantiaca]}	{sp|O65718|CNGC2_ARATH; Cyclic nucleotide-gated ion channel 2 OS=Arabidopsis thaliana GN=CNGC2 PE=1 SV=1}	{nnu:104598015; K05391 CNGF cyclic nucleotide gated channel, other eukaryote - ko04626; Organismal Systems; Environmental adaptation; Plant-pathogen interaction}	{At5g15410; KOG0498 K+-channel ERG and related proteins, contain PAS/PAC sensor domain PT Inorganic ion transport and metabolism ; Signal transduction mechanisms ;}	{GO:0055085; transmembrane transport; biological_process GO:0005216; ion channel activity; molecular_function GO:0016020; membrane; cellular_component GO:0006811; ion transport; biological_process}	{NA}	{PF00520:Ion transport protein}
i2_LQ_PC3Stem_c32220/f1p1/2873	CNGC	2876	0	0.42	0	0.22	{XP_010278052.1; PREDICTED: probable cyclic nucleotide-gated ion channel 14 isoform X1 [Nelumbo nucifera]}	{sp|Q8L7Z0|CNG17_ARATH; Cyclic nucleotide-gated ion channel 17 OS=Arabidopsis thaliana GN=CNGC17 PE=1 SV=1}	{atr:18435390; K05391 CNGF cyclic nucleotide gated channel, other eukaryote - ko04626; Organismal Systems; Environmental adaptation; Plant-pathogen interaction}	{At4g30360; KOG0498 K+-channel ERG and related proteins, contain PAS/PAC sensor domain PT Inorganic ion transport and metabolism ; Signal transduction mechanisms ;}	{GO:0005216; ion channel activity; molecular_function GO:0016020; membrane; cellular_component GO:0006811; ion transport; biological_process GO:0005515; protein binding; molecular_function GO:0055085; transmembrane transport; biological_process}	{XM_012220970.1; PREDICTED: Jatropha curcas probable cyclic nucleotide-gated ion channel 14 (LOC105637496), transcript variant X2, mRNA}	{PF00612:IQ calmodulin-binding motif PF00520:Ion transport protein}
i2_LQ_PC3Stem_c35002/f1p1/2992	CNGC	2993	0	0	4.96	2.02	{ACA58352.1; putative cyclic nucleotide-gated cation channel [Sandersonia aurantiaca]}	{sp|O65718|CNGC2_ARATH; Cyclic nucleotide-gated ion channel 2 OS=Arabidopsis thaliana GN=CNGC2 PE=1 SV=1}	{nnu:104598015; K05391 CNGF cyclic nucleotide gated channel, other eukaryote - ko04626; Organismal Systems; Environmental adaptation; Plant-pathogen interaction}	{At5g15410; KOG0498 K+-channel ERG and related proteins, contain PAS/PAC sensor domain PT Inorganic ion transport and metabolism ; Signal transduction mechanisms ;}	{GO:0016020; membrane; cellular_component GO:0006811; ion transport; biological_process GO:0005216; ion channel activity; molecular_function GO:0055085; transmembrane transport; biological_process}	{NA}	{PF00520:Ion transport protein}
i2_LQ_PC3Stem_c49140/f1p3/2278	CNGC	2286	0.56	0	0	0	{XP_004287136.1; PREDICTED: probable cyclic nucleotide-gated ion channel 5 [Fragaria vesca subsp. vesca]}	{sp|Q8RWS9|CNGC5_ARATH; Probable cyclic nucleotide-gated ion channel 5 OS=Arabidopsis thaliana GN=CNGC5 PE=2 SV=1}	{fve:101315267; K05391 CNGF cyclic nucleotide gated channel, other eukaryote - ko04626; Organismal Systems; Environmental adaptation; Plant-pathogen interaction}	{At5g57940; KOG0498 K+-channel ERG and related proteins, contain PAS/PAC sensor domain PT Inorganic ion transport and metabolism ; Signal transduction mechanisms ;}	{GO:0005515; protein binding; molecular_function}	{BT115110.1; Picea glauca clone GQ03609_H11 mRNA sequence}	{PF00612:IQ calmodulin-binding motif}
i2_LQ_PC3Stem_c61957/f1p3/2911	CNGC	2921	1.59	0.19	1.85	0.63	{KJB54978.1; hypothetical protein B456_009G056700 [Gossypium raimondii]}	{sp|Q8RWS9|CNGC5_ARATH; Probable cyclic nucleotide-gated ion channel 5 OS=Arabidopsis thaliana GN=CNGC5 PE=2 SV=1}	{cit:102609091; K05391 CNGF cyclic nucleotide gated channel, other eukaryote - ko04626; Organismal Systems; Environmental adaptation; Plant-pathogen interaction}	{At5g57940; KOG0498 K+-channel ERG and related proteins, contain PAS/PAC sensor domain PT Inorganic ion transport and metabolism ; Signal transduction mechanisms ;}	{GO:0016020; membrane; cellular_component GO:0006811; ion transport; biological_process GO:0005216; ion channel activity; molecular_function GO:0055085; transmembrane transport; biological_process GO:0005515; protein binding; molecular_function}	{BT115110.1; Picea glauca clone GQ03609_H11 mRNA sequence}	{PF00520:Ion transport protein PF00612:IQ calmodulin-binding motif}
i2_LQ_PC3Stem_c8504/f1p1/2964	CNGC	2967	0	0	1.8	0.16	{ACA58352.1; putative cyclic nucleotide-gated cation channel [Sandersonia aurantiaca]}	{sp|O65718|CNGC2_ARATH; Cyclic nucleotide-gated ion channel 2 OS=Arabidopsis thaliana GN=CNGC2 PE=1 SV=1}	{nnu:104598015; K05391 CNGF cyclic nucleotide gated channel, other eukaryote - ko04626; Organismal Systems; Environmental adaptation; Plant-pathogen interaction}	{At5g15410; KOG0498 K+-channel ERG and related proteins, contain PAS/PAC sensor domain PT Inorganic ion transport and metabolism ; Signal transduction mechanisms ;}	{GO:0055085; transmembrane transport; biological_process GO:0005216; ion channel activity; molecular_function GO:0016020; membrane; cellular_component GO:0006811; ion transport; biological_process}	{NA}	{PF00520:Ion transport protein}
i3_HQ_P3Flower_c2336/f2p2/3805	CNGC	3808	0	0	0	0	{XP_002278464.1; PREDICTED: probable cyclic nucleotide-gated ion channel 5 isoform X1 [Vitis vinifera]}	{sp|Q8RWS9|CNGC5_ARATH; Probable cyclic nucleotide-gated ion channel 5 OS=Arabidopsis thaliana GN=CNGC5 PE=2 SV=1}	{vvi:100246671; K05391 CNGF cyclic nucleotide gated channel, other eukaryote - ko04626; Organismal Systems; Environmental adaptation; Plant-pathogen interaction}	{At5g57940; KOG0498 K+-channel ERG and related proteins, contain PAS/PAC sensor domain PT Inorganic ion transport and metabolism ; Signal transduction mechanisms ;}	{GO:0055085; transmembrane transport; biological_process GO:0006811; ion transport; biological_process GO:0005216; ion channel activity; molecular_function GO:0016020; membrane; cellular_component}	{BT115110.1; Picea glauca clone GQ03609_H11 mRNA sequence}	{PF00520:Ion transport protein}
i3_HQ_P3Flower_c35434/f2p4/3103	CNGC	3106	0	0.17	0	0	{GAV78461.1; Ion_trans domain-containing protein [Cephalotus follicularis]}	{sp|Q9LD37|CNG20_ARATH; Probable cyclic nucleotide-gated ion channel 20, chloroplastic OS=Arabidopsis thaliana GN=CNGC20 PE=2 SV=1}	{sind:105157337; K05391 CNGF cyclic nucleotide gated channel, other eukaryote - ko04626; Organismal Systems; Environmental adaptation; Plant-pathogen interaction}	{At3g17700; KOG0498 K+-channel ERG and related proteins, contain PAS/PAC sensor domain PT Inorganic ion transport and metabolism ; Signal transduction mechanisms ;}	{GO:0055085; transmembrane transport; biological_process GO:0006811; ion transport; biological_process GO:0016020; membrane; cellular_component GO:0005216; ion channel activity; molecular_function}	{BT108799.1; Picea glauca clone GQ03201_C16 mRNA sequence}	{PF00520:Ion transport protein}
i3_HQ_PC3Leaf_c40841/f6p0/3674	CNGC	3674	15.29	13.45	13.54	10.87	{XP_002278464.1; PREDICTED: probable cyclic nucleotide-gated ion channel 5 isoform X1 [Vitis vinifera]}	{sp|Q8RWS9|CNGC5_ARATH; Probable cyclic nucleotide-gated ion channel 5 OS=Arabidopsis thaliana GN=CNGC5 PE=2 SV=1}	{vvi:100246671; K05391 CNGF cyclic nucleotide gated channel, other eukaryote - ko04626; Organismal Systems; Environmental adaptation; Plant-pathogen interaction}	{At5g57940; KOG0498 K+-channel ERG and related proteins, contain PAS/PAC sensor domain PT Inorganic ion transport and metabolism ; Signal transduction mechanisms ;}	{GO:0006811; ion transport; biological_process GO:0016020; membrane; cellular_component GO:0055085; transmembrane transport; biological_process GO:0005216; ion channel activity; molecular_function}	{BT115110.1; Picea glauca clone GQ03609_H11 mRNA sequence}	{PF00520:Ion transport protein}
i3_HQ_PC3Root_c23784/f2p5/3101	CNGC	3110	8.82	0	2.14	0.47	{GAV78461.1; Ion_trans domain-containing protein [Cephalotus follicularis]}	{sp|Q9LD37|CNG20_ARATH; Probable cyclic nucleotide-gated ion channel 20, chloroplastic OS=Arabidopsis thaliana GN=CNGC20 PE=2 SV=1}	{sind:105157337; K05391 CNGF cyclic nucleotide gated channel, other eukaryote - ko04626; Organismal Systems; Environmental adaptation; Plant-pathogen interaction}	{At3g17700; KOG0498 K+-channel ERG and related proteins, contain PAS/PAC sensor domain PT Inorganic ion transport and metabolism ; Signal transduction mechanisms ;}	{GO:0005216; ion channel activity; molecular_function GO:0016020; membrane; cellular_component GO:0006811; ion transport; biological_process GO:0055085; transmembrane transport; biological_process}	{BT108799.1; Picea glauca clone GQ03201_C16 mRNA sequence}	{PF00520:Ion transport protein}
i3_LQ_P3Flower_c13932/f1p0/3651	CNGC	3657	0.65	0	0	0.57	{XP_010278052.1; PREDICTED: probable cyclic nucleotide-gated ion channel 14 isoform X1 [Nelumbo nucifera]}	{sp|Q9SJA4|CNG14_ARATH; Probable cyclic nucleotide-gated ion channel 14 OS=Arabidopsis thaliana GN=CNGC14 PE=2 SV=2}	{atr:18435390; K05391 CNGF cyclic nucleotide gated channel, other eukaryote - ko04626; Organismal Systems; Environmental adaptation; Plant-pathogen interaction}	{At2g24610; KOG0498 K+-channel ERG and related proteins, contain PAS/PAC sensor domain PT Inorganic ion transport and metabolism ; Signal transduction mechanisms ;}	{GO:0005515; protein binding; molecular_function GO:0055085; transmembrane transport; biological_process GO:0006811; ion transport; biological_process GO:0016020; membrane; cellular_component GO:0005216; ion channel activity; molecular_function}	{XM_012220970.1; PREDICTED: Jatropha curcas probable cyclic nucleotide-gated ion channel 14 (LOC105637496), transcript variant X2, mRNA}	{PF00612:IQ calmodulin-binding motif PF00520:Ion transport protein}
i3_LQ_P3Flower_c19186/f1p0/3521	CNGC	3544	0	0	0	0	{XP_002278464.1; PREDICTED: probable cyclic nucleotide-gated ion channel 5 isoform X1 [Vitis vinifera]}	{sp|Q8RWS9|CNGC5_ARATH; Probable cyclic nucleotide-gated ion channel 5 OS=Arabidopsis thaliana GN=CNGC5 PE=2 SV=1}	{vvi:100246671; K05391 CNGF cyclic nucleotide gated channel, other eukaryote - ko04626; Organismal Systems; Environmental adaptation; Plant-pathogen interaction}	{At5g57940; KOG0498 K+-channel ERG and related proteins, contain PAS/PAC sensor domain PT Inorganic ion transport and metabolism ; Signal transduction mechanisms ;}	{GO:0055085; transmembrane transport; biological_process GO:0006811; ion transport; biological_process GO:0005216; ion channel activity; molecular_function GO:0016020; membrane; cellular_component}	{BT115110.1; Picea glauca clone GQ03609_H11 mRNA sequence}	{PF00520:Ion transport protein}
i3_LQ_P3Flower_c23171/f1p0/3394	CNGC	3383	0	0	0	0	{KJB54978.1; hypothetical protein B456_009G056700 [Gossypium raimondii]}	{sp|Q8RWS9|CNGC5_ARATH; Probable cyclic nucleotide-gated ion channel 5 OS=Arabidopsis thaliana GN=CNGC5 PE=2 SV=1}	{cit:102609091; K05391 CNGF cyclic nucleotide gated channel, other eukaryote - ko04626; Organismal Systems; Environmental adaptation; Plant-pathogen interaction}	{At5g57940; KOG0498 K+-channel ERG and related proteins, contain PAS/PAC sensor domain PT Inorganic ion transport and metabolism ; Signal transduction mechanisms ;}	{GO:0055085; transmembrane transport; biological_process GO:0006811; ion transport; biological_process GO:0005515; protein binding; molecular_function GO:0005216; ion channel activity; molecular_function GO:0016020; membrane; cellular_component}	{BT115110.1; Picea glauca clone GQ03609_H11 mRNA sequence}	{PF00520:Ion transport protein PF00612:IQ calmodulin-binding motif}
i3_LQ_P3Flower_c23309/f1p4/3153	CNGC	3155	0	0.78	3.11	1.02	{ACA58352.1; putative cyclic nucleotide-gated cation channel [Sandersonia aurantiaca]}	{sp|O65718|CNGC2_ARATH; Cyclic nucleotide-gated ion channel 2 OS=Arabidopsis thaliana GN=CNGC2 PE=1 SV=1}	{nnu:104598015; K05391 CNGF cyclic nucleotide gated channel, other eukaryote - ko04626; Organismal Systems; Environmental adaptation; Plant-pathogen interaction}	{At5g15410; KOG0498 K+-channel ERG and related proteins, contain PAS/PAC sensor domain PT Inorganic ion transport and metabolism ; Signal transduction mechanisms ;}	{GO:0006811; ion transport; biological_process GO:0055085; transmembrane transport; biological_process GO:0016020; membrane; cellular_component GO:0005216; ion channel activity; molecular_function}	{NA}	{PF00520:Ion transport protein}
i3_LQ_P3Flower_c24986/f1p0/3857	CNGC	3869	0	0	0	0	{XP_002278464.1; PREDICTED: probable cyclic nucleotide-gated ion channel 5 isoform X1 [Vitis vinifera]}	{sp|Q8RWS9|CNGC5_ARATH; Probable cyclic nucleotide-gated ion channel 5 OS=Arabidopsis thaliana GN=CNGC5 PE=2 SV=1}	{vvi:100246671; K05391 CNGF cyclic nucleotide gated channel, other eukaryote - ko04626; Organismal Systems; Environmental adaptation; Plant-pathogen interaction}	{At5g57940; KOG0498 K+-channel ERG and related proteins, contain PAS/PAC sensor domain PT Inorganic ion transport and metabolism ; Signal transduction mechanisms ;}	{GO:0006811; ion transport; biological_process GO:0055085; transmembrane transport; biological_process GO:0005216; ion channel activity; molecular_function GO:0016020; membrane; cellular_component}	{BT115110.1; Picea glauca clone GQ03609_H11 mRNA sequence}	{PF00520:Ion transport protein}
i3_LQ_P3Flower_c27320/f1p0/3211	CNGC	3289	0	0	0	0	{XP_002278464.1; PREDICTED: probable cyclic nucleotide-gated ion channel 5 isoform X1 [Vitis vinifera]}	{sp|Q8RWS9|CNGC5_ARATH; Probable cyclic nucleotide-gated ion channel 5 OS=Arabidopsis thaliana GN=CNGC5 PE=2 SV=1}	{vvi:100246671; K05391 CNGF cyclic nucleotide gated channel, other eukaryote - ko04626; Organismal Systems; Environmental adaptation; Plant-pathogen interaction}	{At5g57940; KOG0498 K+-channel ERG and related proteins, contain PAS/PAC sensor domain PT Inorganic ion transport and metabolism ; Signal transduction mechanisms ;}	{GO:0016020; membrane; cellular_component GO:0005216; ion channel activity; molecular_function GO:0006811; ion transport; biological_process GO:0055085; transmembrane transport; biological_process}	{BT115110.1; Picea glauca clone GQ03609_H11 mRNA sequence}	{PF00520:Ion transport protein}
i3_LQ_P3Flower_c31580/f1p2/3070	CNGC	3070	1.57	0.61	0.07	1.07	{EOY34399.1; Cyclic nucleotide-gated channel 15 [Theobroma cacao]}	{sp|A0A072VMJ3|CN15C_MEDTR; Protein CNGC15c OS=Medicago truncatula GN=CNGC15C PE=1 SV=1}	{gra:105788962; K05391 CNGF cyclic nucleotide gated channel, other eukaryote - ko04626; Organismal Systems; Environmental adaptation; Plant-pathogen interaction}	{At2g28260; KOG0498 K+-channel ERG and related proteins, contain PAS/PAC sensor domain PT Inorganic ion transport and metabolism ; Signal transduction mechanisms ;}	{GO:0055085; transmembrane transport; biological_process GO:0006811; ion transport; biological_process GO:0016020; membrane; cellular_component GO:0005515; protein binding; molecular_function GO:0005216; ion channel activity; molecular_function}	{XM_008796191.2; PREDICTED: Phoenix dactylifera probable cyclic nucleotide-gated ion channel 14 (LOC103710475), mRNA}	{PF00520:Ion transport protein PF00612:IQ calmodulin-binding motif}
i3_LQ_P3Flower_c4242/f1p1/3401	CNGC	3403	0	0	0	0	{KDO59462.1; hypothetical protein CISIN_1g004711mg [Citrus sinensis]}	{sp|Q8RWS9|CNGC5_ARATH; Probable cyclic nucleotide-gated ion channel 5 OS=Arabidopsis thaliana GN=CNGC5 PE=2 SV=1}	{vvi:100246671; K05391 CNGF cyclic nucleotide gated channel, other eukaryote - ko04626; Organismal Systems; Environmental adaptation; Plant-pathogen interaction}	{At5g57940; KOG0498 K+-channel ERG and related proteins, contain PAS/PAC sensor domain PT Inorganic ion transport and metabolism ; Signal transduction mechanisms ;}	{GO:0006811; ion transport; biological_process GO:0055085; transmembrane transport; biological_process GO:0005216; ion channel activity; molecular_function GO:0016020; membrane; cellular_component}	{BT115110.1; Picea glauca clone GQ03609_H11 mRNA sequence}	{PF00520:Ion transport protein}
i3_LQ_P3Flower_c7914/f1p1/4082	CNGC	4072	0	0	0	0	{XP_010278052.1; PREDICTED: probable cyclic nucleotide-gated ion channel 14 isoform X1 [Nelumbo nucifera]}	{sp|Q8L7Z0|CNG17_ARATH; Cyclic nucleotide-gated ion channel 17 OS=Arabidopsis thaliana GN=CNGC17 PE=1 SV=1}	{atr:18435390; K05391 CNGF cyclic nucleotide gated channel, other eukaryote - ko04626; Organismal Systems; Environmental adaptation; Plant-pathogen interaction}	{At4g30360; KOG0498 K+-channel ERG and related proteins, contain PAS/PAC sensor domain PT Inorganic ion transport and metabolism ; Signal transduction mechanisms ;}	{GO:0005515; protein binding; molecular_function GO:0005216; ion channel activity; molecular_function GO:0016020; membrane; cellular_component GO:0055085; transmembrane transport; biological_process GO:0006811; ion transport; biological_process}	{XM_012220970.1; PREDICTED: Jatropha curcas probable cyclic nucleotide-gated ion channel 14 (LOC105637496), transcript variant X2, mRNA}	{PF00520:Ion transport protein PF00612:IQ calmodulin-binding motif}
i3_LQ_PC3Leaf_c12403/f1p4/3642	CNGC	3642	0	0	0	0	{XP_010278052.1; PREDICTED: probable cyclic nucleotide-gated ion channel 14 isoform X1 [Nelumbo nucifera]}	{sp|Q8L7Z0|CNG17_ARATH; Cyclic nucleotide-gated ion channel 17 OS=Arabidopsis thaliana GN=CNGC17 PE=1 SV=1}	{atr:18435390; K05391 CNGF cyclic nucleotide gated channel, other eukaryote - ko04626; Organismal Systems; Environmental adaptation; Plant-pathogen interaction}	{At4g30360; KOG0498 K+-channel ERG and related proteins, contain PAS/PAC sensor domain PT Inorganic ion transport and metabolism ; Signal transduction mechanisms ;}	{GO:0005515; protein binding; molecular_function GO:0016020; membrane; cellular_component GO:0006811; ion transport; biological_process GO:0055085; transmembrane transport; biological_process GO:0005216; ion channel activity; molecular_function}	{XM_012220970.1; PREDICTED: Jatropha curcas probable cyclic nucleotide-gated ion channel 14 (LOC105637496), transcript variant X2, mRNA}	{PF00612:IQ calmodulin-binding motif PF00520:Ion transport protein}
i3_LQ_PC3Leaf_c12891/f1p0/3871	CNGC	3895	0	0	0	0	{XP_010278052.1; PREDICTED: probable cyclic nucleotide-gated ion channel 14 isoform X1 [Nelumbo nucifera]}	{sp|Q8L7Z0|CNG17_ARATH; Cyclic nucleotide-gated ion channel 17 OS=Arabidopsis thaliana GN=CNGC17 PE=1 SV=1}	{atr:18435390; K05391 CNGF cyclic nucleotide gated channel, other eukaryote - ko04626; Organismal Systems; Environmental adaptation; Plant-pathogen interaction}	{At4g30360; KOG0498 K+-channel ERG and related proteins, contain PAS/PAC sensor domain PT Inorganic ion transport and metabolism ; Signal transduction mechanisms ;}	{GO:0016020; membrane; cellular_component GO:0006811; ion transport; biological_process GO:0005515; protein binding; molecular_function GO:0055085; transmembrane transport; biological_process GO:0005216; ion channel activity; molecular_function}	{XM_012220970.1; PREDICTED: Jatropha curcas probable cyclic nucleotide-gated ion channel 14 (LOC105637496), transcript variant X2, mRNA}	{PF00520:Ion transport protein PF00612:IQ calmodulin-binding motif}
i3_LQ_PC3Leaf_c15435/f1p0/3806	CNGC	3812	0	0	1.02	0.1	{XP_010278052.1; PREDICTED: probable cyclic nucleotide-gated ion channel 14 isoform X1 [Nelumbo nucifera]}	{sp|Q9SJA4|CNG14_ARATH; Probable cyclic nucleotide-gated ion channel 14 OS=Arabidopsis thaliana GN=CNGC14 PE=2 SV=2}	{atr:18435390; K05391 CNGF cyclic nucleotide gated channel, other eukaryote - ko04626; Organismal Systems; Environmental adaptation; Plant-pathogen interaction}	{At2g24610; KOG0498 K+-channel ERG and related proteins, contain PAS/PAC sensor domain PT Inorganic ion transport and metabolism ; Signal transduction mechanisms ;}	{GO:0055085; transmembrane transport; biological_process GO:0005216; ion channel activity; molecular_function GO:0016020; membrane; cellular_component GO:0006811; ion transport; biological_process GO:0005515; protein binding; molecular_function}	{XM_012220970.1; PREDICTED: Jatropha curcas probable cyclic nucleotide-gated ion channel 14 (LOC105637496), transcript variant X2, mRNA}	{PF00520:Ion transport protein PF00612:IQ calmodulin-binding motif}
i3_LQ_PC3Leaf_c17739/f1p0/3059	CNGC	3060	0.28	0.21	0	0.38	{XP_002278464.1; PREDICTED: probable cyclic nucleotide-gated ion channel 5 isoform X1 [Vitis vinifera]}	{sp|Q8RWS9|CNGC5_ARATH; Probable cyclic nucleotide-gated ion channel 5 OS=Arabidopsis thaliana GN=CNGC5 PE=2 SV=1}	{vvi:100246671; K05391 CNGF cyclic nucleotide gated channel, other eukaryote - ko04626; Organismal Systems; Environmental adaptation; Plant-pathogen interaction}	{At5g57940; KOG0498 K+-channel ERG and related proteins, contain PAS/PAC sensor domain PT Inorganic ion transport and metabolism ; Signal transduction mechanisms ;}	{GO:0005216; ion channel activity; molecular_function GO:0055085; transmembrane transport; biological_process GO:0006811; ion transport; biological_process GO:0016020; membrane; cellular_component}	{BT115110.1; Picea glauca clone GQ03609_H11 mRNA sequence}	{PF00520:Ion transport protein}
i3_LQ_PC3Leaf_c21300/f1p0/3762	CNGC	3767	0	0	0	0	{XP_002278464.1; PREDICTED: probable cyclic nucleotide-gated ion channel 5 isoform X1 [Vitis vinifera]}	{sp|Q8RWS9|CNGC5_ARATH; Probable cyclic nucleotide-gated ion channel 5 OS=Arabidopsis thaliana GN=CNGC5 PE=2 SV=1}	{vvi:100246671; K05391 CNGF cyclic nucleotide gated channel, other eukaryote - ko04626; Organismal Systems; Environmental adaptation; Plant-pathogen interaction}	{At5g57940; KOG0498 K+-channel ERG and related proteins, contain PAS/PAC sensor domain PT Inorganic ion transport and metabolism ; Signal transduction mechanisms ;}	{GO:0055085; transmembrane transport; biological_process GO:0005216; ion channel activity; molecular_function GO:0016020; membrane; cellular_component GO:0006811; ion transport; biological_process}	{BT115110.1; Picea glauca clone GQ03609_H11 mRNA sequence}	{PF00520:Ion transport protein}
i3_LQ_PC3Leaf_c2152/f1p0/4074	CNGC	4056	1.26	0.76	0.25	0.86	{XP_010278052.1; PREDICTED: probable cyclic nucleotide-gated ion channel 14 isoform X1 [Nelumbo nucifera]}	{sp|Q9SJA4|CNG14_ARATH; Probable cyclic nucleotide-gated ion channel 14 OS=Arabidopsis thaliana GN=CNGC14 PE=2 SV=2}	{atr:18435390; K05391 CNGF cyclic nucleotide gated channel, other eukaryote - ko04626; Organismal Systems; Environmental adaptation; Plant-pathogen interaction}	{At2g24610; KOG0498 K+-channel ERG and related proteins, contain PAS/PAC sensor domain PT Inorganic ion transport and metabolism ; Signal transduction mechanisms ;}	{GO:0055085; transmembrane transport; biological_process GO:0005216; ion channel activity; molecular_function GO:0006811; ion transport; biological_process GO:0016020; membrane; cellular_component GO:0005515; protein binding; molecular_function}	{XM_012220970.1; PREDICTED: Jatropha curcas probable cyclic nucleotide-gated ion channel 14 (LOC105637496), transcript variant X2, mRNA}	{PF00520:Ion transport protein PF00612:IQ calmodulin-binding motif}
i3_LQ_PC3Leaf_c30074/f1p0/3304	CNGC	3322	0.07	0.72	0.5	0.18	{XP_002278464.1; PREDICTED: probable cyclic nucleotide-gated ion channel 5 isoform X1 [Vitis vinifera]}	{sp|Q8RWS9|CNGC5_ARATH; Probable cyclic nucleotide-gated ion channel 5 OS=Arabidopsis thaliana GN=CNGC5 PE=2 SV=1}	{vvi:100246671; K05391 CNGF cyclic nucleotide gated channel, other eukaryote - ko04626; Organismal Systems; Environmental adaptation; Plant-pathogen interaction}	{At5g57940; KOG0498 K+-channel ERG and related proteins, contain PAS/PAC sensor domain PT Inorganic ion transport and metabolism ; Signal transduction mechanisms ;}	{GO:0016020; membrane; cellular_component GO:0006811; ion transport; biological_process GO:0055085; transmembrane transport; biological_process GO:0005216; ion channel activity; molecular_function}	{BT115110.1; Picea glauca clone GQ03609_H11 mRNA sequence}	{PF00520:Ion transport protein}
i3_LQ_PC3Leaf_c43792/f1p0/3542	CNGC	3556	0	0.3	0	0.16	{ACA58352.1; putative cyclic nucleotide-gated cation channel [Sandersonia aurantiaca]}	{sp|O65718|CNGC2_ARATH; Cyclic nucleotide-gated ion channel 2 OS=Arabidopsis thaliana GN=CNGC2 PE=1 SV=1}	{nnu:104598015; K05391 CNGF cyclic nucleotide gated channel, other eukaryote - ko04626; Organismal Systems; Environmental adaptation; Plant-pathogen interaction}	{At5g15410; KOG0498 K+-channel ERG and related proteins, contain PAS/PAC sensor domain PT Inorganic ion transport and metabolism ; Signal transduction mechanisms ;}	{GO:0006811; ion transport; biological_process GO:0016020; membrane; cellular_component GO:0055085; transmembrane transport; biological_process GO:0005216; ion channel activity; molecular_function}	{NA}	{PF00520:Ion transport protein}
i3_LQ_PC3Leaf_c45067/f1p0/3171	CNGC	3176	0	0.96	0	0.57	{KJB54978.1; hypothetical protein B456_009G056700 [Gossypium raimondii]}	{sp|Q8RWS9|CNGC5_ARATH; Probable cyclic nucleotide-gated ion channel 5 OS=Arabidopsis thaliana GN=CNGC5 PE=2 SV=1}	{cit:102609091; K05391 CNGF cyclic nucleotide gated channel, other eukaryote - ko04626; Organismal Systems; Environmental adaptation; Plant-pathogen interaction}	{At5g57940; KOG0498 K+-channel ERG and related proteins, contain PAS/PAC sensor domain PT Inorganic ion transport and metabolism ; Signal transduction mechanisms ;}	{GO:0016020; membrane; cellular_component GO:0006811; ion transport; biological_process GO:0005515; protein binding; molecular_function GO:0055085; transmembrane transport; biological_process GO:0005216; ion channel activity; molecular_function}	{BT115110.1; Picea glauca clone GQ03609_H11 mRNA sequence}	{PF00612:IQ calmodulin-binding motif PF00520:Ion transport protein}
i3_LQ_PC3Leaf_c49609/f1p0/3394	CNGC	3575	0	0	0	0	{XP_002278464.1; PREDICTED: probable cyclic nucleotide-gated ion channel 5 isoform X1 [Vitis vinifera]}	{sp|Q8RWS9|CNGC5_ARATH; Probable cyclic nucleotide-gated ion channel 5 OS=Arabidopsis thaliana GN=CNGC5 PE=2 SV=1}	{vvi:100246671; K05391 CNGF cyclic nucleotide gated channel, other eukaryote - ko04626; Organismal Systems; Environmental adaptation; Plant-pathogen interaction}	{At5g57940; KOG0498 K+-channel ERG and related proteins, contain PAS/PAC sensor domain PT Inorganic ion transport and metabolism ; Signal transduction mechanisms ;}	{GO:0006811; ion transport; biological_process GO:0016020; membrane; cellular_component GO:0005216; ion channel activity; molecular_function GO:0055085; transmembrane transport; biological_process}	{BT115110.1; Picea glauca clone GQ03609_H11 mRNA sequence}	{PF00520:Ion transport protein}
i3_LQ_PC3Leaf_c50060/f1p0/3480	CNGC	3684	0	0.24	0	0	{XP_010048747.2; PREDICTED: LOW QUALITY PROTEIN: probable cyclic nucleotide-gated ion channel 5 [Eucalyptus grandis]}	{sp|Q8RWS9|CNGC5_ARATH; Probable cyclic nucleotide-gated ion channel 5 OS=Arabidopsis thaliana GN=CNGC5 PE=2 SV=1}	{vvi:100246671; K05391 CNGF cyclic nucleotide gated channel, other eukaryote - ko04626; Organismal Systems; Environmental adaptation; Plant-pathogen interaction}	{At5g57940; KOG0498 K+-channel ERG and related proteins, contain PAS/PAC sensor domain PT Inorganic ion transport and metabolism ; Signal transduction mechanisms ;}	{GO:0055085; transmembrane transport; biological_process GO:0005216; ion channel activity; molecular_function GO:0016020; membrane; cellular_component GO:0006811; ion transport; biological_process}	{BT115110.1; Picea glauca clone GQ03609_H11 mRNA sequence}	{PF00520:Ion transport protein}
i3_LQ_PC3Leaf_c55299/f1p6/3708	CNGC	3717	1.53	0	0	1.06	{XP_010278052.1; PREDICTED: probable cyclic nucleotide-gated ion channel 14 isoform X1 [Nelumbo nucifera]}	{sp|Q8L7Z0|CNG17_ARATH; Cyclic nucleotide-gated ion channel 17 OS=Arabidopsis thaliana GN=CNGC17 PE=1 SV=1}	{cit:102616094; K05391 CNGF cyclic nucleotide gated channel, other eukaryote - ko04626; Organismal Systems; Environmental adaptation; Plant-pathogen interaction}	{At4g30360; KOG0498 K+-channel ERG and related proteins, contain PAS/PAC sensor domain PT Inorganic ion transport and metabolism ; Signal transduction mechanisms ;}	{GO:0005515; protein binding; molecular_function}	{XM_012220970.1; PREDICTED: Jatropha curcas probable cyclic nucleotide-gated ion channel 14 (LOC105637496), transcript variant X2, mRNA}	{PF00612:IQ calmodulin-binding motif}
i3_LQ_PC3Leaf_c56001/f1p4/3491	CNGC	3500	0.23	0	0	0	{XP_010048747.2; PREDICTED: LOW QUALITY PROTEIN: probable cyclic nucleotide-gated ion channel 5 [Eucalyptus grandis]}	{sp|Q8RWS9|CNGC5_ARATH; Probable cyclic nucleotide-gated ion channel 5 OS=Arabidopsis thaliana GN=CNGC5 PE=2 SV=1}	{vvi:100246671; K05391 CNGF cyclic nucleotide gated channel, other eukaryote - ko04626; Organismal Systems; Environmental adaptation; Plant-pathogen interaction}	{At5g57940; KOG0498 K+-channel ERG and related proteins, contain PAS/PAC sensor domain PT Inorganic ion transport and metabolism ; Signal transduction mechanisms ;}	{GO:0005515; protein binding; molecular_function}	{BT115110.1; Picea glauca clone GQ03609_H11 mRNA sequence}	{PF00612:IQ calmodulin-binding motif}
i3_LQ_PC3Leaf_c6990/f1p0/3688	CNGC	3701	0	0	0	0	{XP_010278052.1; PREDICTED: probable cyclic nucleotide-gated ion channel 14 isoform X1 [Nelumbo nucifera]}	{sp|Q8L7Z0|CNG17_ARATH; Cyclic nucleotide-gated ion channel 17 OS=Arabidopsis thaliana GN=CNGC17 PE=1 SV=1}	{atr:18435390; K05391 CNGF cyclic nucleotide gated channel, other eukaryote - ko04626; Organismal Systems; Environmental adaptation; Plant-pathogen interaction}	{At4g30360; KOG0498 K+-channel ERG and related proteins, contain PAS/PAC sensor domain PT Inorganic ion transport and metabolism ; Signal transduction mechanisms ;}	{GO:0005515; protein binding; molecular_function GO:0016020; membrane; cellular_component GO:0006811; ion transport; biological_process GO:0055085; transmembrane transport; biological_process GO:0005216; ion channel activity; molecular_function}	{XM_012220970.1; PREDICTED: Jatropha curcas probable cyclic nucleotide-gated ion channel 14 (LOC105637496), transcript variant X2, mRNA}	{PF00612:IQ calmodulin-binding motif PF00520:Ion transport protein}
i3_LQ_PC3Leaf_c75133/f1p0/3654	CNGC	3480	0	0	0	0	{XP_011072036.1; PREDICTED: probable cyclic nucleotide-gated ion channel 20, chloroplastic isoform X1 [Sesamum indicum]}	{sp|Q9LD37|CNG20_ARATH; Probable cyclic nucleotide-gated ion channel 20, chloroplastic OS=Arabidopsis thaliana GN=CNGC20 PE=2 SV=1}	{sind:105157337; K05391 CNGF cyclic nucleotide gated channel, other eukaryote - ko04626; Organismal Systems; Environmental adaptation; Plant-pathogen interaction}	{At3g17700; KOG0498 K+-channel ERG and related proteins, contain PAS/PAC sensor domain PT Inorganic ion transport and metabolism ; Signal transduction mechanisms ;}	{GO:0055085; transmembrane transport; biological_process GO:0005216; ion channel activity; molecular_function GO:0016020; membrane; cellular_component GO:0006811; ion transport; biological_process}	{BT108799.1; Picea glauca clone GQ03201_C16 mRNA sequence}	{PF00520:Ion transport protein}
i3_LQ_PC3Leaf_c7673/f1p0/3677	CNGC	3686	0	0.39	0	0	{XP_010278052.1; PREDICTED: probable cyclic nucleotide-gated ion channel 14 isoform X1 [Nelumbo nucifera]}	{sp|Q8L7Z0|CNG17_ARATH; Cyclic nucleotide-gated ion channel 17 OS=Arabidopsis thaliana GN=CNGC17 PE=1 SV=1}	{atr:18435390; K05391 CNGF cyclic nucleotide gated channel, other eukaryote - ko04626; Organismal Systems; Environmental adaptation; Plant-pathogen interaction}	{At4g30360; KOG0498 K+-channel ERG and related proteins, contain PAS/PAC sensor domain PT Inorganic ion transport and metabolism ; Signal transduction mechanisms ;}	{GO:0005216; ion channel activity; molecular_function GO:0055085; transmembrane transport; biological_process GO:0016020; membrane; cellular_component GO:0006811; ion transport; biological_process GO:0005515; protein binding; molecular_function}	{XM_012220970.1; PREDICTED: Jatropha curcas probable cyclic nucleotide-gated ion channel 14 (LOC105637496), transcript variant X2, mRNA}	{PF00612:IQ calmodulin-binding motif PF00520:Ion transport protein}
i3_LQ_PC3Leaf_c7917/f1p2/3665	CNGC	3669	0.07	1.07	0	0.36	{XP_010048747.2; PREDICTED: LOW QUALITY PROTEIN: probable cyclic nucleotide-gated ion channel 5 [Eucalyptus grandis]}	{sp|Q8RWS9|CNGC5_ARATH; Probable cyclic nucleotide-gated ion channel 5 OS=Arabidopsis thaliana GN=CNGC5 PE=2 SV=1}	{vvi:100246671; K05391 CNGF cyclic nucleotide gated channel, other eukaryote - ko04626; Organismal Systems; Environmental adaptation; Plant-pathogen interaction}	{At5g57940; KOG0498 K+-channel ERG and related proteins, contain PAS/PAC sensor domain PT Inorganic ion transport and metabolism ; Signal transduction mechanisms ;}	{GO:0016020; membrane; cellular_component GO:0006811; ion transport; biological_process GO:0055085; transmembrane transport; biological_process GO:0005216; ion channel activity; molecular_function}	{BT115110.1; Picea glauca clone GQ03609_H11 mRNA sequence}	{PF00520:Ion transport protein}
i3_LQ_PC3Root_c10365/f1p0/3924	CNGC	3936	0.22	0.03	0.1	0	{XP_004287136.1; PREDICTED: probable cyclic nucleotide-gated ion channel 5 [Fragaria vesca subsp. vesca]}	{sp|Q8RWS9|CNGC5_ARATH; Probable cyclic nucleotide-gated ion channel 5 OS=Arabidopsis thaliana GN=CNGC5 PE=2 SV=1}	{fve:101315267; K05391 CNGF cyclic nucleotide gated channel, other eukaryote - ko04626; Organismal Systems; Environmental adaptation; Plant-pathogen interaction}	{At5g57940; KOG0498 K+-channel ERG and related proteins, contain PAS/PAC sensor domain PT Inorganic ion transport and metabolism ; Signal transduction mechanisms ;}	{GO:0005515; protein binding; molecular_function}	{BT115110.1; Picea glauca clone GQ03609_H11 mRNA sequence}	{PF00612:IQ calmodulin-binding motif}
i3_LQ_PC3Root_c11355/f1p0/3820	CNGC	3944	0	0	0	0	{XP_002278464.1; PREDICTED: probable cyclic nucleotide-gated ion channel 5 isoform X1 [Vitis vinifera]}	{sp|Q8RWS9|CNGC5_ARATH; Probable cyclic nucleotide-gated ion channel 5 OS=Arabidopsis thaliana GN=CNGC5 PE=2 SV=1}	{vvi:100246671; K05391 CNGF cyclic nucleotide gated channel, other eukaryote - ko04626; Organismal Systems; Environmental adaptation; Plant-pathogen interaction}	{At5g57940; KOG0498 K+-channel ERG and related proteins, contain PAS/PAC sensor domain PT Inorganic ion transport and metabolism ; Signal transduction mechanisms ;}	{GO:0016020; membrane; cellular_component GO:0055085; transmembrane transport; biological_process GO:0006811; ion transport; biological_process GO:0005216; ion channel activity; molecular_function}	{BT115110.1; Picea glauca clone GQ03609_H11 mRNA sequence}	{PF00520:Ion transport protein}
i3_LQ_PC3Root_c13074/f1p0/3480	CNGC	3480	0	0	0	0	{XP_010278052.1; PREDICTED: probable cyclic nucleotide-gated ion channel 14 isoform X1 [Nelumbo nucifera]}	{sp|Q8L7Z0|CNG17_ARATH; Cyclic nucleotide-gated ion channel 17 OS=Arabidopsis thaliana GN=CNGC17 PE=1 SV=1}	{atr:18435390; K05391 CNGF cyclic nucleotide gated channel, other eukaryote - ko04626; Organismal Systems; Environmental adaptation; Plant-pathogen interaction}	{At4g30360; KOG0498 K+-channel ERG and related proteins, contain PAS/PAC sensor domain PT Inorganic ion transport and metabolism ; Signal transduction mechanisms ;}	{GO:0005515; protein binding; molecular_function GO:0055085; transmembrane transport; biological_process GO:0006811; ion transport; biological_process GO:0016020; membrane; cellular_component GO:0005216; ion channel activity; molecular_function}	{XM_012220970.1; PREDICTED: Jatropha curcas probable cyclic nucleotide-gated ion channel 14 (LOC105637496), transcript variant X2, mRNA}	{PF00612:IQ calmodulin-binding motif PF00520:Ion transport protein}
i3_LQ_PC3Root_c14087/f1p0/3047	CNGC	3136	0	0	0	0	{XP_002278464.1; PREDICTED: probable cyclic nucleotide-gated ion channel 5 isoform X1 [Vitis vinifera]}	{sp|Q8RWS9|CNGC5_ARATH; Probable cyclic nucleotide-gated ion channel 5 OS=Arabidopsis thaliana GN=CNGC5 PE=2 SV=1}	{vvi:100246671; K05391 CNGF cyclic nucleotide gated channel, other eukaryote - ko04626; Organismal Systems; Environmental adaptation; Plant-pathogen interaction}	{At5g57940; KOG0498 K+-channel ERG and related proteins, contain PAS/PAC sensor domain PT Inorganic ion transport and metabolism ; Signal transduction mechanisms ;}	{GO:0005216; ion channel activity; molecular_function GO:0016020; membrane; cellular_component GO:0055085; transmembrane transport; biological_process GO:0006811; ion transport; biological_process}	{BT115110.1; Picea glauca clone GQ03609_H11 mRNA sequence}	{PF00520:Ion transport protein}
i3_LQ_PC3Root_c17905/f1p0/3550	CNGC	3561	0.47	0.27	0.53	0.6	{XP_010278052.1; PREDICTED: probable cyclic nucleotide-gated ion channel 14 isoform X1 [Nelumbo nucifera]}	{sp|Q9SJA4|CNG14_ARATH; Probable cyclic nucleotide-gated ion channel 14 OS=Arabidopsis thaliana GN=CNGC14 PE=2 SV=2}	{atr:18435390; K05391 CNGF cyclic nucleotide gated channel, other eukaryote - ko04626; Organismal Systems; Environmental adaptation; Plant-pathogen interaction}	{At2g24610; KOG0498 K+-channel ERG and related proteins, contain PAS/PAC sensor domain PT Inorganic ion transport and metabolism ; Signal transduction mechanisms ;}	{GO:0005216; ion channel activity; molecular_function GO:0055085; transmembrane transport; biological_process GO:0006811; ion transport; biological_process GO:0016020; membrane; cellular_component}	{XM_012220970.1; PREDICTED: Jatropha curcas probable cyclic nucleotide-gated ion channel 14 (LOC105637496), transcript variant X2, mRNA}	{PF00520:Ion transport protein}
i3_LQ_PC3Root_c18864/f1p0/3333	CNGC	3455	0	0	0	0	{ACA58352.1; putative cyclic nucleotide-gated cation channel [Sandersonia aurantiaca]}	{sp|O65718|CNGC2_ARATH; Cyclic nucleotide-gated ion channel 2 OS=Arabidopsis thaliana GN=CNGC2 PE=1 SV=1}	{pda:103704450; K05391 CNGF cyclic nucleotide gated channel, other eukaryote - ko04626; Organismal Systems; Environmental adaptation; Plant-pathogen interaction}	{At5g15410; KOG0498 K+-channel ERG and related proteins, contain PAS/PAC sensor domain PT Inorganic ion transport and metabolism ; Signal transduction mechanisms ;}	{NA}	{NA}	{NA}
i3_LQ_PC3Root_c20212/f1p15/3912	CNGC	3921	0.29	0.41	0.27	0.29	{XP_002278464.1; PREDICTED: probable cyclic nucleotide-gated ion channel 5 isoform X1 [Vitis vinifera]}	{sp|Q8RWS9|CNGC5_ARATH; Probable cyclic nucleotide-gated ion channel 5 OS=Arabidopsis thaliana GN=CNGC5 PE=2 SV=1}	{vvi:100246671; K05391 CNGF cyclic nucleotide gated channel, other eukaryote - ko04626; Organismal Systems; Environmental adaptation; Plant-pathogen interaction}	{At5g57940; KOG0498 K+-channel ERG and related proteins, contain PAS/PAC sensor domain PT Inorganic ion transport and metabolism ; Signal transduction mechanisms ;}	{GO:0005216; ion channel activity; molecular_function GO:0006811; ion transport; biological_process GO:0055085; transmembrane transport; biological_process GO:0016020; membrane; cellular_component}	{BT115110.1; Picea glauca clone GQ03609_H11 mRNA sequence}	{PF00520:Ion transport protein}
i3_LQ_PC3Root_c20967/f1p6/3422	CNGC	3440	0.16	0	0.95	0	{XP_002278464.1; PREDICTED: probable cyclic nucleotide-gated ion channel 5 isoform X1 [Vitis vinifera]}	{sp|Q8RWS9|CNGC5_ARATH; Probable cyclic nucleotide-gated ion channel 5 OS=Arabidopsis thaliana GN=CNGC5 PE=2 SV=1}	{vvi:100246671; K05391 CNGF cyclic nucleotide gated channel, other eukaryote - ko04626; Organismal Systems; Environmental adaptation; Plant-pathogen interaction}	{At5g57940; KOG0498 K+-channel ERG and related proteins, contain PAS/PAC sensor domain PT Inorganic ion transport and metabolism ; Signal transduction mechanisms ;}	{GO:0005216; ion channel activity; molecular_function GO:0016020; membrane; cellular_component GO:0055085; transmembrane transport; biological_process GO:0006811; ion transport; biological_process}	{BT115110.1; Picea glauca clone GQ03609_H11 mRNA sequence}	{PF00520:Ion transport protein}
i3_LQ_PC3Root_c2160/f2p8/3171	CNGC	3181	1.9	0	0	0	{XP_002278464.1; PREDICTED: probable cyclic nucleotide-gated ion channel 5 isoform X1 [Vitis vinifera]}	{sp|Q8RWS9|CNGC5_ARATH; Probable cyclic nucleotide-gated ion channel 5 OS=Arabidopsis thaliana GN=CNGC5 PE=2 SV=1}	{vvi:100246671; K05391 CNGF cyclic nucleotide gated channel, other eukaryote - ko04626; Organismal Systems; Environmental adaptation; Plant-pathogen interaction}	{At5g57940; KOG0498 K+-channel ERG and related proteins, contain PAS/PAC sensor domain PT Inorganic ion transport and metabolism ; Signal transduction mechanisms ;}	{GO:0055085; transmembrane transport; biological_process GO:0006811; ion transport; biological_process GO:0016020; membrane; cellular_component GO:0005216; ion channel activity; molecular_function}	{BT115110.1; Picea glauca clone GQ03609_H11 mRNA sequence}	{PF00520:Ion transport protein}
i3_LQ_PC3Root_c24038/f1p6/3111	CNGC	3135	8.06	1.2	1.71	0.37	{GAV78461.1; Ion_trans domain-containing protein [Cephalotus follicularis]}	{sp|Q9LD37|CNG20_ARATH; Probable cyclic nucleotide-gated ion channel 20, chloroplastic OS=Arabidopsis thaliana GN=CNGC20 PE=2 SV=1}	{sind:105157337; K05391 CNGF cyclic nucleotide gated channel, other eukaryote - ko04626; Organismal Systems; Environmental adaptation; Plant-pathogen interaction}	{At3g17700; KOG0498 K+-channel ERG and related proteins, contain PAS/PAC sensor domain PT Inorganic ion transport and metabolism ; Signal transduction mechanisms ;}	{GO:0055085; transmembrane transport; biological_process GO:0006811; ion transport; biological_process GO:0016020; membrane; cellular_component GO:0005216; ion channel activity; molecular_function}	{BT108799.1; Picea glauca clone GQ03201_C16 mRNA sequence}	{PF00520:Ion transport protein}
i3_LQ_PC3Root_c24276/f1p2/3112	CNGC	3130	0	0	0	0	{XP_002278464.1; PREDICTED: probable cyclic nucleotide-gated ion channel 5 isoform X1 [Vitis vinifera]}	{sp|Q8RWS9|CNGC5_ARATH; Probable cyclic nucleotide-gated ion channel 5 OS=Arabidopsis thaliana GN=CNGC5 PE=2 SV=1}	{vvi:100246671; K05391 CNGF cyclic nucleotide gated channel, other eukaryote - ko04626; Organismal Systems; Environmental adaptation; Plant-pathogen interaction}	{At5g57940; KOG0498 K+-channel ERG and related proteins, contain PAS/PAC sensor domain PT Inorganic ion transport and metabolism ; Signal transduction mechanisms ;}	{GO:0016020; membrane; cellular_component GO:0006811; ion transport; biological_process GO:0055085; transmembrane transport; biological_process GO:0005216; ion channel activity; molecular_function}	{BT115110.1; Picea glauca clone GQ03609_H11 mRNA sequence}	{PF00520:Ion transport protein}
i3_LQ_PC3Root_c24563/f1p2/3019	CNGC	3132	3.81	2	1.75	1.32	{XP_010278052.1; PREDICTED: probable cyclic nucleotide-gated ion channel 14 isoform X1 [Nelumbo nucifera]}	{sp|Q8L7Z0|CNG17_ARATH; Cyclic nucleotide-gated ion channel 17 OS=Arabidopsis thaliana GN=CNGC17 PE=1 SV=1}	{atr:18435390; K05391 CNGF cyclic nucleotide gated channel, other eukaryote - ko04626; Organismal Systems; Environmental adaptation; Plant-pathogen interaction}	{At4g30360; KOG0498 K+-channel ERG and related proteins, contain PAS/PAC sensor domain PT Inorganic ion transport and metabolism ; Signal transduction mechanisms ;}	{GO:0005515; protein binding; molecular_function GO:0005216; ion channel activity; molecular_function GO:0016020; membrane; cellular_component GO:0055085; transmembrane transport; biological_process GO:0006811; ion transport; biological_process}	{XM_012220970.1; PREDICTED: Jatropha curcas probable cyclic nucleotide-gated ion channel 14 (LOC105637496), transcript variant X2, mRNA}	{PF00612:IQ calmodulin-binding motif PF00520:Ion transport protein}
i3_LQ_PC3Root_c24811/f1p9/3065	CNGC	3070	0.43	0.41	0.74	0.41	{XP_004287136.1; PREDICTED: probable cyclic nucleotide-gated ion channel 5 [Fragaria vesca subsp. vesca]}	{sp|Q8RWS9|CNGC5_ARATH; Probable cyclic nucleotide-gated ion channel 5 OS=Arabidopsis thaliana GN=CNGC5 PE=2 SV=1}	{fve:101315267; K05391 CNGF cyclic nucleotide gated channel, other eukaryote - ko04626; Organismal Systems; Environmental adaptation; Plant-pathogen interaction}	{At2g23980; KOG0498 K+-channel ERG and related proteins, contain PAS/PAC sensor domain PT Inorganic ion transport and metabolism ; Signal transduction mechanisms ;}	{GO:0005515; protein binding; molecular_function}	{BT115110.1; Picea glauca clone GQ03609_H11 mRNA sequence}	{PF00612:IQ calmodulin-binding motif}
i3_LQ_PC3Stem_c10445/f1p0/3188	CNGC	3443	0	0	0	0	{XP_002278464.1; PREDICTED: probable cyclic nucleotide-gated ion channel 5 isoform X1 [Vitis vinifera]}	{sp|Q8RWS9|CNGC5_ARATH; Probable cyclic nucleotide-gated ion channel 5 OS=Arabidopsis thaliana GN=CNGC5 PE=2 SV=1}	{vvi:100246671; K05391 CNGF cyclic nucleotide gated channel, other eukaryote - ko04626; Organismal Systems; Environmental adaptation; Plant-pathogen interaction}	{At5g57940; KOG0498 K+-channel ERG and related proteins, contain PAS/PAC sensor domain PT Inorganic ion transport and metabolism ; Signal transduction mechanisms ;}	{GO:0055085; transmembrane transport; biological_process GO:0005216; ion channel activity; molecular_function GO:0016020; membrane; cellular_component GO:0006811; ion transport; biological_process}	{BT115110.1; Picea glauca clone GQ03609_H11 mRNA sequence}	{PF00520:Ion transport protein}
i3_LQ_PC3Stem_c13302/f1p1/3648	CNGC	3659	0	0.09	2.68	0.67	{XP_002278464.1; PREDICTED: probable cyclic nucleotide-gated ion channel 5 isoform X1 [Vitis vinifera]}	{sp|Q8RWS9|CNGC5_ARATH; Probable cyclic nucleotide-gated ion channel 5 OS=Arabidopsis thaliana GN=CNGC5 PE=2 SV=1}	{vvi:100246671; K05391 CNGF cyclic nucleotide gated channel, other eukaryote - ko04626; Organismal Systems; Environmental adaptation; Plant-pathogen interaction}	{At5g57940; KOG0498 K+-channel ERG and related proteins, contain PAS/PAC sensor domain PT Inorganic ion transport and metabolism ; Signal transduction mechanisms ;}	{GO:0005216; ion channel activity; molecular_function GO:0006811; ion transport; biological_process GO:0016020; membrane; cellular_component GO:0055085; transmembrane transport; biological_process}	{BT115110.1; Picea glauca clone GQ03609_H11 mRNA sequence}	{PF00520:Ion transport protein}
i3_LQ_PC3Stem_c16643/f2p0/3929	CNGC	3951	0	0	0	0	{XP_010278052.1; PREDICTED: probable cyclic nucleotide-gated ion channel 14 isoform X1 [Nelumbo nucifera]}	{sp|Q8L7Z0|CNG17_ARATH; Cyclic nucleotide-gated ion channel 17 OS=Arabidopsis thaliana GN=CNGC17 PE=1 SV=1}	{atr:18435390; K05391 CNGF cyclic nucleotide gated channel, other eukaryote - ko04626; Organismal Systems; Environmental adaptation; Plant-pathogen interaction}	{At4g30360; KOG0498 K+-channel ERG and related proteins, contain PAS/PAC sensor domain PT Inorganic ion transport and metabolism ; Signal transduction mechanisms ;}	{GO:0016020; membrane; cellular_component GO:0006811; ion transport; biological_process GO:0005216; ion channel activity; molecular_function GO:0055085; transmembrane transport; biological_process GO:0005515; protein binding; molecular_function}	{XM_012220970.1; PREDICTED: Jatropha curcas probable cyclic nucleotide-gated ion channel 14 (LOC105637496), transcript variant X2, mRNA}	{PF00520:Ion transport protein PF00612:IQ calmodulin-binding motif}
i3_LQ_PC3Stem_c24153/f1p0/3601	CNGC	3615	0	0	0	0	{XP_002278464.1; PREDICTED: probable cyclic nucleotide-gated ion channel 5 isoform X1 [Vitis vinifera]}	{sp|Q8RWS9|CNGC5_ARATH; Probable cyclic nucleotide-gated ion channel 5 OS=Arabidopsis thaliana GN=CNGC5 PE=2 SV=1}	{vvi:100246671; K05391 CNGF cyclic nucleotide gated channel, other eukaryote - ko04626; Organismal Systems; Environmental adaptation; Plant-pathogen interaction}	{At5g57940; KOG0498 K+-channel ERG and related proteins, contain PAS/PAC sensor domain PT Inorganic ion transport and metabolism ; Signal transduction mechanisms ;}	{GO:0055085; transmembrane transport; biological_process GO:0016020; membrane; cellular_component GO:0006811; ion transport; biological_process GO:0005216; ion channel activity; molecular_function}	{BT115110.1; Picea glauca clone GQ03609_H11 mRNA sequence}	{PF00520:Ion transport protein}
i3_LQ_PC3Stem_c3254/f1p0/3916	CNGC	3990	1.2	1.31	2.82	1.07	{XP_010929223.1; PREDICTED: probable cyclic nucleotide-gated ion channel 14 isoform X1 [Elaeis guineensis]}	{sp|Q8L7Z0|CNG17_ARATH; Cyclic nucleotide-gated ion channel 17 OS=Arabidopsis thaliana GN=CNGC17 PE=1 SV=1}	{atr:18435390; K05391 CNGF cyclic nucleotide gated channel, other eukaryote - ko04626; Organismal Systems; Environmental adaptation; Plant-pathogen interaction}	{At4g30360; KOG0498 K+-channel ERG and related proteins, contain PAS/PAC sensor domain PT Inorganic ion transport and metabolism ; Signal transduction mechanisms ;}	{GO:0005515; protein binding; molecular_function}	{XM_012220970.1; PREDICTED: Jatropha curcas probable cyclic nucleotide-gated ion channel 14 (LOC105637496), transcript variant X2, mRNA}	{PF00612:IQ calmodulin-binding motif}
i3_LQ_PC3Stem_c4424/f1p0/3705	CNGC	3896	0	0	0	0	{EOY34399.1; Cyclic nucleotide-gated channel 15 [Theobroma cacao]}	{sp|A0A072VMJ3|CN15C_MEDTR; Protein CNGC15c OS=Medicago truncatula GN=CNGC15C PE=1 SV=1}	{gra:105788962; K05391 CNGF cyclic nucleotide gated channel, other eukaryote - ko04626; Organismal Systems; Environmental adaptation; Plant-pathogen interaction}	{At2g28260; KOG0498 K+-channel ERG and related proteins, contain PAS/PAC sensor domain PT Inorganic ion transport and metabolism ; Signal transduction mechanisms ;}	{GO:0016020; membrane; cellular_component GO:0006811; ion transport; biological_process GO:0005216; ion channel activity; molecular_function GO:0055085; transmembrane transport; biological_process GO:0005515; protein binding; molecular_function}	{XM_008796191.2; PREDICTED: Phoenix dactylifera probable cyclic nucleotide-gated ion channel 14 (LOC103710475), mRNA}	{PF00520:Ion transport protein PF00612:IQ calmodulin-binding motif}
i3_LQ_PC3Stem_c4803/f1p0/3761	CNGC	3989	0	0	0	0	{KDO59462.1; hypothetical protein CISIN_1g004711mg [Citrus sinensis]}	{sp|Q8RWS9|CNGC5_ARATH; Probable cyclic nucleotide-gated ion channel 5 OS=Arabidopsis thaliana GN=CNGC5 PE=2 SV=1}	{vvi:100246671; K05391 CNGF cyclic nucleotide gated channel, other eukaryote - ko04626; Organismal Systems; Environmental adaptation; Plant-pathogen interaction}	{At5g57940; KOG0498 K+-channel ERG and related proteins, contain PAS/PAC sensor domain PT Inorganic ion transport and metabolism ; Signal transduction mechanisms ;}	{GO:0055085; transmembrane transport; biological_process GO:0005515; protein binding; molecular_function GO:0016020; membrane; cellular_component GO:0006811; ion transport; biological_process GO:0005216; ion channel activity; molecular_function}	{BT115110.1; Picea glauca clone GQ03609_H11 mRNA sequence}	{PF00520:Ion transport protein PF00612:IQ calmodulin-binding motif}
i3_LQ_PC3Stem_c5045/f1p0/3288	CNGC	3290	0.05	0.04	0.32	0	{ACA58352.1; putative cyclic nucleotide-gated cation channel [Sandersonia aurantiaca]}	{sp|O65718|CNGC2_ARATH; Cyclic nucleotide-gated ion channel 2 OS=Arabidopsis thaliana GN=CNGC2 PE=1 SV=1}	{nnu:104598015; K05391 CNGF cyclic nucleotide gated channel, other eukaryote - ko04626; Organismal Systems; Environmental adaptation; Plant-pathogen interaction}	{At5g15410; KOG0498 K+-channel ERG and related proteins, contain PAS/PAC sensor domain PT Inorganic ion transport and metabolism ; Signal transduction mechanisms ;}	{GO:0006811; ion transport; biological_process GO:0016020; membrane; cellular_component GO:0005216; ion channel activity; molecular_function GO:0055085; transmembrane transport; biological_process}	{NA}	{PF00520:Ion transport protein}
i3_LQ_PC3Stem_c7527/f1p2/3651	CNGC	3672	0	0	0	0	{XP_002278464.1; PREDICTED: probable cyclic nucleotide-gated ion channel 5 isoform X1 [Vitis vinifera]}	{sp|Q8RWS9|CNGC5_ARATH; Probable cyclic nucleotide-gated ion channel 5 OS=Arabidopsis thaliana GN=CNGC5 PE=2 SV=1}	{vvi:100246671; K05391 CNGF cyclic nucleotide gated channel, other eukaryote - ko04626; Organismal Systems; Environmental adaptation; Plant-pathogen interaction}	{At5g57940; KOG0498 K+-channel ERG and related proteins, contain PAS/PAC sensor domain PT Inorganic ion transport and metabolism ; Signal transduction mechanisms ;}	{GO:0055085; transmembrane transport; biological_process GO:0006811; ion transport; biological_process GO:0016020; membrane; cellular_component GO:0005216; ion channel activity; molecular_function}	{BT115110.1; Picea glauca clone GQ03609_H11 mRNA sequence}	{PF00520:Ion transport protein}
i4_HQ_P3Flower_c4910/f2p0/4147	CNGC	4149	0.3	0	0	0	{XP_010278052.1; PREDICTED: probable cyclic nucleotide-gated ion channel 14 isoform X1 [Nelumbo nucifera]}	{sp|Q8L7Z0|CNG17_ARATH; Cyclic nucleotide-gated ion channel 17 OS=Arabidopsis thaliana GN=CNGC17 PE=1 SV=1}	{atr:18435390; K05391 CNGF cyclic nucleotide gated channel, other eukaryote - ko04626; Organismal Systems; Environmental adaptation; Plant-pathogen interaction}	{At4g30360; KOG0498 K+-channel ERG and related proteins, contain PAS/PAC sensor domain PT Inorganic ion transport and metabolism ; Signal transduction mechanisms ;}	{GO:0006811; ion transport; biological_process GO:0055085; transmembrane transport; biological_process GO:0016020; membrane; cellular_component GO:0005216; ion channel activity; molecular_function GO:0005515; protein binding; molecular_function}	{XM_012220970.1; PREDICTED: Jatropha curcas probable cyclic nucleotide-gated ion channel 14 (LOC105637496), transcript variant X2, mRNA}	{PF00612:IQ calmodulin-binding motif PF00520:Ion transport protein}
i4_HQ_PC3Root_c1007/f3p0/4340	CNGC	4340	0.65	0	0.14	0.56	{EOY34399.1; Cyclic nucleotide-gated channel 15 [Theobroma cacao]}	{sp|A0A072VMJ3|CN15C_MEDTR; Protein CNGC15c OS=Medicago truncatula GN=CNGC15C PE=1 SV=1}	{gra:105788962; K05391 CNGF cyclic nucleotide gated channel, other eukaryote - ko04626; Organismal Systems; Environmental adaptation; Plant-pathogen interaction}	{At2g28260; KOG0498 K+-channel ERG and related proteins, contain PAS/PAC sensor domain PT Inorganic ion transport and metabolism ; Signal transduction mechanisms ;}	{GO:0005515; protein binding; molecular_function GO:0005216; ion channel activity; molecular_function GO:0006811; ion transport; biological_process GO:0055085; transmembrane transport; biological_process GO:0016020; membrane; cellular_component}	{XM_008796191.2; PREDICTED: Phoenix dactylifera probable cyclic nucleotide-gated ion channel 14 (LOC103710475), mRNA}	{PF00612:IQ calmodulin-binding motif PF00520:Ion transport protein}
i4_HQ_PC3Stem_c5669/f2p9/4145	CNGC	4146	3.63	1.64	0	4.84	{XP_010278052.1; PREDICTED: probable cyclic nucleotide-gated ion channel 14 isoform X1 [Nelumbo nucifera]}	{sp|Q8L7Z0|CNG17_ARATH; Cyclic nucleotide-gated ion channel 17 OS=Arabidopsis thaliana GN=CNGC17 PE=1 SV=1}	{atr:18435390; K05391 CNGF cyclic nucleotide gated channel, other eukaryote - ko04626; Organismal Systems; Environmental adaptation; Plant-pathogen interaction}	{At4g30360; KOG0498 K+-channel ERG and related proteins, contain PAS/PAC sensor domain PT Inorganic ion transport and metabolism ; Signal transduction mechanisms ;}	{GO:0006811; ion transport; biological_process GO:0016020; membrane; cellular_component GO:0005216; ion channel activity; molecular_function GO:0055085; transmembrane transport; biological_process GO:0005515; protein binding; molecular_function}	{XM_012220970.1; PREDICTED: Jatropha curcas probable cyclic nucleotide-gated ion channel 14 (LOC105637496), transcript variant X2, mRNA}	{PF00520:Ion transport protein PF00612:IQ calmodulin-binding motif}
i4_HQ_PC3Stem_c6448/f2p0/4138	CNGC	4142	6.41	1.98	4.24	3.48	{XP_010278052.1; PREDICTED: probable cyclic nucleotide-gated ion channel 14 isoform X1 [Nelumbo nucifera]}	{sp|Q8L7Z0|CNG17_ARATH; Cyclic nucleotide-gated ion channel 17 OS=Arabidopsis thaliana GN=CNGC17 PE=1 SV=1}	{atr:18435390; K05391 CNGF cyclic nucleotide gated channel, other eukaryote - ko04626; Organismal Systems; Environmental adaptation; Plant-pathogen interaction}	{At4g30360; KOG0498 K+-channel ERG and related proteins, contain PAS/PAC sensor domain PT Inorganic ion transport and metabolism ; Signal transduction mechanisms ;}	{GO:0005515; protein binding; molecular_function GO:0055085; transmembrane transport; biological_process GO:0005216; ion channel activity; molecular_function GO:0016020; membrane; cellular_component GO:0006811; ion transport; biological_process}	{XM_012220970.1; PREDICTED: Jatropha curcas probable cyclic nucleotide-gated ion channel 14 (LOC105637496), transcript variant X2, mRNA}	{PF00520:Ion transport protein PF00612:IQ calmodulin-binding motif}
i4_LQ_P3Flower_c1612/f1p4/4663	CNGC	4665	0.42	0	0.26	0.1	{XP_010278052.1; PREDICTED: probable cyclic nucleotide-gated ion channel 14 isoform X1 [Nelumbo nucifera]}	{sp|Q8L7Z0|CNG17_ARATH; Cyclic nucleotide-gated ion channel 17 OS=Arabidopsis thaliana GN=CNGC17 PE=1 SV=1}	{atr:18435390; K05391 CNGF cyclic nucleotide gated channel, other eukaryote - ko04626; Organismal Systems; Environmental adaptation; Plant-pathogen interaction}	{At4g30360; KOG0498 K+-channel ERG and related proteins, contain PAS/PAC sensor domain PT Inorganic ion transport and metabolism ; Signal transduction mechanisms ;}	{GO:0006811; ion transport; biological_process GO:0055085; transmembrane transport; biological_process GO:0005515; protein binding; molecular_function GO:0005216; ion channel activity; molecular_function GO:0016020; membrane; cellular_component}	{XM_012220970.1; PREDICTED: Jatropha curcas probable cyclic nucleotide-gated ion channel 14 (LOC105637496), transcript variant X2, mRNA}	{PF00520:Ion transport protein PF00612:IQ calmodulin-binding motif}
i4_LQ_P3Flower_c1969/f1p0/4616	CNGC	4629	0	0	0	0	{XP_010268357.1; PREDICTED: probable cyclic nucleotide-gated ion channel 14 [Nelumbo nucifera]}	{sp|Q8L7Z0|CNG17_ARATH; Cyclic nucleotide-gated ion channel 17 OS=Arabidopsis thaliana GN=CNGC17 PE=1 SV=1}	{pda:103699361; K05391 CNGF cyclic nucleotide gated channel, other eukaryote - ko04626; Organismal Systems; Environmental adaptation; Plant-pathogen interaction}	{At4g30360; KOG0498 K+-channel ERG and related proteins, contain PAS/PAC sensor domain PT Inorganic ion transport and metabolism ; Signal transduction mechanisms ;}	{NA}	{XM_008781390.2; PREDICTED: Phoenix dactylifera probable cyclic nucleotide-gated ion channel 14 (LOC103699361), mRNA}	{NA}
i4_LQ_P3Flower_c2619/f1p4/4449	CNGC	4478	0	0	0	0	{XP_002278464.1; PREDICTED: probable cyclic nucleotide-gated ion channel 5 isoform X1 [Vitis vinifera]}	{sp|Q8RWS9|CNGC5_ARATH; Probable cyclic nucleotide-gated ion channel 5 OS=Arabidopsis thaliana GN=CNGC5 PE=2 SV=1}	{vvi:100246671; K05391 CNGF cyclic nucleotide gated channel, other eukaryote - ko04626; Organismal Systems; Environmental adaptation; Plant-pathogen interaction}	{At5g57940; KOG0498 K+-channel ERG and related proteins, contain PAS/PAC sensor domain PT Inorganic ion transport and metabolism ; Signal transduction mechanisms ;}	{GO:0006811; ion transport; biological_process GO:0055085; transmembrane transport; biological_process GO:0016020; membrane; cellular_component GO:0005216; ion channel activity; molecular_function}	{BT115110.1; Picea glauca clone GQ03609_H11 mRNA sequence}	{PF00520:Ion transport protein}
i4_LQ_P3Flower_c3413/f1p3/4253	CNGC	4261	0	0	0	0	{XP_010278052.1; PREDICTED: probable cyclic nucleotide-gated ion channel 14 isoform X1 [Nelumbo nucifera]}	{sp|Q8L7Z0|CNG17_ARATH; Cyclic nucleotide-gated ion channel 17 OS=Arabidopsis thaliana GN=CNGC17 PE=1 SV=1}	{atr:18435390; K05391 CNGF cyclic nucleotide gated channel, other eukaryote - ko04626; Organismal Systems; Environmental adaptation; Plant-pathogen interaction}	{At4g30360; KOG0498 K+-channel ERG and related proteins, contain PAS/PAC sensor domain PT Inorganic ion transport and metabolism ; Signal transduction mechanisms ;}	{GO:0055085; transmembrane transport; biological_process GO:0006811; ion transport; biological_process GO:0005515; protein binding; molecular_function GO:0005216; ion channel activity; molecular_function GO:0016020; membrane; cellular_component}	{XM_012220970.1; PREDICTED: Jatropha curcas probable cyclic nucleotide-gated ion channel 14 (LOC105637496), transcript variant X2, mRNA}	{PF00520:Ion transport protein PF00612:IQ calmodulin-binding motif}
i4_LQ_P3Flower_c4701/f1p5/4158	CNGC	4126	0.64	1.42	0.29	1.29	{XP_010278053.1; PREDICTED: probable cyclic nucleotide-gated ion channel 14 isoform X2 [Nelumbo nucifera]}	{sp|Q8L7Z0|CNG17_ARATH; Cyclic nucleotide-gated ion channel 17 OS=Arabidopsis thaliana GN=CNGC17 PE=1 SV=1}	{atr:18435390; K05391 CNGF cyclic nucleotide gated channel, other eukaryote - ko04626; Organismal Systems; Environmental adaptation; Plant-pathogen interaction}	{At4g30360; KOG0498 K+-channel ERG and related proteins, contain PAS/PAC sensor domain PT Inorganic ion transport and metabolism ; Signal transduction mechanisms ;}	{GO:0006811; ion transport; biological_process GO:0055085; transmembrane transport; biological_process GO:0005216; ion channel activity; molecular_function GO:0005515; protein binding; molecular_function GO:0016020; membrane; cellular_component}	{XM_012220970.1; PREDICTED: Jatropha curcas probable cyclic nucleotide-gated ion channel 14 (LOC105637496), transcript variant X2, mRNA}	{PF00520:Ion transport protein PF00612:IQ calmodulin-binding motif}
i4_LQ_PC3Leaf_c12238/f1p0/4064	CNGC	4150	0	0	0	0	{XP_010278052.1; PREDICTED: probable cyclic nucleotide-gated ion channel 14 isoform X1 [Nelumbo nucifera]}	{sp|Q8L7Z0|CNG17_ARATH; Cyclic nucleotide-gated ion channel 17 OS=Arabidopsis thaliana GN=CNGC17 PE=1 SV=1}	{atr:18435390; K05391 CNGF cyclic nucleotide gated channel, other eukaryote - ko04626; Organismal Systems; Environmental adaptation; Plant-pathogen interaction}	{At4g30360; KOG0498 K+-channel ERG and related proteins, contain PAS/PAC sensor domain PT Inorganic ion transport and metabolism ; Signal transduction mechanisms ;}	{GO:0006811; ion transport; biological_process GO:0016020; membrane; cellular_component GO:0005515; protein binding; molecular_function GO:0055085; transmembrane transport; biological_process GO:0005216; ion channel activity; molecular_function}	{XM_012220970.1; PREDICTED: Jatropha curcas probable cyclic nucleotide-gated ion channel 14 (LOC105637496), transcript variant X2, mRNA}	{PF00612:IQ calmodulin-binding motif PF00520:Ion transport protein}
i4_LQ_PC3Leaf_c4934/f1p0/4237	CNGC	4258	0	0	0	0	{XP_002278464.1; PREDICTED: probable cyclic nucleotide-gated ion channel 5 isoform X1 [Vitis vinifera]}	{sp|O82226|CNGC6_ARATH; Probable cyclic nucleotide-gated ion channel 6 OS=Arabidopsis thaliana GN=CNGC6 PE=1 SV=2}	{vvi:100246671; K05391 CNGF cyclic nucleotide gated channel, other eukaryote - ko04626; Organismal Systems; Environmental adaptation; Plant-pathogen interaction}	{At4g30560; KOG0498 K+-channel ERG and related proteins, contain PAS/PAC sensor domain PT Inorganic ion transport and metabolism ; Signal transduction mechanisms ;}	{GO:0005216; ion channel activity; molecular_function GO:0055085; transmembrane transport; biological_process GO:0006811; ion transport; biological_process GO:0016020; membrane; cellular_component}	{BT115110.1; Picea glauca clone GQ03609_H11 mRNA sequence}	{PF00520:Ion transport protein}
i4_LQ_PC3Leaf_c6455/f1p0/4810	CNGC	4812	0	0.07	0	0	{EOY34399.1; Cyclic nucleotide-gated channel 15 [Theobroma cacao]}	{sp|A0A072VMJ3|CN15C_MEDTR; Protein CNGC15c OS=Medicago truncatula GN=CNGC15C PE=1 SV=1}	{fve:101293846; K05391 CNGF cyclic nucleotide gated channel, other eukaryote - ko04626; Organismal Systems; Environmental adaptation; Plant-pathogen interaction}	{At2g28260; KOG0498 K+-channel ERG and related proteins, contain PAS/PAC sensor domain PT Inorganic ion transport and metabolism ; Signal transduction mechanisms ;}	{GO:0005515; protein binding; molecular_function}	{XM_008796191.2; PREDICTED: Phoenix dactylifera probable cyclic nucleotide-gated ion channel 14 (LOC103710475), mRNA}	{PF00612:IQ calmodulin-binding motif}
i4_LQ_PC3Leaf_c8141/f1p0/4435	CNGC	4439	0	0	0	0	{EOY34399.1; Cyclic nucleotide-gated channel 15 [Theobroma cacao]}	{sp|A0A072VMJ3|CN15C_MEDTR; Protein CNGC15c OS=Medicago truncatula GN=CNGC15C PE=1 SV=1}	{gra:105788962; K05391 CNGF cyclic nucleotide gated channel, other eukaryote - ko04626; Organismal Systems; Environmental adaptation; Plant-pathogen interaction}	{At2g28260; KOG0498 K+-channel ERG and related proteins, contain PAS/PAC sensor domain PT Inorganic ion transport and metabolism ; Signal transduction mechanisms ;}	{GO:0016020; membrane; cellular_component GO:0006811; ion transport; biological_process GO:0005515; protein binding; molecular_function GO:0055085; transmembrane transport; biological_process GO:0005216; ion channel activity; molecular_function}	{XM_008796191.2; PREDICTED: Phoenix dactylifera probable cyclic nucleotide-gated ion channel 14 (LOC103710475), mRNA}	{PF00520:Ion transport protein PF00612:IQ calmodulin-binding motif}
i4_LQ_PC3Root_c1167/f2p3/4349	CNGC	4360	0.62	0.28	0.58	0	{XP_010278052.1; PREDICTED: probable cyclic nucleotide-gated ion channel 14 isoform X1 [Nelumbo nucifera]}	{sp|Q8L7Z0|CNG17_ARATH; Cyclic nucleotide-gated ion channel 17 OS=Arabidopsis thaliana GN=CNGC17 PE=1 SV=1}	{atr:18435390; K05391 CNGF cyclic nucleotide gated channel, other eukaryote - ko04626; Organismal Systems; Environmental adaptation; Plant-pathogen interaction}	{At4g30360; KOG0498 K+-channel ERG and related proteins, contain PAS/PAC sensor domain PT Inorganic ion transport and metabolism ; Signal transduction mechanisms ;}	{GO:0005216; ion channel activity; molecular_function GO:0016020; membrane; cellular_component GO:0006811; ion transport; biological_process GO:0055085; transmembrane transport; biological_process GO:0005515; protein binding; molecular_function}	{XM_012220970.1; PREDICTED: Jatropha curcas probable cyclic nucleotide-gated ion channel 14 (LOC105637496), transcript variant X2, mRNA}	{PF00520:Ion transport protein PF00612:IQ calmodulin-binding motif}
i4_LQ_PC3Root_c1294/f1p19/4846	CNGC	4853	0	0	0	0	{XP_002278464.1; PREDICTED: probable cyclic nucleotide-gated ion channel 5 isoform X1 [Vitis vinifera]}	{sp|Q9FXH6|CNGC8_ARATH; Putative cyclic nucleotide-gated ion channel 8 OS=Arabidopsis thaliana GN=CNGC8 PE=3 SV=2}	{vvi:100246671; K05391 CNGF cyclic nucleotide gated channel, other eukaryote - ko04626; Organismal Systems; Environmental adaptation; Plant-pathogen interaction}	{At4g30560; KOG0498 K+-channel ERG and related proteins, contain PAS/PAC sensor domain PT Inorganic ion transport and metabolism ; Signal transduction mechanisms ;}	{GO:0005216; ion channel activity; molecular_function GO:0055085; transmembrane transport; biological_process GO:0006811; ion transport; biological_process GO:0016020; membrane; cellular_component}	{HF937088.1; Picea abies fosmid clone LuSpFOS_12, isolate Z4006}	{PF00520:Ion transport protein}
i4_LQ_PC3Root_c2188/f1p4/4579	CNGC	4616	2.54	0.36	0	0.37	{EOY34399.1; Cyclic nucleotide-gated channel 15 [Theobroma cacao]}	{sp|A0A072VMJ3|CN15C_MEDTR; Protein CNGC15c OS=Medicago truncatula GN=CNGC15C PE=1 SV=1}	{gra:105788962; K05391 CNGF cyclic nucleotide gated channel, other eukaryote - ko04626; Organismal Systems; Environmental adaptation; Plant-pathogen interaction}	{At2g28260; KOG0498 K+-channel ERG and related proteins, contain PAS/PAC sensor domain PT Inorganic ion transport and metabolism ; Signal transduction mechanisms ;}	{GO:0005216; ion channel activity; molecular_function GO:0006811; ion transport; biological_process GO:0055085; transmembrane transport; biological_process GO:0016020; membrane; cellular_component GO:0005515; protein binding; molecular_function}	{XM_008796191.2; PREDICTED: Phoenix dactylifera probable cyclic nucleotide-gated ion channel 14 (LOC103710475), mRNA}	{PF00612:IQ calmodulin-binding motif PF00520:Ion transport protein}
i4_LQ_PC3Root_c4698/f1p0/4390	CNGC	4568	0	0	0	0	{EOY34399.1; Cyclic nucleotide-gated channel 15 [Theobroma cacao]}	{sp|A0A072VMJ3|CN15C_MEDTR; Protein CNGC15c OS=Medicago truncatula GN=CNGC15C PE=1 SV=1}	{gra:105788962; K05391 CNGF cyclic nucleotide gated channel, other eukaryote - ko04626; Organismal Systems; Environmental adaptation; Plant-pathogen interaction}	{At2g28260; KOG0498 K+-channel ERG and related proteins, contain PAS/PAC sensor domain PT Inorganic ion transport and metabolism ; Signal transduction mechanisms ;}	{GO:0006811; ion transport; biological_process GO:0055085; transmembrane transport; biological_process GO:0016020; membrane; cellular_component GO:0005216; ion channel activity; molecular_function GO:0005515; protein binding; molecular_function}	{XM_008796191.2; PREDICTED: Phoenix dactylifera probable cyclic nucleotide-gated ion channel 14 (LOC103710475), mRNA}	{PF00612:IQ calmodulin-binding motif PF00520:Ion transport protein}
i4_LQ_PC3Root_c5366/f1p5/4446	CNGC	4514	0.89	0	0	0	{EOY34399.1; Cyclic nucleotide-gated channel 15 [Theobroma cacao]}	{sp|A0A072VMJ3|CN15C_MEDTR; Protein CNGC15c OS=Medicago truncatula GN=CNGC15C PE=1 SV=1}	{gra:105788962; K05391 CNGF cyclic nucleotide gated channel, other eukaryote - ko04626; Organismal Systems; Environmental adaptation; Plant-pathogen interaction}	{At2g28260; KOG0498 K+-channel ERG and related proteins, contain PAS/PAC sensor domain PT Inorganic ion transport and metabolism ; Signal transduction mechanisms ;}	{GO:0016020; membrane; cellular_component GO:0055085; transmembrane transport; biological_process GO:0006811; ion transport; biological_process GO:0005216; ion channel activity; molecular_function GO:0005515; protein binding; molecular_function}	{XM_008796191.2; PREDICTED: Phoenix dactylifera probable cyclic nucleotide-gated ion channel 14 (LOC103710475), mRNA}	{PF00612:IQ calmodulin-binding motif PF00520:Ion transport protein}
i4_LQ_PC3Root_c5537/f1p7/4124	CNGC	4134	0	0	0	0	{XP_010278052.1; PREDICTED: probable cyclic nucleotide-gated ion channel 14 isoform X1 [Nelumbo nucifera]}	{sp|Q8L7Z0|CNG17_ARATH; Cyclic nucleotide-gated ion channel 17 OS=Arabidopsis thaliana GN=CNGC17 PE=1 SV=1}	{atr:18435390; K05391 CNGF cyclic nucleotide gated channel, other eukaryote - ko04626; Organismal Systems; Environmental adaptation; Plant-pathogen interaction}	{At4g30360; KOG0498 K+-channel ERG and related proteins, contain PAS/PAC sensor domain PT Inorganic ion transport and metabolism ; Signal transduction mechanisms ;}	{GO:0005216; ion channel activity; molecular_function GO:0016020; membrane; cellular_component GO:0055085; transmembrane transport; biological_process GO:0006811; ion transport; biological_process}	{XM_019219594.1; PREDICTED: Vitis vinifera probable cyclic nucleotide-gated ion channel 14 (LOC100267557), transcript variant X2, mRNA}	{PF00520:Ion transport protein}
i4_LQ_PC3Root_c5990/f1p0/4424	CNGC	4427	0	0	0	0	{XP_010278052.1; PREDICTED: probable cyclic nucleotide-gated ion channel 14 isoform X1 [Nelumbo nucifera]}	{sp|Q8L7Z0|CNG17_ARATH; Cyclic nucleotide-gated ion channel 17 OS=Arabidopsis thaliana GN=CNGC17 PE=1 SV=1}	{atr:18435390; K05391 CNGF cyclic nucleotide gated channel, other eukaryote - ko04626; Organismal Systems; Environmental adaptation; Plant-pathogen interaction}	{At4g30360; KOG0498 K+-channel ERG and related proteins, contain PAS/PAC sensor domain PT Inorganic ion transport and metabolism ; Signal transduction mechanisms ;}	{GO:0055085; transmembrane transport; biological_process GO:0006811; ion transport; biological_process GO:0016020; membrane; cellular_component GO:0005216; ion channel activity; molecular_function GO:0005515; protein binding; molecular_function}	{XM_012220970.1; PREDICTED: Jatropha curcas probable cyclic nucleotide-gated ion channel 14 (LOC105637496), transcript variant X2, mRNA}	{PF00520:Ion transport protein PF00612:IQ calmodulin-binding motif}
i4_LQ_PC3Root_c7584/f1p5/4018	CNGC	4199	0.21	0.3	0.09	0	{EOY34399.1; Cyclic nucleotide-gated channel 15 [Theobroma cacao]}	{sp|A0A072VMJ3|CN15C_MEDTR; Protein CNGC15c OS=Medicago truncatula GN=CNGC15C PE=1 SV=1}	{gra:105788962; K05391 CNGF cyclic nucleotide gated channel, other eukaryote - ko04626; Organismal Systems; Environmental adaptation; Plant-pathogen interaction}	{At2g28260; KOG0498 K+-channel ERG and related proteins, contain PAS/PAC sensor domain PT Inorganic ion transport and metabolism ; Signal transduction mechanisms ;}	{GO:0005216; ion channel activity; molecular_function GO:0055085; transmembrane transport; biological_process GO:0006811; ion transport; biological_process GO:0016020; membrane; cellular_component GO:0005515; protein binding; molecular_function}	{XM_008796191.2; PREDICTED: Phoenix dactylifera probable cyclic nucleotide-gated ion channel 14 (LOC103710475), mRNA}	{PF00612:IQ calmodulin-binding motif PF00520:Ion transport protein}
i4_LQ_PC3Root_c8101/f1p1/4047	CNGC	4044	0.49	0	0	0	{XP_010278052.1; PREDICTED: probable cyclic nucleotide-gated ion channel 14 isoform X1 [Nelumbo nucifera]}	{sp|Q9SJA4|CNG14_ARATH; Probable cyclic nucleotide-gated ion channel 14 OS=Arabidopsis thaliana GN=CNGC14 PE=2 SV=2}	{atr:18435390; K05391 CNGF cyclic nucleotide gated channel, other eukaryote - ko04626; Organismal Systems; Environmental adaptation; Plant-pathogen interaction}	{At2g24610; KOG0498 K+-channel ERG and related proteins, contain PAS/PAC sensor domain PT Inorganic ion transport and metabolism ; Signal transduction mechanisms ;}	{GO:0005216; ion channel activity; molecular_function GO:0055085; transmembrane transport; biological_process GO:0006811; ion transport; biological_process GO:0016020; membrane; cellular_component}	{XM_012220970.1; PREDICTED: Jatropha curcas probable cyclic nucleotide-gated ion channel 14 (LOC105637496), transcript variant X2, mRNA}	{PF00520:Ion transport protein}
i4_LQ_PC3Stem_c1043/f1p0/4155	CNGC	4241	0	0.31	6.38	0.14	{XP_010278052.1; PREDICTED: probable cyclic nucleotide-gated ion channel 14 isoform X1 [Nelumbo nucifera]}	{sp|Q8L7Z0|CNG17_ARATH; Cyclic nucleotide-gated ion channel 17 OS=Arabidopsis thaliana GN=CNGC17 PE=1 SV=1}	{atr:18435390; K05391 CNGF cyclic nucleotide gated channel, other eukaryote - ko04626; Organismal Systems; Environmental adaptation; Plant-pathogen interaction}	{At4g30360; KOG0498 K+-channel ERG and related proteins, contain PAS/PAC sensor domain PT Inorganic ion transport and metabolism ; Signal transduction mechanisms ;}	{GO:0005515; protein binding; molecular_function GO:0055085; transmembrane transport; biological_process GO:0005216; ion channel activity; molecular_function GO:0006811; ion transport; biological_process GO:0016020; membrane; cellular_component}	{XM_012220970.1; PREDICTED: Jatropha curcas probable cyclic nucleotide-gated ion channel 14 (LOC105637496), transcript variant X2, mRNA}	{PF00612:IQ calmodulin-binding motif PF00520:Ion transport protein}
i4_LQ_PC3Stem_c1654/f1p0/4273	CNGC	4286	1.36	0.54	0.98	0.67	{XP_010278052.1; PREDICTED: probable cyclic nucleotide-gated ion channel 14 isoform X1 [Nelumbo nucifera]}	{sp|Q8L7Z0|CNG17_ARATH; Cyclic nucleotide-gated ion channel 17 OS=Arabidopsis thaliana GN=CNGC17 PE=1 SV=1}	{atr:18435390; K05391 CNGF cyclic nucleotide gated channel, other eukaryote - ko04626; Organismal Systems; Environmental adaptation; Plant-pathogen interaction}	{At4g30360; KOG0498 K+-channel ERG and related proteins, contain PAS/PAC sensor domain PT Inorganic ion transport and metabolism ; Signal transduction mechanisms ;}	{GO:0006811; ion transport; biological_process GO:0016020; membrane; cellular_component GO:0005216; ion channel activity; molecular_function GO:0055085; transmembrane transport; biological_process GO:0005515; protein binding; molecular_function}	{XM_012220970.1; PREDICTED: Jatropha curcas probable cyclic nucleotide-gated ion channel 14 (LOC105637496), transcript variant X2, mRNA}	{PF00612:IQ calmodulin-binding motif PF00520:Ion transport protein}
i6_LQ_P3Flower_c39/f1p0/6638	CNGC	6354	0.02	0.18	0.23	0.09	{ACA58352.1; putative cyclic nucleotide-gated cation channel [Sandersonia aurantiaca]}	{sp|O65718|CNGC2_ARATH; Cyclic nucleotide-gated ion channel 2 OS=Arabidopsis thaliana GN=CNGC2 PE=1 SV=1}	{nnu:104598015; K05391 CNGF cyclic nucleotide gated channel, other eukaryote - ko04626; Organismal Systems; Environmental adaptation; Plant-pathogen interaction}	{At5g15410; KOG0498 K+-channel ERG and related proteins, contain PAS/PAC sensor domain PT Inorganic ion transport and metabolism ; Signal transduction mechanisms ;}	{GO:0005515; protein binding; molecular_function GO:0005216; ion channel activity; molecular_function GO:0016020; membrane; cellular_component GO:0006811; ion transport; biological_process GO:0055085; transmembrane transport; biological_process}	{NA}	{PF00612:IQ calmodulin-binding motif PF00520:Ion transport protein}
i7_LQ_PC3Leaf_c72/f1p0/7542	CNGC	7735	0	0.13	0	0	{XP_010278052.1; PREDICTED: probable cyclic nucleotide-gated ion channel 14 isoform X1 [Nelumbo nucifera]}	{sp|Q8L7Z0|CNG17_ARATH; Cyclic nucleotide-gated ion channel 17 OS=Arabidopsis thaliana GN=CNGC17 PE=1 SV=1}	{atr:18435390; K05391 CNGF cyclic nucleotide gated channel, other eukaryote - ko04626; Organismal Systems; Environmental adaptation; Plant-pathogen interaction}	{At4g30360; KOG0498 K+-channel ERG and related proteins, contain PAS/PAC sensor domain PT Inorganic ion transport and metabolism ; Signal transduction mechanisms ;}	{GO:0006811; ion transport; biological_process GO:0016020; membrane; cellular_component GO:0005515; protein binding; molecular_function GO:0005216; ion channel activity; molecular_function GO:0055085; transmembrane transport; biological_process}	{XM_012220970.1; PREDICTED: Jatropha curcas probable cyclic nucleotide-gated ion channel 14 (LOC105637496), transcript variant X2, mRNA}	{PF00612:IQ calmodulin-binding motif PF00520:Ion transport protein}
i8_LQ_PC3Root_c34/f1p0/8171	CNGC	8662	5.2	0.25	1.3	0.11	{XP_002278464.1; PREDICTED: probable cyclic nucleotide-gated ion channel 5 isoform X1 [Vitis vinifera]}	{sp|Q8RWS9|CNGC5_ARATH; Probable cyclic nucleotide-gated ion channel 5 OS=Arabidopsis thaliana GN=CNGC5 PE=2 SV=1}	{vvi:100246671; K05391 CNGF cyclic nucleotide gated channel, other eukaryote - ko04626; Organismal Systems; Environmental adaptation; Plant-pathogen interaction}	{At5g57940; KOG0498 K+-channel ERG and related proteins, contain PAS/PAC sensor domain PT Inorganic ion transport and metabolism ; Signal transduction mechanisms ;}	{GO:0016020; membrane; cellular_component GO:0055085; transmembrane transport; biological_process GO:0006811; ion transport; biological_process GO:0005216; ion channel activity; molecular_function}	{BT115110.1; Picea glauca clone GQ03609_H11 mRNA sequence}	{PF00520:Ion transport protein}
i1_LQ_P3Flower_c6053/f1p0/1465	FLS2	1469	0.11	2.56	0.75	3.85	{XP_002993357.1; hypothetical protein SELMODRAFT_431458 [Selaginella moellendorffii]}	{sp|Q8RZV7|MSP1_ORYSJ; Leucine-rich repeat receptor protein kinase MSP1 OS=Oryza sativa subsp. japonica GN=MSP1 PE=1 SV=1}	{smo:SELMODRAFT_413321; K13420 FLS2 LRR receptor-like serine/threonine-protein kinase FLS2 2.7.11.1 ko04016; Environmental Information Processing; Signal transduction; MAPK signaling pathway - plant | ko04626; Organismal Systems; Environmental adaptation; Plant-pathogen interaction}	{NA}	{GO:0004672; protein kinase activity; molecular_function GO:0005524; ATP binding; molecular_function GO:0006468; protein phosphorylation; biological_process}	{XM_006421307.1; Citrus clementina hypothetical protein (CICLE_v10004293mg) mRNA, complete cds}	{PF07714:Protein tyrosine kinase PF00069:Protein kinase domain}
i1_LQ_PC3Leaf_c19141/f1p0/1837	FLS2	1840	0	1.12	0.15	0.08	{XP_004485915.1; PREDICTED: probable LRR receptor-like serine/threonine-protein kinase At3g47570 [Cicer arietinum]}	{sp|C0LGP4|Y3475_ARATH; Probable LRR receptor-like serine/threonine-protein kinase At3g47570 OS=Arabidopsis thaliana GN=At3g47570 PE=2 SV=1}	{cam:101509434; K13420 FLS2 LRR receptor-like serine/threonine-protein kinase FLS2 2.7.11.1 ko04016; Environmental Information Processing; Signal transduction; MAPK signaling pathway - plant | ko04626; Organismal Systems; Environmental adaptation; Plant-pathogen interaction}	{NA}	{GO:0005524; ATP binding; molecular_function GO:0006468; protein phosphorylation; biological_process GO:0004672; protein kinase activity; molecular_function}	{NA}	{PF00069:Protein kinase domain PF07714:Protein tyrosine kinase}
i1_LQ_PC3Stem_c13981/f1p1/1737	FLS2	1693	0	0	0	0	{XP_004293509.1; PREDICTED: LRR receptor-like serine/threonine-protein kinase FLS2 [Fragaria vesca subsp. vesca]}	{sp|Q9FL28|FLS2_ARATH; LRR receptor-like serine/threonine-protein kinase FLS2 OS=Arabidopsis thaliana GN=FLS2 PE=1 SV=1}	{fve:101309130; K13420 FLS2 LRR receptor-like serine/threonine-protein kinase FLS2 2.7.11.1 ko04016; Environmental Information Processing; Signal transduction; MAPK signaling pathway - plant | ko04626; Organismal Systems; Environmental adaptation; Plant-pathogen interaction}	{NA}	{GO:0006468; protein phosphorylation; biological_process GO:0005524; ATP binding; molecular_function GO:0004672; protein kinase activity; molecular_function}	{NA}	{PF07714:Protein tyrosine kinase PF00069:Protein kinase domain}
i1_LQ_PC3Stem_c4795/f1p0/1830	FLS2	1830	0.03	0.1	0	2.8	{XP_015382357.1; PREDICTED: probable LRR receptor-like serine/threonine-protein kinase At3g47570 [Citrus sinensis]}	{sp|Q9ZUI0|Y2241_ARATH; Putative leucine-rich repeat receptor-like serine/threonine-protein kinase At2g24130 OS=Arabidopsis thaliana GN=At2g24130 PE=3 SV=1}	{cit:107175457; K13420 FLS2 LRR receptor-like serine/threonine-protein kinase FLS2 2.7.11.1 ko04016; Environmental Information Processing; Signal transduction; MAPK signaling pathway - plant | ko04626; Organismal Systems; Environmental adaptation; Plant-pathogen interaction}	{NA}	{GO:0006468; protein phosphorylation; biological_process GO:0005515; protein binding; molecular_function GO:0005524; ATP binding; molecular_function GO:0004672; protein kinase activity; molecular_function}	{AB602857.1; Cryptomeria japonica mRNA for hypothetical protein, complete cds, clone: CMFL001_B01}	{PF13516:Leucine Rich repeat PF07714:Protein tyrosine kinase PF00069:Protein kinase domain PF00560:Leucine Rich Repeat PF13855:Leucine rich repeat}
i2_HQ_PC3Leaf_c8150/f7p1/2558	FLS2	2558	0.2	0.4	0	1.35	{ABR18056.1; unknown [Picea sitchensis]}	{sp|Q9FL28|FLS2_ARATH; LRR receptor-like serine/threonine-protein kinase FLS2 OS=Arabidopsis thaliana GN=FLS2 PE=1 SV=1}	{aip:107631522; K13420 FLS2 LRR receptor-like serine/threonine-protein kinase FLS2 2.7.11.1 ko04016; Environmental Information Processing; Signal transduction; MAPK signaling pathway - plant | ko04626; Organismal Systems; Environmental adaptation; Plant-pathogen interaction}	{NA}	{GO:0005515; protein binding; molecular_function}	{BT114406.1; Picea glauca clone GQ03514_B03 mRNA sequence}	{PF00560:Leucine Rich Repeat PF13516:Leucine Rich repeat PF13855:Leucine rich repeat}
i2_HQ_PC3Root_c9017/f2p0/2460	FLS2	2463	0	0	0.05	0.16	{ACN41041.1; unknown [Picea sitchensis]}	{sp|Q9FL28|FLS2_ARATH; LRR receptor-like serine/threonine-protein kinase FLS2 OS=Arabidopsis thaliana GN=FLS2 PE=1 SV=1}	{var:108319408; K13420 FLS2 LRR receptor-like serine/threonine-protein kinase FLS2 2.7.11.1 ko04016; Environmental Information Processing; Signal transduction; MAPK signaling pathway - plant | ko04626; Organismal Systems; Environmental adaptation; Plant-pathogen interaction}	{NA}	{GO:0005515; protein binding; molecular_function}	{BT114406.1; Picea glauca clone GQ03514_B03 mRNA sequence}	{PF13855:Leucine rich repeat PF00560:Leucine Rich Repeat}
i2_HQ_PC3Stem_c30564/f2p2/2718	FLS2	2725	1.14	2.22	2.67	4.31	{ABR18056.1; unknown [Picea sitchensis]}	{sp|C0LGQ5|GSO1_ARATH; LRR receptor-like serine/threonine-protein kinase GSO1 OS=Arabidopsis thaliana GN=GSO1 PE=2 SV=1}	{gra:105776945; K13420 FLS2 LRR receptor-like serine/threonine-protein kinase FLS2 2.7.11.1 ko04016; Environmental Information Processing; Signal transduction; MAPK signaling pathway - plant | ko04626; Organismal Systems; Environmental adaptation; Plant-pathogen interaction}	{NA}	{GO:0005515; protein binding; molecular_function}	{BT114406.1; Picea glauca clone GQ03514_B03 mRNA sequence}	{PF00560:Leucine Rich Repeat PF13855:Leucine rich repeat PF13516:Leucine Rich repeat}
i2_HQ_PC3Stem_c8700/f2p0/2483	FLS2	2483	0.3	1.29	0	4.27	{ABR18056.1; unknown [Picea sitchensis]}	{sp|Q9FL28|FLS2_ARATH; LRR receptor-like serine/threonine-protein kinase FLS2 OS=Arabidopsis thaliana GN=FLS2 PE=1 SV=1}	{aip:107631522; K13420 FLS2 LRR receptor-like serine/threonine-protein kinase FLS2 2.7.11.1 ko04016; Environmental Information Processing; Signal transduction; MAPK signaling pathway - plant | ko04626; Organismal Systems; Environmental adaptation; Plant-pathogen interaction}	{NA}	{GO:0005515; protein binding; molecular_function}	{BT114406.1; Picea glauca clone GQ03514_B03 mRNA sequence}	{PF13516:Leucine Rich repeat PF00560:Leucine Rich Repeat PF13855:Leucine rich repeat}
i2_LQ_P3Flower_c107441/f1p3/2841	FLS2	2853	0.16	1.63	0.83	0.69	{ABR18056.1; unknown [Picea sitchensis]}	{sp|Q9FIZ3|GSO2_ARATH; LRR receptor-like serine/threonine-protein kinase GSO2 OS=Arabidopsis thaliana GN=GSO2 PE=2 SV=2}	{gra:105776945; K13420 FLS2 LRR receptor-like serine/threonine-protein kinase FLS2 2.7.11.1 ko04016; Environmental Information Processing; Signal transduction; MAPK signaling pathway - plant | ko04626; Organismal Systems; Environmental adaptation; Plant-pathogen interaction}	{NA}	{GO:0005515; protein binding; molecular_function}	{BT114406.1; Picea glauca clone GQ03514_B03 mRNA sequence}	{PF00560:Leucine Rich Repeat PF13516:Leucine Rich repeat PF13855:Leucine rich repeat}
i2_LQ_P3Flower_c85887/f1p1/2811	FLS2	2816	0	0.06	0.09	0.05	{ABR16438.1; unknown [Picea sitchensis]}	{sp|Q9FL28|FLS2_ARATH; LRR receptor-like serine/threonine-protein kinase FLS2 OS=Arabidopsis thaliana GN=FLS2 PE=1 SV=1}	{jcu:105633968; K13420 FLS2 LRR receptor-like serine/threonine-protein kinase FLS2 2.7.11.1 ko04016; Environmental Information Processing; Signal transduction; MAPK signaling pathway - plant | ko04626; Organismal Systems; Environmental adaptation; Plant-pathogen interaction}	{NA}	{GO:0005515; protein binding; molecular_function}	{NA}	{PF00560:Leucine Rich Repeat PF13855:Leucine rich repeat PF13516:Leucine Rich repeat}
i2_LQ_PC3Leaf_c31489/f1p10/2864	FLS2	2864	0	2.25	0.2	0.43	{ABR16438.1; unknown [Picea sitchensis]}	{sp|Q9FL28|FLS2_ARATH; LRR receptor-like serine/threonine-protein kinase FLS2 OS=Arabidopsis thaliana GN=FLS2 PE=1 SV=1}	{jcu:105633968; K13420 FLS2 LRR receptor-like serine/threonine-protein kinase FLS2 2.7.11.1 ko04016; Environmental Information Processing; Signal transduction; MAPK signaling pathway - plant | ko04626; Organismal Systems; Environmental adaptation; Plant-pathogen interaction}	{NA}	{GO:0005515; protein binding; molecular_function}	{NA}	{PF13855:Leucine rich repeat PF13516:Leucine Rich repeat PF00560:Leucine Rich Repeat}
i2_LQ_PC3Root_c45610/f1p2/2697	FLS2	2696	3.37	0.36	0.12	4.16	{XP_010097599.1; LRR receptor-like serine/threonine-protein kinase FLS2 [Morus notabilis]}	{sp|Q9FL28|FLS2_ARATH; LRR receptor-like serine/threonine-protein kinase FLS2 OS=Arabidopsis thaliana GN=FLS2 PE=1 SV=1}	{fve:101309130; K13420 FLS2 LRR receptor-like serine/threonine-protein kinase FLS2 2.7.11.1 ko04016; Environmental Information Processing; Signal transduction; MAPK signaling pathway - plant | ko04626; Organismal Systems; Environmental adaptation; Plant-pathogen interaction}	{NA}	{GO:0005524; ATP binding; molecular_function GO:0006468; protein phosphorylation; biological_process GO:0005515; protein binding; molecular_function GO:0004672; protein kinase activity; molecular_function}	{NA}	{PF00560:Leucine Rich Repeat PF13516:Leucine Rich repeat PF07714:Protein tyrosine kinase PF00069:Protein kinase domain PF13855:Leucine rich repeat}
i2_LQ_PC3Stem_c53752/f1p6/2777	FLS2	2778	1.26	0	0	3.33	{XP_010097599.1; LRR receptor-like serine/threonine-protein kinase FLS2 [Morus notabilis]}	{sp|Q9FL28|FLS2_ARATH; LRR receptor-like serine/threonine-protein kinase FLS2 OS=Arabidopsis thaliana GN=FLS2 PE=1 SV=1}	{fve:101309130; K13420 FLS2 LRR receptor-like serine/threonine-protein kinase FLS2 2.7.11.1 ko04016; Environmental Information Processing; Signal transduction; MAPK signaling pathway - plant | ko04626; Organismal Systems; Environmental adaptation; Plant-pathogen interaction}	{NA}	{GO:0004672; protein kinase activity; molecular_function GO:0005524; ATP binding; molecular_function GO:0005515; protein binding; molecular_function GO:0006468; protein phosphorylation; biological_process}	{NA}	{PF00069:Protein kinase domain PF07714:Protein tyrosine kinase PF13516:Leucine Rich repeat PF13855:Leucine rich repeat PF00560:Leucine Rich Repeat}
i2_LQ_PC3Stem_c6013/f1p6/2935	FLS2	2938	0.64	0.13	0.21	0.85	{XP_008371582.1; PREDICTED: LRR receptor-like serine/threonine-protein kinase FLS2 isoform X1 [Malus domestica]}	{sp|Q9FL28|FLS2_ARATH; LRR receptor-like serine/threonine-protein kinase FLS2 OS=Arabidopsis thaliana GN=FLS2 PE=1 SV=1}	{fve:101309130; K13420 FLS2 LRR receptor-like serine/threonine-protein kinase FLS2 2.7.11.1 ko04016; Environmental Information Processing; Signal transduction; MAPK signaling pathway - plant | ko04626; Organismal Systems; Environmental adaptation; Plant-pathogen interaction}	{NA}	{GO:0004672; protein kinase activity; molecular_function GO:0006468; protein phosphorylation; biological_process GO:0005524; ATP binding; molecular_function GO:0005515; protein binding; molecular_function}	{NA}	{PF13855:Leucine rich repeat PF00560:Leucine Rich Repeat PF00069:Protein kinase domain PF07714:Protein tyrosine kinase PF13516:Leucine Rich repeat}
i3_HQ_P3Flower_c2473/f4p6/3191	FLS2	3191	0.23	0.67	3.03	0.41	{XP_002993357.1; hypothetical protein SELMODRAFT_431458 [Selaginella moellendorffii]}	{sp|Q9LHP4|RCH2_ARATH; Receptor-like protein kinase 2 OS=Arabidopsis thaliana GN=RCH2 PE=1 SV=1}	{smo:SELMODRAFT_413321; K13420 FLS2 LRR receptor-like serine/threonine-protein kinase FLS2 2.7.11.1 ko04016; Environmental Information Processing; Signal transduction; MAPK signaling pathway - plant | ko04626; Organismal Systems; Environmental adaptation; Plant-pathogen interaction}	{NA}	{GO:0005524; ATP binding; molecular_function GO:0004672; protein kinase activity; molecular_function GO:0006468; protein phosphorylation; biological_process GO:0005515; protein binding; molecular_function}	{NA}	{PF00560:Leucine Rich Repeat PF00069:Protein kinase domain PF07714:Protein tyrosine kinase PF13516:Leucine Rich repeat PF13855:Leucine rich repeat}
i3_HQ_PC3Leaf_c28013/f2p0/3948	FLS2	3951	0	0.86	0	0.07	{NP_001306209.1; LRR receptor-like serine/threonine-protein kinase FLS2 precursor [Vitis vinifera]}	{sp|C0LGQ5|GSO1_ARATH; LRR receptor-like serine/threonine-protein kinase GSO1 OS=Arabidopsis thaliana GN=GSO1 PE=2 SV=1}	{fve:101309130; K13420 FLS2 LRR receptor-like serine/threonine-protein kinase FLS2 2.7.11.1 ko04016; Environmental Information Processing; Signal transduction; MAPK signaling pathway - plant | ko04626; Organismal Systems; Environmental adaptation; Plant-pathogen interaction}	{NA}	{GO:0005524; ATP binding; molecular_function GO:0004672; protein kinase activity; molecular_function GO:0006468; protein phosphorylation; biological_process GO:0005515; protein binding; molecular_function}	{NA}	{PF07714:Protein tyrosine kinase PF00560:Leucine Rich Repeat PF00069:Protein kinase domain PF13855:Leucine rich repeat}
i3_HQ_PC3Root_c15021/f10p0/3652	FLS2	3650	14.76	1.3	0.21	24.62	{OMP02552.1; hypothetical protein CCACVL1_02765 [Corchorus capsularis]}	{sp|Q9FL28|FLS2_ARATH; LRR receptor-like serine/threonine-protein kinase FLS2 OS=Arabidopsis thaliana GN=FLS2 PE=1 SV=1}	{sly:101263667; K13420 FLS2 LRR receptor-like serine/threonine-protein kinase FLS2 2.7.11.1 ko04016; Environmental Information Processing; Signal transduction; MAPK signaling pathway - plant | ko04626; Organismal Systems; Environmental adaptation; Plant-pathogen interaction}	{NA}	{GO:0006468; protein phosphorylation; biological_process GO:0005524; ATP binding; molecular_function GO:0004672; protein kinase activity; molecular_function GO:0005515; protein binding; molecular_function}	{NA}	{PF07714:Protein tyrosine kinase PF00560:Leucine Rich Repeat PF13855:Leucine rich repeat PF00069:Protein kinase domain}
i3_HQ_PC3Stem_c20663/f2p0/3732	FLS2	3732	1.4	0	0	0.73	{OMP02552.1; hypothetical protein CCACVL1_02765 [Corchorus capsularis]}	{sp|Q9FL28|FLS2_ARATH; LRR receptor-like serine/threonine-protein kinase FLS2 OS=Arabidopsis thaliana GN=FLS2 PE=1 SV=1}	{sly:101263667; K13420 FLS2 LRR receptor-like serine/threonine-protein kinase FLS2 2.7.11.1 ko04016; Environmental Information Processing; Signal transduction; MAPK signaling pathway - plant | ko04626; Organismal Systems; Environmental adaptation; Plant-pathogen interaction}	{NA}	{GO:0006468; protein phosphorylation; biological_process GO:0005515; protein binding; molecular_function GO:0005524; ATP binding; molecular_function GO:0004672; protein kinase activity; molecular_function}	{NA}	{PF00560:Leucine Rich Repeat PF13855:Leucine rich repeat PF00069:Protein kinase domain PF07714:Protein tyrosine kinase}
i3_HQ_PC3Stem_c27236/f6p0/3223	FLS2	3224	4.22	0	0.44	9.03	{ABR18056.1; unknown [Picea sitchensis]}	{sp|Q9FL28|FLS2_ARATH; LRR receptor-like serine/threonine-protein kinase FLS2 OS=Arabidopsis thaliana GN=FLS2 PE=1 SV=1}	{eus:EUTSA_v10000746mg; K13420 FLS2 LRR receptor-like serine/threonine-protein kinase FLS2 2.7.11.1 ko04016; Environmental Information Processing; Signal transduction; MAPK signaling pathway - plant | ko04626; Organismal Systems; Environmental adaptation; Plant-pathogen interaction}	{NA}	{GO:0005515; protein binding; molecular_function}	{NA}	{PF13855:Leucine rich repeat PF00560:Leucine Rich Repeat}
i3_LQ_P3Flower_c13667/f1p0/3248	FLS2	3241	0	0.1	0.14	0.04	{ABR16438.1; unknown [Picea sitchensis]}	{sp|Q9FL28|FLS2_ARATH; LRR receptor-like serine/threonine-protein kinase FLS2 OS=Arabidopsis thaliana GN=FLS2 PE=1 SV=1}	{jcu:105633968; K13420 FLS2 LRR receptor-like serine/threonine-protein kinase FLS2 2.7.11.1 ko04016; Environmental Information Processing; Signal transduction; MAPK signaling pathway - plant | ko04626; Organismal Systems; Environmental adaptation; Plant-pathogen interaction}	{NA}	{GO:0005515; protein binding; molecular_function}	{NA}	{PF13516:Leucine Rich repeat PF13855:Leucine rich repeat PF00560:Leucine Rich Repeat}
i3_LQ_P3Flower_c2838/f1p4/4029	FLS2	4031	0.27	0.05	0.64	0.35	{XP_010097599.1; LRR receptor-like serine/threonine-protein kinase FLS2 [Morus notabilis]}	{sp|Q9FL28|FLS2_ARATH; LRR receptor-like serine/threonine-protein kinase FLS2 OS=Arabidopsis thaliana GN=FLS2 PE=1 SV=1}	{var:108319408; K13420 FLS2 LRR receptor-like serine/threonine-protein kinase FLS2 2.7.11.1 ko04016; Environmental Information Processing; Signal transduction; MAPK signaling pathway - plant | ko04626; Organismal Systems; Environmental adaptation; Plant-pathogen interaction}	{NA}	{GO:0005515; protein binding; molecular_function}	{NA}	{PF13516:Leucine Rich repeat PF13855:Leucine rich repeat PF00560:Leucine Rich Repeat}
i3_LQ_PC3Leaf_c11389/f1p0/3470	FLS2	3547	0	2.51	0.11	0	{BAM21552.1; hypothetical protein [Cryptomeria japonica]}	{sp|Q9FL28|FLS2_ARATH; LRR receptor-like serine/threonine-protein kinase FLS2 OS=Arabidopsis thaliana GN=FLS2 PE=1 SV=1}	{obr:102718082; K13420 FLS2 LRR receptor-like serine/threonine-protein kinase FLS2 2.7.11.1 ko04016; Environmental Information Processing; Signal transduction; MAPK signaling pathway - plant | ko04626; Organismal Systems; Environmental adaptation; Plant-pathogen interaction}	{NA}	{GO:0005515; protein binding; molecular_function}	{AB602857.1; Cryptomeria japonica mRNA for hypothetical protein, complete cds, clone: CMFL001_B01}	{PF00560:Leucine Rich Repeat PF13516:Leucine Rich repeat PF13855:Leucine rich repeat}
i3_LQ_PC3Leaf_c25653/f2p38/3921	FLS2	3931	0.02	1.36	0	0	{CAN78669.1; hypothetical protein VITISV_031289 [Vitis vinifera]}	{sp|C0LGQ5|GSO1_ARATH; LRR receptor-like serine/threonine-protein kinase GSO1 OS=Arabidopsis thaliana GN=GSO1 PE=2 SV=1}	{fve:101309130; K13420 FLS2 LRR receptor-like serine/threonine-protein kinase FLS2 2.7.11.1 ko04016; Environmental Information Processing; Signal transduction; MAPK signaling pathway - plant | ko04626; Organismal Systems; Environmental adaptation; Plant-pathogen interaction}	{NA}	{GO:0005524; ATP binding; molecular_function GO:0006468; protein phosphorylation; biological_process GO:0004672; protein kinase activity; molecular_function GO:0005515; protein binding; molecular_function}	{NA}	{PF13855:Leucine rich repeat PF00560:Leucine Rich Repeat PF00069:Protein kinase domain PF07714:Protein tyrosine kinase}
i3_LQ_PC3Leaf_c69692/f1p1/3228	FLS2	3349	0	0.14	0.1	0.02	{ABR18056.1; unknown [Picea sitchensis]}	{sp|C0LGP4|Y3475_ARATH; Probable LRR receptor-like serine/threonine-protein kinase At3g47570 OS=Arabidopsis thaliana GN=At3g47570 PE=2 SV=1}	{spen:107010815; K13420 FLS2 LRR receptor-like serine/threonine-protein kinase FLS2 2.7.11.1 ko04016; Environmental Information Processing; Signal transduction; MAPK signaling pathway - plant | ko04626; Organismal Systems; Environmental adaptation; Plant-pathogen interaction}	{NA}	{GO:0005515; protein binding; molecular_function}	{NA}	{PF00560:Leucine Rich Repeat PF13855:Leucine rich repeat PF13516:Leucine Rich repeat}
i3_LQ_PC3Leaf_c87952/f1p0/3019	FLS2	3158	0.12	1.22	0.18	0.23	{ABR16438.1; unknown [Picea sitchensis]}	{sp|Q9FL28|FLS2_ARATH; LRR receptor-like serine/threonine-protein kinase FLS2 OS=Arabidopsis thaliana GN=FLS2 PE=1 SV=1}	{jcu:105633968; K13420 FLS2 LRR receptor-like serine/threonine-protein kinase FLS2 2.7.11.1 ko04016; Environmental Information Processing; Signal transduction; MAPK signaling pathway - plant | ko04626; Organismal Systems; Environmental adaptation; Plant-pathogen interaction}	{NA}	{GO:0005515; protein binding; molecular_function}	{NA}	{PF00560:Leucine Rich Repeat PF13516:Leucine Rich repeat PF13855:Leucine rich repeat}
i3_LQ_PC3Root_c19599/f1p11/3730	FLS2	3811	0.17	0	0	0	{XP_018819699.1; PREDICTED: LRR receptor-like serine/threonine-protein kinase FLS2 [Juglans regia]}	{sp|Q9FL28|FLS2_ARATH; LRR receptor-like serine/threonine-protein kinase FLS2 OS=Arabidopsis thaliana GN=FLS2 PE=1 SV=1}	{sly:101263667; K13420 FLS2 LRR receptor-like serine/threonine-protein kinase FLS2 2.7.11.1 ko04016; Environmental Information Processing; Signal transduction; MAPK signaling pathway - plant | ko04626; Organismal Systems; Environmental adaptation; Plant-pathogen interaction}	{NA}	{GO:0005524; ATP binding; molecular_function GO:0006468; protein phosphorylation; biological_process GO:0005515; protein binding; molecular_function GO:0004672; protein kinase activity; molecular_function}	{NA}	{PF00069:Protein kinase domain PF13855:Leucine rich repeat PF00560:Leucine Rich Repeat PF07714:Protein tyrosine kinase}
i3_LQ_PC3Stem_c10580/f1p1/3797	FLS2	4012	0	0	0	0	{OMP02552.1; hypothetical protein CCACVL1_02765 [Corchorus capsularis]}	{sp|Q9FL28|FLS2_ARATH; LRR receptor-like serine/threonine-protein kinase FLS2 OS=Arabidopsis thaliana GN=FLS2 PE=1 SV=1}	{sly:101263667; K13420 FLS2 LRR receptor-like serine/threonine-protein kinase FLS2 2.7.11.1 ko04016; Environmental Information Processing; Signal transduction; MAPK signaling pathway - plant | ko04626; Organismal Systems; Environmental adaptation; Plant-pathogen interaction}	{NA}	{GO:0006468; protein phosphorylation; biological_process GO:0005524; ATP binding; molecular_function GO:0005515; protein binding; molecular_function GO:0004672; protein kinase activity; molecular_function}	{NA}	{PF00560:Leucine Rich Repeat PF13855:Leucine rich repeat PF00069:Protein kinase domain PF07714:Protein tyrosine kinase}
i3_LQ_PC3Stem_c10932/f1p2/3503	FLS2	3722	0	0	0	0.1	{XP_018819699.1; PREDICTED: LRR receptor-like serine/threonine-protein kinase FLS2 [Juglans regia]}	{sp|Q9FL28|FLS2_ARATH; LRR receptor-like serine/threonine-protein kinase FLS2 OS=Arabidopsis thaliana GN=FLS2 PE=1 SV=1}	{sly:101263667; K13420 FLS2 LRR receptor-like serine/threonine-protein kinase FLS2 2.7.11.1 ko04016; Environmental Information Processing; Signal transduction; MAPK signaling pathway - plant | ko04626; Organismal Systems; Environmental adaptation; Plant-pathogen interaction}	{NA}	{GO:0004672; protein kinase activity; molecular_function GO:0005524; ATP binding; molecular_function GO:0005515; protein binding; molecular_function GO:0006468; protein phosphorylation; biological_process}	{NA}	{PF07714:Protein tyrosine kinase PF00069:Protein kinase domain PF13855:Leucine rich repeat PF00560:Leucine Rich Repeat}
i3_LQ_PC3Stem_c11376/f1p3/3464	FLS2	3650	0.18	0.19	0.18	0.29	{XP_018819699.1; PREDICTED: LRR receptor-like serine/threonine-protein kinase FLS2 [Juglans regia]}	{sp|Q9FL28|FLS2_ARATH; LRR receptor-like serine/threonine-protein kinase FLS2 OS=Arabidopsis thaliana GN=FLS2 PE=1 SV=1}	{sly:101263667; K13420 FLS2 LRR receptor-like serine/threonine-protein kinase FLS2 2.7.11.1 ko04016; Environmental Information Processing; Signal transduction; MAPK signaling pathway - plant | ko04626; Organismal Systems; Environmental adaptation; Plant-pathogen interaction}	{NA}	{GO:0005524; ATP binding; molecular_function GO:0005515; protein binding; molecular_function GO:0006468; protein phosphorylation; biological_process GO:0004672; protein kinase activity; molecular_function}	{NA}	{PF00560:Leucine Rich Repeat PF13855:Leucine rich repeat PF07714:Protein tyrosine kinase PF00069:Protein kinase domain}
i3_LQ_PC3Stem_c13878/f1p2/3075	FLS2	3075	0	0.27	1.44	0.31	{XP_002993357.1; hypothetical protein SELMODRAFT_431458 [Selaginella moellendorffii]}	{sp|Q9SD62|Y3471_ARATH; Putative receptor-like protein kinase At3g47110 OS=Arabidopsis thaliana GN=At3g47110 PE=3 SV=1}	{smo:SELMODRAFT_413321; K13420 FLS2 LRR receptor-like serine/threonine-protein kinase FLS2 2.7.11.1 ko04016; Environmental Information Processing; Signal transduction; MAPK signaling pathway - plant | ko04626; Organismal Systems; Environmental adaptation; Plant-pathogen interaction}	{NA}	{GO:0006468; protein phosphorylation; biological_process GO:0005524; ATP binding; molecular_function GO:0005515; protein binding; molecular_function GO:0004672; protein kinase activity; molecular_function GO:0004672; protein kinase activity; molecular_function GO:0006468; protein phosphorylation; biological_process GO:0005524; ATP binding; molecular_function}	{NA}	{PF07714:Protein tyrosine kinase PF00069:Protein kinase domain PF13855:Leucine rich repeat PF00560:Leucine Rich Repeat PF07714:Protein tyrosine kinase PF13516:Leucine Rich repeat PF00069:Protein kinase domain}
i3_LQ_PC3Stem_c23847/f1p4/3708	FLS2	3730	0	0	0	0	{OMP02552.1; hypothetical protein CCACVL1_02765 [Corchorus capsularis]}	{sp|Q9FL28|FLS2_ARATH; LRR receptor-like serine/threonine-protein kinase FLS2 OS=Arabidopsis thaliana GN=FLS2 PE=1 SV=1}	{sly:101263667; K13420 FLS2 LRR receptor-like serine/threonine-protein kinase FLS2 2.7.11.1 ko04016; Environmental Information Processing; Signal transduction; MAPK signaling pathway - plant | ko04626; Organismal Systems; Environmental adaptation; Plant-pathogen interaction}	{NA}	{GO:0005524; ATP binding; molecular_function GO:0005515; protein binding; molecular_function GO:0006468; protein phosphorylation; biological_process GO:0004672; protein kinase activity; molecular_function}	{NA}	{PF07714:Protein tyrosine kinase PF00069:Protein kinase domain PF00560:Leucine Rich Repeat PF13855:Leucine rich repeat}
i3_LQ_PC3Stem_c24413/f1p0/3343	FLS2	3495	0	0	0	0	{XP_010097599.1; LRR receptor-like serine/threonine-protein kinase FLS2 [Morus notabilis]}	{sp|Q9FL28|FLS2_ARATH; LRR receptor-like serine/threonine-protein kinase FLS2 OS=Arabidopsis thaliana GN=FLS2 PE=1 SV=1}	{sly:101263667; K13420 FLS2 LRR receptor-like serine/threonine-protein kinase FLS2 2.7.11.1 ko04016; Environmental Information Processing; Signal transduction; MAPK signaling pathway - plant | ko04626; Organismal Systems; Environmental adaptation; Plant-pathogen interaction}	{NA}	{GO:0005515; protein binding; molecular_function}	{NA}	{PF13855:Leucine rich repeat PF00560:Leucine Rich Repeat}
i4_LQ_PC3Leaf_c8474/f1p0/4460	FLS2	4343	0	0	0	0	{XP_008371582.1; PREDICTED: LRR receptor-like serine/threonine-protein kinase FLS2 isoform X1 [Malus domestica]}	{sp|Q9FL28|FLS2_ARATH; LRR receptor-like serine/threonine-protein kinase FLS2 OS=Arabidopsis thaliana GN=FLS2 PE=1 SV=1}	{fve:101309130; K13420 FLS2 LRR receptor-like serine/threonine-protein kinase FLS2 2.7.11.1 ko04016; Environmental Information Processing; Signal transduction; MAPK signaling pathway - plant | ko04626; Organismal Systems; Environmental adaptation; Plant-pathogen interaction}	{NA}	{GO:0005515; protein binding; molecular_function}	{NA}	{PF13516:Leucine Rich repeat PF13855:Leucine rich repeat PF00560:Leucine Rich Repeat}
i4_LQ_PC3Root_c2754/f1p5/4291	FLS2	4452	1.57	0	0	0	{XP_015943128.1; PREDICTED: probable LRR receptor-like serine/threonine-protein kinase At3g47570 [Arachis duranensis]}	{sp|C0LGQ5|GSO1_ARATH; LRR receptor-like serine/threonine-protein kinase GSO1 OS=Arabidopsis thaliana GN=GSO1 PE=2 SV=1}	{spen:107010497; K13420 FLS2 LRR receptor-like serine/threonine-protein kinase FLS2 2.7.11.1 ko04016; Environmental Information Processing; Signal transduction; MAPK signaling pathway - plant | ko04626; Organismal Systems; Environmental adaptation; Plant-pathogen interaction}	{NA}	{GO:0005515; protein binding; molecular_function}	{NA}	{PF00560:Leucine Rich Repeat PF13516:Leucine Rich repeat PF13855:Leucine rich repeat}
i4_LQ_PC3Root_c7188/f1p1/4098	FLS2	4123	5.86	0.36	0.17	0.02	{JAT55682.1; putative LRR receptor-like serine/threonine-protein kinase At3g47570, partial [Anthurium amnicola]}	{sp|Q9FL28|FLS2_ARATH; LRR receptor-like serine/threonine-protein kinase FLS2 OS=Arabidopsis thaliana GN=FLS2 PE=1 SV=1}	{cic:CICLE_v10030536mg; K13420 FLS2 LRR receptor-like serine/threonine-protein kinase FLS2 2.7.11.1 ko04016; Environmental Information Processing; Signal transduction; MAPK signaling pathway - plant | ko04626; Organismal Systems; Environmental adaptation; Plant-pathogen interaction}	{NA}	{GO:0005515; protein binding; molecular_function}	{BT112236.1; Picea glauca clone GQ03312_G19 mRNA sequence}	{PF13855:Leucine rich repeat PF00560:Leucine Rich Repeat}
i4_LQ_PC3Stem_c2161/f1p0/4207	FLS2	4218	0.12	0.89	0.16	0.61	{XP_009409349.2; PREDICTED: receptor kinase-like protein Xa21 [Musa acuminata subsp. malaccensis]}	{sp|C0LGQ5|GSO1_ARATH; LRR receptor-like serine/threonine-protein kinase GSO1 OS=Arabidopsis thaliana GN=GSO1 PE=2 SV=1}	{cam:101509434; K13420 FLS2 LRR receptor-like serine/threonine-protein kinase FLS2 2.7.11.1 ko04016; Environmental Information Processing; Signal transduction; MAPK signaling pathway - plant | ko04626; Organismal Systems; Environmental adaptation; Plant-pathogen interaction}	{NA}	{GO:0006468; protein phosphorylation; biological_process GO:0005524; ATP binding; molecular_function GO:0005515; protein binding; molecular_function GO:0004672; protein kinase activity; molecular_function}	{NA}	{PF00560:Leucine Rich Repeat PF13855:Leucine rich repeat PF13516:Leucine Rich repeat PF07714:Protein tyrosine kinase PF00069:Protein kinase domain}
i3_LQ_PC3Stem_c12635/f1p0/3732	BAK1	3733	0	0	0	0	{XP_002451474.1; hypothetical protein SORBIDRAFT_04g002520 [Sorghum bicolor]}	{sp|Q8R4K2|IRAK4_MOUSE; Interleukin-1 receptor-associated kinase 4 OS=Mus musculus GN=Irak4 PE=1 SV=1}	{egr:104414427; K13416 BAK1 brassinosteroid insensitive 1-associated receptor kinase 1 [EC:2.7.10.1 2.7.11.1] 2.7.10.1,2.7.11.1 ko04016; Environmental Information Processing; Signal transduction; MAPK signaling pathway - plant | ko04075; Environmental Information Processing; Signal transduction; Plant hormone signal transduction | ko04626; Organismal Systems; Environmental adaptation; Plant-patho…	{YMR001c; KOG0575 Polo-like serine/threonine protein kinase D Cell cycle control, cell division, chromosome partitioning ;}	{GO:0004672; protein kinase activity; molecular_function GO:0006468; protein phosphorylation; biological_process GO:0005524; ATP binding; molecular_function}	{NA}	{PF00069:Protein kinase domain PF07714:Protein tyrosine kinase}
i1_HQ_PC3Root_c1768/f5p0/2016	CDPK	2022	3.59	0	0	0.82	{XP_006836183.1; PREDICTED: calcium and calcium/calmodulin-dependent serine/threonine-protein kinase [Amborella trichopoda]}	{sp|Q43531|CCAMK_LILLO; Calcium and calcium/calmodulin-dependent serine/threonine-protein kinase OS=Lilium longiflorum GN=CCAMK PE=1 SV=1}	{vvi:100250591; K13412 CPK calcium-dependent protein kinase 2.7.11.1 ko04626; Organismal Systems; Environmental adaptation; Plant-pathogen interaction | ko05145; Human Diseases; Infectious diseases: Parasitic; Toxoplasmosis}	{At5g19360; KOG0032 Ca2+/calmodulin-dependent protein kinase, EF-Hand protein superfamily T Signal transduction mechanisms ;}	{GO:0005515; protein binding; molecular_function GO:0016020; membrane; cellular_component GO:0006468; protein phosphorylation; biological_process GO:0016773; phosphotransferase activity, alcohol group as acceptor; molecular_function GO:0004672; protein kinase activity; molecular_function GO:0007165; signal transduction; biological_process GO:0005509; calcium ion binding; molecular_function GO:000…	{AM230793.1; Lotus japonicus mRNA for calcium calmodulin-dependent protein kinase (ccamk gene), ecotype Gifu}	{PF13499:EF-hand domain pair PF00069:Protein kinase domain PF13833:EF-hand domain pair PF06293:Lipopolysaccharide kinase (Kdo/WaaP) family PF07714:Protein tyrosine kinase PF13202:EF hand PF10591:Secreted protein acidic and rich in cysteine Ca binding region PF13405:EF-hand domain PF00036:EF hand PF12763:Cytoskeletal-regulatory complex EF hand}
i1_LQ_P3Flower_c4576/f1p3/2028	CDPK	2017	0.63	0.35	0.3	1.72	{KDO71201.1; hypothetical protein CISIN_1g008127mg [Citrus sinensis]}	{sp|Q7XJR9|CDPKG_ARATH; Calcium-dependent protein kinase 16 OS=Arabidopsis thaliana GN=CPK16 PE=1 SV=1}	{gmx:100817249; K13412 CPK calcium-dependent protein kinase 2.7.11.1 ko04626; Organismal Systems; Environmental adaptation; Plant-pathogen interaction | ko05145; Human Diseases; Infectious diseases: Parasitic; Toxoplasmosis}	{At2g17890; KOG0032 Ca2+/calmodulin-dependent protein kinase, EF-Hand protein superfamily T Signal transduction mechanisms ;}	{GO:0005509; calcium ion binding; molecular_function GO:0005515; protein binding; molecular_function GO:0016020; membrane; cellular_component GO:0005578; proteinaceous extracellular matrix; cellular_component GO:0005524; ATP binding; molecular_function GO:0016773; phosphotransferase activity, alcohol group as acceptor; molecular_function GO:0007165; signal transduction; biological_process GO:0006…	{BT105258.1; Picea glauca clone GQ02820_D24 mRNA sequence}	{PF00036:EF hand PF13833:EF-hand domain pair PF06293:Lipopolysaccharide kinase (Kdo/WaaP) family PF00069:Protein kinase domain PF07714:Protein tyrosine kinase PF13499:EF-hand domain pair PF13405:EF-hand domain PF13202:EF hand PF12763:Cytoskeletal-regulatory complex EF hand PF10591:Secreted protein acidic and rich in cysteine Ca binding region}
i1_LQ_P3Flower_c5790/f1p0/1809	CDPK	1809	0	0	0.47	0.69	{KXZ49240.1; hypothetical protein GPECTOR_22g832 [Gonium pectorale]}	{sp|Q1PFH8|CDPKJ_ARATH; Calcium-dependent protein kinase 19 OS=Arabidopsis thaliana GN=CPK19 PE=2 SV=1}	{cre:CHLREDRAFT_182699; K13412 CPK calcium-dependent protein kinase 2.7.11.1 ko04626; Organismal Systems; Environmental adaptation; Plant-pathogen interaction | ko05145; Human Diseases; Infectious diseases: Parasitic; Toxoplasmosis}	{At5g23580; KOG0032 Ca2+/calmodulin-dependent protein kinase, EF-Hand protein superfamily T Signal transduction mechanisms ;}	{GO:0007165; signal transduction; biological_process GO:0016773; phosphotransferase activity, alcohol group as acceptor; molecular_function GO:0004672; protein kinase activity; molecular_function GO:0006468; protein phosphorylation; biological_process GO:0016020; membrane; cellular_component GO:0005515; protein binding; molecular_function GO:0005509; calcium ion binding; molecular_function GO:000…	{NA}	{PF13405:EF-hand domain PF13202:EF hand PF00069:Protein kinase domain PF06293:Lipopolysaccharide kinase (Kdo/WaaP) family PF13499:EF-hand domain pair PF07714:Protein tyrosine kinase PF00036:EF hand PF13833:EF-hand domain pair PF10591:Secreted protein acidic and rich in cysteine Ca binding region PF12763:Cytoskeletal-regulatory complex EF hand}
i1_LQ_P3Flower_c9462/f1p2/1732	CDPK	1735	18.63	2.82	5.88	10.69	{XP_006855638.1; PREDICTED: calcium-dependent protein kinase 26 [Amborella trichopoda]}	{sp|A5A7I7|CDPK4_SOLTU; Calcium-dependent protein kinase 4 OS=Solanum tuberosum GN=CPK4 PE=2 SV=1}	{atr:18445438; K13412 CPK calcium-dependent protein kinase 2.7.11.1 ko04626; Organismal Systems; Environmental adaptation; Plant-pathogen interaction | ko05145; Human Diseases; Infectious diseases: Parasitic; Toxoplasmosis}	{At4g35310; KOG0032 Ca2+/calmodulin-dependent protein kinase, EF-Hand protein superfamily T Signal transduction mechanisms ;}	{NA}	{BT105336.1; Picea glauca clone GQ02821_A10 mRNA sequence}	{NA}
i1_LQ_PC3Leaf_c34723/f1p1/1990	CDPK	2067	0	0	0	0	{GAV63518.1; Pkinase domain-containing protein/EF_hand_5 domain-containing protein [Cephalotus follicularis]}	{sp|Q9FMP5|CDPKH_ARATH; Calcium-dependent protein kinase 17 OS=Arabidopsis thaliana GN=CPK17 PE=2 SV=1}	{sind:105163676; K13412 CPK calcium-dependent protein kinase 2.7.11.1 ko04626; Organismal Systems; Environmental adaptation; Plant-pathogen interaction | ko05145; Human Diseases; Infectious diseases: Parasitic; Toxoplasmosis}	{At5g12180; KOG0032 Ca2+/calmodulin-dependent protein kinase, EF-Hand protein superfamily T Signal transduction mechanisms ;}	{GO:0005524; ATP binding; molecular_function GO:0006468; protein phosphorylation; biological_process GO:0016020; membrane; cellular_component GO:0004672; protein kinase activity; molecular_function GO:0006412; translation; biological_process GO:0005840; ribosome; cellular_component GO:0003735; structural constituent of ribosome; molecular_function GO:0016773; phosphotransferase activity, alcohol …	{BT106619.1; Picea glauca clone GQ03006_K08 mRNA sequence}	{PF06293:Lipopolysaccharide kinase (Kdo/WaaP) family PF00298:Ribosomal protein L11, RNA binding domain PF00069:Protein kinase domain PF07714:Protein tyrosine kinase}
i1_LQ_PC3Leaf_c7444/f1p5/1575	CDPK	1575	0.4	0.06	0.23	1.24	{XP_012854113.1; PREDICTED: calcium-dependent protein kinase 34-like [Erythranthe guttata]}	{sp|Q5VQQ5|CDPK2_ORYSJ; Calcium-dependent protein kinase 2 OS=Oryza sativa subsp. japonica GN=CPK2 PE=2 SV=1}	{sind:105163676; K13412 CPK calcium-dependent protein kinase 2.7.11.1 ko04626; Organismal Systems; Environmental adaptation; Plant-pathogen interaction | ko05145; Human Diseases; Infectious diseases: Parasitic; Toxoplasmosis}	{At5g19360; KOG0032 Ca2+/calmodulin-dependent protein kinase, EF-Hand protein superfamily T Signal transduction mechanisms ;}	{GO:0005524; ATP binding; molecular_function GO:0004672; protein kinase activity; molecular_function GO:0006468; protein phosphorylation; biological_process GO:0016020; membrane; cellular_component GO:0016773; phosphotransferase activity, alcohol group as acceptor; molecular_function}	{XM_003517443.3; PREDICTED: Glycine max calcium-dependent protein kinase 3-like (LOC100808536), mRNA}	{PF06293:Lipopolysaccharide kinase (Kdo/WaaP) family PF00069:Protein kinase domain PF07714:Protein tyrosine kinase}
i1_LQ_PC3Root_c12521/f1p0/1588	CDPK	1661	0.52	0	0	0	{XP_008804660.1; PREDICTED: calcium-dependent protein kinase 26 [Phoenix dactylifera]}	{sp|A5A7I7|CDPK4_SOLTU; Calcium-dependent protein kinase 4 OS=Solanum tuberosum GN=CPK4 PE=2 SV=1}	{pda:103717884; K13412 CPK calcium-dependent protein kinase 2.7.11.1 ko04626; Organismal Systems; Environmental adaptation; Plant-pathogen interaction | ko05145; Human Diseases; Infectious diseases: Parasitic; Toxoplasmosis}	{At4g35310; KOG0032 Ca2+/calmodulin-dependent protein kinase, EF-Hand protein superfamily T Signal transduction mechanisms ;}	{GO:0005578; proteinaceous extracellular matrix; cellular_component GO:0004812; aminoacyl-tRNA ligase activity; molecular_function GO:0005524; ATP binding; molecular_function GO:0005509; calcium ion binding; molecular_function GO:0007165; signal transduction; biological_process GO:0006418; tRNA aminoacylation for protein translation; biological_process GO:0005737; cytoplasm; cellular_component GO…	{BT105336.1; Picea glauca clone GQ02821_A10 mRNA sequence}	{PF13202:EF hand PF07714:Protein tyrosine kinase PF13405:EF-hand domain PF12763:Cytoskeletal-regulatory complex EF hand PF00036:EF hand PF13499:EF-hand domain pair PF13833:EF-hand domain pair PF04558:Glutaminyl-tRNA synthetase, non-specific RNA binding region part 1 PF00069:Protein kinase domain PF06293:Lipopolysaccharide kinase (Kdo/WaaP) family PF13202:EF hand PF10591:Secreted protein acidic an…
i1_LQ_PC3Root_c18116/f1p0/1989	CDPK	2073	0.31	0	0.04	0.17	{XP_006855638.1; PREDICTED: calcium-dependent protein kinase 26 [Amborella trichopoda]}	{sp|A5A7I7|CDPK4_SOLTU; Calcium-dependent protein kinase 4 OS=Solanum tuberosum GN=CPK4 PE=2 SV=1}	{atr:18445438; K13412 CPK calcium-dependent protein kinase 2.7.11.1 ko04626; Organismal Systems; Environmental adaptation; Plant-pathogen interaction | ko05145; Human Diseases; Infectious diseases: Parasitic; Toxoplasmosis}	{At4g35310; KOG0032 Ca2+/calmodulin-dependent protein kinase, EF-Hand protein superfamily T Signal transduction mechanisms ;}	{GO:0004672; protein kinase activity; molecular_function GO:0016773; phosphotransferase activity, alcohol group as acceptor; molecular_function GO:0016020; membrane; cellular_component GO:0006468; protein phosphorylation; biological_process GO:0005524; ATP binding; molecular_function}	{BT105336.1; Picea glauca clone GQ02821_A10 mRNA sequence}	{PF05445:Poxvirus serine/threonine protein kinase PF07714:Protein tyrosine kinase PF00069:Protein kinase domain PF06293:Lipopolysaccharide kinase (Kdo/WaaP) family}
i1_LQ_PC3Root_c23711/f1p0/1918	CDPK	1920	0.76	0	0	0.24	{XP_006836183.1; PREDICTED: calcium and calcium/calmodulin-dependent serine/threonine-protein kinase [Amborella trichopoda]}	{sp|Q43531|CCAMK_LILLO; Calcium and calcium/calmodulin-dependent serine/threonine-protein kinase OS=Lilium longiflorum GN=CCAMK PE=1 SV=1}	{vvi:100250591; K13412 CPK calcium-dependent protein kinase 2.7.11.1 ko04626; Organismal Systems; Environmental adaptation; Plant-pathogen interaction | ko05145; Human Diseases; Infectious diseases: Parasitic; Toxoplasmosis}	{At5g23580; KOG0032 Ca2+/calmodulin-dependent protein kinase, EF-Hand protein superfamily T Signal transduction mechanisms ;}	{GO:0005509; calcium ion binding; molecular_function GO:0005524; ATP binding; molecular_function GO:0016020; membrane; cellular_component GO:0006468; protein phosphorylation; biological_process GO:0016773; phosphotransferase activity, alcohol group as acceptor; molecular_function GO:0004672; protein kinase activity; molecular_function}	{AM230793.1; Lotus japonicus mRNA for calcium calmodulin-dependent protein kinase (ccamk gene), ecotype Gifu}	{PF13202:EF hand PF07714:Protein tyrosine kinase PF13405:EF-hand domain PF00036:EF hand PF13499:EF-hand domain pair PF13833:EF-hand domain pair PF00069:Protein kinase domain PF06293:Lipopolysaccharide kinase (Kdo/WaaP) family}
i1_LQ_PC3Root_c2980/f1p3/1641	CDPK	1649	0.42	0.03	0	0	{XP_009134149.1; PREDICTED: calcium-dependent protein kinase 4 [Brassica rapa]}	{sp|Q38869|CDPK4_ARATH; Calcium-dependent protein kinase 4 OS=Arabidopsis thaliana GN=CPK4 PE=1 SV=1}	{crb:CARUB_v10000785mg; K13412 CPK calcium-dependent protein kinase 2.7.11.1 ko04626; Organismal Systems; Environmental adaptation; Plant-pathogen interaction | ko05145; Human Diseases; Infectious diseases: Parasitic; Toxoplasmosis}	{At4g09570; KOG0032 Ca2+/calmodulin-dependent protein kinase, EF-Hand protein superfamily T Signal transduction mechanisms ;}	{NA}	{BT118749.1; Picea glauca clone GQ04009_N09 mRNA sequence}	{NA}
i1_LQ_PC3Stem_c13148/f1p0/1971	CDPK	1971	0	0.13	0.17	0.94	{JAT57648.1; Negative regulator of sexual conjugation and meiosis [Anthurium amnicola]}	{sp|P08092|RAN1_SCHPO; Negative regulator of sexual conjugation and meiosis OS=Schizosaccharomyces pombe (strain 972 / ATCC 24843) GN=ran1 PE=1 SV=2}	{apro:F751_1816; K13412 CPK calcium-dependent protein kinase 2.7.11.1 ko04626; Organismal Systems; Environmental adaptation; Plant-pathogen interaction | ko05145; Human Diseases; Infectious diseases: Parasitic; Toxoplasmosis}	{SPBC19C2.05; KOG0583 Serine/threonine protein kinase T Signal transduction mechanisms ;}	{GO:0016773; phosphotransferase activity, alcohol group as acceptor; molecular_function GO:0004672; protein kinase activity; molecular_function GO:0016020; membrane; cellular_component GO:0006468; protein phosphorylation; biological_process GO:0005524; ATP binding; molecular_function}	{NA}	{PF07714:Protein tyrosine kinase PF06293:Lipopolysaccharide kinase (Kdo/WaaP) family PF05445:Poxvirus serine/threonine protein kinase PF00069:Protein kinase domain}
i1_LQ_PC3Stem_c20860/f1p0/1160	CDPK	1154	0	0	0	3.26	{XP_010923436.1; PREDICTED: calcium-dependent protein kinase 20-like isoform X1 [Elaeis guineensis]}	{sp|P14725|LAV1_PHYPO; Plasmodial-specific protein LAV1-2 OS=Physarum polycephalum PE=1 SV=1}	{eus:EUTSA_v10016430mg; K13412 CPK calcium-dependent protein kinase 2.7.11.1 ko04626; Organismal Systems; Environmental adaptation; Plant-pathogen interaction | ko05145; Human Diseases; Infectious diseases: Parasitic; Toxoplasmosis}	{At2g31500; KOG0032 Ca2+/calmodulin-dependent protein kinase, EF-Hand protein superfamily T Signal transduction mechanisms ;}	{GO:0005578; proteinaceous extracellular matrix; cellular_component GO:0008855; exodeoxyribonuclease VII activity; molecular_function GO:0019901; protein kinase binding; molecular_function GO:0005515; protein binding; molecular_function GO:0007165; signal transduction; biological_process GO:0005509; calcium ion binding; molecular_function}	{NA}	{PF13499:EF-hand domain pair PF12763:Cytoskeletal-regulatory complex EF hand PF13833:EF-hand domain pair PF13202:EF hand PF15898:cGMP-dependent protein kinase interacting domain PF13405:EF-hand domain PF00036:EF hand PF02601:Exonuclease VII, large subunit PF10591:Secreted protein acidic and rich in cysteine Ca binding region}
i1_LQ_PC3Stem_c21249/f1p0/1763	CDPK	1771	0.14	0.14	0	0	{XP_006573556.1; PREDICTED: calcium-dependent protein kinase 28-like [Glycine max]}	{sp|Q7XJR9|CDPKG_ARATH; Calcium-dependent protein kinase 16 OS=Arabidopsis thaliana GN=CPK16 PE=1 SV=1}	{gmx:100817249; K13412 CPK calcium-dependent protein kinase 2.7.11.1 ko04626; Organismal Systems; Environmental adaptation; Plant-pathogen interaction | ko05145; Human Diseases; Infectious diseases: Parasitic; Toxoplasmosis}	{At2g17890; KOG0032 Ca2+/calmodulin-dependent protein kinase, EF-Hand protein superfamily T Signal transduction mechanisms ;}	{GO:0005578; proteinaceous extracellular matrix; cellular_component GO:0004672; protein kinase activity; molecular_function GO:0005524; ATP binding; molecular_function GO:0005515; protein binding; molecular_function GO:0006468; protein phosphorylation; biological_process GO:0005509; calcium ion binding; molecular_function GO:0007165; signal transduction; biological_process}	{BT105258.1; Picea glauca clone GQ02820_D24 mRNA sequence}	{PF13499:EF-hand domain pair PF07714:Protein tyrosine kinase PF00069:Protein kinase domain PF12763:Cytoskeletal-regulatory complex EF hand PF13202:EF hand PF13405:EF-hand domain PF13833:EF-hand domain pair PF10591:Secreted protein acidic and rich in cysteine Ca binding region PF00036:EF hand}
i1_LQ_PC3Stem_c4867/f1p24/1665	CDPK	1609	2.58	0.9	1.14	1.28	{KQJ84030.1; hypothetical protein BRADI_5g18250 [Brachypodium distachyon]}	{sp|Q7XSQ5|CDPKC_ORYSJ; Calcium-dependent protein kinase 12 OS=Oryza sativa subsp. japonica GN=CPK12 PE=2 SV=2}	{egu:105042558; K13412 CPK calcium-dependent protein kinase 2.7.11.1 ko04626; Organismal Systems; Environmental adaptation; Plant-pathogen interaction | ko05145; Human Diseases; Infectious diseases: Parasitic; Toxoplasmosis}	{At5g19450; KOG0032 Ca2+/calmodulin-dependent protein kinase, EF-Hand protein superfamily T Signal transduction mechanisms ;}	{GO:0005524; ATP binding; molecular_function GO:0006468; protein phosphorylation; biological_process GO:0016020; membrane; cellular_component GO:0004672; protein kinase activity; molecular_function GO:0016773; phosphotransferase activity, alcohol group as acceptor; molecular_function}	{NA}	{PF06293:Lipopolysaccharide kinase (Kdo/WaaP) family PF00069:Protein kinase domain PF07714:Protein tyrosine kinase}
i1_LQ_PC3Stem_c7357/f1p2/1884	CDPK	1884	0	0	0	0	{XP_016678588.1; PREDICTED: calcium-dependent protein kinase 28-like [Gossypium hirsutum]}	{sp|A8X6H4|CMK1_CAEBR; Calcium/calmodulin-dependent protein kinase type 1 OS=Caenorhabditis briggsae GN=cmk-1 PE=3 SV=4}	{atr:18441769; K13412 CPK calcium-dependent protein kinase 2.7.11.1 ko04626; Organismal Systems; Environmental adaptation; Plant-pathogen interaction | ko05145; Human Diseases; Infectious diseases: Parasitic; Toxoplasmosis}	{CE25046; KOG0032 Ca2+/calmodulin-dependent protein kinase, EF-Hand protein superfamily T Signal transduction mechanisms ;}	{NA}	{NA}	{NA}
i2_HQ_P3Flower_c115708/f21p12/2858	CDPK	2858	3.35	4.76	6.84	14.73	{XP_010931028.1; PREDICTED: calcium-dependent protein kinase 20 [Elaeis guineensis]}	{sp|Q84SL0|CDPKK_ORYSJ; Calcium-dependent protein kinase 20 OS=Oryza sativa subsp. japonica GN=CPK20 PE=2 SV=2}	{pda:103717807; K13412 CPK calcium-dependent protein kinase 2.7.11.1 ko04626; Organismal Systems; Environmental adaptation; Plant-pathogen interaction | ko05145; Human Diseases; Infectious diseases: Parasitic; Toxoplasmosis}	{At5g19450; KOG0032 Ca2+/calmodulin-dependent protein kinase, EF-Hand protein superfamily T Signal transduction mechanisms ;}	{GO:0004672; protein kinase activity; molecular_function GO:0006468; protein phosphorylation; biological_process GO:0007165; signal transduction; biological_process GO:0016773; phosphotransferase activity, alcohol group as acceptor; molecular_function GO:0005524; ATP binding; molecular_function GO:0005578; proteinaceous extracellular matrix; cellular_component GO:0016020; membrane; cellular_compo…	{XM_009397316.2; PREDICTED: Musa acuminata subsp. malaccensis calcium-dependent protein kinase 20-like (LOC103980807), mRNA}	{PF10591:Secreted protein acidic and rich in cysteine Ca binding region PF12763:Cytoskeletal-regulatory complex EF hand PF06293:Lipopolysaccharide kinase (Kdo/WaaP) family PF13499:EF-hand domain pair PF00069:Protein kinase domain PF07714:Protein tyrosine kinase PF13202:EF hand PF13405:EF-hand domain PF00036:EF hand PF13833:EF-hand domain pair}
i2_HQ_P3Flower_c1726/f9p3/2312	CDPK	2312	8.88	2.97	7.37	3.11	{XP_015952040.1; PREDICTED: calcium-dependent protein kinase 28-like [Arachis duranensis]}	{sp|Q9FKW4|CDPKS_ARATH; Calcium-dependent protein kinase 28 OS=Arabidopsis thaliana GN=CPK28 PE=1 SV=1}	{adu:107476694; K13412 CPK calcium-dependent protein kinase 2.7.11.1 ko04626; Organismal Systems; Environmental adaptation; Plant-pathogen interaction | ko05145; Human Diseases; Infectious diseases: Parasitic; Toxoplasmosis}	{At5g66210; KOG0032 Ca2+/calmodulin-dependent protein kinase, EF-Hand protein superfamily T Signal transduction mechanisms ;}	{GO:0016773; phosphotransferase activity, alcohol group as acceptor; molecular_function GO:0007165; signal transduction; biological_process GO:0006468; protein phosphorylation; biological_process GO:0004672; protein kinase activity; molecular_function GO:0005515; protein binding; molecular_function GO:0005509; calcium ion binding; molecular_function GO:0016020; membrane; cellular_component GO:000…	{XM_012210529.1; PREDICTED: Jatropha curcas calcium-dependent protein kinase 28 (LOC105629011), mRNA}	{PF10591:Secreted protein acidic and rich in cysteine Ca binding region PF12763:Cytoskeletal-regulatory complex EF hand PF13405:EF-hand domain PF13202:EF hand PF06293:Lipopolysaccharide kinase (Kdo/WaaP) family PF00069:Protein kinase domain PF13499:EF-hand domain pair PF07714:Protein tyrosine kinase PF13833:EF-hand domain pair PF00036:EF hand}
i2_HQ_P3Flower_c29250/f11p5/2445	CDPK	2446	9.38	4.64	16.01	8.2	{XP_006849377.1; PREDICTED: calcium-dependent protein kinase 3 [Amborella trichopoda]}	{sp|Q9FMP5|CDPKH_ARATH; Calcium-dependent protein kinase 17 OS=Arabidopsis thaliana GN=CPK17 PE=2 SV=1}	{atr:18439140; K13412 CPK calcium-dependent protein kinase 2.7.11.1 ko04626; Organismal Systems; Environmental adaptation; Plant-pathogen interaction | ko05145; Human Diseases; Infectious diseases: Parasitic; Toxoplasmosis}	{At5g12180; KOG0032 Ca2+/calmodulin-dependent protein kinase, EF-Hand protein superfamily T Signal transduction mechanisms ;}	{GO:0005509; calcium ion binding; molecular_function GO:0005524; ATP binding; molecular_function GO:0006412; translation; biological_process GO:0003735; structural constituent of ribosome; molecular_function GO:0006468; protein phosphorylation; biological_process GO:0004672; protein kinase activity; molecular_function GO:0005515; protein binding; molecular_function GO:0005737; cytoplasm; cellular…	{BT106619.1; Picea glauca clone GQ03006_K08 mRNA sequence}	{PF12763:Cytoskeletal-regulatory complex EF hand PF10591:Secreted protein acidic and rich in cysteine Ca binding region PF00036:EF hand PF13833:EF-hand domain pair PF06293:Lipopolysaccharide kinase (Kdo/WaaP) family PF07714:Protein tyrosine kinase PF13499:EF-hand domain pair PF00069:Protein kinase domain PF13405:EF-hand domain PF13202:EF hand PF00298:Ribosomal protein L11, RNA binding domain PF04…
i2_HQ_P3Flower_c72732/f2p8/2837	CDPK	2836	0.87	0.16	0.96	0.44	{XP_002442139.1; hypothetical protein SORBIDRAFT_08g014910 [Sorghum bicolor]}	{sp|Q06850|CDPK1_ARATH; Calcium-dependent protein kinase 1 OS=Arabidopsis thaliana GN=CPK1 PE=1 SV=1}	{sbi:SORBI_08g014910; K13412 CPK calcium-dependent protein kinase 2.7.11.1 ko04626; Organismal Systems; Environmental adaptation; Plant-pathogen interaction | ko05145; Human Diseases; Infectious diseases: Parasitic; Toxoplasmosis}	{At5g04870; KOG0032 Ca2+/calmodulin-dependent protein kinase, EF-Hand protein superfamily T Signal transduction mechanisms ;}	{GO:0009405; pathogenesis; biological_process GO:0016773; phosphotransferase activity, alcohol group as acceptor; molecular_function GO:0004672; protein kinase activity; molecular_function GO:0006468; protein phosphorylation; biological_process GO:0019870; potassium channel inhibitor activity; molecular_function GO:0016020; membrane; cellular_component GO:0005524; ATP binding; molecular_function …	{BT109340.1; Picea glauca clone GQ03207_F23 mRNA sequence}	{PF06293:Lipopolysaccharide kinase (Kdo/WaaP) family PF00069:Protein kinase domain PF07714:Protein tyrosine kinase PF08120:Tamulustoxin family}
i2_HQ_PC3Leaf_c17503/f2p15/2966	CDPK	2970	3.23	2.47	2.95	0.75	{XP_011621583.1; PREDICTED: calcium-dependent protein kinase 10 [Amborella trichopoda]}	{sp|Q84SL0|CDPKK_ORYSJ; Calcium-dependent protein kinase 20 OS=Oryza sativa subsp. japonica GN=CPK20 PE=2 SV=2}	{sind:105157120; K13412 CPK calcium-dependent protein kinase 2.7.11.1 ko04626; Organismal Systems; Environmental adaptation; Plant-pathogen interaction | ko05145; Human Diseases; Infectious diseases: Parasitic; Toxoplasmosis}	{At1g18890; KOG0032 Ca2+/calmodulin-dependent protein kinase, EF-Hand protein superfamily T Signal transduction mechanisms ;}	{GO:0005509; calcium ion binding; molecular_function GO:0005515; protein binding; molecular_function GO:0005578; proteinaceous extracellular matrix; cellular_component GO:0016020; membrane; cellular_component GO:0006468; protein phosphorylation; biological_process GO:0005524; ATP binding; molecular_function GO:0016773; phosphotransferase activity, alcohol group as acceptor; molecular_function GO:…	{BT116414.1; Picea glauca clone GQ03718_F06 mRNA sequence}	{PF13202:EF hand PF10591:Secreted protein acidic and rich in cysteine Ca binding region PF00036:EF hand PF12763:Cytoskeletal-regulatory complex EF hand PF13405:EF-hand domain PF13833:EF-hand domain pair PF07714:Protein tyrosine kinase PF00069:Protein kinase domain PF06293:Lipopolysaccharide kinase (Kdo/WaaP) family PF13499:EF-hand domain pair}
i2_HQ_PC3Leaf_c20309/f3p0/2189	CDPK	2189	2.5	2.66	1.28	4.75	{XP_015952040.1; PREDICTED: calcium-dependent protein kinase 28-like [Arachis duranensis]}	{sp|Q9FKW4|CDPKS_ARATH; Calcium-dependent protein kinase 28 OS=Arabidopsis thaliana GN=CPK28 PE=1 SV=1}	{adu:107476694; K13412 CPK calcium-dependent protein kinase 2.7.11.1 ko04626; Organismal Systems; Environmental adaptation; Plant-pathogen interaction | ko05145; Human Diseases; Infectious diseases: Parasitic; Toxoplasmosis}	{At5g66210; KOG0032 Ca2+/calmodulin-dependent protein kinase, EF-Hand protein superfamily T Signal transduction mechanisms ;}	{GO:0016020; membrane; cellular_component GO:0005578; proteinaceous extracellular matrix; cellular_component GO:0005515; protein binding; molecular_function GO:0005524; ATP binding; molecular_function GO:0006468; protein phosphorylation; biological_process GO:0005509; calcium ion binding; molecular_function GO:0007165; signal transduction; biological_process GO:0004672; protein kinase activity; m…	{XM_012210529.1; PREDICTED: Jatropha curcas calcium-dependent protein kinase 28 (LOC105629011), mRNA}	{PF13202:EF hand PF00036:EF hand PF10591:Secreted protein acidic and rich in cysteine Ca binding region PF00069:Protein kinase domain PF07714:Protein tyrosine kinase PF13405:EF-hand domain PF12763:Cytoskeletal-regulatory complex EF hand PF13833:EF-hand domain pair PF06293:Lipopolysaccharide kinase (Kdo/WaaP) family PF13499:EF-hand domain pair}
i2_HQ_PC3Leaf_c62182/f15p1/2121	CDPK	2122	12.03	13.18	14.98	12.09	{KDO71197.1; hypothetical protein CISIN_1g008127mg [Citrus sinensis]}	{sp|Q7XJR9|CDPKG_ARATH; Calcium-dependent protein kinase 16 OS=Arabidopsis thaliana GN=CPK16 PE=1 SV=1}	{gmx:100817249; K13412 CPK calcium-dependent protein kinase 2.7.11.1 ko04626; Organismal Systems; Environmental adaptation; Plant-pathogen interaction | ko05145; Human Diseases; Infectious diseases: Parasitic; Toxoplasmosis}	{At2g17890; KOG0032 Ca2+/calmodulin-dependent protein kinase, EF-Hand protein superfamily T Signal transduction mechanisms ;}	{GO:0005509; calcium ion binding; molecular_function GO:0016020; membrane; cellular_component GO:0005578; proteinaceous extracellular matrix; cellular_component GO:0005515; protein binding; molecular_function GO:0005524; ATP binding; molecular_function GO:0006468; protein phosphorylation; biological_process GO:0016773; phosphotransferase activity, alcohol group as acceptor; molecular_function GO:…	{BT105258.1; Picea glauca clone GQ02820_D24 mRNA sequence}	{PF13202:EF hand PF00036:EF hand PF10591:Secreted protein acidic and rich in cysteine Ca binding region PF07714:Protein tyrosine kinase PF00069:Protein kinase domain PF13833:EF-hand domain pair PF12763:Cytoskeletal-regulatory complex EF hand PF13405:EF-hand domain PF13499:EF-hand domain pair PF06293:Lipopolysaccharide kinase (Kdo/WaaP) family}
i2_HQ_PC3Leaf_c96601/f30p8/2932	CDPK	2932	14.43	6.87	11.21	6.51	{XP_006826421.1; PREDICTED: calcium-dependent protein kinase 1 [Amborella trichopoda]}	{sp|Q06850|CDPK1_ARATH; Calcium-dependent protein kinase 1 OS=Arabidopsis thaliana GN=CPK1 PE=1 SV=1}	{nnu:104590875; K13412 CPK calcium-dependent protein kinase 2.7.11.1 ko04626; Organismal Systems; Environmental adaptation; Plant-pathogen interaction | ko05145; Human Diseases; Infectious diseases: Parasitic; Toxoplasmosis}	{At5g04870; KOG0032 Ca2+/calmodulin-dependent protein kinase, EF-Hand protein superfamily T Signal transduction mechanisms ;}	{GO:0016773; phosphotransferase activity, alcohol group as acceptor; molecular_function GO:0004672; protein kinase activity; molecular_function GO:0009405; pathogenesis; biological_process GO:0007165; signal transduction; biological_process GO:0005576; NA GO:0019870; potassium channel inhibitor activity; molecular_function GO:0003677; DNA binding; molecular_function GO:0005509; calcium ion bindin…	{BT109340.1; Picea glauca clone GQ03207_F23 mRNA sequence}	{PF13499:EF-hand domain pair PF06293:Lipopolysaccharide kinase (Kdo/WaaP) family PF13833:EF-hand domain pair PF13405:EF-hand domain PF12763:Cytoskeletal-regulatory complex EF hand PF07714:Protein tyrosine kinase PF00069:Protein kinase domain PF00036:EF hand PF08120:Tamulustoxin family PF10591:Secreted protein acidic and rich in cysteine Ca binding region PF03979:Sigma-70 factor, region 1.1 PF1320…
i2_HQ_PC3Root_c42178/f4p3/2443	CDPK	2443	0	0	0	0	{XP_006849377.1; PREDICTED: calcium-dependent protein kinase 3 [Amborella trichopoda]}	{sp|Q9FMP5|CDPKH_ARATH; Calcium-dependent protein kinase 17 OS=Arabidopsis thaliana GN=CPK17 PE=2 SV=1}	{atr:18439140; K13412 CPK calcium-dependent protein kinase 2.7.11.1 ko04626; Organismal Systems; Environmental adaptation; Plant-pathogen interaction | ko05145; Human Diseases; Infectious diseases: Parasitic; Toxoplasmosis}	{At5g12180; KOG0032 Ca2+/calmodulin-dependent protein kinase, EF-Hand protein superfamily T Signal transduction mechanisms ;}	{GO:0007165; signal transduction; biological_process GO:0005509; calcium ion binding; molecular_function GO:0005524; ATP binding; molecular_function GO:0004812; aminoacyl-tRNA ligase activity; molecular_function GO:0005578; proteinaceous extracellular matrix; cellular_component GO:0016773; phosphotransferase activity, alcohol group as acceptor; molecular_function GO:0006418; tRNA aminoacylation f…	{BT106619.1; Picea glauca clone GQ03006_K08 mRNA sequence}	{PF13499:EF-hand domain pair PF04558:Glutaminyl-tRNA synthetase, non-specific RNA binding region part 1 PF13833:EF-hand domain pair PF00069:Protein kinase domain PF06293:Lipopolysaccharide kinase (Kdo/WaaP) family PF13202:EF hand PF07714:Protein tyrosine kinase PF13405:EF-hand domain PF10591:Secreted protein acidic and rich in cysteine Ca binding region PF12763:Cytoskeletal-regulatory complex EF …
i2_HQ_PC3Root_c57765/f7p12/2856	CDPK	2848	104.51	19.28	28.82	54.51	{XP_010931028.1; PREDICTED: calcium-dependent protein kinase 20 [Elaeis guineensis]}	{sp|Q84SL0|CDPKK_ORYSJ; Calcium-dependent protein kinase 20 OS=Oryza sativa subsp. japonica GN=CPK20 PE=2 SV=2}	{pda:103717807; K13412 CPK calcium-dependent protein kinase 2.7.11.1 ko04626; Organismal Systems; Environmental adaptation; Plant-pathogen interaction | ko05145; Human Diseases; Infectious diseases: Parasitic; Toxoplasmosis}	{At5g19450; KOG0032 Ca2+/calmodulin-dependent protein kinase, EF-Hand protein superfamily T Signal transduction mechanisms ;}	{GO:0005524; ATP binding; molecular_function GO:0007165; signal transduction; biological_process GO:0005509; calcium ion binding; molecular_function GO:0005578; proteinaceous extracellular matrix; cellular_component GO:0016773; phosphotransferase activity, alcohol group as acceptor; molecular_function GO:0004672; protein kinase activity; molecular_function GO:0006468; protein phosphorylation; bio…	{XM_009397316.2; PREDICTED: Musa acuminata subsp. malaccensis calcium-dependent protein kinase 20-like (LOC103980807), mRNA}	{PF00069:Protein kinase domain PF13833:EF-hand domain pair PF06293:Lipopolysaccharide kinase (Kdo/WaaP) family PF13499:EF-hand domain pair PF10591:Secreted protein acidic and rich in cysteine Ca binding region PF13405:EF-hand domain PF00036:EF hand PF12763:Cytoskeletal-regulatory complex EF hand PF07714:Protein tyrosine kinase PF13202:EF hand}
i2_HQ_PC3Root_c64623/f10p3/2422	CDPK	2421	8.78	3.43	14.59	6.28	{XP_006849377.1; PREDICTED: calcium-dependent protein kinase 3 [Amborella trichopoda]}	{sp|Q9FMP5|CDPKH_ARATH; Calcium-dependent protein kinase 17 OS=Arabidopsis thaliana GN=CPK17 PE=2 SV=1}	{atr:18439140; K13412 CPK calcium-dependent protein kinase 2.7.11.1 ko04626; Organismal Systems; Environmental adaptation; Plant-pathogen interaction | ko05145; Human Diseases; Infectious diseases: Parasitic; Toxoplasmosis}	{At5g12180; KOG0032 Ca2+/calmodulin-dependent protein kinase, EF-Hand protein superfamily T Signal transduction mechanisms ;}	{GO:0006418; tRNA aminoacylation for protein translation; biological_process GO:0004672; protein kinase activity; molecular_function GO:0016773; phosphotransferase activity, alcohol group as acceptor; molecular_function GO:0005578; proteinaceous extracellular matrix; cellular_component GO:0007165; signal transduction; biological_process GO:0005509; calcium ion binding; molecular_function GO:00048…	{BT106619.1; Picea glauca clone GQ03006_K08 mRNA sequence}	{PF13202:EF hand PF07714:Protein tyrosine kinase PF12763:Cytoskeletal-regulatory complex EF hand PF00036:EF hand PF13405:EF-hand domain PF10591:Secreted protein acidic and rich in cysteine Ca binding region PF13499:EF-hand domain pair PF06293:Lipopolysaccharide kinase (Kdo/WaaP) family PF13833:EF-hand domain pair PF04558:Glutaminyl-tRNA synthetase, non-specific RNA binding region part 1 PF00069:P…
i2_HQ_PC3Root_c64671/f3p3/2284	CDPK	2286	2.07	2.8	2.59	3.07	{XP_006849377.1; PREDICTED: calcium-dependent protein kinase 3 [Amborella trichopoda]}	{sp|Q9FMP5|CDPKH_ARATH; Calcium-dependent protein kinase 17 OS=Arabidopsis thaliana GN=CPK17 PE=2 SV=1}	{atr:18439140; K13412 CPK calcium-dependent protein kinase 2.7.11.1 ko04626; Organismal Systems; Environmental adaptation; Plant-pathogen interaction | ko05145; Human Diseases; Infectious diseases: Parasitic; Toxoplasmosis}	{At5g12180; KOG0032 Ca2+/calmodulin-dependent protein kinase, EF-Hand protein superfamily T Signal transduction mechanisms ;}	{GO:0000166; nucleotide binding; molecular_function GO:0005737; cytoplasm; cellular_component GO:0006468; protein phosphorylation; biological_process GO:0003735; structural constituent of ribosome; molecular_function GO:0004812; aminoacyl-tRNA ligase activity; molecular_function GO:0005578; proteinaceous extracellular matrix; cellular_component GO:0004672; protein kinase activity; molecular_funct…	{BT106619.1; Picea glauca clone GQ03006_K08 mRNA sequence}	{PF12763:Cytoskeletal-regulatory complex EF hand PF00036:EF hand PF13405:EF-hand domain PF10591:Secreted protein acidic and rich in cysteine Ca binding region PF13202:EF hand PF07714:Protein tyrosine kinase PF06293:Lipopolysaccharide kinase (Kdo/WaaP) family PF04558:Glutaminyl-tRNA synthetase, non-specific RNA binding region part 1 PF13833:EF-hand domain pair PF00298:Ribosomal protein L11, RNA bi…
i2_HQ_PC3Stem_c56577/f3p7/2982	CDPK	2993	0	0	0	0	{XP_010931028.1; PREDICTED: calcium-dependent protein kinase 20 [Elaeis guineensis]}	{sp|Q84SL0|CDPKK_ORYSJ; Calcium-dependent protein kinase 20 OS=Oryza sativa subsp. japonica GN=CPK20 PE=2 SV=2}	{pda:103717807; K13412 CPK calcium-dependent protein kinase 2.7.11.1 ko04626; Organismal Systems; Environmental adaptation; Plant-pathogen interaction | ko05145; Human Diseases; Infectious diseases: Parasitic; Toxoplasmosis}	{At5g19450; KOG0032 Ca2+/calmodulin-dependent protein kinase, EF-Hand protein superfamily T Signal transduction mechanisms ;}	{GO:0005578; proteinaceous extracellular matrix; cellular_component GO:0016773; phosphotransferase activity, alcohol group as acceptor; molecular_function GO:0016020; membrane; cellular_component GO:0004672; protein kinase activity; molecular_function GO:0005515; protein binding; molecular_function GO:0006468; protein phosphorylation; biological_process GO:0007165; signal transduction; biological…	{XM_009397316.2; PREDICTED: Musa acuminata subsp. malaccensis calcium-dependent protein kinase 20-like (LOC103980807), mRNA}	{PF13202:EF hand PF13405:EF-hand domain PF13833:EF-hand domain pair PF10591:Secreted protein acidic and rich in cysteine Ca binding region PF00036:EF hand PF13499:EF-hand domain pair PF07714:Protein tyrosine kinase PF00069:Protein kinase domain PF06293:Lipopolysaccharide kinase (Kdo/WaaP) family PF12763:Cytoskeletal-regulatory complex EF hand}
i2_HQ_PC3Stem_c58326/f4p5/2199	CDPK	2201	11.44	3.15	0.72	10.82	{XP_006846993.2; PREDICTED: calcium-dependent protein kinase SK5 [Amborella trichopoda]}	{sp|Q9FXQ3|CDPKD_ORYSJ; Calcium-dependent protein kinase 13 OS=Oryza sativa subsp. japonica GN=CPK13 PE=2 SV=1}	{atr:18436707; K13412 CPK calcium-dependent protein kinase 2.7.11.1 ko04626; Organismal Systems; Environmental adaptation; Plant-pathogen interaction | ko05145; Human Diseases; Infectious diseases: Parasitic; Toxoplasmosis}	{At5g04870; KOG0032 Ca2+/calmodulin-dependent protein kinase, EF-Hand protein superfamily T Signal transduction mechanisms ;}	{GO:0005509; calcium ion binding; molecular_function GO:0007165; signal transduction; biological_process GO:0006468; protein phosphorylation; biological_process GO:0005515; protein binding; molecular_function GO:0004672; protein kinase activity; molecular_function GO:0016020; membrane; cellular_component GO:0016773; phosphotransferase activity, alcohol group as acceptor; molecular_function GO:000…	{BT118749.1; Picea glauca clone GQ04009_N09 mRNA sequence}	{PF13405:EF-hand domain PF13202:EF hand PF13833:EF-hand domain pair PF10591:Secreted protein acidic and rich in cysteine Ca binding region PF00036:EF hand PF07714:Protein tyrosine kinase PF13499:EF-hand domain pair PF00069:Protein kinase domain PF06293:Lipopolysaccharide kinase (Kdo/WaaP) family PF12763:Cytoskeletal-regulatory complex EF hand}
i2_HQ_PC3Stem_c58409/f4p5/2251	CDPK	2251	7.57	3.73	14.72	12.79	{XP_006846993.2; PREDICTED: calcium-dependent protein kinase SK5 [Amborella trichopoda]}	{sp|Q9FXQ3|CDPKD_ORYSJ; Calcium-dependent protein kinase 13 OS=Oryza sativa subsp. japonica GN=CPK13 PE=2 SV=1}	{atr:18436707; K13412 CPK calcium-dependent protein kinase 2.7.11.1 ko04626; Organismal Systems; Environmental adaptation; Plant-pathogen interaction | ko05145; Human Diseases; Infectious diseases: Parasitic; Toxoplasmosis}	{At5g04870; KOG0032 Ca2+/calmodulin-dependent protein kinase, EF-Hand protein superfamily T Signal transduction mechanisms ;}	{GO:0007165; signal transduction; biological_process GO:0005509; calcium ion binding; molecular_function GO:0005515; protein binding; molecular_function GO:0006468; protein phosphorylation; biological_process GO:0016020; membrane; cellular_component GO:0004672; protein kinase activity; molecular_function GO:0005578; proteinaceous extracellular matrix; cellular_component GO:0016773; phosphotransfe…	{BT118749.1; Picea glauca clone GQ04009_N09 mRNA sequence}	{PF00036:EF hand PF10591:Secreted protein acidic and rich in cysteine Ca binding region PF13833:EF-hand domain pair PF13405:EF-hand domain PF13202:EF hand PF12763:Cytoskeletal-regulatory complex EF hand PF06293:Lipopolysaccharide kinase (Kdo/WaaP) family PF00069:Protein kinase domain PF07714:Protein tyrosine kinase PF13499:EF-hand domain pair}
i2_HQ_PC3Stem_c58904/f3p2/2277	CDPK	2285	7.81	9.68	6.7	11.78	{XP_006849377.1; PREDICTED: calcium-dependent protein kinase 3 [Amborella trichopoda]}	{sp|Q9FMP5|CDPKH_ARATH; Calcium-dependent protein kinase 17 OS=Arabidopsis thaliana GN=CPK17 PE=2 SV=1}	{atr:18439140; K13412 CPK calcium-dependent protein kinase 2.7.11.1 ko04626; Organismal Systems; Environmental adaptation; Plant-pathogen interaction | ko05145; Human Diseases; Infectious diseases: Parasitic; Toxoplasmosis}	{At5g12180; KOG0032 Ca2+/calmodulin-dependent protein kinase, EF-Hand protein superfamily T Signal transduction mechanisms ;}	{GO:0004812; aminoacyl-tRNA ligase activity; molecular_function GO:0005524; ATP binding; molecular_function GO:0000166; nucleotide binding; molecular_function GO:0016020; membrane; cellular_component GO:0004672; protein kinase activity; molecular_function GO:0016773; phosphotransferase activity, alcohol group as acceptor; molecular_function GO:0005578; proteinaceous extracellular matrix; cellular…	{BT106619.1; Picea glauca clone GQ03006_K08 mRNA sequence}	{PF12763:Cytoskeletal-regulatory complex EF hand PF04558:Glutaminyl-tRNA synthetase, non-specific RNA binding region part 1 PF13499:EF-hand domain pair PF07714:Protein tyrosine kinase PF06293:Lipopolysaccharide kinase (Kdo/WaaP) family PF00069:Protein kinase domain PF10591:Secreted protein acidic and rich in cysteine Ca binding region PF00036:EF hand PF13202:EF hand PF13405:EF-hand domain PF13833…
i2_HQ_PC3Stem_c65275/f6p1/2759	CDPK	2762	22.14	19.83	29.48	36.59	{XP_011621583.1; PREDICTED: calcium-dependent protein kinase 10 [Amborella trichopoda]}	{sp|Q84SL0|CDPKK_ORYSJ; Calcium-dependent protein kinase 20 OS=Oryza sativa subsp. japonica GN=CPK20 PE=2 SV=2}	{sind:105157120; K13412 CPK calcium-dependent protein kinase 2.7.11.1 ko04626; Organismal Systems; Environmental adaptation; Plant-pathogen interaction | ko05145; Human Diseases; Infectious diseases: Parasitic; Toxoplasmosis}	{At1g18890; KOG0032 Ca2+/calmodulin-dependent protein kinase, EF-Hand protein superfamily T Signal transduction mechanisms ;}	{GO:0006468; protein phosphorylation; biological_process GO:0005515; protein binding; molecular_function GO:0007165; signal transduction; biological_process GO:0005509; calcium ion binding; molecular_function GO:0016773; phosphotransferase activity, alcohol group as acceptor; molecular_function GO:0005578; proteinaceous extracellular matrix; cellular_component GO:0004672; protein kinase activity;…	{BT116414.1; Picea glauca clone GQ03718_F06 mRNA sequence}	{PF13499:EF-hand domain pair PF07714:Protein tyrosine kinase PF00069:Protein kinase domain PF06293:Lipopolysaccharide kinase (Kdo/WaaP) family PF12763:Cytoskeletal-regulatory complex EF hand PF13405:EF-hand domain PF13202:EF hand PF13833:EF-hand domain pair PF10591:Secreted protein acidic and rich in cysteine Ca binding region PF00036:EF hand}
i2_LQ_P3Flower_c104640/f1p3/2399	CDPK	2401	0	0	0	0	{XP_015952040.1; PREDICTED: calcium-dependent protein kinase 28-like [Arachis duranensis]}	{sp|Q9FKW4|CDPKS_ARATH; Calcium-dependent protein kinase 28 OS=Arabidopsis thaliana GN=CPK28 PE=1 SV=1}	{adu:107476694; K13412 CPK calcium-dependent protein kinase 2.7.11.1 ko04626; Organismal Systems; Environmental adaptation; Plant-pathogen interaction | ko05145; Human Diseases; Infectious diseases: Parasitic; Toxoplasmosis}	{At5g66210; KOG0032 Ca2+/calmodulin-dependent protein kinase, EF-Hand protein superfamily T Signal transduction mechanisms ;}	{GO:0006468; protein phosphorylation; biological_process GO:0004672; protein kinase activity; molecular_function GO:0016773; phosphotransferase activity, alcohol group as acceptor; molecular_function GO:0007165; signal transduction; biological_process GO:0005578; proteinaceous extracellular matrix; cellular_component GO:0005524; ATP binding; molecular_function GO:0005515; protein binding; molecul…	{XM_012210529.1; PREDICTED: Jatropha curcas calcium-dependent protein kinase 28 (LOC105629011), mRNA}	{PF10591:Secreted protein acidic and rich in cysteine Ca binding region PF12763:Cytoskeletal-regulatory complex EF hand PF06293:Lipopolysaccharide kinase (Kdo/WaaP) family PF00069:Protein kinase domain PF07714:Protein tyrosine kinase PF13499:EF-hand domain pair PF13405:EF-hand domain PF13202:EF hand PF13833:EF-hand domain pair PF00036:EF hand}
i2_LQ_P3Flower_c107054/f1p0/2223	CDPK	2223	0	0	0.03	0.02	{XP_005651152.1; calcium-dependent protein kinase [Coccomyxa subellipsoidea C-169]}	{sp|Q53P85|CDPKO_ORYSJ; Calcium-dependent protein kinase 24 OS=Oryza sativa subsp. japonica GN=CPK24 PE=1 SV=1}	{csl:COCSUDRAFT_46159; K13412 CPK calcium-dependent protein kinase 2.7.11.1 ko04626; Organismal Systems; Environmental adaptation; Plant-pathogen interaction | ko05145; Human Diseases; Infectious diseases: Parasitic; Toxoplasmosis}	{At5g12180; KOG0032 Ca2+/calmodulin-dependent protein kinase, EF-Hand protein superfamily T Signal transduction mechanisms ;}	{GO:0004672; protein kinase activity; molecular_function GO:0006468; protein phosphorylation; biological_process GO:0007165; signal transduction; biological_process GO:0016773; phosphotransferase activity, alcohol group as acceptor; molecular_function GO:0005524; ATP binding; molecular_function GO:0005578; proteinaceous extracellular matrix; cellular_component GO:0016020; membrane; cellular_compo…	{XM_011399523.1; Auxenochlorella protothecoides Calcium-dependent protein kinase 17 partial mRNA}	{PF13833:EF-hand domain pair PF00036:EF hand PF06293:Lipopolysaccharide kinase (Kdo/WaaP) family PF07714:Protein tyrosine kinase PF00069:Protein kinase domain PF13499:EF-hand domain pair PF13202:EF hand PF13405:EF-hand domain PF12763:Cytoskeletal-regulatory complex EF hand PF10591:Secreted protein acidic and rich in cysteine Ca binding region}
i2_LQ_P3Flower_c107728/f1p0/2754	CDPK	2757	0	0	0.25	0	{KMZ62650.1; CDPK-related kinase 1 [Zostera marina]}	{sp|Q09170|CDS1_SCHPO; Serine/threonine-protein kinase cds1 OS=Schizosaccharomyces pombe (strain 972 / ATCC 24843) GN=cds1 PE=1 SV=2}	{pper:PRUPE_ppa006385mg; K13412 CPK calcium-dependent protein kinase 2.7.11.1 ko04626; Organismal Systems; Environmental adaptation; Plant-pathogen interaction | ko05145; Human Diseases; Infectious diseases: Parasitic; Toxoplasmosis}	{SPCC18B5.11c; KOG0615 Serine/threonine protein kinase Chk2 and related proteins D Cell cycle control, cell division, chromosome partitioning ;}	{NA}	{NA}	{NA}
i2_LQ_P3Flower_c108211/f1p3/2343	CDPK	2344	11.96	5.43	8.1	11.99	{XP_012854113.1; PREDICTED: calcium-dependent protein kinase 34-like [Erythranthe guttata]}	{sp|Q5VQQ5|CDPK2_ORYSJ; Calcium-dependent protein kinase 2 OS=Oryza sativa subsp. japonica GN=CPK2 PE=2 SV=1}	{sind:105163676; K13412 CPK calcium-dependent protein kinase 2.7.11.1 ko04626; Organismal Systems; Environmental adaptation; Plant-pathogen interaction | ko05145; Human Diseases; Infectious diseases: Parasitic; Toxoplasmosis}	{At5g12180; KOG0032 Ca2+/calmodulin-dependent protein kinase, EF-Hand protein superfamily T Signal transduction mechanisms ;}	{GO:0006468; protein phosphorylation; biological_process GO:0004672; protein kinase activity; molecular_function GO:0016773; phosphotransferase activity, alcohol group as acceptor; molecular_function GO:0007165; signal transduction; biological_process GO:0005578; proteinaceous extracellular matrix; cellular_component GO:0005524; ATP binding; molecular_function GO:0005509; calcium ion binding; mol…	{BT107309.1; Picea glauca clone GQ03105_J06 mRNA sequence}	{PF10591:Secreted protein acidic and rich in cysteine Ca binding region PF12763:Cytoskeletal-regulatory complex EF hand PF06293:Lipopolysaccharide kinase (Kdo/WaaP) family PF07714:Protein tyrosine kinase PF13499:EF-hand domain pair PF00069:Protein kinase domain PF13405:EF-hand domain PF13202:EF hand PF13833:EF-hand domain pair PF00036:EF hand}
i2_LQ_P3Flower_c109371/f1p0/2513	CDPK	2513	0	0	0	0	{JAU04550.1; Calcium-dependent protein kinase 29 [Noccaea caerulescens]}	{sp|Q14012|KCC1A_HUMAN; Calcium/calmodulin-dependent protein kinase type 1 OS=Homo sapiens GN=CAMK1 PE=1 SV=1}	{thj:104816325; K13412 CPK calcium-dependent protein kinase 2.7.11.1 ko04626; Organismal Systems; Environmental adaptation; Plant-pathogen interaction | ko05145; Human Diseases; Infectious diseases: Parasitic; Toxoplasmosis}	{Hs4502553; KOG0032 Ca2+/calmodulin-dependent protein kinase, EF-Hand protein superfamily T Signal transduction mechanisms ;}	{GO:0006468; protein phosphorylation; biological_process GO:0005524; ATP binding; molecular_function GO:0004672; protein kinase activity; molecular_function}	{NA}	{PF07714:Protein tyrosine kinase PF00069:Protein kinase domain}
i2_LQ_P3Flower_c114704/f1p3/2584	CDPK	2605	0	0	0	0	{OMO79262.1; hypothetical protein COLO4_24490 [Corchorus olitorius]}	{sp|Q9FMP5|CDPKH_ARATH; Calcium-dependent protein kinase 17 OS=Arabidopsis thaliana GN=CPK17 PE=2 SV=1}	{sind:105163676; K13412 CPK calcium-dependent protein kinase 2.7.11.1 ko04626; Organismal Systems; Environmental adaptation; Plant-pathogen interaction | ko05145; Human Diseases; Infectious diseases: Parasitic; Toxoplasmosis}	{At5g12180; KOG0032 Ca2+/calmodulin-dependent protein kinase, EF-Hand protein superfamily T Signal transduction mechanisms ;}	{GO:0016773; phosphotransferase activity, alcohol group as acceptor; molecular_function GO:0007165; signal transduction; biological_process GO:0006468; protein phosphorylation; biological_process GO:0004672; protein kinase activity; molecular_function GO:0005515; protein binding; molecular_function GO:0005509; calcium ion binding; molecular_function GO:0016020; membrane; cellular_component GO:000…	{BT107309.1; Picea glauca clone GQ03105_J06 mRNA sequence}	{PF00069:Protein kinase domain PF06293:Lipopolysaccharide kinase (Kdo/WaaP) family PF13499:EF-hand domain pair PF07714:Protein tyrosine kinase PF13202:EF hand PF13405:EF-hand domain PF13833:EF-hand domain pair PF00036:EF hand PF10591:Secreted protein acidic and rich in cysteine Ca binding region PF12763:Cytoskeletal-regulatory complex EF hand}
i2_LQ_P3Flower_c119280/f1p0/2067	CDPK	2064	0	0	0	0.05	{XP_003055256.1; predicted protein, partial [Micromonas pusilla CCMP1545]}	{sp|P08092|RAN1_SCHPO; Negative regulator of sexual conjugation and meiosis OS=Schizosaccharomyces pombe (strain 972 / ATCC 24843) GN=ran1 PE=1 SV=2}	{mpp:MICPUCDRAFT_12286; K13412 CPK calcium-dependent protein kinase 2.7.11.1 ko04626; Organismal Systems; Environmental adaptation; Plant-pathogen interaction | ko05145; Human Diseases; Infectious diseases: Parasitic; Toxoplasmosis}	{SPBC19C2.05; KOG0583 Serine/threonine protein kinase T Signal transduction mechanisms ;}	{NA}	{NA}	{NA}
i2_LQ_P3Flower_c18591/f1p12/2951	CDPK	2956	0	0	0.85	0.23	{XP_011621583.1; PREDICTED: calcium-dependent protein kinase 10 [Amborella trichopoda]}	{sp|Q84SL0|CDPKK_ORYSJ; Calcium-dependent protein kinase 20 OS=Oryza sativa subsp. japonica GN=CPK20 PE=2 SV=2}	{sind:105157120; K13412 CPK calcium-dependent protein kinase 2.7.11.1 ko04626; Organismal Systems; Environmental adaptation; Plant-pathogen interaction | ko05145; Human Diseases; Infectious diseases: Parasitic; Toxoplasmosis}	{At1g18890; KOG0032 Ca2+/calmodulin-dependent protein kinase, EF-Hand protein superfamily T Signal transduction mechanisms ;}	{GO:0016773; phosphotransferase activity, alcohol group as acceptor; molecular_function GO:0007165; signal transduction; biological_process GO:0006468; protein phosphorylation; biological_process GO:0004672; protein kinase activity; molecular_function GO:0005515; protein binding; molecular_function GO:0005509; calcium ion binding; molecular_function GO:0016020; membrane; cellular_component GO:000…	{BT116414.1; Picea glauca clone GQ03718_F06 mRNA sequence}	{PF12763:Cytoskeletal-regulatory complex EF hand PF10591:Secreted protein acidic and rich in cysteine Ca binding region PF13833:EF-hand domain pair PF00036:EF hand PF00069:Protein kinase domain PF06293:Lipopolysaccharide kinase (Kdo/WaaP) family PF07714:Protein tyrosine kinase PF13499:EF-hand domain pair PF13202:EF hand PF13405:EF-hand domain}
i2_LQ_P3Flower_c19113/f1p3/2324	CDPK	2326	0	0	0	0	{XP_016181788.1; PREDICTED: calcium-dependent protein kinase 28-like [Arachis ipaensis]}	{sp|Q7XJR9|CDPKG_ARATH; Calcium-dependent protein kinase 16 OS=Arabidopsis thaliana GN=CPK16 PE=1 SV=1}	{aip:107623623; K13412 CPK calcium-dependent protein kinase 2.7.11.1 ko04626; Organismal Systems; Environmental adaptation; Plant-pathogen interaction | ko05145; Human Diseases; Infectious diseases: Parasitic; Toxoplasmosis}	{At2g17890; KOG0032 Ca2+/calmodulin-dependent protein kinase, EF-Hand protein superfamily T Signal transduction mechanisms ;}	{GO:0007165; signal transduction; biological_process GO:0016773; phosphotransferase activity, alcohol group as acceptor; molecular_function GO:0004672; protein kinase activity; molecular_function GO:0006468; protein phosphorylation; biological_process GO:0016020; membrane; cellular_component GO:0005509; calcium ion binding; molecular_function GO:0005515; protein binding; molecular_function GO:000…	{XM_012210529.1; PREDICTED: Jatropha curcas calcium-dependent protein kinase 28 (LOC105629011), mRNA}	{PF13833:EF-hand domain pair PF00036:EF hand PF13202:EF hand PF13405:EF-hand domain PF06293:Lipopolysaccharide kinase (Kdo/WaaP) family PF07714:Protein tyrosine kinase PF13499:EF-hand domain pair PF00069:Protein kinase domain PF12763:Cytoskeletal-regulatory complex EF hand PF10591:Secreted protein acidic and rich in cysteine Ca binding region}
i2_LQ_P3Flower_c25211/f1p2/2558	CDPK	2526	0	0	0	0	{XP_006425469.1; hypothetical protein CICLE_v10025251mg [Citrus clementina]}	{sp|Q7XJR9|CDPKG_ARATH; Calcium-dependent protein kinase 16 OS=Arabidopsis thaliana GN=CPK16 PE=1 SV=1}	{gmx:100817249; K13412 CPK calcium-dependent protein kinase 2.7.11.1 ko04626; Organismal Systems; Environmental adaptation; Plant-pathogen interaction | ko05145; Human Diseases; Infectious diseases: Parasitic; Toxoplasmosis}	{At2g17890; KOG0032 Ca2+/calmodulin-dependent protein kinase, EF-Hand protein superfamily T Signal transduction mechanisms ;}	{GO:0007165; signal transduction; biological_process GO:0016773; phosphotransferase activity, alcohol group as acceptor; molecular_function GO:0004672; protein kinase activity; molecular_function GO:0006468; protein phosphorylation; biological_process GO:0016020; membrane; cellular_component GO:0005509; calcium ion binding; molecular_function GO:0005515; protein binding; molecular_function GO:000…	{BT105258.1; Picea glauca clone GQ02820_D24 mRNA sequence}	{PF12763:Cytoskeletal-regulatory complex EF hand PF10591:Secreted protein acidic and rich in cysteine Ca binding region PF13833:EF-hand domain pair PF00036:EF hand PF13405:EF-hand domain PF13202:EF hand PF07714:Protein tyrosine kinase PF06293:Lipopolysaccharide kinase (Kdo/WaaP) family PF00069:Protein kinase domain PF13499:EF-hand domain pair}
i2_LQ_P3Flower_c2699/f1p2/2853	CDPK	2820	0	0	0	0	{XP_006826421.1; PREDICTED: calcium-dependent protein kinase 1 [Amborella trichopoda]}	{sp|Q06850|CDPK1_ARATH; Calcium-dependent protein kinase 1 OS=Arabidopsis thaliana GN=CPK1 PE=1 SV=1}	{nnu:104590875; K13412 CPK calcium-dependent protein kinase 2.7.11.1 ko04626; Organismal Systems; Environmental adaptation; Plant-pathogen interaction | ko05145; Human Diseases; Infectious diseases: Parasitic; Toxoplasmosis}	{At5g04870; KOG0032 Ca2+/calmodulin-dependent protein kinase, EF-Hand protein superfamily T Signal transduction mechanisms ;}	{GO:0005576; NA GO:0005578; proteinaceous extracellular matrix; cellular_component GO:0005524; ATP binding; molecular_function GO:0005509; calcium ion binding; molecular_function GO:0005515; protein binding; molecular_function GO:0016020; membrane; cellular_component GO:0019870; potassium channel inhibitor activity; molecular_function GO:0006468; protein phosphorylation; biological_process GO:000…	{BT109340.1; Picea glauca clone GQ03207_F23 mRNA sequence}	{PF08120:Tamulustoxin family PF00036:EF hand PF13833:EF-hand domain pair PF13499:EF-hand domain pair PF03979:Sigma-70 factor, region 1.1 PF06293:Lipopolysaccharide kinase (Kdo/WaaP) family PF00069:Protein kinase domain PF07714:Protein tyrosine kinase PF13405:EF-hand domain PF13202:EF hand PF12763:Cytoskeletal-regulatory complex EF hand PF10591:Secreted protein acidic and rich in cysteine Ca bindi…
i2_LQ_P3Flower_c32043/f1p0/2385	CDPK	2385	0	0	0	0	{JAT55699.1; Serine/threonine-protein kinase srk1 [Anthurium amnicola]}	{sp|O94547|SRK1_SCHPO; Serine/threonine-protein kinase srk1 OS=Schizosaccharomyces pombe (strain 972 / ATCC 24843) GN=srk1 PE=1 SV=1}	{pper:PRUPE_ppa003092mg; K13412 CPK calcium-dependent protein kinase 2.7.11.1 ko04626; Organismal Systems; Environmental adaptation; Plant-pathogen interaction | ko05145; Human Diseases; Infectious diseases: Parasitic; Toxoplasmosis}	{SPCC1322.08; KOG0032 Ca2+/calmodulin-dependent protein kinase, EF-Hand protein superfamily T Signal transduction mechanisms ;}	{GO:0006468; protein phosphorylation; biological_process GO:0005524; ATP binding; molecular_function GO:0004672; protein kinase activity; molecular_function}	{NA}	{PF00069:Protein kinase domain PF07714:Protein tyrosine kinase}
i2_LQ_P3Flower_c33818/f1p1/2469	CDPK	2403	0	0	0	0	{XP_006826421.1; PREDICTED: calcium-dependent protein kinase 1 [Amborella trichopoda]}	{sp|Q7XIM0|CDPKH_ORYSJ; Calcium-dependent protein kinase 17 OS=Oryza sativa subsp. japonica GN=CPK17 PE=2 SV=1}	{nnu:104590875; K13412 CPK calcium-dependent protein kinase 2.7.11.1 ko04626; Organismal Systems; Environmental adaptation; Plant-pathogen interaction | ko05145; Human Diseases; Infectious diseases: Parasitic; Toxoplasmosis}	{At5g04870; KOG0032 Ca2+/calmodulin-dependent protein kinase, EF-Hand protein superfamily T Signal transduction mechanisms ;}	{GO:0005578; proteinaceous extracellular matrix; cellular_component GO:0000166; nucleotide binding; molecular_function GO:0005524; ATP binding; molecular_function GO:0005737; cytoplasm; cellular_component GO:0005515; protein binding; molecular_function GO:0005509; calcium ion binding; molecular_function GO:0004812; aminoacyl-tRNA ligase activity; molecular_function GO:0006418; tRNA aminoacylation…	{BT109340.1; Picea glauca clone GQ03207_F23 mRNA sequence}	{PF12763:Cytoskeletal-regulatory complex EF hand PF10591:Secreted protein acidic and rich in cysteine Ca binding region PF00036:EF hand PF13833:EF-hand domain pair PF13499:EF-hand domain pair PF03979:Sigma-70 factor, region 1.1 PF13202:EF hand PF13405:EF-hand domain PF04558:Glutaminyl-tRNA synthetase, non-specific RNA binding region part 1 }
i2_LQ_P3Flower_c36366/f1p4/2172	CDPK	2173	0.44	2.62	0.62	0.59	{KDO71195.1; hypothetical protein CISIN_1g008127mg [Citrus sinensis]}	{sp|Q7XJR9|CDPKG_ARATH; Calcium-dependent protein kinase 16 OS=Arabidopsis thaliana GN=CPK16 PE=1 SV=1}	{gmx:100817249; K13412 CPK calcium-dependent protein kinase 2.7.11.1 ko04626; Organismal Systems; Environmental adaptation; Plant-pathogen interaction | ko05145; Human Diseases; Infectious diseases: Parasitic; Toxoplasmosis}	{At2g17890; KOG0032 Ca2+/calmodulin-dependent protein kinase, EF-Hand protein superfamily T Signal transduction mechanisms ;}	{GO:0016020; membrane; cellular_component GO:0005509; calcium ion binding; molecular_function GO:0005515; protein binding; molecular_function GO:0005524; ATP binding; molecular_function GO:0005578; proteinaceous extracellular matrix; cellular_component GO:0007165; signal transduction; biological_process GO:0016773; phosphotransferase activity, alcohol group as acceptor; molecular_function GO:0004…	{BT105258.1; Picea glauca clone GQ02820_D24 mRNA sequence}	{PF13833:EF-hand domain pair PF00036:EF hand PF13405:EF-hand domain PF13202:EF hand PF06293:Lipopolysaccharide kinase (Kdo/WaaP) family PF00069:Protein kinase domain PF13499:EF-hand domain pair PF07714:Protein tyrosine kinase PF12763:Cytoskeletal-regulatory complex EF hand PF10591:Secreted protein acidic and rich in cysteine Ca binding region}
i2_LQ_P3Flower_c3721/f1p3/2889	CDPK	2895	9.73	5.21	4.8	4.2	{XP_012854113.1; PREDICTED: calcium-dependent protein kinase 34-like [Erythranthe guttata]}	{sp|Q5VQQ5|CDPK2_ORYSJ; Calcium-dependent protein kinase 2 OS=Oryza sativa subsp. japonica GN=CPK2 PE=2 SV=1}	{sind:105163676; K13412 CPK calcium-dependent protein kinase 2.7.11.1 ko04626; Organismal Systems; Environmental adaptation; Plant-pathogen interaction | ko05145; Human Diseases; Infectious diseases: Parasitic; Toxoplasmosis}	{At5g12180; KOG0032 Ca2+/calmodulin-dependent protein kinase, EF-Hand protein superfamily T Signal transduction mechanisms ;}	{GO:0016020; membrane; cellular_component GO:0005515; protein binding; molecular_function GO:0005509; calcium ion binding; molecular_function GO:0005524; ATP binding; molecular_function GO:0005578; proteinaceous extracellular matrix; cellular_component GO:0007165; signal transduction; biological_process GO:0016773; phosphotransferase activity, alcohol group as acceptor; molecular_function GO:0004…	{BT107309.1; Picea glauca clone GQ03105_J06 mRNA sequence}	{PF10591:Secreted protein acidic and rich in cysteine Ca binding region PF12763:Cytoskeletal-regulatory complex EF hand PF06293:Lipopolysaccharide kinase (Kdo/WaaP) family PF00069:Protein kinase domain PF07714:Protein tyrosine kinase PF13499:EF-hand domain pair PF13202:EF hand PF13405:EF-hand domain PF13833:EF-hand domain pair PF00036:EF hand}
i2_LQ_P3Flower_c38649/f1p4/2189	CDPK	2192	0	0.35	3.73	12.1	{XP_006846993.2; PREDICTED: calcium-dependent protein kinase SK5 [Amborella trichopoda]}	{sp|Q06850|CDPK1_ARATH; Calcium-dependent protein kinase 1 OS=Arabidopsis thaliana GN=CPK1 PE=1 SV=1}	{atr:18436707; K13412 CPK calcium-dependent protein kinase 2.7.11.1 ko04626; Organismal Systems; Environmental adaptation; Plant-pathogen interaction | ko05145; Human Diseases; Infectious diseases: Parasitic; Toxoplasmosis}	{At5g04870; KOG0032 Ca2+/calmodulin-dependent protein kinase, EF-Hand protein superfamily T Signal transduction mechanisms ;}	{GO:0005524; ATP binding; molecular_function GO:0005578; proteinaceous extracellular matrix; cellular_component GO:0016020; membrane; cellular_component GO:0005515; protein binding; molecular_function GO:0005509; calcium ion binding; molecular_function GO:0004672; protein kinase activity; molecular_function GO:0006468; protein phosphorylation; biological_process GO:0007165; signal transduction; b…	{BT118749.1; Picea glauca clone GQ04009_N09 mRNA sequence}	{PF06293:Lipopolysaccharide kinase (Kdo/WaaP) family PF00069:Protein kinase domain PF13499:EF-hand domain pair PF07714:Protein tyrosine kinase PF13202:EF hand PF13405:EF-hand domain PF00036:EF hand PF13833:EF-hand domain pair PF10591:Secreted protein acidic and rich in cysteine Ca binding region PF12763:Cytoskeletal-regulatory complex EF hand}
i2_LQ_P3Flower_c39713/f1p3/2341	CDPK	2340	0	0	1.75	0.39	{XP_015952040.1; PREDICTED: calcium-dependent protein kinase 28-like [Arachis duranensis]}	{sp|Q9FKW4|CDPKS_ARATH; Calcium-dependent protein kinase 28 OS=Arabidopsis thaliana GN=CPK28 PE=1 SV=1}	{adu:107476694; K13412 CPK calcium-dependent protein kinase 2.7.11.1 ko04626; Organismal Systems; Environmental adaptation; Plant-pathogen interaction | ko05145; Human Diseases; Infectious diseases: Parasitic; Toxoplasmosis}	{At5g66210; KOG0032 Ca2+/calmodulin-dependent protein kinase, EF-Hand protein superfamily T Signal transduction mechanisms ;}	{GO:0004672; protein kinase activity; molecular_function GO:0006468; protein phosphorylation; biological_process GO:0007165; signal transduction; biological_process GO:0016773; phosphotransferase activity, alcohol group as acceptor; molecular_function GO:0005524; ATP binding; molecular_function GO:0005578; proteinaceous extracellular matrix; cellular_component GO:0016020; membrane; cellular_compo…	{XM_012210529.1; PREDICTED: Jatropha curcas calcium-dependent protein kinase 28 (LOC105629011), mRNA}	{PF06293:Lipopolysaccharide kinase (Kdo/WaaP) family PF13499:EF-hand domain pair PF07714:Protein tyrosine kinase PF00069:Protein kinase domain PF13405:EF-hand domain PF13202:EF hand PF13833:EF-hand domain pair PF00036:EF hand PF10591:Secreted protein acidic and rich in cysteine Ca binding region PF12763:Cytoskeletal-regulatory complex EF hand}
i2_LQ_P3Flower_c48255/f1p0/2408	CDPK	2413	0	0	0.8	0	{JAT57648.1; Negative regulator of sexual conjugation and meiosis [Anthurium amnicola]}	{sp|P08092|RAN1_SCHPO; Negative regulator of sexual conjugation and meiosis OS=Schizosaccharomyces pombe (strain 972 / ATCC 24843) GN=ran1 PE=1 SV=2}	{adu:107477065; K13412 CPK calcium-dependent protein kinase 2.7.11.1 ko04626; Organismal Systems; Environmental adaptation; Plant-pathogen interaction | ko05145; Human Diseases; Infectious diseases: Parasitic; Toxoplasmosis}	{SPBC19C2.05; KOG0583 Serine/threonine protein kinase T Signal transduction mechanisms ;}	{GO:0004672; protein kinase activity; molecular_function GO:0005524; ATP binding; molecular_function GO:0006468; protein phosphorylation; biological_process GO:0016020; membrane; cellular_component GO:0016773; phosphotransferase activity, alcohol group as acceptor; molecular_function}	{NA}	{PF06293:Lipopolysaccharide kinase (Kdo/WaaP) family PF00069:Protein kinase domain PF07714:Protein tyrosine kinase}
i2_LQ_P3Flower_c53900/f1p0/2222	CDPK	2222	0	0	0.12	0	{XP_017257014.1; PREDICTED: calcium and calcium/calmodulin-dependent serine/threonine-protein kinase-like [Daucus carota subsp. sativus]}	{sp|Q54RJ4|IKSA_DICDI; Probable serine/threonine-protein kinase iksA OS=Dictyostelium discoideum GN=iksA PE=3 SV=1}	{cit:102627915; K13412 CPK calcium-dependent protein kinase 2.7.11.1 ko04626; Organismal Systems; Environmental adaptation; Plant-pathogen interaction | ko05145; Human Diseases; Infectious diseases: Parasitic; Toxoplasmosis}	{YJL057c; KOG0032 Ca2+/calmodulin-dependent protein kinase, EF-Hand protein superfamily T Signal transduction mechanisms ;}	{GO:0004672; protein kinase activity; molecular_function GO:0005524; ATP binding; molecular_function GO:0006468; protein phosphorylation; biological_process GO:0016020; membrane; cellular_component GO:0016773; phosphotransferase activity, alcohol group as acceptor; molecular_function}	{NA}	{PF07714:Protein tyrosine kinase PF06293:Lipopolysaccharide kinase (Kdo/WaaP) family PF00069:Protein kinase domain}
i2_LQ_P3Flower_c56304/f1p0/2529	CDPK	2548	0	0	0	0	{ONM56361.1; Calcium-dependent protein kinase 24 [Zea mays]}	{sp|Q9S9V0|CDPKV_ARATH; Calcium-dependent protein kinase 31 OS=Arabidopsis thaliana GN=CPK31 PE=2 SV=2}	{csl:COCSUDRAFT_29803; K13412 CPK calcium-dependent protein kinase 2.7.11.1 ko04626; Organismal Systems; Environmental adaptation; Plant-pathogen interaction | ko05145; Human Diseases; Infectious diseases: Parasitic; Toxoplasmosis}	{At3g56760; KOG0032 Ca2+/calmodulin-dependent protein kinase, EF-Hand protein superfamily T Signal transduction mechanisms ;}	{GO:0004672; protein kinase activity; molecular_function GO:0005524; ATP binding; molecular_function GO:0006468; protein phosphorylation; biological_process}	{NA}	{PF00069:Protein kinase domain}
i2_LQ_P3Flower_c7970/f1p16/2683	CDPK	2684	0	0	0	0	{XP_011621583.1; PREDICTED: calcium-dependent protein kinase 10 [Amborella trichopoda]}	{sp|Q84SL0|CDPKK_ORYSJ; Calcium-dependent protein kinase 20 OS=Oryza sativa subsp. japonica GN=CPK20 PE=2 SV=2}	{sind:105157120; K13412 CPK calcium-dependent protein kinase 2.7.11.1 ko04626; Organismal Systems; Environmental adaptation; Plant-pathogen interaction | ko05145; Human Diseases; Infectious diseases: Parasitic; Toxoplasmosis}	{At1g18890; KOG0032 Ca2+/calmodulin-dependent protein kinase, EF-Hand protein superfamily T Signal transduction mechanisms ;}	{GO:0016020; membrane; cellular_component GO:0005515; protein binding; molecular_function GO:0005509; calcium ion binding; molecular_function GO:0005524; ATP binding; molecular_function GO:0005578; proteinaceous extracellular matrix; cellular_component GO:0007165; signal transduction; biological_process GO:0016773; phosphotransferase activity, alcohol group as acceptor; molecular_function GO:0004…	{BT116414.1; Picea glauca clone GQ03718_F06 mRNA sequence}	{PF13833:EF-hand domain pair PF00036:EF hand PF13202:EF hand PF13405:EF-hand domain PF07714:Protein tyrosine kinase PF06293:Lipopolysaccharide kinase (Kdo/WaaP) family PF00069:Protein kinase domain PF13499:EF-hand domain pair PF12763:Cytoskeletal-regulatory complex EF hand PF10591:Secreted protein acidic and rich in cysteine Ca binding region}
i2_LQ_P3Flower_c82429/f1p0/2558	CDPK	2562	0	0	0.03	0	{JAT57648.1; Negative regulator of sexual conjugation and meiosis [Anthurium amnicola]}	{sp|P08092|RAN1_SCHPO; Negative regulator of sexual conjugation and meiosis OS=Schizosaccharomyces pombe (strain 972 / ATCC 24843) GN=ran1 PE=1 SV=2}	{adu:107477065; K13412 CPK calcium-dependent protein kinase 2.7.11.1 ko04626; Organismal Systems; Environmental adaptation; Plant-pathogen interaction | ko05145; Human Diseases; Infectious diseases: Parasitic; Toxoplasmosis}	{SPBC19C2.05; KOG0583 Serine/threonine protein kinase T Signal transduction mechanisms ;}	{GO:0016020; membrane; cellular_component GO:0016773; phosphotransferase activity, alcohol group as acceptor; molecular_function GO:0005524; ATP binding; molecular_function GO:0004672; protein kinase activity; molecular_function GO:0006468; protein phosphorylation; biological_process}	{NA}	{PF06293:Lipopolysaccharide kinase (Kdo/WaaP) family PF00069:Protein kinase domain PF07714:Protein tyrosine kinase}
i2_LQ_P3Flower_c82799/f1p0/2731	CDPK	2731	0	0	0.11	0	{XP_005651152.1; calcium-dependent protein kinase [Coccomyxa subellipsoidea C-169]}	{sp|Q0DYK7|CDPK5_ORYSJ; Calcium-dependent protein kinase 5 OS=Oryza sativa subsp. japonica GN=CPK5 PE=3 SV=1}	{csl:COCSUDRAFT_46159; K13412 CPK calcium-dependent protein kinase 2.7.11.1 ko04626; Organismal Systems; Environmental adaptation; Plant-pathogen interaction | ko05145; Human Diseases; Infectious diseases: Parasitic; Toxoplasmosis}	{At4g23650; KOG0032 Ca2+/calmodulin-dependent protein kinase, EF-Hand protein superfamily T Signal transduction mechanisms ;}	{GO:0016773; phosphotransferase activity, alcohol group as acceptor; molecular_function GO:0016020; membrane; cellular_component GO:0006468; protein phosphorylation; biological_process GO:0005524; ATP binding; molecular_function GO:0004672; protein kinase activity; molecular_function}	{NA}	{PF00069:Protein kinase domain PF06293:Lipopolysaccharide kinase (Kdo/WaaP) family PF07714:Protein tyrosine kinase}
i2_LQ_P3Flower_c84268/f1p0/2379	CDPK	2399	0	0	0	0	{JAT57648.1; Negative regulator of sexual conjugation and meiosis [Anthurium amnicola]}	{sp|P08092|RAN1_SCHPO; Negative regulator of sexual conjugation and meiosis OS=Schizosaccharomyces pombe (strain 972 / ATCC 24843) GN=ran1 PE=1 SV=2}	{aip:107625332; K13412 CPK calcium-dependent protein kinase 2.7.11.1 ko04626; Organismal Systems; Environmental adaptation; Plant-pathogen interaction | ko05145; Human Diseases; Infectious diseases: Parasitic; Toxoplasmosis}	{SPBC19C2.05; KOG0583 Serine/threonine protein kinase T Signal transduction mechanisms ;}	{NA}	{NA}	{NA}
i2_LQ_P3Flower_c86291/f1p4/2330	CDPK	2330	0.59	0.52	0.99	1.16	{XP_006466952.1; PREDICTED: calcium-dependent protein kinase 28-like isoform X2 [Citrus sinensis]}	{sp|Q7XJR9|CDPKG_ARATH; Calcium-dependent protein kinase 16 OS=Arabidopsis thaliana GN=CPK16 PE=1 SV=1}	{gmx:100817249; K13412 CPK calcium-dependent protein kinase 2.7.11.1 ko04626; Organismal Systems; Environmental adaptation; Plant-pathogen interaction | ko05145; Human Diseases; Infectious diseases: Parasitic; Toxoplasmosis}	{At2g17890; KOG0032 Ca2+/calmodulin-dependent protein kinase, EF-Hand protein superfamily T Signal transduction mechanisms ;}	{GO:0005515; protein binding; molecular_function GO:0005509; calcium ion binding; molecular_function GO:0016020; membrane; cellular_component GO:0005578; proteinaceous extracellular matrix; cellular_component GO:0005524; ATP binding; molecular_function GO:0016773; phosphotransferase activity, alcohol group as acceptor; molecular_function GO:0007165; signal transduction; biological_process GO:0006…	{BT105258.1; Picea glauca clone GQ02820_D24 mRNA sequence}	{PF13833:EF-hand domain pair PF00036:EF hand PF13202:EF hand PF13405:EF-hand domain PF07714:Protein tyrosine kinase PF06293:Lipopolysaccharide kinase (Kdo/WaaP) family PF00069:Protein kinase domain PF13499:EF-hand domain pair PF12763:Cytoskeletal-regulatory complex EF hand PF10591:Secreted protein acidic and rich in cysteine Ca binding region}
i2_LQ_P3Flower_c86803/f1p0/2358	CDPK	2364	0	0	0	0	{XP_006836183.1; PREDICTED: calcium and calcium/calmodulin-dependent serine/threonine-protein kinase [Amborella trichopoda]}	{sp|Q43531|CCAMK_LILLO; Calcium and calcium/calmodulin-dependent serine/threonine-protein kinase OS=Lilium longiflorum GN=CCAMK PE=1 SV=1}	{vvi:100250591; K13412 CPK calcium-dependent protein kinase 2.7.11.1 ko04626; Organismal Systems; Environmental adaptation; Plant-pathogen interaction | ko05145; Human Diseases; Infectious diseases: Parasitic; Toxoplasmosis}	{At5g23580; KOG0032 Ca2+/calmodulin-dependent protein kinase, EF-Hand protein superfamily T Signal transduction mechanisms ;}	{GO:0016020; membrane; cellular_component GO:0016773; phosphotransferase activity, alcohol group as acceptor; molecular_function GO:0005509; calcium ion binding; molecular_function GO:0005524; ATP binding; molecular_function GO:0004672; protein kinase activity; molecular_function GO:0006468; protein phosphorylation; biological_process}	{AM230793.1; Lotus japonicus mRNA for calcium calmodulin-dependent protein kinase (ccamk gene), ecotype Gifu}	{PF13202:EF hand PF13405:EF-hand domain PF13499:EF-hand domain pair PF00069:Protein kinase domain PF06293:Lipopolysaccharide kinase (Kdo/WaaP) family PF07714:Protein tyrosine kinase PF00036:EF hand}
i2_LQ_P3Flower_c87989/f1p10/2858	CDPK	2859	1.45	0.1	0	1.69	{XP_011621583.1; PREDICTED: calcium-dependent protein kinase 10 [Amborella trichopoda]}	{sp|Q84SL0|CDPKK_ORYSJ; Calcium-dependent protein kinase 20 OS=Oryza sativa subsp. japonica GN=CPK20 PE=2 SV=2}	{sind:105157120; K13412 CPK calcium-dependent protein kinase 2.7.11.1 ko04626; Organismal Systems; Environmental adaptation; Plant-pathogen interaction | ko05145; Human Diseases; Infectious diseases: Parasitic; Toxoplasmosis}	{At1g18890; KOG0032 Ca2+/calmodulin-dependent protein kinase, EF-Hand protein superfamily T Signal transduction mechanisms ;}	{GO:0005578; proteinaceous extracellular matrix; cellular_component GO:0005524; ATP binding; molecular_function GO:0005515; protein binding; molecular_function GO:0005509; calcium ion binding; molecular_function GO:0016020; membrane; cellular_component GO:0006468; protein phosphorylation; biological_process GO:0004672; protein kinase activity; molecular_function GO:0016773; phosphotransferase act…	{BT116414.1; Picea glauca clone GQ03718_F06 mRNA sequence}	{PF12763:Cytoskeletal-regulatory complex EF hand PF10591:Secreted protein acidic and rich in cysteine Ca binding region PF00036:EF hand PF13833:EF-hand domain pair PF13405:EF-hand domain PF13202:EF hand PF00069:Protein kinase domain PF06293:Lipopolysaccharide kinase (Kdo/WaaP) family PF13499:EF-hand domain pair PF07714:Protein tyrosine kinase}
i2_LQ_P3Flower_c90504/f1p1/2682	CDPK	2952	0.06	0.06	0.6	0	{XP_006466952.1; PREDICTED: calcium-dependent protein kinase 28-like isoform X2 [Citrus sinensis]}	{sp|Q7XJR9|CDPKG_ARATH; Calcium-dependent protein kinase 16 OS=Arabidopsis thaliana GN=CPK16 PE=1 SV=1}	{gmx:100817249; K13412 CPK calcium-dependent protein kinase 2.7.11.1 ko04626; Organismal Systems; Environmental adaptation; Plant-pathogen interaction | ko05145; Human Diseases; Infectious diseases: Parasitic; Toxoplasmosis}	{At2g17890; KOG0032 Ca2+/calmodulin-dependent protein kinase, EF-Hand protein superfamily T Signal transduction mechanisms ;}	{GO:0005509; calcium ion binding; molecular_function GO:0005515; protein binding; molecular_function GO:0016020; membrane; cellular_component GO:0005578; proteinaceous extracellular matrix; cellular_component GO:0005524; ATP binding; molecular_function GO:0016773; phosphotransferase activity, alcohol group as acceptor; molecular_function GO:0007165; signal transduction; biological_process GO:0006…	{BT105258.1; Picea glauca clone GQ02820_D24 mRNA sequence}	{PF00069:Protein kinase domain PF06293:Lipopolysaccharide kinase (Kdo/WaaP) family PF07714:Protein tyrosine kinase PF13499:EF-hand domain pair PF13405:EF-hand domain PF13202:EF hand PF13833:EF-hand domain pair PF00036:EF hand PF10591:Secreted protein acidic and rich in cysteine Ca binding region PF12763:Cytoskeletal-regulatory complex EF hand}
i2_LQ_P3Flower_c9605/f1p3/2650	CDPK	2650	3.36	0.49	0.82	2.93	{XP_018682256.1; PREDICTED: calcium-dependent protein kinase 2-like isoform X3 [Musa acuminata subsp. malaccensis]}	{sp|Q9FMP5|CDPKH_ARATH; Calcium-dependent protein kinase 17 OS=Arabidopsis thaliana GN=CPK17 PE=2 SV=1}	{crb:CARUB_v10003311mg; K13412 CPK calcium-dependent protein kinase 2.7.11.1 ko04626; Organismal Systems; Environmental adaptation; Plant-pathogen interaction | ko05145; Human Diseases; Infectious diseases: Parasitic; Toxoplasmosis}	{At5g12180; KOG0032 Ca2+/calmodulin-dependent protein kinase, EF-Hand protein superfamily T Signal transduction mechanisms ;}	{GO:0005509; calcium ion binding; molecular_function GO:0016773; phosphotransferase activity, alcohol group as acceptor; molecular_function GO:0016020; membrane; cellular_component GO:0006468; protein phosphorylation; biological_process GO:0004672; protein kinase activity; molecular_function GO:0005524; ATP binding; molecular_function}	{BT107309.1; Picea glauca clone GQ03105_J06 mRNA sequence}	{PF13833:EF-hand domain pair PF00036:EF hand PF13405:EF-hand domain PF13202:EF hand PF07714:Protein tyrosine kinase PF00069:Protein kinase domain PF06293:Lipopolysaccharide kinase (Kdo/WaaP) family PF13499:EF-hand domain pair}
i2_LQ_PC3Leaf_c10965/f1p0/2212	CDPK	2222	0.51	0.49	0.25	0	{XP_006846993.2; PREDICTED: calcium-dependent protein kinase SK5 [Amborella trichopoda]}	{sp|Q06850|CDPK1_ARATH; Calcium-dependent protein kinase 1 OS=Arabidopsis thaliana GN=CPK1 PE=1 SV=1}	{atr:18436707; K13412 CPK calcium-dependent protein kinase 2.7.11.1 ko04626; Organismal Systems; Environmental adaptation; Plant-pathogen interaction | ko05145; Human Diseases; Infectious diseases: Parasitic; Toxoplasmosis}	{At5g04870; KOG0032 Ca2+/calmodulin-dependent protein kinase, EF-Hand protein superfamily T Signal transduction mechanisms ;}	{GO:0005515; protein binding; molecular_function GO:0005578; proteinaceous extracellular matrix; cellular_component GO:0016020; membrane; cellular_component GO:0006468; protein phosphorylation; biological_process GO:0005524; ATP binding; molecular_function GO:0005509; calcium ion binding; molecular_function GO:0004672; protein kinase activity; molecular_function GO:0007165; signal transduction; b…	{BT118749.1; Picea glauca clone GQ04009_N09 mRNA sequence}	{PF00036:EF hand PF10591:Secreted protein acidic and rich in cysteine Ca binding region PF13202:EF hand PF13499:EF-hand domain pair PF06293:Lipopolysaccharide kinase (Kdo/WaaP) family PF07714:Protein tyrosine kinase PF00069:Protein kinase domain PF12763:Cytoskeletal-regulatory complex EF hand PF13833:EF-hand domain pair PF13405:EF-hand domain}
i2_LQ_PC3Leaf_c12389/f1p6/2740	CDPK	2746	11.61	4.73	8.74	8.68	{XP_012854113.1; PREDICTED: calcium-dependent protein kinase 34-like [Erythranthe guttata]}	{sp|Q5VQQ5|CDPK2_ORYSJ; Calcium-dependent protein kinase 2 OS=Oryza sativa subsp. japonica GN=CPK2 PE=2 SV=1}	{sind:105163676; K13412 CPK calcium-dependent protein kinase 2.7.11.1 ko04626; Organismal Systems; Environmental adaptation; Plant-pathogen interaction | ko05145; Human Diseases; Infectious diseases: Parasitic; Toxoplasmosis}	{At5g12180; KOG0032 Ca2+/calmodulin-dependent protein kinase, EF-Hand protein superfamily T Signal transduction mechanisms ;}	{GO:0005509; calcium ion binding; molecular_function GO:0005524; ATP binding; molecular_function GO:0006468; protein phosphorylation; biological_process GO:0016020; membrane; cellular_component GO:0005578; proteinaceous extracellular matrix; cellular_component GO:0005515; protein binding; molecular_function GO:0016773; phosphotransferase activity, alcohol group as acceptor; molecular_function GO:…	{BT107309.1; Picea glauca clone GQ03105_J06 mRNA sequence}	{PF06293:Lipopolysaccharide kinase (Kdo/WaaP) family PF13499:EF-hand domain pair PF00069:Protein kinase domain PF07714:Protein tyrosine kinase PF13833:EF-hand domain pair PF13405:EF-hand domain PF12763:Cytoskeletal-regulatory complex EF hand PF10591:Secreted protein acidic and rich in cysteine Ca binding region PF00036:EF hand PF13202:EF hand}
i2_LQ_PC3Leaf_c13011/f1p0/2579	CDPK	2581	0	0.27	0.37	0.24	{XP_005643428.1; Pkinase-domain-containing protein, partial [Coccomyxa subellipsoidea C-169]}	{sp|Q5VQQ5|CDPK2_ORYSJ; Calcium-dependent protein kinase 2 OS=Oryza sativa subsp. japonica GN=CPK2 PE=2 SV=1}	{csl:COCSUDRAFT_20203; K13412 CPK calcium-dependent protein kinase 2.7.11.1 ko04626; Organismal Systems; Environmental adaptation; Plant-pathogen interaction | ko05145; Human Diseases; Infectious diseases: Parasitic; Toxoplasmosis}	{At5g12180; KOG0032 Ca2+/calmodulin-dependent protein kinase, EF-Hand protein superfamily T Signal transduction mechanisms ;}	{GO:0006468; protein phosphorylation; biological_process GO:0004672; protein kinase activity; molecular_function GO:0005524; ATP binding; molecular_function}	{NA}	{PF00069:Protein kinase domain PF07714:Protein tyrosine kinase}
i2_LQ_PC3Leaf_c20388/f1p1/2339	CDPK	2342	0	0.21	0.24	0.14	{KDO71197.1; hypothetical protein CISIN_1g008127mg [Citrus sinensis]}	{sp|Q7XJR9|CDPKG_ARATH; Calcium-dependent protein kinase 16 OS=Arabidopsis thaliana GN=CPK16 PE=1 SV=1}	{gmx:100817249; K13412 CPK calcium-dependent protein kinase 2.7.11.1 ko04626; Organismal Systems; Environmental adaptation; Plant-pathogen interaction | ko05145; Human Diseases; Infectious diseases: Parasitic; Toxoplasmosis}	{At2g17890; KOG0032 Ca2+/calmodulin-dependent protein kinase, EF-Hand protein superfamily T Signal transduction mechanisms ;}	{GO:0004672; protein kinase activity; molecular_function GO:0007165; signal transduction; biological_process GO:0016773; phosphotransferase activity, alcohol group as acceptor; molecular_function GO:0005515; protein binding; molecular_function GO:0016020; membrane; cellular_component GO:0005578; proteinaceous extracellular matrix; cellular_component GO:0006468; protein phosphorylation; biological…	{BT105258.1; Picea glauca clone GQ02820_D24 mRNA sequence}	{PF13202:EF hand PF00036:EF hand PF10591:Secreted protein acidic and rich in cysteine Ca binding region PF12763:Cytoskeletal-regulatory complex EF hand PF13833:EF-hand domain pair PF13405:EF-hand domain PF07714:Protein tyrosine kinase PF00069:Protein kinase domain PF13499:EF-hand domain pair PF06293:Lipopolysaccharide kinase (Kdo/WaaP) family}
i2_LQ_PC3Leaf_c21869/f1p0/2216	CDPK	2216	0	0.87	0.38	0.46	{XP_005651152.1; calcium-dependent protein kinase [Coccomyxa subellipsoidea C-169]}	{sp|Q5VQQ5|CDPK2_ORYSJ; Calcium-dependent protein kinase 2 OS=Oryza sativa subsp. japonica GN=CPK2 PE=2 SV=1}	{csl:COCSUDRAFT_46159; K13412 CPK calcium-dependent protein kinase 2.7.11.1 ko04626; Organismal Systems; Environmental adaptation; Plant-pathogen interaction | ko05145; Human Diseases; Infectious diseases: Parasitic; Toxoplasmosis}	{At5g19360; KOG0032 Ca2+/calmodulin-dependent protein kinase, EF-Hand protein superfamily T Signal transduction mechanisms ;}	{GO:0016773; phosphotransferase activity, alcohol group as acceptor; molecular_function GO:0007165; signal transduction; biological_process GO:0004672; protein kinase activity; molecular_function GO:0005509; calcium ion binding; molecular_function GO:0005578; proteinaceous extracellular matrix; cellular_component GO:0016020; membrane; cellular_component GO:0005515; protein binding; molecular_func…	{NA}	{PF00036:EF hand PF10591:Secreted protein acidic and rich in cysteine Ca binding region PF13202:EF hand PF06293:Lipopolysaccharide kinase (Kdo/WaaP) family PF13499:EF-hand domain pair PF13405:EF-hand domain PF12763:Cytoskeletal-regulatory complex EF hand PF13833:EF-hand domain pair PF07714:Protein tyrosine kinase PF00069:Protein kinase domain}
i2_LQ_PC3Leaf_c23328/f1p0/2367	CDPK	2367	2.35	0	5.27	0	{XP_006846993.2; PREDICTED: calcium-dependent protein kinase SK5 [Amborella trichopoda]}	{sp|Q9FXQ3|CDPKD_ORYSJ; Calcium-dependent protein kinase 13 OS=Oryza sativa subsp. japonica GN=CPK13 PE=2 SV=1}	{atr:18436707; K13412 CPK calcium-dependent protein kinase 2.7.11.1 ko04626; Organismal Systems; Environmental adaptation; Plant-pathogen interaction | ko05145; Human Diseases; Infectious diseases: Parasitic; Toxoplasmosis}	{At5g04870; KOG0032 Ca2+/calmodulin-dependent protein kinase, EF-Hand protein superfamily T Signal transduction mechanisms ;}	{GO:0005509; calcium ion binding; molecular_function GO:0005515; protein binding; molecular_function GO:0005578; proteinaceous extracellular matrix; cellular_component GO:0016020; membrane; cellular_component GO:0006468; protein phosphorylation; biological_process GO:0005524; ATP binding; molecular_function GO:0016773; phosphotransferase activity, alcohol group as acceptor; molecular_function GO:…	{BT118749.1; Picea glauca clone GQ04009_N09 mRNA sequence}	{PF13405:EF-hand domain PF13833:EF-hand domain pair PF12763:Cytoskeletal-regulatory complex EF hand PF07714:Protein tyrosine kinase PF00069:Protein kinase domain PF06293:Lipopolysaccharide kinase (Kdo/WaaP) family PF13499:EF-hand domain pair PF13202:EF hand PF00036:EF hand PF10591:Secreted protein acidic and rich in cysteine Ca binding region}
i2_LQ_PC3Leaf_c23338/f1p10/2635	CDPK	2635	0	0.19	0	1.44	{XP_010645740.1; PREDICTED: calcium-dependent protein kinase 26 isoform X1 [Vitis vinifera]}	{sp|A5A7I7|CDPK4_SOLTU; Calcium-dependent protein kinase 4 OS=Solanum tuberosum GN=CPK4 PE=2 SV=1}	{atr:18445438; K13412 CPK calcium-dependent protein kinase 2.7.11.1 ko04626; Organismal Systems; Environmental adaptation; Plant-pathogen interaction | ko05145; Human Diseases; Infectious diseases: Parasitic; Toxoplasmosis}	{At4g35310; KOG0032 Ca2+/calmodulin-dependent protein kinase, EF-Hand protein superfamily T Signal transduction mechanisms ;}	{GO:0005509; calcium ion binding; molecular_function GO:0006468; protein phosphorylation; biological_process GO:0005524; ATP binding; molecular_function GO:0005515; protein binding; molecular_function GO:0016020; membrane; cellular_component GO:0005578; proteinaceous extracellular matrix; cellular_component GO:0016773; phosphotransferase activity, alcohol group as acceptor; molecular_function GO:…	{BT105336.1; Picea glauca clone GQ02821_A10 mRNA sequence}	{PF13833:EF-hand domain pair PF12763:Cytoskeletal-regulatory complex EF hand PF13405:EF-hand domain PF00069:Protein kinase domain PF07714:Protein tyrosine kinase PF06293:Lipopolysaccharide kinase (Kdo/WaaP) family PF13499:EF-hand domain pair PF13202:EF hand PF00036:EF hand PF10591:Secreted protein acidic and rich in cysteine Ca binding region}
i2_LQ_PC3Leaf_c25268/f1p1/2577	CDPK	2558	0	0	0	0	{XP_006849377.1; PREDICTED: calcium-dependent protein kinase 3 [Amborella trichopoda]}	{sp|Q42479|CDPK3_ARATH; Calcium-dependent protein kinase 3 OS=Arabidopsis thaliana GN=CPK3 PE=1 SV=1}	{atr:18439140; K13412 CPK calcium-dependent protein kinase 2.7.11.1 ko04626; Organismal Systems; Environmental adaptation; Plant-pathogen interaction | ko05145; Human Diseases; Infectious diseases: Parasitic; Toxoplasmosis}	{At4g23650; KOG0032 Ca2+/calmodulin-dependent protein kinase, EF-Hand protein superfamily T Signal transduction mechanisms ;}	{GO:0000166; nucleotide binding; molecular_function GO:0005524; ATP binding; molecular_function GO:0006468; protein phosphorylation; biological_process GO:0005578; proteinaceous extracellular matrix; cellular_component GO:0005515; protein binding; molecular_function GO:0005509; calcium ion binding; molecular_function GO:0006418; tRNA aminoacylation for protein translation; biological_process GO:0…	{BT106619.1; Picea glauca clone GQ03006_K08 mRNA sequence}	{PF13499:EF-hand domain pair PF00069:Protein kinase domain PF13405:EF-hand domain PF12763:Cytoskeletal-regulatory complex EF hand PF13833:EF-hand domain pair PF00036:EF hand PF10591:Secreted protein acidic and rich in cysteine Ca binding region PF13202:EF hand PF04558:Glutaminyl-tRNA synthetase, non-specific RNA binding region part 1 }
i2_LQ_PC3Leaf_c34081/f1p14/2224	CDPK	2226	0	0	0	0	{XP_011071722.1; PREDICTED: calcium-dependent protein kinase 10-like [Sesamum indicum]}	{sp|Q9M9V8|CDPKA_ARATH; Calcium-dependent protein kinase 10 OS=Arabidopsis thaliana GN=CPK10 PE=1 SV=1}	{sind:105157120; K13412 CPK calcium-dependent protein kinase 2.7.11.1 ko04626; Organismal Systems; Environmental adaptation; Plant-pathogen interaction | ko05145; Human Diseases; Infectious diseases: Parasitic; Toxoplasmosis}	{At1g18890; KOG0032 Ca2+/calmodulin-dependent protein kinase, EF-Hand protein superfamily T Signal transduction mechanisms ;}	{GO:0005509; calcium ion binding; molecular_function GO:0005578; proteinaceous extracellular matrix; cellular_component GO:0016020; membrane; cellular_component GO:0005515; protein binding; molecular_function GO:0005524; ATP binding; molecular_function GO:0006468; protein phosphorylation; biological_process GO:0016773; phosphotransferase activity, alcohol group as acceptor; molecular_function GO:…	{BT116414.1; Picea glauca clone GQ03718_F06 mRNA sequence}	{PF13499:EF-hand domain pair PF06293:Lipopolysaccharide kinase (Kdo/WaaP) family PF00069:Protein kinase domain PF07714:Protein tyrosine kinase PF12763:Cytoskeletal-regulatory complex EF hand PF13405:EF-hand domain PF13833:EF-hand domain pair PF00036:EF hand PF10591:Secreted protein acidic and rich in cysteine Ca binding region PF13202:EF hand}
i2_LQ_PC3Leaf_c36659/f1p8/2577	CDPK	2584	1.96	1.79	0.53	0.18	{XP_006826421.1; PREDICTED: calcium-dependent protein kinase 1 [Amborella trichopoda]}	{sp|Q06850|CDPK1_ARATH; Calcium-dependent protein kinase 1 OS=Arabidopsis thaliana GN=CPK1 PE=1 SV=1}	{nnu:104590875; K13412 CPK calcium-dependent protein kinase 2.7.11.1 ko04626; Organismal Systems; Environmental adaptation; Plant-pathogen interaction | ko05145; Human Diseases; Infectious diseases: Parasitic; Toxoplasmosis}	{At5g04870; KOG0032 Ca2+/calmodulin-dependent protein kinase, EF-Hand protein superfamily T Signal transduction mechanisms ;}	{GO:0005515; protein binding; molecular_function GO:0016020; membrane; cellular_component GO:0006468; protein phosphorylation; biological_process GO:0005524; ATP binding; molecular_function GO:0005509; calcium ion binding; molecular_function GO:0019870; potassium channel inhibitor activity; molecular_function GO:0005576; NA GO:0009405; pathogenesis; biological_process GO:0004672; protein kinase a…	{BT109340.1; Picea glauca clone GQ03207_F23 mRNA sequence}	{PF06293:Lipopolysaccharide kinase (Kdo/WaaP) family PF13499:EF-hand domain pair PF00069:Protein kinase domain PF07714:Protein tyrosine kinase PF12763:Cytoskeletal-regulatory complex EF hand PF13833:EF-hand domain pair PF13405:EF-hand domain PF08120:Tamulustoxin family PF00036:EF hand PF13202:EF hand}
i2_LQ_PC3Leaf_c50055/f1p12/2844	CDPK	2844	2.55	0	0	1.85	{XP_010931028.1; PREDICTED: calcium-dependent protein kinase 20 [Elaeis guineensis]}	{sp|Q84SL0|CDPKK_ORYSJ; Calcium-dependent protein kinase 20 OS=Oryza sativa subsp. japonica GN=CPK20 PE=2 SV=2}	{pda:103717807; K13412 CPK calcium-dependent protein kinase 2.7.11.1 ko04626; Organismal Systems; Environmental adaptation; Plant-pathogen interaction | ko05145; Human Diseases; Infectious diseases: Parasitic; Toxoplasmosis}	{At5g19450; KOG0032 Ca2+/calmodulin-dependent protein kinase, EF-Hand protein superfamily T Signal transduction mechanisms ;}	{GO:0004672; protein kinase activity; molecular_function GO:0007165; signal transduction; biological_process GO:0016773; phosphotransferase activity, alcohol group as acceptor; molecular_function GO:0005515; protein binding; molecular_function GO:0016020; membrane; cellular_component GO:0005578; proteinaceous extracellular matrix; cellular_component GO:0006468; protein phosphorylation; biological…	{XM_009397316.2; PREDICTED: Musa acuminata subsp. malaccensis calcium-dependent protein kinase 20-like (LOC103980807), mRNA}	{PF10591:Secreted protein acidic and rich in cysteine Ca binding region PF00036:EF hand PF13202:EF hand PF06293:Lipopolysaccharide kinase (Kdo/WaaP) family PF13499:EF-hand domain pair PF12763:Cytoskeletal-regulatory complex EF hand PF13833:EF-hand domain pair PF13405:EF-hand domain PF00069:Protein kinase domain PF07714:Protein tyrosine kinase}
i2_LQ_PC3Leaf_c53428/f1p0/2482	CDPK	2512	0	0.3	0	0.05	{XP_005651152.1; calcium-dependent protein kinase [Coccomyxa subellipsoidea C-169]}	{sp|Q5VQQ5|CDPK2_ORYSJ; Calcium-dependent protein kinase 2 OS=Oryza sativa subsp. japonica GN=CPK2 PE=2 SV=1}	{csl:COCSUDRAFT_46159; K13412 CPK calcium-dependent protein kinase 2.7.11.1 ko04626; Organismal Systems; Environmental adaptation; Plant-pathogen interaction | ko05145; Human Diseases; Infectious diseases: Parasitic; Toxoplasmosis}	{At4g04720; KOG0032 Ca2+/calmodulin-dependent protein kinase, EF-Hand protein superfamily T Signal transduction mechanisms ;}	{GO:0005524; ATP binding; molecular_function GO:0006468; protein phosphorylation; biological_process GO:0016020; membrane; cellular_component GO:0005578; proteinaceous extracellular matrix; cellular_component GO:0005515; protein binding; molecular_function GO:0005509; calcium ion binding; molecular_function GO:0007165; signal transduction; biological_process GO:0004672; protein kinase activity; m…	{NA}	{PF13202:EF hand PF10591:Secreted protein acidic and rich in cysteine Ca binding region PF00036:EF hand PF13405:EF-hand domain PF12763:Cytoskeletal-regulatory complex EF hand PF13833:EF-hand domain pair PF00069:Protein kinase domain PF07714:Protein tyrosine kinase PF13499:EF-hand domain pair PF06293:Lipopolysaccharide kinase (Kdo/WaaP) family}
i2_LQ_PC3Leaf_c53976/f1p12/2841	CDPK	2841	0.09	0	0.2	0.12	{XP_010931028.1; PREDICTED: calcium-dependent protein kinase 20 [Elaeis guineensis]}	{sp|Q84SL0|CDPKK_ORYSJ; Calcium-dependent protein kinase 20 OS=Oryza sativa subsp. japonica GN=CPK20 PE=2 SV=2}	{pda:103717807; K13412 CPK calcium-dependent protein kinase 2.7.11.1 ko04626; Organismal Systems; Environmental adaptation; Plant-pathogen interaction | ko05145; Human Diseases; Infectious diseases: Parasitic; Toxoplasmosis}	{At5g19450; KOG0032 Ca2+/calmodulin-dependent protein kinase, EF-Hand protein superfamily T Signal transduction mechanisms ;}	{GO:0007165; signal transduction; biological_process GO:0004672; protein kinase activity; molecular_function GO:0016773; phosphotransferase activity, alcohol group as acceptor; molecular_function GO:0005524; ATP binding; molecular_function GO:0006468; protein phosphorylation; biological_process GO:0016020; membrane; cellular_component GO:0005578; proteinaceous extracellular matrix; cellular_compo…	{XM_009397316.2; PREDICTED: Musa acuminata subsp. malaccensis calcium-dependent protein kinase 20-like (LOC103980807), mRNA}	{PF06293:Lipopolysaccharide kinase (Kdo/WaaP) family PF13499:EF-hand domain pair PF12763:Cytoskeletal-regulatory complex EF hand PF13833:EF-hand domain pair PF13405:EF-hand domain PF07714:Protein tyrosine kinase PF00069:Protein kinase domain PF00036:EF hand PF10591:Secreted protein acidic and rich in cysteine Ca binding region PF13202:EF hand}
i2_LQ_PC3Leaf_c54206/f1p14/2702	CDPK	2717	29.23	32.08	37.48	51.91	{XP_011621583.1; PREDICTED: calcium-dependent protein kinase 10 [Amborella trichopoda]}	{sp|Q84SL0|CDPKK_ORYSJ; Calcium-dependent protein kinase 20 OS=Oryza sativa subsp. japonica GN=CPK20 PE=2 SV=2}	{sind:105157120; K13412 CPK calcium-dependent protein kinase 2.7.11.1 ko04626; Organismal Systems; Environmental adaptation; Plant-pathogen interaction | ko05145; Human Diseases; Infectious diseases: Parasitic; Toxoplasmosis}	{At1g18890; KOG0032 Ca2+/calmodulin-dependent protein kinase, EF-Hand protein superfamily T Signal transduction mechanisms ;}	{GO:0016773; phosphotransferase activity, alcohol group as acceptor; molecular_function GO:0004672; protein kinase activity; molecular_function GO:0007165; signal transduction; biological_process GO:0005509; calcium ion binding; molecular_function GO:0005515; protein binding; molecular_function GO:0005578; proteinaceous extracellular matrix; cellular_component GO:0016020; membrane; cellular_compo…	{BT116414.1; Picea glauca clone GQ03718_F06 mRNA sequence}	{PF13202:EF hand PF00036:EF hand PF10591:Secreted protein acidic and rich in cysteine Ca binding region PF07714:Protein tyrosine kinase PF00069:Protein kinase domain PF13405:EF-hand domain PF13833:EF-hand domain pair PF12763:Cytoskeletal-regulatory complex EF hand PF06293:Lipopolysaccharide kinase (Kdo/WaaP) family PF13499:EF-hand domain pair}
i2_LQ_PC3Leaf_c56382/f1p1/2475	CDPK	2461	2.78	2.77	3.26	3.27	{XP_015873660.1; PREDICTED: calcium-dependent protein kinase 34-like [Ziziphus jujuba]}	{sp|Q9FMP5|CDPKH_ARATH; Calcium-dependent protein kinase 17 OS=Arabidopsis thaliana GN=CPK17 PE=2 SV=1}	{sind:105163676; K13412 CPK calcium-dependent protein kinase 2.7.11.1 ko04626; Organismal Systems; Environmental adaptation; Plant-pathogen interaction | ko05145; Human Diseases; Infectious diseases: Parasitic; Toxoplasmosis}	{At5g12180; KOG0032 Ca2+/calmodulin-dependent protein kinase, EF-Hand protein superfamily T Signal transduction mechanisms ;}	{GO:0016020; membrane; cellular_component GO:0005524; ATP binding; molecular_function GO:0006468; protein phosphorylation; biological_process GO:0004672; protein kinase activity; molecular_function GO:0003735; structural constituent of ribosome; molecular_function GO:0016773; phosphotransferase activity, alcohol group as acceptor; molecular_function GO:0006412; translation; biological_process GO:…	{BT106619.1; Picea glauca clone GQ03006_K08 mRNA sequence}	{PF06293:Lipopolysaccharide kinase (Kdo/WaaP) family PF00298:Ribosomal protein L11, RNA binding domain PF00069:Protein kinase domain PF07714:Protein tyrosine kinase}
i2_LQ_PC3Leaf_c70065/f1p7/2736	CDPK	2724	0	0.06	0.05	0.03	{XP_010931028.1; PREDICTED: calcium-dependent protein kinase 20 [Elaeis guineensis]}	{sp|Q6NLQ6|CDPKW_ARATH; Calcium-dependent protein kinase 32 OS=Arabidopsis thaliana GN=CPK32 PE=1 SV=1}	{rcu:8260316; K13412 CPK calcium-dependent protein kinase 2.7.11.1 ko04626; Organismal Systems; Environmental adaptation; Plant-pathogen interaction | ko05145; Human Diseases; Infectious diseases: Parasitic; Toxoplasmosis}	{At3g57530; KOG0032 Ca2+/calmodulin-dependent protein kinase, EF-Hand protein superfamily T Signal transduction mechanisms ;}	{GO:0016773; phosphotransferase activity, alcohol group as acceptor; molecular_function GO:0005509; calcium ion binding; molecular_function GO:0006468; protein phosphorylation; biological_process GO:0004672; protein kinase activity; molecular_function GO:0005524; ATP binding; molecular_function GO:0016020; membrane; cellular_component}	{BT116414.1; Picea glauca clone GQ03718_F06 mRNA sequence}	{PF00036:EF hand PF13202:EF hand PF06293:Lipopolysaccharide kinase (Kdo/WaaP) family PF13499:EF-hand domain pair PF07714:Protein tyrosine kinase PF00069:Protein kinase domain PF13833:EF-hand domain pair PF13405:EF-hand domain}
i2_LQ_PC3Leaf_c7460/f1p0/2364	CDPK	2363	0	0	0	0	{XP_013454393.1; calcium-dependent kinase [Medicago truncatula]}	{sp|Q9LET1|CAMK7_ARATH; CDPK-related kinase 7 OS=Arabidopsis thaliana GN=CRK7 PE=1 SV=1}	{rcu:8279841; K13412 CPK calcium-dependent protein kinase 2.7.11.1 ko04626; Organismal Systems; Environmental adaptation; Plant-pathogen interaction | ko05145; Human Diseases; Infectious diseases: Parasitic; Toxoplasmosis}	{At3g56760; KOG0032 Ca2+/calmodulin-dependent protein kinase, EF-Hand protein superfamily T Signal transduction mechanisms ;}	{NA}	{NA}	{NA}
i2_LQ_PC3Leaf_c7598/f1p1/2180	CDPK	2180	1.38	0.19	2.16	2.27	{XP_006836183.1; PREDICTED: calcium and calcium/calmodulin-dependent serine/threonine-protein kinase [Amborella trichopoda]}	{sp|Q43531|CCAMK_LILLO; Calcium and calcium/calmodulin-dependent serine/threonine-protein kinase OS=Lilium longiflorum GN=CCAMK PE=1 SV=1}	{vvi:100250591; K13412 CPK calcium-dependent protein kinase 2.7.11.1 ko04626; Organismal Systems; Environmental adaptation; Plant-pathogen interaction | ko05145; Human Diseases; Infectious diseases: Parasitic; Toxoplasmosis}	{At5g19360; KOG0032 Ca2+/calmodulin-dependent protein kinase, EF-Hand protein superfamily T Signal transduction mechanisms ;}	{GO:0005515; protein binding; molecular_function GO:0005578; proteinaceous extracellular matrix; cellular_component GO:0016020; membrane; cellular_component GO:0006468; protein phosphorylation; biological_process GO:0005524; ATP binding; molecular_function GO:0005509; calcium ion binding; molecular_function GO:0004672; protein kinase activity; molecular_function GO:0007165; signal transduction; b…	{AM230793.1; Lotus japonicus mRNA for calcium calmodulin-dependent protein kinase (ccamk gene), ecotype Gifu}	{PF00036:EF hand PF10591:Secreted protein acidic and rich in cysteine Ca binding region PF13202:EF hand PF06293:Lipopolysaccharide kinase (Kdo/WaaP) family PF13499:EF-hand domain pair PF12763:Cytoskeletal-regulatory complex EF hand PF13405:EF-hand domain PF13833:EF-hand domain pair PF07714:Protein tyrosine kinase PF00069:Protein kinase domain}
i2_LQ_PC3Leaf_c7999/f1p0/2930	CDPK	2930	0	0	0	0	{KXZ49240.1; hypothetical protein GPECTOR_22g832 [Gonium pectorale]}	{sp|Q0V7M1|KPSH1_BOVIN; Serine/threonine-protein kinase H1 OS=Bos taurus GN=PSKH1 PE=2 SV=1}	{cre:CHLREDRAFT_182699; K13412 CPK calcium-dependent protein kinase 2.7.11.1 ko04626; Organismal Systems; Environmental adaptation; Plant-pathogen interaction | ko05145; Human Diseases; Infectious diseases: Parasitic; Toxoplasmosis}	{Hs14776113; KOG0032 Ca2+/calmodulin-dependent protein kinase, EF-Hand protein superfamily T Signal transduction mechanisms ;}	{NA}	{NA}	{NA}
i2_LQ_PC3Leaf_c93371/f1p1/2083	CDPK	2085	1.36	1	0.4	0.55	{AKO82461.1; calcium-dependent protein kinase 3 [Vitis pseudoreticulata]}	{sp|Q7XJR9|CDPKG_ARATH; Calcium-dependent protein kinase 16 OS=Arabidopsis thaliana GN=CPK16 PE=1 SV=1}	{ini:109172688; K13412 CPK calcium-dependent protein kinase 2.7.11.1 ko04626; Organismal Systems; Environmental adaptation; Plant-pathogen interaction | ko05145; Human Diseases; Infectious diseases: Parasitic; Toxoplasmosis}	{At2g17890; KOG0032 Ca2+/calmodulin-dependent protein kinase, EF-Hand protein superfamily T Signal transduction mechanisms ;}	{GO:0016773; phosphotransferase activity, alcohol group as acceptor; molecular_function GO:0005509; calcium ion binding; molecular_function GO:0004672; protein kinase activity; molecular_function GO:0006468; protein phosphorylation; biological_process GO:0005524; ATP binding; molecular_function GO:0016020; membrane; cellular_component}	{BT105258.1; Picea glauca clone GQ02820_D24 mRNA sequence}	{PF13202:EF hand PF00036:EF hand PF00069:Protein kinase domain PF07714:Protein tyrosine kinase PF13405:EF-hand domain PF13833:EF-hand domain pair PF06293:Lipopolysaccharide kinase (Kdo/WaaP) family PF13499:EF-hand domain pair}
i2_LQ_PC3Root_c12893/f1p0/2755	CDPK	2767	0.92	0.34	0.28	0.56	{ABR17452.1; unknown [Picea sitchensis]}	{sp|Q42438|CDPK8_ARATH; Calcium-dependent protein kinase 8 OS=Arabidopsis thaliana GN=CPK8 PE=1 SV=1}	{egr:104450894; K13412 CPK calcium-dependent protein kinase 2.7.11.1 ko04626; Organismal Systems; Environmental adaptation; Plant-pathogen interaction | ko05145; Human Diseases; Infectious diseases: Parasitic; Toxoplasmosis}	{At5g19450; KOG0032 Ca2+/calmodulin-dependent protein kinase, EF-Hand protein superfamily T Signal transduction mechanisms ;}	{GO:0016773; phosphotransferase activity, alcohol group as acceptor; molecular_function GO:0004672; protein kinase activity; molecular_function GO:0005524; ATP binding; molecular_function GO:0016020; membrane; cellular_component GO:0006468; protein phosphorylation; biological_process}	{NA}	{PF07714:Protein tyrosine kinase PF06293:Lipopolysaccharide kinase (Kdo/WaaP) family PF00069:Protein kinase domain}
i2_LQ_PC3Root_c13392/f1p2/1959	CDPK	1963	0	0	0	0.11	{XP_015952040.1; PREDICTED: calcium-dependent protein kinase 28-like [Arachis duranensis]}	{sp|Q9FKW4|CDPKS_ARATH; Calcium-dependent protein kinase 28 OS=Arabidopsis thaliana GN=CPK28 PE=1 SV=1}	{aip:107623623; K13412 CPK calcium-dependent protein kinase 2.7.11.1 ko04626; Organismal Systems; Environmental adaptation; Plant-pathogen interaction | ko05145; Human Diseases; Infectious diseases: Parasitic; Toxoplasmosis}	{At5g66210; KOG0032 Ca2+/calmodulin-dependent protein kinase, EF-Hand protein superfamily T Signal transduction mechanisms ;}	{GO:0004553; hydrolase activity, hydrolyzing O-glycosyl compounds; molecular_function GO:0005578; proteinaceous extracellular matrix; cellular_component GO:0000272; polysaccharide catabolic process; biological_process GO:0007165; signal transduction; biological_process GO:0005509; calcium ion binding; molecular_function}	{NA}	{PF13202:EF hand PF00404:Dockerin type I repeat PF13499:EF-hand domain pair PF13833:EF-hand domain pair PF13405:EF-hand domain PF10591:Secreted protein acidic and rich in cysteine Ca binding region PF00036:EF hand}
i2_LQ_PC3Root_c18435/f1p14/2824	CDPK	2823	2.44	0	0	0	{XP_011621583.1; PREDICTED: calcium-dependent protein kinase 10 [Amborella trichopoda]}	{sp|Q84SL0|CDPKK_ORYSJ; Calcium-dependent protein kinase 20 OS=Oryza sativa subsp. japonica GN=CPK20 PE=2 SV=2}	{sind:105157120; K13412 CPK calcium-dependent protein kinase 2.7.11.1 ko04626; Organismal Systems; Environmental adaptation; Plant-pathogen interaction | ko05145; Human Diseases; Infectious diseases: Parasitic; Toxoplasmosis}	{At1g18890; KOG0032 Ca2+/calmodulin-dependent protein kinase, EF-Hand protein superfamily T Signal transduction mechanisms ;}	{GO:0004672; protein kinase activity; molecular_function GO:0016773; phosphotransferase activity, alcohol group as acceptor; molecular_function GO:0005578; proteinaceous extracellular matrix; cellular_component GO:0005524; ATP binding; molecular_function GO:0005509; calcium ion binding; molecular_function GO:0007165; signal transduction; biological_process GO:0005515; protein binding; molecular_f…	{BT116414.1; Picea glauca clone GQ03718_F06 mRNA sequence}	{PF10591:Secreted protein acidic and rich in cysteine Ca binding region PF13405:EF-hand domain PF00036:EF hand PF12763:Cytoskeletal-regulatory complex EF hand PF07714:Protein tyrosine kinase PF13202:EF hand PF00069:Protein kinase domain PF13833:EF-hand domain pair PF06293:Lipopolysaccharide kinase (Kdo/WaaP) family PF13499:EF-hand domain pair}
i2_LQ_PC3Root_c20615/f1p12/2500	CDPK	2500	0	0	0	8.57	{XP_010931028.1; PREDICTED: calcium-dependent protein kinase 20 [Elaeis guineensis]}	{sp|Q84SL0|CDPKK_ORYSJ; Calcium-dependent protein kinase 20 OS=Oryza sativa subsp. japonica GN=CPK20 PE=2 SV=2}	{pda:103717807; K13412 CPK calcium-dependent protein kinase 2.7.11.1 ko04626; Organismal Systems; Environmental adaptation; Plant-pathogen interaction | ko05145; Human Diseases; Infectious diseases: Parasitic; Toxoplasmosis}	{At5g19450; KOG0032 Ca2+/calmodulin-dependent protein kinase, EF-Hand protein superfamily T Signal transduction mechanisms ;}	{GO:0005515; protein binding; molecular_function GO:0006468; protein phosphorylation; biological_process GO:0016020; membrane; cellular_component GO:0004672; protein kinase activity; molecular_function GO:0016773; phosphotransferase activity, alcohol group as acceptor; molecular_function GO:0005578; proteinaceous extracellular matrix; cellular_component GO:0005524; ATP binding; molecular_function…	{XM_009397316.2; PREDICTED: Musa acuminata subsp. malaccensis calcium-dependent protein kinase 20-like (LOC103980807), mRNA}	{PF12763:Cytoskeletal-regulatory complex EF hand PF00036:EF hand PF13405:EF-hand domain PF10591:Secreted protein acidic and rich in cysteine Ca binding region PF13202:EF hand PF07714:Protein tyrosine kinase PF06293:Lipopolysaccharide kinase (Kdo/WaaP) family PF13833:EF-hand domain pair PF00069:Protein kinase domain PF13499:EF-hand domain pair}
i2_LQ_PC3Root_c23227/f1p12/2264	CDPK	2264	0.13	0	0	0	{XP_010931028.1; PREDICTED: calcium-dependent protein kinase 20 [Elaeis guineensis]}	{sp|Q84SL0|CDPKK_ORYSJ; Calcium-dependent protein kinase 20 OS=Oryza sativa subsp. japonica GN=CPK20 PE=2 SV=2}	{pda:103717807; K13412 CPK calcium-dependent protein kinase 2.7.11.1 ko04626; Organismal Systems; Environmental adaptation; Plant-pathogen interaction | ko05145; Human Diseases; Infectious diseases: Parasitic; Toxoplasmosis}	{At5g19450; KOG0032 Ca2+/calmodulin-dependent protein kinase, EF-Hand protein superfamily T Signal transduction mechanisms ;}	{GO:0005578; proteinaceous extracellular matrix; cellular_component GO:0005509; calcium ion binding; molecular_function GO:0007165; signal transduction; biological_process GO:0005524; ATP binding; molecular_function GO:0004672; protein kinase activity; molecular_function GO:0016773; phosphotransferase activity, alcohol group as acceptor; molecular_function GO:0016020; membrane; cellular_component…	{XM_006838277.2; PREDICTED: Amborella trichopoda calcium-dependent protein kinase 7 (LOC18428982), mRNA}	{PF13499:EF-hand domain pair PF13833:EF-hand domain pair PF00069:Protein kinase domain PF06293:Lipopolysaccharide kinase (Kdo/WaaP) family PF13202:EF hand PF07714:Protein tyrosine kinase PF13405:EF-hand domain PF10591:Secreted protein acidic and rich in cysteine Ca binding region PF12763:Cytoskeletal-regulatory complex EF hand PF00036:EF hand}
i2_LQ_PC3Root_c23933/f1p13/2239	CDPK	2237	0	0	0	0	{XP_011621583.1; PREDICTED: calcium-dependent protein kinase 10 [Amborella trichopoda]}	{sp|Q84SL0|CDPKK_ORYSJ; Calcium-dependent protein kinase 20 OS=Oryza sativa subsp. japonica GN=CPK20 PE=2 SV=2}	{sind:105157120; K13412 CPK calcium-dependent protein kinase 2.7.11.1 ko04626; Organismal Systems; Environmental adaptation; Plant-pathogen interaction | ko05145; Human Diseases; Infectious diseases: Parasitic; Toxoplasmosis}	{At1g18890; KOG0032 Ca2+/calmodulin-dependent protein kinase, EF-Hand protein superfamily T Signal transduction mechanisms ;}	{GO:0005509; calcium ion binding; molecular_function GO:0007165; signal transduction; biological_process GO:0005524; ATP binding; molecular_function GO:0005578; proteinaceous extracellular matrix; cellular_component GO:0016773; phosphotransferase activity, alcohol group as acceptor; molecular_function GO:0004672; protein kinase activity; molecular_function GO:0016020; membrane; cellular_component…	{BT116414.1; Picea glauca clone GQ03718_F06 mRNA sequence}	{PF13202:EF hand PF07714:Protein tyrosine kinase PF12763:Cytoskeletal-regulatory complex EF hand PF00036:EF hand PF13405:EF-hand domain PF10591:Secreted protein acidic and rich in cysteine Ca binding region PF13499:EF-hand domain pair PF06293:Lipopolysaccharide kinase (Kdo/WaaP) family PF13833:EF-hand domain pair PF00069:Protein kinase domain}
i2_LQ_PC3Root_c36992/f1p0/2781	CDPK	2783	0	0	0	0	{XP_010102356.1; Calcium-dependent protein kinase 8 [Morus notabilis]}	{sp|Q8W4I7|CDPKD_ARATH; Calcium-dependent protein kinase 13 OS=Arabidopsis thaliana GN=CPK13 PE=1 SV=2}	{eus:EUTSA_v10010284mg; K13412 CPK calcium-dependent protein kinase 2.7.11.1 ko04626; Organismal Systems; Environmental adaptation; Plant-pathogen interaction | ko05145; Human Diseases; Infectious diseases: Parasitic; Toxoplasmosis}	{At3g51850; KOG0032 Ca2+/calmodulin-dependent protein kinase, EF-Hand protein superfamily T Signal transduction mechanisms ;}	{NA}	{XM_010105963.1; Morus notabilis Calcium-dependent protein kinase 13 partial mRNA}	{NA}
i2_LQ_PC3Root_c4391/f1p10/2894	CDPK	2907	7.88	0.57	1.37	12.61	{XP_010645740.1; PREDICTED: calcium-dependent protein kinase 26 isoform X1 [Vitis vinifera]}	{sp|A5A7I7|CDPK4_SOLTU; Calcium-dependent protein kinase 4 OS=Solanum tuberosum GN=CPK4 PE=2 SV=1}	{pper:PRUPE_ppa003459mg; K13412 CPK calcium-dependent protein kinase 2.7.11.1 ko04626; Organismal Systems; Environmental adaptation; Plant-pathogen interaction | ko05145; Human Diseases; Infectious diseases: Parasitic; Toxoplasmosis}	{At4g35310; KOG0032 Ca2+/calmodulin-dependent protein kinase, EF-Hand protein superfamily T Signal transduction mechanisms ;}	{GO:0016020; membrane; cellular_component GO:0006468; protein phosphorylation; biological_process GO:0005524; ATP binding; molecular_function GO:0004672; protein kinase activity; molecular_function GO:0016773; phosphotransferase activity, alcohol group as acceptor; molecular_function}	{BT105336.1; Picea glauca clone GQ02821_A10 mRNA sequence}	{PF07714:Protein tyrosine kinase PF06293:Lipopolysaccharide kinase (Kdo/WaaP) family PF00069:Protein kinase domain}
i2_LQ_PC3Root_c4458/f1p10/2872	CDPK	2848	0	0	0.02	0	{XP_010266261.1; PREDICTED: calcium-dependent protein kinase 26-like isoform X1 [Nelumbo nucifera]}	{sp|A5A7I7|CDPK4_SOLTU; Calcium-dependent protein kinase 4 OS=Solanum tuberosum GN=CPK4 PE=2 SV=1}	{atr:18445438; K13412 CPK calcium-dependent protein kinase 2.7.11.1 ko04626; Organismal Systems; Environmental adaptation; Plant-pathogen interaction | ko05145; Human Diseases; Infectious diseases: Parasitic; Toxoplasmosis}	{At4g35310; KOG0032 Ca2+/calmodulin-dependent protein kinase, EF-Hand protein superfamily T Signal transduction mechanisms ;}	{GO:0006468; protein phosphorylation; biological_process GO:0016020; membrane; cellular_component GO:0005524; ATP binding; molecular_function GO:0004672; protein kinase activity; molecular_function GO:0016773; phosphotransferase activity, alcohol group as acceptor; molecular_function}	{BT105336.1; Picea glauca clone GQ02821_A10 mRNA sequence}	{PF07714:Protein tyrosine kinase PF00069:Protein kinase domain PF06293:Lipopolysaccharide kinase (Kdo/WaaP) family}
i2_LQ_PC3Root_c4561/f1p4/2811	CDPK	2802	26.32	13.23	16.19	18.1	{XP_012854113.1; PREDICTED: calcium-dependent protein kinase 34-like [Erythranthe guttata]}	{sp|Q5VQQ5|CDPK2_ORYSJ; Calcium-dependent protein kinase 2 OS=Oryza sativa subsp. japonica GN=CPK2 PE=2 SV=1}	{sind:105163676; K13412 CPK calcium-dependent protein kinase 2.7.11.1 ko04626; Organismal Systems; Environmental adaptation; Plant-pathogen interaction | ko05145; Human Diseases; Infectious diseases: Parasitic; Toxoplasmosis}	{At5g12180; KOG0032 Ca2+/calmodulin-dependent protein kinase, EF-Hand protein superfamily T Signal transduction mechanisms ;}	{GO:0016020; membrane; cellular_component GO:0006468; protein phosphorylation; biological_process GO:0005515; protein binding; molecular_function GO:0007165; signal transduction; biological_process GO:0005509; calcium ion binding; molecular_function GO:0005524; ATP binding; molecular_function GO:0005578; proteinaceous extracellular matrix; cellular_component GO:0016773; phosphotransferase activit…	{BT107309.1; Picea glauca clone GQ03105_J06 mRNA sequence}	{PF07714:Protein tyrosine kinase PF13202:EF hand PF00036:EF hand PF12763:Cytoskeletal-regulatory complex EF hand PF10591:Secreted protein acidic and rich in cysteine Ca binding region PF13405:EF-hand domain PF13499:EF-hand domain pair PF06293:Lipopolysaccharide kinase (Kdo/WaaP) family PF00069:Protein kinase domain PF13833:EF-hand domain pair}
i2_LQ_PC3Root_c47725/f1p12/2483	CDPK	2486	34.27	8.44	14.46	18.62	{XP_010931028.1; PREDICTED: calcium-dependent protein kinase 20 [Elaeis guineensis]}	{sp|Q84SL0|CDPKK_ORYSJ; Calcium-dependent protein kinase 20 OS=Oryza sativa subsp. japonica GN=CPK20 PE=2 SV=2}	{pda:103717807; K13412 CPK calcium-dependent protein kinase 2.7.11.1 ko04626; Organismal Systems; Environmental adaptation; Plant-pathogen interaction | ko05145; Human Diseases; Infectious diseases: Parasitic; Toxoplasmosis}	{At5g19450; KOG0032 Ca2+/calmodulin-dependent protein kinase, EF-Hand protein superfamily T Signal transduction mechanisms ;}	{GO:0005515; protein binding; molecular_function GO:0006468; protein phosphorylation; biological_process GO:0016020; membrane; cellular_component GO:0016773; phosphotransferase activity, alcohol group as acceptor; molecular_function GO:0004672; protein kinase activity; molecular_function GO:0005524; ATP binding; molecular_function GO:0007165; signal transduction; biological_process GO:0005509; ca…	{XM_009397316.2; PREDICTED: Musa acuminata subsp. malaccensis calcium-dependent protein kinase 20-like (LOC103980807), mRNA}	{PF10591:Secreted protein acidic and rich in cysteine Ca binding region PF13405:EF-hand domain PF00036:EF hand PF12763:Cytoskeletal-regulatory complex EF hand PF07714:Protein tyrosine kinase PF13202:EF hand PF00069:Protein kinase domain PF13833:EF-hand domain pair PF06293:Lipopolysaccharide kinase (Kdo/WaaP) family PF13499:EF-hand domain pair}
i2_LQ_PC3Root_c51532/f1p2/2588	CDPK	2587	0	0	0	0	{AAC32116.1; probable calcium dependent protein kinase, partial [Picea mariana]}	{sp|A5A7I7|CDPK4_SOLTU; Calcium-dependent protein kinase 4 OS=Solanum tuberosum GN=CPK4 PE=2 SV=1}	{atr:18445438; K13412 CPK calcium-dependent protein kinase 2.7.11.1 ko04626; Organismal Systems; Environmental adaptation; Plant-pathogen interaction | ko05145; Human Diseases; Infectious diseases: Parasitic; Toxoplasmosis}	{At2g17290; KOG0032 Ca2+/calmodulin-dependent protein kinase, EF-Hand protein superfamily T Signal transduction mechanisms ;}	{GO:0005509; calcium ion binding; molecular_function GO:0007165; signal transduction; biological_process GO:0004812; aminoacyl-tRNA ligase activity; molecular_function GO:0005524; ATP binding; molecular_function GO:0005578; proteinaceous extracellular matrix; cellular_component GO:0006418; tRNA aminoacylation for protein translation; biological_process GO:0000166; nucleotide binding; molecular_fu…	{AF051211.1; Picea mariana probable calcium dependent protein kinase (Sb15) mRNA, partial cds}	{PF13202:EF hand PF03586:Herpesvirus UL36 tegument protein PF10591:Secreted protein acidic and rich in cysteine Ca binding region PF13405:EF-hand domain PF00036:EF hand PF12763:Cytoskeletal-regulatory complex EF hand PF13499:EF-hand domain pair PF04558:Glutaminyl-tRNA synthetase, non-specific RNA binding region part 1 PF13833:EF-hand domain pair}
i2_LQ_PC3Root_c52443/f1p0/2306	CDPK	2305	0.27	0	0	0	{JAT55699.1; Serine/threonine-protein kinase srk1 [Anthurium amnicola]}	{sp|O94547|SRK1_SCHPO; Serine/threonine-protein kinase srk1 OS=Schizosaccharomyces pombe (strain 972 / ATCC 24843) GN=srk1 PE=1 SV=1}	{mpp:MICPUCDRAFT_12286; K13412 CPK calcium-dependent protein kinase 2.7.11.1 ko04626; Organismal Systems; Environmental adaptation; Plant-pathogen interaction | ko05145; Human Diseases; Infectious diseases: Parasitic; Toxoplasmosis}	{SPCC1322.08; KOG0032 Ca2+/calmodulin-dependent protein kinase, EF-Hand protein superfamily T Signal transduction mechanisms ;}	{GO:0005524; ATP binding; molecular_function GO:0006468; protein phosphorylation; biological_process GO:0004672; protein kinase activity; molecular_function}	{NA}	{PF00069:Protein kinase domain PF07714:Protein tyrosine kinase}
i2_LQ_PC3Root_c52671/f1p0/2712	CDPK	2682	0.04	0	0	0	{XP_001776407.1; cpk9 calcium-dependent protein kinase [Physcomitrella patens]}	{sp|P08092|RAN1_SCHPO; Negative regulator of sexual conjugation and meiosis OS=Schizosaccharomyces pombe (strain 972 / ATCC 24843) GN=ran1 PE=1 SV=2}	{bdi:100824051; K13412 CPK calcium-dependent protein kinase 2.7.11.1 ko04626; Organismal Systems; Environmental adaptation; Plant-pathogen interaction | ko05145; Human Diseases; Infectious diseases: Parasitic; Toxoplasmosis}	{SPBC19C2.05; KOG0583 Serine/threonine protein kinase T Signal transduction mechanisms ;}	{NA}	{NA}	{NA}
i2_LQ_PC3Root_c52686/f1p5/2616	CDPK	2615	0.59	0.31	0.25	0.12	{AAC32116.1; probable calcium dependent protein kinase, partial [Picea mariana]}	{sp|Q9FXQ3|CDPKD_ORYSJ; Calcium-dependent protein kinase 13 OS=Oryza sativa subsp. japonica GN=CPK13 PE=2 SV=1}	{atr:18445438; K13412 CPK calcium-dependent protein kinase 2.7.11.1 ko04626; Organismal Systems; Environmental adaptation; Plant-pathogen interaction | ko05145; Human Diseases; Infectious diseases: Parasitic; Toxoplasmosis}	{At2g17290; KOG0032 Ca2+/calmodulin-dependent protein kinase, EF-Hand protein superfamily T Signal transduction mechanisms ;}	{GO:0005509; calcium ion binding; molecular_function}	{BT105336.1; Picea glauca clone GQ02821_A10 mRNA sequence}	{PF13405:EF-hand domain PF13833:EF-hand domain pair PF00036:EF hand}
i2_LQ_PC3Root_c60122/f1p3/2232	CDPK	2236	8.16	12.16	10.15	6.11	{KDO71197.1; hypothetical protein CISIN_1g008127mg [Citrus sinensis]}	{sp|Q7XJR9|CDPKG_ARATH; Calcium-dependent protein kinase 16 OS=Arabidopsis thaliana GN=CPK16 PE=1 SV=1}	{gmx:100817249; K13412 CPK calcium-dependent protein kinase 2.7.11.1 ko04626; Organismal Systems; Environmental adaptation; Plant-pathogen interaction | ko05145; Human Diseases; Infectious diseases: Parasitic; Toxoplasmosis}	{At2g17890; KOG0032 Ca2+/calmodulin-dependent protein kinase, EF-Hand protein superfamily T Signal transduction mechanisms ;}	{GO:0005515; protein binding; molecular_function GO:0006468; protein phosphorylation; biological_process GO:0016020; membrane; cellular_component GO:0016773; phosphotransferase activity, alcohol group as acceptor; molecular_function GO:0004672; protein kinase activity; molecular_function GO:0005524; ATP binding; molecular_function GO:0005509; calcium ion binding; molecular_function GO:0007165; si…	{BT105258.1; Picea glauca clone GQ02820_D24 mRNA sequence}	{PF12763:Cytoskeletal-regulatory complex EF hand PF00036:EF hand PF13405:EF-hand domain PF10591:Secreted protein acidic and rich in cysteine Ca binding region PF13202:EF hand PF07714:Protein tyrosine kinase PF06293:Lipopolysaccharide kinase (Kdo/WaaP) family PF13833:EF-hand domain pair PF00069:Protein kinase domain PF13499:EF-hand domain pair}
i2_LQ_PC3Root_c60616/f1p1/3053	CDPK	3061	0	0	0	0	{XP_006836183.1; PREDICTED: calcium and calcium/calmodulin-dependent serine/threonine-protein kinase [Amborella trichopoda]}	{sp|Q43531|CCAMK_LILLO; Calcium and calcium/calmodulin-dependent serine/threonine-protein kinase OS=Lilium longiflorum GN=CCAMK PE=1 SV=1}	{vvi:100250591; K13412 CPK calcium-dependent protein kinase 2.7.11.1 ko04626; Organismal Systems; Environmental adaptation; Plant-pathogen interaction | ko05145; Human Diseases; Infectious diseases: Parasitic; Toxoplasmosis}	{At3g10660; KOG0032 Ca2+/calmodulin-dependent protein kinase, EF-Hand protein superfamily T Signal transduction mechanisms ;}	{GO:0005509; calcium ion binding; molecular_function}	{NA}	{PF13202:EF hand PF13499:EF-hand domain pair PF13405:EF-hand domain PF00036:EF hand}
i2_LQ_PC3Root_c6646/f1p3/2601	CDPK	2434	0.42	0	0	0.1	{XP_006849377.1; PREDICTED: calcium-dependent protein kinase 3 [Amborella trichopoda]}	{sp|Q9FMP5|CDPKH_ARATH; Calcium-dependent protein kinase 17 OS=Arabidopsis thaliana GN=CPK17 PE=2 SV=1}	{atr:18439140; K13412 CPK calcium-dependent protein kinase 2.7.11.1 ko04626; Organismal Systems; Environmental adaptation; Plant-pathogen interaction | ko05145; Human Diseases; Infectious diseases: Parasitic; Toxoplasmosis}	{At5g12180; KOG0032 Ca2+/calmodulin-dependent protein kinase, EF-Hand protein superfamily T Signal transduction mechanisms ;}	{GO:0005515; protein binding; molecular_function GO:0000166; nucleotide binding; molecular_function GO:0016020; membrane; cellular_component GO:0005737; cytoplasm; cellular_component GO:0006468; protein phosphorylation; biological_process GO:0016773; phosphotransferase activity, alcohol group as acceptor; molecular_function GO:0006418; tRNA aminoacylation for protein translation; biological_proce…	{BT106619.1; Picea glauca clone GQ03006_K08 mRNA sequence}	{PF00036:EF hand PF12763:Cytoskeletal-regulatory complex EF hand PF10591:Secreted protein acidic and rich in cysteine Ca binding region PF13405:EF-hand domain PF07714:Protein tyrosine kinase PF13202:EF hand PF06293:Lipopolysaccharide kinase (Kdo/WaaP) family PF00069:Protein kinase domain PF13833:EF-hand domain pair PF04558:Glutaminyl-tRNA synthetase, non-specific RNA binding region part 1 PF13499…
i2_LQ_PC3Root_c68126/f1p1/2018	CDPK	2019	40.15	5.41	1.15	7.45	{XP_006836183.1; PREDICTED: calcium and calcium/calmodulin-dependent serine/threonine-protein kinase [Amborella trichopoda]}	{sp|Q43531|CCAMK_LILLO; Calcium and calcium/calmodulin-dependent serine/threonine-protein kinase OS=Lilium longiflorum GN=CCAMK PE=1 SV=1}	{vvi:100250591; K13412 CPK calcium-dependent protein kinase 2.7.11.1 ko04626; Organismal Systems; Environmental adaptation; Plant-pathogen interaction | ko05145; Human Diseases; Infectious diseases: Parasitic; Toxoplasmosis}	{At5g19360; KOG0032 Ca2+/calmodulin-dependent protein kinase, EF-Hand protein superfamily T Signal transduction mechanisms ;}	{GO:0005509; calcium ion binding; molecular_function GO:0007165; signal transduction; biological_process GO:0005524; ATP binding; molecular_function GO:0005578; proteinaceous extracellular matrix; cellular_component GO:0016773; phosphotransferase activity, alcohol group as acceptor; molecular_function GO:0004672; protein kinase activity; molecular_function GO:0016020; membrane; cellular_component…	{AM230793.1; Lotus japonicus mRNA for calcium calmodulin-dependent protein kinase (ccamk gene), ecotype Gifu}	{PF06293:Lipopolysaccharide kinase (Kdo/WaaP) family PF00069:Protein kinase domain PF13833:EF-hand domain pair PF13499:EF-hand domain pair PF00036:EF hand PF12763:Cytoskeletal-regulatory complex EF hand PF10591:Secreted protein acidic and rich in cysteine Ca binding region PF13405:EF-hand domain PF07714:Protein tyrosine kinase PF13202:EF hand}
i2_LQ_PC3Root_c68136/f1p11/1873	CDPK	1842	8.07	0	0.4	0.58	{KDO68396.1; hypothetical protein CISIN_1g007895mg [Citrus sinensis]}	{sp|A5A7I7|CDPK4_SOLTU; Calcium-dependent protein kinase 4 OS=Solanum tuberosum GN=CPK4 PE=2 SV=1}	{atr:18445438; K13412 CPK calcium-dependent protein kinase 2.7.11.1 ko04626; Organismal Systems; Environmental adaptation; Plant-pathogen interaction | ko05145; Human Diseases; Infectious diseases: Parasitic; Toxoplasmosis}	{At4g35310; KOG0032 Ca2+/calmodulin-dependent protein kinase, EF-Hand protein superfamily T Signal transduction mechanisms ;}	{GO:0007165; signal transduction; biological_process GO:0005509; calcium ion binding; molecular_function GO:0005524; ATP binding; molecular_function GO:0005578; proteinaceous extracellular matrix; cellular_component GO:0016773; phosphotransferase activity, alcohol group as acceptor; molecular_function GO:0004672; protein kinase activity; molecular_function GO:0016020; membrane; cellular_component…	{BT105336.1; Picea glauca clone GQ02821_A10 mRNA sequence}	{PF13499:EF-hand domain pair PF00069:Protein kinase domain PF13833:EF-hand domain pair PF06293:Lipopolysaccharide kinase (Kdo/WaaP) family PF07714:Protein tyrosine kinase PF13202:EF hand PF10591:Secreted protein acidic and rich in cysteine Ca binding region PF13405:EF-hand domain PF00036:EF hand PF12763:Cytoskeletal-regulatory complex EF hand}
i2_LQ_PC3Root_c7460/f1p12/2650	CDPK	2653	9.03	2.32	0	11.92	{XP_010931028.1; PREDICTED: calcium-dependent protein kinase 20 [Elaeis guineensis]}	{sp|Q84SL0|CDPKK_ORYSJ; Calcium-dependent protein kinase 20 OS=Oryza sativa subsp. japonica GN=CPK20 PE=2 SV=2}	{pda:103717807; K13412 CPK calcium-dependent protein kinase 2.7.11.1 ko04626; Organismal Systems; Environmental adaptation; Plant-pathogen interaction | ko05145; Human Diseases; Infectious diseases: Parasitic; Toxoplasmosis}	{At5g19450; KOG0032 Ca2+/calmodulin-dependent protein kinase, EF-Hand protein superfamily T Signal transduction mechanisms ;}	{GO:0005524; ATP binding; molecular_function GO:0007165; signal transduction; biological_process GO:0005509; calcium ion binding; molecular_function GO:0005578; proteinaceous extracellular matrix; cellular_component GO:0016773; phosphotransferase activity, alcohol group as acceptor; molecular_function GO:0004672; protein kinase activity; molecular_function GO:0006468; protein phosphorylation; bio…	{XM_009397316.2; PREDICTED: Musa acuminata subsp. malaccensis calcium-dependent protein kinase 20-like (LOC103980807), mRNA}	{PF10591:Secreted protein acidic and rich in cysteine Ca binding region PF13405:EF-hand domain PF00036:EF hand PF12763:Cytoskeletal-regulatory complex EF hand PF07714:Protein tyrosine kinase PF13202:EF hand PF00069:Protein kinase domain PF13833:EF-hand domain pair PF06293:Lipopolysaccharide kinase (Kdo/WaaP) family PF13499:EF-hand domain pair}
i2_LQ_PC3Root_c9359/f3p3/2353	CDPK	2361	5.09	2.13	0	0.53	{XP_006846993.2; PREDICTED: calcium-dependent protein kinase SK5 [Amborella trichopoda]}	{sp|Q9FXQ3|CDPKD_ORYSJ; Calcium-dependent protein kinase 13 OS=Oryza sativa subsp. japonica GN=CPK13 PE=2 SV=1}	{atr:18436707; K13412 CPK calcium-dependent protein kinase 2.7.11.1 ko04626; Organismal Systems; Environmental adaptation; Plant-pathogen interaction | ko05145; Human Diseases; Infectious diseases: Parasitic; Toxoplasmosis}	{At5g04870; KOG0032 Ca2+/calmodulin-dependent protein kinase, EF-Hand protein superfamily T Signal transduction mechanisms ;}	{GO:0016773; phosphotransferase activity, alcohol group as acceptor; molecular_function GO:0004672; protein kinase activity; molecular_function GO:0005524; ATP binding; molecular_function GO:0007165; signal transduction; biological_process GO:0005509; calcium ion binding; molecular_function GO:0005578; proteinaceous extracellular matrix; cellular_component GO:0005515; protein binding; molecular_f…	{BT118749.1; Picea glauca clone GQ04009_N09 mRNA sequence}	{PF06293:Lipopolysaccharide kinase (Kdo/WaaP) family PF13833:EF-hand domain pair PF00069:Protein kinase domain PF13499:EF-hand domain pair PF12763:Cytoskeletal-regulatory complex EF hand PF00036:EF hand PF13405:EF-hand domain PF10591:Secreted protein acidic and rich in cysteine Ca binding region PF13202:EF hand PF07714:Protein tyrosine kinase}
i2_LQ_PC3Root_c9455/f1p14/2847	CDPK	2849	10.24	0.4	4.08	3.93	{XP_011621583.1; PREDICTED: calcium-dependent protein kinase 10 [Amborella trichopoda]}	{sp|Q84SL0|CDPKK_ORYSJ; Calcium-dependent protein kinase 20 OS=Oryza sativa subsp. japonica GN=CPK20 PE=2 SV=2}	{sind:105157120; K13412 CPK calcium-dependent protein kinase 2.7.11.1 ko04626; Organismal Systems; Environmental adaptation; Plant-pathogen interaction | ko05145; Human Diseases; Infectious diseases: Parasitic; Toxoplasmosis}	{At1g18890; KOG0032 Ca2+/calmodulin-dependent protein kinase, EF-Hand protein superfamily T Signal transduction mechanisms ;}	{GO:0005515; protein binding; molecular_function GO:0006468; protein phosphorylation; biological_process GO:0016020; membrane; cellular_component GO:0016773; phosphotransferase activity, alcohol group as acceptor; molecular_function GO:0004672; protein kinase activity; molecular_function GO:0005524; ATP binding; molecular_function GO:0005509; calcium ion binding; molecular_function GO:0007165; si…	{BT116414.1; Picea glauca clone GQ03718_F06 mRNA sequence}	{PF07714:Protein tyrosine kinase PF13202:EF hand PF00036:EF hand PF12763:Cytoskeletal-regulatory complex EF hand PF10591:Secreted protein acidic and rich in cysteine Ca binding region PF13405:EF-hand domain PF13499:EF-hand domain pair PF06293:Lipopolysaccharide kinase (Kdo/WaaP) family PF00069:Protein kinase domain PF13833:EF-hand domain pair}
i2_LQ_PC3Stem_c11054/f1p7/2695	CDPK	2698	0	0	0	0	{XP_011621583.1; PREDICTED: calcium-dependent protein kinase 10 [Amborella trichopoda]}	{sp|Q84SL0|CDPKK_ORYSJ; Calcium-dependent protein kinase 20 OS=Oryza sativa subsp. japonica GN=CPK20 PE=2 SV=2}	{sind:105157120; K13412 CPK calcium-dependent protein kinase 2.7.11.1 ko04626; Organismal Systems; Environmental adaptation; Plant-pathogen interaction | ko05145; Human Diseases; Infectious diseases: Parasitic; Toxoplasmosis}	{At1g18890; KOG0032 Ca2+/calmodulin-dependent protein kinase, EF-Hand protein superfamily T Signal transduction mechanisms ;}	{GO:0016773; phosphotransferase activity, alcohol group as acceptor; molecular_function GO:0005578; proteinaceous extracellular matrix; cellular_component GO:0016020; membrane; cellular_component GO:0004672; protein kinase activity; molecular_function GO:0005515; protein binding; molecular_function GO:0006468; protein phosphorylation; biological_process GO:0005509; calcium ion binding; molecular_…	{BT116414.1; Picea glauca clone GQ03718_F06 mRNA sequence}	{PF13499:EF-hand domain pair PF07714:Protein tyrosine kinase PF00069:Protein kinase domain PF06293:Lipopolysaccharide kinase (Kdo/WaaP) family PF12763:Cytoskeletal-regulatory complex EF hand PF13405:EF-hand domain PF13202:EF hand PF13833:EF-hand domain pair PF10591:Secreted protein acidic and rich in cysteine Ca binding region PF00036:EF hand}
i2_LQ_PC3Stem_c11211/f2p0/2599	CDPK	2601	0	0.02	0	0.03	{XP_005643428.1; Pkinase-domain-containing protein, partial [Coccomyxa subellipsoidea C-169]}	{sp|Q6F3A6|CDPKA_ORYSJ; Calcium-dependent protein kinase 10 OS=Oryza sativa subsp. japonica GN=CPK10 PE=2 SV=1}	{csl:COCSUDRAFT_20203; K13412 CPK calcium-dependent protein kinase 2.7.11.1 ko04626; Organismal Systems; Environmental adaptation; Plant-pathogen interaction | ko05145; Human Diseases; Infectious diseases: Parasitic; Toxoplasmosis}	{At4g23650; KOG0032 Ca2+/calmodulin-dependent protein kinase, EF-Hand protein superfamily T Signal transduction mechanisms ;}	{GO:0006468; protein phosphorylation; biological_process GO:0005524; ATP binding; molecular_function GO:0005509; calcium ion binding; molecular_function GO:0004672; protein kinase activity; molecular_function}	{NA}	{PF00036:EF hand PF00069:Protein kinase domain PF13833:EF-hand domain pair PF13202:EF hand PF13405:EF-hand domain PF13499:EF-hand domain pair}
i2_LQ_PC3Stem_c12596/f1p0/2408	CDPK	2408	0	0.17	0.16	0.25	{XP_005651152.1; calcium-dependent protein kinase [Coccomyxa subellipsoidea C-169]}	{sp|Q5VQQ5|CDPK2_ORYSJ; Calcium-dependent protein kinase 2 OS=Oryza sativa subsp. japonica GN=CPK2 PE=2 SV=1}	{csl:COCSUDRAFT_46159; K13412 CPK calcium-dependent protein kinase 2.7.11.1 ko04626; Organismal Systems; Environmental adaptation; Plant-pathogen interaction | ko05145; Human Diseases; Infectious diseases: Parasitic; Toxoplasmosis}	{At5g19360; KOG0032 Ca2+/calmodulin-dependent protein kinase, EF-Hand protein superfamily T Signal transduction mechanisms ;}	{GO:0016773; phosphotransferase activity, alcohol group as acceptor; molecular_function GO:0005578; proteinaceous extracellular matrix; cellular_component GO:0004672; protein kinase activity; molecular_function GO:0016020; membrane; cellular_component GO:0006468; protein phosphorylation; biological_process GO:0005515; protein binding; molecular_function GO:0005509; calcium ion binding; molecular_…	{NA}	{PF12763:Cytoskeletal-regulatory complex EF hand PF06293:Lipopolysaccharide kinase (Kdo/WaaP) family PF00069:Protein kinase domain PF13499:EF-hand domain pair PF07714:Protein tyrosine kinase PF00036:EF hand PF10591:Secreted protein acidic and rich in cysteine Ca binding region PF13833:EF-hand domain pair PF13405:EF-hand domain PF13202:EF hand}
i2_LQ_PC3Stem_c14792/f1p1/2135	CDPK	2128	0	0	0	0	{KDO71197.1; hypothetical protein CISIN_1g008127mg [Citrus sinensis]}	{sp|Q7XJR9|CDPKG_ARATH; Calcium-dependent protein kinase 16 OS=Arabidopsis thaliana GN=CPK16 PE=1 SV=1}	{gmx:100817249; K13412 CPK calcium-dependent protein kinase 2.7.11.1 ko04626; Organismal Systems; Environmental adaptation; Plant-pathogen interaction | ko05145; Human Diseases; Infectious diseases: Parasitic; Toxoplasmosis}	{At2g17890; KOG0032 Ca2+/calmodulin-dependent protein kinase, EF-Hand protein superfamily T Signal transduction mechanisms ;}	{GO:0004672; protein kinase activity; molecular_function GO:0016020; membrane; cellular_component GO:0016773; phosphotransferase activity, alcohol group as acceptor; molecular_function GO:0005578; proteinaceous extracellular matrix; cellular_component GO:0007165; signal transduction; biological_process GO:0005509; calcium ion binding; molecular_function GO:0006468; protein phosphorylation; biolog…	{BT105258.1; Picea glauca clone GQ02820_D24 mRNA sequence}	{PF13833:EF-hand domain pair PF13202:EF hand PF13405:EF-hand domain PF00036:EF hand PF10591:Secreted protein acidic and rich in cysteine Ca binding region PF00069:Protein kinase domain PF06293:Lipopolysaccharide kinase (Kdo/WaaP) family PF07714:Protein tyrosine kinase PF13499:EF-hand domain pair PF12763:Cytoskeletal-regulatory complex EF hand}
i2_LQ_PC3Stem_c18785/f1p2/2242	CDPK	2245	14.41	7.78	11.54	10.79	{XP_008775130.1; PREDICTED: calcium-dependent protein kinase 1-like [Phoenix dactylifera]}	{sp|Q06850|CDPK1_ARATH; Calcium-dependent protein kinase 1 OS=Arabidopsis thaliana GN=CPK1 PE=1 SV=1}	{nnu:104590875; K13412 CPK calcium-dependent protein kinase 2.7.11.1 ko04626; Organismal Systems; Environmental adaptation; Plant-pathogen interaction | ko05145; Human Diseases; Infectious diseases: Parasitic; Toxoplasmosis}	{At5g04870; KOG0032 Ca2+/calmodulin-dependent protein kinase, EF-Hand protein superfamily T Signal transduction mechanisms ;}	{GO:0016773; phosphotransferase activity, alcohol group as acceptor; molecular_function GO:0004672; protein kinase activity; molecular_function GO:0016020; membrane; cellular_component GO:0019870; potassium channel inhibitor activity; molecular_function GO:0005576; NA GO:0006468; protein phosphorylation; biological_process GO:0005509; calcium ion binding; molecular_function GO:0009405; pathogenes…	{BT118749.1; Picea glauca clone GQ04009_N09 mRNA sequence}	{PF00069:Protein kinase domain PF06293:Lipopolysaccharide kinase (Kdo/WaaP) family PF13499:EF-hand domain pair PF07714:Protein tyrosine kinase PF00036:EF hand PF13833:EF-hand domain pair PF08120:Tamulustoxin family PF13202:EF hand PF13405:EF-hand domain}
i2_LQ_PC3Stem_c1975/f4p2/2888	CDPK	2896	22.93	8.49	16.61	15.29	{XP_006826421.1; PREDICTED: calcium-dependent protein kinase 1 [Amborella trichopoda]}	{sp|Q06850|CDPK1_ARATH; Calcium-dependent protein kinase 1 OS=Arabidopsis thaliana GN=CPK1 PE=1 SV=1}	{nnu:104590875; K13412 CPK calcium-dependent protein kinase 2.7.11.1 ko04626; Organismal Systems; Environmental adaptation; Plant-pathogen interaction | ko05145; Human Diseases; Infectious diseases: Parasitic; Toxoplasmosis}	{At5g04870; KOG0032 Ca2+/calmodulin-dependent protein kinase, EF-Hand protein superfamily T Signal transduction mechanisms ;}	{GO:0005515; protein binding; molecular_function GO:0006468; protein phosphorylation; biological_process GO:0009405; pathogenesis; biological_process GO:0007165; signal transduction; biological_process GO:0005509; calcium ion binding; molecular_function GO:0005578; proteinaceous extracellular matrix; cellular_component GO:0016773; phosphotransferase activity, alcohol group as acceptor; molecular_…	{BT109340.1; Picea glauca clone GQ03207_F23 mRNA sequence}	{PF12763:Cytoskeletal-regulatory complex EF hand PF13499:EF-hand domain pair PF07714:Protein tyrosine kinase PF06293:Lipopolysaccharide kinase (Kdo/WaaP) family PF00069:Protein kinase domain PF10591:Secreted protein acidic and rich in cysteine Ca binding region PF03979:Sigma-70 factor, region 1.1 PF00036:EF hand PF13405:EF-hand domain PF08120:Tamulustoxin family PF13202:EF hand PF13833:EF-hand do…
i2_LQ_PC3Stem_c20246/f1p0/2197	CDPK	2200	0	0	0	0	{XP_015952040.1; PREDICTED: calcium-dependent protein kinase 28-like [Arachis duranensis]}	{sp|Q0D715|CDPKI_ORYSJ; Calcium-dependent protein kinase 18 OS=Oryza sativa subsp. japonica GN=CPK18 PE=1 SV=1}	{adu:107476694; K13412 CPK calcium-dependent protein kinase 2.7.11.1 ko04626; Organismal Systems; Environmental adaptation; Plant-pathogen interaction | ko05145; Human Diseases; Infectious diseases: Parasitic; Toxoplasmosis}	{At5g66210; KOG0032 Ca2+/calmodulin-dependent protein kinase, EF-Hand protein superfamily T Signal transduction mechanisms ;}	{GO:0006468; protein phosphorylation; biological_process GO:0005524; ATP binding; molecular_function GO:0004672; protein kinase activity; molecular_function GO:0016020; membrane; cellular_component GO:0016773; phosphotransferase activity, alcohol group as acceptor; molecular_function}	{XM_018125446.1; PREDICTED: Theobroma cacao calcium-dependent protein kinase 28 (LOC18610769), mRNA}	{PF07714:Protein tyrosine kinase PF06293:Lipopolysaccharide kinase (Kdo/WaaP) family PF00069:Protein kinase domain}
i2_LQ_PC3Stem_c20282/f1p0/2398	CDPK	2398	0	0	0	0.02	{XP_013903791.1; hypothetical protein MNEG_3189 [Monoraphidium neglectum]}	{sp|Q9FMP5|CDPKH_ARATH; Calcium-dependent protein kinase 17 OS=Arabidopsis thaliana GN=CPK17 PE=2 SV=1}	{csl:COCSUDRAFT_20203; K13412 CPK calcium-dependent protein kinase 2.7.11.1 ko04626; Organismal Systems; Environmental adaptation; Plant-pathogen interaction | ko05145; Human Diseases; Infectious diseases: Parasitic; Toxoplasmosis}	{At5g12180; KOG0032 Ca2+/calmodulin-dependent protein kinase, EF-Hand protein superfamily T Signal transduction mechanisms ;}	{GO:0005578; proteinaceous extracellular matrix; cellular_component GO:0004672; protein kinase activity; molecular_function GO:0006468; protein phosphorylation; biological_process GO:0005524; ATP binding; molecular_function GO:0007165; signal transduction; biological_process GO:0005509; calcium ion binding; molecular_function}	{NA}	{PF00036:EF hand PF10591:Secreted protein acidic and rich in cysteine Ca binding region PF13833:EF-hand domain pair PF13405:EF-hand domain PF13202:EF hand PF00069:Protein kinase domain PF13499:EF-hand domain pair PF07714:Protein tyrosine kinase}
i2_LQ_PC3Stem_c20799/f1p9/2838	CDPK	2851	0	0	0	0	{XP_006855638.1; PREDICTED: calcium-dependent protein kinase 26 [Amborella trichopoda]}	{sp|A5A7I7|CDPK4_SOLTU; Calcium-dependent protein kinase 4 OS=Solanum tuberosum GN=CPK4 PE=2 SV=1}	{atr:18445438; K13412 CPK calcium-dependent protein kinase 2.7.11.1 ko04626; Organismal Systems; Environmental adaptation; Plant-pathogen interaction | ko05145; Human Diseases; Infectious diseases: Parasitic; Toxoplasmosis}	{At4g35310; KOG0032 Ca2+/calmodulin-dependent protein kinase, EF-Hand protein superfamily T Signal transduction mechanisms ;}	{GO:0005509; calcium ion binding; molecular_function GO:0007165; signal transduction; biological_process GO:0006418; tRNA aminoacylation for protein translation; biological_process GO:0005737; cytoplasm; cellular_component GO:0006468; protein phosphorylation; biological_process GO:0005515; protein binding; molecular_function GO:0004672; protein kinase activity; molecular_function GO:0016020; memb…	{BT105336.1; Picea glauca clone GQ02821_A10 mRNA sequence}	{PF13499:EF-hand domain pair PF07714:Protein tyrosine kinase PF00069:Protein kinase domain PF06293:Lipopolysaccharide kinase (Kdo/WaaP) family PF12763:Cytoskeletal-regulatory complex EF hand PF04558:Glutaminyl-tRNA synthetase, non-specific RNA binding region part 1 PF13202:EF hand PF13405:EF-hand domain PF13833:EF-hand domain pair PF10591:Secreted protein acidic and rich in cysteine Ca binding re…
i2_LQ_PC3Stem_c24602/f1p4/2321	CDPK	2322	0	0	0	0	{XP_019154469.1; PREDICTED: calcium-dependent protein kinase 10-like isoform X2 [Ipomoea nil]}	{sp|Q38873|CDPK7_ARATH; Calcium-dependent protein kinase 7 OS=Arabidopsis thaliana GN=CPK7 PE=2 SV=1}	{eus:EUTSA_v10005884mg; K13412 CPK calcium-dependent protein kinase 2.7.11.1 ko04626; Organismal Systems; Environmental adaptation; Plant-pathogen interaction | ko05145; Human Diseases; Infectious diseases: Parasitic; Toxoplasmosis}	{At1g18890; KOG0032 Ca2+/calmodulin-dependent protein kinase, EF-Hand protein superfamily T Signal transduction mechanisms ;}	{GO:0016773; phosphotransferase activity, alcohol group as acceptor; molecular_function GO:0016020; membrane; cellular_component GO:0004672; protein kinase activity; molecular_function GO:0005515; protein binding; molecular_function GO:0005524; ATP binding; molecular_function GO:0006468; protein phosphorylation; biological_process GO:0005509; calcium ion binding; molecular_function}	{XM_007162173.1; Phaseolus vulgaris hypothetical protein (PHAVU_001G135300g) mRNA, complete cds}	{PF00036:EF hand PF13202:EF hand PF13405:EF-hand domain PF13833:EF-hand domain pair PF12763:Cytoskeletal-regulatory complex EF hand PF13499:EF-hand domain pair PF07714:Protein tyrosine kinase PF00069:Protein kinase domain PF06293:Lipopolysaccharide kinase (Kdo/WaaP) family}
i2_LQ_PC3Stem_c28428/f1p1/2055	CDPK	2055	0	0.61	0.57	0.53	{KDO71201.1; hypothetical protein CISIN_1g008127mg [Citrus sinensis]}	{sp|Q7XJR9|CDPKG_ARATH; Calcium-dependent protein kinase 16 OS=Arabidopsis thaliana GN=CPK16 PE=1 SV=1}	{gmx:100817249; K13412 CPK calcium-dependent protein kinase 2.7.11.1 ko04626; Organismal Systems; Environmental adaptation; Plant-pathogen interaction | ko05145; Human Diseases; Infectious diseases: Parasitic; Toxoplasmosis}	{At2g17890; KOG0032 Ca2+/calmodulin-dependent protein kinase, EF-Hand protein superfamily T Signal transduction mechanisms ;}	{GO:0006468; protein phosphorylation; biological_process GO:0005515; protein binding; molecular_function GO:0007165; signal transduction; biological_process GO:0005509; calcium ion binding; molecular_function GO:0016773; phosphotransferase activity, alcohol group as acceptor; molecular_function GO:0005578; proteinaceous extracellular matrix; cellular_component GO:0004672; protein kinase activity;…	{BT105258.1; Picea glauca clone GQ02820_D24 mRNA sequence}	{PF13499:EF-hand domain pair PF07714:Protein tyrosine kinase PF06293:Lipopolysaccharide kinase (Kdo/WaaP) family PF00069:Protein kinase domain PF12763:Cytoskeletal-regulatory complex EF hand PF13202:EF hand PF13405:EF-hand domain PF13833:EF-hand domain pair PF10591:Secreted protein acidic and rich in cysteine Ca binding region PF00036:EF hand}
i2_LQ_PC3Stem_c38175/f1p3/2591	CDPK	2612	5.11	2.84	4.6	3.36	{XP_012854113.1; PREDICTED: calcium-dependent protein kinase 34-like [Erythranthe guttata]}	{sp|Q5VQQ5|CDPK2_ORYSJ; Calcium-dependent protein kinase 2 OS=Oryza sativa subsp. japonica GN=CPK2 PE=2 SV=1}	{sind:105163676; K13412 CPK calcium-dependent protein kinase 2.7.11.1 ko04626; Organismal Systems; Environmental adaptation; Plant-pathogen interaction | ko05145; Human Diseases; Infectious diseases: Parasitic; Toxoplasmosis}	{At5g12180; KOG0032 Ca2+/calmodulin-dependent protein kinase, EF-Hand protein superfamily T Signal transduction mechanisms ;}	{GO:0016020; membrane; cellular_component GO:0004672; protein kinase activity; molecular_function GO:0016773; phosphotransferase activity, alcohol group as acceptor; molecular_function GO:0005509; calcium ion binding; molecular_function GO:0005524; ATP binding; molecular_function GO:0006468; protein phosphorylation; biological_process}	{BT107309.1; Picea glauca clone GQ03105_J06 mRNA sequence}	{PF13499:EF-hand domain pair PF07714:Protein tyrosine kinase PF06293:Lipopolysaccharide kinase (Kdo/WaaP) family PF00069:Protein kinase domain PF00036:EF hand PF13405:EF-hand domain PF13202:EF hand PF13833:EF-hand domain pair}
i2_LQ_PC3Stem_c4086/f1p7/2325	CDPK	2322	0	0	0	0.22	{XP_011621583.1; PREDICTED: calcium-dependent protein kinase 10 [Amborella trichopoda]}	{sp|Q84SL0|CDPKK_ORYSJ; Calcium-dependent protein kinase 20 OS=Oryza sativa subsp. japonica GN=CPK20 PE=2 SV=2}	{sind:105157120; K13412 CPK calcium-dependent protein kinase 2.7.11.1 ko04626; Organismal Systems; Environmental adaptation; Plant-pathogen interaction | ko05145; Human Diseases; Infectious diseases: Parasitic; Toxoplasmosis}	{At1g18890; KOG0032 Ca2+/calmodulin-dependent protein kinase, EF-Hand protein superfamily T Signal transduction mechanisms ;}	{GO:0005524; ATP binding; molecular_function GO:0005509; calcium ion binding; molecular_function GO:0007165; signal transduction; biological_process GO:0006468; protein phosphorylation; biological_process GO:0005515; protein binding; molecular_function GO:0004672; protein kinase activity; molecular_function GO:0016020; membrane; cellular_component GO:0016773; phosphotransferase activity, alcohol …	{BT116414.1; Picea glauca clone GQ03718_F06 mRNA sequence}	{PF12763:Cytoskeletal-regulatory complex EF hand PF00069:Protein kinase domain PF06293:Lipopolysaccharide kinase (Kdo/WaaP) family PF13499:EF-hand domain pair PF07714:Protein tyrosine kinase PF00036:EF hand PF10591:Secreted protein acidic and rich in cysteine Ca binding region PF13833:EF-hand domain pair PF13202:EF hand PF13405:EF-hand domain}
i2_LQ_PC3Stem_c46461/f1p5/2509	CDPK	2512	9.9	6.24	29.24	8.06	{XP_011621583.1; PREDICTED: calcium-dependent protein kinase 10 [Amborella trichopoda]}	{sp|Q84SL0|CDPKK_ORYSJ; Calcium-dependent protein kinase 20 OS=Oryza sativa subsp. japonica GN=CPK20 PE=2 SV=2}	{sind:105157120; K13412 CPK calcium-dependent protein kinase 2.7.11.1 ko04626; Organismal Systems; Environmental adaptation; Plant-pathogen interaction | ko05145; Human Diseases; Infectious diseases: Parasitic; Toxoplasmosis}	{At1g18890; KOG0032 Ca2+/calmodulin-dependent protein kinase, EF-Hand protein superfamily T Signal transduction mechanisms ;}	{GO:0006468; protein phosphorylation; biological_process GO:0005515; protein binding; molecular_function GO:0005509; calcium ion binding; molecular_function GO:0007165; signal transduction; biological_process GO:0005578; proteinaceous extracellular matrix; cellular_component GO:0016773; phosphotransferase activity, alcohol group as acceptor; molecular_function GO:0004672; protein kinase activity;…	{BT116414.1; Picea glauca clone GQ03718_F06 mRNA sequence}	{PF13833:EF-hand domain pair PF13202:EF hand PF13405:EF-hand domain PF00036:EF hand PF10591:Secreted protein acidic and rich in cysteine Ca binding region PF06293:Lipopolysaccharide kinase (Kdo/WaaP) family PF00069:Protein kinase domain PF07714:Protein tyrosine kinase PF13499:EF-hand domain pair PF12763:Cytoskeletal-regulatory complex EF hand}
i2_LQ_PC3Stem_c48729/f1p5/2361	CDPK	2364	0	0	0.22	0	{XP_011621583.1; PREDICTED: calcium-dependent protein kinase 10 [Amborella trichopoda]}	{sp|Q84SL0|CDPKK_ORYSJ; Calcium-dependent protein kinase 20 OS=Oryza sativa subsp. japonica GN=CPK20 PE=2 SV=2}	{sind:105157120; K13412 CPK calcium-dependent protein kinase 2.7.11.1 ko04626; Organismal Systems; Environmental adaptation; Plant-pathogen interaction | ko05145; Human Diseases; Infectious diseases: Parasitic; Toxoplasmosis}	{At1g18890; KOG0032 Ca2+/calmodulin-dependent protein kinase, EF-Hand protein superfamily T Signal transduction mechanisms ;}	{GO:0005524; ATP binding; molecular_function GO:0005515; protein binding; molecular_function GO:0006468; protein phosphorylation; biological_process GO:0007165; signal transduction; biological_process GO:0005509; calcium ion binding; molecular_function GO:0005578; proteinaceous extracellular matrix; cellular_component GO:0016773; phosphotransferase activity, alcohol group as acceptor; molecular_f…	{BT116414.1; Picea glauca clone GQ03718_F06 mRNA sequence}	{PF10591:Secreted protein acidic and rich in cysteine Ca binding region PF00036:EF hand PF13405:EF-hand domain PF13202:EF hand PF13833:EF-hand domain pair PF12763:Cytoskeletal-regulatory complex EF hand PF13499:EF-hand domain pair PF07714:Protein tyrosine kinase PF00069:Protein kinase domain PF06293:Lipopolysaccharide kinase (Kdo/WaaP) family}
i2_LQ_PC3Stem_c51369/f1p0/2318	CDPK	2318	0	0	0	0	{KXZ49240.1; hypothetical protein GPECTOR_22g832 [Gonium pectorale]}	{sp|Q8ICR0|CDPK2_PLAF7; Calcium-dependent protein kinase 2 OS=Plasmodium falciparum (isolate 3D7) GN=CPK2 PE=2 SV=3}	{cre:CHLREDRAFT_182699; K13412 CPK calcium-dependent protein kinase 2.7.11.1 ko04626; Organismal Systems; Environmental adaptation; Plant-pathogen interaction | ko05145; Human Diseases; Infectious diseases: Parasitic; Toxoplasmosis}	{SPCC18B5.11c; KOG0615 Serine/threonine protein kinase Chk2 and related proteins D Cell cycle control, cell division, chromosome partitioning ;}	{GO:0005524; ATP binding; molecular_function GO:0006468; protein phosphorylation; biological_process GO:0016773; phosphotransferase activity, alcohol group as acceptor; molecular_function GO:0016020; membrane; cellular_component GO:0004672; protein kinase activity; molecular_function}	{NA}	{PF06293:Lipopolysaccharide kinase (Kdo/WaaP) family PF00069:Protein kinase domain PF07714:Protein tyrosine kinase}
i2_LQ_PC3Stem_c5457/f1p7/2887	CDPK	2888	18.92	0	5.43	7.26	{XP_010931028.1; PREDICTED: calcium-dependent protein kinase 20 [Elaeis guineensis]}	{sp|Q84SL0|CDPKK_ORYSJ; Calcium-dependent protein kinase 20 OS=Oryza sativa subsp. japonica GN=CPK20 PE=2 SV=2}	{pda:103717807; K13412 CPK calcium-dependent protein kinase 2.7.11.1 ko04626; Organismal Systems; Environmental adaptation; Plant-pathogen interaction | ko05145; Human Diseases; Infectious diseases: Parasitic; Toxoplasmosis}	{At5g19450; KOG0032 Ca2+/calmodulin-dependent protein kinase, EF-Hand protein superfamily T Signal transduction mechanisms ;}	{GO:0004672; protein kinase activity; molecular_function GO:0016020; membrane; cellular_component GO:0016773; phosphotransferase activity, alcohol group as acceptor; molecular_function GO:0005578; proteinaceous extracellular matrix; cellular_component GO:0007165; signal transduction; biological_process GO:0005509; calcium ion binding; molecular_function GO:0006468; protein phosphorylation; biolog…	{XM_009397316.2; PREDICTED: Musa acuminata subsp. malaccensis calcium-dependent protein kinase 20-like (LOC103980807), mRNA}	{PF12763:Cytoskeletal-regulatory complex EF hand PF00069:Protein kinase domain PF06293:Lipopolysaccharide kinase (Kdo/WaaP) family PF07714:Protein tyrosine kinase PF13499:EF-hand domain pair PF00036:EF hand PF10591:Secreted protein acidic and rich in cysteine Ca binding region PF13833:EF-hand domain pair PF13202:EF hand PF13405:EF-hand domain}
i2_LQ_PC3Stem_c63770/f1p7/2117	CDPK	2137	0	0	0	0	{XP_010923436.1; PREDICTED: calcium-dependent protein kinase 20-like isoform X1 [Elaeis guineensis]}	{sp|Q84SL0|CDPKK_ORYSJ; Calcium-dependent protein kinase 20 OS=Oryza sativa subsp. japonica GN=CPK20 PE=2 SV=2}	{pop:POPTR_0001s26430g; K13412 CPK calcium-dependent protein kinase 2.7.11.1 ko04626; Organismal Systems; Environmental adaptation; Plant-pathogen interaction | ko05145; Human Diseases; Infectious diseases: Parasitic; Toxoplasmosis}	{At5g19450; KOG0032 Ca2+/calmodulin-dependent protein kinase, EF-Hand protein superfamily T Signal transduction mechanisms ;}	{GO:0005515; protein binding; molecular_function GO:0005509; calcium ion binding; molecular_function GO:0007165; signal transduction; biological_process GO:0005578; proteinaceous extracellular matrix; cellular_component}	{NA}	{PF10591:Secreted protein acidic and rich in cysteine Ca binding region PF12763:Cytoskeletal-regulatory complex EF hand PF00036:EF hand PF13499:EF-hand domain pair PF13202:EF hand PF13405:EF-hand domain PF13833:EF-hand domain pair}
i2_LQ_PC3Stem_c6522/f1p3/2263	CDPK	2237	1.06	1.05	2.33	3.03	{XP_006846993.2; PREDICTED: calcium-dependent protein kinase SK5 [Amborella trichopoda]}	{sp|Q06850|CDPK1_ARATH; Calcium-dependent protein kinase 1 OS=Arabidopsis thaliana GN=CPK1 PE=1 SV=1}	{atr:18436707; K13412 CPK calcium-dependent protein kinase 2.7.11.1 ko04626; Organismal Systems; Environmental adaptation; Plant-pathogen interaction | ko05145; Human Diseases; Infectious diseases: Parasitic; Toxoplasmosis}	{At5g04870; KOG0032 Ca2+/calmodulin-dependent protein kinase, EF-Hand protein superfamily T Signal transduction mechanisms ;}	{GO:0005578; proteinaceous extracellular matrix; cellular_component GO:0016773; phosphotransferase activity, alcohol group as acceptor; molecular_function GO:0004672; protein kinase activity; molecular_function GO:0016020; membrane; cellular_component GO:0006468; protein phosphorylation; biological_process GO:0005515; protein binding; molecular_function GO:0005509; calcium ion binding; molecular_…	{BT118749.1; Picea glauca clone GQ04009_N09 mRNA sequence}	{PF10591:Secreted protein acidic and rich in cysteine Ca binding region PF00036:EF hand PF13405:EF-hand domain PF13202:EF hand PF13833:EF-hand domain pair PF12763:Cytoskeletal-regulatory complex EF hand PF07714:Protein tyrosine kinase PF13499:EF-hand domain pair PF06293:Lipopolysaccharide kinase (Kdo/WaaP) family PF00069:Protein kinase domain}
i2_LQ_PC3Stem_c6679/f1p2/2782	CDPK	2783	7.84	3.21	5.03	5.35	{XP_006826421.1; PREDICTED: calcium-dependent protein kinase 1 [Amborella trichopoda]}	{sp|Q06850|CDPK1_ARATH; Calcium-dependent protein kinase 1 OS=Arabidopsis thaliana GN=CPK1 PE=1 SV=1}	{nnu:104590875; K13412 CPK calcium-dependent protein kinase 2.7.11.1 ko04626; Organismal Systems; Environmental adaptation; Plant-pathogen interaction | ko05145; Human Diseases; Infectious diseases: Parasitic; Toxoplasmosis}	{At5g04870; KOG0032 Ca2+/calmodulin-dependent protein kinase, EF-Hand protein superfamily T Signal transduction mechanisms ;}	{GO:0005524; ATP binding; molecular_function GO:0004672; protein kinase activity; molecular_function GO:0019870; potassium channel inhibitor activity; molecular_function GO:0005576; NA GO:0016020; membrane; cellular_component GO:0016773; phosphotransferase activity, alcohol group as acceptor; molecular_function GO:0009405; pathogenesis; biological_process GO:0006468; protein phosphorylation; biol…	{BT109340.1; Picea glauca clone GQ03207_F23 mRNA sequence}	{PF06293:Lipopolysaccharide kinase (Kdo/WaaP) family PF00069:Protein kinase domain PF08120:Tamulustoxin family PF07714:Protein tyrosine kinase}
i2_LQ_PC3Stem_c8693/f1p1/2753	CDPK	2755	0	0.92	0	0	{XP_011071722.1; PREDICTED: calcium-dependent protein kinase 10-like [Sesamum indicum]}	{sp|Q8LPZ7|CDPK3_ORYSJ; Calcium-dependent protein kinase 3 OS=Oryza sativa subsp. japonica GN=CPK3 PE=2 SV=1}	{sind:105157120; K13412 CPK calcium-dependent protein kinase 2.7.11.1 ko04626; Organismal Systems; Environmental adaptation; Plant-pathogen interaction | ko05145; Human Diseases; Infectious diseases: Parasitic; Toxoplasmosis}	{At1g18890; KOG0032 Ca2+/calmodulin-dependent protein kinase, EF-Hand protein superfamily T Signal transduction mechanisms ;}	{GO:0016020; membrane; cellular_component GO:0004672; protein kinase activity; molecular_function GO:0016773; phosphotransferase activity, alcohol group as acceptor; molecular_function GO:0005509; calcium ion binding; molecular_function GO:0005524; ATP binding; molecular_function GO:0006468; protein phosphorylation; biological_process}	{BT116414.1; Picea glauca clone GQ03718_F06 mRNA sequence}	{PF13202:EF hand PF13405:EF-hand domain PF13833:EF-hand domain pair PF00036:EF hand PF13499:EF-hand domain pair PF07714:Protein tyrosine kinase PF06293:Lipopolysaccharide kinase (Kdo/WaaP) family PF00069:Protein kinase domain}
i3_HQ_P3Flower_c1543/f6p0/3289	CDPK	3289	3.67	13.95	15.85	9.14	{XP_006855638.1; PREDICTED: calcium-dependent protein kinase 26 [Amborella trichopoda]}	{sp|A5A7I7|CDPK4_SOLTU; Calcium-dependent protein kinase 4 OS=Solanum tuberosum GN=CPK4 PE=2 SV=1}	{atr:18445438; K13412 CPK calcium-dependent protein kinase 2.7.11.1 ko04626; Organismal Systems; Environmental adaptation; Plant-pathogen interaction | ko05145; Human Diseases; Infectious diseases: Parasitic; Toxoplasmosis}	{At4g35310; KOG0032 Ca2+/calmodulin-dependent protein kinase, EF-Hand protein superfamily T Signal transduction mechanisms ;}	{GO:0006468; protein phosphorylation; biological_process GO:0004672; protein kinase activity; molecular_function GO:0004812; aminoacyl-tRNA ligase activity; molecular_function GO:0006418; tRNA aminoacylation for protein translation; biological_process GO:0016773; phosphotransferase activity, alcohol group as acceptor; molecular_function GO:0007165; signal transduction; biological_process GO:00055…	{BT105336.1; Picea glauca clone GQ02821_A10 mRNA sequence}	{PF12763:Cytoskeletal-regulatory complex EF hand PF10591:Secreted protein acidic and rich in cysteine Ca binding region PF13833:EF-hand domain pair PF00036:EF hand PF04558:Glutaminyl-tRNA synthetase, non-specific RNA binding region part 1 PF06293:Lipopolysaccharide kinase (Kdo/WaaP) family PF07714:Protein tyrosine kinase PF13499:EF-hand domain pair PF00069:Protein kinase domain PF13202:EF hand PF…
i3_HQ_P3Flower_c32195/f6p0/3157	CDPK	3159	21.02	0	6.82	9.95	{XP_006855638.1; PREDICTED: calcium-dependent protein kinase 26 [Amborella trichopoda]}	{sp|A5A7I7|CDPK4_SOLTU; Calcium-dependent protein kinase 4 OS=Solanum tuberosum GN=CPK4 PE=2 SV=1}	{atr:18445438; K13412 CPK calcium-dependent protein kinase 2.7.11.1 ko04626; Organismal Systems; Environmental adaptation; Plant-pathogen interaction | ko05145; Human Diseases; Infectious diseases: Parasitic; Toxoplasmosis}	{At4g35310; KOG0032 Ca2+/calmodulin-dependent protein kinase, EF-Hand protein superfamily T Signal transduction mechanisms ;}	{GO:0016020; membrane; cellular_component GO:0005509; calcium ion binding; molecular_function GO:0005515; protein binding; molecular_function GO:0005737; cytoplasm; cellular_component GO:0005524; ATP binding; molecular_function GO:0000166; nucleotide binding; molecular_function GO:0005578; proteinaceous extracellular matrix; cellular_component GO:0007165; signal transduction; biological_process G…	{BT105336.1; Picea glauca clone GQ02821_A10 mRNA sequence}	{PF06293:Lipopolysaccharide kinase (Kdo/WaaP) family PF00069:Protein kinase domain PF13499:EF-hand domain pair PF07714:Protein tyrosine kinase PF13405:EF-hand domain PF13202:EF hand PF04558:Glutaminyl-tRNA synthetase, non-specific RNA binding region part 1 PF00036:EF hand PF13833:EF-hand domain pair PF10591:Secreted protein acidic and rich in cysteine Ca binding region PF12763:Cytoskeletal-regula…
i3_HQ_P3Flower_c36875/f8p0/3130	CDPK	3133	0	17.06	19.02	26.06	{XP_006855638.1; PREDICTED: calcium-dependent protein kinase 26 [Amborella trichopoda]}	{sp|A5A7I7|CDPK4_SOLTU; Calcium-dependent protein kinase 4 OS=Solanum tuberosum GN=CPK4 PE=2 SV=1}	{atr:18445438; K13412 CPK calcium-dependent protein kinase 2.7.11.1 ko04626; Organismal Systems; Environmental adaptation; Plant-pathogen interaction | ko05145; Human Diseases; Infectious diseases: Parasitic; Toxoplasmosis}	{At4g35310; KOG0032 Ca2+/calmodulin-dependent protein kinase, EF-Hand protein superfamily T Signal transduction mechanisms ;}	{GO:0006418; tRNA aminoacylation for protein translation; biological_process GO:0016773; phosphotransferase activity, alcohol group as acceptor; molecular_function GO:0007165; signal transduction; biological_process GO:0006468; protein phosphorylation; biological_process GO:0004672; protein kinase activity; molecular_function GO:0004812; aminoacyl-tRNA ligase activity; molecular_function GO:00055…	{BT105336.1; Picea glauca clone GQ02821_A10 mRNA sequence}	{PF12763:Cytoskeletal-regulatory complex EF hand PF10591:Secreted protein acidic and rich in cysteine Ca binding region PF13833:EF-hand domain pair PF00036:EF hand PF04558:Glutaminyl-tRNA synthetase, non-specific RNA binding region part 1 PF13202:EF hand PF13405:EF-hand domain PF07714:Protein tyrosine kinase PF06293:Lipopolysaccharide kinase (Kdo/WaaP) family PF13499:EF-hand domain pair PF00069:P…
i3_HQ_PC3Leaf_c25320/f3p0/3364	CDPK	3366	9.33	1.53	4.37	0	{XP_006855638.1; PREDICTED: calcium-dependent protein kinase 26 [Amborella trichopoda]}	{sp|A5A7I7|CDPK4_SOLTU; Calcium-dependent protein kinase 4 OS=Solanum tuberosum GN=CPK4 PE=2 SV=1}	{atr:18445438; K13412 CPK calcium-dependent protein kinase 2.7.11.1 ko04626; Organismal Systems; Environmental adaptation; Plant-pathogen interaction | ko05145; Human Diseases; Infectious diseases: Parasitic; Toxoplasmosis}	{At4g35310; KOG0032 Ca2+/calmodulin-dependent protein kinase, EF-Hand protein superfamily T Signal transduction mechanisms ;}	{GO:0005509; calcium ion binding; molecular_function GO:0005737; cytoplasm; cellular_component GO:0006418; tRNA aminoacylation for protein translation; biological_process GO:0005524; ATP binding; molecular_function GO:0000166; nucleotide binding; molecular_function GO:0006468; protein phosphorylation; biological_process GO:0016020; membrane; cellular_component GO:0005578; proteinaceous extracellu…	{BT105336.1; Picea glauca clone GQ02821_A10 mRNA sequence}	{PF00069:Protein kinase domain PF07714:Protein tyrosine kinase PF13405:EF-hand domain PF13833:EF-hand domain pair PF12763:Cytoskeletal-regulatory complex EF hand PF13499:EF-hand domain pair PF06293:Lipopolysaccharide kinase (Kdo/WaaP) family PF13202:EF hand PF04558:Glutaminyl-tRNA synthetase, non-specific RNA binding region part 1 PF00036:EF hand PF10591:Secreted protein acidic and rich in cystei…
i3_LQ_P3Flower_c10077/f1p1/3177	CDPK	3177	0	0	0	0	{JAT73524.1; hypothetical protein g.33108, partial [Auxenochlorella protothecoides]}	{NA}	{apro:F751_3255; K13412 CPK calcium-dependent protein kinase 2.7.11.1 ko04626; Organismal Systems; Environmental adaptation; Plant-pathogen interaction | ko05145; Human Diseases; Infectious diseases: Parasitic; Toxoplasmosis}	{NA}	{NA}	{NA}	{NA}
i3_LQ_P3Flower_c10301/f1p4/3494	CDPK	3499	0.07	0.18	0	0	{XP_006855638.1; PREDICTED: calcium-dependent protein kinase 26 [Amborella trichopoda]}	{sp|A5A7I7|CDPK4_SOLTU; Calcium-dependent protein kinase 4 OS=Solanum tuberosum GN=CPK4 PE=2 SV=1}	{atr:18445438; K13412 CPK calcium-dependent protein kinase 2.7.11.1 ko04626; Organismal Systems; Environmental adaptation; Plant-pathogen interaction | ko05145; Human Diseases; Infectious diseases: Parasitic; Toxoplasmosis}	{At4g35310; KOG0032 Ca2+/calmodulin-dependent protein kinase, EF-Hand protein superfamily T Signal transduction mechanisms ;}	{GO:0004672; protein kinase activity; molecular_function GO:0006468; protein phosphorylation; biological_process GO:0007165; signal transduction; biological_process GO:0016773; phosphotransferase activity, alcohol group as acceptor; molecular_function GO:0005524; ATP binding; molecular_function GO:0005578; proteinaceous extracellular matrix; cellular_component GO:0016020; membrane; cellular_compo…	{BT105336.1; Picea glauca clone GQ02821_A10 mRNA sequence}	{PF13405:EF-hand domain PF13202:EF hand PF06293:Lipopolysaccharide kinase (Kdo/WaaP) family PF13499:EF-hand domain pair PF00069:Protein kinase domain PF07714:Protein tyrosine kinase PF00036:EF hand PF13833:EF-hand domain pair PF10591:Secreted protein acidic and rich in cysteine Ca binding region PF12763:Cytoskeletal-regulatory complex EF hand}
i3_LQ_P3Flower_c14701/f1p0/3049	CDPK	3049	0	0	0	0	{XP_019241155.1; PREDICTED: calcium and calcium/calmodulin-dependent serine/threonine-protein kinase-like [Nicotiana attenuata]}	{sp|Q54RJ4|IKSA_DICDI; Probable serine/threonine-protein kinase iksA OS=Dictyostelium discoideum GN=iksA PE=3 SV=1}	{cit:102627915; K13412 CPK calcium-dependent protein kinase 2.7.11.1 ko04626; Organismal Systems; Environmental adaptation; Plant-pathogen interaction | ko05145; Human Diseases; Infectious diseases: Parasitic; Toxoplasmosis}	{YJL057c; KOG0032 Ca2+/calmodulin-dependent protein kinase, EF-Hand protein superfamily T Signal transduction mechanisms ;}	{GO:0006468; protein phosphorylation; biological_process GO:0004672; protein kinase activity; molecular_function GO:0005524; ATP binding; molecular_function GO:0016773; phosphotransferase activity, alcohol group as acceptor; molecular_function GO:0016020; membrane; cellular_component}	{NA}	{PF00069:Protein kinase domain PF06293:Lipopolysaccharide kinase (Kdo/WaaP) family PF07714:Protein tyrosine kinase}
i3_LQ_P3Flower_c18359/f1p2/3074	CDPK	3166	0	0	0.12	0.04	{XP_010931028.1; PREDICTED: calcium-dependent protein kinase 20 [Elaeis guineensis]}	{sp|Q84SL0|CDPKK_ORYSJ; Calcium-dependent protein kinase 20 OS=Oryza sativa subsp. japonica GN=CPK20 PE=2 SV=2}	{pda:103717807; K13412 CPK calcium-dependent protein kinase 2.7.11.1 ko04626; Organismal Systems; Environmental adaptation; Plant-pathogen interaction | ko05145; Human Diseases; Infectious diseases: Parasitic; Toxoplasmosis}	{At5g19450; KOG0032 Ca2+/calmodulin-dependent protein kinase, EF-Hand protein superfamily T Signal transduction mechanisms ;}	{GO:0016773; phosphotransferase activity, alcohol group as acceptor; molecular_function GO:0007165; signal transduction; biological_process GO:0006468; protein phosphorylation; biological_process GO:0004672; protein kinase activity; molecular_function GO:0005509; calcium ion binding; molecular_function GO:0005515; protein binding; molecular_function GO:0016020; membrane; cellular_component GO:000…	{XM_009397316.2; PREDICTED: Musa acuminata subsp. malaccensis calcium-dependent protein kinase 20-like (LOC103980807), mRNA}	{PF12763:Cytoskeletal-regulatory complex EF hand PF10591:Secreted protein acidic and rich in cysteine Ca binding region PF00036:EF hand PF13833:EF-hand domain pair PF13405:EF-hand domain PF13202:EF hand PF06293:Lipopolysaccharide kinase (Kdo/WaaP) family PF07714:Protein tyrosine kinase PF13499:EF-hand domain pair PF00069:Protein kinase domain}
i3_LQ_P3Flower_c21075/f1p0/3472	CDPK	3515	0	0	0	0	{XP_010931028.1; PREDICTED: calcium-dependent protein kinase 20 [Elaeis guineensis]}	{sp|Q84SL0|CDPKK_ORYSJ; Calcium-dependent protein kinase 20 OS=Oryza sativa subsp. japonica GN=CPK20 PE=2 SV=2}	{pda:103717807; K13412 CPK calcium-dependent protein kinase 2.7.11.1 ko04626; Organismal Systems; Environmental adaptation; Plant-pathogen interaction | ko05145; Human Diseases; Infectious diseases: Parasitic; Toxoplasmosis}	{At5g19450; KOG0032 Ca2+/calmodulin-dependent protein kinase, EF-Hand protein superfamily T Signal transduction mechanisms ;}	{GO:0006468; protein phosphorylation; biological_process GO:0004672; protein kinase activity; molecular_function GO:0016773; phosphotransferase activity, alcohol group as acceptor; molecular_function GO:0007165; signal transduction; biological_process GO:0005578; proteinaceous extracellular matrix; cellular_component GO:0005524; ATP binding; molecular_function GO:0005509; calcium ion binding; mol…	{XM_009397316.2; PREDICTED: Musa acuminata subsp. malaccensis calcium-dependent protein kinase 20-like (LOC103980807), mRNA}	{PF10591:Secreted protein acidic and rich in cysteine Ca binding region PF12763:Cytoskeletal-regulatory complex EF hand PF13202:EF hand PF13405:EF-hand domain PF00069:Protein kinase domain PF06293:Lipopolysaccharide kinase (Kdo/WaaP) family PF07714:Protein tyrosine kinase PF13499:EF-hand domain pair PF13833:EF-hand domain pair PF00036:EF hand}
i3_LQ_P3Flower_c23827/f1p0/3895	CDPK	3872	0.15	0.03	0.1	0.38	{XP_011621583.1; PREDICTED: calcium-dependent protein kinase 10 [Amborella trichopoda]}	{sp|Q84SL0|CDPKK_ORYSJ; Calcium-dependent protein kinase 20 OS=Oryza sativa subsp. japonica GN=CPK20 PE=2 SV=2}	{sind:105157120; K13412 CPK calcium-dependent protein kinase 2.7.11.1 ko04626; Organismal Systems; Environmental adaptation; Plant-pathogen interaction | ko05145; Human Diseases; Infectious diseases: Parasitic; Toxoplasmosis}	{At1g18890; KOG0032 Ca2+/calmodulin-dependent protein kinase, EF-Hand protein superfamily T Signal transduction mechanisms ;}	{GO:0016020; membrane; cellular_component GO:0005515; protein binding; molecular_function GO:0005509; calcium ion binding; molecular_function GO:0005524; ATP binding; molecular_function GO:0005578; proteinaceous extracellular matrix; cellular_component GO:0007165; signal transduction; biological_process GO:0016773; phosphotransferase activity, alcohol group as acceptor; molecular_function GO:0004…	{BT116414.1; Picea glauca clone GQ03718_F06 mRNA sequence}	{PF00036:EF hand PF13833:EF-hand domain pair PF00069:Protein kinase domain PF06293:Lipopolysaccharide kinase (Kdo/WaaP) family PF07714:Protein tyrosine kinase PF13499:EF-hand domain pair PF13405:EF-hand domain PF13202:EF hand PF12763:Cytoskeletal-regulatory complex EF hand PF10591:Secreted protein acidic and rich in cysteine Ca binding region}
i3_LQ_P3Flower_c30393/f1p0/3070	CDPK	3136	0	0	0	0.05	{XP_006826421.1; PREDICTED: calcium-dependent protein kinase 1 [Amborella trichopoda]}	{sp|Q06850|CDPK1_ARATH; Calcium-dependent protein kinase 1 OS=Arabidopsis thaliana GN=CPK1 PE=1 SV=1}	{crb:CARUB_v10000481mg; K13412 CPK calcium-dependent protein kinase 2.7.11.1 ko04626; Organismal Systems; Environmental adaptation; Plant-pathogen interaction | ko05145; Human Diseases; Infectious diseases: Parasitic; Toxoplasmosis}	{At5g04870; KOG0032 Ca2+/calmodulin-dependent protein kinase, EF-Hand protein superfamily T Signal transduction mechanisms ;}	{GO:0005524; ATP binding; molecular_function GO:0005576; NA GO:0016020; membrane; cellular_component GO:0019870; potassium channel inhibitor activity; molecular_function GO:0004672; protein kinase activity; molecular_function GO:0006468; protein phosphorylation; biological_process GO:0016773; phosphotransferase activity, alcohol group as acceptor; molecular_function GO:0009405; pathogenesis; biol…	{BT109340.1; Picea glauca clone GQ03207_F23 mRNA sequence}	{PF07714:Protein tyrosine kinase PF06293:Lipopolysaccharide kinase (Kdo/WaaP) family PF00069:Protein kinase domain PF08120:Tamulustoxin family}
i3_LQ_P3Flower_c34274/f1p0/3803	CDPK	3807	0.24	0.12	0.14	0.45	{XP_010645740.1; PREDICTED: calcium-dependent protein kinase 26 isoform X1 [Vitis vinifera]}	{sp|A5A7I7|CDPK4_SOLTU; Calcium-dependent protein kinase 4 OS=Solanum tuberosum GN=CPK4 PE=2 SV=1}	{atr:18445438; K13412 CPK calcium-dependent protein kinase 2.7.11.1 ko04626; Organismal Systems; Environmental adaptation; Plant-pathogen interaction | ko05145; Human Diseases; Infectious diseases: Parasitic; Toxoplasmosis}	{At4g35310; KOG0032 Ca2+/calmodulin-dependent protein kinase, EF-Hand protein superfamily T Signal transduction mechanisms ;}	{GO:0005515; protein binding; molecular_function GO:0005509; calcium ion binding; molecular_function GO:0016020; membrane; cellular_component GO:0005578; proteinaceous extracellular matrix; cellular_component GO:0005524; ATP binding; molecular_function GO:0016773; phosphotransferase activity, alcohol group as acceptor; molecular_function GO:0007165; signal transduction; biological_process GO:0006…	{BT105336.1; Picea glauca clone GQ02821_A10 mRNA sequence}	{PF13202:EF hand PF13405:EF-hand domain PF07714:Protein tyrosine kinase PF13499:EF-hand domain pair PF00069:Protein kinase domain PF06293:Lipopolysaccharide kinase (Kdo/WaaP) family PF13833:EF-hand domain pair PF00036:EF hand PF10591:Secreted protein acidic and rich in cysteine Ca binding region PF12763:Cytoskeletal-regulatory complex EF hand}
i3_LQ_P3Flower_c4752/f1p1/3253	CDPK	3009	0.13	0	0.43	0.1	{XP_008235819.1; PREDICTED: calcium-dependent protein kinase 26 [Prunus mume]}	{sp|A5A7I7|CDPK4_SOLTU; Calcium-dependent protein kinase 4 OS=Solanum tuberosum GN=CPK4 PE=2 SV=1}	{pper:PRUPE_ppa003459mg; K13412 CPK calcium-dependent protein kinase 2.7.11.1 ko04626; Organismal Systems; Environmental adaptation; Plant-pathogen interaction | ko05145; Human Diseases; Infectious diseases: Parasitic; Toxoplasmosis}	{At4g35310; KOG0032 Ca2+/calmodulin-dependent protein kinase, EF-Hand protein superfamily T Signal transduction mechanisms ;}	{GO:0006468; protein phosphorylation; biological_process GO:0004672; protein kinase activity; molecular_function GO:0005524; ATP binding; molecular_function GO:0016773; phosphotransferase activity, alcohol group as acceptor; molecular_function GO:0016020; membrane; cellular_component}	{BT105336.1; Picea glauca clone GQ02821_A10 mRNA sequence}	{PF06293:Lipopolysaccharide kinase (Kdo/WaaP) family PF00069:Protein kinase domain PF07714:Protein tyrosine kinase}
i3_LQ_P3Flower_c6061/f1p2/3463	CDPK	3502	0	0	0.02	0	{XP_011621583.1; PREDICTED: calcium-dependent protein kinase 10 [Amborella trichopoda]}	{sp|Q84SL0|CDPKK_ORYSJ; Calcium-dependent protein kinase 20 OS=Oryza sativa subsp. japonica GN=CPK20 PE=2 SV=2}	{sind:105157120; K13412 CPK calcium-dependent protein kinase 2.7.11.1 ko04626; Organismal Systems; Environmental adaptation; Plant-pathogen interaction | ko05145; Human Diseases; Infectious diseases: Parasitic; Toxoplasmosis}	{At1g18890; KOG0032 Ca2+/calmodulin-dependent protein kinase, EF-Hand protein superfamily T Signal transduction mechanisms ;}	{GO:0007010; cytoskeleton organization; biological_process GO:0005509; calcium ion binding; molecular_function GO:0005515; protein binding; molecular_function GO:0016020; membrane; cellular_component GO:0005578; proteinaceous extracellular matrix; cellular_component GO:0005524; ATP binding; molecular_function GO:0016773; phosphotransferase activity, alcohol group as acceptor; molecular_function G…	{BT116414.1; Picea glauca clone GQ03718_F06 mRNA sequence}	{PF10591:Secreted protein acidic and rich in cysteine Ca binding region PF01213:Adenylate cyclase associated (CAP) N terminal PF12763:Cytoskeletal-regulatory complex EF hand PF13202:EF hand PF13405:EF-hand domain PF13499:EF-hand domain pair PF06293:Lipopolysaccharide kinase (Kdo/WaaP) family PF07714:Protein tyrosine kinase PF00069:Protein kinase domain PF00036:EF hand PF13833:EF-hand domain pair}
i3_LQ_PC3Leaf_c108071/f1p0/3013	CDPK	2887	0	0	0	0	{OAY68307.1; Calcium-dependent protein kinase 2 [Ananas comosus]}	{sp|Q06850|CDPK1_ARATH; Calcium-dependent protein kinase 1 OS=Arabidopsis thaliana GN=CPK1 PE=1 SV=1}	{crb:CARUB_v10000481mg; K13412 CPK calcium-dependent protein kinase 2.7.11.1 ko04626; Organismal Systems; Environmental adaptation; Plant-pathogen interaction | ko05145; Human Diseases; Infectious diseases: Parasitic; Toxoplasmosis}	{At5g04870; KOG0032 Ca2+/calmodulin-dependent protein kinase, EF-Hand protein superfamily T Signal transduction mechanisms ;}	{GO:0009405; pathogenesis; biological_process GO:0004672; protein kinase activity; molecular_function GO:0006468; protein phosphorylation; biological_process GO:0005524; ATP binding; molecular_function GO:0005576; NA GO:0019870; potassium channel inhibitor activity; molecular_function}	{BT109340.1; Picea glauca clone GQ03207_F23 mRNA sequence}	{PF00069:Protein kinase domain PF07714:Protein tyrosine kinase PF08120:Tamulustoxin family}
i3_LQ_PC3Leaf_c108124/f1p0/3047	CDPK	3052	0	0	0.36	0	{XP_006855638.1; PREDICTED: calcium-dependent protein kinase 26 [Amborella trichopoda]}	{sp|A5A7I7|CDPK4_SOLTU; Calcium-dependent protein kinase 4 OS=Solanum tuberosum GN=CPK4 PE=2 SV=1}	{atr:18445438; K13412 CPK calcium-dependent protein kinase 2.7.11.1 ko04626; Organismal Systems; Environmental adaptation; Plant-pathogen interaction | ko05145; Human Diseases; Infectious diseases: Parasitic; Toxoplasmosis}	{At4g35310; KOG0032 Ca2+/calmodulin-dependent protein kinase, EF-Hand protein superfamily T Signal transduction mechanisms ;}	{NA}	{BT105336.1; Picea glauca clone GQ02821_A10 mRNA sequence}	{NA}
i3_LQ_PC3Leaf_c108305/f1p0/3000	CDPK	2855	4.62	3.15	4.39	7.72	{XP_006826421.1; PREDICTED: calcium-dependent protein kinase 1 [Amborella trichopoda]}	{sp|Q06850|CDPK1_ARATH; Calcium-dependent protein kinase 1 OS=Arabidopsis thaliana GN=CPK1 PE=1 SV=1}	{nnu:104590875; K13412 CPK calcium-dependent protein kinase 2.7.11.1 ko04626; Organismal Systems; Environmental adaptation; Plant-pathogen interaction | ko05145; Human Diseases; Infectious diseases: Parasitic; Toxoplasmosis}	{At5g04870; KOG0032 Ca2+/calmodulin-dependent protein kinase, EF-Hand protein superfamily T Signal transduction mechanisms ;}	{GO:0016773; phosphotransferase activity, alcohol group as acceptor; molecular_function GO:0005576; NA GO:0007165; signal transduction; biological_process GO:0004672; protein kinase activity; molecular_function GO:0009405; pathogenesis; biological_process GO:0005509; calcium ion binding; molecular_function GO:0003677; DNA binding; molecular_function GO:0019870; potassium channel inhibitor activit…	{BT109340.1; Picea glauca clone GQ03207_F23 mRNA sequence}	{PF13202:EF hand PF03979:Sigma-70 factor, region 1.1 PF08120:Tamulustoxin family PF00036:EF hand PF10591:Secreted protein acidic and rich in cysteine Ca binding region PF07714:Protein tyrosine kinase PF00069:Protein kinase domain PF12763:Cytoskeletal-regulatory complex EF hand PF13405:EF-hand domain PF13833:EF-hand domain pair PF06293:Lipopolysaccharide kinase (Kdo/WaaP) family PF13499:EF-hand do…
i3_LQ_PC3Leaf_c109181/f1p0/3002	CDPK	3149	0.21	0.16	0	0	{XP_010266261.1; PREDICTED: calcium-dependent protein kinase 26-like isoform X1 [Nelumbo nucifera]}	{sp|A5A7I7|CDPK4_SOLTU; Calcium-dependent protein kinase 4 OS=Solanum tuberosum GN=CPK4 PE=2 SV=1}	{atr:18445438; K13412 CPK calcium-dependent protein kinase 2.7.11.1 ko04626; Organismal Systems; Environmental adaptation; Plant-pathogen interaction | ko05145; Human Diseases; Infectious diseases: Parasitic; Toxoplasmosis}	{At4g35310; KOG0032 Ca2+/calmodulin-dependent protein kinase, EF-Hand protein superfamily T Signal transduction mechanisms ;}	{GO:0016773; phosphotransferase activity, alcohol group as acceptor; molecular_function GO:0004672; protein kinase activity; molecular_function GO:0007165; signal transduction; biological_process GO:0004812; aminoacyl-tRNA ligase activity; molecular_function GO:0005737; cytoplasm; cellular_component GO:0006418; tRNA aminoacylation for protein translation; biological_process GO:0005509; calcium io…	{BT105336.1; Picea glauca clone GQ02821_A10 mRNA sequence}	{PF13499:EF-hand domain pair PF06293:Lipopolysaccharide kinase (Kdo/WaaP) family PF12763:Cytoskeletal-regulatory complex EF hand PF13405:EF-hand domain PF13833:EF-hand domain pair PF07714:Protein tyrosine kinase PF00069:Protein kinase domain PF10591:Secreted protein acidic and rich in cysteine Ca binding region PF00036:EF hand PF04558:Glutaminyl-tRNA synthetase, non-specific RNA binding region pa…
i3_LQ_PC3Leaf_c13803/f1p203/3109	CDPK	3181	0	0.65	0	0.33	{XP_006855638.1; PREDICTED: calcium-dependent protein kinase 26 [Amborella trichopoda]}	{sp|A5A7I7|CDPK4_SOLTU; Calcium-dependent protein kinase 4 OS=Solanum tuberosum GN=CPK4 PE=2 SV=1}	{atr:18445438; K13412 CPK calcium-dependent protein kinase 2.7.11.1 ko04626; Organismal Systems; Environmental adaptation; Plant-pathogen interaction | ko05145; Human Diseases; Infectious diseases: Parasitic; Toxoplasmosis}	{At4g35310; KOG0032 Ca2+/calmodulin-dependent protein kinase, EF-Hand protein superfamily T Signal transduction mechanisms ;}	{GO:0005515; protein binding; molecular_function GO:0005578; proteinaceous extracellular matrix; cellular_component GO:0016020; membrane; cellular_component GO:0006468; protein phosphorylation; biological_process GO:0005524; ATP binding; molecular_function GO:0000166; nucleotide binding; molecular_function GO:0006418; tRNA aminoacylation for protein translation; biological_process GO:0005737; cyt…	{BT105336.1; Picea glauca clone GQ02821_A10 mRNA sequence}	{PF10591:Secreted protein acidic and rich in cysteine Ca binding region PF00036:EF hand PF13202:EF hand PF04558:Glutaminyl-tRNA synthetase, non-specific RNA binding region part 1 PF13499:EF-hand domain pair PF06293:Lipopolysaccharide kinase (Kdo/WaaP) family PF00069:Protein kinase domain PF07714:Protein tyrosine kinase PF13833:EF-hand domain pair PF12763:Cytoskeletal-regulatory complex EF hand PF…
i3_LQ_PC3Leaf_c41907/f1p0/3356	CDPK	3558	0.86	0.36	0.58	1.02	{XP_010645740.1; PREDICTED: calcium-dependent protein kinase 26 isoform X1 [Vitis vinifera]}	{sp|A5A7I7|CDPK4_SOLTU; Calcium-dependent protein kinase 4 OS=Solanum tuberosum GN=CPK4 PE=2 SV=1}	{pper:PRUPE_ppa003459mg; K13412 CPK calcium-dependent protein kinase 2.7.11.1 ko04626; Organismal Systems; Environmental adaptation; Plant-pathogen interaction | ko05145; Human Diseases; Infectious diseases: Parasitic; Toxoplasmosis}	{At4g35310; KOG0032 Ca2+/calmodulin-dependent protein kinase, EF-Hand protein superfamily T Signal transduction mechanisms ;}	{GO:0016773; phosphotransferase activity, alcohol group as acceptor; molecular_function GO:0016020; membrane; cellular_component GO:0005524; ATP binding; molecular_function GO:0004672; protein kinase activity; molecular_function GO:0006468; protein phosphorylation; biological_process}	{BT105336.1; Picea glauca clone GQ02821_A10 mRNA sequence}	{PF00069:Protein kinase domain PF07714:Protein tyrosine kinase PF06293:Lipopolysaccharide kinase (Kdo/WaaP) family}
i3_LQ_PC3Leaf_c45494/f1p0/3305	CDPK	3390	0	0.08	0	0	{XP_006826421.1; PREDICTED: calcium-dependent protein kinase 1 [Amborella trichopoda]}	{sp|Q06850|CDPK1_ARATH; Calcium-dependent protein kinase 1 OS=Arabidopsis thaliana GN=CPK1 PE=1 SV=1}	{nnu:104590875; K13412 CPK calcium-dependent protein kinase 2.7.11.1 ko04626; Organismal Systems; Environmental adaptation; Plant-pathogen interaction | ko05145; Human Diseases; Infectious diseases: Parasitic; Toxoplasmosis}	{At5g04870; KOG0032 Ca2+/calmodulin-dependent protein kinase, EF-Hand protein superfamily T Signal transduction mechanisms ;}	{GO:0019870; potassium channel inhibitor activity; molecular_function GO:0005509; calcium ion binding; molecular_function GO:0003677; DNA binding; molecular_function GO:0005524; ATP binding; molecular_function GO:0006468; protein phosphorylation; biological_process GO:0006355; regulation of transcription, DNA-dependent; biological_process GO:0016020; membrane; cellular_component GO:0005578; prote…	{BT109340.1; Picea glauca clone GQ03207_F23 mRNA sequence}	{PF13499:EF-hand domain pair PF06293:Lipopolysaccharide kinase (Kdo/WaaP) family PF07714:Protein tyrosine kinase PF00069:Protein kinase domain PF13405:EF-hand domain PF13833:EF-hand domain pair PF12763:Cytoskeletal-regulatory complex EF hand PF10591:Secreted protein acidic and rich in cysteine Ca binding region PF08120:Tamulustoxin family PF00036:EF hand PF13202:EF hand PF03979:Sigma-70 factor, r…
i3_LQ_PC3Leaf_c48072/f1p0/3165	CDPK	3120	0	0.21	0	0.22	{XP_008804660.1; PREDICTED: calcium-dependent protein kinase 26 [Phoenix dactylifera]}	{sp|A5A7I7|CDPK4_SOLTU; Calcium-dependent protein kinase 4 OS=Solanum tuberosum GN=CPK4 PE=2 SV=1}	{pda:103717884; K13412 CPK calcium-dependent protein kinase 2.7.11.1 ko04626; Organismal Systems; Environmental adaptation; Plant-pathogen interaction | ko05145; Human Diseases; Infectious diseases: Parasitic; Toxoplasmosis}	{At4g35310; KOG0032 Ca2+/calmodulin-dependent protein kinase, EF-Hand protein superfamily T Signal transduction mechanisms ;}	{GO:0016773; phosphotransferase activity, alcohol group as acceptor; molecular_function GO:0016020; membrane; cellular_component GO:0004672; protein kinase activity; molecular_function GO:0006468; protein phosphorylation; biological_process GO:0005524; ATP binding; molecular_function}	{BT105336.1; Picea glauca clone GQ02821_A10 mRNA sequence}	{PF06293:Lipopolysaccharide kinase (Kdo/WaaP) family PF00069:Protein kinase domain PF07714:Protein tyrosine kinase}
i3_LQ_PC3Leaf_c48245/f1p0/3249	CDPK	3251	0.04	0	0	0.04	{XP_010931028.1; PREDICTED: calcium-dependent protein kinase 20 [Elaeis guineensis]}	{sp|Q84SL0|CDPKK_ORYSJ; Calcium-dependent protein kinase 20 OS=Oryza sativa subsp. japonica GN=CPK20 PE=2 SV=2}	{pop:POPTR_0001s26430g; K13412 CPK calcium-dependent protein kinase 2.7.11.1 ko04626; Organismal Systems; Environmental adaptation; Plant-pathogen interaction | ko05145; Human Diseases; Infectious diseases: Parasitic; Toxoplasmosis}	{At5g19450; KOG0032 Ca2+/calmodulin-dependent protein kinase, EF-Hand protein superfamily T Signal transduction mechanisms ;}	{GO:0005509; calcium ion binding; molecular_function GO:0005578; proteinaceous extracellular matrix; cellular_component GO:0005515; protein binding; molecular_function GO:0005524; ATP binding; molecular_function GO:0007165; signal transduction; biological_process GO:0004672; protein kinase activity; molecular_function GO:0006468; protein phosphorylation; biological_process}	{XM_009397316.2; PREDICTED: Musa acuminata subsp. malaccensis calcium-dependent protein kinase 20-like (LOC103980807), mRNA}	{PF13499:EF-hand domain pair PF00069:Protein kinase domain PF07714:Protein tyrosine kinase PF13405:EF-hand domain PF13833:EF-hand domain pair PF12763:Cytoskeletal-regulatory complex EF hand PF00036:EF hand PF10591:Secreted protein acidic and rich in cysteine Ca binding region PF13202:EF hand}
i3_LQ_PC3Leaf_c48283/f1p0/3180	CDPK	3259	0	0	0	0.08	{XP_010645740.1; PREDICTED: calcium-dependent protein kinase 26 isoform X1 [Vitis vinifera]}	{sp|A5A7I7|CDPK4_SOLTU; Calcium-dependent protein kinase 4 OS=Solanum tuberosum GN=CPK4 PE=2 SV=1}	{atr:18445438; K13412 CPK calcium-dependent protein kinase 2.7.11.1 ko04626; Organismal Systems; Environmental adaptation; Plant-pathogen interaction | ko05145; Human Diseases; Infectious diseases: Parasitic; Toxoplasmosis}	{At4g35310; KOG0032 Ca2+/calmodulin-dependent protein kinase, EF-Hand protein superfamily T Signal transduction mechanisms ;}	{GO:0016773; phosphotransferase activity, alcohol group as acceptor; molecular_function GO:0007165; signal transduction; biological_process GO:0004672; protein kinase activity; molecular_function GO:0005509; calcium ion binding; molecular_function GO:0016020; membrane; cellular_component GO:0005578; proteinaceous extracellular matrix; cellular_component GO:0005515; protein binding; molecular_func…	{BT105336.1; Picea glauca clone GQ02821_A10 mRNA sequence}	{PF07714:Protein tyrosine kinase PF00069:Protein kinase domain PF13833:EF-hand domain pair PF13405:EF-hand domain PF12763:Cytoskeletal-regulatory complex EF hand PF13499:EF-hand domain pair PF06293:Lipopolysaccharide kinase (Kdo/WaaP) family PF13202:EF hand PF00036:EF hand PF10591:Secreted protein acidic and rich in cysteine Ca binding region}
i3_LQ_PC3Leaf_c51106/f1p0/3208	CDPK	3210	0.06	0.02	0	0.05	{XP_004250931.1; PREDICTED: calcium-dependent protein kinase 7 [Solanum lycopersicum]}	{sp|Q6NLQ6|CDPKW_ARATH; Calcium-dependent protein kinase 32 OS=Arabidopsis thaliana GN=CPK32 PE=1 SV=1}	{pda:103717807; K13412 CPK calcium-dependent protein kinase 2.7.11.1 ko04626; Organismal Systems; Environmental adaptation; Plant-pathogen interaction | ko05145; Human Diseases; Infectious diseases: Parasitic; Toxoplasmosis}	{At3g57530; KOG0032 Ca2+/calmodulin-dependent protein kinase, EF-Hand protein superfamily T Signal transduction mechanisms ;}	{GO:0004672; protein kinase activity; molecular_function GO:0006468; protein phosphorylation; biological_process GO:0005524; ATP binding; molecular_function}	{XM_002264352.3; PREDICTED: Vitis vinifera calcium-dependent protein kinase 24 (LOC100250838), mRNA}	{PF00069:Protein kinase domain PF07714:Protein tyrosine kinase}
i3_LQ_PC3Leaf_c62618/f1p0/3037	CDPK	2996	0	0	0	0	{JAT68593.1; hypothetical protein g.7033 [Auxenochlorella protothecoides]}	{sp|Q5VQQ5|CDPK2_ORYSJ; Calcium-dependent protein kinase 2 OS=Oryza sativa subsp. japonica GN=CPK2 PE=2 SV=1}	{apro:F751_1803; K13412 CPK calcium-dependent protein kinase 2.7.11.1 ko04626; Organismal Systems; Environmental adaptation; Plant-pathogen interaction | ko05145; Human Diseases; Infectious diseases: Parasitic; Toxoplasmosis}	{At4g23650; KOG0032 Ca2+/calmodulin-dependent protein kinase, EF-Hand protein superfamily T Signal transduction mechanisms ;}	{GO:0004672; protein kinase activity; molecular_function GO:0006468; protein phosphorylation; biological_process GO:0005524; ATP binding; molecular_function}	{NA}	{PF07714:Protein tyrosine kinase PF00069:Protein kinase domain}
i3_LQ_PC3Leaf_c70724/f1p5/3646	CDPK	3356	0	0	0	0	{XP_010247940.1; PREDICTED: calcium-dependent protein kinase 1-like [Nelumbo nucifera]}	{sp|Q06850|CDPK1_ARATH; Calcium-dependent protein kinase 1 OS=Arabidopsis thaliana GN=CPK1 PE=1 SV=1}	{nnu:104590875; K13412 CPK calcium-dependent protein kinase 2.7.11.1 ko04626; Organismal Systems; Environmental adaptation; Plant-pathogen interaction | ko05145; Human Diseases; Infectious diseases: Parasitic; Toxoplasmosis}	{At5g04870; KOG0032 Ca2+/calmodulin-dependent protein kinase, EF-Hand protein superfamily T Signal transduction mechanisms ;}	{GO:0007165; signal transduction; biological_process GO:0004672; protein kinase activity; molecular_function GO:0016773; phosphotransferase activity, alcohol group as acceptor; molecular_function GO:0005524; ATP binding; molecular_function GO:0006468; protein phosphorylation; biological_process GO:0016020; membrane; cellular_component GO:0005578; proteinaceous extracellular matrix; cellular_compo…	{BT109340.1; Picea glauca clone GQ03207_F23 mRNA sequence}	{PF13202:EF hand PF10591:Secreted protein acidic and rich in cysteine Ca binding region PF00036:EF hand PF12763:Cytoskeletal-regulatory complex EF hand PF13833:EF-hand domain pair PF13405:EF-hand domain PF07714:Protein tyrosine kinase PF00069:Protein kinase domain PF06293:Lipopolysaccharide kinase (Kdo/WaaP) family PF13499:EF-hand domain pair}
i3_LQ_PC3Leaf_c8018/f1p4/3154	CDPK	3154	0	0	0	0	{KXZ51601.1; hypothetical protein GPECTOR_12g565 [Gonium pectorale]}	{sp|Q9SIQ7|CDPKO_ARATH; Calcium-dependent protein kinase 24 OS=Arabidopsis thaliana GN=CPK24 PE=2 SV=1}	{eus:EUTSA_v10016430mg; K13412 CPK calcium-dependent protein kinase 2.7.11.1 ko04626; Organismal Systems; Environmental adaptation; Plant-pathogen interaction | ko05145; Human Diseases; Infectious diseases: Parasitic; Toxoplasmosis}	{At2g31500; KOG0032 Ca2+/calmodulin-dependent protein kinase, EF-Hand protein superfamily T Signal transduction mechanisms ;}	{GO:0005524; ATP binding; molecular_function GO:0004672; protein kinase activity; molecular_function GO:0006468; protein phosphorylation; biological_process GO:0016020; membrane; cellular_component GO:0016773; phosphotransferase activity, alcohol group as acceptor; molecular_function}	{NA}	{PF05445:Poxvirus serine/threonine protein kinase PF07714:Protein tyrosine kinase PF00069:Protein kinase domain PF06293:Lipopolysaccharide kinase (Kdo/WaaP) family}
i3_LQ_PC3Root_c17452/f1p0/3260	CDPK	3268	2.4	0	0	0.15	{XP_010931028.1; PREDICTED: calcium-dependent protein kinase 20 [Elaeis guineensis]}	{sp|Q84SL0|CDPKK_ORYSJ; Calcium-dependent protein kinase 20 OS=Oryza sativa subsp. japonica GN=CPK20 PE=2 SV=2}	{pda:103717807; K13412 CPK calcium-dependent protein kinase 2.7.11.1 ko04626; Organismal Systems; Environmental adaptation; Plant-pathogen interaction | ko05145; Human Diseases; Infectious diseases: Parasitic; Toxoplasmosis}	{At5g19450; KOG0032 Ca2+/calmodulin-dependent protein kinase, EF-Hand protein superfamily T Signal transduction mechanisms ;}	{NA}	{XM_006838277.2; PREDICTED: Amborella trichopoda calcium-dependent protein kinase 7 (LOC18428982), mRNA}	{NA}
i3_LQ_PC3Root_c20838/f1p2/3067	CDPK	3056	0.1	0	0	0	{XP_004304393.1; PREDICTED: calcium-dependent protein kinase 32 [Fragaria vesca subsp. vesca]}	{sp|Q84SL0|CDPKK_ORYSJ; Calcium-dependent protein kinase 20 OS=Oryza sativa subsp. japonica GN=CPK20 PE=2 SV=2}	{nnu:104597402; K13412 CPK calcium-dependent protein kinase 2.7.11.1 ko04626; Organismal Systems; Environmental adaptation; Plant-pathogen interaction | ko05145; Human Diseases; Infectious diseases: Parasitic; Toxoplasmosis}	{At3g57530; KOG0032 Ca2+/calmodulin-dependent protein kinase, EF-Hand protein superfamily T Signal transduction mechanisms ;}	{GO:0016773; phosphotransferase activity, alcohol group as acceptor; molecular_function GO:0004672; protein kinase activity; molecular_function GO:0005524; ATP binding; molecular_function GO:0016020; membrane; cellular_component GO:0006468; protein phosphorylation; biological_process}	{XM_009397316.2; PREDICTED: Musa acuminata subsp. malaccensis calcium-dependent protein kinase 20-like (LOC103980807), mRNA}	{PF07714:Protein tyrosine kinase PF00069:Protein kinase domain PF06293:Lipopolysaccharide kinase (Kdo/WaaP) family}
i3_LQ_PC3Root_c21993/f1p0/3565	CDPK	3123	0.45	0.14	0	0.25	{XP_006855638.1; PREDICTED: calcium-dependent protein kinase 26 [Amborella trichopoda]}	{sp|A5A7I7|CDPK4_SOLTU; Calcium-dependent protein kinase 4 OS=Solanum tuberosum GN=CPK4 PE=2 SV=1}	{atr:18445438; K13412 CPK calcium-dependent protein kinase 2.7.11.1 ko04626; Organismal Systems; Environmental adaptation; Plant-pathogen interaction | ko05145; Human Diseases; Infectious diseases: Parasitic; Toxoplasmosis}	{At4g35310; KOG0032 Ca2+/calmodulin-dependent protein kinase, EF-Hand protein superfamily T Signal transduction mechanisms ;}	{GO:0006418; tRNA aminoacylation for protein translation; biological_process GO:0004672; protein kinase activity; molecular_function GO:0005524; ATP binding; molecular_function GO:0004812; aminoacyl-tRNA ligase activity; molecular_function GO:0005509; calcium ion binding; molecular_function GO:0007165; signal transduction; biological_process GO:0005578; proteinaceous extracellular matrix; cellula…	{BT105336.1; Picea glauca clone GQ02821_A10 mRNA sequence}	{PF13202:EF hand PF00036:EF hand PF12763:Cytoskeletal-regulatory complex EF hand PF10591:Secreted protein acidic and rich in cysteine Ca binding region PF13405:EF-hand domain PF13499:EF-hand domain pair PF00069:Protein kinase domain PF13833:EF-hand domain pair PF04558:Glutaminyl-tRNA synthetase, non-specific RNA binding region part 1 }
i3_LQ_PC3Root_c6433/f1p0/3060	CDPK	3140	0	0	0	0	{XP_010645740.1; PREDICTED: calcium-dependent protein kinase 26 isoform X1 [Vitis vinifera]}	{sp|A5A7I7|CDPK4_SOLTU; Calcium-dependent protein kinase 4 OS=Solanum tuberosum GN=CPK4 PE=2 SV=1}	{atr:18445438; K13412 CPK calcium-dependent protein kinase 2.7.11.1 ko04626; Organismal Systems; Environmental adaptation; Plant-pathogen interaction | ko05145; Human Diseases; Infectious diseases: Parasitic; Toxoplasmosis}	{At4g35310; KOG0032 Ca2+/calmodulin-dependent protein kinase, EF-Hand protein superfamily T Signal transduction mechanisms ;}	{GO:0016773; phosphotransferase activity, alcohol group as acceptor; molecular_function GO:0004672; protein kinase activity; molecular_function GO:0005524; ATP binding; molecular_function GO:0006468; protein phosphorylation; biological_process GO:0016020; membrane; cellular_component GO:0004672; protein kinase activity; molecular_function GO:0006468; protein phosphorylation; biological_process GO…	{BT105336.1; Picea glauca clone GQ02821_A10 mRNA sequence}	{PF07714:Protein tyrosine kinase PF00069:Protein kinase domain PF06293:Lipopolysaccharide kinase (Kdo/WaaP) family PF07714:Protein tyrosine kinase PF00069:Protein kinase domain}
i3_LQ_PC3Root_c7308/f1p8/3418	CDPK	3171	0.17	0	0.03	0.04	{XP_006826421.1; PREDICTED: calcium-dependent protein kinase 1 [Amborella trichopoda]}	{sp|Q7XIM0|CDPKH_ORYSJ; Calcium-dependent protein kinase 17 OS=Oryza sativa subsp. japonica GN=CPK17 PE=2 SV=1}	{nnu:104590875; K13412 CPK calcium-dependent protein kinase 2.7.11.1 ko04626; Organismal Systems; Environmental adaptation; Plant-pathogen interaction | ko05145; Human Diseases; Infectious diseases: Parasitic; Toxoplasmosis}	{At5g04870; KOG0032 Ca2+/calmodulin-dependent protein kinase, EF-Hand protein superfamily T Signal transduction mechanisms ;}	{GO:0005515; protein binding; molecular_function GO:0005737; cytoplasm; cellular_component GO:0006355; regulation of transcription, DNA-dependent; biological_process GO:0000166; nucleotide binding; molecular_function GO:0003677; DNA binding; molecular_function GO:0006418; tRNA aminoacylation for protein translation; biological_process GO:0005578; proteinaceous extracellular matrix; cellular_compo…	{BT109340.1; Picea glauca clone GQ03207_F23 mRNA sequence}	{PF04558:Glutaminyl-tRNA synthetase, non-specific RNA binding region part 1 PF13833:EF-hand domain pair PF13499:EF-hand domain pair PF03979:Sigma-70 factor, region 1.1 PF00036:EF hand PF12763:Cytoskeletal-regulatory complex EF hand PF10591:Secreted protein acidic and rich in cysteine Ca binding region PF13405:EF-hand domain PF13202:EF hand}
i3_LQ_PC3Stem_c12738/f1p0/3390	CDPK	3397	0	0	0.55	0.42	{XP_010645740.1; PREDICTED: calcium-dependent protein kinase 26 isoform X1 [Vitis vinifera]}	{sp|A5A7I7|CDPK4_SOLTU; Calcium-dependent protein kinase 4 OS=Solanum tuberosum GN=CPK4 PE=2 SV=1}	{pper:PRUPE_ppa003459mg; K13412 CPK calcium-dependent protein kinase 2.7.11.1 ko04626; Organismal Systems; Environmental adaptation; Plant-pathogen interaction | ko05145; Human Diseases; Infectious diseases: Parasitic; Toxoplasmosis}	{At4g35310; KOG0032 Ca2+/calmodulin-dependent protein kinase, EF-Hand protein superfamily T Signal transduction mechanisms ;}	{GO:0005524; ATP binding; molecular_function GO:0006468; protein phosphorylation; biological_process GO:0016020; membrane; cellular_component GO:0004672; protein kinase activity; molecular_function GO:0016773; phosphotransferase activity, alcohol group as acceptor; molecular_function}	{BT105336.1; Picea glauca clone GQ02821_A10 mRNA sequence}	{PF06293:Lipopolysaccharide kinase (Kdo/WaaP) family PF00069:Protein kinase domain PF07714:Protein tyrosine kinase}
i3_LQ_PC3Stem_c14760/f1p0/2995	CDPK	2999	0	0.33	0.54	0.43	{XP_006855638.1; PREDICTED: calcium-dependent protein kinase 26 [Amborella trichopoda]}	{sp|A5A7I7|CDPK4_SOLTU; Calcium-dependent protein kinase 4 OS=Solanum tuberosum GN=CPK4 PE=2 SV=1}	{atr:18445438; K13412 CPK calcium-dependent protein kinase 2.7.11.1 ko04626; Organismal Systems; Environmental adaptation; Plant-pathogen interaction | ko05145; Human Diseases; Infectious diseases: Parasitic; Toxoplasmosis}	{At2g17290; KOG0032 Ca2+/calmodulin-dependent protein kinase, EF-Hand protein superfamily T Signal transduction mechanisms ;}	{GO:0004672; protein kinase activity; molecular_function GO:0000166; nucleotide binding; molecular_function GO:0016020; membrane; cellular_component GO:0005578; proteinaceous extracellular matrix; cellular_component GO:0016773; phosphotransferase activity, alcohol group as acceptor; molecular_function GO:0005509; calcium ion binding; molecular_function GO:0007165; signal transduction; biological_…	{BT105336.1; Picea glauca clone GQ02821_A10 mRNA sequence}	{PF12763:Cytoskeletal-regulatory complex EF hand PF04558:Glutaminyl-tRNA synthetase, non-specific RNA binding region part 1 PF06293:Lipopolysaccharide kinase (Kdo/WaaP) family PF00069:Protein kinase domain PF07714:Protein tyrosine kinase PF13499:EF-hand domain pair PF00036:EF hand PF10591:Secreted protein acidic and rich in cysteine Ca binding region PF13833:EF-hand domain pair PF13202:EF hand PF…
i3_LQ_PC3Stem_c17834/f1p3/3331	CDPK	3334	2.58	1.65	1.67	0.1	{XP_013622340.1; PREDICTED: calcium-dependent protein kinase 6-like [Brassica oleracea var. oleracea]}	{sp|Q7XIM0|CDPKH_ORYSJ; Calcium-dependent protein kinase 17 OS=Oryza sativa subsp. japonica GN=CPK17 PE=2 SV=1}	{sbi:SORBI_06g026530; K13412 CPK calcium-dependent protein kinase 2.7.11.1 ko04626; Organismal Systems; Environmental adaptation; Plant-pathogen interaction | ko05145; Human Diseases; Infectious diseases: Parasitic; Toxoplasmosis}	{At2g38910; KOG0032 Ca2+/calmodulin-dependent protein kinase, EF-Hand protein superfamily T Signal transduction mechanisms ;}	{GO:0006468; protein phosphorylation; biological_process GO:0005524; ATP binding; molecular_function GO:0004672; protein kinase activity; molecular_function GO:0016020; membrane; cellular_component GO:0016773; phosphotransferase activity, alcohol group as acceptor; molecular_function}	{BT105336.1; Picea glauca clone GQ02821_A10 mRNA sequence}	{PF00069:Protein kinase domain PF06293:Lipopolysaccharide kinase (Kdo/WaaP) family PF07714:Protein tyrosine kinase}
i3_LQ_PC3Stem_c18224/f1p0/3185	CDPK	3227	0	0	0	8.82	{XP_006855638.1; PREDICTED: calcium-dependent protein kinase 26 [Amborella trichopoda]}	{sp|A5A7I7|CDPK4_SOLTU; Calcium-dependent protein kinase 4 OS=Solanum tuberosum GN=CPK4 PE=2 SV=1}	{atr:18445438; K13412 CPK calcium-dependent protein kinase 2.7.11.1 ko04626; Organismal Systems; Environmental adaptation; Plant-pathogen interaction | ko05145; Human Diseases; Infectious diseases: Parasitic; Toxoplasmosis}	{At4g35310; KOG0032 Ca2+/calmodulin-dependent protein kinase, EF-Hand protein superfamily T Signal transduction mechanisms ;}	{GO:0004812; aminoacyl-tRNA ligase activity; molecular_function GO:0005524; ATP binding; molecular_function GO:0007165; signal transduction; biological_process GO:0005509; calcium ion binding; molecular_function GO:0005737; cytoplasm; cellular_component GO:0006418; tRNA aminoacylation for protein translation; biological_process GO:0006468; protein phosphorylation; biological_process GO:0005515; p…	{BT105336.1; Picea glauca clone GQ02821_A10 mRNA sequence}	{PF13833:EF-hand domain pair PF13405:EF-hand domain PF13202:EF hand PF00036:EF hand PF10591:Secreted protein acidic and rich in cysteine Ca binding region PF00069:Protein kinase domain PF06293:Lipopolysaccharide kinase (Kdo/WaaP) family PF13499:EF-hand domain pair PF07714:Protein tyrosine kinase PF12763:Cytoskeletal-regulatory complex EF hand PF04558:Glutaminyl-tRNA synthetase, non-specific RNA b…
i3_LQ_PC3Stem_c19790/f1p1/3266	CDPK	3266	0.3	0.1	0.26	0.3	{AAC32116.1; probable calcium dependent protein kinase, partial [Picea mariana]}	{sp|Q9FXQ3|CDPKD_ORYSJ; Calcium-dependent protein kinase 13 OS=Oryza sativa subsp. japonica GN=CPK13 PE=2 SV=1}	{atr:18445438; K13412 CPK calcium-dependent protein kinase 2.7.11.1 ko04626; Organismal Systems; Environmental adaptation; Plant-pathogen interaction | ko05145; Human Diseases; Infectious diseases: Parasitic; Toxoplasmosis}	{At4g35310; KOG0032 Ca2+/calmodulin-dependent protein kinase, EF-Hand protein superfamily T Signal transduction mechanisms ;}	{NA}	{BT105336.1; Picea glauca clone GQ02821_A10 mRNA sequence}	{NA}
i3_LQ_PC3Stem_c19804/f1p0/3151	CDPK	3180	0	0	0	0	{XP_002322709.1; calcium-dependent protein kinase [Populus trichocarpa]}	{sp|Q6NLQ6|CDPKW_ARATH; Calcium-dependent protein kinase 32 OS=Arabidopsis thaliana GN=CPK32 PE=1 SV=1}	{nnu:104597402; K13412 CPK calcium-dependent protein kinase 2.7.11.1 ko04626; Organismal Systems; Environmental adaptation; Plant-pathogen interaction | ko05145; Human Diseases; Infectious diseases: Parasitic; Toxoplasmosis}	{At3g57530; KOG0032 Ca2+/calmodulin-dependent protein kinase, EF-Hand protein superfamily T Signal transduction mechanisms ;}	{GO:0004672; protein kinase activity; molecular_function GO:0005524; ATP binding; molecular_function GO:0006468; protein phosphorylation; biological_process}	{XM_002264352.3; PREDICTED: Vitis vinifera calcium-dependent protein kinase 24 (LOC100250838), mRNA}	{PF07714:Protein tyrosine kinase PF00069:Protein kinase domain}
i3_LQ_PC3Stem_c23321/f1p5/3124	CDPK	3124	1.55	0.34	1.72	1.68	{XP_006826421.1; PREDICTED: calcium-dependent protein kinase 1 [Amborella trichopoda]}	{sp|Q06850|CDPK1_ARATH; Calcium-dependent protein kinase 1 OS=Arabidopsis thaliana GN=CPK1 PE=1 SV=1}	{nnu:104590875; K13412 CPK calcium-dependent protein kinase 2.7.11.1 ko04626; Organismal Systems; Environmental adaptation; Plant-pathogen interaction | ko05145; Human Diseases; Infectious diseases: Parasitic; Toxoplasmosis}	{At5g04870; KOG0032 Ca2+/calmodulin-dependent protein kinase, EF-Hand protein superfamily T Signal transduction mechanisms ;}	{GO:0005578; proteinaceous extracellular matrix; cellular_component GO:0016773; phosphotransferase activity, alcohol group as acceptor; molecular_function GO:0019870; potassium channel inhibitor activity; molecular_function GO:0016020; membrane; cellular_component GO:0005576; NA GO:0004672; protein kinase activity; molecular_function GO:0005515; protein binding; molecular_function GO:0006468; pro…	{BT109340.1; Picea glauca clone GQ03207_F23 mRNA sequence}	{PF12763:Cytoskeletal-regulatory complex EF hand PF00069:Protein kinase domain PF06293:Lipopolysaccharide kinase (Kdo/WaaP) family PF07714:Protein tyrosine kinase PF13499:EF-hand domain pair PF00036:EF hand PF03979:Sigma-70 factor, region 1.1 PF10591:Secreted protein acidic and rich in cysteine Ca binding region PF13833:EF-hand domain pair PF08120:Tamulustoxin family PF13405:EF-hand domain PF1320…
i3_LQ_PC3Stem_c25155/f1p0/3044	CDPK	2875	0.46	0	0	0.19	{XP_006826421.1; PREDICTED: calcium-dependent protein kinase 1 [Amborella trichopoda]}	{sp|Q06850|CDPK1_ARATH; Calcium-dependent protein kinase 1 OS=Arabidopsis thaliana GN=CPK1 PE=1 SV=1}	{nnu:104590875; K13412 CPK calcium-dependent protein kinase 2.7.11.1 ko04626; Organismal Systems; Environmental adaptation; Plant-pathogen interaction | ko05145; Human Diseases; Infectious diseases: Parasitic; Toxoplasmosis}	{At5g04870; KOG0032 Ca2+/calmodulin-dependent protein kinase, EF-Hand protein superfamily T Signal transduction mechanisms ;}	{GO:0006355; regulation of transcription, DNA-dependent; biological_process GO:0003677; DNA binding; molecular_function GO:0005524; ATP binding; molecular_function GO:0019870; potassium channel inhibitor activity; molecular_function GO:0005576; NA GO:0016020; membrane; cellular_component GO:0004672; protein kinase activity; molecular_function GO:0016773; phosphotransferase activity, alcohol group…	{BT109340.1; Picea glauca clone GQ03207_F23 mRNA sequence}	{PF10591:Secreted protein acidic and rich in cysteine Ca binding region PF00036:EF hand PF03979:Sigma-70 factor, region 1.1 PF08120:Tamulustoxin family PF13202:EF hand PF13405:EF-hand domain PF13833:EF-hand domain pair PF12763:Cytoskeletal-regulatory complex EF hand PF07714:Protein tyrosine kinase PF13499:EF-hand domain pair PF06293:Lipopolysaccharide kinase (Kdo/WaaP) family PF00069:Protein kina…
i3_LQ_PC3Stem_c26034/f1p54/3093	CDPK	3092	2.82	1.39	2.2	3.87	{XP_008804660.1; PREDICTED: calcium-dependent protein kinase 26 [Phoenix dactylifera]}	{sp|A5A7I7|CDPK4_SOLTU; Calcium-dependent protein kinase 4 OS=Solanum tuberosum GN=CPK4 PE=2 SV=1}	{pda:103717884; K13412 CPK calcium-dependent protein kinase 2.7.11.1 ko04626; Organismal Systems; Environmental adaptation; Plant-pathogen interaction | ko05145; Human Diseases; Infectious diseases: Parasitic; Toxoplasmosis}	{At4g35310; KOG0032 Ca2+/calmodulin-dependent protein kinase, EF-Hand protein superfamily T Signal transduction mechanisms ;}	{GO:0004672; protein kinase activity; molecular_function GO:0016020; membrane; cellular_component GO:0016773; phosphotransferase activity, alcohol group as acceptor; molecular_function GO:0006468; protein phosphorylation; biological_process GO:0005524; ATP binding; molecular_function}	{BT105336.1; Picea glauca clone GQ02821_A10 mRNA sequence}	{PF07714:Protein tyrosine kinase PF00069:Protein kinase domain PF06293:Lipopolysaccharide kinase (Kdo/WaaP) family}
i3_LQ_PC3Stem_c2837/f1p1/3145	CDPK	3098	0.05	0.03	0.08	0.13	{XP_015873660.1; PREDICTED: calcium-dependent protein kinase 34-like [Ziziphus jujuba]}	{sp|Q9FMP5|CDPKH_ARATH; Calcium-dependent protein kinase 17 OS=Arabidopsis thaliana GN=CPK17 PE=2 SV=1}	{sind:105163676; K13412 CPK calcium-dependent protein kinase 2.7.11.1 ko04626; Organismal Systems; Environmental adaptation; Plant-pathogen interaction | ko05145; Human Diseases; Infectious diseases: Parasitic; Toxoplasmosis}	{At5g12180; KOG0032 Ca2+/calmodulin-dependent protein kinase, EF-Hand protein superfamily T Signal transduction mechanisms ;}	{GO:0006412; translation; biological_process GO:0005524; ATP binding; molecular_function GO:0003735; structural constituent of ribosome; molecular_function GO:0006468; protein phosphorylation; biological_process GO:0016020; membrane; cellular_component GO:0004672; protein kinase activity; molecular_function GO:0016773; phosphotransferase activity, alcohol group as acceptor; molecular_function GO:…	{BT106619.1; Picea glauca clone GQ03006_K08 mRNA sequence}	{PF00298:Ribosomal protein L11, RNA binding domain PF00069:Protein kinase domain PF06293:Lipopolysaccharide kinase (Kdo/WaaP) family PF07714:Protein tyrosine kinase}
i3_LQ_PC3Stem_c6889/f1p0/3240	CDPK	3381	0.29	0.14	0.56	0.82	{XP_010645740.1; PREDICTED: calcium-dependent protein kinase 26 isoform X1 [Vitis vinifera]}	{sp|A5A7I7|CDPK4_SOLTU; Calcium-dependent protein kinase 4 OS=Solanum tuberosum GN=CPK4 PE=2 SV=1}	{pper:PRUPE_ppa003459mg; K13412 CPK calcium-dependent protein kinase 2.7.11.1 ko04626; Organismal Systems; Environmental adaptation; Plant-pathogen interaction | ko05145; Human Diseases; Infectious diseases: Parasitic; Toxoplasmosis}	{At4g35310; KOG0032 Ca2+/calmodulin-dependent protein kinase, EF-Hand protein superfamily T Signal transduction mechanisms ;}	{GO:0005524; ATP binding; molecular_function GO:0006468; protein phosphorylation; biological_process GO:0016020; membrane; cellular_component GO:0004672; protein kinase activity; molecular_function GO:0016773; phosphotransferase activity, alcohol group as acceptor; molecular_function}	{BT105336.1; Picea glauca clone GQ02821_A10 mRNA sequence}	{PF07714:Protein tyrosine kinase PF06293:Lipopolysaccharide kinase (Kdo/WaaP) family PF00069:Protein kinase domain}
i3_LQ_PC3Stem_c7380/f1p3/3464	CDPK	3472	1.52	2.48	2.03	1.11	{XP_006855638.1; PREDICTED: calcium-dependent protein kinase 26 [Amborella trichopoda]}	{sp|A5A7I7|CDPK4_SOLTU; Calcium-dependent protein kinase 4 OS=Solanum tuberosum GN=CPK4 PE=2 SV=1}	{atr:18445438; K13412 CPK calcium-dependent protein kinase 2.7.11.1 ko04626; Organismal Systems; Environmental adaptation; Plant-pathogen interaction | ko05145; Human Diseases; Infectious diseases: Parasitic; Toxoplasmosis}	{At4g35310; KOG0032 Ca2+/calmodulin-dependent protein kinase, EF-Hand protein superfamily T Signal transduction mechanisms ;}	{GO:0004812; aminoacyl-tRNA ligase activity; molecular_function GO:0005524; ATP binding; molecular_function GO:0006418; tRNA aminoacylation for protein translation; biological_process GO:0005737; cytoplasm; cellular_component GO:0005509; calcium ion binding; molecular_function GO:0007165; signal transduction; biological_process GO:0005515; protein binding; molecular_function GO:0006468; protein p…	{BT105336.1; Picea glauca clone GQ02821_A10 mRNA sequence}	{PF13405:EF-hand domain PF13202:EF hand PF13833:EF-hand domain pair PF10591:Secreted protein acidic and rich in cysteine Ca binding region PF00036:EF hand PF13499:EF-hand domain pair PF07714:Protein tyrosine kinase PF06293:Lipopolysaccharide kinase (Kdo/WaaP) family PF00069:Protein kinase domain PF04558:Glutaminyl-tRNA synthetase, non-specific RNA binding region part 1 PF12763:Cytoskeletal-regula…
i3_LQ_PC3Stem_c8353/f1p2/3954	CDPK	3954	0	0	0	0.01	{OMO61228.1; hypothetical protein CCACVL1_23659 [Corchorus capsularis]}	{sp|P22216|RAD53_YEAST; Serine/threonine-protein kinase RAD53 OS=Saccharomyces cerevisiae (strain ATCC 204508 / S288c) GN=RAD53 PE=1 SV=1}	{rcu:8273712; K13412 CPK calcium-dependent protein kinase 2.7.11.1 ko04626; Organismal Systems; Environmental adaptation; Plant-pathogen interaction | ko05145; Human Diseases; Infectious diseases: Parasitic; Toxoplasmosis}	{YPL153c; KOG0615 Serine/threonine protein kinase Chk2 and related proteins D Cell cycle control, cell division, chromosome partitioning ;}	{NA}	{NA}	{NA}
i4_LQ_P3Flower_c1571/f1p0/4790	CDPK	4806	2.49	0.52	1.34	4.62	{XP_006855638.1; PREDICTED: calcium-dependent protein kinase 26 [Amborella trichopoda]}	{sp|A5A7I7|CDPK4_SOLTU; Calcium-dependent protein kinase 4 OS=Solanum tuberosum GN=CPK4 PE=2 SV=1}	{atr:18445438; K13412 CPK calcium-dependent protein kinase 2.7.11.1 ko04626; Organismal Systems; Environmental adaptation; Plant-pathogen interaction | ko05145; Human Diseases; Infectious diseases: Parasitic; Toxoplasmosis}	{At4g35310; KOG0032 Ca2+/calmodulin-dependent protein kinase, EF-Hand protein superfamily T Signal transduction mechanisms ;}	{GO:0007165; signal transduction; biological_process GO:0016773; phosphotransferase activity, alcohol group as acceptor; molecular_function GO:0006418; tRNA aminoacylation for protein translation; biological_process GO:0004812; aminoacyl-tRNA ligase activity; molecular_function GO:0004672; protein kinase activity; molecular_function GO:0006468; protein phosphorylation; biological_process GO:00160…	{BT105336.1; Picea glauca clone GQ02821_A10 mRNA sequence}	{PF04558:Glutaminyl-tRNA synthetase, non-specific RNA binding region part 1 PF06293:Lipopolysaccharide kinase (Kdo/WaaP) family PF13499:EF-hand domain pair PF00069:Protein kinase domain PF07714:Protein tyrosine kinase PF13202:EF hand PF13405:EF-hand domain PF13833:EF-hand domain pair PF00036:EF hand PF10591:Secreted protein acidic and rich in cysteine Ca binding region PF12763:Cytoskeletal-regula…
i4_LQ_PC3Stem_c4266/f1p0/4721	CDPK	4728	0	0	0	0	{JAT69149.1; hypothetical protein g.66065 [Auxenochlorella protothecoides]}	{sp|Q38873|CDPK7_ARATH; Calcium-dependent protein kinase 7 OS=Arabidopsis thaliana GN=CPK7 PE=2 SV=1}	{apro:F751_4980; K13412 CPK calcium-dependent protein kinase 2.7.11.1 ko04626; Organismal Systems; Environmental adaptation; Plant-pathogen interaction | ko05145; Human Diseases; Infectious diseases: Parasitic; Toxoplasmosis}	{NA}	{NA}	{NA}	{NA}
i4_LQ_PC3Stem_c4988/f1p1/4579	CDPK	4592	0	0	0	0	{KDD73935.1; protein kinase, partial [Helicosporidium sp. ATCC 50920]}	{NA}	{csl:COCSUDRAFT_31433; K13412 CPK calcium-dependent protein kinase 2.7.11.1 ko04626; Organismal Systems; Environmental adaptation; Plant-pathogen interaction | ko05145; Human Diseases; Infectious diseases: Parasitic; Toxoplasmosis}	{NA}	{NA}	{NA}	{NA}
i5_LQ_P3Flower_c299/f1p0/5830	CDPK	5915	0	0	0	0	{XP_006826421.1; PREDICTED: calcium-dependent protein kinase 1 [Amborella trichopoda]}	{sp|Q7XIM0|CDPKH_ORYSJ; Calcium-dependent protein kinase 17 OS=Oryza sativa subsp. japonica GN=CPK17 PE=2 SV=1}	{nnu:104590875; K13412 CPK calcium-dependent protein kinase 2.7.11.1 ko04626; Organismal Systems; Environmental adaptation; Plant-pathogen interaction | ko05145; Human Diseases; Infectious diseases: Parasitic; Toxoplasmosis}	{At5g04870; KOG0032 Ca2+/calmodulin-dependent protein kinase, EF-Hand protein superfamily T Signal transduction mechanisms ;}	{GO:0004812; aminoacyl-tRNA ligase activity; molecular_function GO:0007165; signal transduction; biological_process GO:0006355; regulation of transcription, DNA-dependent; biological_process GO:0003677; DNA binding; molecular_function GO:0006418; tRNA aminoacylation for protein translation; biological_process GO:0005524; ATP binding; molecular_function GO:0005578; proteinaceous extracellular matr…	{BT109340.1; Picea glauca clone GQ03207_F23 mRNA sequence}	{PF13405:EF-hand domain PF13202:EF hand PF13499:EF-hand domain pair PF03979:Sigma-70 factor, region 1.1 PF04558:Glutaminyl-tRNA synthetase, non-specific RNA binding region part 1 PF00036:EF hand PF13833:EF-hand domain pair PF10591:Secreted protein acidic and rich in cysteine Ca binding region PF12763:Cytoskeletal-regulatory complex EF hand}
i5_LQ_P3Flower_c719/f1p0/5219	CDPK	5346	1.23	0.64	0.49	0.42	{XP_012854113.1; PREDICTED: calcium-dependent protein kinase 34-like [Erythranthe guttata]}	{sp|Q5VQQ5|CDPK2_ORYSJ; Calcium-dependent protein kinase 2 OS=Oryza sativa subsp. japonica GN=CPK2 PE=2 SV=1}	{sind:105163676; K13412 CPK calcium-dependent protein kinase 2.7.11.1 ko04626; Organismal Systems; Environmental adaptation; Plant-pathogen interaction | ko05145; Human Diseases; Infectious diseases: Parasitic; Toxoplasmosis}	{At5g12180; KOG0032 Ca2+/calmodulin-dependent protein kinase, EF-Hand protein superfamily T Signal transduction mechanisms ;}	{GO:0005578; proteinaceous extracellular matrix; cellular_component GO:0005524; ATP binding; molecular_function GO:0005515; protein binding; molecular_function GO:0005509; calcium ion binding; molecular_function GO:0016020; membrane; cellular_component GO:0006468; protein phosphorylation; biological_process GO:0004672; protein kinase activity; molecular_function GO:0016773; phosphotransferase act…	{BT107309.1; Picea glauca clone GQ03105_J06 mRNA sequence}	{PF13405:EF-hand domain PF13202:EF hand PF06293:Lipopolysaccharide kinase (Kdo/WaaP) family PF13499:EF-hand domain pair PF00069:Protein kinase domain PF07714:Protein tyrosine kinase PF00036:EF hand PF13833:EF-hand domain pair PF10591:Secreted protein acidic and rich in cysteine Ca binding region PF12763:Cytoskeletal-regulatory complex EF hand}
i5_LQ_PC3Leaf_c2937/f1p13/5853	CDPK	5585	0	0.2	0	0	{XP_006826421.1; PREDICTED: calcium-dependent protein kinase 1 [Amborella trichopoda]}	{sp|Q06850|CDPK1_ARATH; Calcium-dependent protein kinase 1 OS=Arabidopsis thaliana GN=CPK1 PE=1 SV=1}	{nnu:104590875; K13412 CPK calcium-dependent protein kinase 2.7.11.1 ko04626; Organismal Systems; Environmental adaptation; Plant-pathogen interaction | ko05145; Human Diseases; Infectious diseases: Parasitic; Toxoplasmosis}	{At5g04870; KOG0032 Ca2+/calmodulin-dependent protein kinase, EF-Hand protein superfamily T Signal transduction mechanisms ;}	{GO:0005576; NA GO:0007165; signal transduction; biological_process GO:0009405; pathogenesis; biological_process GO:0004672; protein kinase activity; molecular_function GO:0016773; phosphotransferase activity, alcohol group as acceptor; molecular_function GO:0005578; proteinaceous extracellular matrix; cellular_component GO:0016020; membrane; cellular_component GO:0005515; protein binding; molecu…	{BT109340.1; Picea glauca clone GQ03207_F23 mRNA sequence}	{PF13499:EF-hand domain pair PF06293:Lipopolysaccharide kinase (Kdo/WaaP) family PF13405:EF-hand domain PF12763:Cytoskeletal-regulatory complex EF hand PF13833:EF-hand domain pair PF07714:Protein tyrosine kinase PF00069:Protein kinase domain PF08120:Tamulustoxin family PF10591:Secreted protein acidic and rich in cysteine Ca binding region PF00036:EF hand PF03979:Sigma-70 factor, region 1.1 PF1320…
i5_LQ_PC3Root_c1499/f1p0/5015	CDPK	5175	1.14	0.18	0.24	0.84	{XP_006838340.1; PREDICTED: calcium-dependent protein kinase 7 [Amborella trichopoda]}	{sp|Q6NLQ6|CDPKW_ARATH; Calcium-dependent protein kinase 32 OS=Arabidopsis thaliana GN=CPK32 PE=1 SV=1}	{nnu:104597402; K13412 CPK calcium-dependent protein kinase 2.7.11.1 ko04626; Organismal Systems; Environmental adaptation; Plant-pathogen interaction | ko05145; Human Diseases; Infectious diseases: Parasitic; Toxoplasmosis}	{At3g57530; KOG0032 Ca2+/calmodulin-dependent protein kinase, EF-Hand protein superfamily T Signal transduction mechanisms ;}	{GO:0004672; protein kinase activity; molecular_function GO:0016773; phosphotransferase activity, alcohol group as acceptor; molecular_function GO:0006468; protein phosphorylation; biological_process GO:0016020; membrane; cellular_component GO:0005524; ATP binding; molecular_function}	{XM_009397316.2; PREDICTED: Musa acuminata subsp. malaccensis calcium-dependent protein kinase 20-like (LOC103980807), mRNA}	{PF00069:Protein kinase domain PF06293:Lipopolysaccharide kinase (Kdo/WaaP) family PF07714:Protein tyrosine kinase}
i5_LQ_PC3Root_c745/f1p0/5194	CDPK	5228	0	0	0	0	{XP_006846993.2; PREDICTED: calcium-dependent protein kinase SK5 [Amborella trichopoda]}	{sp|P28583|CDPK_SOYBN; Calcium-dependent protein kinase SK5 OS=Glycine max PE=1 SV=1}	{atr:18436707; K13412 CPK calcium-dependent protein kinase 2.7.11.1 ko04626; Organismal Systems; Environmental adaptation; Plant-pathogen interaction | ko05145; Human Diseases; Infectious diseases: Parasitic; Toxoplasmosis}	{At1g35670; KOG0032 Ca2+/calmodulin-dependent protein kinase, EF-Hand protein superfamily T Signal transduction mechanisms ;}	{GO:0005515; protein binding; molecular_function GO:0005578; proteinaceous extracellular matrix; cellular_component GO:0005509; calcium ion binding; molecular_function GO:0007165; signal transduction; biological_process GO:0006355; regulation of transcription, DNA-dependent; biological_process GO:0003677; DNA binding; molecular_function}	{BT118749.1; Picea glauca clone GQ04009_N09 mRNA sequence}	{PF12763:Cytoskeletal-regulatory complex EF hand PF00036:EF hand PF13405:EF-hand domain PF10591:Secreted protein acidic and rich in cysteine Ca binding region PF13202:EF hand PF13833:EF-hand domain pair PF13499:EF-hand domain pair PF03979:Sigma-70 factor, region 1.1}
i5_LQ_PC3Root_c902/f1p0/5835	CDPK	6036	0.12	0	0.02	0.07	{XP_008804660.1; PREDICTED: calcium-dependent protein kinase 26 [Phoenix dactylifera]}	{sp|A5A7I7|CDPK4_SOLTU; Calcium-dependent protein kinase 4 OS=Solanum tuberosum GN=CPK4 PE=2 SV=1}	{pda:103717884; K13412 CPK calcium-dependent protein kinase 2.7.11.1 ko04626; Organismal Systems; Environmental adaptation; Plant-pathogen interaction | ko05145; Human Diseases; Infectious diseases: Parasitic; Toxoplasmosis}	{At4g35310; KOG0032 Ca2+/calmodulin-dependent protein kinase, EF-Hand protein superfamily T Signal transduction mechanisms ;}	{GO:0005515; protein binding; molecular_function GO:0005509; calcium ion binding; molecular_function GO:0007165; signal transduction; biological_process GO:0005578; proteinaceous extracellular matrix; cellular_component}	{BT105336.1; Picea glauca clone GQ02821_A10 mRNA sequence}	{PF13499:EF-hand domain pair PF13202:EF hand PF00036:EF hand PF12763:Cytoskeletal-regulatory complex EF hand PF10591:Secreted protein acidic and rich in cysteine Ca binding region PF13405:EF-hand domain PF13833:EF-hand domain pair}
i6_LQ_P3Flower_c260/f1p0/6170	CDPK	6027	0	0	0	0	{XP_011071722.1; PREDICTED: calcium-dependent protein kinase 10-like [Sesamum indicum]}	{sp|Q9M9V8|CDPKA_ARATH; Calcium-dependent protein kinase 10 OS=Arabidopsis thaliana GN=CPK10 PE=1 SV=1}	{sind:105157120; K13412 CPK calcium-dependent protein kinase 2.7.11.1 ko04626; Organismal Systems; Environmental adaptation; Plant-pathogen interaction | ko05145; Human Diseases; Infectious diseases: Parasitic; Toxoplasmosis}	{At1g18890; KOG0032 Ca2+/calmodulin-dependent protein kinase, EF-Hand protein superfamily T Signal transduction mechanisms ;}	{GO:0016773; phosphotransferase activity, alcohol group as acceptor; molecular_function GO:0007165; signal transduction; biological_process GO:0006468; protein phosphorylation; biological_process GO:0004672; protein kinase activity; molecular_function GO:0005509; calcium ion binding; molecular_function GO:0005515; protein binding; molecular_function GO:0016020; membrane; cellular_component GO:000…	{BT116414.1; Picea glauca clone GQ03718_F06 mRNA sequence}	{PF10591:Secreted protein acidic and rich in cysteine Ca binding region PF12763:Cytoskeletal-regulatory complex EF hand PF13202:EF hand PF13405:EF-hand domain PF13499:EF-hand domain pair PF06293:Lipopolysaccharide kinase (Kdo/WaaP) family PF07714:Protein tyrosine kinase PF00069:Protein kinase domain PF00036:EF hand PF13833:EF-hand domain pair}
i6_LQ_PC3Root_c225/f1p0/6523	CDPK	6425	0.1	0.05	0.03	0.05	{XP_006826421.1; PREDICTED: calcium-dependent protein kinase 1 [Amborella trichopoda]}	{sp|Q06850|CDPK1_ARATH; Calcium-dependent protein kinase 1 OS=Arabidopsis thaliana GN=CPK1 PE=1 SV=1}	{nnu:104590875; K13412 CPK calcium-dependent protein kinase 2.7.11.1 ko04626; Organismal Systems; Environmental adaptation; Plant-pathogen interaction | ko05145; Human Diseases; Infectious diseases: Parasitic; Toxoplasmosis}	{At5g04870; KOG0032 Ca2+/calmodulin-dependent protein kinase, EF-Hand protein superfamily T Signal transduction mechanisms ;}	{GO:0006418; tRNA aminoacylation for protein translation; biological_process GO:0004812; aminoacyl-tRNA ligase activity; molecular_function GO:0005524; ATP binding; molecular_function GO:0005509; calcium ion binding; molecular_function GO:0007165; signal transduction; biological_process GO:0005578; proteinaceous extracellular matrix; cellular_component GO:0005515; protein binding; molecular_funct…	{BT109340.1; Picea glauca clone GQ03207_F23 mRNA sequence}	{PF13202:EF hand PF10591:Secreted protein acidic and rich in cysteine Ca binding region PF13405:EF-hand domain PF00036:EF hand PF12763:Cytoskeletal-regulatory complex EF hand PF13499:EF-hand domain pair PF03979:Sigma-70 factor, region 1.1 PF13833:EF-hand domain pair PF04558:Glutaminyl-tRNA synthetase, non-specific RNA binding region part 1 }
i6_LQ_PC3Root_c358/f1p0/6523	CDPK	6521	0.03	0.01	0.01	0	{AAB70706.1; calmodulin-like domain protein kinase [Syntrichia ruralis]}	{sp|Q9FXQ3|CDPKD_ORYSJ; Calcium-dependent protein kinase 13 OS=Oryza sativa subsp. japonica GN=CPK13 PE=2 SV=1}	{sbi:SORBI_06g026530; K13412 CPK calcium-dependent protein kinase 2.7.11.1 ko04626; Organismal Systems; Environmental adaptation; Plant-pathogen interaction | ko05145; Human Diseases; Infectious diseases: Parasitic; Toxoplasmosis}	{At3g10660; KOG0032 Ca2+/calmodulin-dependent protein kinase, EF-Hand protein superfamily T Signal transduction mechanisms ;}	{GO:0016773; phosphotransferase activity, alcohol group as acceptor; molecular_function GO:0004672; protein kinase activity; molecular_function GO:0005524; ATP binding; molecular_function GO:0006468; protein phosphorylation; biological_process GO:0016020; membrane; cellular_component}	{XM_010092404.1; Morus notabilis Calcium-dependent protein kinase 4 partial mRNA}	{PF07714:Protein tyrosine kinase PF06293:Lipopolysaccharide kinase (Kdo/WaaP) family PF00069:Protein kinase domain}
i7_LQ_PC3Stem_c9/f1p0/7265	CDPK	7279	3	0.39	0.46	1.08	{XP_002322709.1; calcium-dependent protein kinase [Populus trichocarpa]}	{sp|Q6NLQ6|CDPKW_ARATH; Calcium-dependent protein kinase 32 OS=Arabidopsis thaliana GN=CPK32 PE=1 SV=1}	{nnu:104597402; K13412 CPK calcium-dependent protein kinase 2.7.11.1 ko04626; Organismal Systems; Environmental adaptation; Plant-pathogen interaction | ko05145; Human Diseases; Infectious diseases: Parasitic; Toxoplasmosis}	{At3g57530; KOG0032 Ca2+/calmodulin-dependent protein kinase, EF-Hand protein superfamily T Signal transduction mechanisms ;}	{GO:0016773; phosphotransferase activity, alcohol group as acceptor; molecular_function GO:0004672; protein kinase activity; molecular_function GO:0016020; membrane; cellular_component GO:0006468; protein phosphorylation; biological_process GO:0005524; ATP binding; molecular_function}	{XM_009397316.2; PREDICTED: Musa acuminata subsp. malaccensis calcium-dependent protein kinase 20-like (LOC103980807), mRNA}	{PF07714:Protein tyrosine kinase PF06293:Lipopolysaccharide kinase (Kdo/WaaP) family PF00069:Protein kinase domain}
i1_LQ_P3Flower_c53713/f1p0/1815	RBOH	1815	0	0	0.04	0	{XP_008373358.1; PREDICTED: ferric reduction oxidase 8, mitochondrial [Malus domestica]}	{NA}	{smo:SELMODRAFT_183259; K13447 RBOH respiratory burst oxidase [EC:1.6.3.- 1.11.1.-] 1.6.3.-,1.11.1.- ko04016; Environmental Information Processing; Signal transduction; MAPK signaling pathway - plant | ko04626; Organismal Systems; Environmental adaptation; Plant-pathogen interaction}	{NA}	{GO:0016491; oxidoreductase activity; molecular_function GO:0055114; oxidation-reduction process; biological_process}	{NA}	{PF08022:FAD-binding domain PF08030:Ferric reductase NAD binding domain}
i1_LQ_PC3Root_c13204/f1p0/1210	RBOH	1220	0	0	0	0	{JAT46368.1; Superoxide-generating NADPH oxidase heavy chain subunit A [Anthurium amnicola]}	{sp|Q9Y5S8|NOX1_HUMAN; NADPH oxidase 1 OS=Homo sapiens GN=NOX1 PE=1 SV=2}	{pop:POPTR_0003s13310g; K13447 RBOH respiratory burst oxidase [EC:1.6.3.- 1.11.1.-] 1.6.3.-,1.11.1.- ko04016; Environmental Information Processing; Signal transduction; MAPK signaling pathway - plant | ko04626; Organismal Systems; Environmental adaptation; Plant-pathogen interaction}	{Hs5902006; KOG0039 Ferric reductase, NADH/NADPH oxidase and related proteins PQ Inorganic ion transport and metabolism ; Secondary metabolites biosynthesis, transport and catabolism ;}	{NA}	{NA}	{NA}
i1_LQ_PC3Root_c19582/f1p0/1999	RBOH	1996	0.94	0	0	0	{JAT46368.1; Superoxide-generating NADPH oxidase heavy chain subunit A [Anthurium amnicola]}	{sp|P04839|CY24B_HUMAN; Cytochrome b-245 heavy chain OS=Homo sapiens GN=CYBB PE=1 SV=2}	{sly:101251928; K13447 RBOH respiratory burst oxidase [EC:1.6.3.- 1.11.1.-] 1.6.3.-,1.11.1.- ko04016; Environmental Information Processing; Signal transduction; MAPK signaling pathway - plant | ko04626; Organismal Systems; Environmental adaptation; Plant-pathogen interaction}	{Hs6996021; KOG0039 Ferric reductase, NADH/NADPH oxidase and related proteins PQ Inorganic ion transport and metabolism ; Secondary metabolites biosynthesis, transport and catabolism ;}	{GO:0055114; oxidation-reduction process; biological_process GO:0016491; oxidoreductase activity; molecular_function}	{NA}	{PF08030:Ferric reductase NAD binding domain PF08022:FAD-binding domain}
i1_LQ_PC3Root_c24089/f1p0/1719	RBOH	1735	0.03	0	0	0	{JAT41044.1; Superoxide-generating NADPH oxidase heavy chain subunit A [Anthurium amnicola]}	{sp|P52649|CY24B_PIG; Cytochrome b-245 heavy chain (Fragment) OS=Sus scrofa GN=CYBB PE=2 SV=2}	{gmx:100805517; K13447 RBOH respiratory burst oxidase [EC:1.6.3.- 1.11.1.-] 1.6.3.-,1.11.1.- ko04016; Environmental Information Processing; Signal transduction; MAPK signaling pathway - plant | ko04626; Organismal Systems; Environmental adaptation; Plant-pathogen interaction}	{Hs11136626; KOG0039 Ferric reductase, NADH/NADPH oxidase and related proteins PQ Inorganic ion transport and metabolism ; Secondary metabolites biosynthesis, transport and catabolism ;}	{GO:0016491; oxidoreductase activity; molecular_function GO:0055114; oxidation-reduction process; biological_process}	{NA}	{PF00175:Oxidoreductase NAD-binding domain PF08030:Ferric reductase NAD binding domain}
i1_LQ_PC3Root_c8518/f1p2/1925	RBOH	1925	0	0	0	0	{JAT65225.1; Superoxide-generating NADPH oxidase heavy chain subunit A [Anthurium amnicola]}	{sp|Q9XYS3|NOXA_DICDI; Superoxide-generating NADPH oxidase heavy chain subunit A OS=Dictyostelium discoideum GN=noxA PE=2 SV=1}	{rcu:8286641; K13447 RBOH respiratory burst oxidase [EC:1.6.3.- 1.11.1.-] 1.6.3.-,1.11.1.- ko04016; Environmental Information Processing; Signal transduction; MAPK signaling pathway - plant | ko04626; Organismal Systems; Environmental adaptation; Plant-pathogen interaction}	{Hs6996021; KOG0039 Ferric reductase, NADH/NADPH oxidase and related proteins PQ Inorganic ion transport and metabolism ; Secondary metabolites biosynthesis, transport and catabolism ;}	{NA}	{NA}	{NA}
i1_LQ_PC3Stem_c23353/f1p0/1626	RBOH	1626	0	0	0	0	{JAT41044.1; Superoxide-generating NADPH oxidase heavy chain subunit A [Anthurium amnicola]}	{sp|Q61093|CY24B_MOUSE; Cytochrome b-245 heavy chain OS=Mus musculus GN=Cybb PE=1 SV=1}	{thj:104806425; K13447 RBOH respiratory burst oxidase [EC:1.6.3.- 1.11.1.-] 1.6.3.-,1.11.1.- ko04016; Environmental Information Processing; Signal transduction; MAPK signaling pathway - plant | ko04626; Organismal Systems; Environmental adaptation; Plant-pathogen interaction}	{Hs6996021; KOG0039 Ferric reductase, NADH/NADPH oxidase and related proteins PQ Inorganic ion transport and metabolism ; Secondary metabolites biosynthesis, transport and catabolism ;}	{GO:0055114; oxidation-reduction process; biological_process GO:0016491; oxidoreductase activity; molecular_function}	{NA}	{PF08022:FAD-binding domain PF00175:Oxidoreductase NAD-binding domain PF08030:Ferric reductase NAD binding domain}
i2_HQ_P3Flower_c31627/f2p1/2241	RBOH	2240	0	0	0.05	0	{JAT41044.1; Superoxide-generating NADPH oxidase heavy chain subunit A [Anthurium amnicola]}	{sp|Q8CIZ9|NOX1_MOUSE; NADPH oxidase 1 OS=Mus musculus GN=Nox1 PE=1 SV=2}	{thj:104806425; K13447 RBOH respiratory burst oxidase [EC:1.6.3.- 1.11.1.-] 1.6.3.-,1.11.1.- ko04016; Environmental Information Processing; Signal transduction; MAPK signaling pathway - plant | ko04626; Organismal Systems; Environmental adaptation; Plant-pathogen interaction}	{Hs5902006; KOG0039 Ferric reductase, NADH/NADPH oxidase and related proteins PQ Inorganic ion transport and metabolism ; Secondary metabolites biosynthesis, transport and catabolism ;}	{GO:0016491; oxidoreductase activity; molecular_function GO:0055114; oxidation-reduction process; biological_process}	{NA}	{PF08022:FAD-binding domain PF00175:Oxidoreductase NAD-binding domain PF08030:Ferric reductase NAD binding domain}
i2_HQ_PC3Root_c2274/f3p1/2335	RBOH	2334	0.33	0	0	0	{JAT46368.1; Superoxide-generating NADPH oxidase heavy chain subunit A [Anthurium amnicola]}	{sp|P52649|CY24B_PIG; Cytochrome b-245 heavy chain (Fragment) OS=Sus scrofa GN=CYBB PE=2 SV=2}	{ppp:PHYPADRAFT_204103; K13447 RBOH respiratory burst oxidase [EC:1.6.3.- 1.11.1.-] 1.6.3.-,1.11.1.- ko04016; Environmental Information Processing; Signal transduction; MAPK signaling pathway - plant | ko04626; Organismal Systems; Environmental adaptation; Plant-pathogen interaction}	{Hs6996021; KOG0039 Ferric reductase, NADH/NADPH oxidase and related proteins PQ Inorganic ion transport and metabolism ; Secondary metabolites biosynthesis, transport and catabolism ;}	{GO:0055114; oxidation-reduction process; biological_process GO:0016491; oxidoreductase activity; molecular_function}	{NA}	{PF08022:FAD-binding domain}
i2_LQ_P3Flower_c103573/f1p0/2159	RBOH	2159	0	0	0	0.02	{JAT41044.1; Superoxide-generating NADPH oxidase heavy chain subunit A [Anthurium amnicola]}	{sp|O46522|CY24B_BOVIN; Cytochrome b-245 heavy chain OS=Bos taurus GN=CYBB PE=2 SV=1}	{thj:104806425; K13447 RBOH respiratory burst oxidase [EC:1.6.3.- 1.11.1.-] 1.6.3.-,1.11.1.- ko04016; Environmental Information Processing; Signal transduction; MAPK signaling pathway - plant | ko04626; Organismal Systems; Environmental adaptation; Plant-pathogen interaction}	{Hs6996021; KOG0039 Ferric reductase, NADH/NADPH oxidase and related proteins PQ Inorganic ion transport and metabolism ; Secondary metabolites biosynthesis, transport and catabolism ;}	{GO:0055114; oxidation-reduction process; biological_process GO:0016491; oxidoreductase activity; molecular_function}	{NA}	{PF08030:Ferric reductase NAD binding domain PF08022:FAD-binding domain PF00175:Oxidoreductase NAD-binding domain }
i2_LQ_P3Flower_c107910/f1p0/2113	RBOH	2111	0	0	0	0.11	{JAT41044.1; Superoxide-generating NADPH oxidase heavy chain subunit A [Anthurium amnicola]}	{sp|Q95L74|CY24B_BISBI; Cytochrome b-245 heavy chain OS=Bison bison GN=CYBB PE=2 SV=1}	{cam:101497935; K13447 RBOH respiratory burst oxidase [EC:1.6.3.- 1.11.1.-] 1.6.3.-,1.11.1.- ko04016; Environmental Information Processing; Signal transduction; MAPK signaling pathway - plant | ko04626; Organismal Systems; Environmental adaptation; Plant-pathogen interaction}	{Hs6996021; KOG0039 Ferric reductase, NADH/NADPH oxidase and related proteins PQ Inorganic ion transport and metabolism ; Secondary metabolites biosynthesis, transport and catabolism ;}	{GO:0016491; oxidoreductase activity; molecular_function GO:0055114; oxidation-reduction process; biological_process}	{NA}	{PF00175:Oxidoreductase NAD-binding domain PF08030:Ferric reductase NAD binding domain}
i2_LQ_P3Flower_c38381/f1p0/2667	RBOH	2664	0	0	0.05	0.02	{JAT46368.1; Superoxide-generating NADPH oxidase heavy chain subunit A [Anthurium amnicola]}	{sp|P04839|CY24B_HUMAN; Cytochrome b-245 heavy chain OS=Homo sapiens GN=CYBB PE=1 SV=2}	{vra:106761966; K13447 RBOH respiratory burst oxidase [EC:1.6.3.- 1.11.1.-] 1.6.3.-,1.11.1.- ko04016; Environmental Information Processing; Signal transduction; MAPK signaling pathway - plant | ko04626; Organismal Systems; Environmental adaptation; Plant-pathogen interaction}	{Hs6996021; KOG0039 Ferric reductase, NADH/NADPH oxidase and related proteins PQ Inorganic ion transport and metabolism ; Secondary metabolites biosynthesis, transport and catabolism ;}	{NA}	{NA}	{NA}
i2_LQ_P3Flower_c41013/f1p0/2317	RBOH	2317	0	0.02	0.08	0	{XP_009359839.1; PREDICTED: respiratory burst oxidase homolog protein D-like [Pyrus x bretschneideri]}	{sp|Q9XYS3|NOXA_DICDI; Superoxide-generating NADPH oxidase heavy chain subunit A OS=Dictyostelium discoideum GN=noxA PE=2 SV=1}	{pxb:103944734; K13447 RBOH respiratory burst oxidase [EC:1.6.3.- 1.11.1.-] 1.6.3.-,1.11.1.- ko04016; Environmental Information Processing; Signal transduction; MAPK signaling pathway - plant | ko04626; Organismal Systems; Environmental adaptation; Plant-pathogen interaction}	{At5g47910; KOG0039 Ferric reductase, NADH/NADPH oxidase and related proteins PQ Inorganic ion transport and metabolism ; Secondary metabolites biosynthesis, transport and catabolism ;}	{GO:0016491; oxidoreductase activity; molecular_function GO:0055114; oxidation-reduction process; biological_process GO:0005509; calcium ion binding; molecular_function}	{NA}	{PF08030:Ferric reductase NAD binding domain PF13833:EF-hand domain pair PF00036:EF hand PF08022:FAD-binding domain PF13202:EF hand PF13405:EF-hand domain PF13499:EF-hand domain pair}
i2_LQ_P3Flower_c51058/f1p0/2454	RBOH	2457	0	0	0	0	{EEF51661.1; respiratory burst oxidase, putative [Ricinus communis]}	{sp|Q9FIJ0|RBOHD_ARATH; Respiratory burst oxidase homolog protein D OS=Arabidopsis thaliana GN=RBOHD PE=1 SV=1}	{smo:SELMODRAFT_115913; K13447 RBOH respiratory burst oxidase [EC:1.6.3.- 1.11.1.-] 1.6.3.-,1.11.1.- ko04016; Environmental Information Processing; Signal transduction; MAPK signaling pathway - plant | ko04626; Organismal Systems; Environmental adaptation; Plant-pathogen interaction}	{At5g47910; KOG0039 Ferric reductase, NADH/NADPH oxidase and related proteins PQ Inorganic ion transport and metabolism ; Secondary metabolites biosynthesis, transport and catabolism ;}	{NA}	{NA}	{NA}
i2_LQ_P3Flower_c55643/f1p0/2204	RBOH	2204	0	0	0	0	{JAT41044.1; Superoxide-generating NADPH oxidase heavy chain subunit A [Anthurium amnicola]}	{sp|Q8CIZ9|NOX1_MOUSE; NADPH oxidase 1 OS=Mus musculus GN=Nox1 PE=1 SV=2}	{thj:104806425; K13447 RBOH respiratory burst oxidase [EC:1.6.3.- 1.11.1.-] 1.6.3.-,1.11.1.- ko04016; Environmental Information Processing; Signal transduction; MAPK signaling pathway - plant | ko04626; Organismal Systems; Environmental adaptation; Plant-pathogen interaction}	{Hs5902006; KOG0039 Ferric reductase, NADH/NADPH oxidase and related proteins PQ Inorganic ion transport and metabolism ; Secondary metabolites biosynthesis, transport and catabolism ;}	{GO:0016491; oxidoreductase activity; molecular_function GO:0016021; integral to membrane; cellular_component GO:0055114; oxidation-reduction process; biological_process}	{NA}	{PF08030:Ferric reductase NAD binding domain PF03788:LrgA family PF08022:FAD-binding domain}
i2_LQ_P3Flower_c65638/f1p21/2822	RBOH	2821	0	0	0	0	{ADQ74913.1; respiratory burst oxidase protein 1 [Picea abies]}	{sp|Q9FIJ0|RBOHD_ARATH; Respiratory burst oxidase homolog protein D OS=Arabidopsis thaliana GN=RBOHD PE=1 SV=1}	{vvi:100262614; K13447 RBOH respiratory burst oxidase [EC:1.6.3.- 1.11.1.-] 1.6.3.-,1.11.1.- ko04016; Environmental Information Processing; Signal transduction; MAPK signaling pathway - plant | ko04626; Organismal Systems; Environmental adaptation; Plant-pathogen interaction}	{At5g47910; KOG0039 Ferric reductase, NADH/NADPH oxidase and related proteins PQ Inorganic ion transport and metabolism ; Secondary metabolites biosynthesis, transport and catabolism ;}	{GO:0005509; calcium ion binding; molecular_function GO:0016491; oxidoreductase activity; molecular_function GO:0055114; oxidation-reduction process; biological_process}	{HQ592777.2; Picea abies respiratory burst oxidase protein 1 (rboh1) mRNA, complete cds}	{PF13405:EF-hand domain PF13202:EF hand PF13499:EF-hand domain pair PF08022:FAD-binding domain PF00036:EF hand PF08030:Ferric reductase NAD binding domain}
i2_LQ_P3Flower_c66060/f1p0/2548	RBOH	2546	0.03	0	0.21	0.04	{XP_002985163.1; hypothetical protein SELMODRAFT_121926 [Selaginella moellendorffii]}	{sp|Q948U0|RBOHA_SOLTU; Respiratory burst oxidase homolog protein A OS=Solanum tuberosum GN=RBOHA PE=1 SV=1}	{smo:SELMODRAFT_135543; K13447 RBOH respiratory burst oxidase [EC:1.6.3.- 1.11.1.-] 1.6.3.-,1.11.1.- ko04016; Environmental Information Processing; Signal transduction; MAPK signaling pathway - plant | ko04626; Organismal Systems; Environmental adaptation; Plant-pathogen interaction}	{At1g19230; KOG0039 Ferric reductase, NADH/NADPH oxidase and related proteins PQ Inorganic ion transport and metabolism ; Secondary metabolites biosynthesis, transport and catabolism ;}	{GO:0004601; peroxidase activity; molecular_function GO:0050664; oxidoreductase activity, acting on NADH or NADPH, oxygen as acceptor; molecular_function GO:0055114; oxidation-reduction process; biological_process}	{XM_008455050.2; PREDICTED: Cucumis melo respiratory burst oxidase homolog protein F-like (LOC103494042), transcript variant X3, mRNA}	{PF08414:Respiratory burst NADPH oxidase}
i2_LQ_P3Flower_c67433/f1p0/2375	RBOH	2375	0	0	0	0.02	{JAT46368.1; Superoxide-generating NADPH oxidase heavy chain subunit A [Anthurium amnicola]}	{sp|Q9XYS3|NOXA_DICDI; Superoxide-generating NADPH oxidase heavy chain subunit A OS=Dictyostelium discoideum GN=noxA PE=2 SV=1}	{ppp:PHYPADRAFT_66252; K13447 RBOH respiratory burst oxidase [EC:1.6.3.- 1.11.1.-] 1.6.3.-,1.11.1.- ko04016; Environmental Information Processing; Signal transduction; MAPK signaling pathway - plant | ko04626; Organismal Systems; Environmental adaptation; Plant-pathogen interaction}	{Hs6996021; KOG0039 Ferric reductase, NADH/NADPH oxidase and related proteins PQ Inorganic ion transport and metabolism ; Secondary metabolites biosynthesis, transport and catabolism ;}	{NA}	{NA}	{NA}
i2_LQ_P3Flower_c67679/f1p0/2422	RBOH	2424	0	0	0	0	{JAT46368.1; Superoxide-generating NADPH oxidase heavy chain subunit A [Anthurium amnicola]}	{sp|O46522|CY24B_BOVIN; Cytochrome b-245 heavy chain OS=Bos taurus GN=CYBB PE=2 SV=1}	{smo:SELMODRAFT_183259; K13447 RBOH respiratory burst oxidase [EC:1.6.3.- 1.11.1.-] 1.6.3.-,1.11.1.- ko04016; Environmental Information Processing; Signal transduction; MAPK signaling pathway - plant | ko04626; Organismal Systems; Environmental adaptation; Plant-pathogen interaction}	{Hs6996021; KOG0039 Ferric reductase, NADH/NADPH oxidase and related proteins PQ Inorganic ion transport and metabolism ; Secondary metabolites biosynthesis, transport and catabolism ;}	{NA}	{NA}	{NA}
i2_LQ_P3Flower_c87151/f1p1/2349	RBOH	2333	0	0	1.62	0	{JAT41044.1; Superoxide-generating NADPH oxidase heavy chain subunit A [Anthurium amnicola]}	{sp|Q8CIZ9|NOX1_MOUSE; NADPH oxidase 1 OS=Mus musculus GN=Nox1 PE=1 SV=2}	{thj:104806425; K13447 RBOH respiratory burst oxidase [EC:1.6.3.- 1.11.1.-] 1.6.3.-,1.11.1.- ko04016; Environmental Information Processing; Signal transduction; MAPK signaling pathway - plant | ko04626; Organismal Systems; Environmental adaptation; Plant-pathogen interaction}	{Hs5902006; KOG0039 Ferric reductase, NADH/NADPH oxidase and related proteins PQ Inorganic ion transport and metabolism ; Secondary metabolites biosynthesis, transport and catabolism ;}	{GO:0055114; oxidation-reduction process; biological_process GO:0016491; oxidoreductase activity; molecular_function}	{NA}	{PF00175:Oxidoreductase NAD-binding domain PF08022:FAD-binding domain PF08030:Ferric reductase NAD binding domain}
i2_LQ_P3Flower_c96027/f1p0/2058	RBOH	2058	0	0	0	0.02	{JAT41044.1; Superoxide-generating NADPH oxidase heavy chain subunit A [Anthurium amnicola]}	{sp|Q9XYS3|NOXA_DICDI; Superoxide-generating NADPH oxidase heavy chain subunit A OS=Dictyostelium discoideum GN=noxA PE=2 SV=1}	{osa:4324163; K13447 RBOH respiratory burst oxidase [EC:1.6.3.- 1.11.1.-] 1.6.3.-,1.11.1.- ko04016; Environmental Information Processing; Signal transduction; MAPK signaling pathway - plant | ko04626; Organismal Systems; Environmental adaptation; Plant-pathogen interaction}	{Hs5902006; KOG0039 Ferric reductase, NADH/NADPH oxidase and related proteins PQ Inorganic ion transport and metabolism ; Secondary metabolites biosynthesis, transport and catabolism ;}	{GO:0016491; oxidoreductase activity; molecular_function GO:0055114; oxidation-reduction process; biological_process}	{NA}	{PF08022:FAD-binding domain}
i2_LQ_PC3Leaf_c4974/f1p3/2658	RBOH	2662	49.24	5.59	8.94	27.31	{ADQ74913.1; respiratory burst oxidase protein 1 [Picea abies]}	{sp|Q2HXL0|RBOHC_SOLTU; Respiratory burst oxidase homolog protein C OS=Solanum tuberosum GN=RBOHC PE=1 SV=2}	{atr:18434581; K13447 RBOH respiratory burst oxidase [EC:1.6.3.- 1.11.1.-] 1.6.3.-,1.11.1.- ko04016; Environmental Information Processing; Signal transduction; MAPK signaling pathway - plant | ko04626; Organismal Systems; Environmental adaptation; Plant-pathogen interaction}	{At5g47910; KOG0039 Ferric reductase, NADH/NADPH oxidase and related proteins PQ Inorganic ion transport and metabolism ; Secondary metabolites biosynthesis, transport and catabolism ;}	{GO:0004601; peroxidase activity; molecular_function GO:0050664; oxidoreductase activity, acting on NADH or NADPH, oxygen as acceptor; molecular_function GO:0055114; oxidation-reduction process; biological_process GO:0035307; positive regulation of protein dephosphorylation; biological_process GO:0071595; Nem1-Spo7 phosphatase complex; cellular_component GO:0005509; calcium ion binding; molecular…	{HQ592777.2; Picea abies respiratory burst oxidase protein 1 (rboh1) mRNA, complete cds}	{PF13405:EF-hand domain PF13202:EF hand PF08414:Respiratory burst NADPH oxidase PF09771:Transmembrane protein 188 PF00036:EF hand PF13499:EF-hand domain pair}
i2_LQ_PC3Leaf_c7260/f1p1/2431	RBOH	2429	0.03	0.05	0	0.09	{XP_002969827.1; hypothetical protein SELMODRAFT_92462 [Selaginella moellendorffii]}	{sp|Q948U0|RBOHA_SOLTU; Respiratory burst oxidase homolog protein A OS=Solanum tuberosum GN=RBOHA PE=1 SV=1}	{smo:SELMODRAFT_135543; K13447 RBOH respiratory burst oxidase [EC:1.6.3.- 1.11.1.-] 1.6.3.-,1.11.1.- ko04016; Environmental Information Processing; Signal transduction; MAPK signaling pathway - plant | ko04626; Organismal Systems; Environmental adaptation; Plant-pathogen interaction}	{At1g64060; KOG0039 Ferric reductase, NADH/NADPH oxidase and related proteins PQ Inorganic ion transport and metabolism ; Secondary metabolites biosynthesis, transport and catabolism ;}	{GO:0004601; peroxidase activity; molecular_function GO:0050664; oxidoreductase activity, acting on NADH or NADPH, oxygen as acceptor; molecular_function GO:0055114; oxidation-reduction process; biological_process}	{XM_008455050.2; PREDICTED: Cucumis melo respiratory burst oxidase homolog protein F-like (LOC103494042), transcript variant X3, mRNA}	{PF08414:Respiratory burst NADPH oxidase}
i2_LQ_PC3Root_c13880/f1p0/2093	RBOH	2114	0.17	0	0	0	{JAT46368.1; Superoxide-generating NADPH oxidase heavy chain subunit A [Anthurium amnicola]}	{sp|Q9XYS3|NOXA_DICDI; Superoxide-generating NADPH oxidase heavy chain subunit A OS=Dictyostelium discoideum GN=noxA PE=2 SV=1}	{smo:SELMODRAFT_183259; K13447 RBOH respiratory burst oxidase [EC:1.6.3.- 1.11.1.-] 1.6.3.-,1.11.1.- ko04016; Environmental Information Processing; Signal transduction; MAPK signaling pathway - plant | ko04626; Organismal Systems; Environmental adaptation; Plant-pathogen interaction}	{Hs6996021; KOG0039 Ferric reductase, NADH/NADPH oxidase and related proteins PQ Inorganic ion transport and metabolism ; Secondary metabolites biosynthesis, transport and catabolism ;}	{NA}	{NA}	{NA}
i2_LQ_PC3Root_c21898/f1p1/2512	RBOH	2513	0.5	0	0	0	{JAT60660.1; Uncharacterized protein C691.05c, partial [Anthurium amnicola]}	{sp|Q9XYS3|NOXA_DICDI; Superoxide-generating NADPH oxidase heavy chain subunit A OS=Dictyostelium discoideum GN=noxA PE=2 SV=1}	{ppp:PHYPADRAFT_204103; K13447 RBOH respiratory burst oxidase [EC:1.6.3.- 1.11.1.-] 1.6.3.-,1.11.1.- ko04016; Environmental Information Processing; Signal transduction; MAPK signaling pathway - plant | ko04626; Organismal Systems; Environmental adaptation; Plant-pathogen interaction}	{SPBP22H7.01c; KOG2513 Protein required for meiotic chromosome segregation D Cell cycle control, cell division, chromosome partitioning ;}	{NA}	{NA}	{NA}
[truncated: 455 more rows]
