# Supplementary material for: Characterization and Analysis of the Full-Length Transcriptomes of Multiple Organs in Pseudotaxus chienii (W.C.Cheng) W.C.Cheng
Source: Int J Mol Sci. 2020 Jun 17;21(12):4305. doi: 10.3390/ijms21124305 (PMC7352595; doi:10.3390/ijms21124305)
Supplement: Supplementary file 1 [file ijms-21-04305-s001.zip › Supplementary Files/Table S22.xlsx]

## Sheet: Sheet1
Table S22. Statistics of the differentially expressed genes (DEGs) in the plant–pathogen interactions.
Gene_id	Gene_name	Root.fpkm	Leaf.fpkm	Strobilus.fpkm	Stem.fpkm
i2_LQ_PC3Stem_c35002/f1p1/2992	CNGC	0	0	4.96	2.02
i4_LQ_PC3Stem_c1043/f1p0/4155	CNGC	0	0.31	6.38	0.14
i2_HQ_PC3Leaf_c6294/f2p4/2726	CNGC	1.04	8.42	7.12	3.02
i2_LQ_PC3Root_c1189/f8p10/2883	CNGC	6.14	0.2	1.6	0.2
i2_LQ_PC3Root_c59738/f1p6/2639	CNGC	4.41	0.06	0	0
i3_LQ_PC3Root_c24038/f1p6/3111	CNGC	8.06	1.2	1.71	0.37
i8_LQ_PC3Root_c34/f1p0/8171	CNGC	5.2	0.25	1.3	0.11
i3_HQ_PC3Root_c23784/f2p5/3101	CNGC	8.82	0	2.14	0.47
i4_HQ_PC3Stem_c5669/f2p9/4145	CNGC	3.63	1.64	0	4.84
i2_LQ_P3Flower_c25090/f1p4/3043	CNGC	4.82	0.89	0.85	0.23
i2_HQ_P3Flower_c29250/f11p5/2445	CDPK	9.38	4.64	16.01	8.2
i2_HQ_PC3Root_c64623/f10p3/2422	CDPK	8.78	3.43	14.59	6.28
i2_HQ_PC3Stem_c58409/f4p5/2251	CDPK	7.57	3.73	14.72	12.79
i2_LQ_PC3Stem_c46461/f1p5/2509	CDPK	9.9	6.24	29.24	8.06
i2_LQ_PC3Stem_c5457/f1p7/2887	CDPK	18.92	0	5.43	7.26
i3_HQ_P3Flower_c32195/f6p0/3157	CDPK	21.02	0	6.82	9.95
i1_LQ_P3Flower_c9462/f1p2/1732	CDPK	18.63	2.82	5.88	10.69
i2_HQ_PC3Root_c57765/f7p12/2856	CDPK	104.51	19.28	28.82	54.51
i2_LQ_PC3Root_c4391/f1p10/2894	CDPK	7.88	0.57	1.37	12.61
i2_LQ_PC3Root_c47725/f1p12/2483	CDPK	34.27	8.44	14.46	18.62
i2_LQ_PC3Root_c68126/f1p1/2018	CDPK	40.15	5.41	1.15	7.45
i2_LQ_PC3Root_c68136/f1p11/1873	CDPK	8.07	0	0.4	0.58
i2_LQ_PC3Root_c9455/f1p14/2847	CDPK	10.24	0.4	4.08	3.93
i2_LQ_PC3Stem_c1975/f4p2/2888	CDPK	22.93	8.49	16.61	15.29
i3_HQ_P3Flower_c1543/f6p0/3289	CDPK	3.67	13.95	15.85	9.14
i3_HQ_P3Flower_c36875/f8p0/3130	CDPK	0	17.06	19.02	26.06
i3_HQ_PC3Leaf_c25320/f3p0/3364	CDPK	9.33	1.53	4.37	0
i7_LQ_PC3Stem_c9/f1p0/7265	CDPK	3	0.39	0.46	1.08
i2_HQ_P3Flower_c115708/f21p12/2858	CDPK	3.35	4.76	6.84	14.73
i2_LQ_P3Flower_c38649/f1p4/2189	CDPK	0	0.35	3.73	12.1
i2_LQ_PC3Root_c20615/f1p12/2500	CDPK	0	0	0	8.57
i2_LQ_PC3Root_c7460/f1p12/2650	CDPK	9.03	2.32	0	11.92
i3_LQ_PC3Stem_c18224/f1p0/3185	CDPK	0	0	0	8.82
i4_LQ_P3Flower_c1571/f1p0/4790	CDPK	2.49	0.52	1.34	4.62
i2_HQ_PC3Stem_c58326/f4p5/2199	CDPK	11.44	3.15	0.72	10.82
i3_LQ_PC3Leaf_c51765/f1p0/3518	ROBH	8.45	7.54	19.43	9.17
i3_LQ_PC3Leaf_c6095/f1p0/3878	ROBH	1.17	0.4	6.87	12.06
i4_LQ_PC3Root_c1149/f2p0/4985	ROBH	17.43	3.75	13.04	9.85
i2_LQ_PC3Leaf_c4974/f1p3/2658	ROBH	49.24	5.59	8.94	27.31
i2_LQ_PC3Root_c61500/f1p56/2678	ROBH	32.74	3.01	8.48	23.85
i4_HQ_PC3Root_c1099/f2p0/4194	ROBH	10.52	1.62	4.98	6.06
i7_LQ_PC3Leaf_c85/f1p0/7108	ROBH	7.42	1.51	1.28	5.64
i2_LQ_PC3Stem_c27069/f1p1/2051	ROBH	0	0	0.06	26.76
i0_LQ_P3Flower_c12695/f1p0/817	CALM	312.98	42.25	257.86	47.73
i0_LQ_P3Flower_c18167/f2p3/847	CALM	49.89	21.93	111.42	66.6
i0_LQ_PC3Leaf_c3966/f1p0/832	CALM	29.32	118.33	40.02	83.84
i0_LQ_PC3Root_c376/f2p0/677	CALM	235.72	5.57	35.3	553.51
i1_LQ_P3Flower_c47327/f1p0/1097	CALM	0	1.15	1.65	20.08
i0_LQ_PC3Leaf_c6560/f1p0/735	CALM	205.05	94.78	215.94	83.94
i0_LQ_PC3Leaf_c3539/f1p0/950	CML	13	22.54	61.71	90.93
i1_HQ_PC3Stem_c24385/f2p0/1068	CML	182.93	53.98	134.73	110.23
i1_LQ_P3Flower_c45782/f1p0/1243	CML	33.24	7.41	32.32	100.31
i0_HQ_PC3Leaf_c940/f2p0/607	CML	408.55	727.61	531.25	753.54
i0_LQ_P3Flower_c12064/f1p7/951	CML	44.18	9.21	11.05	66.38
i0_LQ_P3Flower_c13231/f1p2/912	CML	40.72	4.91	11.92	23.68
i0_LQ_PC3Leaf_c1898/f1p0/871	CML	234.77	81.96	74.67	208.04
i0_LQ_PC3Leaf_c3804/f1p0/893	CML	41.63	11.16	29.01	27.13
i0_LQ_PC3Leaf_c4112/f1p7/950	CML	0	32.07	7.46	0
i1_HQ_PC3Stem_c24318/f3p9/1081	CML	20.84	3.02	15.33	12.51
i1_LQ_P3Flower_c19753/f1p0/1656	CML	19.66	3	10.75	33.56
i1_LQ_PC3Leaf_c20360/f1p0/1946	CML	19.01	2.85	4.15	26.81
i1_LQ_PC3Root_c5472/f1p1/1428	CML	24.14	4.35	9.52	30.14
i1_LQ_PC3Stem_c21875/f1p3/1853	CML	20.22	2.73	5.58	23.17
i1_LQ_PC3Stem_c7345/f1p0/1300	CML	54.7	20.5	26.57	44.64
i2_LQ_PC3Root_c52181/f1p4/2344	CML	5.87	0.23	0.31	1.55
i2_LQ_PC3Stem_c37182/f1p2/2136	CML	13.75	1.07	2.06	4.11
i0_LQ_P3Flower_c3351/f1p0/918	CML	48.15	27.62	59.28	103.41
i1_HQ_PC3Stem_c24356/f2p2/1078	CML	14.25	8.29	16.39	101.31
i1_LQ_P3Flower_c21298/f1p0/1478	CML	4.55	2.97	5.84	20.67
i1_LQ_P3Flower_c46778/f1p0/1202	CML	24.36	21.1	33.72	90.13
i2_LQ_PC3Stem_c9476/f1p103/2455	CML	1.52	0.14	0	6.33
i1_LQ_PC3Leaf_c9235/f1p4/1590	CML	28.11	13.96	7.69	23.04
i2_LQ_PC3Root_c47018/f1p1/2179	NOS	2.09	20.62	4.17	8.84
i3_HQ_PC3Root_c15021/f10p0/3652	FLS2	14.76	1.3	0.21	24.62
i3_HQ_PC3Stem_c27236/f6p0/3223	FLS2	4.22	0	0.44	9.03
i4_LQ_PC3Root_c7188/f1p1/4098	FLS2	5.86	0.36	0.17	0.02
i2_LQ_P3Flower_c55942/f1p2/2416	WRKY33	9.29	0.69	6.09	12.07
i1_LQ_PC3Root_c21681/f1p6/1928	NHO1	14.26	9.94	1.43	0
i1_LQ_PC3Stem_c21415/f1p0/1773	NHO1	12.6	6.24	15.77	2.26
i0_LQ_PC3Leaf_c4999/f1p0/646	PR1	0	34.81	0.97	0.34
i0_LQ_P3Flower_c12511/f1p0/654	PR1	0.79	76.91	177.05	29.62
i1_HQ_P3Flower_c48060/f23p0/1696	Pti1	57.84	16.43	96.17	32.77
i1_LQ_PC3Stem_c14082/f1p1/1622	Pti1	62.48	25.05	104.43	40.74
i1_LQ_PC3Leaf_c37028/f1p3/1925	Pti1	35.33	9.95	15.82	29.89
i1_LQ_PC3Root_c18165/f1p0/1946	Pti1	9.01	0	0.75	7.03
i1_LQ_PC3Stem_c3117/f1p0/1599	Pti1	2.52	13.96	11.63	5.24
i1_HQ_PC3Stem_c1857/f3p3/1752	RIN4	63.74	18.69	61.87	10.68
i1_LQ_PC3Root_c23011/f1p0/1800	RIN4	20.07	0	23.11	3.23
i2_LQ_PC3Leaf_c35663/f1p21/2512	RPS2	0	6.31	0.66	0.45
i3_LQ_PC3Root_c5513/f3p0/3306	RPS2	13.59	0.26	1.63	4.32
i1_HQ_PC3Leaf_c2424/f2p1/1582	SGT1	21.41	8.58	9.57	39.46
i2_LQ_PC3Leaf_c97306/f201p22/2979	HSP90	70.5	185.38	40.55	70.57
i3_LQ_PC3Stem_c14601/f1p0/3082	HSP90	6.9	17.75	1.75	8.24
i2_HQ_P3Flower_c45548/f23p0/2881	HSP90	125.41	48.65	74.82	69.49
i2_HQ_PC3Leaf_c97543/f25p1/2967	HSP90	101.25	36.19	70.41	49.57
i3_LQ_PC3Stem_c21510/f1p6/3511	HSP90	6.22	1.09	4.05	0.98
i3_LQ_PC3Stem_c25993/f1p0/3037	HSP90	4.78	0.35	2.04	1.46
i2_LQ_P3Flower_c54874/f1p15/3020	HSP90	4.09	5.7	0.81	0
i3_HQ_PC3Leaf_c18715/f32p3/3144	HSP90	61.18	27.76	14.63	42.52
i2_HQ_P3Flower_c79065/f12p8/2450	EDS	47.55	15.9	33.42	38.58
i2_HQ_PC3Leaf_c95971/f18p7/2435	EDS	9.16	22.07	29.52	41.17
i2_HQ_PC3Stem_c65330/f51p3/2223	EDS	1.43	8.61	1.95	46.81
i2_LQ_PC3Stem_c19823/f1p34/2255	EDS	75.49	19.9	24.51	109.75
i2_LQ_PC3Stem_c57240/f1p34/2233	EDS	14.98	3.3	12.58	10.79
i2_LQ_P3Flower_c26301/f1p8/2186	EDS	40.82	21.75	18.43	103.91
i2_LQ_PC3Stem_c26024/f1p8/2298	EDS	17.88	14.21	21.87	56.44
i2_LQ_PC3Stem_c31196/f1p3/2252	EDS	0	1.11	0	7.41
