# Supplementary material for: Characterization and Analysis of the Full-Length Transcriptomes of Multiple Organs in Pseudotaxus chienii (W.C.Cheng) W.C.Cheng
Source: Int J Mol Sci. 2020 Jun 17;21(12):4305. doi: 10.3390/ijms21124305 (PMC7352595; doi:10.3390/ijms21124305)
Supplement: Supplementary file 1 [file ijms-21-04305-s001.zip › Supplementary Files/Table S6.xlsx]

## Sheet: sheet
Table S6. Gene Ontology (GO) annotation of the unigenes in four organs of P. chienii.
root
## Total annotated unigenes: 27425
#GO ID (Lev2)	GO Term (Lev2)	GO Term (Lev1)	Unigene Number
GO:0005488	binding	Molecular Function	17268
GO:0003824	catalytic activity	Molecular Function	13938
GO:0005198	structural molecule activity	Molecular Function	341
GO:0060089	molecular transducer activity	Molecular Function	255
GO:0005215	transporter activity	Molecular Function	1634
GO:0098772	molecular function regulator	Molecular Function	363
GO:0016209	antioxidant activity	Molecular Function	122
GO:0004871	signal transducer activity	Molecular Function	253
GO:0001071	nucleic acid binding transcription factor activity	Molecular Function	603
GO:0000988	transcription factor activity, protein binding	Molecular Function	154
GO:0022610	biological adhesion	Biological Process	95
GO:0044699	single-organism process	Biological Process	7882
GO:0002376	immune system process	Biological Process	69
GO:0065007	biological regulation	Biological Process	3456
GO:0022414	reproductive process	Biological Process	231
GO:0051704	multi-organism process	Biological Process	678
GO:0032501	multicellular organismal process	Biological Process	328
GO:0009987	cellular process	Biological Process	11533
GO:0040007	growth	Biological Process	46
GO:0051179	localization	Biological Process	4053
GO:0000003	reproduction	Biological Process	239
GO:0040011	locomotion	Biological Process	128
GO:0032502	developmental process	Biological Process	330
GO:0044848	biological phase	Biological Process	21
GO:0050896	response to stimulus	Biological Process	2446
GO:0008152	metabolic process	Biological Process	13191
GO:0048518	positive regulation of biological process	Biological Process	130
GO:0001906	cell killing	Biological Process	3
GO:0048511	rhythmic process	Biological Process	5
GO:0050789	regulation of biological process	Biological Process	3346
GO:0007610	behavior	Biological Process	4
GO:0098754	detoxification	Biological Process	1
GO:0071840	cellular component organization or biogenesis	Biological Process	1453
GO:0023052	signaling	Biological Process	1214
GO:0048519	negative regulation of biological process	Biological Process	154
GO:0005576	extracellular region	Cellular Component	225
GO:0016020	membrane	Cellular Component	3178
GO:0044421	extracellular region part	Cellular Component	210
GO:0099080	supramolecular complex	Cellular Component	96
GO:0043226	organelle	Cellular Component	3131
GO:0044464	cell part	Cellular Component	4466
GO:0032991	macromolecular complex	Cellular Component	2430
GO:0044422	organelle part	Cellular Component	1600
GO:0019012	virion	Cellular Component	254
GO:0005623	cell	Cellular Component	4466
GO:0044425	membrane part	Cellular Component	3031
GO:0044217	other organism part	Cellular Component	58
GO:0031974	membrane-enclosed lumen	Cellular Component	376
GO:0044423	virion part	Cellular Component	254
GO:0045202	synapse	Cellular Component	3
GO:0044456	synapse part	Cellular Component	3
GO:0044215	other organism	Cellular Component	58
GO:0030054	cell junction	Cellular Component	12
stem
## Total annotated unigenes: 34770
#GO ID (Lev2)	GO Term (Lev2)	GO Term (Lev1)	Unigene Number
GO:0003824	catalytic activity	Molecular Function	16467
GO:0005215	transporter activity	Molecular Function	2376
GO:0060089	molecular transducer activity	Molecular Function	355
GO:0005488	binding	Molecular Function	21458
GO:0004871	signal transducer activity	Molecular Function	355
GO:0000988	transcription factor activity, protein binding	Molecular Function	239
GO:0005198	structural molecule activity	Molecular Function	552
GO:0016530	metallochaperone activity	Molecular Function	1
GO:0016209	antioxidant activity	Molecular Function	148
GO:0098772	molecular function regulator	Molecular Function	456
GO:0001071	nucleic acid binding transcription factor activity	Molecular Function	982
GO:0023052	signaling	Biological Process	1577
GO:0040011	locomotion	Biological Process	183
GO:0050789	regulation of biological process	Biological Process	4657
GO:0008152	metabolic process	Biological Process	16898
GO:0071840	cellular component organization or biogenesis	Biological Process	1895
GO:0022414	reproductive process	Biological Process	268
GO:0098754	detoxification	Biological Process	5
GO:0044699	single-organism process	Biological Process	9736
GO:0000003	reproduction	Biological Process	282
GO:0065007	biological regulation	Biological Process	4843
GO:0050896	response to stimulus	Biological Process	2967
GO:0048518	positive regulation of biological process	Biological Process	225
GO:0098743	cell aggregation	Biological Process	2
GO:0032501	multicellular organismal process	Biological Process	423
GO:0044848	biological phase	Biological Process	19
GO:0051179	localization	Biological Process	5445
GO:0009987	cellular process	Biological Process	15113
GO:0001906	cell killing	Biological Process	4
GO:0002376	immune system process	Biological Process	83
GO:0007610	behavior	Biological Process	6
GO:0022610	biological adhesion	Biological Process	131
GO:0048519	negative regulation of biological process	Biological Process	201
GO:0048511	rhythmic process	Biological Process	17
GO:0051704	multi-organism process	Biological Process	876
GO:0040007	growth	Biological Process	36
GO:0032502	developmental process	Biological Process	476
GO:0031974	membrane-enclosed lumen	Cellular Component	642
GO:0044425	membrane part	Cellular Component	4212
GO:0044422	organelle part	Cellular Component	2277
GO:0043226	organelle	Cellular Component	4673
GO:0016020	membrane	Cellular Component	4468
GO:0005623	cell	Cellular Component	6547
GO:0044464	cell part	Cellular Component	6547
GO:0044456	synapse part	Cellular Component	4
GO:0044423	virion part	Cellular Component	385
GO:0044215	other organism	Cellular Component	57
GO:0045202	synapse	Cellular Component	4
GO:0099080	supramolecular complex	Cellular Component	149
GO:0044217	other organism part	Cellular Component	57
GO:0019012	virion	Cellular Component	385
GO:0005576	extracellular region	Cellular Component	272
GO:0044421	extracellular region part	Cellular Component	245
GO:0030054	cell junction	Cellular Component	12
GO:0009295	nucleoid	Cellular Component	1
GO:0032991	macromolecular complex	Cellular Component	3484
leaf
##Total annotated unigenes: 30132
#GO ID (Lev2)	GO Term (Lev2)	GO Term (Lev1)	Unigene Number
GO:0016209	antioxidant activity	Molecular Function	116
GO:0005198	structural molecule activity	Molecular Function	373
GO:0005215	transporter activity	Molecular Function	1632
GO:0003824	catalytic activity	Molecular Function	14959
GO:0004871	signal transducer activity	Molecular Function	236
GO:0098772	molecular function regulator	Molecular Function	365
GO:0005488	binding	Molecular Function	18931
GO:0060089	molecular transducer activity	Molecular Function	243
GO:0000988	transcription factor activity, protein binding	Molecular Function	215
GO:0001071	nucleic acid binding transcription factor activity	Molecular Function	581
GO:0048518	positive regulation of biological process	Biological Process	116
GO:0048519	negative regulation of biological process	Biological Process	173
GO:0051704	multi-organism process	Biological Process	638
GO:0002376	immune system process	Biological Process	50
GO:0007610	behavior	Biological Process	5
GO:0001906	cell killing	Biological Process	2
GO:0044848	biological phase	Biological Process	16
GO:0040007	growth	Biological Process	29
GO:0000003	reproduction	Biological Process	180
GO:0050896	response to stimulus	Biological Process	2512
GO:0032502	developmental process	Biological Process	269
GO:0040011	locomotion	Biological Process	144
GO:0009987	cellular process	Biological Process	13555
GO:0022414	reproductive process	Biological Process	175
GO:0032501	multicellular organismal process	Biological Process	287
GO:0048511	rhythmic process	Biological Process	5
GO:0051179	localization	Biological Process	4341
GO:0050789	regulation of biological process	Biological Process	3864
GO:0022610	biological adhesion	Biological Process	89
GO:0023052	signaling	Biological Process	1239
GO:0044699	single-organism process	Biological Process	8551
GO:0071840	cellular component organization or biogenesis	Biological Process	1497
GO:0065007	biological regulation	Biological Process	4007
GO:0008152	metabolic process	Biological Process	15328
GO:0044215	other organism	Cellular Component	54
GO:0044456	synapse part	Cellular Component	2
GO:0019012	virion	Cellular Component	276
GO:0005623	cell	Cellular Component	5393
GO:0045202	synapse	Cellular Component	2
GO:0043226	organelle	Cellular Component	3440
GO:0044421	extracellular region part	Cellular Component	198
GO:0044422	organelle part	Cellular Component	1771
GO:0044464	cell part	Cellular Component	5393
GO:0031974	membrane-enclosed lumen	Cellular Component	432
GO:0044425	membrane part	Cellular Component	3571
GO:0016020	membrane	Cellular Component	3770
GO:0005576	extracellular region	Cellular Component	208
GO:0030054	cell junction	Cellular Component	9
GO:0044217	other organism part	Cellular Component	54
GO:0044423	virion part	Cellular Component	276
GO:0032991	macromolecular complex	Cellular Component	3158
GO:0099080	supramolecular complex	Cellular Component	98
strobilus
##Total annotated unigenes: 40467
#GO ID (Lev2)	GO Term (Lev2)	GO Term (Lev1)	Unigene Number
GO:0044464	cell part	Cellular Component	6924
GO:0044421	extracellular region part	Cellular Component	282
GO:0044422	organelle part	Cellular Component	2431
GO:0031974	membrane-enclosed lumen	Cellular Component	648
GO:0099080	supramolecular complex	Cellular Component	143
GO:0044456	synapse part	Cellular Component	4
GO:0030054	cell junction	Cellular Component	16
GO:0045202	synapse	Cellular Component	4
GO:0009295	nucleoid	Cellular Component	1
GO:0005623	cell	Cellular Component	6924
GO:0044217	other organism part	Cellular Component	75
GO:0044423	virion part	Cellular Component	411
GO:0005576	extracellular region	Cellular Component	307
GO:0032991	macromolecular complex	Cellular Component	3750
GO:0044425	membrane part	Cellular Component	5010
GO:0016020	membrane	Cellular Component	5259
GO:0044215	other organism	Cellular Component	75
GO:0019012	virion	Cellular Component	411
GO:0043226	organelle	Cellular Component	4881
GO:0048519	negative regulation of biological process	Biological Process	210
GO:0048518	positive regulation of biological process	Biological Process	211
GO:0040007	growth	Biological Process	35
GO:0071840	cellular component organization or biogenesis	Biological Process	2087
GO:0044699	single-organism process	Biological Process	11912
GO:0008152	metabolic process	Biological Process	19676
GO:0002376	immune system process	Biological Process	86
GO:0044848	biological phase	Biological Process	27
GO:0050789	regulation of biological process	Biological Process	4448
GO:0022414	reproductive process	Biological Process	241
GO:0000003	reproduction	Biological Process	255
GO:0023052	signaling	Biological Process	1547
GO:0051179	localization	Biological Process	6652
GO:0007610	behavior	Biological Process	7
GO:0001906	cell killing	Biological Process	11
GO:0048511	rhythmic process	Biological Process	14
GO:0022610	biological adhesion	Biological Process	164
GO:0032502	developmental process	Biological Process	539
GO:0032501	multicellular organismal process	Biological Process	386
GO:0065007	biological regulation	Biological Process	4690
GO:0040011	locomotion	Biological Process	192
GO:0051704	multi-organism process	Biological Process	952
GO:0009987	cellular process	Biological Process	16537
GO:0050896	response to stimulus	Biological Process	3151
GO:0005488	binding	Molecular Function	23434
GO:0000988	transcription factor activity, protein binding	Molecular Function	243
GO:0060089	molecular transducer activity	Molecular Function	316
GO:0003824	catalytic activity	Molecular Function	19635
GO:0001071	nucleic acid binding transcription factor activity	Molecular Function	984
GO:0004871	signal transducer activity	Molecular Function	322
GO:0005198	structural molecule activity	Molecular Function	586
GO:0016209	antioxidant activity	Molecular Function	318
GO:0005215	transporter activity	Molecular Function	2828
GO:0098772	molecular function regulator	Molecular Function	540
