# Supplementary material for: Characterization and Analysis of the Full-Length Transcriptomes of Multiple Organs in Pseudotaxus chienii (W.C.Cheng) W.C.Cheng
Source: Int J Mol Sci. 2020 Jun 17;21(12):4305. doi: 10.3390/ijms21124305 (PMC7352595; doi:10.3390/ijms21124305)
Supplement: Supplementary file 1 [file ijms-21-04305-s001.zip › Supplementary Files/Table S7.xlsx]

## Sheet: sheet
Table S7. Unigene functional classification by Kyoto Encyclopedia of Genes and Genomes (KEGG) in four organs of P. chienii.
root
KO_Pathway_Level3	Pathway_Name	Reads_Num	Reads_IDs
ko00010	Metabolism; Carbohydrate metabolism; Glycolysis / Gluconeogenesis	340	i2_HQ_PC3Root_c57135/f2p10/2132	i2_LQ_PC3Root_c33791/f1p6/2877	i2_HQ_PC3Root_c18976/f4p9/2606	i1_LQ_PC3Root_c22250/f1p4/1967	i2_LQ_PC3Root_c9617/f1p23/2298	i2_LQ_PC3Root_c59522/f1p2/2074	i2_LQ_PC3Root_c31230/f1p10/2325	i2_LQ_PC3Root_c59409/f1p27/2238	i1_LQ_PC3Root_c17314/f1p1/1965	i1_LQ_PC3Root_c27442/f1p0/1097	i2_HQ_PC3Root_c1316/f24p8/2590	i2_HQ_PC3Root_c5187/f3p4/2509	i2_LQ_PC3Root_c68179/f1p7/2024	i2_HQ_PC3Root_c58158/f3p20/2050	i3_LQ_PC3Root_c7866/f1p108/3134	i2_LQ_PC3Root_c47198/f1p5/2552	i1_LQ_PC3Root_c24799/f1p3/1893	i2_HQ_PC3Root_c7550/f2p9/2627	i2_LQ_PC3Root_c61086/f1p4/2339	i3_LQ_PC3Root_c17006/f1p0/3791	i2_LQ_PC3Root_c21220/f8p11/2632	i1_LQ_PC3Root_c20496/f1p6/2130	i1_LQ_PC3Root_c21251/f1p0/1852	i4_LQ_PC3Root_c5198/f1p0/4315	i2_LQ_PC3Root_c31327/f1p12/2286	i2_LQ_PC3Root_c7546/f1p24/2162	i1_LQ_PC3Root_c23895/f1p0/1795	i2_HQ_PC3Root_c16654/f6p5/2358	i3_LQ_PC3Root_c6419/f1p0/3551	i2_HQ_PC3Root_c3982/f2p3/2749	i1_LQ_PC3Root_c19445/f1p0/1787	i2_LQ_PC3Root_c7026/f1p25/3019	i2_LQ_PC3Root_c13684/f1p0/2082	i2_LQ_PC3Root_c37000/f1p8/2655	i1_LQ_PC3Root_c14416/f1p0/1104	i2_HQ_PC3Root_c42725/f3p1/2136	i2_HQ_PC3Root_c54554/f2p10/2253	i1_LQ_PC3Root_c19002/f1p2/2004	i2_LQ_PC3Root_c66446/f1p21/2484	i2_LQ_PC3Root_c52126/f1p1/2748	i2_LQ_PC3Root_c8340/f1p9/2350	i2_HQ_PC3Root_c54521/f2p4/2050	i2_LQ_PC3Root_c3283/f1p5/2224	i2_LQ_PC3Root_c35162/f1p20/2522	i1_LQ_PC3Root_c17947/f1p38/1964	i1_LQ_PC3Root_c18482/f1p10/1925	i1_LQ_PC3Root_c23289/f1p0/1635
ko00020	Metabolism; Carbohydrate metabolism; Citrate cycle (TCA cycle)	166	i1_LQ_PC3Root_c5355/f2p5/1891	i1_LQ_PC3Root_c10996/f2p3/1895	i2_LQ_PC3Root_c24083/f1p0/2893	i1_LQ_PC3Root_c18971/f1p0/1623	i5_LQ_PC3Root_c946/f1p9/5882	i2_LQ_PC3Root_c68047/f1p2/2005	i3_LQ_PC3Root_c16898/f1p0/3849	i3_HQ_PC3Root_c785/f8p0/3651	i3_LQ_PC3Root_c3661/f1p3/3259	i2_LQ_PC3Root_c47334/f1p8/2638	i1_LQ_PC3Root_c3310/f1p2/1700	i1_HQ_PC3Root_c2535/f5p0/1654	i3_LQ_PC3Root_c22682/f1p0/3894	i4_LQ_PC3Root_c3399/f1p4/4484	i1_LQ_PC3Root_c4732/f1p0/1499	i3_LQ_PC3Root_c14260/f1p0/3100	i1_LQ_PC3Root_c12501/f1p1/1730	i2_HQ_PC3Root_c2644/f4p0/2728	i2_LQ_PC3Root_c37818/f1p2/2325	i2_LQ_PC3Root_c36686/f1p5/2117	i2_LQ_PC3Root_c24568/f1p0/2116	i1_HQ_PC3Root_c1701/f2p6/1920	i2_LQ_PC3Root_c37817/f1p0/2472	i2_LQ_PC3Root_c59943/f1p0/2337	i3_LQ_PC3Root_c24826/f1p9/3042	i3_LQ_PC3Root_c16773/f1p23/3367	i2_LQ_PC3Root_c41445/f1p16/2014	i3_LQ_PC3Root_c19964/f1p0/3508	i0_LQ_PC3Root_c1884/f1p8/766	i1_LQ_PC3Root_c6868/f1p3/1986	i1_LQ_PC3Root_c7453/f1p7/1691	i2_LQ_PC3Root_c3480/f1p2/2369	i1_LQ_PC3Root_c22408/f1p13/1725	i1_HQ_PC3Root_c5656/f3p0/1701	i3_LQ_PC3Root_c16679/f1p29/3163	i3_LQ_PC3Root_c17294/f1p0/3570	i1_LQ_PC3Root_c23962/f1p3/1758	i1_HQ_PC3Root_c2714/f2p0/1381	i2_LQ_PC3Root_c65136/f5p16/2147	i1_LQ_PC3Root_c22770/f1p0/1790	i1_LQ_PC3Root_c20009/f1p2/1873	i1_LQ_PC3Root_c18498/f1p0/1455	i2_LQ_PC3Root_c3218/f1p0/2142	i2_LQ_PC3Root_c33046/f1p0/2562	i2_LQ_PC3Root_c47025/f1p7/2191	i1_LQ_PC3Root_c3945/f2p49/1693	i1_LQ_PC3Root_c21508/f1p3/1618
ko00030	Metabolism; Carbohydrate metabolism; Pentose phosphate pathway	131	i2_LQ_PC3Root_c40924/f1p20/2223	i1_LQ_PC3Root_c20763/f1p0/1934	i1_LQ_PC3Root_c17313/f1p3/1656	i2_LQ_PC3Root_c45254/f1p0/2502	i1_LQ_PC3Root_c6482/f1p22/1882	i1_LQ_PC3Root_c10731/f1p8/1640	i5_LQ_PC3Root_c229/f1p0/5426	i2_HQ_PC3Root_c64625/f4p4/2202	i1_LQ_PC3Root_c17745/f1p0/1982	i2_LQ_PC3Root_c19788/f1p3/2450	i3_LQ_PC3Root_c9952/f1p0/3242	i2_LQ_PC3Root_c16370/f2p4/2555	i1_LQ_PC3Root_c23172/f1p11/1791	i2_LQ_PC3Root_c23712/f1p10/2435	i2_LQ_PC3Root_c13351/f1p0/2109	i2_LQ_PC3Root_c50617/f1p14/2214	i2_HQ_PC3Root_c685/f17p21/2507	i2_LQ_PC3Root_c40404/f1p2/2069	i2_LQ_PC3Root_c18184/f1p4/2731	i1_LQ_PC3Root_c22879/f1p12/1954	i2_HQ_PC3Root_c65264/f3p11/2223	i1_LQ_PC3Root_c3695/f1p0/1823	i2_LQ_PC3Root_c7590/f1p34/2686	i1_HQ_PC3Root_c1257/f12p0/1877	i1_LQ_PC3Root_c7652/f1p4/1484	i2_LQ_PC3Root_c17634/f3p8/2295	i3_LQ_PC3Root_c4416/f1p20/3550	i4_LQ_PC3Root_c3276/f1p0/4707	i2_LQ_PC3Root_c61022/f1p5/2382	i1_HQ_PC3Root_c11994/f2p0/1678	i2_LQ_PC3Root_c42414/f17p35/2483	i2_HQ_PC3Root_c36502/f2p0/2297	i1_LQ_PC3Root_c21005/f1p0/1959	i1_LQ_PC3Root_c21394/f1p15/1981	i1_LQ_PC3Root_c18749/f1p2/2002	i2_LQ_PC3Root_c67835/f1p0/2023	i1_LQ_PC3Root_c17351/f1p0/1374	i2_HQ_PC3Root_c2501/f2p4/2547	i2_LQ_PC3Root_c6420/f1p21/2512	i1_LQ_PC3Root_c23098/f1p3/1881	i0_LQ_PC3Root_c2193/f1p3/923	i1_LQ_PC3Root_c10847/f1p1/1638	i2_LQ_PC3Root_c22365/f1p1/2988	i2_LQ_PC3Root_c47809/f1p8/2549	i2_LQ_PC3Root_c9918/f1p4/2632	i2_LQ_PC3Root_c63667/f1p4/2571	i2_LQ_PC3Root_c38777/f1p3/2707
ko00040	Metabolism; Carbohydrate metabolism; Pentose and glucuronate interconversions	67	i2_HQ_PC3Root_c62610/f4p0/2080	i2_LQ_PC3Root_c60751/f1p1/2465	i1_LQ_PC3Root_c5070/f1p4/1914	i2_LQ_PC3Root_c49269/f1p7/2176	i2_LQ_PC3Root_c2907/f1p2/2474	i2_LQ_PC3Root_c33477/f1p0/2308	i3_HQ_PC3Root_c2929/f4p0/3464	i1_LQ_PC3Root_c5133/f1p0/1710	i1_LQ_PC3Root_c13683/f1p0/1298	i1_LQ_PC3Root_c12450/f1p4/1791	i2_LQ_PC3Root_c18455/f1p22/2323	i2_LQ_PC3Root_c13824/f1p0/2042	i2_LQ_PC3Root_c39788/f2p0/2127	i3_LQ_PC3Root_c13297/f1p0/3482	i3_LQ_PC3Root_c3703/f1p29/3680	i1_LQ_PC3Root_c20758/f1p3/1899	i2_HQ_PC3Root_c10972/f2p6/2253	i2_LQ_PC3Root_c14156/f1p0/2011	i1_LQ_PC3Root_c19992/f1p6/2001	i1_LQ_PC3Root_c1934/f3p1/1810	i3_LQ_PC3Root_c12318/f1p12/3679	i2_LQ_PC3Root_c17435/f1p2/3007	i1_HQ_PC3Root_c1295/f11p0/1780	i1_LQ_PC3Root_c25422/f1p0/1476	i2_LQ_PC3Root_c38467/f1p0/2334	i2_LQ_PC3Root_c47254/f1p7/2350	i2_LQ_PC3Root_c21078/f1p22/2424	i1_LQ_PC3Root_c27435/f1p0/1291	i1_LQ_PC3Root_c12334/f1p0/1915	i1_LQ_PC3Root_c5130/f5p0/1915	i2_LQ_PC3Root_c25207/f1p0/2295	i2_HQ_PC3Root_c31229/f2p22/2330	i1_LQ_PC3Root_c20406/f1p21/2021	i2_HQ_PC3Root_c22268/f2p6/2313	i2_LQ_PC3Root_c50291/f1p21/2921	i2_LQ_PC3Root_c67914/f1p6/2073	i2_LQ_PC3Root_c20671/f1p17/2275	i2_LQ_PC3Root_c44720/f2p23/2190	i1_HQ_PC3Root_c1943/f3p3/2017	i2_LQ_PC3Root_c25011/f2p0/2386	i1_LQ_PC3Root_c13724/f1p0/1199	i2_LQ_PC3Root_c9304/f1p1/2346	i1_LQ_PC3Root_c22803/f1p1/1747	i2_LQ_PC3Root_c55044/f1p0/2024	i1_LQ_PC3Root_c23818/f1p1/1934	i2_LQ_PC3Root_c17403/f1p1/2400	i1_LQ_PC3Root_c23122/f1p0/1729
ko00051	Metabolism; Carbohydrate metabolism; Fructose and mannose metabolism	118	i1_LQ_PC3Root_c12409/f1p0/1784	i1_LQ_PC3Root_c20298/f1p0/1716	i2_LQ_PC3Root_c23829/f1p11/2556	i1_LQ_PC3Root_c20496/f1p6/2130	i1_LQ_PC3Root_c18869/f1p4/1754	i2_HQ_PC3Root_c7550/f2p9/2627	i1_HQ_PC3Root_c25870/f3p0/1246	i1_HQ_PC3Root_c28091/f10p0/1314	i3_LQ_PC3Root_c14042/f1p125/3223	i1_LQ_PC3Root_c25378/f1p8/1670	i1_LQ_PC3Root_c10697/f1p0/1975	i1_LQ_PC3Root_c26178/f2p0/1131	i1_LQ_PC3Root_c3711/f1p1/1516	i2_LQ_PC3Root_c49727/f1p3/2561	i3_LQ_PC3Root_c23333/f1p0/3691	i1_LQ_PC3Root_c19184/f1p0/1973	i1_LQ_PC3Root_c22120/f1p0/1706	i1_HQ_PC3Root_c1909/f4p4/1830	i1_LQ_PC3Root_c19599/f1p11/1513	i1_LQ_PC3Root_c7166/f1p21/1749	i1_LQ_PC3Root_c17351/f1p0/1374	i1_LQ_PC3Root_c22250/f1p4/1967	i0_LQ_PC3Root_c2150/f1p27/740	i2_HQ_PC3Root_c18976/f4p9/2606	i3_LQ_PC3Root_c2834/f1p0/3073	i1_LQ_PC3Root_c22253/f1p13/1680	i2_LQ_PC3Root_c61709/f1p7/2694	i1_HQ_PC3Root_c28066/f3p0/1424	i1_LQ_PC3Root_c4342/f1p0/1723	i0_LQ_PC3Root_c2193/f1p3/923	i2_LQ_PC3Root_c30644/f1p1/2695	i2_LQ_PC3Root_c4289/f1p7/2750	i2_LQ_PC3Root_c49923/f1p7/2543	i1_HQ_PC3Root_c31691/f39p0/1831	i2_LQ_PC3Root_c22982/f1p3/2430	i2_LQ_PC3Root_c23234/f1p2/2294	i1_LQ_PC3Root_c18833/f1p0/1626	i3_LQ_PC3Root_c12656/f1p3/3312	i1_LQ_PC3Root_c13724/f1p0/1199	i3_LQ_PC3Root_c19031/f1p0/3463	i2_HQ_PC3Root_c29935/f3p1/2647	i3_LQ_PC3Root_c22524/f1p5/3576	i2_LQ_PC3Root_c60368/f1p2/2724	i1_HQ_PC3Root_c14778/f3p6/2016	i2_LQ_PC3Root_c16983/f1p6/2609	i1_LQ_PC3Root_c30154/f1p0/1413	i2_LQ_PC3Root_c3462/f1p1/2736
ko00052	Metabolism; Carbohydrate metabolism; Galactose metabolism	126	i2_HQ_PC3Root_c10972/f2p6/2253	i1_LQ_PC3Root_c6735/f1p1/1637	i2_LQ_PC3Root_c17512/f1p7/2372	i3_LQ_PC3Root_c12185/f1p0/3295	i2_HQ_PC3Root_c25213/f2p5/2906	i3_LQ_PC3Root_c21721/f1p0/3208	i2_LQ_PC3Root_c9924/f1p4/2800	i3_LQ_PC3Root_c3703/f1p29/3680	i3_LQ_PC3Root_c24852/f1p1/3040	i2_LQ_PC3Root_c13824/f1p0/2042	i1_LQ_PC3Root_c11773/f1p0/1572	i1_LQ_PC3Root_c4263/f1p0/1919	i2_LQ_PC3Root_c20715/f1p3/2688	i4_LQ_PC3Root_c3276/f1p0/4707	i1_LQ_PC3Root_c19450/f1p0/1864	i2_LQ_PC3Root_c50598/f1p2/3084	i2_LQ_PC3Root_c5663/f1p2/2414	i1_LQ_PC3Root_c12450/f1p4/1791	i2_LQ_PC3Root_c3268/f1p1/2680	i2_HQ_PC3Root_c36502/f2p0/2297	i1_LQ_PC3Root_c21005/f1p0/1959	i2_HQ_PC3Root_c5052/f2p1/2220	i1_LQ_PC3Root_c19786/f1p19/1561	i2_LQ_PC3Root_c31428/f1p4/2556	i2_LQ_PC3Root_c33121/f1p8/2426	i2_HQ_PC3Root_c30141/f2p4/2655	i2_LQ_PC3Root_c60751/f1p1/2465	i1_HQ_PC3Root_c26160/f2p22/1240	i1_LQ_PC3Root_c26053/f2p0/1252	i1_LQ_PC3Root_c21394/f1p15/1981	i3_LQ_PC3Root_c19006/f1p0/3864	i1_LQ_PC3Root_c30291/f1p17/1440	i2_HQ_PC3Root_c39532/f3p10/2093	i1_LQ_PC3Root_c22084/f1p1/1341	i1_LQ_PC3Root_c22704/f1p38/1886	i2_LQ_PC3Root_c25445/f1p5/2541	i2_LQ_PC3Root_c48814/f1p0/2406	i2_LQ_PC3Root_c52020/f1p4/2461	i1_LQ_PC3Root_c19752/f1p0/1613	i2_LQ_PC3Root_c23857/f1p4/2357	i1_LQ_PC3Root_c20763/f1p0/1934	i3_LQ_PC3Root_c6377/f1p0/3245	i1_LQ_PC3Root_c5130/f5p0/1915	i2_LQ_PC3Root_c10404/f1p3/2305	i2_LQ_PC3Root_c33199/f1p4/2936	i2_LQ_PC3Root_c33751/f1p10/2041	i2_LQ_PC3Root_c52126/f1p1/2748
ko00053	Metabolism; Carbohydrate metabolism; Ascorbate and aldarate metabolism	92	i3_LQ_PC3Root_c12318/f1p12/3679	i4_LQ_PC3Root_c1553/f1p0/4521	i3_LQ_PC3Root_c4545/f1p0/3662	i1_LQ_PC3Root_c13108/f2p0/1138	i4_LQ_PC3Root_c7414/f1p0/4071	i1_HQ_PC3Root_c31772/f4p0/1753	i1_LQ_PC3Root_c20065/f1p9/2051	i2_LQ_PC3Root_c12247/f1p18/2325	i1_LQ_PC3Root_c24917/f1p0/1956	i2_LQ_PC3Root_c16274/f3p3/2455	i1_LQ_PC3Root_c13192/f1p0/1288	i2_HQ_PC3Root_c23856/f2p9/2249	i1_LQ_PC3Root_c26316/f1p0/1166	i1_LQ_PC3Root_c14426/f1p0/1122	i4_LQ_PC3Root_c6927/f1p2/4134	i1_LQ_PC3Root_c12334/f1p0/1915	i1_LQ_PC3Root_c33170/f1p8/1037	i2_LQ_PC3Root_c50078/f1p0/2298	i3_LQ_PC3Root_c9059/f1p6/3558	i2_LQ_PC3Root_c35972/f1p1/2161	i2_LQ_PC3Root_c21078/f1p22/2424	i1_LQ_PC3Root_c24668/f1p24/1955	i2_LQ_PC3Root_c47254/f1p7/2350	i1_LQ_PC3Root_c12385/f1p0/1786	i2_LQ_PC3Root_c61374/f1p18/2227	i1_LQ_PC3Root_c20406/f1p21/2021	i1_LQ_PC3Root_c22715/f1p1/1667	i2_HQ_PC3Root_c31229/f2p22/2330	i1_LQ_PC3Root_c10332/f1p0/1905	i1_LQ_PC3Root_c11496/f1p2/2021	i2_LQ_PC3Root_c35219/f1p3/2515	i2_LQ_PC3Root_c18595/f1p18/2296	i2_LQ_PC3Root_c35061/f1p7/2599	i1_LQ_PC3Root_c7471/f1p3/1566	i1_LQ_PC3Root_c27175/f1p25/1177	i1_LQ_PC3Root_c5133/f1p0/1710	i1_LQ_PC3Root_c9616/f1p163/1841	i1_LQ_PC3Root_c12858/f1p0/1605	i3_LQ_PC3Root_c13297/f1p0/3482	i0_LQ_PC3Root_c1755/f1p2/838	i1_LQ_PC3Root_c6055/f1p3/1769	i1_LQ_PC3Root_c4230/f1p3/1723	i1_LQ_PC3Root_c25012/f1p10/1974	i2_LQ_PC3Root_c18455/f1p22/2323	i4_LQ_PC3Root_c1474/f1p0/4822	i2_HQ_PC3Root_c10972/f2p6/2253	i1_HQ_PC3Root_c1973/f3p2/1939
ko00061	Metabolism; Lipid metabolism; Fatty acid biosynthesis	121	i2_HQ_PC3Root_c2667/f7p6/2385	i2_LQ_PC3Root_c35853/f1p9/2331	i2_LQ_PC3Root_c50279/f1p1/2957	i2_LQ_PC3Root_c10895/f1p4/2313	i1_HQ_PC3Root_c12381/f2p0/1952	i3_LQ_PC3Root_c4251/f1p9/3126	i4_LQ_PC3Root_c4245/f1p7/4815	i2_HQ_PC3Root_c57732/f3p1/2125	i1_HQ_PC3Root_c26185/f2p2/1208	i2_LQ_PC3Root_c11780/f1p1/2772	i4_LQ_PC3Root_c3108/f1p0/4643	i2_LQ_PC3Root_c11290/f1p0/2382	i3_LQ_PC3Root_c17048/f1p0/3169	i2_LQ_PC3Root_c51439/f1p15/2721	i2_LQ_PC3Root_c5458/f1p65/2620	i2_LQ_PC3Root_c32837/f1p6/2422	i1_HQ_PC3Root_c1815/f7p5/1478	i2_LQ_PC3Root_c25134/f1p4/2648	i2_LQ_PC3Root_c26192/f1p2/2066	i0_LQ_PC3Root_c795/f1p0/957	i1_LQ_PC3Root_c25388/f1p0/1871	i1_LQ_PC3Root_c26666/f1p0/1098	i1_LQ_PC3Root_c14194/f1p0/1213	i2_LQ_PC3Root_c23042/f1p2/2599	i3_LQ_PC3Root_c12536/f1p0/3234	i1_LQ_PC3Root_c24483/f1p1/1846	i1_LQ_PC3Root_c22833/f1p10/1969	i2_LQ_PC3Root_c52387/f1p2/2301	i2_LQ_PC3Root_c7658/f1p9/3164	i1_LQ_PC3Root_c4980/f1p4/1745	i2_LQ_PC3Root_c6869/f1p3/2641	i3_LQ_PC3Root_c5739/f1p22/3603	i2_LQ_PC3Root_c34107/f1p0/2391	i1_HQ_PC3Root_c26065/f2p7/1103	i2_LQ_PC3Root_c33692/f1p3/2561	i2_HQ_PC3Root_c9185/f4p2/2699	i2_HQ_PC3Root_c54643/f2p2/2068	i2_LQ_PC3Root_c26929/f1p2/2110	i2_HQ_PC3Root_c64908/f2p6/2347	i1_LQ_PC3Root_c26974/f1p0/1605	i2_HQ_PC3Root_c32625/f2p6/2681	i3_LQ_PC3Root_c3200/f1p1/3086	i2_LQ_PC3Root_c18914/f1p2/2263	i2_HQ_PC3Root_c3286/f5p15/2277	i2_LQ_PC3Root_c10878/f1p0/2498	i4_LQ_PC3Root_c7260/f1p0/4165	i2_LQ_PC3Root_c45929/f1p6/2412
ko00062	Metabolism; Lipid metabolism; Fatty acid elongation	33	i1_LQ_PC3Root_c3388/f1p5/1725	i2_LQ_PC3Root_c3482/f1p1/2649	i2_LQ_PC3Root_c60695/f1p9/2612	i1_LQ_PC3Root_c22760/f1p0/1809	i2_HQ_PC3Root_c17192/f2p4/2613	i1_LQ_PC3Root_c29615/f1p0/1681	i2_LQ_PC3Root_c13512/f1p0/2271	i1_LQ_PC3Root_c11660/f1p0/1385	i2_HQ_PC3Root_c19305/f2p0/2718	i1_LQ_PC3Root_c17083/f1p14/1851	i2_LQ_PC3Root_c60905/f1p9/2887	i2_LQ_PC3Root_c14499/f1p4/2208	i1_LQ_PC3Root_c9959/f1p0/1616	i1_LQ_PC3Root_c24841/f1p0/1908	i1_LQ_PC3Root_c18825/f1p17/1436	i1_LQ_PC3Root_c23224/f1p0/1512	i2_LQ_PC3Root_c6119/f1p9/2468	i1_LQ_PC3Root_c23210/f1p14/1417	i3_LQ_PC3Root_c13072/f1p0/3248	i2_LQ_PC3Root_c32616/f1p9/2168	i1_LQ_PC3Root_c22825/f1p8/1501	i3_LQ_PC3Root_c6877/f1p0/3296	i2_LQ_PC3Root_c3314/f1p0/2369	i2_LQ_PC3Root_c20607/f1p9/2716	i2_LQ_PC3Root_c26613/f1p8/1946	i1_LQ_PC3Root_c17036/f1p1/1346	i2_LQ_PC3Root_c41006/f1p0/2083	i1_LQ_PC3Root_c6946/f2p15/1755	i1_LQ_PC3Root_c24847/f1p47/1866	i0_LQ_PC3Root_c1304/f1p0/1006	i1_LQ_PC3Root_c10683/f1p6/1651	i1_LQ_PC3Root_c13725/f1p0/1204	i1_HQ_PC3Root_c1865/f3p0/1526
ko00071	Metabolism; Lipid metabolism; Fatty acid degradation	169	i3_LQ_PC3Root_c9059/f1p6/3558	i2_LQ_PC3Root_c17185/f1p0/2704	i2_HQ_PC3Root_c16735/f5p1/2266	i1_LQ_PC3Root_c8365/f1p28/1712	i3_LQ_PC3Root_c11987/f1p4/3373	i3_LQ_PC3Root_c21067/f1p6/3216	i3_LQ_PC3Root_c17661/f1p0/3216	i1_HQ_PC3Root_c28168/f40p0/1817	i2_LQ_PC3Root_c17947/f1p38/2860	i3_LQ_PC3Root_c19052/f1p17/3494	i1_LQ_PC3Root_c8231/f1p0/1767	i2_LQ_PC3Root_c48362/f1p5/2650	i2_LQ_PC3Root_c47560/f1p8/2047	i2_LQ_PC3Root_c53351/f1p39/2654	i2_LQ_PC3Root_c50937/f1p0/2808	i3_LQ_PC3Root_c12563/f1p0/3388	i4_LQ_PC3Root_c1553/f1p0/4521	i2_LQ_PC3Root_c10402/f1p5/2154	i2_LQ_PC3Root_c30231/f2p4/2572	i1_LQ_PC3Root_c21864/f1p5/2030	i2_LQ_PC3Root_c60375/f1p39/2839	i1_LQ_PC3Root_c11739/f1p8/1770	i4_LQ_PC3Root_c3476/f1p0/4792	i2_HQ_PC3Root_c42121/f4p1/2290	i2_LQ_PC3Root_c26509/f1p3/2046	i2_HQ_PC3Root_c30041/f2p2/2681	i1_LQ_PC3Root_c25012/f1p10/1974	i0_LQ_PC3Root_c2103/f1p0/735	i2_LQ_PC3Root_c26988/f1p0/2091	i3_LQ_PC3Root_c18182/f1p0/3068	i2_HQ_PC3Root_c24570/f4p6/2623	i2_LQ_PC3Root_c18935/f1p7/2425	i2_LQ_PC3Root_c25076/f2p9/2760	i1_LQ_PC3Root_c11848/f1p0/1928	i2_LQ_PC3Root_c50023/f1p0/2229	i2_LQ_PC3Root_c25327/f1p22/3072	i2_HQ_PC3Root_c10508/f2p0/2235	i3_LQ_PC3Root_c10311/f1p2/3318	i1_LQ_PC3Root_c17179/f1p0/1985	i3_LQ_PC3Root_c5756/f1p2/3181	i2_LQ_PC3Root_c18595/f1p18/2296	i1_LQ_PC3Root_c11893/f1p11/1670	i2_HQ_PC3Root_c2098/f9p12/2556	i2_HQ_PC3Root_c58199/f83p24/2755	i2_LQ_PC3Root_c3240/f1p0/2389	i2_LQ_PC3Root_c30789/f1p9/2540	i2_LQ_PC3Root_c44961/f1p0/2245
ko00072	Metabolism; Lipid metabolism; Synthesis and degradation of ketone bodies	15	i1_LQ_PC3Root_c20852/f1p33/1604	i3_LQ_PC3Root_c8425/f1p5/3633	i2_LQ_PC3Root_c14474/f1p4/1874	i1_HQ_PC3Root_c3321/f2p1/1867	i2_LQ_PC3Root_c22251/f1p1/2871	i3_LQ_PC3Root_c17923/f1p0/3108	i1_HQ_PC3Root_c1852/f6p0/1799	i2_LQ_PC3Root_c8307/f1p2/2592	i1_LQ_PC3Root_c21591/f1p0/1785	i1_LQ_PC3Root_c19723/f1p6/1723	i1_HQ_PC3Root_c29786/f2p0/1931	i1_LQ_PC3Root_c28449/f1p3/1827	i2_LQ_PC3Root_c49810/f1p2/2151	i2_LQ_PC3Root_c48258/f1p1/2844	i2_LQ_PC3Root_c31743/f1p2/2468
ko00073	Metabolism; Lipid metabolism; Cutin, suberine and wax biosynthesis	23	i1_LQ_PC3Root_c12000/f1p1/1754	i1_LQ_PC3Root_c6574/f1p0/1726	i3_LQ_PC3Root_c13318/f1p0/3933	i1_LQ_PC3Root_c7276/f1p0/1740	i1_LQ_PC3Root_c11913/f1p0/2002	i1_LQ_PC3Root_c11819/f2p8/1823	i1_LQ_PC3Root_c9906/f1p0/1703	i3_LQ_PC3Root_c24112/f1p0/3047	i1_LQ_PC3Root_c24983/f1p20/1849	i1_LQ_PC3Root_c9952/f1p0/1823	i1_LQ_PC3Root_c9281/f1p3/1430	i1_LQ_PC3Root_c24512/f1p0/1632	i2_LQ_PC3Root_c41662/f1p3/2060	i2_LQ_PC3Root_c13275/f1p2/2063	i1_LQ_PC3Root_c21113/f1p0/1563	i4_LQ_PC3Root_c3026/f1p0/4255	i2_LQ_PC3Root_c48425/f1p8/2747	i1_LQ_PC3Root_c3367/f1p0/1978	i2_LQ_PC3Root_c23842/f1p0/2535	i1_LQ_PC3Root_c23765/f1p0/1724	i1_LQ_PC3Root_c5929/f1p0/1729	i1_LQ_PC3Root_c12249/f1p0/1497	i3_LQ_PC3Root_c9754/f1p4/3113
ko00100	Metabolism; Lipid metabolism; Steroid biosynthesis	52	i2_LQ_PC3Root_c40905/f1p0/2107	i1_LQ_PC3Root_c12777/f1p0/1984	i2_LQ_PC3Root_c31332/f1p2/2640	i3_LQ_PC3Root_c18944/f1p1/3123	i2_LQ_PC3Root_c12076/f1p1/2841	i3_LQ_PC3Root_c21394/f1p15/3857	i1_LQ_PC3Root_c27267/f1p1/1911	i2_LQ_PC3Root_c19391/f1p0/2439	i2_LQ_PC3Root_c55761/f1p0/2142	i2_LQ_PC3Root_c23071/f1p3/2572	i1_LQ_PC3Root_c3247/f1p15/1820	i1_LQ_PC3Root_c20793/f1p0/1445	i2_LQ_PC3Root_c50457/f1p1/2178	i1_LQ_PC3Root_c17080/f1p0/1690	i2_LQ_PC3Root_c13384/f1p3/2110	i2_HQ_PC3Root_c6122/f3p3/2849	i2_LQ_PC3Root_c35649/f1p5/2509	i2_HQ_PC3Root_c31708/f2p1/2404	i2_LQ_PC3Root_c9316/f1p0/2261	i3_LQ_PC3Root_c7935/f1p7/3437	i3_LQ_PC3Root_c19649/f1p4/3369	i3_LQ_PC3Root_c5102/f1p0/3517	i3_HQ_PC3Root_c2056/f2p2/3278	i3_LQ_PC3Root_c2884/f1p0/3104	i2_LQ_PC3Root_c2488/f1p1/2716	i2_LQ_PC3Root_c2814/f2p2/2313	i1_LQ_PC3Root_c16626/f2p0/1467	i4_LQ_PC3Root_c7376/f1p0/4076	i1_LQ_PC3Root_c12042/f1p27/1617	i1_LQ_PC3Root_c24387/f1p0/1829	i3_LQ_PC3Root_c4493/f1p0/3651	i5_HQ_PC3Root_c72/f3p0/5371	i2_HQ_PC3Root_c62269/f9p3/2102	i1_LQ_PC3Root_c9221/f1p1/1788	i3_HQ_PC3Root_c12232/f2p2/3265	i4_LQ_PC3Root_c3938/f1p6/4208	i2_LQ_PC3Root_c55865/f1p0/2069	i3_LQ_PC3Root_c21537/f1p1/3667	i1_HQ_PC3Root_c16643/f3p1/1523	i3_LQ_PC3Root_c21091/f1p1/3325	i3_HQ_PC3Root_c25232/f3p0/3078	i1_LQ_PC3Root_c3067/f1p0/1727	i1_LQ_PC3Root_c22529/f1p2/1834	i2_LQ_PC3Root_c32988/f1p0/2436	i1_LQ_PC3Root_c21294/f1p0/1585	i2_LQ_PC3Root_c52879/f1p1/2722	i1_LQ_PC3Root_c1881/f5p4/1860
ko00130	Metabolism; Metabolism of cofactors and vitamins; Ubiquinone and other terpenoid-quinone biosynthesis	44	i1_LQ_PC3Root_c19037/f1p0/1466	i1_LQ_PC3Root_c19609/f1p7/1687	i2_LQ_PC3Root_c14162/f1p4/2161	i1_LQ_PC3Root_c14059/f1p3/1096	i1_HQ_PC3Root_c28228/f5p0/1881	i3_HQ_PC3Root_c2231/f2p3/3970	i1_HQ_PC3Root_c1821/f3p0/1741	i3_LQ_PC3Root_c17100/f1p4/3495	i2_LQ_PC3Root_c39714/f2p0/2140	i1_LQ_PC3Root_c1650/f7p0/1756	i2_LQ_PC3Root_c61034/f1p2/2660	i1_LQ_PC3Root_c13448/f1p0/1107	i3_LQ_PC3Root_c3125/f1p0/3529	i1_LQ_PC3Root_c20507/f1p0/1622	i2_LQ_PC3Root_c52344/f1p6/2137	i1_LQ_PC3Root_c4934/f1p8/1476	i1_LQ_PC3Root_c18591/f1p0/1888	i2_LQ_PC3Root_c52314/f1p2/2563	i1_HQ_PC3Root_c12878/f2p0/1369	i2_LQ_PC3Root_c19707/f1p2/2706	i5_LQ_PC3Root_c781/f1p0/5275	i2_LQ_PC3Root_c24584/f1p2/2562	i1_HQ_PC3Root_c2127/f4p2/1873	i2_LQ_PC3Root_c22462/f1p9/2226	i2_LQ_PC3Root_c49878/f1p2/2377	i1_LQ_PC3Root_c19875/f1p0/1813	i1_LQ_PC3Root_c20766/f1p1/1925	i3_LQ_PC3Root_c3664/f1p0/3154	i2_HQ_PC3Root_c20157/f2p6/2961	i1_LQ_PC3Root_c21570/f1p1/1887	i2_LQ_PC3Root_c4813/f1p0/2399	i2_LQ_PC3Root_c46223/f1p2/2348	i1_LQ_PC3Root_c5622/f1p0/1972	i1_LQ_PC3Root_c26884/f1p0/1216	i2_HQ_PC3Root_c6891/f2p2/2354	i2_LQ_PC3Root_c11027/f1p2/2349	i2_LQ_PC3Root_c63007/f1p6/2031	i1_LQ_PC3Root_c21705/f1p0/1613	i2_LQ_PC3Root_c41070/f1p2/2050	i1_LQ_PC3Root_c7492/f1p2/1642	i2_LQ_PC3Root_c31239/f1p4/2211	i1_LQ_PC3Root_c11982/f1p0/1774	i1_LQ_PC3Root_c11474/f1p2/1963	i2_HQ_PC3Root_c42439/f7p10/2290
ko00140	Metabolism; Lipid metabolism; Steroid hormone biosynthesis	11	i1_LQ_PC3Root_c9690/f1p0/1789	i2_LQ_PC3Root_c3482/f1p1/2649	i1_LQ_PC3Root_c20831/f1p4/1787	i1_HQ_PC3Root_c2341/f2p1/1899	i1_HQ_PC3Root_c1540/f7p0/1737	i3_LQ_PC3Root_c12318/f1p12/3679	i1_LQ_PC3Root_c23431/f1p0/1899	i1_LQ_PC3Root_c17036/f1p1/1346	i1_HQ_PC3Root_c10248/f2p0/1774	i1_LQ_PC3Root_c11660/f1p0/1385	i1_LQ_PC3Root_c5133/f1p0/1710
ko00190	Metabolism; Energy metabolism; Oxidative phosphorylation	307	i3_LQ_PC3Root_c17528/f1p3/3325	i1_LQ_PC3Root_c33438/f1p1/1018	i2_LQ_PC3Root_c37830/f1p0/2793	i2_LQ_PC3Root_c47600/f1p7/2759	i2_LQ_PC3Root_c22127/f1p5/2935	i2_LQ_PC3Root_c68175/f1p9/2015	i1_LQ_PC3Root_c5154/f1p0/1570	i2_LQ_PC3Root_c51142/f1p23/2332	i2_LQ_PC3Root_c40448/f1p5/2111	i1_LQ_PC3Root_c6356/f1p0/1592	i1_LQ_PC3Root_c26817/f1p5/1152	i3_LQ_PC3Root_c4362/f1p0/3387	i1_LQ_PC3Root_c23516/f1p0/1480	i1_LQ_PC3Root_c24112/f1p0/1826	i4_LQ_PC3Root_c7363/f1p0/4099	i1_HQ_PC3Root_c8533/f2p0/1830	i2_LQ_PC3Root_c4017/f1p8/2403	i3_LQ_PC3Root_c8584/f1p1/3106	i2_LQ_PC3Root_c35673/f1p69/2756	i4_LQ_PC3Root_c2391/f1p0/4869	i4_LQ_PC3Root_c5673/f1p10/4349	i4_LQ_PC3Root_c4432/f1p0/4381	i4_LQ_PC3Root_c1620/f1p7/4530	i2_LQ_PC3Root_c14382/f1p0/2136	i2_LQ_PC3Root_c23538/f1p11/3095	i4_LQ_PC3Root_c5751/f1p0/4520	i2_LQ_PC3Root_c7761/f1p4/3029	i2_HQ_PC3Root_c22220/f2p10/2996	i2_LQ_PC3Root_c33055/f1p0/2789	i0_LQ_PC3Root_c1855/f1p0/581	i3_LQ_PC3Root_c13167/f1p0/3263	i3_HQ_PC3Root_c2456/f2p9/3197	i3_LQ_PC3Root_c5488/f1p0/3179	i4_LQ_PC3Root_c2380/f1p4/4379	i3_LQ_PC3Root_c6795/f1p3/3078	i1_LQ_PC3Root_c8384/f1p3/1744	i0_LQ_PC3Root_c504/f1p0/858	i3_LQ_PC3Root_c17159/f1p3/3768	i1_LQ_PC3Root_c31663/f1p5/1920	i2_LQ_PC3Root_c17779/f1p9/2861	i1_LQ_PC3Root_c23027/f1p2/1720	i0_LQ_PC3Root_c1860/f1p0/765	i4_LQ_PC3Root_c2331/f1p7/4813	i3_LQ_PC3Root_c4391/f1p10/3693	i4_LQ_PC3Root_c5668/f1p4/4752	i1_HQ_PC3Root_c1947/f5p2/1946	i2_LQ_PC3Root_c22592/f1p4/2262
ko00195	Metabolism; Energy metabolism; Photosynthesis	62	i6_HQ_PC3Root_c8/f4p0/6790	i3_LQ_PC3Root_c20860/f1p7/3331	i1_LQ_PC3Root_c10671/f1p0/1414	i4_LQ_PC3Root_c5157/f1p0/4587	i0_LQ_PC3Root_c1595/f1p5/857	i1_LQ_PC3Root_c21102/f1p1/1476	i4_LQ_PC3Root_c4454/f1p0/4834	i4_LQ_PC3Root_c4520/f1p38/4398	i4_LQ_PC3Root_c1620/f1p7/4530	i5_LQ_PC3Root_c1254/f1p0/5159	i4_LQ_PC3Root_c5093/f1p0/4449	i4_LQ_PC3Root_c1711/f1p0/4523	i2_LQ_PC3Root_c51641/f1p2/2908	i1_LQ_PC3Root_c27198/f1p5/1199	i0_LQ_PC3Root_c1438/f1p0/823	i4_LQ_PC3Root_c5673/f1p10/4349	i10_LQ_PC3Root_c10/f1p0/10721	i8_LQ_PC3Root_c16/f1p0/8976	i5_LQ_PC3Root_c466/f1p0/5385	i3_LQ_PC3Root_c8751/f1p2/3683	i2_LQ_PC3Root_c19877/f1p57/2889	i5_LQ_PC3Root_c1255/f1p3/5735	i3_LQ_PC3Root_c22575/f1p0/3579	i1_LQ_PC3Root_c19567/f1p25/1339	i4_LQ_PC3Root_c4532/f1p0/4466	i4_LQ_PC3Root_c5697/f1p0/4719	i3_LQ_PC3Root_c23954/f1p66/3050	i1_LQ_PC3Root_c21673/f1p8/1956	i2_HQ_PC3Root_c30261/f2p3/2470	i3_LQ_PC3Root_c17607/f1p31/3430	i5_LQ_PC3Root_c1191/f1p0/5898	i4_LQ_PC3Root_c3126/f1p0/4820	i1_LQ_PC3Root_c20549/f1p5/1830	i3_LQ_PC3Root_c18431/f1p2/3625	i0_LQ_PC3Root_c780/f1p0/986	i1_LQ_PC3Root_c18194/f1p0/1588	i1_LQ_PC3Root_c5917/f1p1/1777	i2_LQ_PC3Root_c36153/f1p3/2521	i2_LQ_PC3Root_c51210/f1p12/2356	i2_LQ_PC3Root_c22127/f1p5/2935	i6_LQ_PC3Root_c455/f1p0/6011	i3_LQ_PC3Root_c20118/f1p21/3469	i3_LQ_PC3Root_c19944/f1p2/3337	i3_LQ_PC3Root_c16796/f1p2/3147	i1_LQ_PC3Root_c33438/f1p1/1018	i6_LQ_PC3Root_c213/f1p0/6319	i7_LQ_PC3Root_c107/f1p0/7048
ko00196	Metabolism; Energy metabolism; Photosynthesis - antenna proteins	2	i1_LQ_PC3Root_c13343/f1p0/1129	i1_LQ_PC3Root_c14230/f1p1/1092
ko00220	Metabolism; Amino acid metabolism; Arginine biosynthesis	110	i2_HQ_PC3Root_c39523/f3p2/2096	i2_LQ_PC3Root_c48078/f1p2/2334	i2_LQ_PC3Root_c67894/f1p169/2159	i2_LQ_PC3Root_c8713/f1p0/2207	i2_LQ_PC3Root_c7369/f1p5/2322	i2_LQ_PC3Root_c26263/f1p0/2097	i2_LQ_PC3Root_c8807/f1p25/2374	i1_LQ_PC3Root_c18920/f1p0/1499	i1_LQ_PC3Root_c5368/f1p609/1511	i2_LQ_PC3Root_c12678/f1p0/2500	i3_LQ_PC3Root_c11552/f1p2/3718	i1_HQ_PC3Root_c1615/f10p0/1911	i2_LQ_PC3Root_c61309/f1p0/2594	i2_LQ_PC3Root_c20870/f1p9/2146	i1_LQ_PC3Root_c5853/f1p0/1494	i2_LQ_PC3Root_c34364/f1p1/2604	i2_LQ_PC3Root_c37213/f1p6/2207	i1_LQ_PC3Root_c27679/f1p0/1224	i2_HQ_PC3Root_c37180/f2p0/2639	i1_LQ_PC3Root_c7029/f1p7/1589	i2_LQ_PC3Root_c55515/f1p1/2031	i1_LQ_PC3Root_c24078/f1p1/1657	i2_LQ_PC3Root_c35158/f1p0/2491	i2_LQ_PC3Root_c32094/f1p2/2213	i3_LQ_PC3Root_c23133/f1p3/3604	i2_LQ_PC3Root_c2236/f2p6/2806	i1_LQ_PC3Root_c6749/f1p0/1588	i3_LQ_PC3Root_c8170/f1p12/3827	i3_LQ_PC3Root_c17242/f1p0/3812	i2_LQ_PC3Root_c22198/f1p0/2966	i2_LQ_PC3Root_c24040/f1p0/2469	i1_LQ_PC3Root_c19684/f1p0/1376	i2_LQ_PC3Root_c50060/f1p2/2345	i2_LQ_PC3Root_c5204/f1p6/2219	i2_LQ_PC3Root_c26925/f1p0/2072	i2_LQ_PC3Root_c18210/f1p2/3042	i2_LQ_PC3Root_c2955/f1p1/2882	i1_LQ_PC3Root_c10801/f1p0/1859	i1_LQ_PC3Root_c25061/f1p3/1553	i5_LQ_PC3Root_c991/f1p0/5223	i1_LQ_PC3Root_c24820/f1p0/1791	i1_HQ_PC3Root_c16521/f2p9/1911	i2_HQ_PC3Root_c12060/f2p0/2649	i2_HQ_PC3Root_c42699/f2p3/2127	i1_LQ_PC3Root_c17226/f1p11/1832	i1_LQ_PC3Root_c23630/f1p6/1986	i4_LQ_PC3Root_c7305/f1p11/4164
ko00230	Metabolism; Nucleotide metabolism; Purine metabolism	327	i2_LQ_PC3Root_c16977/f1p4/2503	i2_LQ_PC3Root_c24025/f1p1/2171	i2_LQ_PC3Root_c54660/f2p4/2099	i6_LQ_PC3Root_c266/f1p0/6209	i4_LQ_PC3Root_c1466/f1p0/4296	i2_HQ_PC3Root_c30204/f2p2/2141	i1_HQ_PC3Root_c2886/f3p7/1775	i3_LQ_PC3Root_c16667/f1p0/3739	i2_LQ_PC3Root_c49027/f1p0/2938	i1_LQ_PC3Root_c4259/f1p25/1825	i2_LQ_PC3Root_c55188/f1p5/2171	i3_LQ_PC3Root_c15102/f8p0/3273	i4_HQ_PC3Root_c7645/f16p0/4444	i1_LQ_PC3Root_c8762/f1p0/1484	i1_LQ_PC3Root_c3451/f1p3/1682	i0_LQ_PC3Root_c863/f1p0/876	i1_LQ_PC3Root_c9890/f1p0/2026	i2_LQ_PC3Root_c31309/f1p10/2620	i3_LQ_PC3Root_c19484/f1p21/3218	i2_LQ_PC3Root_c40420/f1p2/2349	i1_HQ_PC3Root_c2896/f4p0/1886	i1_LQ_PC3Root_c13173/f1p0/1289	i2_HQ_PC3Root_c56865/f4p4/2424	i1_LQ_PC3Root_c8812/f1p0/1790	i3_LQ_PC3Root_c5407/f1p11/3201	i3_LQ_PC3Root_c17524/f1p1/3211	i3_LQ_PC3Root_c24551/f1p0/3038	i3_LQ_PC3Root_c11200/f3p0/3210	i1_LQ_PC3Root_c21566/f1p32/2009	i4_LQ_PC3Root_c1528/f1p0/4340	i1_LQ_PC3Root_c6134/f1p3/1413	i4_LQ_PC3Root_c2916/f1p6/4642	i2_LQ_PC3Root_c7212/f1p1/2316	i3_LQ_PC3Root_c22434/f1p0/3697	i2_LQ_PC3Root_c22560/f1p4/2620	i2_LQ_PC3Root_c31141/f1p3/2590	i1_LQ_PC3Root_c23243/f1p1/1734	i2_LQ_PC3Root_c8105/f1p4/2926	i3_LQ_PC3Root_c13099/f1p0/3769	i1_LQ_PC3Root_c9157/f1p3/1973	i2_LQ_PC3Root_c4909/f1p1/2134	i2_LQ_PC3Root_c34759/f1p18/2503	i2_LQ_PC3Root_c55851/f1p4/2101	i1_LQ_PC3Root_c22524/f1p5/1481	i2_LQ_PC3Root_c24909/f1p2/2229	i3_LQ_PC3Root_c18190/f1p0/3672	i2_LQ_PC3Root_c26557/f1p0/2015
ko00232	Metabolism; Biosynthesis of other secondary metabolites; Caffeine metabolism	7	i4_LQ_PC3Root_c1528/f1p0/4340	i4_LQ_PC3Root_c5226/f1p0/4366	i4_LQ_PC3Root_c1649/f1p8/4223	i4_LQ_PC3Root_c7511/f1p10/4198	i4_LQ_PC3Root_c6053/f1p0/4849	i4_LQ_PC3Root_c2916/f1p6/4642	i4_LQ_PC3Root_c1563/f1p12/4427
ko00240	Metabolism; Nucleotide metabolism; Pyrimidine metabolism	230	i0_LQ_PC3Root_c2695/f1p0/984	i1_LQ_PC3Root_c19883/f1p0/1695	i4_HQ_PC3Root_c7785/f2p5/4151	i4_LQ_PC3Root_c4381/f1p1/4507	i5_LQ_PC3Root_c89/f2p0/5576	i2_LQ_PC3Root_c23186/f1p3/2711	i5_LQ_PC3Root_c853/f1p3/5340	i4_LQ_PC3Root_c2721/f1p0/5027	i1_LQ_PC3Root_c20944/f1p0/1846	i4_HQ_PC3Root_c1063/f2p5/4447	i6_LQ_PC3Root_c75/f1p0/6465	i2_LQ_PC3Root_c6939/f1p0/2485	i4_LQ_PC3Root_c4054/f1p6/4608	i2_LQ_PC3Root_c11079/f1p6/2539	i1_LQ_PC3Root_c9716/f1p15/1880	i2_LQ_PC3Root_c25154/f1p4/2580	i1_LQ_PC3Root_c16597/f2p11/1565	i4_LQ_PC3Root_c2035/f1p4/4532	i2_HQ_PC3Root_c4299/f2p9/2588	i2_LQ_PC3Root_c45737/f1p1/2242	i3_LQ_PC3Root_c7898/f1p3/3859	i2_LQ_PC3Root_c23854/f1p4/3181	i3_LQ_PC3Root_c20480/f1p0/3932	i3_LQ_PC3Root_c12139/f1p1/3616	i4_LQ_PC3Root_c3361/f1p8/4816	i0_LQ_PC3Root_c626/f1p0/871	i1_LQ_PC3Root_c18519/f1p1/1908	i2_LQ_PC3Root_c59932/f1p0/2641	i2_LQ_PC3Root_c37056/f1p4/3116	i2_LQ_PC3Root_c35251/f1p6/2509	i1_LQ_PC3Root_c23435/f1p13/1488	i2_LQ_PC3Root_c10007/f1p0/2691	i2_LQ_PC3Root_c5089/f1p9/2916	i1_LQ_PC3Root_c8364/f1p2/1970	i1_LQ_PC3Root_c7619/f2p4/1818	i4_LQ_PC3Root_c7403/f1p0/4143	i2_LQ_PC3Root_c3431/f1p9/2535	i1_LQ_PC3Root_c22352/f1p5/1695	i3_LQ_PC3Root_c21973/f1p26/3739	i2_LQ_PC3Root_c20631/f1p2/2170	i3_LQ_PC3Root_c8976/f1p9/4087	i2_LQ_PC3Root_c56450/f1p3/2129	i2_LQ_PC3Root_c53311/f1p11/3051	i2_HQ_PC3Root_c57544/f4p4/2173	i4_LQ_PC3Root_c2654/f1p0/4386	i2_LQ_PC3Root_c46743/f1p0/2129	i0_LQ_PC3Root_c1200/f1p0/997
ko00250	Metabolism; Amino acid metabolism; Alanine, aspartate and glutamate metabolism	160	i2_LQ_PC3Root_c36927/f1p0/2350	i1_LQ_PC3Root_c4548/f1p7/1759	i1_LQ_PC3Root_c18732/f1p0/1751	i1_LQ_PC3Root_c12544/f1p0/1440	i1_LQ_PC3Root_c3287/f3p0/1806	i1_LQ_PC3Root_c24422/f1p2/1340	i3_LQ_PC3Root_c9165/f1p0/3258	i1_LQ_PC3Root_c18589/f1p10/1848	i3_LQ_PC3Root_c19600/f1p0/3920	i2_HQ_PC3Root_c3356/f2p0/2245	i2_HQ_PC3Root_c16287/f3p5/2305	i2_LQ_PC3Root_c18557/f1p0/2438	i2_LQ_PC3Root_c13303/f1p1/2109	i2_LQ_PC3Root_c46453/f1p1/2271	i1_LQ_PC3Root_c22299/f1p0/1869	i3_LQ_PC3Root_c20140/f1p0/3279	i2_LQ_PC3Root_c16189/f5p5/2409	i1_HQ_PC3Root_c28050/f4p0/1698	i1_LQ_PC3Root_c21799/f1p0/1974	i1_LQ_PC3Root_c20905/f1p0/1894	i5_LQ_PC3Root_c264/f1p0/5470	i2_LQ_PC3Root_c68200/f1p6/2046	i2_LQ_PC3Root_c47024/f1p3/2506	i2_LQ_PC3Root_c31976/f1p1/2422	i2_HQ_PC3Root_c1884/f8p8/2778	i1_LQ_PC3Root_c20223/f1p2/1429	i1_HQ_PC3Root_c2296/f2p0/1616	i2_LQ_PC3Root_c52259/f1p1/2392	i1_LQ_PC3Root_c13826/f1p0/1295	i1_LQ_PC3Root_c6062/f1p0/1870	i1_LQ_PC3Root_c14032/f1p2/1294	i2_LQ_PC3Root_c7528/f1p1/2460	i3_LQ_PC3Root_c3035/f1p0/3358	i1_LQ_PC3Root_c7123/f1p0/1581	i1_LQ_PC3Root_c20668/f1p0/1775	i2_LQ_PC3Root_c12138/f1p5/2902	i2_LQ_PC3Root_c2820/f1p22/2385	i1_LQ_PC3Root_c7841/f1p0/1951	i2_LQ_PC3Root_c50428/f1p0/2439	i2_LQ_PC3Root_c36190/f1p6/2472	i2_LQ_PC3Root_c56097/f1p6/2052	i1_LQ_PC3Root_c11128/f3p1/2003	i2_LQ_PC3Root_c40204/f1p1/2058	i2_LQ_PC3Root_c4734/f1p1/2691	i4_LQ_PC3Root_c6774/f1p3/4427	i5_LQ_PC3Root_c816/f1p0/5100	i2_LQ_PC3Root_c46763/f1p3/2605
ko00254	Metabolism; Biosynthesis of other secondary metabolites; Aflatoxin biosynthesis	7	i3_LQ_PC3Root_c12536/f1p0/3234	i3_LQ_PC3Root_c4251/f1p9/3126	i2_LQ_PC3Root_c50279/f1p1/2957	i4_LQ_PC3Root_c7260/f1p0/4165	i4_LQ_PC3Root_c3108/f1p0/4643	i4_LQ_PC3Root_c3265/f1p0/4568	i2_LQ_PC3Root_c10878/f1p0/2498
ko00260	Metabolism; Amino acid metabolism; Glycine, serine and threonine metabolism	153	i1_HQ_PC3Root_c984/f16p5/1841	i0_LQ_PC3Root_c2580/f1p0/561	i1_LQ_PC3Root_c7308/f1p8/1745	i2_LQ_PC3Root_c31319/f1p4/2853	i3_LQ_PC3Root_c7207/f1p7/3675	i2_LQ_PC3Root_c56097/f1p6/2052	i3_LQ_PC3Root_c7635/f1p1/3676	i4_LQ_PC3Root_c3960/f1p0/4983	i2_LQ_PC3Root_c3316/f1p4/2687	i2_LQ_PC3Root_c20006/f1p8/2762	i4_LQ_PC3Root_c4614/f1p10/4626	i1_LQ_PC3Root_c6062/f1p0/1870	i2_LQ_PC3Root_c59711/f1p7/3078	i2_HQ_PC3Root_c28401/f23p8/2106	i1_HQ_PC3Root_c12898/f2p4/1605	i1_LQ_PC3Root_c23542/f1p0/1997	i2_LQ_PC3Root_c17473/f1p4/2249	i1_LQ_PC3Root_c21176/f1p0/1995	i4_LQ_PC3Root_c1983/f1p4/4246	i2_LQ_PC3Root_c35619/f1p7/2179	i2_HQ_PC3Root_c31521/f2p5/2531	i3_LQ_PC3Root_c17397/f1p0/3144	i2_LQ_PC3Root_c32467/f1p3/2629	i1_HQ_PC3Root_c16652/f2p1/1703	i4_LQ_PC3Root_c7525/f1p0/4131	i2_HQ_PC3Root_c27839/f8p4/2451	i2_LQ_PC3Root_c38169/f1p12/2835	i1_LQ_PC3Root_c18422/f1p0/1775	i1_LQ_PC3Root_c13782/f1p5/1192	i2_LQ_PC3Root_c46693/f1p9/2406	i2_LQ_PC3Root_c24659/f1p1/2941	i1_LQ_PC3Root_c5966/f1p8/1813	i3_HQ_PC3Root_c1730/f4p1/3605	i1_LQ_PC3Root_c19764/f1p21/1641	i1_HQ_PC3Root_c9799/f3p0/1593	i2_LQ_PC3Root_c37623/f1p3/2194	i1_LQ_PC3Root_c4896/f1p11/1873	i2_LQ_PC3Root_c37834/f1p5/2439	i3_LQ_PC3Root_c20262/f1p10/3241	i2_LQ_PC3Root_c30357/f1p0/2981	i1_LQ_PC3Root_c27253/f1p0/1202	i3_LQ_PC3Root_c22922/f1p3/3962	i2_LQ_PC3Root_c48948/f1p4/2713	i1_LQ_PC3Root_c18766/f1p0/1891	i2_LQ_PC3Root_c30303/f1p0/2248	i2_HQ_PC3Root_c38994/f2p3/2279	i1_HQ_PC3Root_c2438/f4p4/1910
ko00261	Metabolism; Biosynthesis of other secondary metabolites; Monobactam biosynthesis	27	i2_LQ_PC3Root_c3316/f1p4/2687	i4_LQ_PC3Root_c7204/f1p0/4065	i2_LQ_PC3Root_c4494/f1p1/2176	i3_LQ_PC3Root_c25024/f1p0/3752	i1_LQ_PC3Root_c23928/f1p7/1641	i2_HQ_PC3Root_c58404/f4p7/2032	i2_LQ_PC3Root_c64275/f1p0/2092	i2_LQ_PC3Root_c60239/f1p1/2205	i1_LQ_PC3Root_c20522/f1p3/1518	i2_HQ_PC3Root_c31521/f2p5/2531	i2_LQ_PC3Root_c55188/f1p5/2171	i1_HQ_PC3Root_c4346/f5p5/1689	i1_LQ_PC3Root_c11697/f1p4/1924	i4_LQ_PC3Root_c7525/f1p0/4131	i2_LQ_PC3Root_c3065/f1p1/2145	i2_LQ_PC3Root_c25283/f1p5/2739	i0_LQ_PC3Root_c1871/f1p5/566	i2_LQ_PC3Root_c51029/f1p5/2326	i2_LQ_PC3Root_c31319/f1p4/2853	i3_LQ_PC3Root_c7717/f1p12/3842	i2_LQ_PC3Root_c22639/f1p1/2407	i2_LQ_PC3Root_c48948/f1p4/2713	i3_LQ_PC3Root_c18255/f1p0/3205	i2_LQ_PC3Root_c8250/f1p5/2666	i1_LQ_PC3Root_c20090/f1p7/1645	i2_LQ_PC3Root_c50472/f1p1/2188	i3_LQ_PC3Root_c7635/f1p1/3676
ko00270	Metabolism; Amino acid metabolism; Cysteine and methionine metabolism	219	i2_LQ_PC3Root_c7800/f1p39/2737	i1_LQ_PC3Root_c17011/f1p4/1821	i3_LQ_PC3Root_c10833/f1p0/3226	i1_LQ_PC3Root_c17773/f1p0/1442	i2_LQ_PC3Root_c8713/f1p0/2207	i1_HQ_PC3Root_c1468/f6p2/1732	i1_LQ_PC3Root_c18733/f1p1/1638	i1_LQ_PC3Root_c6097/f1p0/1687	i2_LQ_PC3Root_c21922/f1p15/2511	i2_LQ_PC3Root_c49597/f1p25/2928	i2_LQ_PC3Root_c59943/f1p0/2337	i1_LQ_PC3Root_c6598/f1p5/1653	i3_LQ_PC3Root_c11448/f1p0/3153	i1_LQ_PC3Root_c18920/f1p0/1499	i2_LQ_PC3Root_c37213/f1p6/2207	i3_LQ_PC3Root_c17483/f1p0/3246	i2_LQ_PC3Root_c22452/f1p35/2439	i7_LQ_PC3Root_c62/f1p0/7246	i1_LQ_PC3Root_c27253/f1p0/1202	i2_LQ_PC3Root_c4865/f1p14/2163	i3_LQ_PC3Root_c14592/f1p0/3040	i2_HQ_PC3Root_c8971/f2p27/2816	i2_LQ_PC3Root_c33138/f1p3/2735	i1_LQ_PC3Root_c20825/f1p0/1753	i1_HQ_PC3Root_c1861/f3p0/1642	i2_LQ_PC3Root_c4169/f1p43/2934	i2_LQ_PC3Root_c48948/f1p4/2713	i2_LQ_PC3Root_c59741/f1p23/2871	i1_LQ_PC3Root_c23785/f1p0/1679	i1_LQ_PC3Root_c11692/f1p0/1688	i3_LQ_PC3Root_c22151/f1p14/3293	i2_LQ_PC3Root_c5788/f1p3/2199	i1_LQ_PC3Root_c3317/f1p7/1577	i1_LQ_PC3Root_c21358/f1p2/2007	i1_LQ_PC3Root_c7013/f1p0/1946	i2_LQ_PC3Root_c11829/f1p21/2189	i1_LQ_PC3Root_c17586/f1p1/1562	i3_LQ_PC3Root_c7639/f1p12/3430	i0_LQ_PC3Root_c3198/f1p1/266	i1_HQ_PC3Root_c10471/f2p0/1827	i0_LQ_PC3Root_c1766/f1p5/533	i2_LQ_PC3Root_c40862/f1p29/2085	i1_LQ_PC3Root_c24427/f1p44/1913	i1_LQ_PC3Root_c24820/f1p0/1791	i2_LQ_PC3Root_c3933/f1p26/2805	i1_LQ_PC3Root_c3736/f1p2/1837	i3_LQ_PC3Root_c7717/f1p12/3842
ko00280	Metabolism; Amino acid metabolism; Valine, leucine and isoleucine degradation	121	i2_LQ_PC3Root_c19695/f1p0/2151	i1_LQ_PC3Root_c7471/f1p3/1566	i1_HQ_PC3Root_c3321/f2p1/1867	i2_HQ_PC3Root_c2098/f9p12/2556	i0_LQ_PC3Root_c2580/f1p0/561	i1_LQ_PC3Root_c5166/f2p0/1438	i2_LQ_PC3Root_c45957/f1p0/2521	i2_LQ_PC3Root_c50088/f1p8/2625	i1_LQ_PC3Root_c7308/f1p8/1745	i2_LQ_PC3Root_c56097/f1p6/2052	i3_LQ_PC3Root_c14311/f1p0/3086	i2_HQ_PC3Root_c57603/f50p9/2325	i1_HQ_PC3Root_c2211/f3p8/1907	i3_LQ_PC3Root_c5756/f1p2/3181	i1_LQ_PC3Root_c21591/f1p0/1785	i1_LQ_PC3Root_c19723/f1p6/1723	i2_LQ_PC3Root_c9187/f1p9/2707	i2_LQ_PC3Root_c18595/f1p18/2296	i1_LQ_PC3Root_c17179/f1p0/1985	i2_LQ_PC3Root_c46947/f1p0/2262	i4_LQ_PC3Root_c3960/f1p0/4983	i1_HQ_PC3Root_c1973/f3p2/1939	i1_LQ_PC3Root_c11848/f1p0/1928	i2_LQ_PC3Root_c14474/f1p4/1874	i1_LQ_PC3Root_c19673/f1p0/1793	i4_LQ_PC3Root_c2111/f1p2/4992	i2_LQ_PC3Root_c9738/f1p9/2511	i1_HQ_PC3Root_c1610/f6p6/1750	i1_LQ_PC3Root_c8645/f1p0/1415	i1_LQ_PC3Root_c6530/f1p0/1551	i1_LQ_PC3Root_c25012/f1p10/1974	i2_HQ_PC3Root_c42263/f3p9/2607	i1_LQ_PC3Root_c24917/f1p0/1956	i1_HQ_PC3Root_c1852/f6p0/1799	i2_LQ_PC3Root_c68172/f1p0/2004	i2_LQ_PC3Root_c31743/f1p2/2468	i1_LQ_PC3Root_c5932/f1p0/1799	i1_LQ_PC3Root_c9063/f1p3/1733	i4_LQ_PC3Root_c1553/f1p0/4521	i2_LQ_PC3Root_c40168/f1p2/2068	i4_LQ_PC3Root_c4990/f1p1/4197	i2_LQ_PC3Root_c47560/f1p8/2047	i1_LQ_PC3Root_c9863/f1p0/1928	i2_LQ_PC3Root_c10402/f1p5/2154	i2_LQ_PC3Root_c36748/f1p0/2556	i2_LQ_PC3Root_c7203/f1p9/2441	i1_LQ_PC3Root_c22715/f1p1/1667
ko00281	Metabolism; Metabolism of terpenoids and polyketides; Geraniol degradation	10	i1_LQ_PC3Root_c19723/f1p6/1723	i2_LQ_PC3Root_c8307/f1p2/2592	i2_LQ_PC3Root_c31743/f1p2/2468	i2_LQ_PC3Root_c48258/f1p1/2844	i1_HQ_PC3Root_c29786/f2p0/1931	i1_LQ_PC3Root_c28449/f1p3/1827	i2_LQ_PC3Root_c49810/f1p2/2151	i3_LQ_PC3Root_c8425/f1p5/3633	i1_HQ_PC3Root_c3321/f2p1/1867	i3_LQ_PC3Root_c17923/f1p0/3108
ko00290	Metabolism; Amino acid metabolism; Valine, leucine and isoleucine biosynthesis	47	i2_LQ_PC3Root_c3035/f1p0/2452	i2_HQ_PC3Root_c56807/f2p10/2434	i3_LQ_PC3Root_c5206/f1p0/3223	i3_LQ_PC3Root_c4969/f1p2/3686	i1_HQ_PC3Root_c4236/f2p0/1967	i3_LQ_PC3Root_c7085/f1p0/3225	i1_LQ_PC3Root_c3930/f1p3/2215	i2_LQ_PC3Root_c20055/f1p0/2219	i1_LQ_PC3Root_c6171/f1p15/1405	i1_HQ_PC3Root_c1610/f6p6/1750	i1_LQ_PC3Root_c6031/f1p5/1568	i3_LQ_PC3Root_c3478/f1p2/3855	i1_LQ_PC3Root_c10006/f1p6/1902	i1_LQ_PC3Root_c26762/f1p0/1079	i2_LQ_PC3Root_c53431/f1p10/2582	i3_LQ_PC3Root_c17397/f1p0/3144	i4_LQ_PC3Root_c6969/f1p0/4101	i2_LQ_PC3Root_c20844/f1p10/2697	i3_LQ_PC3Root_c6782/f1p2/3259	i2_LQ_PC3Root_c3320/f1p4/2662	i3_LQ_PC3Root_c20757/f1p0/3176	i2_LQ_PC3Root_c12891/f5p4/2336	i1_LQ_PC3Root_c5932/f1p0/1799	i4_LQ_PC3Root_c4990/f1p1/4197	i2_LQ_PC3Root_c8351/f1p4/2562	i2_HQ_PC3Root_c57367/f7p6/2307	i2_HQ_PC3Root_c22927/f4p3/2444	i1_LQ_PC3Root_c14162/f1p4/1294	i1_HQ_PC3Root_c16760/f2p0/1648	i2_HQ_PC3Root_c28110/f4p10/2468	i2_HQ_PC3Root_c30274/f3p4/2729	i2_LQ_PC3Root_c17826/f1p7/2345	i4_LQ_PC3Root_c4203/f1p14/4124	i2_LQ_PC3Root_c33479/f1p9/2803	i2_LQ_PC3Root_c24659/f1p1/2941	i2_LQ_PC3Root_c32329/f1p4/2307	i3_LQ_PC3Root_c10775/f1p0/3179	i2_LQ_PC3Root_c17474/f2p4/2338	i1_LQ_PC3Root_c18897/f1p0/1491	i2_LQ_PC3Root_c51784/f1p8/2218	i3_LQ_PC3Root_c22031/f1p0/3478	i2_LQ_PC3Root_c46200/f1p4/2275	i2_LQ_PC3Root_c68043/f1p3/2019	i1_LQ_PC3Root_c4534/f1p0/1659	i1_LQ_PC3Root_c4911/f1p4/1926	i3_LQ_PC3Root_c19579/f1p0/3627	i0_LQ_PC3Root_c2977/f1p35/859
ko00300	Metabolism; Amino acid metabolism; Lysine biosynthesis	25	i2_LQ_PC3Root_c25283/f1p5/2739	i2_LQ_PC3Root_c33911/f1p0/2614	i0_LQ_PC3Root_c1871/f1p5/566	i2_LQ_PC3Root_c51029/f1p5/2326	i2_HQ_PC3Root_c57227/f4p5/2116	i2_LQ_PC3Root_c45258/f1p5/2374	i2_LQ_PC3Root_c31319/f1p4/2853	i3_LQ_PC3Root_c7717/f1p12/3842	i2_HQ_PC3Root_c17873/f2p5/2165	i2_LQ_PC3Root_c48948/f1p4/2713	i3_LQ_PC3Root_c18255/f1p0/3205	i1_HQ_PC3Root_c2210/f2p0/1997	i2_LQ_PC3Root_c8250/f1p5/2666	i3_LQ_PC3Root_c7635/f1p1/3676	i2_LQ_PC3Root_c38310/f1p5/2638	i2_HQ_PC3Root_c16654/f6p5/2358	i2_LQ_PC3Root_c3316/f1p4/2687	i4_LQ_PC3Root_c7204/f1p0/4065	i3_LQ_PC3Root_c25024/f1p0/3752	i1_LQ_PC3Root_c23928/f1p7/1641	i1_LQ_PC3Root_c20522/f1p3/1518	i1_LQ_PC3Root_c32449/f1p0/1681	i2_HQ_PC3Root_c31521/f2p5/2531	i1_HQ_PC3Root_c4346/f5p5/1689	i4_LQ_PC3Root_c7525/f1p0/4131
ko00310	Metabolism; Amino acid metabolism; Lysine degradation	93	i4_LQ_PC3Root_c2590/f1p0/4150	i1_HQ_PC3Root_c14677/f4p0/2005	i4_LQ_PC3Root_c1553/f1p0/4521	i3_LQ_PC3Root_c3698/f1p0/3456	i3_LQ_PC3Root_c12555/f1p0/3484	i4_LQ_PC3Root_c2775/f1p0/4695	i3_HQ_PC3Root_c4845/f3p32/3998	i2_HQ_PC3Root_c30076/f2p13/2298	i3_LQ_PC3Root_c17967/f1p18/3413	i2_LQ_PC3Root_c27601/f1p25/2510	i3_LQ_PC3Root_c9173/f1p0/3448	i1_LQ_PC3Root_c24917/f1p0/1956	i3_LQ_PC3Root_c19609/f1p7/3948	i3_LQ_PC3Root_c20992/f1p1/3559	i1_LQ_PC3Root_c24668/f1p24/1955	i3_LQ_PC3Root_c13688/f1p12/3118	i4_LQ_PC3Root_c4088/f1p129/4757	i3_LQ_PC3Root_c20900/f1p5/3322	i3_LQ_PC3Root_c14328/f1p7/3055	i3_LQ_PC3Root_c9059/f1p6/3558	i2_LQ_PC3Root_c34561/f1p3/2529	i4_LQ_PC3Root_c5789/f1p2/4823	i1_LQ_PC3Root_c22715/f1p1/1667	i2_LQ_PC3Root_c18595/f1p18/2296	i3_LQ_PC3Root_c19395/f1p0/3639	i3_LQ_PC3Root_c6866/f1p0/3669	i1_LQ_PC3Root_c9304/f1p1/1882	i2_LQ_PC3Root_c47513/f1p1/2795	i2_LQ_PC3Root_c5252/f1p4/3294	i2_LQ_PC3Root_c3724/f1p1/2643	i1_LQ_PC3Root_c7471/f1p3/1566	i3_LQ_PC3Root_c20145/f1p16/3133	i2_LQ_PC3Root_c27176/f1p1/2056	i3_LQ_PC3Root_c18267/f1p3/3121	i1_LQ_PC3Root_c25012/f1p10/1974	i3_HQ_PC3Root_c2216/f3p4/3483	i3_LQ_PC3Root_c17476/f1p0/3700	i1_LQ_PC3Root_c7037/f1p0/1946	i1_HQ_PC3Root_c1973/f3p2/1939	i3_LQ_PC3Root_c8913/f1p0/3382	i2_LQ_PC3Root_c14474/f1p4/1874	i3_LQ_PC3Root_c4085/f1p9/3532	i3_LQ_PC3Root_c14029/f1p0/3033	i1_HQ_PC3Root_c11215/f2p1/1920	i1_LQ_PC3Root_c23772/f1p1/1919	i1_LQ_PC3Root_c7114/f1p0/1510	i2_HQ_PC3Root_c12267/f2p25/2390
ko00330	Metabolism; Amino acid metabolism; Arginine and proline metabolism	122	i2_LQ_PC3Root_c30422/f1p0/2691	i1_LQ_PC3Root_c14362/f1p3/1283	i5_LQ_PC3Root_c351/f1p0/5334	i2_LQ_PC3Root_c21751/f1p0/2631	i4_LQ_PC3Root_c4276/f1p6/4654	i4_LQ_PC3Root_c1553/f1p0/4521	i1_HQ_PC3Root_c28050/f4p0/1698	i1_LQ_PC3Root_c1338/f6p0/1663	i1_LQ_PC3Root_c10374/f1p20/1874	i1_LQ_PC3Root_c24917/f1p0/1956	i1_LQ_PC3Root_c24668/f1p24/1955	i2_LQ_PC3Root_c60764/f1p14/2651	i2_LQ_PC3Root_c31467/f1p0/2647	i1_LQ_PC3Root_c8242/f1p2/1841	i2_LQ_PC3Root_c17704/f1p14/2800	i3_LQ_PC3Root_c9059/f1p6/3558	i1_LQ_PC3Root_c21742/f1p49/1912	i1_LQ_PC3Root_c8998/f1p2/1833	i1_LQ_PC3Root_c20232/f1p1/1931	i1_LQ_PC3Root_c19101/f1p5/1886	i1_LQ_PC3Root_c22715/f1p1/1667	i1_LQ_PC3Root_c23733/f1p2/1712	i2_HQ_PC3Root_c21217/f2p0/2896	i2_LQ_PC3Root_c7181/f1p3/2943	i2_LQ_PC3Root_c46031/f1p15/2814	i2_LQ_PC3Root_c52587/f1p2/2584	i2_LQ_PC3Root_c10269/f1p0/2489	i1_LQ_PC3Root_c23300/f1p5/1966	i1_LQ_PC3Root_c20668/f1p0/1775	i2_LQ_PC3Root_c18595/f1p18/2296	i1_LQ_PC3Root_c27646/f1p0/1197	i2_LQ_PC3Root_c2820/f1p22/2385	i1_LQ_PC3Root_c11769/f1p0/1822	i2_LQ_PC3Root_c20453/f1p8/2123	i1_LQ_PC3Root_c18933/f1p0/1856	i2_LQ_PC3Root_c8438/f1p0/2539	i1_LQ_PC3Root_c26315/f1p12/1238	i2_LQ_PC3Root_c56512/f1p0/2109	i2_LQ_PC3Root_c31562/f1p1/2780	i1_LQ_PC3Root_c7471/f1p3/1566	i2_LQ_PC3Root_c39862/f2p0/2113	i1_LQ_PC3Root_c24410/f1p6/1770	i1_LQ_PC3Root_c9816/f1p0/1996	i1_LQ_PC3Root_c1667/f4p1/1774	i1_LQ_PC3Root_c16889/f1p4/1289	i1_LQ_PC3Root_c10158/f1p0/1468	i1_HQ_PC3Root_c4113/f3p1/1409
ko00332	Metabolism; Biosynthesis of other secondary metabolites; Carbapenem biosynthesis	1	i2_LQ_PC3Root_c35095/f1p0/2902
ko00340	Metabolism; Amino acid metabolism; Histidine metabolism	50	i1_LQ_PC3Root_c24917/f1p0/1956	i3_LQ_PC3Root_c22660/f1p0/3132	i3_LQ_PC3Root_c11204/f1p0/3429	i1_LQ_PC3Root_c2517/f4p6/1634	i1_LQ_PC3Root_c7114/f1p0/1510	i1_HQ_PC3Root_c2688/f2p0/1910	i2_LQ_PC3Root_c10111/f1p0/2790	i1_LQ_PC3Root_c23772/f1p1/1919	i2_LQ_PC3Root_c24203/f1p2/2124	i1_HQ_PC3Root_c16438/f2p1/1844	i2_HQ_PC3Root_c58158/f3p20/2050	i4_LQ_PC3Root_c1553/f1p0/4521	i4_HQ_PC3Root_c7808/f2p0/4228	i1_LQ_PC3Root_c21742/f1p49/1912	i1_LQ_PC3Root_c18646/f1p1/1506	i3_LQ_PC3Root_c8352/f1p9/3922	i3_LQ_PC3Root_c20902/f1p0/3676	i1_HQ_PC3Root_c31807/f64p0/1910	i1_LQ_PC3Root_c22715/f1p1/1667	i3_LQ_PC3Root_c11467/f1p0/3850	i1_LQ_PC3Root_c24668/f1p24/1955	i3_LQ_PC3Root_c5722/f1p21/3528	i2_LQ_PC3Root_c30348/f1p0/2793	i1_LQ_PC3Root_c6650/f1p3/1947	i3_LQ_PC3Root_c9059/f1p6/3558	i2_LQ_PC3Root_c36572/f1p2/2353	i1_LQ_PC3Root_c22891/f1p0/1766	i2_LQ_PC3Root_c35474/f1p2/2812	i1_LQ_PC3Root_c22990/f1p59/1675	i2_LQ_PC3Root_c13668/f1p2/2064	i2_LQ_PC3Root_c45258/f1p5/2374	i2_LQ_PC3Root_c8261/f1p1/2713	i1_LQ_PC3Root_c23773/f1p11/1999	i3_LQ_PC3Root_c17837/f1p0/3085	i1_LQ_PC3Root_c2799/f3p7/1970	i1_LQ_PC3Root_c7471/f1p3/1566	i1_LQ_PC3Root_c2544/f2p0/1580	i3_HQ_PC3Root_c25093/f10p70/3863	i2_LQ_PC3Root_c18595/f1p18/2296	i2_LQ_PC3Root_c17766/f1p2/2686	i2_HQ_PC3Root_c16667/f4p0/2918	i2_LQ_PC3Root_c26246/f1p19/2053	i2_HQ_PC3Root_c16654/f6p5/2358	i1_LQ_PC3Root_c23911/f1p2/1598	i1_HQ_PC3Root_c1973/f3p2/1939	i2_HQ_PC3Root_c65576/f3p20/2118	i3_LQ_PC3Root_c2509/f2p7/3897
ko00350	Metabolism; Amino acid metabolism; Tyrosine metabolism	75	i3_LQ_PC3Root_c22660/f1p0/3132	i3_LQ_PC3Root_c8661/f1p4/3672	i1_LQ_PC3Root_c21864/f1p5/2030	i2_LQ_PC3Root_c26509/f1p3/2046	i1_LQ_PC3Root_c11950/f1p0/1989	i1_LQ_PC3Root_c11739/f1p8/1770	i1_LQ_PC3Root_c6063/f1p0/1589	i1_LQ_PC3Root_c17947/f1p38/1964	i1_LQ_PC3Root_c1338/f6p0/1663	i1_HQ_PC3Root_c28050/f4p0/1698	i2_LQ_PC3Root_c67922/f1p1/1997	i2_LQ_PC3Root_c36352/f1p6/2385	i1_LQ_PC3Root_c11982/f1p0/1774	i0_LQ_PC3Root_c3046/f1p19/929	i3_LQ_PC3Root_c8238/f1p9/3421	i2_LQ_PC3Root_c3283/f1p5/2224	i1_LQ_PC3Root_c8630/f1p0/1823	i3_LQ_PC3Root_c16577/f1p0/3174	i1_LQ_PC3Root_c23873/f1p5/1953	i1_HQ_PC3Root_c2127/f4p2/1873	i2_LQ_PC3Root_c13668/f1p2/2064	i2_LQ_PC3Root_c35474/f1p2/2812	i1_LQ_PC3Root_c8365/f1p28/1712	i2_HQ_PC3Root_c57017/f31p5/2720	i1_LQ_PC3Root_c11893/f1p11/1670	i2_LQ_PC3Root_c31117/f1p0/2260	i1_LQ_PC3Root_c1650/f7p0/1756	i1_LQ_PC3Root_c11769/f1p0/1822	i1_LQ_PC3Root_c20668/f1p0/1775	i2_LQ_PC3Root_c2820/f1p22/2385	i1_HQ_PC3Root_c6383/f5p0/1957	i1_LQ_PC3Root_c13394/f1p11/1087	i1_LQ_PC3Root_c19304/f1p3/1916	i1_LQ_PC3Root_c10412/f1p0/1877	i2_LQ_PC3Root_c60778/f1p0/2261	i2_LQ_PC3Root_c59711/f1p7/3078	i1_LQ_PC3Root_c10158/f1p0/1468	i2_LQ_PC3Root_c17473/f1p4/2249	i0_LQ_PC3Root_c1826/f1p10/1006	i1_LQ_PC3Root_c3855/f1p0/1950	i1_HQ_PC3Root_c16521/f2p9/1911	i1_LQ_PC3Root_c24820/f1p0/1791	i1_LQ_PC3Root_c23630/f1p6/1986	i2_LQ_PC3Root_c48028/f1p7/2905	i1_LQ_PC3Root_c2992/f1p0/1748	i1_LQ_PC3Root_c23698/f1p9/1502	i1_LQ_PC3Root_c7551/f1p1/1526
ko00360	Metabolism; Amino acid metabolism; Phenylalanine metabolism	108	i0_LQ_PC3Root_c2826/f1p0/962	i2_LQ_PC3Root_c7086/f1p47/2475	i1_LQ_PC3Root_c19304/f1p3/1916	i5_LQ_PC3Root_c923/f1p4/5686	i2_LQ_PC3Root_c60778/f1p0/2261	i2_LQ_PC3Root_c14162/f1p4/2161	i2_LQ_PC3Root_c59711/f1p7/3078	i2_LQ_PC3Root_c22048/f1p1/2479	i1_LQ_PC3Root_c10158/f1p0/1468	i3_HQ_PC3Root_c2231/f2p3/3970	i1_HQ_PC3Root_c28228/f5p0/1881	i2_LQ_PC3Root_c17473/f1p4/2249	i3_LQ_PC3Root_c17928/f1p0/3175	i2_LQ_PC3Root_c30840/f1p19/2628	i1_LQ_PC3Root_c33337/f1p0/1085	i2_LQ_PC3Root_c4001/f1p26/2866	i2_LQ_PC3Root_c31117/f1p0/2260	i2_LQ_PC3Root_c6709/f1p1/2486	i1_LQ_PC3Root_c1650/f7p0/1756	i2_LQ_PC3Root_c6881/f1p35/2742	i2_LQ_PC3Root_c52344/f1p6/2137	i2_LQ_PC3Root_c53415/f1p46/2165	i1_LQ_PC3Root_c11769/f1p0/1822	i1_LQ_PC3Root_c20668/f1p0/1775	i2_LQ_PC3Root_c34115/f1p27/2174	i2_LQ_PC3Root_c2820/f1p22/2385	i3_LQ_PC3Root_c14128/f1p0/3046	i1_LQ_PC3Root_c17946/f1p4/1903	i3_LQ_PC3Root_c23098/f1p3/3221	i3_LQ_PC3Root_c8238/f1p9/3421	i2_LQ_PC3Root_c38528/f1p0/2297	i2_LQ_PC3Root_c67495/f1p26/2785	i3_LQ_PC3Root_c16577/f1p0/3174	i1_HQ_PC3Root_c2127/f4p2/1873	i1_LQ_PC3Root_c12857/f1p2/1852	i1_LQ_PC3Root_c8053/f1p0/1971	i2_LQ_PC3Root_c13668/f1p2/2064	i2_LQ_PC3Root_c35474/f1p2/2812	i3_LQ_PC3Root_c14191/f1p57/3075	i3_LQ_PC3Root_c20156/f1p0/3267	i2_LQ_PC3Root_c36833/f1p3/2948	i3_LQ_PC3Root_c21557/f1p0/3478	i2_HQ_PC3Root_c57017/f31p5/2720	i3_LQ_PC3Root_c22660/f1p0/3132	i3_HQ_PC3Root_c25594/f113p0/3561	i3_LQ_PC3Root_c6493/f1p5/3629	i1_LQ_PC3Root_c7003/f1p0/1482
ko00361	Metabolism; Xenobiotics biodegradation and metabolism; Chlorocyclohexane and chlorobenzene degradation	2	i1_LQ_PC3Root_c19182/f1p0/1630	i2_HQ_PC3Root_c2504/f2p0/2606
ko00362	Metabolism; Xenobiotics biodegradation and metabolism; Benzoate degradation	1	i2_LQ_PC3Root_c14474/f1p4/1874
ko00363	Metabolism; Xenobiotics biodegradation and metabolism; Bisphenol degradation	2	i2_HQ_PC3Root_c5282/f3p2/2248	i1_LQ_PC3Root_c10326/f1p1/1643
ko00364	Metabolism; Xenobiotics biodegradation and metabolism; Fluorobenzoate degradation	2	i1_LQ_PC3Root_c19182/f1p0/1630	i2_HQ_PC3Root_c2504/f2p0/2606
ko00380	Metabolism; Amino acid metabolism; Tryptophan metabolism	57	i3_LQ_PC3Root_c20145/f1p16/3133	i3_LQ_PC3Root_c17837/f1p0/3085	i1_HQ_PC3Root_c1209/f21p0/1876	i1_LQ_PC3Root_c7471/f1p3/1566	i2_LQ_PC3Root_c45258/f1p5/2374	i1_LQ_PC3Root_c4716/f1p0/1894	i1_LQ_PC3Root_c7453/f1p7/1691	i3_LQ_PC3Root_c6866/f1p0/3669	i2_LQ_PC3Root_c18595/f1p18/2296	i2_HQ_PC3Root_c16654/f6p5/2358	i3_LQ_PC3Root_c8913/f1p0/3382	i2_HQ_PC3Root_c54606/f2p0/2090	i2_LQ_PC3Root_c14474/f1p4/1874	i1_LQ_PC3Root_c19237/f1p2/1920	i3_LQ_PC3Root_c4901/f1p0/3953	i1_HQ_PC3Root_c1973/f3p2/1939	i2_LQ_PC3Root_c55513/f1p0/2037	i2_LQ_PC3Root_c26246/f1p19/2053	i1_HQ_PC3Root_c28144/f46p1/1748	i1_LQ_PC3Root_c25012/f1p10/1974	i1_LQ_PC3Root_c25177/f1p0/1865	i1_LQ_PC3Root_c4176/f1p1/1728	i2_HQ_PC3Root_c2119/f5p1/2350	i2_HQ_PC3Root_c65576/f3p20/2118	i1_LQ_PC3Root_c24917/f1p0/1956	i1_LQ_PC3Root_c2517/f4p6/1634	i3_LQ_PC3Root_c19609/f1p7/3948	i2_HQ_PC3Root_c30076/f2p13/2298	i2_LQ_PC3Root_c30996/f1p0/2354	i1_LQ_PC3Root_c1300/f15p6/1809	i1_LQ_PC3Root_c3332/f1p0/1794	i2_LQ_PC3Root_c30476/f1p0/2833	i2_LQ_PC3Root_c22258/f1p1/2802	i1_HQ_PC3Root_c1540/f7p0/1737	i2_HQ_PC3Root_c58158/f3p20/2050	i4_LQ_PC3Root_c1553/f1p0/4521	i1_LQ_PC3Root_c7114/f1p0/1510	i3_LQ_PC3Root_c22682/f1p0/3894	i1_HQ_PC3Root_c16316/f3p13/1788	i5_LQ_PC3Root_c351/f1p0/5334	i1_LQ_PC3Root_c23772/f1p1/1919	i1_HQ_PC3Root_c31807/f64p0/1910	i3_HQ_PC3Root_c785/f8p0/3651	i1_LQ_PC3Root_c11231/f1p3/1642	i1_LQ_PC3Root_c22715/f1p1/1667	i4_LQ_PC3Root_c5789/f1p2/4823	i2_HQ_PC3Root_c44722/f2p0/2886
ko00400	Metabolism; Amino acid metabolism; Phenylalanine, tyrosine and tryptophan biosynthesis	107	i2_HQ_PC3Root_c65133/f4p3/2271	i2_LQ_PC3Root_c13668/f1p2/2064	i2_LQ_PC3Root_c35474/f1p2/2812	i2_LQ_PC3Root_c36041/f1p3/2171	i1_LQ_PC3Root_c19764/f1p21/1641	i1_HQ_PC3Root_c3402/f3p0/1975	i1_LQ_PC3Root_c16548/f2p4/1564	i1_LQ_PC3Root_c12444/f1p30/1662	i1_LQ_PC3Root_c17260/f1p0/1650	i3_LQ_PC3Root_c8238/f1p9/3421	i1_LQ_PC3Root_c18363/f1p0/1422	i1_LQ_PC3Root_c1338/f6p0/1663	i1_HQ_PC3Root_c28050/f4p0/1698	i1_LQ_PC3Root_c21045/f1p7/1861	i2_HQ_PC3Root_c1635/f5p6/2336	i3_LQ_PC3Root_c8926/f1p0/3495	i3_LQ_PC3Root_c19135/f1p5/3153	i3_LQ_PC3Root_c22660/f1p0/3132	i2_LQ_PC3Root_c10867/f1p0/2186	i2_HQ_PC3Root_c5766/f4p3/2350	i2_HQ_PC3Root_c10762/f2p3/2462	i1_LQ_PC3Root_c7003/f1p0/1482	i2_LQ_PC3Root_c48485/f1p7/2955	i3_LQ_PC3Root_c24142/f1p0/3013	i2_HQ_PC3Root_c57067/f4p2/2131	i2_LQ_PC3Root_c33809/f2p0/2581	i1_LQ_PC3Root_c17492/f1p0/1640	i3_LQ_PC3Root_c18284/f1p0/3676	i1_LQ_PC3Root_c10158/f1p0/1468	i1_HQ_PC3Root_c16525/f2p0/1706	i2_LQ_PC3Root_c5574/f1p4/2892	i2_LQ_PC3Root_c24219/f1p14/2741	i1_LQ_PC3Root_c27147/f1p0/1104	i2_LQ_PC3Root_c20188/f1p0/2170	i2_LQ_PC3Root_c13709/f1p1/2058	i3_LQ_PC3Root_c11188/f1p0/3988	i2_HQ_PC3Root_c12956/f5p6/2360	i2_LQ_PC3Root_c31816/f1p0/2523	i2_LQ_PC3Root_c6804/f1p1/2257	i1_LQ_PC3Root_c19304/f1p3/1916	i4_LQ_PC3Root_c7466/f1p0/4113	i1_LQ_PC3Root_c11769/f1p0/1822	i1_LQ_PC3Root_c20668/f1p0/1775	i1_HQ_PC3Root_c3074/f2p5/1911	i1_LQ_PC3Root_c29525/f1p0/1919	i2_LQ_PC3Root_c2820/f1p22/2385	i1_HQ_PC3Root_c2853/f6p0/1932
ko00401	Metabolism; Biosynthesis of other secondary metabolites; Novobiocin biosynthesis	7	i2_LQ_PC3Root_c17766/f1p2/2686	i3_LQ_PC3Root_c22660/f1p0/3132	i2_LQ_PC3Root_c13668/f1p2/2064	i2_LQ_PC3Root_c35474/f1p2/2812	i1_LQ_PC3Root_c1650/f7p0/1756	i1_HQ_PC3Root_c2688/f2p0/1910	i2_LQ_PC3Root_c24203/f1p2/2124
ko00410	Metabolism; Metabolism of other amino acids; beta-Alanine metabolism	108	i1_LQ_PC3Root_c24917/f1p0/1956	i2_LQ_PC3Root_c68200/f1p6/2046	i1_LQ_PC3Root_c20504/f1p0/1940	i1_LQ_PC3Root_c20905/f1p0/1894	i4_LQ_PC3Root_c1553/f1p0/4521	i2_LQ_PC3Root_c7203/f1p9/2441	i4_LQ_PC3Root_c4276/f1p6/4654	i1_LQ_PC3Root_c9863/f1p0/1928	i1_LQ_PC3Root_c23300/f1p5/1966	i3_LQ_PC3Root_c21216/f1p0/3384	i1_LQ_PC3Root_c22715/f1p1/1667	i1_LQ_PC3Root_c19101/f1p5/1886	i1_LQ_PC3Root_c8998/f1p2/1833	i3_LQ_PC3Root_c16577/f1p0/3174	i1_LQ_PC3Root_c21742/f1p49/1912	i3_LQ_PC3Root_c19052/f1p17/3494	i1_LQ_PC3Root_c18589/f1p10/1848	i1_HQ_PC3Root_c9386/f2p2/1814	i1_LQ_PC3Root_c9541/f1p4/1981	i2_LQ_PC3Root_c11951/f1p12/2931	i3_LQ_PC3Root_c9059/f1p6/3558	i1_LQ_PC3Root_c8242/f1p2/1841	i3_LQ_PC3Root_c6355/f1p1/3225	i1_HQ_PC3Root_c8888/f2p77/1872	i2_HQ_PC3Root_c57017/f31p5/2720	i1_LQ_PC3Root_c24668/f1p24/1955	i2_HQ_PC3Root_c7079/f6p9/2367	i2_HQ_PC3Root_c2098/f9p12/2556	i1_LQ_PC3Root_c24410/f1p6/1770	i2_LQ_PC3Root_c31117/f1p0/2260	i2_LQ_PC3Root_c39862/f2p0/2113	i1_LQ_PC3Root_c7471/f1p3/1566	i2_LQ_PC3Root_c50088/f1p8/2625	i2_LQ_PC3Root_c56512/f1p0/2109	i1_LQ_PC3Root_c5166/f2p0/1438	i2_LQ_PC3Root_c20453/f1p8/2123	i2_HQ_PC3Root_c57603/f50p9/2325	i2_LQ_PC3Root_c18345/f1p8/2384	i3_LQ_PC3Root_c5756/f1p2/3181	i2_LQ_PC3Root_c9187/f1p9/2707	i2_LQ_PC3Root_c18595/f1p18/2296	i1_LQ_PC3Root_c19673/f1p0/1793	i3_LQ_PC3Root_c12585/f1p27/3497	i1_LQ_PC3Root_c11848/f1p0/1928	i2_LQ_PC3Root_c24949/f1p0/2646	i1_HQ_PC3Root_c1973/f3p2/1939	i2_LQ_PC3Root_c59711/f1p7/3078
ko00430	Metabolism; Metabolism of other amino acids; Taurine and hypotaurine metabolism	28	i1_LQ_PC3Root_c9196/f1p0/1713	i3_LQ_PC3Root_c20372/f1p0/3251	i2_LQ_PC3Root_c47787/f1p5/2202	i3_LQ_PC3Root_c11219/f1p4/3069	i2_LQ_PC3Root_c56185/f1p3/2090	i1_LQ_PC3Root_c20905/f1p0/1894	i4_LQ_PC3Root_c1778/f1p0/4188	i2_LQ_PC3Root_c46788/f1p0/2281	i2_LQ_PC3Root_c68200/f1p6/2046	i2_LQ_PC3Root_c40884/f1p1/2110	i2_HQ_PC3Root_c3192/f2p4/2186	i2_LQ_PC3Root_c12733/f1p3/2949	i2_LQ_PC3Root_c40778/f1p4/2164	i2_LQ_PC3Root_c38062/f1p3/2562	i2_LQ_PC3Root_c24273/f1p3/2161	i3_LQ_PC3Root_c9786/f1p0/3711	i4_LQ_PC3Root_c2162/f1p0/4260	i1_LQ_PC3Root_c24658/f1p0/1892	i2_LQ_PC3Root_c34894/f1p3/2734	i4_LQ_PC3Root_c1470/f1p0/4746	i2_LQ_PC3Root_c19987/f1p3/2356	i1_LQ_PC3Root_c18589/f1p10/1848	i2_LQ_PC3Root_c32292/f1p3/2516	i2_HQ_PC3Root_c1674/f7p3/2231	i2_LQ_PC3Root_c17388/f1p3/2218	i2_LQ_PC3Root_c18193/f1p5/2895	i2_LQ_PC3Root_c62834/f2p3/2217	i1_LQ_PC3Root_c11108/f1p0/1844
ko00440	Metabolism; Metabolism of other amino acids; Phosphonate and phosphinate metabolism	20	i3_LQ_PC3Root_c16510/f1p5/3104	i1_LQ_PC3Root_c17439/f2p5/1687	i1_LQ_PC3Root_c7927/f1p16/1609	i0_LQ_PC3Root_c2731/f1p2/990	i2_HQ_PC3Root_c14900/f12p8/2307	i1_LQ_PC3Root_c30331/f1p5/1983	i2_LQ_PC3Root_c5057/f1p4/2792	i1_LQ_PC3Root_c21223/f1p0/1767	i4_LQ_PC3Root_c7223/f1p0/4113	i2_LQ_PC3Root_c46550/f1p8/2433	i2_LQ_PC3Root_c8754/f1p8/2512	i2_LQ_PC3Root_c30801/f1p4/2595	i1_LQ_PC3Root_c7947/f1p489/1870	i2_HQ_PC3Root_c16334/f2p8/2216	i2_LQ_PC3Root_c23911/f1p2/2350	i2_HQ_PC3Root_c28004/f3p8/2326	i1_HQ_PC3Root_c14764/f4p0/1794	i2_LQ_PC3Root_c4991/f1p8/2518	i1_LQ_PC3Root_c5531/f1p0/1452	i1_LQ_PC3Root_c4730/f2p59/1968
ko00450	Metabolism; Metabolism of other amino acids; Selenocompound metabolism	81	i1_LQ_PC3Root_c11030/f1p0/1751	i3_LQ_PC3Root_c22894/f1p0/3596	i2_LQ_PC3Root_c22639/f1p1/2407	i1_LQ_PC3Root_c7023/f1p1/1864	i2_LQ_PC3Root_c50472/f1p1/2188	i2_LQ_PC3Root_c14313/f1p6/1852	i2_LQ_PC3Root_c19677/f1p46/2987	i2_LQ_PC3Root_c20738/f1p4/2665	i2_LQ_PC3Root_c64555/f3p4/2228	i1_LQ_PC3Root_c7353/f1p10/1520	i2_LQ_PC3Root_c21141/f1p4/2248	i1_LQ_PC3Root_c14777/f5p4/1927	i3_HQ_PC3Root_c16443/f2p6/3767	i2_LQ_PC3Root_c10364/f1p1/2720	i2_LQ_PC3Root_c18849/f1p1/2307	i2_LQ_PC3Root_c24604/f1p0/2220	i2_LQ_PC3Root_c32628/f1p1/2433	i3_LQ_PC3Root_c22358/f1p7/3148	i3_LQ_PC3Root_c23428/f1p1/3485	i2_HQ_PC3Root_c1976/f3p2/2487	i2_HQ_PC3Root_c57745/f13p2/2828	i2_HQ_PC3Root_c16522/f4p8/2805	i3_LQ_PC3Root_c7736/f1p4/3837	i2_LQ_PC3Root_c3016/f1p29/2603	i3_LQ_PC3Root_c20293/f1p1/3562	i2_LQ_PC3Root_c3065/f1p1/2145	i3_HQ_PC3Root_c1879/f2p0/3434	i2_LQ_PC3Root_c50545/f1p1/2456	i2_LQ_PC3Root_c19705/f1p22/2826	i2_LQ_PC3Root_c26968/f1p0/2098	i2_LQ_PC3Root_c30220/f2p0/2195	i2_LQ_PC3Root_c48651/f1p3/2184	i3_LQ_PC3Root_c14075/f1p0/3030	i2_LQ_PC3Root_c5541/f1p20/3006	i2_LQ_PC3Root_c55188/f1p5/2171	i3_LQ_PC3Root_c2887/f1p1/3624	i3_LQ_PC3Root_c23933/f1p13/3048	i3_LQ_PC3Root_c10099/f1p6/3171	i3_HQ_PC3Root_c25162/f5p0/3320	i6_LQ_PC3Root_c122/f1p0/6099	i2_LQ_PC3Root_c45535/f1p33/2841	i3_LQ_PC3Root_c17277/f1p2/3153	i2_LQ_PC3Root_c4169/f1p43/2934	i3_HQ_PC3Root_c25243/f6p0/3143	i2_LQ_PC3Root_c59741/f1p23/2871	i1_LQ_PC3Root_c22487/f1p0/1685	i2_LQ_PC3Root_c22452/f1p35/2439
ko00460	Metabolism; Metabolism of other amino acids; Cyanoamino acid metabolism	151	i4_LQ_PC3Root_c5264/f1p0/4347	i1_HQ_PC3Root_c2375/f5p2/1780	i4_LQ_PC3Root_c5788/f1p3/4260	i3_LQ_PC3Root_c21926/f1p0/3870	i2_LQ_PC3Root_c11804/f1p0/2355	i3_LQ_PC3Root_c4693/f1p1/3350	i2_LQ_PC3Root_c52870/f1p0/2359	i1_LQ_PC3Root_c6714/f1p37/1346	i2_HQ_PC3Root_c11473/f3p3/2506	i2_LQ_PC3Root_c36870/f1p20/2293	i2_LQ_PC3Root_c23885/f1p57/2130	i2_HQ_PC3Root_c9390/f3p1/2321	i0_LQ_PC3Root_c754/f1p0/864	i2_LQ_PC3Root_c12733/f1p3/2949	i3_LQ_PC3Root_c18026/f1p7/3973	i1_HQ_PC3Root_c1644/f7p0/1720	i1_LQ_PC3Root_c23958/f1p0/1462	i1_LQ_PC3Root_c23362/f1p5/1566	i1_HQ_PC3Root_c16373/f3p0/1605	i2_LQ_PC3Root_c26870/f1p6/2035	i2_LQ_PC3Root_c11717/f1p0/2657	i3_HQ_PC3Root_c2391/f2p0/3793	i1_HQ_PC3Root_c31716/f87p1/1819	i2_HQ_PC3Root_c62955/f2p6/2082	i1_HQ_PC3Root_c1149/f9p0/1636	i1_LQ_PC3Root_c19748/f1p0/1385	i1_LQ_PC3Root_c9213/f1p30/1929	i2_LQ_PC3Root_c50808/f1p4/2247	i2_LQ_PC3Root_c37510/f1p19/2317	i1_LQ_PC3Root_c33392/f1p4/1016	i1_LQ_PC3Root_c7041/f1p1/1769	i1_HQ_PC3Root_c1723/f7p5/1813	i0_LQ_PC3Root_c1243/f1p0/965	i2_LQ_PC3Root_c12242/f1p3/2412	i3_LQ_PC3Root_c20372/f1p0/3251	i1_LQ_PC3Root_c19564/f1p0/1562	i2_LQ_PC3Root_c30309/f1p0/2140	i3_LQ_PC3Root_c26692/f1p6/3030	i2_LQ_PC3Root_c37160/f1p21/2007	i2_LQ_PC3Root_c13286/f1p10/2010	i2_LQ_PC3Root_c32292/f1p3/2516	i2_LQ_PC3Root_c53092/f1p3/2831	i2_LQ_PC3Root_c34894/f1p3/2734	i1_LQ_PC3Root_c12424/f1p4/1860	i2_LQ_PC3Root_c45367/f1p7/2293	i1_HQ_PC3Root_c16451/f2p10/1754	i3_LQ_PC3Root_c23419/f1p0/3470
ko00471	Metabolism; Metabolism of other amino acids; D-Glutamine and D-glutamate metabolism	4	i3_LQ_PC3Root_c3035/f1p0/3358	i1_LQ_PC3Root_c24422/f1p2/1340	i3_LQ_PC3Root_c9199/f1p1/3520	i1_LQ_PC3Root_c22299/f1p0/1869
ko00480	Metabolism; Metabolism of other amino acids; Glutathione metabolism	228	i2_LQ_PC3Root_c68083/f1p1/2009	i2_LQ_PC3Root_c51451/f1p10/2160	i0_LQ_PC3Root_c1411/f1p0/833	i3_LQ_PC3Root_c25027/f1p0/3463	i2_LQ_PC3Root_c17015/f1p1/2704	i2_LQ_PC3Root_c3395/f1p2/2385	i0_LQ_PC3Root_c2115/f1p0/760	i2_LQ_PC3Root_c40778/f1p4/2164	i3_HQ_PC3Root_c25355/f4p13/3320	i3_LQ_PC3Root_c11219/f1p4/3069	i2_LQ_PC3Root_c47787/f1p5/2202	i4_HQ_PC3Root_c980/f3p0/5003	i0_LQ_PC3Root_c2413/f1p9/431	i2_LQ_PC3Root_c10068/f5p2/2260	i5_LQ_PC3Root_c1321/f1p7/5647	i2_LQ_PC3Root_c67863/f1p0/2013	i2_LQ_PC3Root_c3207/f1p7/2392	i1_LQ_PC3Root_c9273/f1p0/2105	i4_LQ_PC3Root_c2018/f1p6/4840	i4_LQ_PC3Root_c1470/f1p0/4746	i3_LQ_PC3Root_c5075/f1p0/3761	i2_LQ_PC3Root_c17388/f1p3/2218	i2_LQ_PC3Root_c26233/f1p12/2022	i2_HQ_PC3Root_c1674/f7p3/2231	i1_LQ_PC3Root_c17011/f1p4/1821	i3_LQ_PC3Root_c24973/f1p1/3101	i1_HQ_PC3Root_c25667/f10p0/1254	i0_LQ_PC3Root_c2078/f1p0/389	i0_LQ_PC3Root_c1473/f1p0/999	i2_LQ_PC3Root_c23172/f1p11/2233	i0_LQ_PC3Root_c1095/f1p0/891	i2_LQ_PC3Root_c31073/f1p0/2277	i1_LQ_PC3Root_c13424/f1p0/1198	i1_LQ_PC3Root_c18400/f1p0/1742	i0_LQ_PC3Root_c3117/f1p0/941	i1_LQ_PC3Root_c9196/f1p0/1713	i4_LQ_PC3Root_c3399/f1p4/4484	i2_LQ_PC3Root_c62834/f2p3/2217	i1_LQ_PC3Root_c33300/f1p10/1039	i0_LQ_PC3Root_c1643/f1p2/899	i1_HQ_PC3Root_c10471/f2p0/1827	i2_LQ_PC3Root_c47809/f1p8/2549	i1_LQ_PC3Root_c10847/f1p1/1638	i2_LQ_PC3Root_c24273/f1p3/2161	i1_LQ_PC3Root_c33479/f1p9/1026	i3_LQ_PC3Root_c10761/f1p3/3101	i2_LQ_PC3Root_c31822/f2p1/2164
ko00500	Metabolism; Carbohydrate metabolism; Starch and sucrose metabolism	370	i1_LQ_PC3Root_c20292/f1p8/1965	i3_LQ_PC3Root_c8437/f1p0/3570	i3_LQ_PC3Root_c4606/f1p1/3778	i3_HQ_PC3Root_c25397/f9p1/3143	i3_LQ_PC3Root_c9499/f1p0/3462	i2_LQ_PC3Root_c65016/f1p18/2261	i3_HQ_PC3Root_c25262/f88p38/3392	i2_LQ_PC3Root_c67881/f1p1/2013	i2_LQ_PC3Root_c22399/f1p3/2631	i3_LQ_PC3Root_c10162/f1p18/3343	i3_LQ_PC3Root_c11429/f1p0/3926	i2_LQ_PC3Root_c63667/f1p4/2571	i1_HQ_PC3Root_c5501/f3p0/1695	i3_LQ_PC3Root_c24728/f1p0/3015	i2_LQ_PC3Root_c51793/f1p3/2713	i3_LQ_PC3Root_c7963/f1p2/3136	i2_LQ_PC3Root_c48319/f1p19/2935	i3_LQ_PC3Root_c11971/f1p57/3881	i0_LQ_PC3Root_c2150/f1p27/740	i2_LQ_PC3Root_c27150/f1p0/2035	i1_HQ_PC3Root_c4209/f2p7/1467	i2_LQ_PC3Root_c46845/f1p1/2296	i1_LQ_PC3Root_c3891/f1p9/1874	i1_LQ_PC3Root_c2553/f4p5/1661	i2_HQ_PC3Root_c42780/f4p1/2074	i3_LQ_PC3Root_c1973/f3p2/3949	i1_HQ_PC3Root_c6953/f2p6/1827	i3_LQ_PC3Root_c13311/f1p2/3137	i3_LQ_PC3Root_c21900/f1p0/3409	i2_LQ_PC3Root_c3462/f1p1/2736	i2_LQ_PC3Root_c33806/f1p0/2581	i2_LQ_PC3Root_c49410/f1p9/2061	i2_HQ_PC3Root_c29935/f3p1/2647	i2_LQ_PC3Root_c51990/f1p1/2277	i1_LQ_PC3Root_c22396/f1p0/1855	i3_LQ_PC3Root_c17045/f1p1/3314	i2_LQ_PC3Root_c50396/f1p0/2822	i3_LQ_PC3Root_c9151/f1p0/3953	i2_LQ_PC3Root_c38743/f1p4/2597	i1_LQ_PC3Root_c5229/f1p0/1492	i1_HQ_PC3Root_c5523/f3p13/1720	i1_LQ_PC3Root_c20021/f1p1/1888	i3_LQ_PC3Root_c4145/f1p0/3275	i1_LQ_PC3Root_c3794/f1p4/1853	i2_LQ_PC3Root_c18184/f1p4/2731	i3_HQ_PC3Root_c9104/f2p1/3553	i2_LQ_PC3Root_c13373/f1p1/2119
ko00510	Metabolism; Glycan biosynthesis and metabolism; N-Glycan biosynthesis	128	i2_LQ_PC3Root_c6274/f2p6/2432	i3_LQ_PC3Root_c24808/f1p0/3023	i2_LQ_PC3Root_c20408/f1p14/2425	i1_LQ_PC3Root_c12248/f1p13/1982	i2_LQ_PC3Root_c10363/f1p6/2352	i3_LQ_PC3Root_c7319/f1p0/3117	i2_HQ_PC3Root_c3046/f2p19/2813	i2_LQ_PC3Root_c32823/f1p8/2665	i2_LQ_PC3Root_c6038/f1p6/2473	i1_LQ_PC3Root_c5728/f1p0/1471	i1_LQ_PC3Root_c19290/f1p0/1692	i2_LQ_PC3Root_c36165/f1p331/2531	i1_LQ_PC3Root_c20896/f1p0/1991	i3_HQ_PC3Root_c2303/f2p1/3338	i7_LQ_PC3Root_c123/f1p0/7418	i2_LQ_PC3Root_c25921/f2p6/2065	i2_LQ_PC3Root_c14489/f1p0/2167	i2_LQ_PC3Root_c23087/f1p7/2577	i2_LQ_PC3Root_c14271/f1p0/2089	i2_LQ_PC3Root_c37336/f1p0/2221	i3_LQ_PC3Root_c6995/f1p11/3078	i3_LQ_PC3Root_c4872/f1p0/3351	i2_LQ_PC3Root_c24076/f1p12/2899	i2_LQ_PC3Root_c13760/f1p2/2055	i2_LQ_PC3Root_c61786/f1p4/2243	i2_HQ_PC3Root_c5410/f2p0/2340	i1_LQ_PC3Root_c4008/f1p4/1469	i2_LQ_PC3Root_c61010/f1p2/2720	i2_LQ_PC3Root_c12273/f1p8/2640	i2_LQ_PC3Root_c61731/f1p4/2668	i2_LQ_PC3Root_c51183/f1p6/2221	i2_LQ_PC3Root_c47512/f1p1/2519	i1_HQ_PC3Root_c2002/f6p1/1659	i2_LQ_PC3Root_c9814/f1p3/2674	i1_LQ_PC3Root_c25041/f1p7/1700	i3_LQ_PC3Root_c22649/f1p0/3517	i2_HQ_PC3Root_c41798/f15p4/2668	i6_LQ_PC3Root_c355/f1p0/6573	i3_LQ_PC3Root_c20388/f1p10/3251	i2_LQ_PC3Root_c34512/f1p7/2573	i2_LQ_PC3Root_c37554/f1p0/2498	i3_LQ_PC3Root_c14584/f1p0/3042	i2_LQ_PC3Root_c60212/f1p4/2188	i2_LQ_PC3Root_c45702/f1p2/2435	i2_LQ_PC3Root_c2989/f1p1/2658	i3_LQ_PC3Root_c18055/f1p1/3087	i2_LQ_PC3Root_c27118/f1p2/2072
ko00511	Metabolism; Glycan biosynthesis and metabolism; Other glycan degradation	110	i2_HQ_PC3Root_c14945/f12p3/2210	i2_LQ_PC3Root_c67901/f1p0/2037	i2_LQ_PC3Root_c22565/f1p33/2970	i3_LQ_PC3Root_c10935/f1p18/3357	i3_LQ_PC3Root_c13726/f1p0/3060	i4_LQ_PC3Root_c7177/f1p0/4020	i3_LQ_PC3Root_c16306/f2p9/3526	i3_LQ_PC3Root_c20321/f1p4/3654	i3_LQ_PC3Root_c5195/f1p0/3119	i1_HQ_PC3Root_c9593/f3p0/1917	i2_LQ_PC3Root_c10091/f1p40/2813	i4_LQ_PC3Root_c3317/f1p7/4167	i3_LQ_PC3Root_c9108/f1p0/3666	i2_LQ_PC3Root_c41544/f1p3/2091	i2_LQ_PC3Root_c19265/f1p39/2640	i2_HQ_PC3Root_c2375/f6p2/2448	i3_LQ_PC3Root_c21059/f1p3/3833	i5_LQ_PC3Root_c665/f1p0/5232	i3_LQ_PC3Root_c4432/f1p0/3780	i3_LQ_PC3Root_c2767/f1p0/3835	i3_LQ_PC3Root_c12942/f1p0/3316	i3_LQ_PC3Root_c21648/f1p2/3333	i1_LQ_PC3Root_c26992/f1p0/1207	i3_LQ_PC3Root_c3104/f1p1/3572	i3_LQ_PC3Root_c3956/f1p2/3291	i2_LQ_PC3Root_c22644/f1p0/2511	i3_LQ_PC3Root_c17010/f1p0/3241	i1_HQ_PC3Root_c9054/f2p6/1738	i3_LQ_PC3Root_c23320/f1p1/3370	i2_LQ_PC3Root_c34900/f1p3/2724	i3_LQ_PC3Root_c20558/f1p0/3612	i3_LQ_PC3Root_c19705/f1p22/3194	i5_LQ_PC3Root_c204/f1p0/5949	i3_LQ_PC3Root_c10534/f1p23/3949	i3_LQ_PC3Root_c8691/f1p6/3269	i2_LQ_PC3Root_c17307/f1p23/3189	i3_LQ_PC3Root_c11159/f1p1/3200	i3_LQ_PC3Root_c18291/f1p0/3466	i2_LQ_PC3Root_c19870/f1p3/2178	i3_LQ_PC3Root_c21339/f1p9/3822	i2_LQ_PC3Root_c41037/f1p7/2135	i1_LQ_PC3Root_c3435/f1p0/1850	i3_LQ_PC3Root_c21301/f1p1/3576	i3_HQ_PC3Root_c25140/f66p2/3479	i1_HQ_PC3Root_c9452/f3p0/1901	i3_LQ_PC3Root_c5312/f1p0/3224	i3_LQ_PC3Root_c6846/f1p0/3303
ko00512	Metabolism; Glycan biosynthesis and metabolism; Mucin type O-glycan biosynthesis	1	i3_LQ_PC3Root_c9005/f1p1/3128
ko00513	Metabolism; Glycan biosynthesis and metabolism; Various types of N-glycan biosynthesis	117	i3_LQ_PC3Root_c12757/f1p4/3451	i1_LQ_PC3Root_c19290/f1p0/1692	i2_LQ_PC3Root_c19469/f1p3/2426	i2_LQ_PC3Root_c45774/f1p5/2189	i2_LQ_PC3Root_c6038/f1p6/2473	i1_HQ_PC3Root_c32145/f3p0/1761	i2_LQ_PC3Root_c25921/f2p6/2065	i1_HQ_PC3Root_c1846/f4p10/1600	i3_LQ_PC3Root_c7322/f1p1/3272	i1_HQ_PC3Root_c9452/f3p0/1901	i1_LQ_PC3Root_c20896/f1p0/1991	i2_LQ_PC3Root_c19870/f1p3/2178	i3_LQ_PC3Root_c3752/f1p3/3853	i1_LQ_PC3Root_c3435/f1p0/1850	i2_LQ_PC3Root_c61346/f1p4/2982	i3_LQ_PC3Root_c24808/f1p0/3023	i1_LQ_PC3Root_c23301/f1p11/1871	i2_LQ_PC3Root_c6274/f2p6/2432	i3_LQ_PC3Root_c2725/f1p21/3278	i3_LQ_PC3Root_c4999/f1p0/4019	i2_HQ_PC3Root_c4911/f2p4/2627	i2_LQ_PC3Root_c32141/f1p0/2949	i3_LQ_PC3Root_c19336/f1p7/3291	i2_HQ_PC3Root_c3046/f2p19/2813	i3_LQ_PC3Root_c17278/f1p10/3218	i2_LQ_PC3Root_c34900/f1p3/2724	i2_LQ_PC3Root_c10363/f1p6/2352	i1_LQ_PC3Root_c19588/f1p13/1918	i3_LQ_PC3Root_c7319/f1p0/3117	i3_LQ_PC3Root_c20107/f1p0/3570	i2_LQ_PC3Root_c67992/f1p2/2032	i2_LQ_PC3Root_c55266/f1p0/2125	i1_LQ_PC3Root_c3455/f1p8/1385	i3_LQ_PC3Root_c25948/f1p12/3020	i2_LQ_PC3Root_c20408/f1p14/2425	i2_LQ_PC3Root_c50364/f1p6/2405	i2_LQ_PC3Root_c9814/f1p3/2674	i3_LQ_PC3Root_c14406/f1p0/3030	i2_LQ_PC3Root_c34299/f1p6/2483	i2_LQ_PC3Root_c4990/f1p1/2603	i3_HQ_PC3Root_c2348/f2p0/3516	i1_LQ_PC3Root_c25372/f1p10/1628	i1_HQ_PC3Root_c2002/f6p1/1659	i2_HQ_PC3Root_c751/f36p8/2979	i6_LQ_PC3Root_c355/f1p0/6573	i2_LQ_PC3Root_c32654/f1p1/2195	i3_LQ_PC3Root_c13839/f1p0/3041
ko00514	Metabolism; Glycan biosynthesis and metabolism; Other types of O-glycan biosynthesis	45	i3_LQ_PC3Root_c5884/f1p0/3398	i4_LQ_PC3Root_c1657/f1p3/4189	i2_LQ_PC3Root_c47567/f1p0/2660	i3_LQ_PC3Root_c17519/f1p8/3968	i4_LQ_PC3Root_c2701/f1p10/4337	i2_LQ_PC3Root_c53464/f1p5/2730	i3_LQ_PC3Root_c3674/f1p5/3399	i2_HQ_PC3Root_c16374/f4p2/2298	i3_LQ_PC3Root_c11614/f1p5/3613	i3_LQ_PC3Root_c18037/f1p1/3126	i3_LQ_PC3Root_c11588/f1p0/3684	i2_LQ_PC3Root_c2777/f1p1/2467	i6_LQ_PC3Root_c117/f1p0/6572	i2_LQ_PC3Root_c38143/f4p2/2681	i3_HQ_PC3Root_c2797/f3p0/3600	i3_HQ_PC3Root_c25037/f10p9/3673	i2_HQ_PC3Root_c4200/f2p5/3026	i2_HQ_PC3Root_c35263/f3p2/2612	i3_LQ_PC3Root_c22537/f1p0/3165	i2_LQ_PC3Root_c6362/f1p2/2412	i3_HQ_PC3Root_c1413/f7p4/3479	i2_LQ_PC3Root_c4600/f1p0/2714	i3_LQ_PC3Root_c6478/f1p0/3610	i3_LQ_PC3Root_c2617/f1p0/3449	i1_LQ_PC3Root_c13332/f1p0/1249	i2_LQ_PC3Root_c38450/f1p4/2288	i1_LQ_PC3Root_c20311/f1p3/1707	i2_LQ_PC3Root_c2803/f1p2/2337	i2_LQ_PC3Root_c52852/f1p1/2393	i2_LQ_PC3Root_c34663/f1p2/2407	i1_LQ_PC3Root_c4859/f1p0/1745	i1_LQ_PC3Root_c32725/f1p1/2003	i3_LQ_PC3Root_c5563/f1p0/3556	i3_LQ_PC3Root_c19510/f1p0/3868	i3_LQ_PC3Root_c18152/f1p0/3336	i1_LQ_PC3Root_c23331/f1p0/1936	i3_LQ_PC3Root_c16477/f1p0/3531	i3_LQ_PC3Root_c21862/f1p0/3650	i2_LQ_PC3Root_c61484/f1p0/2945	i3_LQ_PC3Root_c20508/f1p2/3438	i3_LQ_PC3Root_c12655/f1p0/3838	i4_LQ_PC3Root_c5645/f1p0/4553	i2_LQ_PC3Root_c54946/f1p2/2203	i3_LQ_PC3Root_c18949/f1p1/3135	i3_LQ_PC3Root_c17056/f1p0/3529
ko00515	Metabolism; Glycan biosynthesis and metabolism; Mannose type O-glycan biosynthesis	2	i2_LQ_PC3Root_c52852/f1p1/2393	i2_LQ_PC3Root_c4600/f1p0/2714
ko00520	Metabolism; Carbohydrate metabolism; Amino sugar and nucleotide sugar metabolism	316	i2_LQ_PC3Root_c61022/f1p5/2382	i2_LQ_PC3Root_c5663/f1p2/2414	i2_LQ_PC3Root_c35561/f1p0/2858	i1_LQ_PC3Root_c8239/f1p0/1950	i2_HQ_PC3Root_c1884/f8p8/2778	i1_HQ_PC3Root_c8450/f4p3/1640	i3_LQ_PC3Root_c16900/f1p0/3278	i3_HQ_PC3Root_c13489/f2p0/3063	i3_LQ_PC3Root_c3703/f1p29/3680	i1_LQ_PC3Root_c30446/f1p0/1380	i2_LQ_PC3Root_c12138/f1p5/2902	i3_LQ_PC3Root_c5909/f1p0/3121	i3_LQ_PC3Root_c9924/f1p4/3961	i1_LQ_PC3Root_c13451/f1p6/1231	i1_LQ_PC3Root_c26687/f1p0/1291	i2_LQ_PC3Root_c22569/f1p3/2648	i2_LQ_PC3Root_c23012/f1p0/2871	i2_LQ_PC3Root_c30229/f1p3/2732	i1_LQ_PC3Root_c8103/f1p0/1449	i3_LQ_PC3Root_c14102/f1p0/3066	i2_HQ_PC3Root_c64625/f4p4/2202	i2_LQ_PC3Root_c47254/f1p7/2350	i1_HQ_PC3Root_c1820/f3p0/1812	i3_LQ_PC3Root_c9119/f1p0/3573	i1_LQ_PC3Root_c20763/f1p0/1934	i2_HQ_PC3Root_c57669/f5p3/2242	i2_LQ_PC3Root_c22218/f1p5/2883	i1_LQ_PC3Root_c20406/f1p21/2021	i2_LQ_PC3Root_c40924/f1p20/2223	i1_LQ_PC3Root_c25430/f1p0/1687	i0_LQ_PC3Root_c2106/f1p0/922	i2_LQ_PC3Root_c51888/f1p11/2346	i2_LQ_PC3Root_c4227/f1p1/2818	i1_HQ_PC3Root_c3617/f2p7/1619	i2_LQ_PC3Root_c11084/f1p4/2285	i2_LQ_PC3Root_c17930/f1p5/2636	i6_LQ_PC3Root_c460/f1p0/6009	i2_LQ_PC3Root_c48279/f1p0/2701	i1_HQ_PC3Root_c1295/f11p0/1780	i1_HQ_PC3Root_c16545/f2p7/1656	i2_HQ_PC3Root_c2584/f2p3/2357	i1_LQ_PC3Root_c13558/f1p0/1081	i2_HQ_PC3Root_c57069/f7p3/2118	i2_LQ_PC3Root_c55044/f1p0/2024	i2_LQ_PC3Root_c49012/f1p1/2141	i3_LQ_PC3Root_c8497/f1p0/3934	i2_LQ_PC3Root_c11373/f1p0/2453
ko00521	Metabolism; Biosynthesis of other secondary metabolites; Streptomycin biosynthesis	37	i1_LQ_PC3Root_c5229/f1p0/1492	i1_LQ_PC3Root_c20021/f1p1/1888	i3_LQ_PC3Root_c24852/f1p1/3040	i1_LQ_PC3Root_c7755/f1p0/1962	i2_LQ_PC3Root_c5663/f1p2/2414	i2_LQ_PC3Root_c40601/f1p0/2100	i1_LQ_PC3Root_c4263/f1p0/1919	i1_LQ_PC3Root_c19450/f1p0/1864	i1_LQ_PC3Root_c19677/f1p46/1788	i6_LQ_PC3Root_c90/f1p0/6419	i2_LQ_PC3Root_c3268/f1p1/2680	i2_LQ_PC3Root_c13649/f1p1/2024	i1_HQ_PC3Root_c14778/f3p6/2016	i3_LQ_PC3Root_c22524/f1p5/3576	i2_HQ_PC3Root_c29935/f3p1/2647	i2_LQ_PC3Root_c3462/f1p1/2736	i2_LQ_PC3Root_c23857/f1p4/2357	i2_HQ_PC3Root_c5187/f3p4/2509	i1_LQ_PC3Root_c20763/f1p0/1934	i3_LQ_PC3Root_c6377/f1p0/3245	i2_HQ_PC3Root_c2501/f2p4/2547	i3_LQ_PC3Root_c2834/f1p0/3073	i2_HQ_PC3Root_c64625/f4p4/2202	i1_LQ_PC3Root_c22250/f1p4/1967	i0_LQ_PC3Root_c2150/f1p27/740	i2_LQ_PC3Root_c59522/f1p2/2074	i1_LQ_PC3Root_c7233/f1p13/1340	i1_LQ_PC3Root_c23098/f1p3/1881	i2_LQ_PC3Root_c35105/f1p1/2328	i2_LQ_PC3Root_c52126/f1p1/2748	i2_LQ_PC3Root_c64586/f4p6/2204	i2_LQ_PC3Root_c63667/f1p4/2571	i2_LQ_PC3Root_c9918/f1p4/2632	i2_LQ_PC3Root_c16370/f2p4/2555	i2_LQ_PC3Root_c25073/f1p1/2823	i1_LQ_PC3Root_c18875/f1p1/1767	i2_HQ_PC3Root_c56865/f4p4/2424
ko00523	Metabolism; Metabolism of terpenoids and polyketides; Polyketide sugar unit biosynthesis	2	i1_LQ_PC3Root_c30446/f1p0/1380	i1_LQ_PC3Root_c27531/f1p0/1227
ko00524	Metabolism; Biosynthesis of other secondary metabolites; Neomycin, kanamycin and gentamicin biosynthesis	17	i2_LQ_PC3Root_c3268/f1p1/2680	i2_LQ_PC3Root_c64586/f4p6/2204	i2_LQ_PC3Root_c3462/f1p1/2736	i2_LQ_PC3Root_c25073/f1p1/2823	i3_LQ_PC3Root_c22524/f1p5/3576	i1_HQ_PC3Root_c14778/f3p6/2016	i2_HQ_PC3Root_c29935/f3p1/2647	i1_LQ_PC3Root_c5229/f1p0/1492	i2_LQ_PC3Root_c23857/f1p4/2357	i3_LQ_PC3Root_c6377/f1p0/3245	i3_LQ_PC3Root_c24852/f1p1/3040	i2_LQ_PC3Root_c52126/f1p1/2748	i1_LQ_PC3Root_c4263/f1p0/1919	i1_LQ_PC3Root_c22250/f1p4/1967	i0_LQ_PC3Root_c2150/f1p27/740	i3_LQ_PC3Root_c2834/f1p0/3073	i2_LQ_PC3Root_c5663/f1p2/2414
ko00531	Metabolism; Glycan biosynthesis and metabolism; Glycosaminoglycan degradation	57	i2_LQ_PC3Root_c13614/f1p0/2084	i2_HQ_PC3Root_c2375/f6p2/2448	i3_LQ_PC3Root_c9774/f1p0/3600	i2_LQ_PC3Root_c53436/f1p4/2631	i2_LQ_PC3Root_c41544/f1p3/2091	i2_LQ_PC3Root_c22841/f1p7/2311	i1_LQ_PC3Root_c17049/f1p5/1755	i2_LQ_PC3Root_c54729/f1p0/2100	i2_LQ_PC3Root_c47032/f1p7/2258	i1_LQ_PC3Root_c12166/f1p2/1846	i2_LQ_PC3Root_c64617/f3p2/2239	i3_LQ_PC3Root_c5909/f1p0/3121	i2_LQ_PC3Root_c13689/f1p3/2047	i1_LQ_PC3Root_c21464/f1p1/1919	i2_LQ_PC3Root_c26486/f1p3/2117	i4_LQ_PC3Root_c1584/f1p4/4925	i2_LQ_PC3Root_c67901/f1p0/2037	i2_LQ_PC3Root_c53440/f1p0/2949	i2_HQ_PC3Root_c14945/f12p3/2210	i2_HQ_PC3Root_c41799/f5p4/2672	i1_HQ_PC3Root_c9593/f3p0/1917	i2_LQ_PC3Root_c13547/f1p3/2140	i2_LQ_PC3Root_c6268/f1p2/2404	i3_LQ_PC3Root_c20321/f1p4/3654	i1_LQ_PC3Root_c12805/f1p0/1965	i2_LQ_PC3Root_c34238/f1p0/2680	i1_HQ_PC3Root_c9452/f3p0/1901	i1_LQ_PC3Root_c18596/f1p0/2017	i2_LQ_PC3Root_c6345/f2p2/2471	i2_HQ_PC3Root_c7191/f5p4/2565	i2_HQ_PC3Root_c18949/f2p1/2668	i1_LQ_PC3Root_c3435/f1p0/1850	i2_LQ_PC3Root_c34832/f1p0/2422	i2_LQ_PC3Root_c19870/f1p3/2178	i1_LQ_PC3Root_c12759/f1p0/2019	i2_HQ_PC3Root_c58150/f4p0/2058	i2_LQ_PC3Root_c19469/f1p3/2426	i1_HQ_PC3Root_c9235/f2p15/1952	i2_LQ_PC3Root_c36565/f1p4/2244	i2_HQ_PC3Root_c27710/f15p1/2718	i1_LQ_PC3Root_c3991/f1p0/1904	i3_LQ_PC3Root_c18975/f1p0/3188	i1_HQ_PC3Root_c16498/f2p6/2021	i2_LQ_PC3Root_c33453/f1p3/2218	i2_LQ_PC3Root_c55654/f1p5/2104	i3_LQ_PC3Root_c23396/f1p1/3329	i2_LQ_PC3Root_c56623/f1p1/2081
ko00534	Metabolism; Glycan biosynthesis and metabolism; Glycosaminoglycan biosynthesis - heparan sulfate / heparin	2	i1_LQ_PC3Root_c12795/f1p5/1462	i1_LQ_PC3Root_c20256/f1p0/1667
ko00540	Metabolism; Glycan biosynthesis and metabolism; Lipopolysaccharide biosynthesis	8	i2_LQ_PC3Root_c20287/f1p0/2203	i3_LQ_PC3Root_c6068/f1p0/3592	i2_LQ_PC3Root_c67813/f1p0/2007	i1_LQ_PC3Root_c18257/f1p0/1609	i2_LQ_PC3Root_c24608/f1p0/2530	i1_LQ_PC3Root_c10360/f1p0/1863	i1_LQ_PC3Root_c3408/f1p0/1724	i2_LQ_PC3Root_c6801/f1p0/2278
ko00550	Metabolism; Glycan biosynthesis and metabolism; Peptidoglycan biosynthesis	2	i2_LQ_PC3Root_c13003/f1p2/2558	i1_LQ_PC3Root_c17420/f1p9/1925
ko00561	Metabolism; Lipid metabolism; Glycerolipid metabolism	134	i1_LQ_PC3Root_c2517/f4p6/1634	i1_LQ_PC3Root_c9900/f1p0/1696	i1_LQ_PC3Root_c20135/f1p0/1967	i1_LQ_PC3Root_c18155/f1p1/1574	i1_LQ_PC3Root_c23158/f1p2/1684	i2_HQ_PC3Root_c9060/f2p0/2326	i1_LQ_PC3Root_c23772/f1p1/1919	i1_LQ_PC3Root_c7114/f1p0/1510	i2_HQ_PC3Root_c30198/f5p1/2700	i1_HQ_PC3Root_c2249/f3p1/1880	i1_HQ_PC3Root_c31807/f64p0/1910	i3_LQ_PC3Root_c5102/f1p0/3517	i1_LQ_PC3Root_c22891/f1p0/1766	i2_LQ_PC3Root_c3073/f1p3/2315	i1_LQ_PC3Root_c24163/f1p29/1799	i3_LQ_PC3Root_c17790/f1p0/3436	i2_LQ_PC3Root_c23386/f1p0/2572	i1_HQ_PC3Root_c4794/f2p1/1707	i2_LQ_PC3Root_c18536/f1p0/2279	i6_LQ_PC3Root_c170/f1p0/6203	i3_LQ_PC3Root_c18210/f1p2/3457	i1_LQ_PC3Root_c22853/f1p0/1539	i1_LQ_PC3Root_c22735/f1p0/1850	i2_LQ_PC3Root_c26246/f1p19/2053	i2_LQ_PC3Root_c34204/f1p0/2286	i1_LQ_PC3Root_c21533/f1p92/1795	i1_LQ_PC3Root_c25177/f1p0/1865	i2_LQ_PC3Root_c24218/f1p1/2352	i2_HQ_PC3Root_c30164/f4p12/2820	i3_LQ_PC3Root_c6540/f1p2/3666	i5_LQ_PC3Root_c655/f1p0/5893	i2_LQ_PC3Root_c12076/f1p1/2841	i1_LQ_PC3Root_c7958/f1p0/1613	i1_LQ_PC3Root_c23394/f1p4/1568	i1_HQ_PC3Root_c9573/f2p5/1763	i1_LQ_PC3Root_c25422/f1p0/1476	i4_LQ_PC3Root_c1553/f1p0/4521	i3_LQ_PC3Root_c7700/f1p1/3483	i1_HQ_PC3Root_c2852/f3p0/1541	i2_LQ_PC3Root_c18743/f1p1/2341	i2_HQ_PC3Root_c2291/f2p7/2761	i1_LQ_PC3Root_c8775/f1p1/1946	i3_LQ_PC3Root_c7935/f1p7/3437	i3_LQ_PC3Root_c2884/f1p0/3104	i3_LQ_PC3Root_c9059/f1p6/3558	i2_LQ_PC3Root_c17324/f1p0/2519	i4_LQ_PC3Root_c2148/f1p0/4141
ko00562	Metabolism; Carbohydrate metabolism; Inositol phosphate metabolism	145	i2_LQ_PC3Root_c51017/f1p0/2700	i0_LQ_PC3Root_c3188/f1p0/320	i3_LQ_PC3Root_c2796/f1p13/3472	i2_LQ_PC3Root_c25291/f1p3/2364	i1_LQ_PC3Root_c12548/f1p0/1858	i1_LQ_PC3Root_c8822/f1p2/1663	i2_LQ_PC3Root_c13649/f1p1/2024	i1_LQ_PC3Root_c12474/f1p1/1424	i1_LQ_PC3Root_c3785/f1p1/1923	i3_LQ_PC3Root_c7058/f1p10/3376	i2_LQ_PC3Root_c9336/f1p9/1955	i2_HQ_PC3Root_c17492/f2p0/2907	i2_LQ_PC3Root_c30819/f1p8/2666	i1_LQ_PC3Root_c21402/f1p0/1782	i3_LQ_PC3Root_c11713/f1p0/3589	i3_LQ_PC3Root_c22472/f1p0/3255	i3_LQ_PC3Root_c10527/f1p0/3891	i3_LQ_PC3Root_c5971/f1p7/3168	i1_HQ_PC3Root_c28091/f10p0/1314	i3_LQ_PC3Root_c11709/f1p0/3076	i2_LQ_PC3Root_c56343/f1p1/2103	i3_LQ_PC3Root_c14173/f1p0/3055	i3_LQ_PC3Root_c19592/f1p1/3298	i2_LQ_PC3Root_c52858/f1p9/2565	i1_LQ_PC3Root_c8134/f1p0/2007	i2_LQ_PC3Root_c20424/f1p4/2409	i2_LQ_PC3Root_c46331/f1p3/2356	i3_LQ_PC3Root_c21317/f1p19/3218	i3_LQ_PC3Root_c13821/f1p1/3102	i1_LQ_PC3Root_c7233/f1p13/1340	i4_LQ_PC3Root_c7085/f1p0/4030	i1_LQ_PC3Root_c8664/f1p6/1540	i1_LQ_PC3Root_c22565/f1p33/1854	i1_LQ_PC3Root_c4860/f2p32/1656	i1_LQ_PC3Root_c19599/f1p11/1513	i4_LQ_PC3Root_c5749/f1p10/4190	i4_LQ_PC3Root_c4087/f1p5/4308	i2_LQ_PC3Root_c9187/f1p9/2707	i2_HQ_PC3Root_c57295/f2p1/2112	i2_LQ_PC3Root_c31225/f1p6/2425	i0_LQ_PC3Root_c1755/f1p2/838	i1_LQ_PC3Root_c24830/f1p0/1496	i2_LQ_PC3Root_c67836/f1p0/2032	i2_LQ_PC3Root_c5699/f1p2/2874	i2_LQ_PC3Root_c9738/f1p9/2511	i1_LQ_PC3Root_c19673/f1p0/1793	i4_LQ_PC3Root_c2513/f1p2/4753
ko00563	Metabolism; Glycan biosynthesis and metabolism; Glycosylphosphatidylinositol (GPI)-anchor biosynthesis	37	i1_LQ_PC3Root_c7415/f1p0/1542	i2_LQ_PC3Root_c47538/f1p3/2126	i2_LQ_PC3Root_c46609/f1p1/2975	i2_LQ_PC3Root_c2913/f1p0/2310	i3_LQ_PC3Root_c3145/f1p9/3540	i2_LQ_PC3Root_c14186/f1p0/2075	i2_HQ_PC3Root_c47803/f2p1/2921	i2_LQ_PC3Root_c13888/f1p3/2132	i2_LQ_PC3Root_c35409/f1p1/2524	i2_LQ_PC3Root_c56509/f1p3/2044	i2_LQ_PC3Root_c19958/f1p0/2460	i2_LQ_PC3Root_c48435/f1p3/2415	i3_LQ_PC3Root_c10477/f1p0/3376	i1_LQ_PC3Root_c5582/f1p40/1731	i1_HQ_PC3Root_c2390/f3p0/1712	i2_LQ_PC3Root_c53165/f1p0/2268	i3_HQ_PC3Root_c9606/f4p0/3477	i2_LQ_PC3Root_c33197/f1p0/2863	i2_HQ_PC3Root_c34100/f2p0/2160	i3_LQ_PC3Root_c7193/f1p8/3293	i2_LQ_PC3Root_c16417/f2p4/2504	i2_LQ_PC3Root_c19505/f1p0/2180	i2_LQ_PC3Root_c34125/f1p0/2407	i2_HQ_PC3Root_c16296/f6p1/2779	i2_LQ_PC3Root_c4374/f1p1/1985	i3_LQ_PC3Root_c14633/f1p0/3051	i2_LQ_PC3Root_c23784/f1p5/2685	i2_LQ_PC3Root_c38011/f1p1/2562	i2_LQ_PC3Root_c9874/f1p0/2272	i3_LQ_PC3Root_c24893/f1p0/3057	i2_LQ_PC3Root_c50236/f1p3/2410	i2_LQ_PC3Root_c35758/f1p0/2171	i2_HQ_PC3Root_c25934/f2p0/2041	i2_LQ_PC3Root_c3786/f1p1/2350	i2_LQ_PC3Root_c25362/f1p0/2271	i2_LQ_PC3Root_c18117/f1p0/2239	i2_LQ_PC3Root_c12730/f1p0/2397
ko00564	Metabolism; Lipid metabolism; Glycerophospholipid metabolism	217	i4_LQ_PC3Root_c1306/f1p4/4428	i1_LQ_PC3Root_c12141/f1p0/1385	i2_LQ_PC3Root_c55716/f1p18/2673	i3_LQ_PC3Root_c1893/f3p0/3451	i2_LQ_PC3Root_c32014/f1p35/2363	i3_LQ_PC3Root_c6771/f1p0/3335	i1_LQ_PC3Root_c20467/f1p0/1596	i2_HQ_PC3Root_c14865/f4p19/2596	i1_LQ_PC3Root_c9900/f1p0/1696	i1_HQ_PC3Root_c2367/f3p2/1605	i1_LQ_PC3Root_c23158/f1p2/1684	i2_LQ_PC3Root_c23469/f1p0/2892	i3_LQ_PC3Root_c5102/f1p0/3517	i1_LQ_PC3Root_c7947/f1p489/1870	i1_LQ_PC3Root_c21137/f1p18/1428	i1_LQ_PC3Root_c2384/f3p2/1980	i2_LQ_PC3Root_c10935/f1p18/2733	i1_HQ_PC3Root_c2249/f3p1/1880	i1_LQ_PC3Root_c10738/f1p0/1635	i1_LQ_PC3Root_c4730/f2p59/1968	i2_LQ_PC3Root_c30681/f1p3/2811	i2_LQ_PC3Root_c34967/f1p8/2753	i1_LQ_PC3Root_c22565/f1p33/1854	i2_LQ_PC3Root_c51598/f1p0/2578	i2_LQ_PC3Root_c25291/f1p3/2364	i6_LQ_PC3Root_c170/f1p0/6203	i3_LQ_PC3Root_c18210/f1p2/3457	i1_LQ_PC3Root_c3785/f1p1/1923	i2_LQ_PC3Root_c3073/f1p3/2315	i3_LQ_PC3Root_c12109/f1p11/3081	i4_LQ_PC3Root_c3876/f1p8/4127	i3_LQ_PC3Root_c14433/f1p0/3088	i3_LQ_PC3Root_c19790/f1p6/3947	i3_LQ_PC3Root_c17790/f1p0/3436	i2_LQ_PC3Root_c23386/f1p0/2572	i2_LQ_PC3Root_c19604/f1p1/2303	i2_LQ_PC3Root_c18536/f1p0/2279	i2_LQ_PC3Root_c5057/f1p4/2792	i1_LQ_PC3Root_c21223/f1p0/1767	i3_LQ_PC3Root_c12704/f1p0/3115	i1_LQ_PC3Root_c3316/f1p4/2022	i2_LQ_PC3Root_c24218/f1p1/2352	i2_HQ_PC3Root_c30164/f4p12/2820	i3_LQ_PC3Root_c6540/f1p2/3666	i5_LQ_PC3Root_c655/f1p0/5893	i1_HQ_PC3Root_c1952/f6p2/1528	i4_LQ_PC3Root_c6102/f1p33/4877
ko00565	Metabolism; Lipid metabolism; Ether lipid metabolism	106	i2_LQ_PC3Root_c25291/f1p3/2364	i3_HQ_PC3Root_c12232/f2p2/3265	i3_LQ_PC3Root_c8601/f1p0/3767	i3_LQ_PC3Root_c18953/f1p53/3069	i1_LQ_PC3Root_c12096/f1p8/1493	i1_LQ_PC3Root_c3785/f1p1/1923	i4_LQ_PC3Root_c3876/f1p8/4127	i3_LQ_PC3Root_c12109/f1p11/3081	i2_LQ_PC3Root_c46550/f1p8/2433	i3_LQ_PC3Root_c19790/f1p6/3947	i3_LQ_PC3Root_c14433/f1p0/3088	i1_LQ_PC3Root_c21223/f1p0/1767	i3_LQ_PC3Root_c11837/f1p5/3446	i3_LQ_PC3Root_c12704/f1p0/3115	i1_LQ_PC3Root_c17545/f1p2/1886	i2_HQ_PC3Root_c32789/f3p9/2845	i3_LQ_PC3Root_c6540/f1p2/3666	i2_LQ_PC3Root_c8754/f1p8/2512	i4_LQ_PC3Root_c6102/f1p33/4877	i3_LQ_PC3Root_c2590/f1p0/3279	i1_LQ_PC3Root_c6945/f1p1/1958	i2_LQ_PC3Root_c19171/f1p0/2453	i1_LQ_PC3Root_c20544/f1p1/1640	i1_LQ_PC3Root_c24214/f1p0/2032	i1_LQ_PC3Root_c21402/f1p0/1782	i2_HQ_PC3Root_c28004/f3p8/2326	i2_LQ_PC3Root_c55716/f1p18/2673	i4_LQ_PC3Root_c1306/f1p4/4428	i2_LQ_PC3Root_c19391/f1p0/2439	i3_LQ_PC3Root_c1893/f3p0/3451	i1_HQ_PC3Root_c4858/f2p16/1758	i1_LQ_PC3Root_c16911/f1p0/1920	i3_LQ_PC3Root_c21394/f1p15/3857	i2_LQ_PC3Root_c2808/f1p8/2765	i1_LQ_PC3Root_c20467/f1p0/1596	i2_LQ_PC3Root_c32014/f1p35/2363	i3_LQ_PC3Root_c7591/f1p10/3662	i2_HQ_PC3Root_c14865/f4p19/2596	i3_LQ_PC3Root_c18642/f1p6/3112	i2_LQ_PC3Root_c5060/f1p1/2196	i2_LQ_PC3Root_c26089/f1p8/2014	i3_LQ_PC3Root_c5102/f1p0/3517	i2_LQ_PC3Root_c36285/f1p18/3079	i1_LQ_PC3Root_c9223/f1p2/1866	i3_LQ_PC3Root_c6733/f1p20/3193	i2_LQ_PC3Root_c47302/f1p51/2899	i8_LQ_PC3Root_c59/f1p0/8008
ko00590	Metabolism; Lipid metabolism; Arachidonic acid metabolism	46	i5_HQ_PC3Root_c72/f3p0/5371	i2_LQ_PC3Root_c40778/f1p4/2164	i2_LQ_PC3Root_c3395/f1p2/2385	i2_HQ_PC3Root_c3192/f2p4/2186	i1_LQ_PC3Root_c18840/f1p17/2004	i1_LQ_PC3Root_c19482/f1p5/1545	i0_LQ_PC3Root_c2413/f1p9/431	i3_HQ_PC3Root_c12232/f2p2/3265	i2_LQ_PC3Root_c47787/f1p5/2202	i3_LQ_PC3Root_c20372/f1p0/3251	i1_LQ_PC3Root_c12096/f1p8/1493	i2_LQ_PC3Root_c45900/f1p0/2434	i3_LQ_PC3Root_c11219/f1p4/3069	i1_LQ_PC3Root_c8320/f1p0/2002	i2_LQ_PC3Root_c17388/f1p3/2218	i2_HQ_PC3Root_c1674/f7p3/2231	i2_LQ_PC3Root_c18193/f1p5/2895	i4_LQ_PC3Root_c1470/f1p0/4746	i2_LQ_PC3Root_c19987/f1p3/2356	i3_LQ_PC3Root_c23141/f1p0/3470	i4_LQ_PC3Root_c2162/f1p0/4260	i1_LQ_PC3Root_c24658/f1p0/1892	i1_LQ_PC3Root_c17685/f1p713/1404	i3_LQ_PC3Root_c6540/f1p2/3666	i0_LQ_PC3Root_c2011/f1p8/789	i2_LQ_PC3Root_c12076/f1p1/2841	i5_LQ_PC3Root_c603/f1p0/6015	i0_LQ_PC3Root_c2850/f1p5/732	i2_LQ_PC3Root_c12733/f1p3/2949	i2_LQ_PC3Root_c44887/f1p0/2281	i2_LQ_PC3Root_c19391/f1p0/2439	i2_LQ_PC3Root_c56185/f1p3/2090	i1_LQ_PC3Root_c9196/f1p0/1713	i3_LQ_PC3Root_c21394/f1p15/3857	i0_LQ_PC3Root_c1278/f1p11/710	i1_LQ_PC3Root_c26713/f1p22/1273	i2_LQ_PC3Root_c62834/f2p3/2217	i2_LQ_PC3Root_c25907/f2p1/2131	i2_LQ_PC3Root_c32292/f1p3/2516	i3_LQ_PC3Root_c2884/f1p0/3104	i2_LQ_PC3Root_c34894/f1p3/2734	i3_LQ_PC3Root_c5102/f1p0/3517	i3_LQ_PC3Root_c7935/f1p7/3437	i2_LQ_PC3Root_c38062/f1p3/2562	i2_LQ_PC3Root_c24273/f1p3/2161	i3_LQ_PC3Root_c22014/f1p3/3227
ko00591	Metabolism; Lipid metabolism; Linoleic acid metabolism	83	i3_LQ_PC3Root_c1226/f9p0/3354	i3_LQ_PC3Root_c13584/f1p0/3027	i1_LQ_PC3Root_c4616/f1p2/1572	i2_LQ_PC3Root_c12076/f1p1/2841	i3_LQ_PC3Root_c14740/f1p0/3038	i3_LQ_PC3Root_c14232/f1p0/3082	i3_LQ_PC3Root_c26764/f1p0/3039	i3_LQ_PC3Root_c7935/f1p7/3437	i3_LQ_PC3Root_c2884/f1p0/3104	i2_LQ_PC3Root_c45370/f1p1/2825	i3_LQ_PC3Root_c13620/f1p4/3095	i2_LQ_PC3Root_c48842/f1p0/2873	i3_LQ_PC3Root_c18700/f1p0/3241	i2_LQ_PC3Root_c44974/f1p95/2992	i3_LQ_PC3Root_c17685/f1p713/3903	i3_LQ_PC3Root_c3403/f1p11/3390	i2_LQ_PC3Root_c5564/f1p6/2449	i5_HQ_PC3Root_c72/f3p0/5371	i2_LQ_PC3Root_c35336/f1p82/2857	i3_LQ_PC3Root_c5178/f1p25/3331	i3_LQ_PC3Root_c2882/f1p0/3241	i3_LQ_PC3Root_c7095/f3p5/3234	i1_LQ_PC3Root_c3933/f1p26/1858	i2_LQ_PC3Root_c33383/f1p6/2496	i2_LQ_PC3Root_c20191/f1p42/3033	i3_LQ_PC3Root_c9768/f1p28/3621	i3_LQ_PC3Root_c23141/f1p0/3470	i3_LQ_PC3Root_c11506/f1p0/3151	i3_LQ_PC3Root_c11730/f1p2/3480	i3_LQ_PC3Root_c13168/f1p0/3289	i2_LQ_PC3Root_c48452/f1p31/2987	i2_LQ_PC3Root_c21200/f1p24/2882	i2_HQ_PC3Root_c2063/f6p28/2982	i3_LQ_PC3Root_c7957/f1p1/3180	i3_LQ_PC3Root_c22023/f1p4/3525	i5_LQ_PC3Root_c1375/f1p4/5879	i3_LQ_PC3Root_c17957/f1p5/3124	i2_LQ_PC3Root_c19391/f1p0/2439	i2_HQ_PC3Root_c34647/f2p64/2868	i3_LQ_PC3Root_c21453/f1p6/3099	i2_LQ_PC3Root_c32410/f1p57/2932	i3_LQ_PC3Root_c21394/f1p15/3857	i3_LQ_PC3Root_c18965/f1p0/3247	i2_LQ_PC3Root_c7976/f1p30/2522	i3_LQ_PC3Root_c3975/f1p3/3089	i3_LQ_PC3Root_c6793/f1p0/3462	i1_LQ_PC3Root_c4865/f1p14/1692
ko00592	Metabolism; Lipid metabolism; alpha-Linolenic acid metabolism	166	i2_LQ_PC3Root_c20860/f1p7/2527	i2_LQ_PC3Root_c51413/f1p6/2700	i1_LQ_PC3Root_c20418/f1p0/1946	i1_HQ_PC3Root_c1836/f9p0/1548	i1_HQ_PC3Root_c1722/f3p0/1844	i3_LQ_PC3Root_c20462/f1p0/3449	i4_LQ_PC3Root_c1820/f1p0/4601	i3_HQ_PC3Root_c9107/f2p3/3569	i1_LQ_PC3Root_c20979/f1p0/1371	i1_LQ_PC3Root_c8427/f1p0/1626	i1_LQ_PC3Root_c12096/f1p8/1493	i3_LQ_PC3Root_c7421/f1p2/3826	i4_LQ_PC3Root_c4942/f1p3/4737	i3_HQ_PC3Root_c12232/f2p2/3265	i1_LQ_PC3Root_c25581/f1p0/1457	i3_LQ_PC3Root_c4583/f1p2/3283	i2_HQ_PC3Root_c7141/f5p9/2573	i3_LQ_PC3Root_c6029/f1p13/3264	i2_LQ_PC3Root_c46547/f1p6/2794	i1_LQ_PC3Root_c6248/f1p0/1319	i3_LQ_PC3Root_c4592/f1p4/3199	i2_HQ_PC3Root_c1280/f12p5/2664	i2_LQ_PC3Root_c38113/f1p0/2210	i2_LQ_PC3Root_c53237/f1p6/2815	i2_LQ_PC3Root_c49788/f1p3/2483	i3_LQ_PC3Root_c17681/f1p2/3758	i2_LQ_PC3Root_c18646/f1p1/2826	i3_LQ_PC3Root_c21394/f1p15/3857	i2_HQ_PC3Root_c2530/f3p7/2707	i4_LQ_PC3Root_c7483/f1p2/4136	i1_LQ_PC3Root_c6704/f1p0/1592	i2_LQ_PC3Root_c30496/f1p49/2212	i1_HQ_PC3Root_c11205/f2p0/1704	i2_LQ_PC3Root_c51202/f1p9/2836	i2_LQ_PC3Root_c6946/f1p15/2857	i2_LQ_PC3Root_c19391/f1p0/2439	i5_LQ_PC3Root_c1342/f1p8/5239	i3_LQ_PC3Root_c6793/f1p0/3462	i1_LQ_PC3Root_c8112/f1p14/1878	i2_LQ_PC3Root_c67748/f1p0/2002	i0_LQ_PC3Root_c1826/f1p10/1006	i3_LQ_PC3Root_c3483/f1p0/3551	i1_LQ_PC3Root_c20103/f1p0/1351	i1_LQ_PC3Root_c19483/f1p0/1616	i3_LQ_PC3Root_c11086/f1p0/3212	i1_HQ_PC3Root_c28646/f10p0/1896	i3_LQ_PC3Root_c6669/f1p13/3422
ko00600	Metabolism; Lipid metabolism; Sphingolipid metabolism	85	i2_LQ_PC3Root_c60660/f1p7/2303	i1_LQ_PC3Root_c25492/f1p0/1782	i2_LQ_PC3Root_c30574/f1p2/1998	i3_LQ_PC3Root_c4432/f1p0/3780	i3_LQ_PC3Root_c2767/f1p0/3835	i2_LQ_PC3Root_c46747/f1p5/2182	i1_LQ_PC3Root_c17983/f1p29/2008	i3_LQ_PC3Root_c21059/f1p3/3833	i3_LQ_PC3Root_c13257/f1p0/3504	i2_HQ_PC3Root_c2375/f6p2/2448	i2_LQ_PC3Root_c18958/f1p6/2320	i1_LQ_PC3Root_c24163/f1p29/1799	i1_HQ_PC3Root_c4794/f2p1/1707	i1_LQ_PC3Root_c20745/f1p0/1514	i2_LQ_PC3Root_c51578/f1p0/2592	i3_LQ_PC3Root_c5195/f1p0/3119	i3_LQ_PC3Root_c16306/f2p9/3526	i5_LQ_PC3Root_c942/f1p0/5239	i2_LQ_PC3Root_c2840/f1p5/2270	i1_LQ_PC3Root_c5589/f1p0/1858	i2_LQ_PC3Root_c16910/f1p8/2455	i2_LQ_PC3Root_c41179/f1p2/1695	i2_LQ_PC3Root_c22876/f1p2/2291	i3_LQ_PC3Root_c17737/f1p0/3182	i0_LQ_PC3Root_c1084/f1p0/943	i2_LQ_PC3Root_c24331/f1p8/2344	i1_LQ_PC3Root_c19380/f1p13/1925	i3_LQ_PC3Root_c21301/f1p1/3576	i1_LQ_PC3Root_c3962/f1p1/1602	i3_LQ_PC3Root_c21339/f1p9/3822	i2_LQ_PC3Root_c23257/f1p5/2377	i2_HQ_PC3Root_c9765/f3p7/2532	i3_LQ_PC3Root_c9308/f1p0/3148	i3_LQ_PC3Root_c18291/f1p0/3466	i2_LQ_PC3Root_c11691/f1p4/2997	i2_LQ_PC3Root_c35921/f1p5/2392	i2_HQ_PC3Root_c64570/f11p2/2655	i3_LQ_PC3Root_c8691/f1p6/3269	i3_LQ_PC3Root_c10534/f1p23/3949	i2_LQ_PC3Root_c49015/f1p0/2772	i5_LQ_PC3Root_c1173/f1p0/5642	i2_LQ_PC3Root_c9818/f1p7/2366	i3_LQ_PC3Root_c19006/f1p0/3864	i1_LQ_PC3Root_c30291/f1p17/1440	i5_LQ_PC3Root_c1141/f1p0/5052	i1_LQ_PC3Root_c26053/f2p0/1252	i3_LQ_PC3Root_c12081/f1p3/3813
ko00601	Metabolism; Glycan biosynthesis and metabolism; Glycosphingolipid biosynthesis - lacto and neolacto series	1	i1_HQ_PC3Root_c28026/f2p0/1946
ko00603	Metabolism; Glycan biosynthesis and metabolism; Glycosphingolipid biosynthesis - globo and isoglobo series	29	i1_HQ_PC3Root_c9593/f3p0/1917	i3_LQ_PC3Root_c5913/f1p50/3823	i3_LQ_PC3Root_c20321/f1p4/3654	i2_LQ_PC3Root_c13547/f1p3/2140	i2_HQ_PC3Root_c64628/f11p3/2299	i2_LQ_PC3Root_c48814/f1p0/2406	i2_LQ_PC3Root_c34900/f1p3/2724	i2_HQ_PC3Root_c14945/f12p3/2210	i2_LQ_PC3Root_c67901/f1p0/2037	i2_LQ_PC3Root_c53440/f1p0/2949	i2_HQ_PC3Root_c57669/f5p3/2242	i5_LQ_PC3Root_c1173/f1p0/5642	i1_LQ_PC3Root_c26053/f2p0/1252	i1_LQ_PC3Root_c30291/f1p17/1440	i2_LQ_PC3Root_c19469/f1p3/2426	i2_LQ_PC3Root_c13689/f1p3/2047	i2_LQ_PC3Root_c56623/f1p1/2081	i3_LQ_PC3Root_c5909/f1p0/3121	i1_HQ_PC3Root_c28026/f2p0/1946	i2_LQ_PC3Root_c33453/f1p3/2218	i1_HQ_PC3Root_c2852/f3p0/1541	i3_LQ_PC3Root_c13257/f1p0/3504	i1_HQ_PC3Root_c9452/f3p0/1901	i2_LQ_PC3Root_c19870/f1p3/2178	i1_HQ_PC3Root_c4794/f2p1/1707	i1_LQ_PC3Root_c24163/f1p29/1799	i1_LQ_PC3Root_c3962/f1p1/1602	i2_LQ_PC3Root_c41544/f1p3/2091	i1_LQ_PC3Root_c3435/f1p0/1850
ko00604	Metabolism; Glycan biosynthesis and metabolism; Glycosphingolipid biosynthesis - ganglio series	21	i2_LQ_PC3Root_c19870/f1p3/2178	i1_LQ_PC3Root_c3435/f1p0/1850	i2_LQ_PC3Root_c41544/f1p3/2091	i2_HQ_PC3Root_c2375/f6p2/2448	i2_LQ_PC3Root_c6345/f2p2/2471	i1_HQ_PC3Root_c9452/f3p0/1901	i3_LQ_PC3Root_c5909/f1p0/3121	i2_LQ_PC3Root_c56623/f1p1/2081	i2_LQ_PC3Root_c13689/f1p3/2047	i2_LQ_PC3Root_c33453/f1p3/2218	i2_LQ_PC3Root_c19469/f1p3/2426	i2_LQ_PC3Root_c53440/f1p0/2949	i2_LQ_PC3Root_c67901/f1p0/2037	i2_HQ_PC3Root_c14945/f12p3/2210	i2_HQ_PC3Root_c57669/f5p3/2242	i2_HQ_PC3Root_c64628/f11p3/2299	i2_LQ_PC3Root_c34900/f1p3/2724	i3_LQ_PC3Root_c5913/f1p50/3823	i2_LQ_PC3Root_c13547/f1p3/2140	i3_LQ_PC3Root_c20321/f1p4/3654	i1_HQ_PC3Root_c9593/f3p0/1917
ko00620	Metabolism; Carbohydrate metabolism; Pyruvate metabolism	269	i4_LQ_PC3Root_c6501/f1p2/4612	i1_LQ_PC3Root_c22545/f1p13/1939	i4_LQ_PC3Root_c4359/f1p5/4820	i3_LQ_PC3Root_c21861/f1p14/3179	i2_LQ_PC3Root_c26120/f1p0/2094	i3_LQ_PC3Root_c14139/f1p0/3075	i2_LQ_PC3Root_c12122/f1p0/2674	i1_LQ_PC3Root_c25012/f1p10/1974	i1_LQ_PC3Root_c25078/f1p0/1985	i2_LQ_PC3Root_c26595/f1p4/2471	i1_LQ_PC3Root_c26894/f1p6/1242	i2_HQ_PC3Root_c5332/f3p23/2344	i2_LQ_PC3Root_c37990/f1p3/2550	i2_LQ_PC3Root_c9153/f1p13/2626	i7_LQ_PC3Root_c129/f1p0/7114	i2_LQ_PC3Root_c4597/f1p33/2589	i2_LQ_PC3Root_c32128/f1p8/2588	i1_LQ_PC3Root_c19538/f1p0/1521	i3_LQ_PC3Root_c16849/f1p4/3197	i1_HQ_PC3Root_c31881/f4p14/1907	i0_LQ_PC3Root_c2580/f1p0/561	i0_LQ_PC3Root_c1376/f1p0/738	i2_LQ_PC3Root_c30621/f1p2/2490	i2_LQ_PC3Root_c23721/f1p2/2762	i6_LQ_PC3Root_c310/f1p0/7109	i1_HQ_PC3Root_c5656/f3p0/1701	i3_LQ_PC3Root_c9059/f1p6/3558	i1_LQ_PC3Root_c18498/f1p0/1455	i2_LQ_PC3Root_c49991/f1p28/2373	i1_LQ_PC3Root_c20009/f1p2/1873	i3_LQ_PC3Root_c11765/f1p15/3969	i3_LQ_PC3Root_c12642/f1p0/3578	i2_HQ_PC3Root_c65421/f13p23/2233	i2_HQ_PC3Root_c64676/f3p6/2534	i4_LQ_PC3Root_c3727/f1p0/4185	i1_LQ_PC3Root_c21876/f1p4/1743	i2_LQ_PC3Root_c47663/f1p6/2296	i3_LQ_PC3Root_c10205/f1p19/3399	i1_LQ_PC3Root_c3945/f2p49/1693	i2_LQ_PC3Root_c33046/f1p0/2562	i1_LQ_PC3Root_c11219/f1p4/1392	i4_LQ_PC3Root_c1553/f1p0/4521	i2_LQ_PC3Root_c22473/f1p10/2351	i1_LQ_PC3Root_c6279/f1p0/1896	i2_HQ_PC3Root_c1733/f17p5/2373	i3_LQ_PC3Root_c17989/f1p1/3570	i1_LQ_PC3Root_c20314/f1p0/1687
ko00623	Metabolism; Xenobiotics biodegradation and metabolism; Toluene degradation	2	i2_HQ_PC3Root_c2504/f2p0/2606	i1_LQ_PC3Root_c19182/f1p0/1630
ko00624	Metabolism; Xenobiotics biodegradation and metabolism; Polycyclic aromatic hydrocarbon degradation	2	i2_HQ_PC3Root_c5282/f3p2/2248	i1_LQ_PC3Root_c10326/f1p1/1643
ko00625	Metabolism; Xenobiotics biodegradation and metabolism; Chloroalkane and chloroalkene degradation	26	i2_HQ_PC3Root_c58158/f3p20/2050	i4_LQ_PC3Root_c1553/f1p0/4521	i1_LQ_PC3Root_c23772/f1p1/1919	i2_LQ_PC3Root_c18595/f1p18/2296	i1_LQ_PC3Root_c7114/f1p0/1510	i3_LQ_PC3Root_c17837/f1p0/3085	i1_LQ_PC3Root_c24917/f1p0/1956	i1_LQ_PC3Root_c7471/f1p3/1566	i1_LQ_PC3Root_c2517/f4p6/1634	i1_LQ_PC3Root_c11893/f1p11/1670	i1_LQ_PC3Root_c21864/f1p5/2030	i1_LQ_PC3Root_c11739/f1p8/1770	i1_LQ_PC3Root_c6063/f1p0/1589	i1_LQ_PC3Root_c22891/f1p0/1766	i1_LQ_PC3Root_c25177/f1p0/1865	i3_LQ_PC3Root_c9059/f1p6/3558	i1_LQ_PC3Root_c25012/f1p10/1974	i1_LQ_PC3Root_c24668/f1p24/1955	i2_HQ_PC3Root_c65576/f3p20/2118	i1_LQ_PC3Root_c8365/f1p28/1712	i1_LQ_PC3Root_c22715/f1p1/1667	i1_HQ_PC3Root_c1973/f3p2/1939	i1_HQ_PC3Root_c31807/f64p0/1910	i1_HQ_PC3Root_c7259/f8p6/1915	i2_LQ_PC3Root_c26246/f1p19/2053	i2_LQ_PC3Root_c3283/f1p5/2224
ko00626	Metabolism; Xenobiotics biodegradation and metabolism; Naphthalene degradation	7	i1_LQ_PC3Root_c11893/f1p11/1670	i1_HQ_PC3Root_c7259/f8p6/1915	i1_LQ_PC3Root_c21864/f1p5/2030	i2_LQ_PC3Root_c3283/f1p5/2224	i1_LQ_PC3Root_c8365/f1p28/1712	i1_LQ_PC3Root_c6063/f1p0/1589	i1_LQ_PC3Root_c11739/f1p8/1770
ko00627	Metabolism; Xenobiotics biodegradation and metabolism; Aminobenzoate degradation	7	i2_HQ_PC3Root_c5282/f3p2/2248	i1_LQ_PC3Root_c18861/f1p2/1616	i2_LQ_PC3Root_c22258/f1p1/2802	i1_LQ_PC3Root_c10326/f1p1/1643	i1_HQ_PC3Root_c16316/f3p13/1788	i5_LQ_PC3Root_c351/f1p0/5334	i1_LQ_PC3Root_c22875/f1p0/1719
ko00630	Metabolism; Carbohydrate metabolism; Glyoxylate and dicarboxylate metabolism	201	i1_LQ_PC3Root_c13826/f1p0/1295	i3_LQ_PC3Root_c18409/f1p0/3244	i2_LQ_PC3Root_c36907/f1p16/2215	i1_LQ_PC3Root_c4176/f1p1/1728	i1_LQ_PC3Root_c22214/f1p3/1556	i3_LQ_PC3Root_c5637/f1p0/3586	i1_HQ_PC3Root_c2296/f2p0/1616	i3_LQ_PC3Root_c10024/f1p0/3608	i3_LQ_PC3Root_c17399/f1p0/3306	i6_LQ_PC3Root_c46/f1p0/6948	i4_LQ_PC3Root_c1983/f1p4/4246	i4_LQ_PC3Root_c5046/f1p0/4867	i3_LQ_PC3Root_c17545/f1p2/3287	i1_LQ_PC3Root_c7123/f1p0/1581	i1_LQ_PC3Root_c14032/f1p2/1294	i4_LQ_PC3Root_c3960/f1p0/4983	i2_LQ_PC3Root_c47095/f1p7/2209	i1_HQ_PC3Root_c28144/f46p1/1748	i1_LQ_PC3Root_c25078/f1p0/1985	i1_LQ_PC3Root_c6062/f1p0/1870	i2_LQ_PC3Root_c20006/f1p8/2762	i3_LQ_PC3Root_c7207/f1p7/3675	i2_HQ_PC3Root_c12900/f2p0/2716	i2_LQ_PC3Root_c26450/f1p16/2037	i1_LQ_PC3Root_c21548/f1p3/1578	i1_HQ_PC3Root_c984/f16p5/1841	i0_LQ_PC3Root_c1376/f1p0/738	i1_LQ_PC3Root_c7308/f1p8/1745	i3_LQ_PC3Root_c19741/f1p2/3925	i0_LQ_PC3Root_c2580/f1p0/561	i1_HQ_PC3Root_c5656/f3p0/1701	i3_HQ_PC3Root_c1730/f4p1/3605	i3_LQ_PC3Root_c2991/f1p0/3615	i1_LQ_PC3Root_c12544/f1p0/1440	i1_LQ_PC3Root_c8919/f1p1/1867	i1_LQ_PC3Root_c23962/f1p3/1758	i1_HQ_PC3Root_c26129/f2p0/1198	i1_LQ_PC3Root_c4548/f1p7/1759	i2_LQ_PC3Root_c37623/f1p3/2194	i3_LQ_PC3Root_c16679/f1p29/3163	i3_LQ_PC3Root_c17294/f1p0/3570	i2_LQ_PC3Root_c65136/f5p16/2147	i2_LQ_PC3Root_c30638/f1p27/1612	i1_LQ_PC3Root_c18422/f1p0/1775	i1_LQ_PC3Root_c8428/f1p0/1962	i1_LQ_PC3Root_c3945/f2p49/1693	i2_LQ_PC3Root_c47025/f1p7/2191
ko00640	Metabolism; Carbohydrate metabolism; Propanoate metabolism	105	i4_LQ_PC3Root_c5339/f1p0/4756	i3_LQ_PC3Root_c19052/f1p17/3494	i2_LQ_PC3Root_c50843/f1p10/2600	i2_HQ_PC3Root_c64676/f3p6/2534	i3_LQ_PC3Root_c21216/f1p0/3384	i4_LQ_PC3Root_c3265/f1p0/4568	i4_LQ_PC3Root_c1380/f1p0/4536	i2_HQ_PC3Root_c7079/f6p9/2367	i3_LQ_PC3Root_c6355/f1p1/3225	i1_HQ_PC3Root_c8888/f2p77/1872	i1_HQ_PC3Root_c9386/f2p2/1814	i2_LQ_PC3Root_c11951/f1p12/2931	i2_LQ_PC3Root_c19052/f1p17/2443	i2_HQ_PC3Root_c64738/f46p15/2222	i1_LQ_PC3Root_c11690/f1p0/1723	i4_LQ_PC3Root_c4630/f1p2/4388	i2_HQ_PC3Root_c7450/f2p1/2399	i2_LQ_PC3Root_c51145/f1p6/2559	i2_LQ_PC3Root_c51406/f1p13/2890	i1_LQ_PC3Root_c9863/f1p0/1928	i1_HQ_PC3Root_c16738/f2p0/1939	i1_LQ_PC3Root_c21876/f1p4/1743	i2_LQ_PC3Root_c7203/f1p9/2441	i2_LQ_PC3Root_c36748/f1p0/2556	i1_LQ_PC3Root_c9063/f1p3/1733	i2_LQ_PC3Root_c40168/f1p2/2068	i4_LQ_PC3Root_c2111/f1p2/4992	i2_LQ_PC3Root_c11998/f1p0/2153	i1_LQ_PC3Root_c26894/f1p6/1242	i2_LQ_PC3Root_c9738/f1p9/2511	i4_LQ_PC3Root_c3960/f1p0/4983	i1_LQ_PC3Root_c11848/f1p0/1928	i2_LQ_PC3Root_c14474/f1p4/1874	i1_LQ_PC3Root_c19673/f1p0/1793	i2_LQ_PC3Root_c9153/f1p13/2626	i2_LQ_PC3Root_c37990/f1p3/2550	i2_LQ_PC3Root_c13693/f1p1/2060	i2_HQ_PC3Root_c42263/f3p9/2607	i1_LQ_PC3Root_c8645/f1p0/1415	i1_LQ_PC3Root_c6530/f1p0/1551	i1_HQ_PC3Root_c8755/f3p1/1598	i0_LQ_PC3Root_c2580/f1p0/561	i1_LQ_PC3Root_c5166/f2p0/1438	i1_LQ_PC3Root_c7308/f1p8/1745	i2_LQ_PC3Root_c50088/f1p8/2625	i3_LQ_PC3Root_c24585/f1p0/3035	i2_HQ_PC3Root_c2098/f9p12/2556
ko00643	Metabolism; Xenobiotics biodegradation and metabolism; Styrene degradation	10	i2_LQ_PC3Root_c22258/f1p1/2802	i1_HQ_PC3Root_c1802/f7p0/1806	i1_LQ_PC3Root_c22875/f1p0/1719	i1_HQ_PC3Root_c16316/f3p13/1788	i5_LQ_PC3Root_c351/f1p0/5334	i0_LQ_PC3Root_c3046/f1p19/929	i3_LQ_PC3Root_c8661/f1p4/3672	i3_LQ_PC3Root_c20926/f1p3/3445	i1_LQ_PC3Root_c2992/f1p0/1748	i1_LQ_PC3Root_c10412/f1p0/1877
ko00650	Metabolism; Carbohydrate metabolism; Butanoate metabolism	43	i3_LQ_PC3Root_c19579/f1p0/3627	i1_LQ_PC3Root_c18589/f1p10/1848	i2_LQ_PC3Root_c22574/f1p5/2642	i1_LQ_PC3Root_c12613/f1p0/1866	i2_LQ_PC3Root_c18557/f1p0/2438	i1_LQ_PC3Root_c10934/f1p1/1912	i1_HQ_PC3Root_c26129/f2p0/1198	i2_LQ_PC3Root_c32329/f1p4/2307	i2_LQ_PC3Root_c48258/f1p1/2844	i2_LQ_PC3Root_c51653/f1p0/2258	i2_LQ_PC3Root_c68200/f1p6/2046	i1_LQ_PC3Root_c13696/f1p0/1184	i2_HQ_PC3Root_c30274/f3p4/2729	i3_LQ_PC3Root_c17923/f1p0/3108	i1_HQ_PC3Root_c1852/f6p0/1799	i2_LQ_PC3Root_c16189/f5p5/2409	i3_LQ_PC3Root_c20140/f1p0/3279	i2_HQ_PC3Root_c5493/f4p5/2429	i2_LQ_PC3Root_c8351/f1p4/2562	i1_LQ_PC3Root_c20905/f1p0/1894	i2_LQ_PC3Root_c31743/f1p2/2468	i2_LQ_PC3Root_c12891/f5p4/2336	i2_LQ_PC3Root_c14474/f1p4/1874	i2_LQ_PC3Root_c22251/f1p1/2871	i2_LQ_PC3Root_c48422/f1p5/2449	i4_LQ_PC3Root_c6969/f1p0/4101	i2_LQ_PC3Root_c8307/f1p2/2592	i5_LQ_PC3Root_c1052/f1p0/5456	i1_HQ_PC3Root_c29786/f2p0/1931	i2_HQ_PC3Root_c32524/f2p0/2652	i2_HQ_PC3Root_c35265/f2p0/2547	i1_LQ_PC3Root_c20852/f1p33/1604	i3_LQ_PC3Root_c8425/f1p5/3633	i1_HQ_PC3Root_c3321/f2p1/1867	i3_LQ_PC3Root_c7085/f1p0/3225	i2_LQ_PC3Root_c60820/f1p0/2619	i1_LQ_PC3Root_c21591/f1p0/1785	i3_LQ_PC3Root_c4969/f1p2/3686	i1_LQ_PC3Root_c19723/f1p6/1723	i1_LQ_PC3Root_c28449/f1p3/1827	i2_LQ_PC3Root_c49810/f1p2/2151	i1_LQ_PC3Root_c11128/f3p1/2003	i2_LQ_PC3Root_c20485/f1p5/2336
ko00660	Metabolism; Carbohydrate metabolism; C5-Branched dibasic acid metabolism	16	i2_LQ_PC3Root_c8351/f1p4/2562	i3_LQ_PC3Root_c4969/f1p2/3686	i3_LQ_PC3Root_c7085/f1p0/3225	i1_HQ_PC3Root_c16760/f2p0/1648	i2_HQ_PC3Root_c30274/f3p4/2729	i1_LQ_PC3Root_c3930/f1p3/2215	i1_LQ_PC3Root_c26762/f1p0/1079	i3_LQ_PC3Root_c22031/f1p0/3478	i2_LQ_PC3Root_c32329/f1p4/2307	i1_LQ_PC3Root_c4534/f1p0/1659	i0_LQ_PC3Root_c2977/f1p35/859	i3_LQ_PC3Root_c19579/f1p0/3627	i2_LQ_PC3Root_c12891/f5p4/2336	i4_LQ_PC3Root_c6969/f1p0/4101	i2_LQ_PC3Root_c68043/f1p3/2019	i3_LQ_PC3Root_c6782/f1p2/3259
ko00670	Metabolism; Metabolism of cofactors and vitamins; One carbon pool by folate	64	i1_LQ_PC3Root_c8378/f1p0/1588	i2_LQ_PC3Root_c33703/f1p0/2330	i2_LQ_PC3Root_c25154/f1p4/2580	i2_HQ_PC3Root_c4299/f2p9/2588	i3_LQ_PC3Root_c10067/f1p0/3839	i3_LQ_PC3Root_c23419/f1p0/3470	i2_LQ_PC3Root_c60502/f1p11/3015	i2_LQ_PC3Root_c18853/f1p0/2787	i1_LQ_PC3Root_c18090/f1p1/1760	i1_LQ_PC3Root_c20660/f1p5/1868	i2_LQ_PC3Root_c18417/f1p12/2931	i2_LQ_PC3Root_c41598/f1p3/2096	i1_HQ_PC3Root_c1623/f12p12/1801	i3_LQ_PC3Root_c19172/f1p0/4023	i3_LQ_PC3Root_c16683/f1p0/4008	i1_LQ_PC3Root_c25186/f1p0/1938	i2_LQ_PC3Root_c19812/f2p10/2514	i2_LQ_PC3Root_c3431/f1p9/2535	i2_HQ_PC3Root_c4644/f2p11/2458	i3_LQ_PC3Root_c10703/f1p0/3453	i2_HQ_PC3Root_c24760/f3p2/2910	i2_HQ_PC3Root_c3907/f4p11/2660	i2_LQ_PC3Root_c53311/f1p11/3051	i2_HQ_PC3Root_c17284/f2p12/2376	i2_LQ_PC3Root_c18967/f1p0/2959	i1_LQ_PC3Root_c12508/f1p0/1584	i2_LQ_PC3Root_c34458/f1p0/2138	i3_LQ_PC3Root_c5219/f1p0/3250	i2_LQ_PC3Root_c59932/f1p0/2641	i1_LQ_PC3Root_c18422/f1p0/1775	i3_LQ_PC3Root_c21926/f1p0/3870	i4_LQ_PC3Root_c5264/f1p0/4347	i2_LQ_PC3Root_c3986/f1p10/2841	i2_LQ_PC3Root_c27241/f1p11/2619	i2_LQ_PC3Root_c37623/f1p3/2194	i2_LQ_PC3Root_c46855/f1p10/2564	i3_LQ_PC3Root_c4426/f1p0/3719	i2_LQ_PC3Root_c61432/f1p0/2655	i2_LQ_PC3Root_c22148/f1p12/2525	i0_LQ_PC3Root_c754/f1p0/864	i2_HQ_PC3Root_c9390/f3p1/2321	i1_LQ_PC3Root_c26417/f1p0/1176	i3_LQ_PC3Root_c21545/f1p17/3956	i2_HQ_PC3Root_c2200/f5p1/2686	i3_LQ_PC3Root_c12532/f1p0/3303	i3_LQ_PC3Root_c18248/f1p8/3400	i2_LQ_PC3Root_c53105/f1p3/2619
ko00680	Metabolism; Energy metabolism; Methane metabolism	166	i1_LQ_PC3Root_c6063/f1p0/1589	i1_LQ_PC3Root_c18790/f1p0/1509	i0_LQ_PC3Root_c754/f1p0/864	i2_HQ_PC3Root_c7450/f2p1/2399	i2_HQ_PC3Root_c9390/f3p1/2321	i2_LQ_PC3Root_c4896/f1p11/2605	i4_LQ_PC3Root_c4997/f1p1/4464	i3_LQ_PC3Root_c18191/f1p3/3609	i1_LQ_PC3Root_c23289/f1p0/1635	i5_LQ_PC3Root_c1189/f1p10/5220	i2_LQ_PC3Root_c50843/f1p10/2600	i3_LQ_PC3Root_c21926/f1p0/3870	i1_LQ_PC3Root_c12142/f1p3/1638	i4_LQ_PC3Root_c5264/f1p0/4347	i2_LQ_PC3Root_c55938/f1p20/2178	i1_LQ_PC3Root_c18635/f1p5/1707	i2_LQ_PC3Root_c45722/f1p7/2183	i1_LQ_PC3Root_c4312/f1p13/1614	i3_LQ_PC3Root_c12888/f1p0/3726	i1_LQ_PC3Root_c17894/f1p2/1754	i2_LQ_PC3Root_c48367/f1p9/2427	i2_LQ_PC3Root_c33121/f1p8/2426	i1_LQ_PC3Root_c9641/f1p2/1851	i0_LQ_PC3Root_c1243/f1p0/965	i2_LQ_PC3Root_c3691/f1p27/2483	i1_HQ_PC3Root_c9878/f2p369/1533	i1_HQ_PC3Root_c900/f19p0/1907	i1_LQ_PC3Root_c18810/f1p3/1459	i2_LQ_PC3Root_c30309/f1p0/2140	i2_LQ_PC3Root_c60196/f1p2/2191	i2_LQ_PC3Root_c11998/f1p0/2153	i2_LQ_PC3Root_c46985/f1p7/3007	i3_LQ_PC3Root_c6695/f1p1/3537	i1_LQ_PC3Root_c8979/f1p3/1597	i1_LQ_PC3Root_c19293/f1p0/1566	i1_LQ_PC3Root_c26843/f1p0/1379	i2_LQ_PC3Root_c13693/f1p1/2060	i1_LQ_PC3Root_c16990/f1p1/1669	i2_LQ_PC3Root_c23829/f1p11/2556	i3_LQ_PC3Root_c23419/f1p0/3470	i1_LQ_PC3Root_c24799/f1p3/1893	i2_HQ_PC3Root_c65654/f53p1/2589	i2_HQ_PC3Root_c7550/f2p9/2627	i2_LQ_PC3Root_c21220/f8p11/2632	i2_LQ_PC3Root_c36150/f1p3/2351	i2_LQ_PC3Root_c3898/f1p2/2510	i3_LQ_PC3Root_c22099/f1p8/3550
ko00710	Metabolism; Energy metabolism; Carbon fixation in photosynthetic organisms	175	i2_LQ_PC3Root_c17445/f1p1/2194	i1_LQ_PC3Root_c24118/f1p21/1368	i0_LQ_PC3Root_c1091/f1p0/804	i3_LQ_PC3Root_c9821/f1p1/3269	i2_LQ_PC3Root_c67818/f1p1/2023	i4_LQ_PC3Root_c5637/f1p0/4174	i1_LQ_PC3Root_c27679/f1p0/1224	i2_LQ_PC3Root_c49204/f1p0/2320	i2_LQ_PC3Root_c53149/f1p0/2447	i3_LQ_PC3Root_c22109/f1p6/3962	i3_LQ_PC3Root_c7323/f1p7/3485	i1_LQ_PC3Root_c21251/f1p0/1852	i2_LQ_PC3Root_c33969/f1p2/2185	i4_LQ_PC3Root_c8090/f1p25/4000	i1_LQ_PC3Root_c5007/f1p1/1830	i7_LQ_PC3Root_c93/f1p0/7460	i1_LQ_PC3Root_c12704/f1p0/1745	i3_LQ_PC3Root_c5256/f1p0/3965	i1_LQ_PC3Root_c23895/f1p0/1795	i2_LQ_PC3Root_c33000/f1p31/2305	i3_LQ_PC3Root_c19621/f1p2/3892	i2_LQ_PC3Root_c52044/f1p13/1962	i3_LQ_PC3Root_c22099/f1p8/3550	i3_LQ_PC3Root_c17670/f1p0/3800	i2_LQ_PC3Root_c53257/f1p31/2247	i2_LQ_PC3Root_c47005/f1p26/2927	i2_HQ_PC3Root_c42699/f2p3/2127	i1_LQ_PC3Root_c23630/f1p6/1986	i2_LQ_PC3Root_c50734/f1p2/2397	i2_HQ_PC3Root_c16584/f7p1/2461	i1_LQ_PC3Root_c5978/f1p0/2002	i1_LQ_PC3Root_c12210/f1p3/1770	i3_LQ_PC3Root_c16390/f2p2/3919	i1_LQ_PC3Root_c10336/f1p5/1926	i2_LQ_PC3Root_c37722/f1p2/2268	i3_LQ_PC3Root_c8488/f1p1/3662	i1_LQ_PC3Root_c7082/f1p4/1941	i2_HQ_PC3Root_c65167/f10p27/2187	i1_LQ_PC3Root_c26178/f2p0/1131	i2_LQ_PC3Root_c24040/f1p0/2469	i2_LQ_PC3Root_c31230/f1p10/2325	i2_LQ_PC3Root_c17311/f1p20/2363	i2_LQ_PC3Root_c46531/f1p11/2583	i3_LQ_PC3Root_c16742/f1p3/3403	i2_LQ_PC3Root_c26655/f1p2/2062	i1_LQ_PC3Root_c24027/f1p1/1778	i1_LQ_PC3Root_c8592/f1p0/1649
ko00720	Metabolism; Energy metabolism; Carbon fixation pathways in prokaryotes	139	i3_LQ_PC3Root_c22437/f1p5/3913	i4_LQ_PC3Root_c4245/f1p7/4815	i1_LQ_PC3Root_c18598/f1p3/1362	i2_LQ_PC3Root_c51439/f1p15/2721	i1_LQ_PC3Root_c22408/f1p13/1725	i2_HQ_PC3Root_c17284/f2p12/2376	i2_LQ_PC3Root_c18967/f1p0/2959	i2_HQ_PC3Root_c2667/f7p6/2385	i2_LQ_PC3Root_c10895/f1p4/2313	i2_HQ_PC3Root_c24760/f3p2/2910	i3_LQ_PC3Root_c16773/f1p23/3367	i3_LQ_PC3Root_c24826/f1p9/3042	i3_LQ_PC3Root_c13351/f1p0/3602	i3_LQ_PC3Root_c22349/f2p0/3693	i3_LQ_PC3Root_c19964/f1p0/3508	i3_LQ_PC3Root_c6367/f1p10/3971	i3_LQ_PC3Root_c26379/f1p14/3639	i4_LQ_PC3Root_c3399/f1p4/4484	i2_LQ_PC3Root_c24568/f1p0/2116	i2_LQ_PC3Root_c37817/f1p0/2472	i2_LQ_PC3Root_c37818/f1p2/2325	i2_HQ_PC3Root_c3286/f5p15/2277	i1_LQ_PC3Root_c12501/f1p1/1730	i3_LQ_PC3Root_c3661/f1p3/3259	i4_LQ_PC3Root_c5850/f1p10/4302	i3_LQ_PC3Root_c16898/f1p0/3849	i2_LQ_PC3Root_c4597/f1p33/2589	i7_LQ_PC3Root_c129/f1p0/7114	i3_LQ_PC3Root_c16849/f1p4/3197	i2_HQ_PC3Root_c12900/f2p0/2716	i1_HQ_PC3Root_c2345/f2p12/1907	i3_LQ_PC3Root_c17399/f1p0/3306	i1_LQ_PC3Root_c22545/f1p13/1939	i2_LQ_PC3Root_c21821/f1p2/2706	i6_LQ_PC3Root_c46/f1p0/6948	i3_LQ_PC3Root_c17545/f1p2/3287	i3_LQ_PC3Root_c18409/f1p0/3244	i2_LQ_PC3Root_c37990/f1p3/2550	i1_LQ_PC3Root_c22839/f1p0/1598	i2_LQ_PC3Root_c9153/f1p13/2626	i3_LQ_PC3Root_c10205/f1p19/3399	i1_LQ_PC3Root_c21876/f1p4/1743	i2_LQ_PC3Root_c51406/f1p13/2890	i3_LQ_PC3Root_c12532/f1p0/3303	i2_HQ_PC3Root_c24046/f2p0/2879	i4_HQ_PC3Root_c6870/f2p0/4162	i4_LQ_PC3Root_c4630/f1p2/4388
ko00730	Metabolism; Metabolism of cofactors and vitamins; Thiamine metabolism	108	i3_LQ_PC3Root_c23335/f1p0/3086	i6_LQ_PC3Root_c196/f1p0/6999	i3_HQ_PC3Root_c25065/f5p0/3385	i3_HQ_PC3Root_c15357/f18p0/3299	i2_LQ_PC3Root_c45717/f1p1/2309	i3_LQ_PC3Root_c20748/f1p6/3128	i1_LQ_PC3Root_c8253/f1p5/1834	i3_LQ_PC3Root_c23942/f1p0/3038	i3_LQ_PC3Root_c8056/f1p12/3133	i0_LQ_PC3Root_c2567/f1p0/998	i3_LQ_PC3Root_c21752/f1p0/3343	i1_HQ_PC3Root_c32479/f2p2/1371	i4_LQ_PC3Root_c1876/f1p3/4772	i3_HQ_PC3Root_c1928/f2p0/3833	i2_LQ_PC3Root_c31863/f1p7/2836	i3_LQ_PC3Root_c19755/f1p2/3125	i1_LQ_PC3Root_c7298/f2p0/1404	i3_LQ_PC3Root_c8370/f1p0/3607	i1_HQ_PC3Root_c14888/f3p4/1338	i1_LQ_PC3Root_c32370/f1p0/1314	i2_LQ_PC3Root_c17287/f1p0/2756	i0_LQ_PC3Root_c2169/f1p4/789	i3_LQ_PC3Root_c13704/f1p7/3014	i3_LQ_PC3Root_c19194/f1p0/3225	i3_LQ_PC3Root_c18833/f1p0/3265	i3_LQ_PC3Root_c11129/f1p0/3783	i3_LQ_PC3Root_c24920/f1p0/3023	i1_HQ_PC3Root_c2562/f3p1/1971	i3_LQ_PC3Root_c3527/f1p1/3521	i1_LQ_PC3Root_c31760/f1p0/1298	i3_LQ_PC3Root_c23929/f1p1/3039	i3_LQ_PC3Root_c3166/f1p273/3382	i1_LQ_PC3Root_c26227/f1p0/1231	i1_LQ_PC3Root_c10247/f1p0/2019	i3_HQ_PC3Root_c25025/f8p0/3340	i3_LQ_PC3Root_c8210/f1p3/3540	i3_LQ_PC3Root_c5193/f1p0/3778	i3_LQ_PC3Root_c9882/f1p0/3081	i3_LQ_PC3Root_c21382/f1p3/3108	i3_LQ_PC3Root_c9861/f1p0/3252	i3_LQ_PC3Root_c17822/f1p17/3299	i5_LQ_PC3Root_c762/f1p33/5175	i3_LQ_PC3Root_c4844/f1p0/3850	i3_LQ_PC3Root_c20728/f1p8/3283	i3_LQ_PC3Root_c4703/f1p0/3276	i3_LQ_PC3Root_c18984/f1p1/3661	i3_LQ_PC3Root_c3585/f1p139/3154
ko00740	Metabolism; Metabolism of cofactors and vitamins; Riboflavin metabolism	28	i1_LQ_PC3Root_c30045/f1p0/1850	i2_LQ_PC3Root_c22288/f4p30/2722	i2_LQ_PC3Root_c3470/f1p2/2292	i1_LQ_PC3Root_c17641/f1p6/1365	i2_LQ_PC3Root_c67832/f1p0/2000	i2_LQ_PC3Root_c23775/f1p1/2832	i2_LQ_PC3Root_c30665/f1p30/2457	i2_HQ_PC3Root_c3499/f2p0/2401	i3_LQ_PC3Root_c7545/f1p0/4139	i3_LQ_PC3Root_c4369/f1p1/3689	i3_LQ_PC3Root_c19680/f1p1/3142	i2_LQ_PC3Root_c17130/f1p0/2425	i1_LQ_PC3Root_c6007/f2p0/1797	i1_LQ_PC3Root_c11625/f1p0/1642	i2_LQ_PC3Root_c38596/f1p5/2436	i2_LQ_PC3Root_c22368/f1p19/2815	i2_LQ_PC3Root_c47724/f1p28/2600	i2_LQ_PC3Root_c20273/f1p5/2748	i1_LQ_PC3Root_c8116/f1p0/1728	i1_LQ_PC3Root_c25223/f1p1/1557	i2_LQ_PC3Root_c55105/f1p1/2087	i1_LQ_PC3Root_c13564/f1p0/1097	i2_LQ_PC3Root_c45810/f1p33/2788	i2_HQ_PC3Root_c65052/f8p29/2519	i2_LQ_PC3Root_c18501/f1p26/2845	i1_LQ_PC3Root_c25405/f1p1/1377	i1_LQ_PC3Root_c3055/f1p3/1730	i4_LQ_PC3Root_c4100/f1p4/4876
ko00750	Metabolism; Metabolism of cofactors and vitamins; Vitamin B6 metabolism	17	i4_LQ_PC3Root_c7391/f1p5/4166	i1_LQ_PC3Root_c3392/f5p0/1382	i2_LQ_PC3Root_c61643/f1p3/2516	i2_LQ_PC3Root_c26500/f1p2/2101	i1_LQ_PC3Root_c21176/f1p0/1995	i1_LQ_PC3Root_c10856/f1p9/1490	i1_LQ_PC3Root_c26732/f1p3/1082	i2_LQ_PC3Root_c64301/f1p1/2094	i1_LQ_PC3Root_c19574/f1p1/1951	i2_LQ_PC3Root_c16418/f2p3/2185	i1_HQ_PC3Root_c28067/f4p0/1895	i2_HQ_PC3Root_c27839/f8p4/2451	i2_HQ_PC3Root_c30138/f2p1/2257	i1_LQ_PC3Root_c26748/f1p0/1158	i1_LQ_PC3Root_c33414/f1p0/1045	i1_LQ_PC3Root_c21117/f1p0/1753	i2_LQ_PC3Root_c47860/f1p1/2040
ko00760	Metabolism; Metabolism of cofactors and vitamins; Nicotinate and nicotinamide metabolism	54	i3_LQ_PC3Root_c14408/f1p6/3064	i2_HQ_PC3Root_c44779/f2p3/2607	i2_LQ_PC3Root_c52953/f1p4/3014	i2_LQ_PC3Root_c47024/f1p3/2506	i4_LQ_PC3Root_c3629/f1p11/4216	i1_HQ_PC3Root_c4676/f2p0/1414	i2_HQ_PC3Root_c11059/f2p2/2540	i1_LQ_PC3Root_c5103/f1p0/1853	i2_LQ_PC3Root_c11942/f2p2/2527	i1_LQ_PC3Root_c24204/f1p12/1823	i2_LQ_PC3Root_c9426/f1p3/2738	i3_LQ_PC3Root_c22025/f1p1/3655	i3_LQ_PC3Root_c3668/f1p4/3519	i3_LQ_PC3Root_c8142/f1p0/3460	i3_LQ_PC3Root_c5170/f1p6/3142	i2_LQ_PC3Root_c32754/f1p6/2719	i1_HQ_PC3Root_c2237/f3p0/1792	i1_LQ_PC3Root_c9278/f1p0/1921	i2_LQ_PC3Root_c22942/f1p6/2938	i3_LQ_PC3Root_c7933/f1p0/3811	i1_LQ_PC3Root_c23564/f1p3/1954	i2_LQ_PC3Root_c4320/f1p2/2832	i3_LQ_PC3Root_c22858/f1p20/3344	i2_LQ_PC3Root_c8441/f1p6/2672	i1_LQ_PC3Root_c23816/f1p11/1527	i2_LQ_PC3Root_c66135/f1p4/3009	i3_LQ_PC3Root_c12139/f1p1/3616	i2_LQ_PC3Root_c46763/f1p3/2605	i3_LQ_PC3Root_c11573/f1p0/3292	i3_LQ_PC3Root_c11372/f1p2/3611	i2_LQ_PC3Root_c6989/f1p0/2125	i2_LQ_PC3Root_c53433/f1p0/2312	i1_LQ_PC3Root_c6134/f1p3/1413	i3_LQ_PC3Root_c3930/f1p3/3137	i3_LQ_PC3Root_c7898/f1p3/3859	i3_LQ_PC3Root_c6663/f1p0/3302	i2_LQ_PC3Root_c38357/f1p4/2558	i1_LQ_PC3Root_c12506/f1p0/1962	i1_LQ_PC3Root_c9157/f1p3/1973	i2_LQ_PC3Root_c60195/f1p1/2175	i2_LQ_PC3Root_c60171/f1p2/2246	i2_LQ_PC3Root_c30607/f1p2/3038	i2_LQ_PC3Root_c33883/f1p2/2200	i2_LQ_PC3Root_c32806/f1p2/2601	i2_HQ_PC3Root_c65162/f2p2/2362	i3_LQ_PC3Root_c18425/f1p0/3446	i2_LQ_PC3Root_c30787/f1p1/2750
ko00770	Metabolism; Metabolism of cofactors and vitamins; Pantothenate and CoA biosynthesis	44	i1_LQ_PC3Root_c4911/f1p4/1926	i1_LQ_PC3Root_c20944/f1p0/1846	i2_LQ_PC3Root_c49504/f1p1/2966	i3_LQ_PC3Root_c19579/f1p0/3627	i1_LQ_PC3Root_c7261/f1p0/1463	i1_LQ_PC3Root_c9541/f1p4/1981	i3_LQ_PC3Root_c10775/f1p0/3179	i2_LQ_PC3Root_c32329/f1p4/2307	i2_LQ_PC3Root_c7195/f1p0/2978	i2_LQ_PC3Root_c51784/f1p8/2218	i1_LQ_PC3Root_c18897/f1p0/1491	i1_LQ_PC3Root_c27687/f1p0/1088	i2_LQ_PC3Root_c17474/f2p4/2338	i2_LQ_PC3Root_c46200/f1p4/2275	i2_HQ_PC3Root_c30274/f3p4/2729	i1_LQ_PC3Root_c20504/f1p0/1940	i1_LQ_PC3Root_c5932/f1p0/1799	i2_LQ_PC3Root_c50505/f1p1/2209	i4_LQ_PC3Root_c4990/f1p1/4197	i2_LQ_PC3Root_c8351/f1p4/2562	i3_LQ_PC3Root_c7029/f1p7/3286	i2_HQ_PC3Root_c57367/f7p6/2307	i3_LQ_PC3Root_c12585/f1p27/3497	i4_LQ_PC3Root_c6969/f1p0/4101	i2_LQ_PC3Root_c12891/f5p4/2336	i1_LQ_PC3Root_c24773/f1p7/1998	i2_LQ_PC3Root_c3320/f1p4/2662	i3_LQ_PC3Root_c13727/f1p0/3076	i1_LQ_PC3Root_c10113/f1p26/1863	i4_LQ_PC3Root_c4715/f1p10/4184	i1_LQ_PC3Root_c13459/f1p8/1236	i1_HQ_PC3Root_c1610/f6p6/1750	i3_LQ_PC3Root_c7085/f1p0/3225	i1_HQ_PC3Root_c4236/f2p0/1967	i1_LQ_PC3Root_c13799/f1p2/1306	i2_LQ_PC3Root_c23279/f1p0/2879	i1_LQ_PC3Root_c27127/f1p0/1125	i2_LQ_PC3Root_c4689/f2p1/2623	i1_LQ_PC3Root_c6171/f1p15/1405	i1_LQ_PC3Root_c12620/f1p36/1632	i2_LQ_PC3Root_c35865/f1p0/2586	i2_HQ_PC3Root_c7635/f2p1/2929	i3_LQ_PC3Root_c4969/f1p2/3686	i2_LQ_PC3Root_c18345/f1p8/2384
ko00780	Metabolism; Metabolism of cofactors and vitamins; Biotin metabolism	32	i0_LQ_PC3Root_c795/f1p0/957	i1_LQ_PC3Root_c25388/f1p0/1871	i1_LQ_PC3Root_c26666/f1p0/1098	i3_HQ_PC3Root_c1939/f4p5/3328	i1_LQ_PC3Root_c14194/f1p0/1213	i1_LQ_PC3Root_c19315/f1p2/1686	i2_HQ_PC3Root_c26046/f5p1/2162	i3_LQ_PC3Root_c21842/f1p8/3146	i1_LQ_PC3Root_c17925/f1p0/1302	i1_HQ_PC3Root_c12381/f2p0/1952	i2_HQ_PC3Root_c57732/f3p1/2125	i1_HQ_PC3Root_c26185/f2p2/1208	i2_LQ_PC3Root_c5458/f1p65/2620	i2_HQ_PC3Root_c8954/f3p1/2172	i1_HQ_PC3Root_c1815/f7p5/1478	i1_HQ_PC3Root_c16488/f2p4/1694	i1_LQ_PC3Root_c19811/f1p29/1411	i2_LQ_PC3Root_c14165/f1p6/2050	i4_LQ_PC3Root_c2663/f1p0/4275	i2_LQ_PC3Root_c38314/f1p3/2256	i1_LQ_PC3Root_c18935/f1p7/1726	i2_LQ_PC3Root_c31660/f1p6/2700	i1_HQ_PC3Root_c26065/f2p7/1103	i2_LQ_PC3Root_c26848/f1p4/2023	i0_LQ_PC3Root_c3773/f1p0/217	i2_HQ_PC3Root_c64908/f2p6/2347	i1_LQ_PC3Root_c20347/f1p8/1641	i2_HQ_PC3Root_c32625/f2p6/2681	i2_LQ_PC3Root_c48801/f1p1/2342	i1_LQ_PC3Root_c13400/f1p0/1247	i2_LQ_PC3Root_c13796/f1p3/2084	i0_LQ_PC3Root_c1355/f1p4/965
ko00785	Metabolism; Metabolism of cofactors and vitamins; Lipoic acid metabolism	8	i1_LQ_PC3Root_c21851/f1p0/1803	i1_LQ_PC3Root_c11673/f1p0/1879	i1_LQ_PC3Root_c3185/f1p0/1922	i3_LQ_PC3Root_c16794/f1p0/3231	i1_LQ_PC3Root_c19296/f1p0/1622	i1_LQ_PC3Root_c19901/f1p0/1730	i1_LQ_PC3Root_c14359/f1p1/1200	i0_LQ_PC3Root_c3098/f1p22/857
ko00790	Metabolism; Metabolism of cofactors and vitamins; Folate biosynthesis	52	i2_LQ_PC3Root_c38935/f1p0/2970	i3_LQ_PC3Root_c5219/f1p0/3250	i1_LQ_PC3Root_c18861/f1p2/1616	i2_LQ_PC3Root_c3764/f1p9/2600	i2_LQ_PC3Root_c16764/f1p1/2237	i2_LQ_PC3Root_c59932/f1p0/2641	i1_LQ_PC3Root_c16731/f2p11/1419	i3_LQ_PC3Root_c16493/f1p0/3650	i2_HQ_PC3Root_c13010/f2p0/2392	i3_LQ_PC3Root_c21969/f1p4/3303	i2_HQ_PC3Root_c28113/f4p10/2697	i3_LQ_PC3Root_c13540/f1p0/3111	i2_HQ_PC3Root_c20938/f3p6/2744	i1_LQ_PC3Root_c6698/f1p0/1525	i2_LQ_PC3Root_c27753/f6p5/2622	i4_LQ_PC3Root_c6230/f1p0/4092	i2_LQ_PC3Root_c53311/f1p11/3051	i2_HQ_PC3Root_c54626/f2p1/2115	i2_LQ_PC3Root_c5681/f1p11/2569	i3_LQ_PC3Root_c5452/f1p0/3424	i3_LQ_PC3Root_c2825/f1p1/3361	i2_LQ_PC3Root_c5006/f1p7/2610	i2_HQ_PC3Root_c10850/f2p1/2189	i2_HQ_PC3Root_c3907/f4p11/2660	i2_LQ_PC3Root_c3431/f1p9/2535	i2_HQ_PC3Root_c4644/f2p11/2458	i3_LQ_PC3Root_c7686/f1p0/3488	i2_LQ_PC3Root_c53105/f1p3/2619	i2_LQ_PC3Root_c38061/f1p5/2573	i2_LQ_PC3Root_c19812/f2p10/2514	i2_LQ_PC3Root_c55342/f1p11/2024	i2_LQ_PC3Root_c53289/f2p7/2597	i1_LQ_PC3Root_c24466/f1p10/1877	i2_LQ_PC3Root_c17606/f1p11/3099	i2_LQ_PC3Root_c40929/f1p0/2035	i2_LQ_PC3Root_c47896/f1p7/2380	i1_LQ_PC3Root_c6461/f1p4/1674	i3_LQ_PC3Root_c21545/f1p17/3956	i2_LQ_PC3Root_c30466/f1p6/2687	i3_LQ_PC3Root_c11722/f1p18/3446	i4_LQ_PC3Root_c2476/f1p0/4431	i1_LQ_PC3Root_c18090/f1p1/1760	i4_LQ_PC3Root_c1801/f1p3/4218	i2_HQ_PC3Root_c4299/f2p9/2588	i3_LQ_PC3Root_c19898/f1p3/3613	i2_LQ_PC3Root_c27241/f1p11/2619	i2_LQ_PC3Root_c46855/f1p10/2564
ko00791	Metabolism; Xenobiotics biodegradation and metabolism; Atrazine degradation	7	i3_LQ_PC3Root_c11392/f1p6/3186	i3_LQ_PC3Root_c5407/f1p11/3201	i2_HQ_PC3Root_c37180/f2p0/2639	i2_HQ_PC3Root_c12060/f2p0/2649	i3_LQ_PC3Root_c24582/f1p1/3071	i2_LQ_PC3Root_c35158/f1p0/2491	i2_LQ_PC3Root_c11458/f1p7/2414
ko00830	Metabolism; Metabolism of cofactors and vitamins; Retinol metabolism	17	i2_LQ_PC3Root_c3283/f1p5/2224	i3_HQ_PC3Root_c13453/f2p1/3037	i1_HQ_PC3Root_c7259/f8p6/1915	i2_LQ_PC3Root_c18743/f1p1/2341	i1_LQ_PC3Root_c14793/f7p0/1345	i1_LQ_PC3Root_c8365/f1p28/1712	i1_LQ_PC3Root_c8432/f1p3/1873	i1_LQ_PC3Root_c6063/f1p0/1589	i1_LQ_PC3Root_c11739/f1p8/1770	i2_LQ_PC3Root_c61548/f1p0/2530	i1_LQ_PC3Root_c11893/f1p11/1670	i1_LQ_PC3Root_c21864/f1p5/2030	i2_LQ_PC3Root_c38193/f1p1/2219	i1_LQ_PC3Root_c5133/f1p0/1710	i1_LQ_PC3Root_c20135/f1p0/1967	i1_HQ_PC3Root_c1540/f7p0/1737	i3_LQ_PC3Root_c12318/f1p12/3679
ko00860	Metabolism; Metabolism of cofactors and vitamins; Porphyrin and chlorophyll metabolism	68	i2_LQ_PC3Root_c23685/f1p5/2301	i1_LQ_PC3Root_c5133/f1p0/1710	i3_LQ_PC3Root_c14464/f1p0/3095	i2_LQ_PC3Root_c12064/f1p3/2579	i1_LQ_PC3Root_c19142/f1p0/1932	i3_LQ_PC3Root_c24315/f1p4/3029	i3_HQ_PC3Root_c10646/f3p6/3610	i2_LQ_PC3Root_c26257/f1p2/2097	i2_HQ_PC3Root_c9305/f3p3/2852	i2_HQ_PC3Root_c27857/f8p6/2930	i2_LQ_PC3Root_c18133/f1p4/2180	i1_HQ_PC3Root_c1947/f5p2/1946	i2_HQ_PC3Root_c4687/f2p4/2244	i2_LQ_PC3Root_c25184/f1p1/2826	i2_LQ_PC3Root_c60191/f1p0/2732	i1_LQ_PC3Root_c12364/f1p0/2027	i2_LQ_PC3Root_c46332/f1p0/2329	i1_LQ_PC3Root_c24046/f1p0/1604	i1_LQ_PC3Root_c6985/f1p0/1702	i2_LQ_PC3Root_c60947/f1p6/2642	i2_LQ_PC3Root_c35154/f1p10/2569	i2_LQ_PC3Root_c26150/f1p0/2010	i1_LQ_PC3Root_c22622/f1p4/1929	i3_LQ_PC3Root_c12318/f1p12/3679	i2_LQ_PC3Root_c7465/f1p5/2547	i1_LQ_PC3Root_c19205/f1p0/1968	i2_LQ_PC3Root_c19094/f1p2/2783	i2_LQ_PC3Root_c57340/f6p2/2709	i4_LQ_PC3Root_c1794/f1p5/4468	i2_LQ_PC3Root_c61312/f1p10/2848	i2_HQ_PC3Root_c39662/f2p11/2061	i2_LQ_PC3Root_c60164/f1p5/2594	i1_LQ_PC3Root_c11875/f1p1/1678	i2_LQ_PC3Root_c8696/f1p1/2545	i2_LQ_PC3Root_c8268/f1p6/2790	i2_LQ_PC3Root_c46912/f1p10/2602	i1_LQ_PC3Root_c3514/f1p6/1468	i2_LQ_PC3Root_c37204/f1p0/2419	i3_HQ_PC3Root_c7951/f2p0/3275	i2_LQ_PC3Root_c55666/f1p1/2060	i1_LQ_PC3Root_c9315/f1p2/2012	i3_LQ_PC3Root_c18124/f1p6/3122	i1_HQ_PC3Root_c2515/f3p1/1990	i1_LQ_PC3Root_c11961/f1p5/1839	i1_LQ_PC3Root_c12830/f1p0/1644	i1_LQ_PC3Root_c17479/f1p54/1599	i1_LQ_PC3Root_c6453/f1p0/1966
ko00900	Metabolism; Metabolism of terpenoids and polyketides; Terpenoid backbone biosynthesis	233	i8_LQ_PC3Root_c10/f1p0/8048	i2_LQ_PC3Root_c19797/f1p163/2964	i3_LQ_PC3Root_c16955/f1p0/3612	i1_LQ_PC3Root_c21591/f1p0/1785	i3_LQ_PC3Root_c14521/f1p0/2948	i1_LQ_PC3Root_c32578/f1p4/1862	i3_LQ_PC3Root_c11795/f1p5/3299	i1_LQ_PC3Root_c9994/f1p5/1583	i1_LQ_PC3Root_c16127/f1p4/1746	i2_LQ_PC3Root_c37552/f1p0/2222	i4_LQ_PC3Root_c7132/f1p0/4013	i1_LQ_PC3Root_c23093/f1p0/1411	i3_LQ_PC3Root_c18781/f1p0/3582	i3_LQ_PC3Root_c10917/f1p0/3175	i3_LQ_PC3Root_c12361/f1p58/3217	i2_LQ_PC3Root_c25049/f1p43/3116	i2_LQ_PC3Root_c8399/f1p30/2336	i2_LQ_PC3Root_c34466/f1p46/2000	i3_LQ_PC3Root_c21382/f1p3/3108	i3_LQ_PC3Root_c5193/f1p0/3778	i1_HQ_PC3Root_c7122/f2p0/1478	i3_LQ_PC3Root_c9882/f1p0/3081	i3_LQ_PC3Root_c11516/f1p3/3227	i3_LQ_PC3Root_c3166/f1p273/3382	i3_HQ_PC3Root_c25025/f8p0/3340	i2_LQ_PC3Root_c14474/f1p4/1874	i1_LQ_PC3Root_c9176/f1p0/1959	i1_LQ_PC3Root_c22455/f1p0/1929	i2_LQ_PC3Root_c21046/f1p32/2358	i3_LQ_PC3Root_c3527/f1p1/3521	i1_LQ_PC3Root_c8696/f1p1/1930	i3_LQ_PC3Root_c24920/f1p0/3023	i3_LQ_PC3Root_c11129/f1p0/3783	i3_LQ_PC3Root_c18833/f1p0/3265	i1_LQ_PC3Root_c6635/f1p1/1343	i1_LQ_PC3Root_c4577/f1p1/1836	i2_LQ_PC3Root_c13305/f1p2/2053	i1_LQ_PC3Root_c12364/f1p0/2027	i2_HQ_PC3Root_c42135/f3p0/2142	i1_LQ_PC3Root_c20008/f1p0/1768	i2_HQ_PC3Root_c20731/f2p46/3281	i1_LQ_PC3Root_c12770/f1p0/1954	i4_LQ_PC3Root_c1876/f1p3/4772	i1_HQ_PC3Root_c5727/f2p4/1472	i3_LQ_PC3Root_c21752/f1p0/3343	i3_LQ_PC3Root_c8056/f1p12/3133	i3_LQ_PC3Root_c19144/f1p24/3938
ko00901	Metabolism; Biosynthesis of other secondary metabolites; Indole alkaloid biosynthesis	1	i2_LQ_PC3Root_c22067/f1p0/2295
ko00902	Metabolism; Metabolism of terpenoids and polyketides; Monoterpenoid biosynthesis	22	i1_HQ_PC3Root_c31795/f8p3/1614	i2_LQ_PC3Root_c11755/f1p44/2876	i3_HQ_PC3Root_c593/f18p0/3468	i3_LQ_PC3Root_c11143/f1p3/3354	i3_LQ_PC3Root_c5816/f1p669/3188	i3_LQ_PC3Root_c20460/f1p5/3799	i1_HQ_PC3Root_c25815/f5p0/1230	i1_LQ_PC3Root_c13745/f1p0/1286	i1_LQ_PC3Root_c13420/f1p1/1284	i3_LQ_PC3Root_c20745/f1p0/3971	i2_LQ_PC3Root_c46351/f1p44/2583	i1_LQ_PC3Root_c26445/f1p2/1279	i3_LQ_PC3Root_c18243/f1p0/3381	i1_LQ_PC3Root_c5561/f1p0/1342	i1_LQ_PC3Root_c17266/f1p0/1445	i1_LQ_PC3Root_c11996/f1p4/1381	i3_LQ_PC3Root_c8299/f1p2/3864	i1_HQ_PC3Root_c2827/f3p22/1474	i1_HQ_PC3Root_c26077/f2p1/1088	i2_LQ_PC3Root_c54858/f1p42/3162	i1_LQ_PC3Root_c31224/f1p0/1217	i2_LQ_PC3Root_c9935/f1p1/3079
ko00903	Metabolism; Metabolism of terpenoids and polyketides; Limonene and pinene degradation	21	i1_LQ_PC3Root_c22715/f1p1/1667	i1_HQ_PC3Root_c1973/f3p2/1939	i1_HQ_PC3Root_c31807/f64p0/1910	i2_LQ_PC3Root_c26246/f1p19/2053	i1_LQ_PC3Root_c22891/f1p0/1766	i3_LQ_PC3Root_c9059/f1p6/3558	i1_LQ_PC3Root_c25177/f1p0/1865	i1_LQ_PC3Root_c25012/f1p10/1974	i1_LQ_PC3Root_c24668/f1p24/1955	i2_HQ_PC3Root_c65576/f3p20/2118	i3_LQ_PC3Root_c17837/f1p0/3085	i1_LQ_PC3Root_c24917/f1p0/1956	i2_HQ_PC3Root_c5282/f3p2/2248	i1_LQ_PC3Root_c2517/f4p6/1634	i1_LQ_PC3Root_c7471/f1p3/1566	i2_HQ_PC3Root_c58158/f3p20/2050	i4_LQ_PC3Root_c1553/f1p0/4521	i1_LQ_PC3Root_c10326/f1p1/1643	i1_LQ_PC3Root_c23772/f1p1/1919	i2_LQ_PC3Root_c18595/f1p18/2296	i1_LQ_PC3Root_c7114/f1p0/1510
ko00904	Metabolism; Metabolism of terpenoids and polyketides; Diterpenoid biosynthesis	286	i3_LQ_PC3Root_c22230/f1p6/3129	i3_LQ_PC3Root_c13251/f1p0/3225	i2_LQ_PC3Root_c3391/f1p12/1803	i3_LQ_PC3Root_c6806/f1p0/3127	i2_LQ_PC3Root_c35050/f1p24/2886	i3_LQ_PC3Root_c7484/f1p0/3598	i3_LQ_PC3Root_c20593/f1p3/3270	i1_LQ_PC3Root_c3305/f1p2/2011	i2_HQ_PC3Root_c44808/f2p26/3018	i3_LQ_PC3Root_c5329/f1p1/3133	i2_LQ_PC3Root_c59167/f2p2/3024	i3_HQ_PC3Root_c23671/f3p0/3188	i3_LQ_PC3Root_c7641/f1p4/3394	i3_LQ_PC3Root_c19452/f1p0/3426	i2_LQ_PC3Root_c24766/f1p32/3005	i1_LQ_PC3Root_c9837/f2p3/1511	i3_LQ_PC3Root_c20038/f1p9/3298	i1_LQ_PC3Root_c11126/f1p175/1927	i2_LQ_PC3Root_c59915/f1p17/2714	i3_LQ_PC3Root_c3822/f1p144/3955	i4_LQ_PC3Root_c4084/f1p6/4756	i3_LQ_PC3Root_c14400/f1p2/3037	i2_LQ_PC3Root_c49527/f1p5/2906	i3_LQ_PC3Root_c8037/f1p3/3674	i3_LQ_PC3Root_c16534/f1p0/3276	i2_LQ_PC3Root_c61405/f1p7/2290	i1_LQ_PC3Root_c13810/f1p15/1185	i3_LQ_PC3Root_c14307/f1p0/3027	i3_LQ_PC3Root_c19887/f1p7/3393	i3_LQ_PC3Root_c21470/f1p0/3248	i3_HQ_PC3Root_c23658/f2p66/3086	i5_LQ_PC3Root_c675/f1p0/5614	i3_LQ_PC3Root_c9585/f1p1/3223	i3_LQ_PC3Root_c22643/f1p0/3541	i2_LQ_PC3Root_c46991/f1p34/2677	i1_LQ_PC3Root_c17537/f1p8/1663	i2_HQ_PC3Root_c30226/f2p24/2944	i2_LQ_PC3Root_c5716/f1p44/2895	i2_LQ_PC3Root_c2605/f2p96/3183	i4_LQ_PC3Root_c1568/f1p12/4673	i2_LQ_PC3Root_c6931/f1p0/2964	i3_LQ_PC3Root_c18302/f1p0/3265	i2_LQ_PC3Root_c18756/f1p14/3098	i2_LQ_PC3Root_c51617/f1p10/2658	i3_LQ_PC3Root_c19094/f1p2/3356	i1_LQ_PC3Root_c24818/f1p0/1674	i3_LQ_PC3Root_c21778/f1p3/3133
ko00905	Metabolism; Metabolism of terpenoids and polyketides; Brassinosteroid biosynthesis	22	i4_LQ_PC3Root_c2907/f1p2/4684	i2_LQ_PC3Root_c36462/f1p16/2318	i1_LQ_PC3Root_c8179/f2p1/1940	i1_LQ_PC3Root_c5965/f1p2/1896	i3_LQ_PC3Root_c16505/f1p0/3371	i2_LQ_PC3Root_c26175/f1p3/2076	i2_LQ_PC3Root_c33811/f1p10/2552	i1_LQ_PC3Root_c25129/f1p0/1766	i2_LQ_PC3Root_c30862/f1p15/2916	i2_LQ_PC3Root_c8579/f1p7/2232	i3_LQ_PC3Root_c5309/f1p0/3698	i1_LQ_PC3Root_c7279/f1p0/1730	i2_LQ_PC3Root_c40421/f1p1/2103	i1_LQ_PC3Root_c4773/f1p0/1847	i5_LQ_PC3Root_c522/f1p0/5587	i2_HQ_PC3Root_c11314/f3p13/2523	i2_HQ_PC3Root_c19659/f11p12/2479	i1_LQ_PC3Root_c3638/f1p6/1619	i1_HQ_PC3Root_c2780/f3p0/1878	i2_LQ_PC3Root_c63856/f1p0/2054	i1_LQ_PC3Root_c6124/f3p5/1804	i2_LQ_PC3Root_c62952/f2p11/2033
ko00906	Metabolism; Metabolism of terpenoids and polyketides; Carotenoid biosynthesis	61	i2_LQ_PC3Root_c35666/f1p4/2416	i2_LQ_PC3Root_c11157/f1p6/2745	i3_LQ_PC3Root_c10297/f1p1/3199	i4_LQ_PC3Root_c1558/f1p0/4489	i2_LQ_PC3Root_c65283/f15p3/2541	i2_HQ_PC3Root_c12671/f3p1/2513	i1_HQ_PC3Root_c16291/f3p0/1879	i2_LQ_PC3Root_c12783/f1p3/2389	i1_LQ_PC3Root_c4094/f1p0/1697	i2_LQ_PC3Root_c46179/f1p0/2433	i2_HQ_PC3Root_c16570/f4p1/2561	i2_LQ_PC3Root_c18894/f1p5/2537	i2_LQ_PC3Root_c25236/f1p3/2247	i2_LQ_PC3Root_c18132/f1p6/2555	i2_LQ_PC3Root_c27327/f1p6/2072	i2_LQ_PC3Root_c60800/f1p0/2242	i2_LQ_PC3Root_c37879/f1p2/2772	i3_LQ_PC3Root_c16307/f2p0/3138	i1_LQ_PC3Root_c2191/f4p4/1791	i2_LQ_PC3Root_c18254/f1p6/2390	i2_LQ_PC3Root_c9458/f1p0/2492	i4_LQ_PC3Root_c8089/f1p4/4056	i3_LQ_PC3Root_c19518/f1p0/3399	i2_LQ_PC3Root_c9578/f1p6/2381	i4_LQ_PC3Root_c5015/f1p0/4797	i2_LQ_PC3Root_c8329/f2p1/2675	i1_LQ_PC3Root_c6900/f1p9/1793	i1_LQ_PC3Root_c3452/f1p0/1612	i4_LQ_PC3Root_c3617/f1p7/4739	i1_LQ_PC3Root_c19202/f1p0/1679	i2_LQ_PC3Root_c51969/f1p6/2707	i2_LQ_PC3Root_c33614/f1p3/2423	i2_LQ_PC3Root_c10318/f1p3/2283	i2_LQ_PC3Root_c31233/f1p5/2690	i2_LQ_PC3Root_c53317/f1p0/2280	i1_LQ_PC3Root_c10150/f1p3/1924	i3_LQ_PC3Root_c9964/f1p2/3158	i2_LQ_PC3Root_c45832/f1p6/2214	i1_LQ_PC3Root_c17527/f1p4/1992	i2_LQ_PC3Root_c9909/f1p5/2442	i1_LQ_PC3Root_c18000/f1p0/1928	i1_LQ_PC3Root_c14354/f1p2/1293	i1_LQ_PC3Root_c19887/f1p7/1655	i3_LQ_PC3Root_c21430/f1p0/3606	i2_LQ_PC3Root_c56318/f1p3/2085	i1_HQ_PC3Root_c7296/f5p0/1785	i2_LQ_PC3Root_c14278/f1p0/2066
ko00908	Metabolism; Metabolism of terpenoids and polyketides; Zeatin biosynthesis	16	i1_HQ_PC3Root_c10425/f3p0/1880	i2_LQ_PC3Root_c46665/f1p0/2423	i0_LQ_PC3Root_c1637/f1p0/710	i1_HQ_PC3Root_c32034/f34p0/1695	i2_LQ_PC3Root_c35458/f1p0/2859	i1_LQ_PC3Root_c4875/f1p6/2004	i1_LQ_PC3Root_c10160/f1p0/1682	i1_LQ_PC3Root_c22583/f1p0/1986	i3_LQ_PC3Root_c12638/f1p3/3686	i1_HQ_PC3Root_c16659/f2p0/1882	i2_LQ_PC3Root_c32582/f1p30/2781	i1_HQ_PC3Root_c2524/f4p21/1606	i2_LQ_PC3Root_c36792/f1p1/3007	i1_LQ_PC3Root_c20628/f1p0/1616	i1_LQ_PC3Root_c23067/f1p3/1796	i0_LQ_PC3Root_c821/f1p0/510
ko00909	Metabolism; Metabolism of terpenoids and polyketides; Sesquiterpenoid and triterpenoid biosynthesis	10	i1_LQ_PC3Root_c8458/f1p8/1436	i1_LQ_PC3Root_c3067/f1p0/1727	i3_LQ_PC3Root_c21537/f1p1/3667	i3_LQ_PC3Root_c17578/f1p16/3928	i1_LQ_PC3Root_c7930/f1p10/1337	i1_LQ_PC3Root_c9221/f1p1/1788	i2_LQ_PC3Root_c9316/f1p0/2261	i1_LQ_PC3Root_c1881/f5p4/1860	i2_HQ_PC3Root_c57343/f2p0/2103	i2_LQ_PC3Root_c40905/f1p0/2107
ko00910	Metabolism; Energy metabolism; Nitrogen metabolism	97	i2_HQ_PC3Root_c20299/f3p10/2870	i1_LQ_PC3Root_c19684/f1p0/1376	i0_LQ_PC3Root_c1998/f1p5/910	i5_LQ_PC3Root_c1647/f1p8/5229	i2_LQ_PC3Root_c2955/f1p1/2882	i1_LQ_PC3Root_c12205/f1p29/1314	i2_LQ_PC3Root_c9520/f1p0/2985	i3_LQ_PC3Root_c8170/f1p12/3827	i3_LQ_PC3Root_c17257/f1p0/3112	i3_LQ_PC3Root_c17242/f1p0/3812	i1_LQ_PC3Root_c17926/f1p27/1895	i2_LQ_PC3Root_c32157/f1p7/2164	i1_HQ_PC3Root_c2285/f5p27/1806	i1_LQ_PC3Root_c18629/f1p0/1592	i1_LQ_PC3Root_c24601/f1p1/1877	i2_LQ_PC3Root_c48192/f1p6/2631	i1_LQ_PC3Root_c8976/f1p9/1413	i6_HQ_PC3Root_c17/f2p0/7298	i5_LQ_PC3Root_c1536/f1p2/5046	i1_LQ_PC3Root_c8625/f1p0/1613	i3_LQ_PC3Root_c14542/f1p0/3018	i3_LQ_PC3Root_c17652/f1p4/3424	i5_LQ_PC3Root_c991/f1p0/5223	i1_LQ_PC3Root_c25061/f1p3/1553	i3_LQ_PC3Root_c11381/f1p16/3573	i2_LQ_PC3Root_c8807/f1p25/2374	i1_LQ_PC3Root_c5368/f1p609/1511	i2_LQ_PC3Root_c46041/f1p6/2554	i3_LQ_PC3Root_c18009/f1p0/3622	i3_LQ_PC3Root_c11552/f1p2/3718	i2_LQ_PC3Root_c67894/f1p169/2159	i1_LQ_PC3Root_c33193/f1p0/1044	i4_LQ_PC3Root_c4537/f1p0/4989	i3_LQ_PC3Root_c23133/f1p3/3604	i2_LQ_PC3Root_c2236/f2p6/2806	i1_LQ_PC3Root_c5224/f1p20/1952	i3_LQ_PC3Root_c22447/f1p21/3688	i1_LQ_PC3Root_c24613/f1p1/2019	i1_LQ_PC3Root_c6043/f1p2/1827	i2_LQ_PC3Root_c20870/f1p9/2146	i2_LQ_PC3Root_c4430/f4p0/2443	i1_LQ_PC3Root_c20786/f1p0/1651	i3_LQ_PC3Root_c6229/f1p0/3104	i4_LQ_PC3Root_c2318/f1p2/4213	i1_LQ_PC3Root_c24422/f1p2/1340	i1_LQ_PC3Root_c12544/f1p0/1440	i1_LQ_PC3Root_c18829/f1p0/1797
ko00920	Metabolism; Energy metabolism; Sulfur metabolism	56	i3_LQ_PC3Root_c18989/f1p0/3121	i4_LQ_PC3Root_c4201/f1p0/4663	i3_LQ_PC3Root_c4469/f1p0/3211	i2_LQ_PC3Root_c19084/f1p1/2347	i1_LQ_PC3Root_c20090/f1p7/1645	i1_HQ_PC3Root_c1513/f5p0/1596	i2_LQ_PC3Root_c11328/f1p3/2996	i2_LQ_PC3Root_c3065/f1p1/2145	i1_LQ_PC3Root_c4609/f1p15/1397	i2_LQ_PC3Root_c14284/f1p5/2087	i4_LQ_PC3Root_c5416/f1p11/4816	i0_LQ_PC3Root_c1371/f1p11/404	i1_LQ_PC3Root_c2631/f2p2/1820	i2_LQ_PC3Root_c19311/f1p1/2572	i1_LQ_PC3Root_c1391/f7p4/1529	i2_LQ_PC3Root_c55188/f1p5/2171	i2_LQ_PC3Root_c38846/f1p1/2549	i1_LQ_PC3Root_c11697/f1p4/1924	i2_LQ_PC3Root_c52156/f1p13/2265	i2_LQ_PC3Root_c55016/f1p1/2106	i2_LQ_PC3Root_c9393/f1p12/2268	i1_LQ_PC3Root_c5687/f1p0/1576	i2_LQ_PC3Root_c4494/f1p1/2176	i1_LQ_PC3Root_c8664/f1p6/1540	i2_LQ_PC3Root_c47411/f1p1/2901	i2_LQ_PC3Root_c22639/f1p1/2407	i1_LQ_PC3Root_c21188/f1p0/1479	i1_LQ_PC3Root_c2479/f2p5/1740	i1_LQ_PC3Root_c19564/f1p0/1562	i1_LQ_PC3Root_c24788/f1p4/1850	i2_LQ_PC3Root_c50472/f1p1/2188	i2_LQ_PC3Root_c23010/f1p2/1932	i2_LQ_PC3Root_c21141/f1p4/2248	i2_LQ_PC3Root_c64555/f3p4/2228	i1_LQ_PC3Root_c24221/f1p5/1992	i1_LQ_PC3Root_c19735/f1p1/1528	i7_LQ_PC3Root_c62/f1p0/7246	i0_LQ_PC3Root_c1694/f1p4/535	i1_LQ_PC3Root_c5249/f1p7/1966	i2_HQ_PC3Root_c1604/f6p3/2911	i2_LQ_PC3Root_c64275/f1p0/2092	i1_LQ_PC3Root_c19748/f1p0/1385	i2_LQ_PC3Root_c40058/f1p5/2093	i2_LQ_PC3Root_c60239/f1p1/2205	i2_LQ_PC3Root_c24604/f1p0/2220	i2_HQ_PC3Root_c58404/f4p7/2032	i2_LQ_PC3Root_c12528/f1p5/2556
ko00940	Metabolism; Biosynthesis of other secondary metabolites; Phenylpropanoid biosynthesis	266	i2_LQ_PC3Root_c7086/f1p47/2475	i1_LQ_PC3Root_c24547/f1p52/1604	i0_LQ_PC3Root_c2826/f1p0/962	i1_LQ_PC3Root_c16550/f2p1/1935	i2_LQ_PC3Root_c13447/f1p7/2113	i5_LQ_PC3Root_c923/f1p4/5686	i1_LQ_PC3Root_c19962/f1p0/1775	i1_LQ_PC3Root_c21201/f1p0/1589	i1_LQ_PC3Root_c3187/f1p5/1586	i2_LQ_PC3Root_c17638/f1p10/2653	i3_LQ_PC3Root_c26713/f1p22/3076	i1_HQ_PC3Root_c28228/f5p0/1881	i3_LQ_PC3Root_c17890/f2p3/3377	i2_LQ_PC3Root_c4001/f1p26/2866	i2_LQ_PC3Root_c51835/f1p0/2363	i1_LQ_PC3Root_c3589/f1p0/1322	i3_LQ_PC3Root_c8108/f1p0/3679	i2_LQ_PC3Root_c6881/f1p35/2742	i2_LQ_PC3Root_c36228/f1p3/2546	i1_HQ_PC3Root_c25762/f3p0/1130	i2_HQ_PC3Root_c8719/f2p7/3014	i3_LQ_PC3Root_c9287/f1p104/3166	i1_LQ_PC3Root_c17946/f1p4/1903	i1_HQ_PC3Root_c28493/f2p0/1293	i2_LQ_PC3Root_c27510/f1p7/2167	i1_LQ_PC3Root_c24013/f1p5/1830	i2_LQ_PC3Root_c67495/f1p26/2785	i1_LQ_PC3Root_c4516/f1p0/1434	i1_LQ_PC3Root_c8053/f1p0/1971	i3_LQ_PC3Root_c17044/f1p0/3281	i2_LQ_PC3Root_c24711/f1p0/2301	i2_LQ_PC3Root_c33798/f1p3/3012	i3_LQ_PC3Root_c20156/f1p0/3267	i2_LQ_PC3Root_c36833/f1p3/2948	i3_HQ_PC3Root_c25594/f113p0/3561	i1_LQ_PC3Root_c7645/f1p0/1585	i3_LQ_PC3Root_c6493/f1p5/3629	i1_LQ_PC3Root_c20038/f1p9/1598	i1_LQ_PC3Root_c3308/f1p6/1612	i3_LQ_PC3Root_c18645/f1p17/3626	i3_LQ_PC3Root_c7052/f1p3/3993	i2_LQ_PC3Root_c63007/f1p6/2031	i1_HQ_PC3Root_c2699/f2p8/1799	i2_LQ_PC3Root_c25373/f2p7/2919	i1_HQ_PC3Root_c2360/f2p11/1476	i2_LQ_PC3Root_c27426/f1p13/2070	i1_LQ_PC3Root_c3749/f1p2/1792
ko00941	Metabolism; Biosynthesis of other secondary metabolites; Flavonoid biosynthesis	70	i1_LQ_PC3Root_c3013/f1p0/1563	i2_HQ_PC3Root_c57142/f2p1/2052	i1_LQ_PC3Root_c31304/f1p2/1179	i1_HQ_PC3Root_c1821/f3p0/1741	i1_LQ_PC3Root_c25371/f1p0/1720	i1_HQ_PC3Root_c2765/f3p15/1451	i1_LQ_PC3Root_c10546/f1p0/1611	i2_LQ_PC3Root_c20095/f1p4/2457	i1_LQ_PC3Root_c5323/f1p3/1375	i3_LQ_PC3Root_c4669/f1p26/3158	i2_LQ_PC3Root_c27426/f1p13/2070	i3_LQ_PC3Root_c3125/f1p0/3529	i1_LQ_PC3Root_c13770/f1p3/1225	i1_HQ_PC3Root_c32138/f3p0/1785	i2_LQ_PC3Root_c36866/f1p13/2817	i1_LQ_PC3Root_c6728/f3p2/1840	i1_LQ_PC3Root_c12306/f2p0/1654	i1_LQ_PC3Root_c20425/f1p2/1554	i2_LQ_PC3Root_c8638/f1p3/2568	i1_LQ_PC3Root_c19179/f1p5/1773	i1_LQ_PC3Root_c20734/f1p5/1597	i2_LQ_PC3Root_c22462/f1p9/2226	i2_LQ_PC3Root_c33153/f1p3/2096	i2_LQ_PC3Root_c48906/f1p13/2295	i1_HQ_PC3Root_c26031/f2p0/1269	i1_LQ_PC3Root_c9956/f1p0/1943	i2_LQ_PC3Root_c19653/f1p7/2533	i0_HQ_PC3Root_c458/f2p0/888	i2_LQ_PC3Root_c11645/f1p10/2621	i2_HQ_PC3Root_c42439/f7p10/2290	i3_LQ_PC3Root_c8396/f1p0/3525	i0_LQ_PC3Root_c2681/f1p3/847	i1_HQ_PC3Root_c16775/f2p1/1664	i2_LQ_PC3Root_c8319/f1p13/2599	i3_LQ_PC3Root_c17890/f2p3/3377	i0_LQ_PC3Root_c732/f1p0/538	i3_HQ_PC3Root_c2231/f2p3/3970	i1_LQ_PC3Root_c8810/f1p0/1741	i1_LQ_PC3Root_c31454/f1p0/1179	i0_LQ_PC3Root_c3753/f1p0/204	i1_LQ_PC3Root_c5704/f1p0/1876	i0_LQ_PC3Root_c2826/f1p0/962	i3_LQ_PC3Root_c9287/f1p104/3166	i1_LQ_PC3Root_c23971/f1p0/1982	i3_LQ_PC3Root_c3459/f1p0/3120	i2_LQ_PC3Root_c14424/f1p13/2103	i1_LQ_PC3Root_c9635/f2p9/1660
ko00944	Metabolism; Biosynthesis of other secondary metabolites; Flavone and flavonol biosynthesis	7	i1_LQ_PC3Root_c25371/f1p0/1720	i1_LQ_PC3Root_c26816/f1p0/1816	i1_LQ_PC3Root_c5704/f1p0/1876	i2_LQ_PC3Root_c32298/f1p4/2805	i1_LQ_PC3Root_c6728/f3p2/1840	i2_LQ_PC3Root_c47741/f1p3/2482	i1_LQ_PC3Root_c9635/f2p9/1660
ko00945	Metabolism; Biosynthesis of other secondary metabolites; Stilbenoid, diarylheptanoid and gingerol biosynthesis	35	i1_LQ_PC3Root_c33337/f1p0/1085	i2_LQ_PC3Root_c36866/f1p13/2817	i2_LQ_PC3Root_c45461/f1p0/2205	i1_HQ_PC3Root_c32138/f3p0/1785	i2_LQ_PC3Root_c14424/f1p13/2103	i3_LQ_PC3Root_c3125/f1p0/3529	i3_LQ_PC3Root_c9287/f1p104/3166	i0_LQ_PC3Root_c2826/f1p0/962	i2_LQ_PC3Root_c27426/f1p13/2070	i3_LQ_PC3Root_c4669/f1p26/3158	i2_LQ_PC3Root_c20095/f1p4/2457	i3_HQ_PC3Root_c2231/f2p3/3970	i1_HQ_PC3Root_c1821/f3p0/1741	i3_LQ_PC3Root_c17890/f2p3/3377	i2_LQ_PC3Root_c8319/f1p13/2599	i2_HQ_PC3Root_c5282/f3p2/2248	i1_LQ_PC3Root_c20038/f1p9/1598	i1_HQ_PC3Root_c28070/f2p0/1230	i1_LQ_PC3Root_c8352/f1p9/1513	i1_LQ_PC3Root_c10326/f1p1/1643	i1_HQ_PC3Root_c2699/f2p8/1799	i3_LQ_PC3Root_c8396/f1p0/3525	i2_HQ_PC3Root_c42439/f7p10/2290	i2_LQ_PC3Root_c11645/f1p10/2621	i0_HQ_PC3Root_c458/f2p0/888	i2_LQ_PC3Root_c7422/f1p13/2817	i3_LQ_PC3Root_c19278/f1p0/3740	i2_LQ_PC3Root_c48906/f1p13/2295	i2_LQ_PC3Root_c22462/f1p9/2226	i1_LQ_PC3Root_c20734/f1p5/1597	i1_LQ_PC3Root_c8053/f1p0/1971	i1_LQ_PC3Root_c19179/f1p5/1773	i2_LQ_PC3Root_c32950/f1p13/2186	i1_LQ_PC3Root_c8886/f1p0/1717	i1_LQ_PC3Root_c12306/f2p0/1654
ko00950	Metabolism; Biosynthesis of other secondary metabolites; Isoquinoline alkaloid biosynthesis	44	i1_HQ_PC3Root_c28050/f4p0/1698	i1_LQ_PC3Root_c1338/f6p0/1663	i2_LQ_PC3Root_c36352/f1p6/2385	i1_LQ_PC3Root_c7551/f1p1/1526	i4_LQ_PC3Root_c7305/f1p11/4164	i1_LQ_PC3Root_c23630/f1p6/1986	i1_LQ_PC3Root_c24820/f1p0/1791	i1_HQ_PC3Root_c16521/f2p9/1911	i2_LQ_PC3Root_c48028/f1p7/2905	i1_LQ_PC3Root_c11950/f1p0/1989	i2_LQ_PC3Root_c18210/f1p2/3042	i1_LQ_PC3Root_c23873/f1p5/1953	i2_LQ_PC3Root_c66820/f1p1/2284	i2_LQ_PC3Root_c51613/f1p4/2461	i2_LQ_PC3Root_c5204/f1p6/2219	i2_HQ_PC3Root_c22893/f4p0/2378	i2_LQ_PC3Root_c10971/f1p1/2304	i2_HQ_PC3Root_c57017/f31p5/2720	i2_LQ_PC3Root_c9639/f1p1/2375	i3_LQ_PC3Root_c8238/f1p9/3421	i1_LQ_PC3Root_c7674/f1p8/1760	i3_LQ_PC3Root_c16577/f1p0/3174	i1_LQ_PC3Root_c11769/f1p0/1822	i2_LQ_PC3Root_c37351/f1p6/2345	i1_LQ_PC3Root_c20668/f1p0/1775	i1_HQ_PC3Root_c6383/f5p0/1957	i2_LQ_PC3Root_c2820/f1p22/2385	i2_LQ_PC3Root_c22437/f1p5/2751	i2_LQ_PC3Root_c37213/f1p6/2207	i2_LQ_PC3Root_c31117/f1p0/2260	i1_LQ_PC3Root_c1650/f7p0/1756	i1_LQ_PC3Root_c10158/f1p0/1468	i2_LQ_PC3Root_c17473/f1p4/2249	i3_LQ_PC3Root_c6171/f1p15/3578	i1_LQ_PC3Root_c18920/f1p0/1499	i1_LQ_PC3Root_c3855/f1p0/1950	i1_LQ_PC3Root_c16627/f2p0/1860	i2_LQ_PC3Root_c35120/f1p0/2168	i2_LQ_PC3Root_c8713/f1p0/2207	i1_LQ_PC3Root_c19304/f1p3/1916	i2_LQ_PC3Root_c30303/f1p0/2248	i2_LQ_PC3Root_c60778/f1p0/2261	i2_LQ_PC3Root_c4056/f1p1/2397	i2_LQ_PC3Root_c59711/f1p7/3078
ko00960	Metabolism; Biosynthesis of other secondary metabolites; Tropane, piperidine and pyridine alkaloid biosynthesis	41	i1_LQ_PC3Root_c18920/f1p0/1499	i2_LQ_PC3Root_c17473/f1p4/2249	i1_LQ_PC3Root_c10158/f1p0/1468	i2_LQ_PC3Root_c59711/f1p7/3078	i2_LQ_PC3Root_c60778/f1p0/2261	i2_LQ_PC3Root_c4056/f1p1/2397	i2_LQ_PC3Root_c30303/f1p0/2248	i1_LQ_PC3Root_c19304/f1p3/1916	i2_LQ_PC3Root_c8713/f1p0/2207	i2_LQ_PC3Root_c35120/f1p0/2168	i2_LQ_PC3Root_c2820/f1p22/2385	i1_LQ_PC3Root_c20668/f1p0/1775	i2_LQ_PC3Root_c17766/f1p2/2686	i1_LQ_PC3Root_c11769/f1p0/1822	i1_LQ_PC3Root_c1650/f7p0/1756	i1_LQ_PC3Root_c13118/f2p0/1208	i2_LQ_PC3Root_c31117/f1p0/2260	i2_LQ_PC3Root_c37213/f1p6/2207	i2_LQ_PC3Root_c22437/f1p5/2751	i2_HQ_PC3Root_c57017/f31p5/2720	i2_LQ_PC3Root_c9639/f1p1/2375	i2_LQ_PC3Root_c10971/f1p1/2304	i2_LQ_PC3Root_c51613/f1p4/2461	i2_LQ_PC3Root_c5204/f1p6/2219	i2_HQ_PC3Root_c22893/f4p0/2378	i2_LQ_PC3Root_c18210/f1p2/3042	i2_LQ_PC3Root_c66820/f1p1/2284	i2_LQ_PC3Root_c13668/f1p2/2064	i2_LQ_PC3Root_c35474/f1p2/2812	i3_LQ_PC3Root_c16577/f1p0/3174	i3_LQ_PC3Root_c8238/f1p9/3421	i4_LQ_PC3Root_c7305/f1p11/4164	i1_HQ_PC3Root_c2688/f2p0/1910	i2_LQ_PC3Root_c24203/f1p2/2124	i1_LQ_PC3Root_c1338/f6p0/1663	i1_HQ_PC3Root_c28050/f4p0/1698	i2_LQ_PC3Root_c48028/f1p7/2905	i3_LQ_PC3Root_c22660/f1p0/3132	i1_LQ_PC3Root_c24820/f1p0/1791	i1_HQ_PC3Root_c16521/f2p9/1911	i1_LQ_PC3Root_c23630/f1p6/1986
ko00965	Metabolism; Biosynthesis of other secondary metabolites; Betalain biosynthesis	2	i1_LQ_PC3Root_c11950/f1p0/1989	i3_LQ_PC3Root_c5675/f1p2/3258
ko00970	Genetic Information Processing; Translation; Aminoacyl-tRNA biosynthesis	176	i5_LQ_PC3Root_c1271/f1p4/5941	i3_HQ_PC3Root_c1705/f6p2/3881	i2_LQ_PC3Root_c34346/f1p3/3101	i1_LQ_PC3Root_c8008/f1p3/1945	i4_LQ_PC3Root_c5480/f1p0/4164	i3_LQ_PC3Root_c19706/f1p0/3851	i4_LQ_PC3Root_c5568/f1p0/4524	i1_LQ_PC3Root_c11513/f1p1/1512	i3_LQ_PC3Root_c24924/f1p2/3022	i3_LQ_PC3Root_c12731/f1p0/3333	i2_LQ_PC3Root_c26490/f1p5/2139	i2_LQ_PC3Root_c47186/f1p3/3031	i2_LQ_PC3Root_c36383/f1p0/2189	i2_LQ_PC3Root_c24829/f1p0/2428	i2_LQ_PC3Root_c14013/f1p2/2082	i4_LQ_PC3Root_c2276/f1p3/4296	i2_LQ_PC3Root_c3077/f1p0/2642	i3_LQ_PC3Root_c8558/f1p1/3191	i2_HQ_PC3Root_c34347/f2p5/2266	i2_HQ_PC3Root_c18457/f2p0/2219	i3_LQ_PC3Root_c16787/f1p26/3383	i3_HQ_PC3Root_c6149/f2p0/3379	i1_LQ_PC3Root_c3693/f1p0/1464	i2_LQ_PC3Root_c26378/f1p1/2141	i2_LQ_PC3Root_c5355/f4p5/2384	i5_LQ_PC3Root_c656/f1p0/5643	i1_LQ_PC3Root_c20656/f1p0/1556	i2_HQ_PC3Root_c64999/f7p3/2196	i2_HQ_PC3Root_c8051/f7p0/2230	i3_LQ_PC3Root_c19046/f1p0/3512	i1_HQ_PC3Root_c2515/f3p1/1990	i3_LQ_PC3Root_c11828/f1p11/3103	i3_HQ_PC3Root_c25243/f6p0/3143	i1_LQ_PC3Root_c17267/f1p7/1931	i2_HQ_PC3Root_c64933/f5p5/2275	i2_HQ_PC3Root_c58145/f4p4/2096	i3_LQ_PC3Root_c4641/f1p0/3693	i3_LQ_PC3Root_c8284/f1p18/3234	i1_LQ_PC3Root_c10038/f1p0/1859	i2_LQ_PC3Root_c45199/f1p2/2388	i2_LQ_PC3Root_c20269/f8p5/2878	i2_LQ_PC3Root_c48474/f1p7/3047	i3_LQ_PC3Root_c16907/f1p0/3216	i3_LQ_PC3Root_c4790/f1p3/3322	i2_LQ_PC3Root_c4973/f1p0/2931	i2_LQ_PC3Root_c6335/f1p35/2490	i2_LQ_PC3Root_c51229/f1p10/2660
ko00980	Metabolism; Xenobiotics biodegradation and metabolism; Metabolism of xenobiotics by cytochrome P450	91	i1_LQ_PC3Root_c30773/f2p1/1386	i1_LQ_PC3Root_c33343/f1p0/1026	i2_LQ_PC3Root_c17543/f1p5/2982	i0_LQ_PC3Root_c502/f1p0/988	i1_LQ_PC3Root_c13424/f1p0/1198	i1_LQ_PC3Root_c3739/f1p0/1344	i0_LQ_PC3Root_c3117/f1p0/941	i0_LQ_PC3Root_c1095/f1p0/891	i0_LQ_PC3Root_c1087/f1p0/585	i1_LQ_PC3Root_c13865/f1p7/1153	i0_LQ_PC3Root_c2406/f1p0/978	i1_LQ_PC3Root_c13164/f1p0/1322	i0_HQ_PC3Root_c36/f12p0/876	i1_LQ_PC3Root_c33479/f1p9/1026	i0_HQ_PC3Root_c473/f2p0/1007	i0_LQ_PC3Root_c3113/f1p0/525	i1_LQ_PC3Root_c33300/f1p10/1039	i1_LQ_PC3Root_c26713/f1p22/1273	i0_LQ_PC3Root_c1643/f1p2/899	i2_LQ_PC3Root_c17527/f1p4/2648	i1_HQ_PC3Root_c7259/f8p6/1915	i0_LQ_PC3Root_c2437/f1p0/900	i1_LQ_PC3Root_c14017/f1p1/1114	i0_LQ_PC3Root_c1248/f1p0/773	i0_LQ_PC3Root_c1722/f1p0/996	i0_LQ_PC3Root_c2833/f1p2/826	i0_LQ_PC3Root_c2115/f1p0/760	i2_LQ_PC3Root_c52331/f1p0/2990	i1_LQ_PC3Root_c19482/f1p5/1545	i0_LQ_PC3Root_c634/f1p0/749	i0_LQ_PC3Root_c1411/f1p0/833	i1_LQ_PC3Root_c18158/f1p0/1316	i1_HQ_PC3Root_c25667/f10p0/1254	i1_LQ_PC3Root_c13587/f1p1/1070	i0_LQ_PC3Root_c3006/f1p0/922	i0_LQ_PC3Root_c2078/f1p0/389	i0_LQ_PC3Root_c1473/f1p0/999	i0_LQ_PC3Root_c1813/f1p0/501	i1_LQ_PC3Root_c9273/f1p0/2105	i1_LQ_PC3Root_c33510/f1p5/1037	i1_LQ_PC3Root_c33520/f1p1/1031	i1_LQ_PC3Root_c19338/f1p0/1569	i3_LQ_PC3Root_c12318/f1p12/3679	i1_HQ_PC3Root_c1540/f7p0/1737	i0_LQ_PC3Root_c1320/f1p0/821	i0_LQ_PC3Root_c605/f1p0/1017	i0_HQ_PC3Root_c3511/f12p2/910
ko00981	Metabolism; Metabolism of terpenoids and polyketides; Insect hormone biosynthesis	19	i1_HQ_PC3Root_c31807/f64p0/1910	i1_LQ_PC3Root_c22715/f1p1/1667	i1_HQ_PC3Root_c1973/f3p2/1939	i2_LQ_PC3Root_c26246/f1p19/2053	i1_LQ_PC3Root_c25012/f1p10/1974	i3_LQ_PC3Root_c9059/f1p6/3558	i1_LQ_PC3Root_c25177/f1p0/1865	i1_LQ_PC3Root_c22891/f1p0/1766	i2_HQ_PC3Root_c65576/f3p20/2118	i1_LQ_PC3Root_c24668/f1p24/1955	i3_LQ_PC3Root_c17837/f1p0/3085	i1_LQ_PC3Root_c24917/f1p0/1956	i1_LQ_PC3Root_c7471/f1p3/1566	i1_LQ_PC3Root_c2517/f4p6/1634	i2_HQ_PC3Root_c58158/f3p20/2050	i4_LQ_PC3Root_c1553/f1p0/4521	i1_LQ_PC3Root_c7114/f1p0/1510	i1_LQ_PC3Root_c23772/f1p1/1919	i2_LQ_PC3Root_c18595/f1p18/2296
ko00982	Metabolism; Xenobiotics biodegradation and metabolism; Drug metabolism - cytochrome P450	91	i1_LQ_PC3Root_c33510/f1p5/1037	i1_LQ_PC3Root_c33520/f1p1/1031	i1_LQ_PC3Root_c9273/f1p0/2105	i0_LQ_PC3Root_c1813/f1p0/501	i1_LQ_PC3Root_c13587/f1p1/1070	i0_LQ_PC3Root_c2078/f1p0/389	i0_LQ_PC3Root_c1473/f1p0/999	i0_LQ_PC3Root_c3006/f1p0/922	i1_HQ_PC3Root_c25667/f10p0/1254	i0_LQ_PC3Root_c634/f1p0/749	i0_LQ_PC3Root_c1411/f1p0/833	i1_LQ_PC3Root_c18158/f1p0/1316	i2_LQ_PC3Root_c52331/f1p0/2990	i0_LQ_PC3Root_c2115/f1p0/760	i0_LQ_PC3Root_c2833/f1p2/826	i0_LQ_PC3Root_c1248/f1p0/773	i0_LQ_PC3Root_c1722/f1p0/996	i0_LQ_PC3Root_c2437/f1p0/900	i1_LQ_PC3Root_c22257/f1p10/1865	i1_LQ_PC3Root_c14017/f1p1/1114	i1_LQ_PC3Root_c33300/f1p10/1039	i0_LQ_PC3Root_c1643/f1p2/899	i1_HQ_PC3Root_c7259/f8p6/1915	i2_LQ_PC3Root_c17527/f1p4/2648	i0_HQ_PC3Root_c473/f2p0/1007	i0_LQ_PC3Root_c3113/f1p0/525	i1_LQ_PC3Root_c13865/f1p7/1153	i1_LQ_PC3Root_c13164/f1p0/1322	i0_LQ_PC3Root_c2406/f1p0/978	i0_HQ_PC3Root_c36/f12p0/876	i1_HQ_PC3Root_c2782/f2p1/1850	i1_LQ_PC3Root_c33479/f1p9/1026	i0_LQ_PC3Root_c1087/f1p0/585	i2_LQ_PC3Root_c10412/f1p0/2865	i0_LQ_PC3Root_c1095/f1p0/891	i0_LQ_PC3Root_c3117/f1p0/941	i1_LQ_PC3Root_c3739/f1p0/1344	i1_LQ_PC3Root_c13424/f1p0/1198	i0_LQ_PC3Root_c502/f1p0/988	i2_LQ_PC3Root_c17543/f1p5/2982	i1_LQ_PC3Root_c30773/f2p1/1386	i1_LQ_PC3Root_c33343/f1p0/1026	i0_LQ_PC3Root_c2573/f1p6/934	i0_LQ_PC3Root_c1680/f1p8/847	i0_LQ_PC3Root_c2806/f1p5/879	i0_LQ_PC3Root_c35/f12p0/873	i1_LQ_PC3Root_c11597/f1p12/1762
ko00983	Metabolism; Xenobiotics biodegradation and metabolism; Drug metabolism - other enzymes	37	i1_LQ_PC3Root_c8364/f1p2/1970	i1_LQ_PC3Root_c16345/f3p12/1719	i3_LQ_PC3Root_c12585/f1p27/3497	i1_LQ_PC3Root_c25248/f1p1/1935	i2_LQ_PC3Root_c19230/f1p1/2242	i2_HQ_PC3Root_c54493/f2p3/2104	i1_LQ_PC3Root_c3953/f1p2/1900	i4_LQ_PC3Root_c1563/f1p12/4427	i2_LQ_PC3Root_c56450/f1p3/2129	i4_LQ_PC3Root_c1649/f1p8/4223	i4_LQ_PC3Root_c1528/f1p0/4340	i1_LQ_PC3Root_c5133/f1p0/1710	i4_LQ_PC3Root_c6053/f1p0/4849	i4_LQ_PC3Root_c2916/f1p6/4642	i2_LQ_PC3Root_c3517/f1p0/2135	i1_LQ_PC3Root_c21447/f1p5/1852	i2_LQ_PC3Root_c40750/f1p2/2088	i2_LQ_PC3Root_c21964/f1p1/2300	i1_LQ_PC3Root_c23435/f1p13/1488	i2_LQ_PC3Root_c18345/f1p8/2384	i4_LQ_PC3Root_c7511/f1p10/4198	i1_HQ_PC3Root_c14711/f19p0/1387	i1_LQ_PC3Root_c20944/f1p0/1846	i1_LQ_PC3Root_c26801/f1p0/1055	i1_LQ_PC3Root_c13804/f1p0/1290	i1_HQ_PC3Root_c16566/f2p5/1904	i1_LQ_PC3Root_c9541/f1p4/1981	i2_LQ_PC3Root_c26211/f1p3/2128	i3_LQ_PC3Root_c21291/f1p0/3931	i1_LQ_PC3Root_c22431/f1p15/1851	i1_HQ_PC3Root_c2838/f2p0/1879	i4_LQ_PC3Root_c5226/f1p0/4366	i3_LQ_PC3Root_c16818/f1p4/3522	i2_LQ_PC3Root_c17586/f1p1/2898	i1_HQ_PC3Root_c16264/f4p0/1379	i1_LQ_PC3Root_c20504/f1p0/1940	i3_LQ_PC3Root_c12318/f1p12/3679
ko01040	Metabolism; Lipid metabolism; Biosynthesis of unsaturated fatty acids	75	i2_LQ_PC3Root_c38656/f1p0/2986	i2_LQ_PC3Root_c68019/f1p0/2041	i1_LQ_PC3Root_c17076/f1p0/1957	i1_LQ_PC3Root_c3388/f1p5/1725	i2_HQ_PC3Root_c16735/f5p1/2266	i3_LQ_PC3Root_c11987/f1p4/3373	i1_HQ_PC3Root_c3414/f2p86/1829	i1_LQ_PC3Root_c29615/f1p0/1681	i1_HQ_PC3Root_c28168/f40p0/1817	i1_LQ_PC3Root_c13400/f1p0/1247	i2_LQ_PC3Root_c13796/f1p3/2084	i1_LQ_PC3Root_c23224/f1p0/1512	i1_LQ_PC3Root_c9959/f1p0/1616	i0_LQ_PC3Root_c1355/f1p4/965	i2_LQ_PC3Root_c47560/f1p8/2047	i2_LQ_PC3Root_c48362/f1p5/2650	i2_LQ_PC3Root_c10402/f1p5/2154	i2_LQ_PC3Root_c24958/f1p4/2589	i1_LQ_PC3Root_c20347/f1p8/1641	i1_LQ_PC3Root_c3860/f1p6/1992	i2_HQ_PC3Root_c42121/f4p1/2290	i0_LQ_PC3Root_c3773/f1p0/217	i0_LQ_PC3Root_c2103/f1p0/735	i3_LQ_PC3Root_c16842/f1p0/3887	i2_LQ_PC3Root_c18935/f1p7/2425	i2_LQ_PC3Root_c26988/f1p0/2091	i1_LQ_PC3Root_c11194/f1p0/1880	i1_HQ_PC3Root_c9762/f2p2/1661	i1_LQ_PC3Root_c22492/f1p11/1730	i2_LQ_PC3Root_c50023/f1p0/2229	i1_LQ_PC3Root_c19483/f1p0/1616	i1_HQ_PC3Root_c16606/f2p3/1719	i2_LQ_PC3Root_c37842/f1p1/2566	i1_LQ_PC3Root_c17179/f1p0/1985	i1_HQ_PC3Root_c1865/f3p0/1526	i2_LQ_PC3Root_c24392/f1p5/2660	i1_LQ_PC3Root_c13725/f1p0/1204	i2_LQ_PC3Root_c45950/f1p0/2345	i1_LQ_PC3Root_c12726/f1p0/1707	i1_LQ_PC3Root_c22760/f1p0/1809	i2_HQ_PC3Root_c1280/f12p5/2664	i2_LQ_PC3Root_c3482/f1p1/2649	i1_LQ_PC3Root_c9665/f1p0/2007	i2_LQ_PC3Root_c53421/f1p9/2435	i1_HQ_PC3Root_c2263/f4p0/1728	i1_LQ_PC3Root_c11660/f1p0/1385	i2_LQ_PC3Root_c18646/f1p1/2826
ko01051	Metabolism; Metabolism of terpenoids and polyketides; Biosynthesis of ansamycins	17	i2_LQ_PC3Root_c37722/f1p2/2268	i2_LQ_PC3Root_c45254/f1p0/2502	i2_LQ_PC3Root_c33969/f1p2/2185	i2_LQ_PC3Root_c22810/f1p1/2271	i2_LQ_PC3Root_c7590/f1p34/2686	i3_LQ_PC3Root_c16742/f1p3/3403	i2_LQ_PC3Root_c17311/f1p20/2363	i3_LQ_PC3Root_c21581/f1p0/3156	i2_LQ_PC3Root_c40404/f1p2/2069	i2_LQ_PC3Root_c37548/f1p31/3016	i2_LQ_PC3Root_c53257/f1p31/2247	i4_LQ_PC3Root_c5637/f1p0/4174	i2_LQ_PC3Root_c13351/f1p0/2109	i3_LQ_PC3Root_c9952/f1p0/3242	i3_LQ_PC3Root_c20026/f1p0/3094	i2_LQ_PC3Root_c50734/f1p2/2397	i2_LQ_PC3Root_c42414/f17p35/2483
ko01053	Metabolism; Metabolism of terpenoids and polyketides; Biosynthesis of siderophore group nonribosomal peptides	3	i2_HQ_PC3Root_c6891/f2p2/2354	i2_LQ_PC3Root_c52314/f1p2/2563	i2_LQ_PC3Root_c46223/f1p2/2348
ko01200	Metabolism; Global and overview maps; Carbon metabolism	739	i2_LQ_PC3Root_c33000/f1p31/2305	i7_LQ_PC3Root_c93/f1p0/7460	i1_LQ_PC3Root_c21251/f1p0/1852	i2_LQ_PC3Root_c35881/f1p27/2900	i3_LQ_PC3Root_c22109/f1p6/3962	i1_LQ_PC3Root_c6717/f1p0/1908	i2_LQ_PC3Root_c13684/f1p0/2082	i2_LQ_PC3Root_c37000/f1p8/2655	i1_LQ_PC3Root_c19439/f1p6/1838	i1_LQ_PC3Root_c14416/f1p0/1104	i1_LQ_PC3Root_c7152/f1p2/1843	i2_HQ_PC3Root_c42725/f3p1/2136	i3_LQ_PC3Root_c9821/f1p1/3269	i4_LQ_PC3Root_c5637/f1p0/4174	i1_LQ_PC3Root_c4716/f1p0/1894	i1_LQ_PC3Root_c10778/f1p5/1750	i0_LQ_PC3Root_c1091/f1p0/804	i2_LQ_PC3Root_c24040/f1p0/2469	i2_LQ_PC3Root_c59409/f1p27/2238	i1_LQ_PC3Root_c7082/f1p4/1941	i2_LQ_PC3Root_c68179/f1p7/2024	i2_LQ_PC3Root_c22510/f1p2/2171	i1_LQ_PC3Root_c2631/f2p2/1820	i2_HQ_PC3Root_c57135/f2p10/2132	i1_LQ_PC3Root_c22250/f1p4/1967	i3_LQ_PC3Root_c16390/f2p2/3919	i2_HQ_PC3Root_c65654/f53p1/2589	i3_LQ_PC3Root_c17006/f1p0/3791	i2_LQ_PC3Root_c25966/f2p8/2120	i1_LQ_PC3Root_c11360/f1p0/1935	i4_LQ_PC3Root_c4203/f1p14/4124	i1_LQ_PC3Root_c23652/f1p2/1728	i2_LQ_PC3Root_c18853/f1p0/2787	i6_LQ_PC3Root_c387/f1p0/6229	i3_LQ_PC3Root_c11911/f1p0/3300	i1_LQ_PC3Root_c8979/f1p3/1597	i2_HQ_PC3Root_c30054/f2p2/2344	i2_LQ_PC3Root_c14474/f1p4/1874	i1_LQ_PC3Root_c19304/f1p3/1916	i1_HQ_PC3Root_c1149/f9p0/1636	i4_LQ_PC3Root_c6254/f1p0/4183	i3_LQ_PC3Root_c20757/f1p0/3176	i1_HQ_PC3Root_c8755/f3p1/1598	i2_LQ_PC3Root_c13693/f1p1/2060	i3_LQ_PC3Root_c3966/f1p14/3322	i3_LQ_PC3Root_c16643/f1p1/3081	i2_LQ_PC3Root_c31984/f1p1/2688
ko01210	Metabolism; Global and overview maps; 2-Oxocarboxylic acid metabolism	144	i2_LQ_PC3Root_c51029/f1p5/2326	i0_LQ_PC3Root_c1871/f1p5/566	i1_LQ_PC3Root_c7706/f1p0/1622	i3_LQ_PC3Root_c2548/f1p8/3211	i2_LQ_PC3Root_c8775/f1p1/2167	i1_LQ_PC3Root_c2941/f1p3/1604	i2_LQ_PC3Root_c40691/f1p7/2124	i3_LQ_PC3Root_c6867/f1p13/3240	i1_LQ_PC3Root_c9825/f1p0/1996	i1_LQ_PC3Root_c11105/f1p4/1987	i1_LQ_PC3Root_c11769/f1p0/1822	i1_LQ_PC3Root_c12268/f1p5/1529	i3_LQ_PC3Root_c23953/f1p0/3099	i2_HQ_PC3Root_c39772/f2p1/2067	i2_HQ_PC3Root_c65227/f3p3/2152	i2_LQ_PC3Root_c3320/f1p4/2662	i3_LQ_PC3Root_c6782/f1p2/3259	i4_LQ_PC3Root_c6969/f1p0/4101	i1_LQ_PC3Root_c19304/f1p3/1916	i3_LQ_PC3Root_c2401/f3p19/3325	i1_LQ_PC3Root_c9156/f2p2/1834	i1_LQ_PC3Root_c10158/f1p0/1468	i2_LQ_PC3Root_c9802/f1p2/2738	i2_LQ_PC3Root_c22080/f1p2/2525	i2_HQ_PC3Root_c22927/f4p3/2444	i2_LQ_PC3Root_c49654/f1p2/2136	i2_LQ_PC3Root_c8351/f1p4/2562	i2_LQ_PC3Root_c60974/f1p16/3125	i1_LQ_PC3Root_c7859/f1p9/1981	i1_LQ_PC3Root_c1338/f6p0/1663	i2_LQ_PC3Root_c35847/f1p7/2200	i3_LQ_PC3Root_c5294/f1p1/3160	i1_LQ_PC3Root_c4911/f1p4/1926	i1_LQ_PC3Root_c20015/f1p1/1748	i2_LQ_PC3Root_c68043/f1p3/2019	i1_LQ_PC3Root_c24624/f1p2/1953	i1_LQ_PC3Root_c18897/f1p0/1491	i3_LQ_PC3Root_c22031/f1p0/3478	i2_LQ_PC3Root_c36056/f1p0/2419	i3_LQ_PC3Root_c13244/f1p0/3097	i3_LQ_PC3Root_c2579/f1p3/3902	i1_HQ_PC3Root_c1615/f10p0/1911	i1_LQ_PC3Root_c27679/f1p0/1224	i3_LQ_PC3Root_c24708/f1p0/3615	i2_LQ_PC3Root_c34364/f1p1/2604	i2_LQ_PC3Root_c32094/f1p2/2213	i1_LQ_PC3Root_c7029/f1p7/1589
ko01212	Metabolism; Global and overview maps; Fatty acid metabolism	229	i1_HQ_PC3Root_c16606/f2p3/1719	i3_LQ_PC3Root_c5756/f1p2/3181	i1_LQ_PC3Root_c17179/f1p0/1985	i2_LQ_PC3Root_c4597/f1p33/2589	i3_LQ_PC3Root_c10311/f1p2/3318	i2_HQ_PC3Root_c10508/f2p0/2235	i2_LQ_PC3Root_c25327/f1p22/3072	i2_LQ_PC3Root_c44961/f1p0/2245	i2_LQ_PC3Root_c30789/f1p9/2540	i2_LQ_PC3Root_c3240/f1p0/2389	i1_LQ_PC3Root_c6946/f2p15/1755	i2_HQ_PC3Root_c58199/f83p24/2755	i1_HQ_PC3Root_c1865/f3p0/1526	i2_HQ_PC3Root_c2098/f9p12/2556	i2_HQ_PC3Root_c24570/f4p6/2623	i2_LQ_PC3Root_c18935/f1p7/2425	i3_LQ_PC3Root_c18182/f1p0/3068	i2_LQ_PC3Root_c26988/f1p0/2091	i0_LQ_PC3Root_c2103/f1p0/735	i3_LQ_PC3Root_c16842/f1p0/3887	i2_HQ_PC3Root_c30041/f2p2/2681	i2_LQ_PC3Root_c50023/f1p0/2229	i1_LQ_PC3Root_c11848/f1p0/1928	i2_LQ_PC3Root_c25076/f2p9/2760	i2_LQ_PC3Root_c9153/f1p13/2626	i1_HQ_PC3Root_c9762/f2p2/1661	i2_LQ_PC3Root_c37990/f1p3/2550	i1_LQ_PC3Root_c11194/f1p0/1880	i2_LQ_PC3Root_c30231/f2p4/2572	i1_LQ_PC3Root_c21876/f1p4/1743	i2_LQ_PC3Root_c10402/f1p5/2154	i2_LQ_PC3Root_c51406/f1p13/2890	i2_LQ_PC3Root_c13796/f1p3/2084	i1_LQ_PC3Root_c23224/f1p0/1512	i2_LQ_PC3Root_c50937/f1p0/2808	i3_LQ_PC3Root_c12563/f1p0/3388	i2_LQ_PC3Root_c53351/f1p39/2654	i2_LQ_PC3Root_c48362/f1p5/2650	i2_LQ_PC3Root_c47560/f1p8/2047	i4_LQ_PC3Root_c4630/f1p2/4388	i2_HQ_PC3Root_c64738/f46p15/2222	i2_HQ_PC3Root_c42121/f4p1/2290	i4_LQ_PC3Root_c3476/f1p0/4792	i1_LQ_PC3Root_c20347/f1p8/1641	i2_LQ_PC3Root_c60375/f1p39/2839	i1_LQ_PC3Root_c3860/f1p6/1992	i4_LQ_PC3Root_c3265/f1p0/4568
ko01220	Metabolism; Global and overview maps; Degradation of aromatic compounds	12	i1_LQ_PC3Root_c21864/f1p5/2030	i1_HQ_PC3Root_c7259/f8p6/1915	i1_LQ_PC3Root_c11893/f1p11/1670	i1_LQ_PC3Root_c6063/f1p0/1589	i1_LQ_PC3Root_c11739/f1p8/1770	i2_LQ_PC3Root_c3283/f1p5/2224	i3_HQ_PC3Root_c2231/f2p3/3970	i3_LQ_PC3Root_c3125/f1p0/3529	i2_LQ_PC3Root_c22462/f1p9/2226	i1_LQ_PC3Root_c8365/f1p28/1712	i1_HQ_PC3Root_c1821/f3p0/1741	i2_HQ_PC3Root_c42439/f7p10/2290
ko01230	Metabolism; Global and overview maps; Biosynthesis of amino acids	654	i3_LQ_PC3Root_c21581/f1p0/3156	i1_HQ_PC3Root_c27964/f4p0/1790	i3_LQ_PC3Root_c22378/f1p3/3212	i2_LQ_PC3Root_c12969/f1p3/2429	i2_LQ_PC3Root_c8250/f1p5/2666	i1_HQ_PC3Root_c1867/f4p0/1797	i1_LQ_PC3Root_c24820/f1p0/1791	i2_LQ_PC3Root_c33479/f1p9/2803	i2_LQ_PC3Root_c24636/f1p2/2212	i3_LQ_PC3Root_c10775/f1p0/3179	i1_LQ_PC3Root_c3418/f1p0/1967	i1_LQ_PC3Root_c19574/f1p1/1951	i1_LQ_PC3Root_c21624/f1p19/1744	i2_LQ_PC3Root_c10971/f1p1/2304	i3_LQ_PC3Root_c14264/f1p0/3102	i2_HQ_PC3Root_c24598/f2p7/2359	i2_LQ_PC3Root_c18226/f1p0/2533	i2_HQ_PC3Root_c57503/f4p1/2151	i1_LQ_PC3Root_c14283/f1p0/1209	i1_LQ_PC3Root_c6749/f1p0/1588	i2_LQ_PC3Root_c26724/f1p7/2074	i2_LQ_PC3Root_c48948/f1p4/2713	i2_LQ_PC3Root_c21213/f1p10/2227	i2_LQ_PC3Root_c59741/f1p23/2871	i2_LQ_PC3Root_c33591/f1p27/2524	i2_LQ_PC3Root_c38310/f1p5/2638	i1_HQ_PC3Root_c2541/f4p7/1732	i2_LQ_PC3Root_c23234/f1p2/2294	i2_LQ_PC3Root_c51952/f1p4/2736	i3_LQ_PC3Root_c14592/f1p0/3040	i3_LQ_PC3Root_c22447/f1p21/3688	i2_HQ_PC3Root_c65679/f10p1/2258	i2_LQ_PC3Root_c26263/f1p0/2097	i1_HQ_PC3Root_c4346/f5p5/1689	i2_HQ_PC3Root_c38994/f2p3/2279	i2_LQ_PC3Root_c7800/f1p39/2737	i2_HQ_PC3Root_c42779/f4p7/2080	i2_LQ_PC3Root_c23707/f1p21/2128	i1_LQ_PC3Root_c18733/f1p1/1638	i1_LQ_PC3Root_c20364/f1p16/1870	i2_LQ_PC3Root_c49597/f1p25/2928	i2_LQ_PC3Root_c40404/f1p2/2069	i5_LQ_PC3Root_c264/f1p0/5470	i1_LQ_PC3Root_c22172/f1p2/1975	i1_LQ_PC3Root_c11219/f1p4/1392	i1_LQ_PC3Root_c21799/f1p0/1974	i2_LQ_PC3Root_c38169/f1p12/2835
ko01502	Human Diseases; Drug resistance: Antimicrobial; Vancomycin resistance	2	i1_LQ_PC3Root_c17420/f1p9/1925	i2_LQ_PC3Root_c13003/f1p2/2558
ko01521	Human Diseases; Drug resistance: Antineoplastic; EGFR tyrosine kinase inhibitor resistance	49	i4_LQ_PC3Root_c6379/f1p0/4901	i7_LQ_PC3Root_c65/f1p0/7638	i5_LQ_PC3Root_c1414/f1p4/5646	i1_LQ_PC3Root_c22659/f1p3/1569	i1_HQ_PC3Root_c25890/f3p0/1088	i1_LQ_PC3Root_c25039/f1p1/1618	i2_LQ_PC3Root_c38949/f1p0/2340	i3_LQ_PC3Root_c13996/f1p7/3089	i1_LQ_PC3Root_c13700/f1p3/1091	i8_LQ_PC3Root_c9/f1p0/8676	i2_LQ_PC3Root_c50122/f1p0/2528	i4_LQ_PC3Root_c5749/f1p10/4190	i2_HQ_PC3Root_c13759/f11p3/2269	i2_LQ_PC3Root_c48821/f1p6/2460	i2_LQ_PC3Root_c50582/f1p3/2136	i2_LQ_PC3Root_c7307/f1p8/2558	i2_LQ_PC3Root_c41031/f1p1/2109	i2_HQ_PC3Root_c24586/f2p2/2457	i2_HQ_PC3Root_c65158/f14p9/2331	i3_LQ_PC3Root_c6500/f1p0/3178	i2_LQ_PC3Root_c30824/f1p0/2323	i2_LQ_PC3Root_c18180/f1p2/2276	i3_LQ_PC3Root_c3331/f1p0/3482	i1_HQ_PC3Root_c977/f13p0/1808	i3_HQ_PC3Root_c1982/f2p5/3175	i1_LQ_PC3Root_c27464/f1p1/1099	i1_LQ_PC3Root_c19810/f1p3/1919	i1_LQ_PC3Root_c13171/f1p0/1109	i2_LQ_PC3Root_c4576/f1p0/2547	i2_HQ_PC3Root_c57981/f3p9/2367	i8_LQ_PC3Root_c61/f1p0/8101	i2_HQ_PC3Root_c2690/f6p9/2405	i2_LQ_PC3Root_c52568/f1p0/2579	i1_LQ_PC3Root_c4976/f1p0/1593	i2_LQ_PC3Root_c40740/f1p9/2036	i2_LQ_PC3Root_c27613/f1p9/1987	i2_HQ_PC3Root_c64635/f4p9/2221	i1_HQ_PC3Root_c2227/f3p1/1753	i2_LQ_PC3Root_c18577/f1p2/2318	i6_LQ_PC3Root_c229/f1p0/6638	i3_LQ_PC3Root_c3462/f1p1/3694	i1_LQ_PC3Root_c8046/f1p5/1889	i2_LQ_PC3Root_c49936/f1p9/2357	i3_LQ_PC3Root_c4340/f1p0/3275	i2_LQ_PC3Root_c30819/f1p8/2666	i2_HQ_PC3Root_c2392/f4p7/2899	i1_LQ_PC3Root_c30365/f1p0/1810
ko01522	Human Diseases; Drug resistance: Antineoplastic; Endocrine resistance	32	i3_LQ_PC3Root_c3462/f1p1/3694	i6_LQ_PC3Root_c229/f1p0/6638	i2_LQ_PC3Root_c21698/f1p1/2857	i5_LQ_PC3Root_c1224/f1p0/5171	i2_LQ_PC3Root_c50013/f1p9/2555	i3_LQ_PC3Root_c4340/f1p0/3275	i3_LQ_PC3Root_c9243/f1p0/3736	i2_LQ_PC3Root_c49936/f1p9/2357	i1_LQ_PC3Root_c19810/f1p3/1919	i5_LQ_PC3Root_c1110/f1p0/5595	i2_LQ_PC3Root_c54981/f1p1/2087	i1_LQ_PC3Root_c4976/f1p0/1593	i2_LQ_PC3Root_c52568/f1p0/2579	i2_HQ_PC3Root_c2690/f6p9/2405	i8_LQ_PC3Root_c61/f1p0/8101	i2_LQ_PC3Root_c4576/f1p0/2547	i3_LQ_PC3Root_c20647/f1p3/3432	i2_LQ_PC3Root_c50122/f1p0/2528	i8_LQ_PC3Root_c9/f1p0/8676	i2_LQ_PC3Root_c27395/f1p0/2022	i3_LQ_PC3Root_c8071/f1p0/3157	i2_LQ_PC3Root_c20734/f1p5/2567	i2_LQ_PC3Root_c18180/f1p2/2276	i2_HQ_PC3Root_c65158/f14p9/2331	i2_HQ_PC3Root_c54615/f2p5/2075	i7_LQ_PC3Root_c65/f1p0/7638	i4_LQ_PC3Root_c5528/f1p0/4356	i2_LQ_PC3Root_c33755/f1p1/2175	i2_LQ_PC3Root_c38949/f1p0/2340	i1_LQ_PC3Root_c23371/f1p0/2029	i2_LQ_PC3Root_c33198/f1p5/2632	i2_LQ_PC3Root_c40887/f1p0/2066
ko01523	Human Diseases; Drug resistance: Antineoplastic; Antifolate resistance	67	i3_LQ_PC3Root_c18248/f1p8/3400	i4_LQ_PC3Root_c3985/f1p0/5045	i1_LQ_PC3Root_c5265/f1p7/1971	i3_LQ_PC3Root_c16664/f1p6/3237	i2_HQ_PC3Root_c10850/f2p1/2189	i1_LQ_PC3Root_c4445/f1p0/1994	i2_LQ_PC3Root_c3211/f1p9/2448	i2_LQ_PC3Root_c56422/f1p0/2047	i7_LQ_PC3Root_c150/f1p0/7076	i2_LQ_PC3Root_c10847/f1p1/2850	i0_LQ_PC3Root_c1243/f1p0/965	i1_HQ_PC3Root_c984/f16p5/1841	i2_LQ_PC3Root_c30309/f1p0/2140	i1_LQ_PC3Root_c22400/f1p0/1892	i2_HQ_PC3Root_c12936/f2p12/2609	i6_LQ_PC3Root_c132/f1p0/6162	i4_LQ_PC3Root_c5130/f1p0/4422	i1_LQ_PC3Root_c3111/f1p10/1467	i4_LQ_PC3Root_c5264/f1p0/4347	i2_LQ_PC3Root_c3986/f1p10/2841	i3_LQ_PC3Root_c12891/f1p4/3286	i1_LQ_PC3Root_c18422/f1p0/1775	i4_LQ_PC3Root_c3582/f1p2/4822	i3_LQ_PC3Root_c21926/f1p0/3870	i3_LQ_PC3Root_c4426/f1p0/3719	i5_LQ_PC3Root_c310/f1p0/5635	i2_LQ_PC3Root_c37623/f1p3/2194	i2_LQ_PC3Root_c3970/f1p0/2813	i2_LQ_PC3Root_c22148/f1p12/2525	i3_LQ_PC3Root_c11808/f1p0/3366	i5_LQ_PC3Root_c1119/f1p2/5469	i2_HQ_PC3Root_c9390/f3p1/2321	i0_LQ_PC3Root_c754/f1p0/864	i4_LQ_PC3Root_c2384/f1p2/4656	i5_HQ_PC3Root_c41/f5p0/6079	i5_LQ_PC3Root_c700/f1p0/5055	i2_HQ_PC3Root_c2200/f5p1/2686	i1_LQ_PC3Root_c25186/f1p0/1938	i4_LQ_PC3Root_c3560/f1p3/4642	i5_LQ_PC3Root_c624/f1p0/5855	i3_LQ_PC3Root_c10703/f1p0/3453	i2_HQ_PC3Root_c54626/f2p1/2115	i5_LQ_PC3Root_c1438/f1p0/5652	i2_LQ_PC3Root_c34458/f1p0/2138	i2_HQ_PC3Root_c17284/f2p12/2376	i2_LQ_PC3Root_c32722/f1p0/2583	i3_LQ_PC3Root_c6655/f1p0/3434
ko01524	Human Diseases; Drug resistance: Antineoplastic; Platinum drug resistance	152	i2_LQ_PC3Root_c30287/f1p0/2553	i1_LQ_PC3Root_c13587/f1p1/1070	i0_LQ_PC3Root_c3006/f1p0/922	i2_LQ_PC3Root_c10006/f1p6/2300	i0_LQ_PC3Root_c1813/f1p0/501	i2_LQ_PC3Root_c12714/f1p1/3036	i1_LQ_PC3Root_c33510/f1p5/1037	i1_LQ_PC3Root_c33520/f1p1/1031	i4_LQ_PC3Root_c1666/f1p0/4631	i0_LQ_PC3Root_c2833/f1p2/826	i3_HQ_PC3Root_c5531/f2p0/3700	i3_LQ_PC3Root_c21992/f1p0/3747	i2_LQ_PC3Root_c51762/f1p0/2391	i5_LQ_PC3Root_c1438/f1p0/5652	i0_LQ_PC3Root_c634/f1p0/749	i1_LQ_PC3Root_c18158/f1p0/1316	i2_LQ_PC3Root_c52331/f1p0/2990	i3_LQ_PC3Root_c2811/f1p1/3985	i2_LQ_PC3Root_c24957/f1p1/2983	i1_LQ_PC3Root_c13865/f1p7/1153	i1_LQ_PC3Root_c13164/f1p0/1322	i3_HQ_PC3Root_c1693/f3p0/3597	i0_HQ_PC3Root_c36/f12p0/876	i0_LQ_PC3Root_c2406/f1p0/978	i2_LQ_PC3Root_c50131/f1p0/2161	i0_LQ_PC3Root_c1087/f1p0/585	i4_LQ_PC3Root_c1887/f1p5/4799	i2_LQ_PC3Root_c17527/f1p4/2648	i4_LQ_PC3Root_c1301/f1p0/4755	i0_HQ_PC3Root_c473/f2p0/1007	i4_LQ_PC3Root_c4247/f1p0/4891	i0_LQ_PC3Root_c3113/f1p0/525	i0_LQ_PC3Root_c1248/f1p0/773	i0_LQ_PC3Root_c1722/f1p0/996	i0_LQ_PC3Root_c2437/f1p0/900	i3_HQ_PC3Root_c3326/f2p0/3198	i1_LQ_PC3Root_c14017/f1p1/1114	i1_LQ_PC3Root_c30773/f2p1/1386	i1_LQ_PC3Root_c33343/f1p0/1026	i4_LQ_PC3Root_c3948/f1p2/4609	i0_LQ_PC3Root_c502/f1p0/988	i2_LQ_PC3Root_c17543/f1p5/2982	i1_LQ_PC3Root_c3739/f1p0/1344	i2_LQ_PC3Root_c6690/f1p6/2556	i7_LQ_PC3Root_c150/f1p0/7076	i1_LQ_PC3Root_c14310/f1p0/1071	i0_LQ_PC3Root_c35/f12p0/873
ko02010	Environmental Information Processing; Membrane transport; ABC transporters	190	i4_LQ_PC3Root_c5962/f1p4/4354	i5_LQ_PC3Root_c1119/f1p2/5469	i4_LQ_PC3Root_c2791/f1p0/4646	i8_LQ_PC3Root_c52/f1p0/8523	i2_LQ_PC3Root_c45549/f1p0/2581	i5_LQ_PC3Root_c538/f1p0/5171	i3_LQ_PC3Root_c8811/f1p0/3819	i2_LQ_PC3Root_c25385/f1p2/2832	i4_LQ_PC3Root_c7235/f1p27/4125	i5_HQ_PC3Root_c41/f5p0/6079	i4_HQ_PC3Root_c938/f3p0/4876	i4_LQ_PC3Root_c5545/f1p0/4560	i6_LQ_PC3Root_c132/f1p0/6162	i2_LQ_PC3Root_c25122/f1p123/2471	i2_LQ_PC3Root_c37413/f1p2/2861	i4_HQ_PC3Root_c1021/f3p0/4255	i4_LQ_PC3Root_c3582/f1p2/4822	i4_LQ_PC3Root_c7369/f1p5/4070	i2_LQ_PC3Root_c19701/f1p2/3016	i2_LQ_PC3Root_c49883/f1p197/2879	i2_LQ_PC3Root_c48509/f1p25/3043	i3_HQ_PC3Root_c798/f13p0/3933	i4_LQ_PC3Root_c2946/f1p0/4330	i3_LQ_PC3Root_c4996/f1p3/3441	i5_LQ_PC3Root_c1399/f1p8/5227	i3_LQ_PC3Root_c9488/f1p4/4081	i4_LQ_PC3Root_c5741/f1p0/4537	i4_LQ_PC3Root_c4808/f1p2/5017	i4_LQ_PC3Root_c2951/f1p0/4515	i3_LQ_PC3Root_c21030/f1p5/3126	i4_LQ_PC3Root_c1405/f1p2/4545	i4_LQ_PC3Root_c7350/f1p3/4170	i4_LQ_PC3Root_c6738/f1p0/4280	i4_LQ_PC3Root_c4739/f1p0/4959	i4_LQ_PC3Root_c4342/f1p0/4648	i4_LQ_PC3Root_c3985/f1p0/5045	i3_LQ_PC3Root_c19786/f1p19/3778	i3_LQ_PC3Root_c21145/f1p4/3490	i4_LQ_PC3Root_c1359/f1p7/4811	i1_LQ_PC3Root_c5265/f1p7/1971	i4_HQ_PC3Root_c1119/f2p2/4438	i6_LQ_PC3Root_c338/f1p0/6449	i4_LQ_PC3Root_c2359/f1p1/4880	i2_LQ_PC3Root_c47023/f1p1/2915	i5_LQ_PC3Root_c599/f1p0/5583	i2_LQ_PC3Root_c47342/f1p0/2997	i2_LQ_PC3Root_c17514/f1p0/2429
ko02020	Environmental Information Processing; Signal transduction; Two-component system	55	i4_LQ_PC3Root_c2447/f1p24/4768	i3_LQ_PC3Root_c5429/f1p0/3173	i4_LQ_PC3Root_c1816/f1p0/4623	i5_LQ_PC3Root_c991/f1p0/5223	i1_LQ_PC3Root_c25061/f1p3/1553	i5_LQ_PC3Root_c1356/f1p0/5487	i3_LQ_PC3Root_c2265/f2p0/3307	i1_LQ_PC3Root_c26311/f1p17/1168	i1_LQ_PC3Root_c8976/f1p9/1413	i1_LQ_PC3Root_c26233/f1p12/1137	i2_LQ_PC3Root_c3366/f1p6/2328	i2_LQ_PC3Root_c18855/f1p6/2808	i2_LQ_PC3Root_c18861/f1p2/2469	i2_LQ_PC3Root_c53090/f1p0/2261	i1_HQ_PC3Root_c28523/f2p0/1284	i5_LQ_PC3Root_c719/f1p0/5511	i5_LQ_PC3Root_c190/f1p0/5173	i2_LQ_PC3Root_c34627/f1p7/2544	i3_LQ_PC3Root_c17242/f1p0/3812	i2_LQ_PC3Root_c11692/f1p0/2753	i1_LQ_PC3Root_c26928/f1p0/1193	i2_LQ_PC3Root_c2955/f1p1/2882	i2_LQ_PC3Root_c56143/f1p0/2036	i1_LQ_PC3Root_c10737/f1p10/1808	i5_LQ_PC3Root_c1324/f1p16/5437	i1_LQ_PC3Root_c4548/f1p7/1759	i2_LQ_PC3Root_c23725/f1p3/2465	i1_LQ_PC3Root_c6922/f1p24/1340	i1_LQ_PC3Root_c18829/f1p0/1797	i1_LQ_PC3Root_c19684/f1p0/1376	i1_LQ_PC3Root_c12544/f1p0/1440	i0_LQ_PC3Root_c1694/f1p4/535	i2_LQ_PC3Root_c36442/f1p3/2477	i2_LQ_PC3Root_c20870/f1p9/2146	i1_LQ_PC3Root_c17673/f1p0/1629	i1_LQ_PC3Root_c18861/f1p2/1616	i2_LQ_PC3Root_c2236/f2p6/2806	i3_LQ_PC3Root_c6227/f1p8/3818	i1_LQ_PC3Root_c18008/f1p0/1920	i2_LQ_PC3Root_c23894/f1p2/2676	i2_LQ_PC3Root_c19689/f1p2/2533	i1_LQ_PC3Root_c14032/f1p2/1294	i2_LQ_PC3Root_c67894/f1p169/2159	i1_HQ_PC3Root_c18173/f2p1/1520	i2_LQ_PC3Root_c14474/f1p4/1874	i1_LQ_PC3Root_c7123/f1p0/1581	i2_HQ_PC3Root_c20749/f2p6/2475
ko02024	Cellular Processes; Cellular community - prokaryotes; Quorum sensing	111	i2_LQ_PC3Root_c47124/f1p0/2216	i2_LQ_PC3Root_c31816/f1p0/2523	i4_LQ_PC3Root_c6513/f1p2/4190	i2_HQ_PC3Root_c12956/f5p6/2360	i6_LQ_PC3Root_c244/f1p0/6651	i2_LQ_PC3Root_c10136/f2p2/2338	i2_LQ_PC3Root_c25076/f2p9/2760	i2_HQ_PC3Root_c24570/f4p6/2623	i2_LQ_PC3Root_c54882/f1p1/2123	i2_LQ_PC3Root_c45711/f1p4/2130	i1_HQ_PC3Root_c14813/f3p0/1965	i1_LQ_PC3Root_c12242/f1p3/1916	i3_LQ_PC3Root_c12186/f1p12/3302	i2_LQ_PC3Root_c26511/f1p6/2080	i1_LQ_PC3Root_c11255/f1p0/1812	i2_HQ_PC3Root_c30041/f2p2/2681	i2_LQ_PC3Root_c44961/f1p0/2245	i2_LQ_PC3Root_c20334/f1p0/2632	i1_LQ_PC3Root_c5070/f1p4/1914	i2_LQ_PC3Root_c3240/f1p0/2389	i2_LQ_PC3Root_c10345/f1p1/2547	i2_LQ_PC3Root_c13551/f1p6/2109	i2_LQ_PC3Root_c33477/f1p0/2308	i1_LQ_PC3Root_c9957/f1p1/1911	i1_LQ_PC3Root_c29525/f1p0/1919	i3_LQ_PC3Root_c10311/f1p2/3318	i6_LQ_PC3Root_c333/f1p0/6699	i1_LQ_PC3Root_c6007/f2p0/1797	i2_HQ_PC3Root_c10508/f2p0/2235	i2_HQ_PC3Root_c16344/f2p2/2331	i2_LQ_PC3Root_c46710/f1p1/2445	i3_LQ_PC3Root_c3366/f1p6/3275	i1_LQ_PC3Root_c8231/f1p0/1767	i2_LQ_PC3Root_c27260/f1p2/2106	i1_LQ_PC3Root_c18589/f1p10/1848	i3_LQ_PC3Root_c9729/f1p0/3551	i3_LQ_PC3Root_c21067/f1p6/3216	i2_LQ_PC3Root_c46338/f1p1/2870	i2_LQ_PC3Root_c40490/f1p4/2083	i2_LQ_PC3Root_c17185/f1p0/2704	i2_HQ_PC3Root_c65133/f4p3/2271	i3_HQ_PC3Root_c13233/f2p0/4068	i3_LQ_PC3Root_c16694/f1p3/3327	i2_LQ_PC3Root_c48485/f1p7/2955	i1_LQ_PC3Root_c18435/f1p14/1887	i2_LQ_PC3Root_c68200/f1p6/2046	i2_HQ_PC3Root_c28144/f4p1/2156
ko02025	Cellular Processes; Cellular community - prokaryotes; Biofilm formation - Pseudomonas aeruginosa	5	i2_LQ_PC3Root_c20334/f1p0/2632	i2_LQ_PC3Root_c49428/f1p0/2500	i1_LQ_PC3Root_c7843/f1p0/1396	i2_LQ_PC3Root_c31816/f1p0/2523	i2_LQ_PC3Root_c18226/f1p0/2533
ko02026	Cellular Processes; Cellular community - prokaryotes; Biofilm formation - Escherichia coli	40	i2_LQ_PC3Root_c11138/f1p0/2382	i3_LQ_PC3Root_c19101/f1p5/3269	i2_LQ_PC3Root_c60593/f1p0/3020	i2_LQ_PC3Root_c10405/f1p0/2622	i2_LQ_PC3Root_c56313/f1p3/2038	i1_LQ_PC3Root_c7020/f1p1/2051	i2_LQ_PC3Root_c45582/f1p1/2855	i2_LQ_PC3Root_c19140/f1p3/2170	i3_HQ_PC3Root_c25262/f88p38/3392	i3_HQ_PC3Root_c14868/f17p0/3476	i3_LQ_PC3Root_c8662/f1p5/3409	i2_HQ_PC3Root_c21396/f2p4/2490	i4_LQ_PC3Root_c6582/f1p0/4462	i2_LQ_PC3Root_c63845/f1p1/2061	i3_LQ_PC3Root_c24090/f1p10/3095	i3_LQ_PC3Root_c12123/f1p0/3221	i3_LQ_PC3Root_c6372/f1p0/3754	i2_LQ_PC3Root_c9492/f3p6/2417	i1_HQ_PC3Root_c6953/f2p6/1827	i3_LQ_PC3Root_c7784/f1p4/3077	i2_LQ_PC3Root_c21896/f1p0/2308	i3_LQ_PC3Root_c20247/f1p0/3256	i3_LQ_PC3Root_c19180/f1p0/3659	i3_LQ_PC3Root_c19168/f1p0/3480	i3_LQ_PC3Root_c2788/f1p3/3469	i3_LQ_PC3Root_c23147/f1p7/3364	i2_LQ_PC3Root_c12847/f1p0/2703	i3_LQ_PC3Root_c13311/f1p2/3137	i2_LQ_PC3Root_c34615/f1p0/2841	i3_LQ_PC3Root_c9424/f1p0/4020	i3_LQ_PC3Root_c5848/f1p0/3877	i3_LQ_PC3Root_c8384/f1p3/3266	i3_LQ_PC3Root_c19514/f1p0/3176	i2_HQ_PC3Root_c57069/f7p3/2118	i3_HQ_PC3Root_c8671/f6p0/3687	i3_LQ_PC3Root_c17251/f1p0/3528	i2_LQ_PC3Root_c37617/f1p3/2467	i3_LQ_PC3Root_c4507/f1p0/3690	i2_LQ_PC3Root_c50296/f1p0/2769	i2_LQ_PC3Root_c47986/f1p3/2102
ko03008	Genetic Information Processing; Translation; Ribosome biogenesis in eukaryotes	200	i3_LQ_PC3Root_c22965/f1p3/3334	i4_HQ_PC3Root_c1224/f2p0/4715	i1_LQ_PC3Root_c19306/f1p0/1753	i1_LQ_PC3Root_c14444/f1p0/1085	i2_LQ_PC3Root_c26520/f1p0/2121	i2_HQ_PC3Root_c25971/f2p2/2030	i3_LQ_PC3Root_c11567/f1p0/3584	i3_LQ_PC3Root_c22902/f1p0/3755	i3_LQ_PC3Root_c11521/f1p3/3354	i3_LQ_PC3Root_c7010/f1p10/3762	i2_LQ_PC3Root_c62942/f1p3/2132	i2_LQ_PC3Root_c16709/f1p1/2772	i4_LQ_PC3Root_c6241/f1p0/4495	i2_HQ_PC3Root_c9838/f2p1/2915	i2_HQ_PC3Root_c16607/f7p6/2749	i1_LQ_PC3Root_c17997/f1p0/1323	i2_LQ_PC3Root_c22274/f1p1/2417	i1_LQ_PC3Root_c23208/f1p2/1717	i2_LQ_PC3Root_c14195/f1p1/2023	i3_LQ_PC3Root_c22597/f1p2/3941	i1_LQ_PC3Root_c12557/f1p0/1777	i3_LQ_PC3Root_c22276/f1p0/3123	i4_LQ_PC3Root_c6107/f1p0/4273	i3_LQ_PC3Root_c11522/f1p0/3238	i0_LQ_PC3Root_c876/f1p0/634	i1_HQ_PC3Root_c28566/f3p7/1377	i4_LQ_PC3Root_c8124/f1p15/4000	i4_LQ_PC3Root_c3005/f1p3/4679	i4_LQ_PC3Root_c4030/f1p5/4775	i1_LQ_PC3Root_c5840/f1p10/1733	i3_LQ_PC3Root_c6223/f1p1/3284	i4_LQ_PC3Root_c3374/f1p0/4298	i1_LQ_PC3Root_c17020/f1p1/1672	i3_LQ_PC3Root_c7911/f1p0/3887	i2_LQ_PC3Root_c12103/f1p2/3121	i2_HQ_PC3Root_c16304/f6p0/2561	i2_LQ_PC3Root_c51968/f1p2/2929	i1_LQ_PC3Root_c18297/f1p0/1803	i2_LQ_PC3Root_c46673/f1p0/2363	i3_HQ_PC3Root_c16414/f3p0/3418	i2_LQ_PC3Root_c30680/f1p5/2605	i2_LQ_PC3Root_c52305/f1p0/2553	i1_LQ_PC3Root_c3797/f1p7/1843	i1_HQ_PC3Root_c16700/f2p0/1543	i2_LQ_PC3Root_c7564/f2p1/2881	i2_LQ_PC3Root_c24605/f1p0/2723	i3_LQ_PC3Root_c12383/f1p0/3584
ko03010	Genetic Information Processing; Translation; Ribosome	223	i0_LQ_PC3Root_c1780/f1p0/900	i2_LQ_PC3Root_c6089/f1p0/2472	i3_LQ_PC3Root_c23104/f1p2/3880	i0_LQ_PC3Root_c543/f1p0/781	i0_LQ_PC3Root_c1954/f1p1/626	i1_LQ_PC3Root_c26609/f1p9/1202	i1_LQ_PC3Root_c27464/f1p1/1099	i5_LQ_PC3Root_c1450/f1p0/5964	i0_LQ_PC3Root_c486/f2p0/1004	i0_LQ_PC3Root_c534/f1p0/519	i0_LQ_PC3Root_c3036/f1p46/507	i0_LQ_PC3Root_c582/f1p0/707	i0_LQ_PC3Root_c2361/f1p3/654	i1_LQ_PC3Root_c19211/f1p0/1763	i3_LQ_PC3Root_c10742/f1p8/3930	i0_LQ_PC3Root_c1831/f1p7/694	i2_LQ_PC3Root_c67858/f1p5/2040	i0_LQ_PC3Root_c2197/f1p0/716	i1_HQ_PC3Root_c12773/f2p6/1556	i1_LQ_PC3Root_c23993/f1p4/1769	i3_LQ_PC3Root_c4960/f1p3/3591	i4_LQ_PC3Root_c4924/f1p1/4177	i0_LQ_PC3Root_c1682/f1p1/389	i0_LQ_PC3Root_c2450/f1p0/754	i0_LQ_PC3Root_c568/f1p0/994	i0_LQ_PC3Root_c618/f1p0/653	i0_LQ_PC3Root_c1185/f1p0/795	i2_LQ_PC3Root_c60950/f1p0/2971	i2_LQ_PC3Root_c5422/f1p4/2815	i0_LQ_PC3Root_c2186/f1p4/700	i2_LQ_PC3Root_c7099/f1p0/2591	i1_LQ_PC3Root_c32263/f1p0/1263	i4_LQ_PC3Root_c1936/f1p0/4921	i0_LQ_PC3Root_c2192/f1p5/744	i1_HQ_PC3Root_c26133/f2p0/1140	i3_LQ_PC3Root_c23289/f1p0/3216	i1_LQ_PC3Root_c16872/f1p0/1607	i1_LQ_PC3Root_c4520/f1p38/1860	i1_LQ_PC3Root_c21446/f2p3/1539	i1_LQ_PC3Root_c13905/f1p2/1187	i1_LQ_PC3Root_c33426/f1p0/1004	i2_LQ_PC3Root_c23777/f1p5/2242	i0_LQ_PC3Root_c1752/f1p2/756	i3_LQ_PC3Root_c11674/f1p0/3785	i0_LQ_PC3Root_c3022/f1p7/706	i1_LQ_PC3Root_c13458/f1p4/1136	i0_LQ_PC3Root_c2530/f1p7/834
ko03013	Genetic Information Processing; Translation; RNA transport	465	i2_LQ_PC3Root_c35890/f1p1/2891	i3_LQ_PC3Root_c17441/f1p0/3106	i6_LQ_PC3Root_c459/f1p0/6243	i2_LQ_PC3Root_c52490/f1p4/2877	i1_LQ_PC3Root_c20670/f1p0/1902	i2_LQ_PC3Root_c46673/f1p0/2363	i1_LQ_PC3Root_c4508/f2p16/1638	i1_HQ_PC3Root_c4341/f2p10/1711	i2_LQ_PC3Root_c3294/f1p0/3019	i3_HQ_PC3Root_c24998/f33p0/3623	i3_LQ_PC3Root_c14508/f1p0/3065	i3_LQ_PC3Root_c23383/f1p1/3822	i3_LQ_PC3Root_c24683/f1p0/3033	i2_LQ_PC3Root_c31464/f1p3/2803	i3_LQ_PC3Root_c20300/f1p15/3240	i3_LQ_PC3Root_c16487/f1p0/3379	i3_LQ_PC3Root_c6223/f1p1/3284	i2_LQ_PC3Root_c7591/f1p10/2133	i3_LQ_PC3Root_c5704/f1p0/3139	i4_LQ_PC3Root_c7101/f1p0/4060	i1_LQ_PC3Root_c11152/f1p7/1684	i3_LQ_PC3Root_c14590/f1p0/3069	i3_LQ_PC3Root_c6590/f1p0/3342	i3_LQ_PC3Root_c23165/f1p0/3168	i3_LQ_PC3Root_c18484/f1p0/3251	i0_LQ_PC3Root_c1515/f1p0/578	i3_HQ_PC3Root_c1825/f3p2/3160	i4_LQ_PC3Root_c3160/f1p52/4711	i4_LQ_PC3Root_c7281/f1p0/4108	i2_LQ_PC3Root_c49805/f1p3/2717	i1_LQ_PC3Root_c12106/f1p0/1843	i2_HQ_PC3Root_c10474/f4p1/2884	i1_LQ_PC3Root_c21010/f1p5/1796	i2_LQ_PC3Root_c21206/f1p0/2185	i2_LQ_PC3Root_c32248/f1p46/2492	i1_LQ_PC3Root_c14444/f1p0/1085	i3_LQ_PC3Root_c22612/f1p2/3166	i1_LQ_PC3Root_c4596/f1p0/1403	i2_LQ_PC3Root_c34140/f1p1/2435	i3_LQ_PC3Root_c4200/f1p5/3961	i3_LQ_PC3Root_c2132/f2p3/4001	i1_LQ_PC3Root_c27065/f1p0/1273	i4_LQ_PC3Root_c2647/f1p0/4448	i1_LQ_PC3Root_c20428/f1p0/1691	i2_LQ_PC3Root_c48414/f1p3/2641	i2_LQ_PC3Root_c47431/f1p7/2252	i2_LQ_PC3Root_c17743/f1p0/2372
ko03015	Genetic Information Processing; Translation; mRNA surveillance pathway	369	i2_LQ_PC3Root_c45850/f1p2/2580	i2_LQ_PC3Root_c10451/f1p0/2463	i2_LQ_PC3Root_c29887/f3p3/2842	i2_LQ_PC3Root_c16890/f1p1/2491	i1_LQ_PC3Root_c20310/f1p0/1439	i1_LQ_PC3Root_c19652/f1p0/1286	i3_HQ_PC3Root_c25197/f2p3/3065	i3_LQ_PC3Root_c9372/f1p3/3477	i2_LQ_PC3Root_c59082/f3p13/2306	i1_LQ_PC3Root_c30399/f1p6/1681	i0_LQ_PC3Root_c856/f1p0/813	i2_LQ_PC3Root_c11057/f1p1/2626	i1_LQ_PC3Root_c19669/f1p0/1877	i3_LQ_PC3Root_c21242/f1p0/3482	i4_HQ_PC3Root_c816/f5p0/4850	i3_HQ_PC3Root_c10248/f2p0/3689	i3_LQ_PC3Root_c16342/f2p1/3200	i3_LQ_PC3Root_c23022/f1p22/3440	i1_LQ_PC3Root_c24938/f1p0/1797	i2_HQ_PC3Root_c7575/f5p0/2613	i2_LQ_PC3Root_c60244/f1p0/2706	i3_LQ_PC3Root_c5943/f1p0/3209	i2_LQ_PC3Root_c25822/f3p2/2063	i3_LQ_PC3Root_c14272/f1p2/3065	i3_LQ_PC3Root_c19919/f1p0/3830	i3_LQ_PC3Root_c16850/f1p27/3731	i2_LQ_PC3Root_c33319/f1p6/2378	i2_LQ_PC3Root_c46888/f1p1/2684	i4_LQ_PC3Root_c3862/f1p0/4323	i5_LQ_PC3Root_c1090/f1p0/6041	i1_LQ_PC3Root_c10236/f1p6/1491	i2_LQ_PC3Root_c37773/f1p1/2619	i2_LQ_PC3Root_c49975/f1p9/2627	i1_LQ_PC3Root_c17151/f1p4/1389	i2_LQ_PC3Root_c49144/f1p2/2765	i2_HQ_PC3Root_c2376/f3p6/2365	i2_LQ_PC3Root_c31698/f1p0/2977	i2_LQ_PC3Root_c55881/f1p0/2054	i3_LQ_PC3Root_c4436/f1p3/3811	i3_LQ_PC3Root_c13245/f1p0/3647	i2_LQ_PC3Root_c5329/f1p1/2412	i1_LQ_PC3Root_c3753/f1p0/1983	i2_LQ_PC3Root_c38032/f1p7/2849	i2_LQ_PC3Root_c32604/f1p1/2954	i2_LQ_PC3Root_c67839/f1p2/2113	i5_LQ_PC3Root_c938/f1p0/5596	i3_LQ_PC3Root_c20431/f1p0/3578
ko03018	Genetic Information Processing; Folding, sorting and degradation; RNA degradation	239	i2_LQ_PC3Root_c7636/f1p0/2945	i2_LQ_PC3Root_c48586/f1p9/2835	i2_LQ_PC3Root_c24640/f2p5/2464	i3_LQ_PC3Root_c22597/f1p2/3941	i4_LQ_PC3Root_c4286/f1p1/4761	i4_LQ_PC3Root_c3096/f1p5/4189	i2_LQ_PC3Root_c23829/f1p11/2556	i2_LQ_PC3Root_c54828/f1p1/2047	i2_LQ_PC3Root_c21885/f1p5/2460	i2_LQ_PC3Root_c36150/f1p3/2351	i3_LQ_PC3Root_c2199/f3p0/3287	i1_LQ_PC3Root_c24799/f1p3/1893	i2_HQ_PC3Root_c7550/f2p9/2627	i4_HQ_PC3Root_c1027/f3p0/4601	i3_LQ_PC3Root_c22902/f1p0/3755	i4_LQ_PC3Root_c1877/f1p0/4869	i3_LQ_PC3Root_c11521/f1p3/3354	i2_HQ_PC3Root_c18976/f4p9/2606	i4_LQ_PC3Root_c3755/f1p0/4494	i3_LQ_PC3Root_c14732/f1p5/3024	i3_LQ_PC3Root_c7544/f1p10/3476	i4_HQ_PC3Root_c1224/f2p0/4715	i3_LQ_PC3Root_c6593/f1p0/3472	i2_LQ_PC3Root_c9419/f1p0/2847	i1_LQ_PC3Root_c18464/f1p58/1773	i2_LQ_PC3Root_c16709/f1p1/2772	i3_LQ_PC3Root_c7010/f1p10/3762	i1_LQ_PC3Root_c18773/f1p2/1888	i2_HQ_PC3Root_c3982/f2p3/2749	i3_LQ_PC3Root_c9894/f1p2/3896	i3_LQ_PC3Root_c21611/f1p1/3954	i1_LQ_PC3Root_c19445/f1p0/1787	i3_LQ_PC3Root_c6474/f1p4/3857	i1_LQ_PC3Root_c18104/f1p3/1549	i2_LQ_PC3Root_c34715/f1p4/2906	i2_LQ_PC3Root_c53216/f1p2/2879	i3_LQ_PC3Root_c5750/f1p5/3899	i4_LQ_PC3Root_c5514/f1p0/4194	i2_HQ_PC3Root_c56982/f31p10/2870	i3_LQ_PC3Root_c21925/f1p1/3757	i4_LQ_PC3Root_c5588/f1p0/4719	i1_LQ_PC3Root_c13357/f1p35/1129	i3_LQ_PC3Root_c6803/f1p1/3385	i1_HQ_PC3Root_c7179/f4p3/1836	i3_LQ_PC3Root_c9327/f1p2/3217	i4_LQ_PC3Root_c3374/f1p0/4298	i2_LQ_PC3Root_c11666/f2p2/3159
ko03020	Genetic Information Processing; Transcription; RNA polymerase	86	i0_LQ_PC3Root_c2375/f1p2/886	i4_HQ_PC3Root_c1163/f2p0/4930	i1_LQ_PC3Root_c27151/f1p1/1202	i3_LQ_PC3Root_c21903/f1p2/3475	i6_LQ_PC3Root_c266/f1p0/6209	i4_LQ_PC3Root_c2886/f1p7/4721	i1_HQ_PC3Root_c2886/f3p7/1775	i4_LQ_PC3Root_c2868/f1p5/4376	i4_LQ_PC3Root_c5346/f1p2/5010	i2_LQ_PC3Root_c21495/f1p2/2519	i2_LQ_PC3Root_c10323/f1p0/2382	i4_LQ_PC3Root_c5526/f1p0/4267	i1_LQ_PC3Root_c8762/f1p0/1484	i4_HQ_PC3Root_c7645/f16p0/4444	i3_LQ_PC3Root_c12333/f1p0/3728	i0_LQ_PC3Root_c2948/f1p0/756	i0_LQ_PC3Root_c863/f1p0/876	i4_LQ_PC3Root_c2654/f1p0/4386	i2_HQ_PC3Root_c57544/f4p4/2173	i2_LQ_PC3Root_c46743/f1p0/2129	i1_LQ_PC3Root_c18821/f1p41/1556	i1_HQ_PC3Root_c2896/f4p0/1886	i3_LQ_PC3Root_c19804/f1p0/3814	i3_LQ_PC3Root_c9806/f1p1/4039	i0_LQ_PC3Root_c2382/f1p12/1008	i3_LQ_PC3Root_c20396/f1p0/3318	i3_LQ_PC3Root_c17524/f1p1/3211	i2_LQ_PC3Root_c23875/f1p0/2717	i4_LQ_PC3Root_c5330/f1p1/4587	i3_LQ_PC3Root_c22434/f1p0/3697	i3_LQ_PC3Root_c13294/f1p0/3782	i2_LQ_PC3Root_c35706/f1p33/3065	i3_LQ_PC3Root_c17340/f1p0/3901	i4_LQ_PC3Root_c4689/f1p1/4923	i2_LQ_PC3Root_c8105/f1p4/2926	i1_LQ_PC3Root_c23243/f1p1/1734	i4_LQ_PC3Root_c2256/f1p2/4107	i2_LQ_PC3Root_c12348/f1p7/2884	i5_LQ_PC3Root_c350/f1p0/5423	i4_LQ_PC3Root_c6995/f1p11/4121	i3_LQ_PC3Root_c13355/f1p0/4109	i2_LQ_PC3Root_c22842/f1p8/2566	i5_LQ_PC3Root_c563/f1p20/5108	i6_LQ_PC3Root_c75/f1p0/6465	i4_LQ_PC3Root_c4054/f1p6/4608	i4_HQ_PC3Root_c1063/f2p5/4447	i0_LQ_PC3Root_c2787/f1p2/554
ko03022	Genetic Information Processing; Transcription; Basal transcription factors	93	i2_HQ_PC3Root_c18896/f2p2/2160	i4_HQ_PC3Root_c7758/f3p9/4334	i2_LQ_PC3Root_c35374/f1p6/2359	i3_LQ_PC3Root_c3131/f1p2/3987	i5_LQ_PC3Root_c954/f1p7/5486	i2_LQ_PC3Root_c7687/f1p5/2583	i4_LQ_PC3Root_c2839/f1p0/4875	i2_HQ_PC3Root_c29940/f3p0/2647	i2_LQ_PC3Root_c49244/f1p0/2761	i1_LQ_PC3Root_c13224/f1p0/1318	i1_LQ_PC3Root_c5418/f1p0/1821	i3_LQ_PC3Root_c16688/f1p0/3682	i2_LQ_PC3Root_c48203/f1p5/2569	i2_LQ_PC3Root_c7391/f1p5/2710	i2_LQ_PC3Root_c7000/f1p0/2601	i3_LQ_PC3Root_c25170/f2p2/3615	i2_LQ_PC3Root_c30210/f1p10/2936	i1_LQ_PC3Root_c11184/f1p3/1836	i1_LQ_PC3Root_c21744/f1p0/1911	i4_LQ_PC3Root_c1128/f2p4/4884	i2_HQ_PC3Root_c1783/f11p1/2833	i1_LQ_PC3Root_c4075/f1p0/1917	i2_LQ_PC3Root_c5517/f1p1/2603	i2_LQ_PC3Root_c33151/f1p5/2248	i1_LQ_PC3Root_c3600/f1p0/1996	i2_LQ_PC3Root_c47437/f1p5/2835	i3_LQ_PC3Root_c7751/f1p20/3298	i2_LQ_PC3Root_c22796/f1p1/2141	i2_LQ_PC3Root_c10326/f1p1/2792	i2_LQ_PC3Root_c12256/f1p2/2547	i2_LQ_PC3Root_c46189/f1p0/2684	i1_LQ_PC3Root_c12463/f1p0/1888	i2_LQ_PC3Root_c49143/f1p4/3033	i2_LQ_PC3Root_c54553/f2p0/2113	i2_LQ_PC3Root_c47661/f1p0/2187	i1_LQ_PC3Root_c21318/f1p0/1790	i2_LQ_PC3Root_c44996/f1p5/2276	i2_HQ_PC3Root_c62725/f3p3/2045	i1_LQ_PC3Root_c33531/f1p115/1007	i2_LQ_PC3Root_c38212/f1p0/2775	i1_LQ_PC3Root_c10407/f1p0/1995	i2_LQ_PC3Root_c61301/f1p0/2577	i2_LQ_PC3Root_c55986/f1p0/2066	i2_LQ_PC3Root_c60306/f1p0/2317	i2_LQ_PC3Root_c46975/f1p3/2732	i3_LQ_PC3Root_c8538/f1p3/3483	i4_LQ_PC3Root_c7051/f1p3/4130
ko03030	Genetic Information Processing; Replication and repair; DNA replication	67	i4_HQ_PC3Root_c7785/f2p5/4151	i1_LQ_PC3Root_c16902/f1p2/1815	i2_HQ_PC3Root_c6406/f4p0/2756	i5_LQ_PC3Root_c1057/f1p6/5549	i4_LQ_PC3Root_c4929/f1p6/4614	i1_LQ_PC3Root_c22524/f1p5/1481	i2_LQ_PC3Root_c16371/f2p2/2371	i2_LQ_PC3Root_c6939/f1p0/2485	i2_LQ_PC3Root_c6952/f1p1/2435	i2_HQ_PC3Root_c1924/f4p2/2512	i4_LQ_PC3Root_c1527/f1p17/4312	i2_LQ_PC3Root_c11831/f2p1/3003	i2_LQ_PC3Root_c45737/f1p1/2242	i2_LQ_PC3Root_c19272/f1p0/2392	i3_LQ_PC3Root_c3172/f1p3/3279	i1_LQ_PC3Root_c4771/f1p0/1803	i0_LQ_PC3Root_c906/f1p0/948	i4_LQ_PC3Root_c1661/f1p0/4520	i2_LQ_PC3Root_c38535/f1p0/2743	i2_LQ_PC3Root_c2956/f1p0/2460	i2_HQ_PC3Root_c7294/f2p0/2879	i0_LQ_PC3Root_c1563/f1p12/550	i2_HQ_PC3Root_c16520/f3p5/2996	i3_LQ_PC3Root_c18556/f1p0/3363	i1_LQ_PC3Root_c3070/f1p5/2047	i2_LQ_PC3Root_c48727/f1p0/2737	i2_LQ_PC3Root_c10007/f1p0/2691	i2_LQ_PC3Root_c8449/f1p2/2342	i2_LQ_PC3Root_c3929/f1p0/2680	i2_LQ_PC3Root_c19510/f2p0/3056	i3_LQ_PC3Root_c12652/f1p0/3225	i1_LQ_PC3Root_c33418/f1p6/1041	i2_HQ_PC3Root_c1705/f14p2/2335	i2_LQ_PC3Root_c35200/f1p1/2514	i2_LQ_PC3Root_c27246/f1p0/2094	i1_LQ_PC3Root_c12744/f1p0/1642	i1_LQ_PC3Root_c4382/f1p0/1822	i2_LQ_PC3Root_c34263/f1p4/2807	i2_LQ_PC3Root_c14005/f1p0/2078	i3_LQ_PC3Root_c5791/f1p0/3793	i3_LQ_PC3Root_c8921/f1p30/3734	i3_LQ_PC3Root_c9665/f1p0/3406	i1_LQ_PC3Root_c23888/f1p3/1847	i1_LQ_PC3Root_c5748/f1p0/1628	i2_LQ_PC3Root_c44843/f2p2/2234	i2_LQ_PC3Root_c24025/f1p1/2171	i2_LQ_PC3Root_c46704/f1p0/2840
ko03040	Genetic Information Processing; Transcription; Spliceosome	646	i3_LQ_PC3Root_c7377/f1p1/3918	i7_LQ_PC3Root_c116/f1p0/7448	i2_LQ_PC3Root_c20554/f1p4/2986	i3_LQ_PC3Root_c9530/f1p6/3658	i1_HQ_PC3Root_c16753/f2p0/1770	i3_LQ_PC3Root_c12065/f1p0/3674	i2_LQ_PC3Root_c32187/f1p6/2427	i3_LQ_PC3Root_c20002/f1p258/3631	i5_LQ_PC3Root_c653/f1p0/5226	i1_LQ_PC3Root_c3719/f1p0/1779	i2_HQ_PC3Root_c14911/f3p3/2223	i2_LQ_PC3Root_c32967/f1p1/2349	i4_LQ_PC3Root_c6388/f1p0/4676	i3_LQ_PC3Root_c3803/f1p1/3184	i2_HQ_PC3Root_c41998/f3p1/2167	i2_LQ_PC3Root_c19170/f1p0/2495	i2_HQ_PC3Root_c1391/f11p4/2278	i2_LQ_PC3Root_c61300/f1p2/2280	i2_LQ_PC3Root_c49085/f1p2/2743	i3_LQ_PC3Root_c22866/f1p1/3544	i2_LQ_PC3Root_c41245/f1p5/2045	i1_LQ_PC3Root_c7765/f1p0/1836	i1_LQ_PC3Root_c9615/f1p0/1620	i2_LQ_PC3Root_c17477/f1p1/2722	i1_HQ_PC3Root_c1110/f14p0/1717	i2_LQ_PC3Root_c53296/f1p0/2928	i2_LQ_PC3Root_c40860/f1p10/2100	i4_LQ_PC3Root_c6780/f1p4/4191	i2_LQ_PC3Root_c6186/f1p5/2627	i2_LQ_PC3Root_c61582/f1p0/2525	i2_LQ_PC3Root_c10760/f3p4/2786	i2_HQ_PC3Root_c31639/f2p7/2428	i3_LQ_PC3Root_c12158/f1p0/3838	i3_LQ_PC3Root_c21263/f1p0/3194	i2_LQ_PC3Root_c26413/f1p4/2102	i2_LQ_PC3Root_c60043/f1p8/2423	i3_LQ_PC3Root_c17167/f1p10/3608	i4_LQ_PC3Root_c5693/f1p0/4704	i0_LQ_PC3Root_c1210/f1p9/635	i4_LQ_PC3Root_c1785/f1p2/4374	i2_LQ_PC3Root_c36827/f1p6/2402	i1_LQ_PC3Root_c27469/f1p0/1239	i3_LQ_PC3Root_c13199/f1p0/3319	i2_LQ_PC3Root_c21798/f1p0/2717	i6_LQ_PC3Root_c95/f1p0/6345	i4_LQ_PC3Root_c6997/f1p4/4033	i1_LQ_PC3Root_c17322/f1p2/1844
ko03050	Genetic Information Processing; Folding, sorting and degradation; Proteasome	111	i2_HQ_PC3Root_c21726/f2p0/2964	i1_LQ_PC3Root_c27001/f1p0/1181	i2_LQ_PC3Root_c23311/f1p13/2991	i1_LQ_PC3Root_c14222/f1p0/1066	i1_LQ_PC3Root_c6160/f1p0/1525	i2_LQ_PC3Root_c26569/f1p6/2089	i1_LQ_PC3Root_c23476/f1p0/1511	i1_HQ_PC3Root_c12008/f3p0/1346	i3_LQ_PC3Root_c11451/f1p0/3853	i1_HQ_PC3Root_c31810/f5p12/1454	i1_LQ_PC3Root_c21554/f1p18/1807	i3_LQ_PC3Root_c22654/f1p0/3927	i4_LQ_PC3Root_c4899/f1p2/4879	i4_LQ_PC3Root_c1811/f1p3/4467	i3_HQ_PC3Root_c25751/f41p0/3567	i1_LQ_PC3Root_c17828/f1p0/1385	i2_LQ_PC3Root_c24503/f1p2/2668	i1_LQ_PC3Root_c27613/f1p9/1211	i3_LQ_PC3Root_c22910/f1p0/3773	i1_LQ_PC3Root_c25127/f1p1/1576	i3_LQ_PC3Root_c6075/f1p0/3335	i1_LQ_PC3Root_c4744/f1p0/1331	i1_LQ_PC3Root_c17934/f1p0/1537	i1_LQ_PC3Root_c29352/f1p0/1487	i1_LQ_PC3Root_c13078/f2p0/1181	i1_LQ_PC3Root_c27080/f1p0/1139	i1_LQ_PC3Root_c7815/f1p9/1828	i4_LQ_PC3Root_c5826/f1p0/4170	i8_LQ_PC3Root_c6/f1p0/8564	i1_HQ_PC3Root_c1582/f10p0/1900	i1_LQ_PC3Root_c32175/f1p1/1346	i2_LQ_PC3Root_c31680/f1p1/2335	i2_LQ_PC3Root_c11060/f1p0/2945	i2_LQ_PC3Root_c13391/f1p0/2086	i4_LQ_PC3Root_c3002/f1p0/4298	i3_HQ_PC3Root_c16318/f2p1/3444	i1_HQ_PC3Root_c2106/f4p0/1921	i1_LQ_PC3Root_c21212/f1p14/1614	i1_LQ_PC3Root_c13316/f1p2/1201	i1_LQ_PC3Root_c31685/f4p1/1864	i2_LQ_PC3Root_c27200/f1p1/2113	i1_HQ_PC3Root_c2252/f5p10/1530	i3_LQ_PC3Root_c3396/f1p3/3471	i7_LQ_PC3Root_c97/f1p0/7643	i5_LQ_PC3Root_c88/f2p0/5747	i2_HQ_PC3Root_c57596/f4p5/2124	i1_HQ_PC3Root_c2494/f2p0/1393
ko03060	Genetic Information Processing; Folding, sorting and degradation; Protein export	95	i2_LQ_PC3Root_c47193/f1p13/2700	i2_LQ_PC3Root_c68189/f1p2/2015	i4_LQ_PC3Root_c2334/f1p0/4212	i1_LQ_PC3Root_c9558/f1p0/1947	i3_LQ_PC3Root_c10626/f1p0/3963	i2_LQ_PC3Root_c6884/f1p15/2603	i2_LQ_PC3Root_c22236/f1p13/2328	i2_LQ_PC3Root_c7174/f1p10/2437	i2_LQ_PC3Root_c31487/f1p3/2532	i0_LQ_PC3Root_c574/f1p0/636	i2_LQ_PC3Root_c9122/f1p6/2870	i3_LQ_PC3Root_c10272/f1p7/3212	i0_LQ_PC3Root_c685/f1p21/847	i2_LQ_PC3Root_c31142/f1p6/2686	i2_LQ_PC3Root_c46773/f1p17/2530	i1_LQ_PC3Root_c7508/f1p0/1998	i1_LQ_PC3Root_c23478/f1p2/1810	i2_LQ_PC3Root_c19515/f1p2/2762	i1_LQ_PC3Root_c20052/f1p21/1313	i1_LQ_PC3Root_c24274/f1p10/1812	i2_LQ_PC3Root_c26168/f1p0/2090	i2_LQ_PC3Root_c17675/f1p0/2344	i2_LQ_PC3Root_c24850/f1p7/2329	i2_LQ_PC3Root_c50889/f1p2/2526	i2_LQ_PC3Root_c41098/f1p1/2599	i2_LQ_PC3Root_c33749/f1p23/2396	i1_LQ_PC3Root_c20645/f1p0/1742	i3_LQ_PC3Root_c17328/f1p9/3979	i2_HQ_PC3Root_c25638/f5p1/2184	i2_HQ_PC3Root_c47547/f2p2/2276	i2_LQ_PC3Root_c47377/f1p2/2244	i2_LQ_PC3Root_c30416/f1p1/2825	i3_LQ_PC3Root_c11168/f1p8/3836	i2_HQ_PC3Root_c19665/f2p0/2247	i2_LQ_PC3Root_c19279/f1p1/2387	i3_HQ_PC3Root_c1824/f4p8/3845	i2_LQ_PC3Root_c50080/f1p0/2292	i2_LQ_PC3Root_c9024/f1p1/2338	i3_LQ_PC3Root_c20376/f1p0/3761	i2_LQ_PC3Root_c5791/f1p0/2159	i2_LQ_PC3Root_c3544/f1p22/2532	i0_LQ_PC3Root_c2734/f1p0/993	i2_LQ_PC3Root_c38666/f1p1/2278	i2_LQ_PC3Root_c34820/f1p0/2652	i1_LQ_PC3Root_c8121/f1p0/1965	i2_LQ_PC3Root_c52389/f1p0/2196	i2_HQ_PC3Root_c20387/f5p11/2341
ko03070	Environmental Information Processing; Membrane transport; Bacterial secretion system	22	i3_HQ_PC3Root_c1824/f4p8/3845	i3_LQ_PC3Root_c10272/f1p7/3212	i3_LQ_PC3Root_c10437/f1p0/3923	i2_LQ_PC3Root_c9024/f1p1/2338	i4_LQ_PC3Root_c2334/f1p0/4212	i3_LQ_PC3Root_c10626/f1p0/3963	i2_HQ_PC3Root_c28144/f4p1/2156	i1_LQ_PC3Root_c11255/f1p0/1812	i3_HQ_PC3Root_c13233/f2p0/4068	i1_LQ_PC3Root_c12242/f1p3/1916	i3_LQ_PC3Root_c17328/f1p9/3979	i2_HQ_PC3Root_c47547/f2p2/2276	i2_HQ_PC3Root_c25638/f5p1/2184	i1_HQ_PC3Root_c14813/f3p0/1965	i2_LQ_PC3Root_c47377/f1p2/2244	i1_LQ_PC3Root_c23478/f1p2/1810	i2_LQ_PC3Root_c10136/f2p2/2338	i1_LQ_PC3Root_c8121/f1p0/1965	i2_LQ_PC3Root_c47124/f1p0/2216	i2_HQ_PC3Root_c62796/f3p0/2051	i2_LQ_PC3Root_c27260/f1p2/2106	i2_LQ_PC3Root_c26168/f1p0/2090
ko03320	Organismal Systems; Endocrine system; PPAR signaling pathway	152	i2_LQ_PC3Root_c23042/f1p2/2599	i1_HQ_PC3Root_c4594/f2p3/1651	i1_HQ_PC3Root_c1722/f3p0/1844	i1_LQ_PC3Root_c9904/f1p3/1725	i2_LQ_PC3Root_c6869/f1p3/2641	i2_LQ_PC3Root_c11528/f2p64/2629	i2_LQ_PC3Root_c20860/f1p7/2527	i2_LQ_PC3Root_c7658/f1p9/3164	i1_LQ_PC3Root_c7152/f1p2/1843	i1_LQ_PC3Root_c14109/f1p0/1160	i1_LQ_PC3Root_c33292/f1p1/1048	i2_LQ_PC3Root_c51762/f1p0/2391	i2_LQ_PC3Root_c35853/f1p9/2331	i1_LQ_PC3Root_c10060/f3p16/1669	i1_HQ_PC3Root_c9013/f2p0/1782	i1_LQ_PC3Root_c13302/f1p8/1231	i1_LQ_PC3Root_c21307/f1p0/1899	i2_LQ_PC3Root_c25134/f1p4/2648	i2_LQ_PC3Root_c20257/f1p0/2345	i3_LQ_PC3Root_c17048/f1p0/3169	i1_HQ_PC3Root_c12026/f2p0/1498	i2_LQ_PC3Root_c11290/f1p0/2382	i2_LQ_PC3Root_c11780/f1p1/2772	i2_LQ_PC3Root_c18646/f1p1/2826	i1_HQ_PC3Root_c2263/f4p0/1728	i2_LQ_PC3Root_c35444/f1p3/2595	i2_LQ_PC3Root_c48404/f1p0/2779	i2_LQ_PC3Root_c40655/f1p223/2100	i2_LQ_PC3Root_c38437/f1p3/2711	i2_HQ_PC3Root_c2226/f11p6/2623	i2_HQ_PC3Root_c14843/f9p0/2668	i2_LQ_PC3Root_c19798/f1p1/2383	i2_LQ_PC3Root_c57306/f5p15/3050	i2_HQ_PC3Root_c1280/f12p5/2664	i2_LQ_PC3Root_c22338/f1p37/2614	i0_LQ_PC3Root_c2527/f1p0/990	i1_LQ_PC3Root_c5241/f1p1/1986	i3_LQ_PC3Root_c3200/f1p1/3086	i2_LQ_PC3Root_c61768/f1p14/2884	i5_LQ_PC3Root_c1342/f1p8/5239	i1_HQ_PC3Root_c2290/f3p0/1467	i2_HQ_PC3Root_c9185/f4p2/2699	i2_HQ_PC3Root_c2530/f3p7/2707	i0_LQ_PC3Root_c1074/f1p0/624	i2_LQ_PC3Root_c37195/f1p70/2165	i2_LQ_PC3Root_c9882/f1p0/2442	i6_LQ_PC3Root_c244/f1p0/6651
ko03410	Genetic Information Processing; Replication and repair; Base excision repair	55	i2_LQ_PC3Root_c45049/f1p0/2135	i2_LQ_PC3Root_c31003/f1p4/2458	i2_LQ_PC3Root_c27604/f1p0/2064	i3_LQ_PC3Root_c14623/f1p0/3041	i3_LQ_PC3Root_c21357/f1p0/3740	i4_LQ_PC3Root_c6987/f1p4/4038	i2_LQ_PC3Root_c48727/f1p0/2737	i3_HQ_PC3Root_c1719/f6p0/3452	i2_LQ_PC3Root_c10007/f1p0/2691	i2_HQ_PC3Root_c9831/f3p0/2908	i4_LQ_PC3Root_c7424/f1p6/4110	i2_LQ_PC3Root_c4909/f1p1/2134	i4_LQ_PC3Root_c4273/f1p2/5125	i2_LQ_PC3Root_c46569/f1p0/2323	i2_LQ_PC3Root_c34571/f1p0/2291	i3_LQ_PC3Root_c11260/f1p1/3115	i2_LQ_PC3Root_c7611/f1p0/2283	i2_LQ_PC3Root_c26562/f1p0/2108	i3_LQ_PC3Root_c6488/f1p11/4064	i1_HQ_PC3Root_c13240/f2p2/1315	i3_LQ_PC3Root_c13933/f1p10/3056	i1_LQ_PC3Root_c4771/f1p0/1803	i3_LQ_PC3Root_c22479/f1p7/3911	i4_LQ_PC3Root_c2880/f1p0/4373	i3_LQ_PC3Root_c6941/f1p0/3742	i1_LQ_PC3Root_c18837/f1p0/1836	i5_LQ_PC3Root_c468/f1p0/5262	i2_HQ_PC3Root_c12752/f3p5/2860	i2_LQ_PC3Root_c3971/f2p0/2329	i2_LQ_PC3Root_c36214/f1p6/2737	i2_LQ_PC3Root_c45737/f1p1/2242	i2_LQ_PC3Root_c31547/f1p0/2414	i2_LQ_PC3Root_c11695/f1p0/2878	i3_HQ_PC3Root_c6750/f2p2/3810	i1_LQ_PC3Root_c24784/f1p1/1377	i3_LQ_PC3Root_c3172/f1p3/3279	i2_LQ_PC3Root_c6939/f1p0/2485	i2_LQ_PC3Root_c37181/f1p0/2460	i4_LQ_PC3Root_c1527/f1p17/4312	i3_LQ_PC3Root_c22129/f1p17/3577	i2_LQ_PC3Root_c24025/f1p1/2171	i3_LQ_PC3Root_c18025/f1p18/3306	i2_LQ_PC3Root_c27246/f1p0/2094	i2_HQ_PC3Root_c6406/f4p0/2756	i3_LQ_PC3Root_c9653/f1p0/3146	i3_LQ_PC3Root_c8921/f1p30/3734	i5_LQ_PC3Root_c1057/f1p6/5549
ko03420	Genetic Information Processing; Replication and repair; Nucleotide excision repair	114	i2_LQ_PC3Root_c47901/f1p0/2849	i2_LQ_PC3Root_c49045/f1p2/2318	i2_LQ_PC3Root_c31271/f1p0/2319	i1_LQ_PC3Root_c1618/f11p1/1798	i1_LQ_PC3Root_c24566/f1p0/1996	i1_LQ_PC3Root_c19417/f1p1/1913	i3_LQ_PC3Root_c11748/f1p6/3626	i3_LQ_PC3Root_c21357/f1p0/3740	i2_LQ_PC3Root_c55632/f1p2/2172	i3_LQ_PC3Root_c9559/f1p1/3225	i3_LQ_PC3Root_c21585/f1p0/3903	i2_LQ_PC3Root_c52703/f1p1/3014	i1_LQ_PC3Root_c24891/f1p0/1494	i2_LQ_PC3Root_c18758/f1p0/2716	i2_LQ_PC3Root_c56451/f1p0/2098	i2_LQ_PC3Root_c12909/f1p26/2740	i3_LQ_PC3Root_c16255/f2p0/3130	i3_LQ_PC3Root_c10486/f1p6/3591	i2_LQ_PC3Root_c60288/f1p1/2579	i2_LQ_PC3Root_c19066/f1p2/2413	i4_LQ_PC3Root_c5202/f1p7/4532	i3_LQ_PC3Root_c5545/f1p0/3811	i2_LQ_PC3Root_c38317/f1p0/2742	i3_HQ_PC3Root_c6275/f3p0/3814	i2_LQ_PC3Root_c24482/f1p0/2765	i2_LQ_PC3Root_c23143/f1p2/2466	i2_LQ_PC3Root_c4909/f1p1/2134	i1_HQ_PC3Root_c4578/f3p0/1874	i2_LQ_PC3Root_c46569/f1p0/2323	i9_LQ_PC3Root_c9/f1p0/9138	i2_HQ_PC3Root_c2362/f7p0/2222	i2_LQ_PC3Root_c24025/f1p1/2171	i2_LQ_PC3Root_c44843/f2p2/2234	i0_LQ_PC3Root_c1349/f1p0/821	i2_HQ_PC3Root_c2478/f3p3/2979	i1_LQ_PC3Root_c5748/f1p0/1628	i2_LQ_PC3Root_c21314/f1p0/2836	i2_LQ_PC3Root_c46656/f1p5/2842	i2_LQ_PC3Root_c47890/f1p0/2254	i3_HQ_PC3Root_c6750/f2p2/3810	i3_LQ_PC3Root_c24860/f1p0/3062	i1_LQ_PC3Root_c9505/f1p0/1640	i1_LQ_PC3Root_c33244/f1p3/1018	i2_LQ_PC3Root_c11695/f1p0/2878	i2_LQ_PC3Root_c3798/f1p5/2524	i1_LQ_PC3Root_c23524/f1p1/1730	i2_LQ_PC3Root_c27161/f1p0/2090
ko03430	Genetic Information Processing; Replication and repair; Mismatch repair	71	i1_LQ_PC3Root_c5748/f1p0/1628	i3_HQ_PC3Root_c1565/f3p3/3459	i3_LQ_PC3Root_c9086/f1p0/3914	i2_LQ_PC3Root_c24025/f1p1/2171	i2_LQ_PC3Root_c44843/f2p2/2234	i3_LQ_PC3Root_c20895/f1p0/3987	i3_LQ_PC3Root_c21390/f1p0/3546	i2_LQ_PC3Root_c48071/f1p1/3025	i2_LQ_PC3Root_c11695/f1p0/2878	i3_HQ_PC3Root_c6750/f2p2/3810	i2_LQ_PC3Root_c3798/f1p5/2524	i4_LQ_PC3Root_c7410/f1p0/4087	i2_LQ_PC3Root_c12990/f1p0/2403	i2_LQ_PC3Root_c46656/f1p5/2842	i2_LQ_PC3Root_c35568/f1p6/2631	i1_LQ_PC3Root_c33418/f1p6/1041	i2_HQ_PC3Root_c1705/f14p2/2335	i2_LQ_PC3Root_c35200/f1p1/2514	i2_LQ_PC3Root_c27246/f1p0/2094	i1_LQ_PC3Root_c21680/f1p5/1501	i4_LQ_PC3Root_c7300/f1p1/4107	i1_LQ_PC3Root_c12744/f1p0/1642	i2_LQ_PC3Root_c34263/f1p4/2807	i1_LQ_PC3Root_c4382/f1p0/1822	i3_LQ_PC3Root_c8921/f1p30/3734	i2_LQ_PC3Root_c44958/f1p0/2920	i2_LQ_PC3Root_c49045/f1p2/2318	i2_LQ_PC3Root_c47901/f1p0/2849	i2_LQ_PC3Root_c6690/f1p6/2556	i3_LQ_PC3Root_c21357/f1p0/3740	i3_LQ_PC3Root_c11748/f1p6/3626	i3_LQ_PC3Root_c9559/f1p1/3225	i3_LQ_PC3Root_c10486/f1p6/3591	i2_LQ_PC3Root_c19066/f1p2/2413	i3_LQ_PC3Root_c7937/f1p0/3985	i2_LQ_PC3Root_c46569/f1p0/2323	i3_LQ_PC3Root_c20313/f1p0/3261	i2_LQ_PC3Root_c4909/f1p1/2134	i3_HQ_PC3Root_c6275/f3p0/3814	i2_LQ_PC3Root_c16371/f2p2/2371	i2_LQ_PC3Root_c6939/f1p0/2485	i2_LQ_PC3Root_c6952/f1p1/2435	i2_LQ_PC3Root_c45737/f1p1/2242	i3_LQ_PC3Root_c2811/f1p1/3985	i2_LQ_PC3Root_c24957/f1p1/2983	i2_HQ_PC3Root_c64989/f14p6/2722	i4_HQ_PC3Root_c7785/f2p5/4151
ko03440	Genetic Information Processing; Replication and repair; Homologous recombination	80	i3_LQ_PC3Root_c13083/f1p0/4080	i2_LQ_PC3Root_c31208/f1p0/2696	i0_LQ_PC3Root_c906/f1p0/948	i3_LQ_PC3Root_c18722/f1p3/4054	i1_LQ_PC3Root_c14325/f1p1/1101	i4_LQ_PC3Root_c1661/f1p0/4520	i4_LQ_PC3Root_c2279/f1p0/4508	i2_LQ_PC3Root_c32365/f1p0/2397	i0_LQ_PC3Root_c1563/f1p12/550	i2_LQ_PC3Root_c33676/f1p0/2834	i1_LQ_PC3Root_c3070/f1p5/2047	i0_LQ_PC3Root_c1149/f1p0/1024	i2_LQ_PC3Root_c10007/f1p0/2691	i2_LQ_PC3Root_c49815/f1p0/2300	i2_LQ_PC3Root_c19510/f2p0/3056	i3_LQ_PC3Root_c20072/f1p3/3602	i1_LQ_PC3Root_c10761/f1p3/1491	i4_HQ_PC3Root_c7785/f2p5/4151	i2_LQ_PC3Root_c22121/f1p0/2276	i1_LQ_PC3Root_c17185/f1p0/1907	i3_LQ_PC3Root_c9305/f1p3/3432	i2_LQ_PC3Root_c52082/f1p0/3027	i2_LQ_PC3Root_c24475/f1p3/3078	i2_LQ_PC3Root_c22319/f1p2/2960	i3_LQ_PC3Root_c21022/f1p0/3651	i1_LQ_PC3Root_c10356/f1p1/1638	i1_LQ_PC3Root_c29614/f1p0/1491	i4_LQ_PC3Root_c4929/f1p6/4614	i2_LQ_PC3Root_c17647/f1p1/2808	i2_LQ_PC3Root_c6939/f1p0/2485	i2_LQ_PC3Root_c9812/f1p0/2485	i2_LQ_PC3Root_c46045/f1p0/2602	i4_LQ_PC3Root_c1527/f1p17/4312	i2_LQ_PC3Root_c45737/f1p1/2242	i2_HQ_PC3Root_c1914/f2p0/2850	i3_LQ_PC3Root_c11018/f1p0/3449	i3_LQ_PC3Root_c3172/f1p3/3279	i1_LQ_PC3Root_c4497/f1p1/1830	i2_LQ_PC3Root_c20814/f1p1/2320	i2_LQ_PC3Root_c19066/f1p2/2413	i1_LQ_PC3Root_c23258/f1p0/1762	i2_LQ_PC3Root_c23068/f1p0/2679	i4_LQ_PC3Root_c6244/f1p6/4329	i4_LQ_PC3Root_c2809/f1p1/4442	i2_LQ_PC3Root_c4909/f1p1/2134	i3_LQ_PC3Root_c21574/f1p3/3762	i3_HQ_PC3Root_c6275/f3p0/3814
ko03450	Genetic Information Processing; Replication and repair; Non-homologous end-joining	27	i4_LQ_PC3Root_c7323/f1p7/4205	i3_HQ_PC3Root_c1966/f2p6/3332	i2_LQ_PC3Root_c53183/f1p2/2873	i2_LQ_PC3Root_c32610/f1p1/2570	i2_LQ_PC3Root_c18777/f3p1/2664	i2_LQ_PC3Root_c12152/f1p0/2897	i4_LQ_PC3Root_c5511/f1p0/4442	i2_LQ_PC3Root_c61031/f1p0/2722	i3_LQ_PC3Root_c8319/f1p13/3980	i2_LQ_PC3Root_c21253/f1p1/2844	i2_LQ_PC3Root_c49174/f1p1/2773	i3_LQ_PC3Root_c7601/f1p1/3425	i2_LQ_PC3Root_c10159/f2p1/2589	i2_LQ_PC3Root_c10157/f1p1/2540	i2_LQ_PC3Root_c23068/f1p0/2679	i4_LQ_PC3Root_c6951/f1p1/4075	i2_LQ_PC3Root_c5213/f2p1/2783	i3_LQ_PC3Root_c7014/f1p1/3758	i2_LQ_PC3Root_c24475/f1p3/3078	i3_LQ_PC3Root_c22589/f1p7/3129	i3_LQ_PC3Root_c22681/f1p0/3422	i2_LQ_PC3Root_c7306/f1p2/2852	i3_LQ_PC3Root_c21022/f1p0/3651	i2_LQ_PC3Root_c11711/f1p1/2657	i3_LQ_PC3Root_c22029/f1p7/3868	i2_LQ_PC3Root_c33676/f1p0/2834	i2_LQ_PC3Root_c26562/f1p0/2108
ko03460	Genetic Information Processing; Replication and repair; Fanconi anemia pathway	74	i2_LQ_PC3Root_c36304/f1p0/2621	i2_LQ_PC3Root_c53202/f1p0/2657	i1_LQ_PC3Root_c4130/f1p0/1837	i2_LQ_PC3Root_c19066/f1p2/2413	i1_LQ_PC3Root_c10659/f1p5/1856	i3_LQ_PC3Root_c11777/f1p0/3325	i2_LQ_PC3Root_c19039/f1p0/2213	i3_LQ_PC3Root_c6707/f1p0/3325	i3_HQ_PC3Root_c6275/f3p0/3814	i2_LQ_PC3Root_c68199/f1p0/2015	i2_LQ_PC3Root_c7810/f1p1/2883	i3_LQ_PC3Root_c20313/f1p0/3261	i4_LQ_PC3Root_c2809/f1p1/4442	i3_LQ_PC3Root_c5381/f1p0/3679	i2_LQ_PC3Root_c5404/f2p1/2990	i2_LQ_PC3Root_c3078/f1p1/2644	i7_LQ_PC3Root_c148/f1p0/7021	i2_LQ_PC3Root_c17888/f1p0/2793	i3_LQ_PC3Root_c9559/f1p1/3225	i3_LQ_PC3Root_c11748/f1p6/3626	i1_LQ_PC3Root_c24891/f1p0/1494	i3_LQ_PC3Root_c21585/f1p0/3903	i2_LQ_PC3Root_c6690/f1p6/2556	i2_LQ_PC3Root_c47321/f1p0/2496	i2_LQ_PC3Root_c35200/f1p1/2514	i1_LQ_PC3Root_c33418/f1p6/1041	i2_LQ_PC3Root_c35568/f1p6/2631	i1_LQ_PC3Root_c4382/f1p0/1822	i3_LQ_PC3Root_c8011/f1p1/3097	i1_LQ_PC3Root_c12744/f1p0/1642	i1_LQ_PC3Root_c27406/f1p2/1122	i4_LQ_PC3Root_c5849/f1p27/4302	i2_LQ_PC3Root_c40035/f1p1/2091	i3_HQ_PC3Root_c1565/f3p3/3459	i2_LQ_PC3Root_c12990/f1p0/2403	i3_LQ_PC3Root_c24871/f1p0/3046	i3_LQ_PC3Root_c6347/f1p1/3111	i4_LQ_PC3Root_c6150/f1p5/4516	i2_LQ_PC3Root_c9377/f1p0/2661	i1_LQ_PC3Root_c9505/f1p0/1640	i4_LQ_PC3Root_c2279/f1p0/4508	i2_LQ_PC3Root_c32365/f1p0/2397	i4_LQ_PC3Root_c1661/f1p0/4520	i0_LQ_PC3Root_c906/f1p0/948	i3_LQ_PC3Root_c13083/f1p0/4080	i2_LQ_PC3Root_c31208/f1p0/2696	i5_LQ_PC3Root_c188/f1p0/5140
ko04010	Environmental Information Processing; Signal transduction; MAPK signaling pathway	152	i2_LQ_PC3Root_c52208/f1p6/2447	i2_LQ_PC3Root_c61582/f1p0/2525	i2_LQ_PC3Root_c16848/f1p4/2540	i1_LQ_PC3Root_c13403/f1p0/1337	i4_HQ_PC3Root_c1075/f2p0/4564	i1_HQ_PC3Root_c2604/f2p0/1447	i2_LQ_PC3Root_c10081/f1p1/2432	i2_LQ_PC3Root_c22349/f1p0/2414	i2_HQ_PC3Root_c27677/f13p7/2437	i2_LQ_PC3Root_c18180/f1p2/2276	i2_LQ_PC3Root_c10337/f1p0/2205	i2_HQ_PC3Root_c57694/f62p13/2393	i2_LQ_PC3Root_c50526/f1p6/2349	i8_LQ_PC3Root_c9/f1p0/8676	i2_LQ_PC3Root_c19330/f1p9/2459	i2_LQ_PC3Root_c4394/f1p0/2416	i2_LQ_PC3Root_c35723/f1p3/2384	i4_LQ_PC3Root_c2122/f1p0/4203	i2_LQ_PC3Root_c50344/f1p20/2772	i2_LQ_PC3Root_c4576/f1p0/2547	i1_HQ_PC3Root_c28122/f2p0/1360	i2_LQ_PC3Root_c3384/f1p13/2345	i2_LQ_PC3Root_c24746/f1p30/2461	i2_LQ_PC3Root_c47925/f1p59/2686	i3_LQ_PC3Root_c8121/f1p0/3251	i2_LQ_PC3Root_c4996/f2p3/2281	i2_LQ_PC3Root_c65637/f434p61/2404	i2_LQ_PC3Root_c33437/f1p1/2247	i4_LQ_PC3Root_c2709/f1p0/4363	i2_HQ_PC3Root_c1391/f11p4/2278	i1_LQ_PC3Root_c30269/f1p7/1722	i2_LQ_PC3Root_c22787/f1p0/2811	i1_LQ_PC3Root_c8990/f1p15/1445	i4_LQ_PC3Root_c3825/f1p0/4454	i2_HQ_PC3Root_c10811/f4p25/2936	i1_HQ_PC3Root_c2682/f2p13/1454	i2_LQ_PC3Root_c47595/f1p1/2146	i4_LQ_PC3Root_c6410/f1p3/4907	i3_LQ_PC3Root_c22408/f1p13/3109	i3_LQ_PC3Root_c4078/f1p5/3817	i3_LQ_PC3Root_c10073/f1p18/3303	i2_LQ_PC3Root_c52591/f1p2/2228	i2_HQ_PC3Root_c16408/f3p9/2350	i2_LQ_PC3Root_c47235/f1p0/2200	i3_LQ_PC3Root_c7516/f1p13/3618	i1_LQ_PC3Root_c3323/f1p0/1557	i2_LQ_PC3Root_c18205/f2p1/2414
ko04011	Environmental Information Processing; Signal transduction; MAPK signaling pathway - yeast	130	i1_LQ_PC3Root_c14890/f2p3/1271	i1_LQ_PC3Root_c5035/f1p1/1943	i2_LQ_PC3Root_c32981/f1p1/2853	i2_LQ_PC3Root_c3838/f1p5/2706	i2_LQ_PC3Root_c12445/f2p1/2853	i2_LQ_PC3Root_c67836/f1p0/2032	i2_LQ_PC3Root_c24774/f1p1/2865	i1_LQ_PC3Root_c4176/f1p1/1728	i2_LQ_PC3Root_c31225/f1p6/2425	i2_LQ_PC3Root_c2107/f2p2/2517	i4_LQ_PC3Root_c2513/f1p2/4753	i1_HQ_PC3Root_c28144/f46p1/1748	i3_LQ_PC3Root_c7313/f1p2/3362	i3_LQ_PC3Root_c21466/f1p9/3768	i2_LQ_PC3Root_c36284/f1p2/3039	i1_LQ_PC3Root_c24475/f1p3/1644	i1_LQ_PC3Root_c13871/f1p1/1111	i3_LQ_PC3Root_c11173/f1p1/3439	i2_HQ_PC3Root_c27299/f2p6/2471	i2_HQ_PC3Root_c27757/f20p6/2881	i1_LQ_PC3Root_c6506/f1p28/1743	i1_LQ_PC3Root_c19696/f1p0/1436	i3_LQ_PC3Root_c22071/f1p0/3362	i2_LQ_PC3Root_c24144/f1p0/2605	i1_HQ_PC3Root_c2560/f4p17/1399	i2_LQ_PC3Root_c49397/f1p1/2999	i3_LQ_PC3Root_c19327/f1p3/3216	i1_LQ_PC3Root_c25928/f1p0/1345	i1_LQ_PC3Root_c8428/f1p0/1962	i3_LQ_PC3Root_c23170/f1p8/3366	i2_LQ_PC3Root_c35062/f1p5/3066	i7_LQ_PC3Root_c82/f1p0/7335	i2_LQ_PC3Root_c30121/f3p0/2171	i4_LQ_PC3Root_c3077/f1p0/4449	i2_LQ_PC3Root_c51017/f1p0/2700	i2_LQ_PC3Root_c49496/f1p0/2196	i2_LQ_PC3Root_c37006/f1p0/2226	i2_LQ_PC3Root_c48339/f1p0/2142	i1_LQ_PC3Root_c21565/f1p14/1414	i4_LQ_PC3Root_c3253/f1p3/4210	i2_LQ_PC3Root_c19604/f1p1/2303	i3_LQ_PC3Root_c7058/f1p10/3376	i1_LQ_PC3Root_c20874/f1p0/1654	i1_HQ_PC3Root_c1324/f10p16/1430	i3_LQ_PC3Root_c11713/f1p0/3589	i3_LQ_PC3Root_c10527/f1p0/3891	i3_LQ_PC3Root_c22472/f1p0/3255
ko04012	Environmental Information Processing; Signal transduction; ErbB signaling pathway	34	i2_LQ_PC3Root_c4576/f1p0/2547	i2_HQ_PC3Root_c57981/f3p9/2367	i8_LQ_PC3Root_c61/f1p0/8101	i2_HQ_PC3Root_c2690/f6p9/2405	i2_LQ_PC3Root_c52568/f1p0/2579	i1_LQ_PC3Root_c4976/f1p0/1593	i2_LQ_PC3Root_c40740/f1p9/2036	i1_HQ_PC3Root_c977/f13p0/1808	i1_LQ_PC3Root_c19810/f1p3/1919	i2_LQ_PC3Root_c49936/f1p9/2357	i3_LQ_PC3Root_c4340/f1p0/3275	i1_LQ_PC3Root_c30365/f1p0/1810	i2_LQ_PC3Root_c50013/f1p9/2555	i2_LQ_PC3Root_c21698/f1p1/2857	i2_LQ_PC3Root_c27613/f1p9/1987	i2_HQ_PC3Root_c64635/f4p9/2221	i1_HQ_PC3Root_c2227/f3p1/1753	i2_LQ_PC3Root_c18577/f1p2/2318	i6_LQ_PC3Root_c229/f1p0/6638	i3_LQ_PC3Root_c3462/f1p1/3694	i1_LQ_PC3Root_c22659/f1p3/1569	i1_LQ_PC3Root_c25039/f1p1/1618	i2_LQ_PC3Root_c38949/f1p0/2340	i7_LQ_PC3Root_c65/f1p0/7638	i2_HQ_PC3Root_c65158/f14p9/2331	i2_LQ_PC3Root_c30824/f1p0/2323	i2_LQ_PC3Root_c18180/f1p2/2276	i2_LQ_PC3Root_c50122/f1p0/2528	i8_LQ_PC3Root_c9/f1p0/8676	i2_LQ_PC3Root_c50582/f1p3/2136	i2_HQ_PC3Root_c13759/f11p3/2269	i2_LQ_PC3Root_c48821/f1p6/2460	i2_LQ_PC3Root_c41031/f1p1/2109	i2_HQ_PC3Root_c24586/f2p2/2457
ko04013	Environmental Information Processing; Signal transduction; MAPK signaling pathway - fly	72	i3_LQ_PC3Root_c7361/f1p0/3135	i4_LQ_PC3Root_c3223/f1p2/4341	i2_LQ_PC3Root_c18180/f1p2/2276	i5_LQ_PC3Root_c1305/f1p10/5634	i3_LQ_PC3Root_c8283/f1p8/3287	i8_LQ_PC3Root_c9/f1p0/8676	i1_LQ_PC3Root_c27243/f1p31/1257	i1_LQ_PC3Root_c4925/f1p0/1819	i3_LQ_PC3Root_c12315/f1p0/3705	i4_LQ_PC3Root_c7007/f1p2/4071	i2_LQ_PC3Root_c31415/f1p7/2024	i2_LQ_PC3Root_c32431/f1p0/2246	i2_LQ_PC3Root_c25296/f1p4/2108	i3_HQ_PC3Root_c923/f8p4/3826	i1_LQ_PC3Root_c2774/f2p0/1972	i1_LQ_PC3Root_c6889/f1p0/1595	i3_LQ_PC3Root_c9611/f1p0/4002	i0_LQ_PC3Root_c357/f2p0/970	i2_LQ_PC3Root_c12846/f5p7/2320	i1_LQ_PC3Root_c12864/f1p6/1881	i4_LQ_PC3Root_c7330/f1p0/4071	i3_LQ_PC3Root_c12595/f1p6/3944	i1_LQ_PC3Root_c13649/f1p1/1240	i2_LQ_PC3Root_c60816/f1p5/2193	i4_LQ_PC3Root_c2857/f1p0/4355	i1_LQ_PC3Root_c22071/f1p0/1866	i5_LQ_PC3Root_c1237/f1p0/5234	i3_LQ_PC3Root_c22588/f1p0/3469	i3_LQ_PC3Root_c3801/f1p24/3758	i1_LQ_PC3Root_c23511/f1p6/1523	i4_LQ_PC3Root_c2306/f1p5/4666	i2_HQ_PC3Root_c57397/f2p4/2173	i1_LQ_PC3Root_c22204/f1p0/1794	i1_LQ_PC3Root_c7576/f1p0/1931	i1_LQ_PC3Root_c17228/f1p2/1720	i2_LQ_PC3Root_c22787/f1p0/2811	i2_LQ_PC3Root_c19014/f1p5/2709	i1_HQ_PC3Root_c28122/f2p0/1360	i2_LQ_PC3Root_c4576/f1p0/2547	i2_LQ_PC3Root_c56089/f1p7/2122	i1_LQ_PC3Root_c5177/f1p0/1841	i3_LQ_PC3Root_c10745/f1p0/3869	i1_LQ_PC3Root_c27286/f1p0/1353	i0_LQ_PC3Root_c495/f2p0/968	i3_LQ_PC3Root_c10269/f1p0/3700	i2_LQ_PC3Root_c7439/f1p11/2466	i2_LQ_PC3Root_c41066/f1p1/2134
ko04014	Environmental Information Processing; Signal transduction; Ras signaling pathway	97	i3_LQ_PC3Root_c1893/f3p0/3451	i2_LQ_PC3Root_c55716/f1p18/2673	i4_LQ_PC3Root_c1306/f1p4/4428	i2_LQ_PC3Root_c2808/f1p8/2765	i0_LQ_PC3Root_c2350/f1p19/1001	i2_LQ_PC3Root_c32014/f1p35/2363	i3_LQ_PC3Root_c17211/f1p3/3435	i3_LQ_PC3Root_c18642/f1p6/3112	i3_LQ_PC3Root_c7591/f1p10/3662	i2_HQ_PC3Root_c14865/f4p19/2596	i2_LQ_PC3Root_c26089/f1p8/2014	i2_LQ_PC3Root_c35266/f1p0/2307	i2_LQ_PC3Root_c5060/f1p1/2196	i1_LQ_PC3Root_c27805/f1p8/1286	i3_LQ_PC3Root_c10127/f1p51/3294	i2_LQ_PC3Root_c36285/f1p18/3079	i8_LQ_PC3Root_c59/f1p0/8008	i3_LQ_PC3Root_c22816/f1p0/3702	i4_LQ_PC3Root_c6436/f1p2/4279	i2_LQ_PC3Root_c22523/f1p2/2720	i3_LQ_PC3Root_c6733/f1p20/3193	i2_LQ_PC3Root_c47302/f1p51/2899	i3_LQ_PC3Root_c20647/f1p3/3432	i2_LQ_PC3Root_c10935/f1p18/2733	i2_LQ_PC3Root_c19619/f1p16/2496	i2_LQ_PC3Root_c34967/f1p8/2753	i3_LQ_PC3Root_c18953/f1p53/3069	i3_LQ_PC3Root_c8601/f1p0/3767	i1_LQ_PC3Root_c12096/f1p8/1493	i2_LQ_PC3Root_c49496/f1p0/2196	i4_LQ_PC3Root_c5340/f1p0/4228	i1_LQ_PC3Root_c22673/f1p0/1487	i3_LQ_PC3Root_c12109/f1p11/3081	i4_LQ_PC3Root_c3876/f1p8/4127	i3_LQ_PC3Root_c3343/f1p0/3215	i3_LQ_PC3Root_c12704/f1p0/3115	i3_LQ_PC3Root_c11837/f1p5/3446	i1_LQ_PC3Root_c19810/f1p3/1919	i2_HQ_PC3Root_c32789/f3p9/2845	i3_LQ_PC3Root_c19790/f1p6/3947	i3_LQ_PC3Root_c14433/f1p0/3088	i2_LQ_PC3Root_c17590/f1p2/2452	i1_LQ_PC3Root_c23659/f1p0/1675	i1_LQ_PC3Root_c27621/f1p0/1255	i1_LQ_PC3Root_c29888/f1p0/1396	i1_LQ_PC3Root_c26122/f2p11/1211	i4_LQ_PC3Root_c6102/f1p33/4877
ko04015	Environmental Information Processing; Signal transduction; Rap1 signaling pathway	20	i2_LQ_PC3Root_c22787/f1p0/2811	i0_LQ_PC3Root_c480/f2p0/728	i2_LQ_PC3Root_c61480/f1p2/2803	i8_LQ_PC3Root_c9/f1p0/8676	i0_LQ_PC3Root_c376/f2p0/677	i0_LQ_PC3Root_c750/f1p0/570	i2_LQ_PC3Root_c22523/f1p2/2720	i0_LQ_PC3Root_c1118/f1p0/881	i4_LQ_PC3Root_c2857/f1p0/4355	i2_LQ_PC3Root_c18180/f1p2/2276	i1_LQ_PC3Root_c11802/f1p4/1898	i1_LQ_PC3Root_c27286/f1p0/1353	i1_LQ_PC3Root_c27805/f1p8/1286	i1_LQ_PC3Root_c19810/f1p3/1919	i3_LQ_PC3Root_c3343/f1p0/3215	i3_LQ_PC3Root_c20989/f1p9/3567	i1_LQ_PC3Root_c22673/f1p0/1487	i0_LQ_PC3Root_c2350/f1p19/1001	i1_HQ_PC3Root_c28122/f2p0/1360	i2_LQ_PC3Root_c4576/f1p0/2547
ko04016	Environmental Information Processing; Signal transduction; MAPK signaling pathway - plant	260	i3_LQ_PC3Root_c19450/f1p0/3572	i1_LQ_PC3Root_c6040/f1p4/1383	i4_LQ_PC3Root_c7464/f1p33/4115	i1_LQ_PC3Root_c30317/f1p2/1838	i1_LQ_PC3Root_c4945/f1p0/1804	i3_LQ_PC3Root_c20998/f1p0/3336	i2_LQ_PC3Root_c31475/f1p1/2987	i4_LQ_PC3Root_c2861/f1p4/4449	i2_LQ_PC3Root_c37800/f1p5/2450	i4_LQ_PC3Root_c7341/f1p4/4142	i2_LQ_PC3Root_c2317/f2p19/2550	i2_LQ_PC3Root_c4731/f1p7/2744	i3_HQ_PC3Root_c1445/f3p0/3217	i1_HQ_PC3Root_c1209/f21p0/1876	i3_LQ_PC3Root_c11895/f1p0/3473	i3_LQ_PC3Root_c12769/f1p2/3200	i4_LQ_PC3Root_c1469/f1p0/4102	i2_HQ_PC3Root_c23770/f2p0/3005	i1_LQ_PC3Root_c11802/f1p4/1898	i3_LQ_PC3Root_c9134/f1p0/3075	i4_LQ_PC3Root_c5289/f1p7/4277	i4_LQ_PC3Root_c3801/f1p24/4440	i3_LQ_PC3Root_c24034/f1p0/3070	i2_LQ_PC3Root_c16378/f5p7/3024	i4_LQ_PC3Root_c5107/f1p0/4490	i1_LQ_PC3Root_c30073/f1p7/1987	i2_HQ_PC3Root_c9017/f2p0/2460	i2_LQ_PC3Root_c38698/f1p2/2419	i3_LQ_PC3Root_c18870/f1p0/3874	i3_LQ_PC3Root_c12624/f1p0/3397	i1_LQ_PC3Root_c24529/f1p3/1772	i3_LQ_PC3Root_c5211/f1p0/3249	i4_LQ_PC3Root_c2370/f1p0/4390	i3_LQ_PC3Root_c1310/f10p8/3571	i3_LQ_PC3Root_c8591/f1p0/3659	i4_LQ_PC3Root_c6952/f1p1/4143	i4_LQ_PC3Root_c1690/f1p4/4497	i2_LQ_PC3Root_c33810/f1p0/2231	i1_LQ_PC3Root_c2619/f3p0/1674	i3_HQ_PC3Root_c2373/f3p0/3162	i1_LQ_PC3Root_c16493/f2p0/1355	i0_LQ_PC3Root_c480/f2p0/728	i0_LQ_PC3Root_c2246/f1p0/954	i1_LQ_PC3Root_c16831/f2p5/1795	i2_LQ_PC3Root_c61500/f1p56/2678	i3_LQ_PC3Root_c6337/f1p0/3543	i3_HQ_PC3Root_c25344/f12p5/3178
ko04020	Environmental Information Processing; Signal transduction; Calcium signaling pathway	67	i1_LQ_PC3Root_c11802/f1p4/1898	i1_LQ_PC3Root_c27555/f1p0/1223	i3_LQ_PC3Root_c21465/f1p0/3352	i1_LQ_PC3Root_c12302/f1p0/1776	i2_LQ_PC3Root_c14291/f1p2/2175	i2_LQ_PC3Root_c22189/f1p4/2558	i2_LQ_PC3Root_c51395/f1p0/2773	i2_LQ_PC3Root_c39928/f1p2/2057	i2_LQ_PC3Root_c54281/f3p2/2115	i3_LQ_PC3Root_c19882/f1p1/3309	i2_LQ_PC3Root_c41408/f1p3/2129	i3_LQ_PC3Root_c22814/f1p9/3732	i1_LQ_PC3Root_c9775/f1p4/1746	i1_HQ_PC3Root_c2604/f2p0/1447	i4_LQ_PC3Root_c4369/f1p1/4917	i2_LQ_PC3Root_c47863/f1p8/2631	i3_LQ_PC3Root_c19492/f1p0/3481	i1_LQ_PC3Root_c19119/f1p1/1393	i0_LQ_PC3Root_c750/f1p0/570	i1_LQ_PC3Root_c5671/f1p18/1988	i2_HQ_PC3Root_c62929/f2p3/2033	i0_LQ_PC3Root_c376/f2p0/677	i1_LQ_PC3Root_c2788/f2p3/1571	i1_LQ_PC3Root_c27405/f1p0/1295	i1_LQ_PC3Root_c32563/f1p0/1446	i3_LQ_PC3Root_c9474/f1p0/3532	i1_LQ_PC3Root_c8990/f1p15/1445	i3_LQ_PC3Root_c16951/f1p0/3367	i3_LQ_PC3Root_c11871/f1p0/3321	i2_LQ_PC3Root_c50887/f1p4/2917	i1_LQ_PC3Root_c24156/f1p0/1881	i1_HQ_PC3Root_c12266/f2p0/1554	i4_LQ_PC3Root_c4087/f1p5/4308	i2_LQ_PC3Root_c21128/f1p0/3048	i1_HQ_PC3Root_c26118/f2p0/1136	i2_LQ_PC3Root_c68087/f1p10/2021	i3_LQ_PC3Root_c4078/f1p5/3817	i2_LQ_PC3Root_c19917/f1p0/2166	i2_LQ_PC3Root_c22523/f1p2/2720	i1_LQ_PC3Root_c9378/f1p1/1642	i3_LQ_PC3Root_c20647/f1p3/3432	i1_HQ_PC3Root_c26144/f2p0/1195	i2_LQ_PC3Root_c23693/f1p0/2965	i1_LQ_PC3Root_c2893/f2p5/1413	i1_LQ_PC3Root_c8430/f1p0/1500	i1_LQ_PC3Root_c27140/f1p0/1276	i3_LQ_PC3Root_c5929/f1p0/3316
ko04022	Environmental Information Processing; Signal transduction; cGMP-PKG signaling pathway	95	i5_LQ_PC3Root_c383/f1p0/5156	i2_LQ_PC3Root_c14246/f1p2/2118	i1_LQ_PC3Root_c13358/f1p0/1151	i2_LQ_PC3Root_c8146/f1p3/2714	i3_LQ_PC3Root_c11089/f1p0/3750	i1_LQ_PC3Root_c25414/f1p81/1625	i1_LQ_PC3Root_c22425/f1p4/1886	i1_LQ_PC3Root_c22673/f1p0/1487	i3_LQ_PC3Root_c6318/f1p1/3464	i2_HQ_PC3Root_c24969/f2p2/2416	i3_LQ_PC3Root_c21540/f1p11/3670	i1_HQ_PC3Root_c16736/f2p76/1725	i3_LQ_PC3Root_c20031/f1p14/3491	i2_LQ_PC3Root_c32664/f1p0/3132	i1_LQ_PC3Root_c19810/f1p3/1919	i2_LQ_PC3Root_c17901/f1p1/2353	i1_HQ_PC3Root_c16685/f2p5/1651	i1_LQ_PC3Root_c10960/f1p0/1741	i3_LQ_PC3Root_c9812/f1p0/3467	i3_HQ_PC3Root_c1974/f2p3/3735	i3_LQ_PC3Root_c7148/f1p0/3275	i3_LQ_PC3Root_c2833/f1p2/3290	i1_HQ_PC3Root_c1013/f12p0/1658	i2_LQ_PC3Root_c4360/f1p0/3017	i3_LQ_PC3Root_c9147/f1p78/3288	i0_LQ_PC3Root_c480/f2p0/728	i1_LQ_PC3Root_c23358/f1p4/1443	i1_LQ_PC3Root_c22059/f1p1/1522	i2_LQ_PC3Root_c61480/f1p2/2803	i1_LQ_PC3Root_c27140/f1p0/1276	i2_LQ_PC3Root_c68112/f1p0/2012	i3_LQ_PC3Root_c5929/f1p0/3316	i1_LQ_PC3Root_c18342/f1p0/1544	i1_LQ_PC3Root_c10344/f1p0/1760	i0_LQ_PC3Root_c2350/f1p19/1001	i3_LQ_PC3Root_c5166/f1p0/3475	i3_LQ_PC3Root_c5008/f1p2/3748	i3_LQ_PC3Root_c4078/f1p5/3817	i2_LQ_PC3Root_c10621/f1p0/2437	i1_LQ_PC3Root_c9378/f1p1/1642	i2_LQ_PC3Root_c22523/f1p2/2720	i2_LQ_PC3Root_c4778/f2p2/2287	i1_LQ_PC3Root_c27361/f1p0/1253	i1_HQ_PC3Root_c26144/f2p0/1195	i1_LQ_PC3Root_c2893/f2p5/1413	i2_LQ_PC3Root_c23693/f1p0/2965	i2_LQ_PC3Root_c12002/f2p2/2331
ko04024	Environmental Information Processing; Signal transduction; cAMP signaling pathway	152	i2_LQ_PC3Root_c45950/f1p0/2345	i4_LQ_PC3Root_c5364/f1p14/4328	i2_LQ_PC3Root_c47174/f1p18/2954	i3_LQ_PC3Root_c8214/f1p0/3727	i2_LQ_PC3Root_c37842/f1p1/2566	i3_LQ_PC3Root_c5295/f1p3/3468	i1_LQ_PC3Root_c20449/f1p0/1676	i2_LQ_PC3Root_c4576/f1p0/2547	i3_LQ_PC3Root_c18309/f1p7/4042	i5_LQ_PC3Root_c1017/f1p3/5426	i1_LQ_PC3Root_c6016/f1p4/1599	i1_HQ_PC3Root_c28122/f2p0/1360	i1_LQ_PC3Root_c19483/f1p0/1616	i2_LQ_PC3Root_c40536/f1p1/2059	i4_LQ_PC3Root_c4793/f1p0/4224	i2_LQ_PC3Root_c22787/f1p0/2811	i3_LQ_PC3Root_c17993/f1p0/3587	i3_LQ_PC3Root_c7697/f1p0/3147	i5_LQ_PC3Root_c1659/f1p4/5085	i3_LQ_PC3Root_c18418/f1p4/3423	i4_LQ_PC3Root_c2938/f1p0/4141	i3_LQ_PC3Root_c21423/f1p2/3644	i2_LQ_PC3Root_c41617/f1p0/2120	i2_LQ_PC3Root_c34697/f1p3/2871	i3_LQ_PC3Root_c24780/f1p2/3055	i2_LQ_PC3Root_c24958/f1p4/2589	i4_LQ_PC3Root_c4326/f1p0/4288	i3_HQ_PC3Root_c9098/f2p1/3363	i8_LQ_PC3Root_c9/f1p0/8676	i2_LQ_PC3Root_c7054/f1p0/2332	i2_LQ_PC3Root_c34981/f1p4/2558	i1_LQ_PC3Root_c11802/f1p4/1898	i2_LQ_PC3Root_c68019/f1p0/2041	i1_LQ_PC3Root_c27460/f1p0/1217	i2_LQ_PC3Root_c18180/f1p2/2276	i3_LQ_PC3Root_c11837/f1p5/3446	i1_LQ_PC3Root_c19810/f1p3/1919	i2_HQ_PC3Root_c32789/f3p9/2845	i3_LQ_PC3Root_c20031/f1p14/3491	i3_LQ_PC3Root_c3343/f1p0/3215	i3_LQ_PC3Root_c21540/f1p11/3670	i1_LQ_PC3Root_c22673/f1p0/1487	i3_LQ_PC3Root_c6318/f1p1/3464	i3_LQ_PC3Root_c11089/f1p0/3750	i3_LQ_PC3Root_c18953/f1p53/3069	i5_LQ_PC3Root_c383/f1p0/5156	i3_LQ_PC3Root_c8601/f1p0/3767
ko04062	Organismal Systems; Immune system; Chemokine signaling pathway	29	i2_LQ_PC3Root_c48821/f1p6/2460	i2_HQ_PC3Root_c13759/f11p3/2269	i2_LQ_PC3Root_c50582/f1p3/2136	i2_LQ_PC3Root_c22787/f1p0/2811	i2_HQ_PC3Root_c24586/f2p2/2457	i2_LQ_PC3Root_c41031/f1p1/2109	i8_LQ_PC3Root_c9/f1p0/8676	i2_LQ_PC3Root_c27613/f1p9/1987	i2_HQ_PC3Root_c64635/f4p9/2221	i3_LQ_PC3Root_c20647/f1p3/3432	i1_HQ_PC3Root_c2227/f3p1/1753	i2_LQ_PC3Root_c18577/f1p2/2318	i2_LQ_PC3Root_c30824/f1p0/2323	i1_LQ_PC3Root_c23659/f1p0/1675	i2_LQ_PC3Root_c18180/f1p2/2276	i1_LQ_PC3Root_c30365/f1p0/1810	i1_LQ_PC3Root_c27805/f1p8/1286	i1_LQ_PC3Root_c27286/f1p0/1353	i1_LQ_PC3Root_c19810/f1p3/1919	i3_LQ_PC3Root_c3343/f1p0/3215	i5_LQ_PC3Root_c348/f1p0/5216	i1_HQ_PC3Root_c977/f13p0/1808	i1_LQ_PC3Root_c25039/f1p1/1618	i2_LQ_PC3Root_c49496/f1p0/2196	i2_LQ_PC3Root_c40740/f1p9/2036	i1_LQ_PC3Root_c22659/f1p3/1569	i1_HQ_PC3Root_c28122/f2p0/1360	i2_LQ_PC3Root_c4576/f1p0/2547	i2_HQ_PC3Root_c57981/f3p9/2367
ko04064	Environmental Information Processing; Signal transduction; NF-kappa B signaling pathway	194	i2_LQ_PC3Root_c9854/f1p3/2258	i1_LQ_PC3Root_c17640/f1p0/1410	i1_HQ_PC3Root_c1900/f5p4/1638	i2_LQ_PC3Root_c41685/f1p0/2113	i3_LQ_PC3Root_c3923/f1p0/3104	i2_LQ_PC3Root_c49940/f1p0/2229	i3_LQ_PC3Root_c21393/f1p9/3870	i1_HQ_PC3Root_c1534/f3p4/1848	i2_LQ_PC3Root_c21439/f1p2/2649	i3_LQ_PC3Root_c23000/f1p4/3898	i1_LQ_PC3Root_c5843/f1p3/1457	i2_HQ_PC3Root_c10600/f4p4/2311	i2_LQ_PC3Root_c48940/f1p2/2432	i2_HQ_PC3Root_c22084/f4p1/2317	i2_LQ_PC3Root_c31605/f1p7/2739	i1_LQ_PC3Root_c24568/f1p0/1520	i3_LQ_PC3Root_c7390/f1p0/3161	i3_HQ_PC3Root_c12192/f3p8/3440	i2_LQ_PC3Root_c8701/f1p2/2397	i2_LQ_PC3Root_c41165/f1p3/2034	i2_LQ_PC3Root_c4058/f1p1/2410	i1_HQ_PC3Root_c2397/f5p13/1890	i2_LQ_PC3Root_c37533/f1p3/2586	i2_HQ_PC3Root_c57149/f2p6/2078	i1_LQ_PC3Root_c13292/f1p0/1127	i2_LQ_PC3Root_c13027/f1p3/2975	i1_LQ_PC3Root_c7588/f1p2/1854	i1_LQ_PC3Root_c19906/f1p0/1876	i2_HQ_PC3Root_c24117/f2p1/2694	i3_LQ_PC3Root_c14346/f1p0/3046	i4_LQ_PC3Root_c6572/f1p91/4183	i2_LQ_PC3Root_c51958/f1p2/2522	i1_LQ_PC3Root_c7808/f1p0/1677	i4_HQ_PC3Root_c6840/f3p30/4107	i1_HQ_PC3Root_c2831/f3p0/1670	i1_LQ_PC3Root_c14197/f1p3/1134	i2_LQ_PC3Root_c11641/f1p2/2216	i1_LQ_PC3Root_c33511/f1p0/1037	i2_LQ_PC3Root_c31640/f1p1/2843	i2_LQ_PC3Root_c27377/f1p6/2068	i2_LQ_PC3Root_c35569/f1p14/2667	i1_LQ_PC3Root_c16999/f1p0/1865	i1_LQ_PC3Root_c6320/f1p0/1557	i2_LQ_PC3Root_c50100/f1p3/2396	i4_LQ_PC3Root_c3254/f1p4/4715	i2_HQ_PC3Root_c65049/f8p3/2756	i1_HQ_PC3Root_c2504/f2p0/1671
ko04066	Environmental Information Processing; Signal transduction; HIF-1 signaling pathway	93	i1_HQ_PC3Root_c900/f19p0/1907	i2_LQ_PC3Root_c3268/f1p1/2680	i2_HQ_PC3Root_c2690/f6p9/2405	i2_LQ_PC3Root_c52568/f1p0/2579	i1_HQ_PC3Root_c2793/f2p8/1640	i1_LQ_PC3Root_c10931/f1p14/1662	i5_LQ_PC3Root_c903/f1p0/5655	i1_LQ_PC3Root_c17826/f1p7/1461	i1_LQ_PC3Root_c13171/f1p0/1109	i1_LQ_PC3Root_c24027/f1p1/1778	i2_LQ_PC3Root_c4576/f1p0/2547	i3_LQ_PC3Root_c24852/f1p1/3040	i6_LQ_PC3Root_c229/f1p0/6638	i4_LQ_PC3Root_c6254/f1p0/4183	i2_LQ_PC3Root_c13617/f1p3/2041	i1_LQ_PC3Root_c24067/f1p0/1611	i2_HQ_PC3Root_c10492/f5p1/2656	i2_LQ_PC3Root_c5663/f1p2/2414	i4_LQ_PC3Root_c2622/f1p0/4493	i4_LQ_PC3Root_c6501/f1p2/4612	i2_LQ_PC3Root_c50013/f1p9/2555	i1_LQ_PC3Root_c16990/f1p1/1669	i1_HQ_PC3Root_c31806/f61p12/1753	i1_LQ_PC3Root_c4263/f1p0/1919	i1_LQ_PC3Root_c10780/f1p2/1631	i1_HQ_PC3Root_c1855/f4p0/1974	i2_LQ_PC3Root_c49936/f1p9/2357	i1_LQ_PC3Root_c18790/f1p0/1509	i2_LQ_PC3Root_c30352/f1p5/3006	i5_LQ_PC3Root_c416/f1p0/5224	i7_LQ_PC3Root_c65/f1p0/7638	i2_LQ_PC3Root_c64586/f4p6/2204	i2_LQ_PC3Root_c35235/f1p1/2673	i1_LQ_PC3Root_c5719/f1p0/1767	i1_LQ_PC3Root_c6279/f1p0/1896	i2_LQ_PC3Root_c40198/f1p1/2003	i1_LQ_PC3Root_c13700/f1p3/1091	i2_LQ_PC3Root_c25073/f1p1/2823	i5_LQ_PC3Root_c1189/f1p10/5220	i1_LQ_PC3Root_c6251/f1p0/1798	i2_LQ_PC3Root_c33046/f1p0/2562	i3_LQ_PC3Root_c22680/f1p0/3278	i4_LQ_PC3Root_c1480/f1p0/5084	i3_LQ_PC3Root_c6377/f1p0/3245	i4_LQ_PC3Root_c4326/f1p0/4288	i2_LQ_PC3Root_c23857/f1p4/2357	i8_LQ_PC3Root_c9/f1p0/8676
ko04068	Environmental Information Processing; Signal transduction; FoxO signaling pathway	122	i1_HQ_PC3Root_c28144/f46p1/1748	i3_LQ_PC3Root_c21841/f1p0/4045	i3_LQ_PC3Root_c17338/f1p0/3868	i2_LQ_PC3Root_c41185/f1p5/2042	i2_LQ_PC3Root_c41021/f1p2/2107	i2_LQ_PC3Root_c58412/f1p4/2254	i2_LQ_PC3Root_c38689/f1p3/2605	i2_LQ_PC3Root_c7092/f1p0/2544	i2_LQ_PC3Root_c59979/f1p1/2378	i1_LQ_PC3Root_c4176/f1p1/1728	i1_HQ_PC3Root_c5245/f2p0/1898	i1_LQ_PC3Root_c8046/f1p5/1889	i2_LQ_PC3Root_c25004/f1p38/2796	i0_LQ_PC3Root_c495/f2p0/968	i3_LQ_PC3Root_c17221/f1p3/3099	i4_LQ_PC3Root_c6966/f1p29/4066	i3_LQ_PC3Root_c11134/f1p8/3422	i1_HQ_PC3Root_c1209/f21p0/1876	i3_LQ_PC3Root_c6591/f1p11/3341	i2_LQ_PC3Root_c11892/f2p0/2361	i4_LQ_PC3Root_c5411/f1p0/4142	i5_LQ_PC3Root_c903/f1p0/5655	i4_LQ_PC3Root_c5883/f1p18/4282	i4_LQ_PC3Root_c2850/f1p5/4282	i3_LQ_PC3Root_c21728/f1p0/3986	i4_LQ_PC3Root_c4593/f1p16/4252	i2_LQ_PC3Root_c4576/f1p0/2547	i2_LQ_PC3Root_c21458/f1p0/2745	i1_LQ_PC3Root_c7786/f1p14/1923	i2_LQ_PC3Root_c7307/f1p8/2558	i1_LQ_PC3Root_c23138/f1p0/1859	i4_LQ_PC3Root_c4326/f1p0/4288	i2_LQ_PC3Root_c13806/f1p1/2142	i1_LQ_PC3Root_c8428/f1p0/1962	i2_LQ_PC3Root_c18945/f1p0/2233	i4_LQ_PC3Root_c1480/f1p0/5084	i2_LQ_PC3Root_c10445/f1p0/2394	i3_LQ_PC3Root_c5576/f1p4/3203	i8_LQ_PC3Root_c9/f1p0/8676	i2_LQ_PC3Root_c40950/f1p0/2088	i3_LQ_PC3Root_c13292/f1p0/3892	i3_LQ_PC3Root_c3331/f1p0/3482	i2_LQ_PC3Root_c37205/f1p0/2182	i3_LQ_PC3Root_c19209/f1p0/3551	i6_LQ_PC3Root_c280/f1p0/6571	i3_LQ_PC3Root_c11222/f1p0/3977	i2_LQ_PC3Root_c46252/f1p0/2587
ko04070	Environmental Information Processing; Signal transduction; Phosphatidylinositol signaling system	111	i3_LQ_PC3Root_c23350/f1p1/3196	i3_LQ_PC3Root_c19592/f1p1/3298	i3_LQ_PC3Root_c13124/f1p0/3255	i1_LQ_PC3Root_c9821/f1p1/1901	i3_LQ_PC3Root_c14173/f1p0/3055	i3_LQ_PC3Root_c12290/f1p19/3201	i2_LQ_PC3Root_c56343/f1p1/2103	i1_LQ_PC3Root_c10277/f1p16/1979	i2_LQ_PC3Root_c20424/f1p4/2409	i2_LQ_PC3Root_c52858/f1p9/2565	i1_LQ_PC3Root_c8134/f1p0/2007	i3_LQ_PC3Root_c5971/f1p7/3168	i0_LQ_PC3Root_c2350/f1p19/1001	i3_LQ_PC3Root_c10527/f1p0/3891	i3_LQ_PC3Root_c22472/f1p0/3255	i2_LQ_PC3Root_c47455/f1p2/2794	i1_LQ_PC3Root_c12141/f1p0/1385	i3_LQ_PC3Root_c11709/f1p0/3076	i3_HQ_PC3Root_c2062/f2p6/3528	i3_HQ_PC3Root_c15178/f6p0/3230	i2_LQ_PC3Root_c26262/f1p2/1967	i1_LQ_PC3Root_c8664/f1p6/1540	i4_LQ_PC3Root_c5749/f1p10/4190	i7_LQ_PC3Root_c16/f1p0/7857	i2_LQ_PC3Root_c20427/f1p0/2389	i3_LQ_PC3Root_c8468/f1p2/3469	i3_LQ_PC3Root_c21019/f1p3/3150	i3_LQ_PC3Root_c13821/f1p1/3102	i2_LQ_PC3Root_c22523/f1p2/2720	i2_LQ_PC3Root_c17610/f1p9/2880	i3_LQ_PC3Root_c22602/f1p0/3499	i4_LQ_PC3Root_c7085/f1p0/4030	i3_LQ_PC3Root_c6500/f1p0/3178	i3_HQ_PC3Root_c1982/f2p5/3175	i4_LQ_PC3Root_c4563/f1p0/4930	i0_LQ_PC3Root_c801/f1p0/1014	i1_LQ_PC3Root_c12548/f1p0/1858	i2_LQ_PC3Root_c3073/f1p3/2315	i1_LQ_PC3Root_c22673/f1p0/1487	i2_LQ_PC3Root_c51017/f1p0/2700	i2_LQ_PC3Root_c10982/f1p2/2164	i6_LQ_PC3Root_c363/f1p0/6890	i0_LQ_PC3Root_c3188/f1p0/320	i2_LQ_PC3Root_c26834/f1p1/2067	i0_LQ_PC3Root_c480/f2p0/728	i2_LQ_PC3Root_c61480/f1p2/2803	i3_LQ_PC3Root_c11713/f1p0/3589
ko04071	Environmental Information Processing; Signal transduction; Sphingolipid signaling pathway	199	i2_LQ_PC3Root_c49015/f1p0/2772	i2_LQ_PC3Root_c33319/f1p6/2378	i2_LQ_PC3Root_c37718/f1p0/2836	i2_LQ_PC3Root_c35921/f1p5/2392	i2_LQ_PC3Root_c11691/f1p4/2997	i2_LQ_PC3Root_c64823/f3p4/2253	i2_LQ_PC3Root_c34967/f1p8/2753	i3_LQ_PC3Root_c22732/f1p0/3486	i2_LQ_PC3Root_c10935/f1p18/2733	i4_LQ_PC3Root_c5749/f1p10/4190	i2_LQ_PC3Root_c55446/f1p0/2074	i2_LQ_PC3Root_c32014/f1p35/2363	i3_LQ_PC3Root_c1893/f3p0/3451	i4_LQ_PC3Root_c1306/f1p4/4428	i2_LQ_PC3Root_c55716/f1p18/2673	i1_LQ_PC3Root_c27805/f1p8/1286	i2_HQ_PC3Root_c1255/f11p3/2974	i3_LQ_PC3Root_c9122/f1p6/3072	i2_LQ_PC3Root_c13491/f1p0/2095	i2_LQ_PC3Root_c23257/f1p5/2377	i1_LQ_PC3Root_c25431/f1p0/1928	i2_HQ_PC3Root_c9765/f3p7/2532	i2_LQ_PC3Root_c29887/f3p3/2842	i2_HQ_PC3Root_c14865/f4p19/2596	i2_LQ_PC3Root_c60072/f1p3/2633	i1_LQ_PC3Root_c19380/f1p13/1925	i2_LQ_PC3Root_c30819/f1p8/2666	i4_LQ_PC3Root_c7578/f1p11/4034	i3_LQ_PC3Root_c26694/f1p0/3078	i2_LQ_PC3Root_c33011/f1p11/3204	i2_LQ_PC3Root_c19171/f1p0/2453	i4_LQ_PC3Root_c6102/f1p33/4877	i3_LQ_PC3Root_c18153/f1p13/3334	i2_LQ_PC3Root_c32604/f1p1/2954	i2_LQ_PC3Root_c32722/f1p0/2583	i3_LQ_PC3Root_c12704/f1p0/3115	i3_LQ_PC3Root_c19790/f1p6/3947	i2_LQ_PC3Root_c31698/f1p0/2977	i3_LQ_PC3Root_c14433/f1p0/3088	i2_LQ_PC3Root_c49144/f1p2/2765	i2_HQ_PC3Root_c2376/f3p6/2365	i1_LQ_PC3Root_c17983/f1p29/2008	i4_LQ_PC3Root_c3876/f1p8/4127	i3_LQ_PC3Root_c12109/f1p11/3081	i2_LQ_PC3Root_c37773/f1p1/2619	i2_LQ_PC3Root_c55256/f1p0/2153	i3_LQ_PC3Root_c13824/f1p0/2996
ko04072	Environmental Information Processing; Signal transduction; Phospholipase D signaling pathway	125	i3_LQ_PC3Root_c10855/f1p0/3516	i3_LQ_PC3Root_c8189/f1p2/3482	i2_LQ_PC3Root_c67836/f1p0/2032	i3_LQ_PC3Root_c6436/f1p2/3109	i1_LQ_PC3Root_c29566/f1p0/1950	i2_LQ_PC3Root_c31225/f1p6/2425	i0_LQ_PC3Root_c1128/f1p4/883	i4_LQ_PC3Root_c2938/f1p0/4141	i3_LQ_PC3Root_c7366/f1p0/3390	i3_LQ_PC3Root_c17993/f1p0/3587	i3_LQ_PC3Root_c7697/f1p0/3147	i5_LQ_PC3Root_c1659/f1p4/5085	i3_LQ_PC3Root_c21035/f1p3/3114	i1_LQ_PC3Root_c13186/f1p0/1244	i5_LQ_PC3Root_c1400/f1p0/5274	i6_LQ_PC3Root_c229/f1p0/6638	i4_LQ_PC3Root_c4793/f1p0/4224	i3_LQ_PC3Root_c5864/f1p0/3219	i3_LQ_PC3Root_c5295/f1p3/3468	i1_LQ_PC3Root_c20449/f1p0/1676	i3_LQ_PC3Root_c12235/f1p2/3381	i2_LQ_PC3Root_c4576/f1p0/2547	i2_LQ_PC3Root_c23551/f1p0/2136	i5_LQ_PC3Root_c1017/f1p3/5426	i3_LQ_PC3Root_c18309/f1p7/4042	i2_LQ_PC3Root_c47174/f1p18/2954	i1_LQ_PC3Root_c13305/f1p2/1184	i0_HQ_PC3Root_c41/f12p0/854	i2_HQ_PC3Root_c10991/f3p15/2662	i4_LQ_PC3Root_c5364/f1p14/4328	i1_LQ_PC3Root_c13916/f1p0/1126	i1_HQ_PC3Root_c6631/f2p0/1949	i2_LQ_PC3Root_c38805/f1p2/2581	i3_LQ_PC3Root_c16610/f1p0/3489	i3_LQ_PC3Root_c19980/f1p29/3655	i1_LQ_PC3Root_c5794/f1p6/1766	i2_LQ_PC3Root_c18180/f1p2/2276	i2_LQ_PC3Root_c7602/f1p10/2735	i2_LQ_PC3Root_c11310/f1p0/2351	i3_LQ_PC3Root_c13824/f1p0/2996	i3_LQ_PC3Root_c17219/f1p3/3633	i3_LQ_PC3Root_c22071/f1p0/3362	i2_LQ_PC3Root_c18200/f1p0/2869	i2_LQ_PC3Root_c34981/f1p4/2558	i3_LQ_PC3Root_c3354/f1p0/3917	i2_LQ_PC3Root_c14291/f1p2/2175	i4_LQ_PC3Root_c2529/f1p10/4784
ko04075	Environmental Information Processing; Signal transduction; Plant hormone signal transduction	355	i2_LQ_PC3Root_c45954/f1p3/2791	i3_HQ_PC3Root_c1884/f5p8/3293	i0_LQ_PC3Root_c2633/f1p15/880	i2_LQ_PC3Root_c33624/f1p2/2747	i4_LQ_PC3Root_c5362/f1p1/4450	i1_LQ_PC3Root_c4787/f1p2/1904	i2_HQ_PC3Root_c54650/f2p1/2127	i1_LQ_PC3Root_c19021/f1p2/1884	i1_HQ_PC3Root_c13052/f2p0/1319	i2_LQ_PC3Root_c47782/f1p2/2809	i3_HQ_PC3Root_c2494/f2p0/3247	i3_HQ_PC3Root_c15001/f9p3/3154	i2_LQ_PC3Root_c17125/f1p2/2240	i3_LQ_PC3Root_c3064/f1p4/3408	i3_LQ_PC3Root_c9646/f1p6/3489	i4_LQ_PC3Root_c2154/f1p1/4537	i3_LQ_PC3Root_c21595/f1p0/3169	i2_HQ_PC3Root_c7742/f2p7/2551	i2_LQ_PC3Root_c23990/f1p1/2439	i1_LQ_PC3Root_c8420/f1p2/1774	i5_LQ_PC3Root_c1350/f1p0/5242	i1_LQ_PC3Root_c22410/f1p8/1808	i2_LQ_PC3Root_c38027/f1p5/2154	i3_LQ_PC3Root_c3611/f1p0/3522	i2_LQ_PC3Root_c33524/f1p6/2579	i3_LQ_PC3Root_c4890/f1p0/3610	i1_LQ_PC3Root_c20307/f1p1/1490	i2_LQ_PC3Root_c6750/f1p2/2441	i2_LQ_PC3Root_c45277/f1p8/2865	i3_LQ_PC3Root_c26761/f1p0/3000	i2_LQ_PC3Root_c35775/f1p3/2550	i3_LQ_PC3Root_c22370/f1p0/3679	i2_LQ_PC3Root_c19908/f1p2/2841	i2_LQ_PC3Root_c47966/f1p8/2875	i2_LQ_PC3Root_c30487/f1p0/2873	i1_LQ_PC3Root_c7871/f2p0/2051	i4_LQ_PC3Root_c5319/f1p1/4668	i3_LQ_PC3Root_c21214/f1p3/3308	i2_LQ_PC3Root_c48196/f1p2/2483	i3_HQ_PC3Root_c3921/f2p0/3382	i2_LQ_PC3Root_c50189/f2p9/2960	i1_LQ_PC3Root_c2955/f1p1/1939	i2_LQ_PC3Root_c20001/f1p6/2627	i3_LQ_PC3Root_c16575/f1p12/3633	i3_HQ_PC3Root_c1106/f6p0/3759	i3_LQ_PC3Root_c23369/f1p57/3368	i2_HQ_PC3Root_c11548/f2p1/2435
ko04110	Cellular Processes; Cell growth and death; Cell cycle	236	i1_LQ_PC3Root_c25928/f1p0/1345	i2_LQ_PC3Root_c24051/f1p0/2252	i5_LQ_PC3Root_c718/f1p0/5749	i2_LQ_PC3Root_c40950/f1p0/2088	i1_HQ_PC3Root_c2560/f4p17/1399	i2_LQ_PC3Root_c3987/f1p5/2790	i4_LQ_PC3Root_c1480/f1p0/5084	i2_LQ_PC3Root_c46704/f1p0/2840	i2_HQ_PC3Root_c24586/f2p2/2457	i2_HQ_PC3Root_c2362/f7p0/2222	i2_LQ_PC3Root_c40012/f1p0/2150	i4_LQ_PC3Root_c5511/f1p0/4442	i2_LQ_PC3Root_c47365/f1p0/2952	i3_LQ_PC3Root_c20074/f1p0/3858	i2_LQ_PC3Root_c34508/f1p0/2475	i2_LQ_PC3Root_c5719/f1p0/2452	i3_LQ_PC3Root_c18216/f1p1/3060	i5_LQ_PC3Root_c415/f1p0/5889	i5_LQ_PC3Root_c1215/f1p0/5790	i3_LQ_PC3Root_c3754/f1p2/3329	i3_LQ_PC3Root_c11222/f1p0/3977	i6_LQ_PC3Root_c280/f1p0/6571	i1_LQ_PC3Root_c19696/f1p0/1436	i2_LQ_PC3Root_c33007/f1p0/2724	i3_LQ_PC3Root_c7601/f1p1/3425	i2_LQ_PC3Root_c61485/f1p0/2536	i2_LQ_PC3Root_c35542/f1p0/2211	i2_LQ_PC3Root_c47889/f1p0/2670	i5_LQ_PC3Root_c416/f1p0/5224	i2_LQ_PC3Root_c34968/f1p1/2468	i2_LQ_PC3Root_c9800/f1p1/2629	i4_LQ_PC3Root_c6572/f1p91/4183	i3_LQ_PC3Root_c10277/f1p16/3905	i1_LQ_PC3Root_c13871/f1p1/1111	i1_LQ_PC3Root_c10657/f1p8/1938	i3_LQ_PC3Root_c17428/f1p2/3412	i2_HQ_PC3Root_c4463/f2p0/2844	i2_LQ_PC3Root_c27613/f1p9/1987	i2_LQ_PC3Root_c17168/f1p0/2176	i2_LQ_PC3Root_c47475/f1p0/2451	i2_LQ_PC3Root_c31683/f1p0/2722	i3_LQ_PC3Root_c2528/f1p0/3119	i2_LQ_PC3Root_c46389/f1p0/2554	i1_LQ_PC3Root_c17684/f1p0/1770	i3_LQ_PC3Root_c7313/f1p2/3362	i3_LQ_PC3Root_c23404/f1p2/3636	i2_LQ_PC3Root_c5478/f1p0/2626
ko04111	Cellular Processes; Cell growth and death; Cell cycle - yeast	209	i2_LQ_PC3Root_c61723/f1p0/2966	i0_LQ_PC3Root_c1650/f1p0/894	i2_LQ_PC3Root_c26911/f1p0/2045	i3_LQ_PC3Root_c5963/f2p2/3242	i1_LQ_PC3Root_c25340/f1p3/1655	i2_LQ_PC3Root_c21614/f1p1/2603	i4_LQ_PC3Root_c7754/f2p6/4279	i4_LQ_PC3Root_c3138/f1p2/4353	i2_LQ_PC3Root_c2940/f1p2/2200	i3_LQ_PC3Root_c21144/f1p0/3775	i1_LQ_PC3Root_c10957/f1p4/1915	i2_LQ_PC3Root_c25085/f1p8/2783	i2_HQ_PC3Root_c7294/f2p0/2879	i3_LQ_PC3Root_c17345/f1p0/3322	i2_LQ_PC3Root_c26818/f1p3/2153	i4_LQ_PC3Root_c5757/f1p0/4534	i4_LQ_PC3Root_c2358/f1p3/4865	i3_LQ_PC3Root_c19758/f1p0/3176	i2_LQ_PC3Root_c20433/f1p5/2562	i2_LQ_PC3Root_c9397/f1p5/3011	i3_LQ_PC3Root_c5025/f1p0/3114	i3_LQ_PC3Root_c17759/f1p17/3530	i2_LQ_PC3Root_c3929/f1p0/2680	i2_LQ_PC3Root_c10329/f1p5/2898	i2_HQ_PC3Root_c57607/f4p2/2151	i2_LQ_PC3Root_c67870/f1p4/2023	i3_LQ_PC3Root_c12039/f1p0/3061	i1_LQ_PC3Root_c16902/f1p2/1815	i4_LQ_PC3Root_c6029/f1p13/4235	i4_HQ_PC3Root_c719/f8p0/4352	i3_LQ_PC3Root_c24887/f1p0/3045	i5_LQ_PC3Root_c1333/f1p173/5869	i3_LQ_PC3Root_c3881/f1p0/3558	i2_LQ_PC3Root_c47751/f1p0/2913	i3_LQ_PC3Root_c18609/f1p0/3286	i2_HQ_PC3Root_c56842/f13p3/2317	i4_LQ_PC3Root_c3888/f1p2/4184	i2_LQ_PC3Root_c10300/f1p3/2321	i2_LQ_PC3Root_c19687/f1p0/2573	i1_LQ_PC3Root_c7349/f1p4/1906	i3_LQ_PC3Root_c13141/f1p0/3483	i2_LQ_PC3Root_c26783/f1p0/2096	i2_HQ_PC3Root_c2503/f2p5/3026	i3_LQ_PC3Root_c19121/f1p4/3458	i4_LQ_PC3Root_c7078/f1p6/4065	i4_LQ_PC3Root_c4634/f1p0/4368	i3_LQ_PC3Root_c13925/f1p5/3067
ko04112	Cellular Processes; Cell growth and death; Cell cycle - Caulobacter	26	i1_HQ_PC3Root_c28506/f2p0/1292	i1_LQ_PC3Root_c27455/f1p2/1214	i1_LQ_PC3Root_c23083/f1p5/1448	i2_LQ_PC3Root_c6934/f1p8/2792	i2_LQ_PC3Root_c33612/f1p0/2299	i1_LQ_PC3Root_c19222/f1p110/1346	i3_LQ_PC3Root_c21348/f1p0/3966	i2_LQ_PC3Root_c45843/f1p1/2320	i2_LQ_PC3Root_c3260/f1p1/2354	i3_LQ_PC3Root_c6268/f1p2/3782	i4_LQ_PC3Root_c3891/f1p9/4235	i1_LQ_PC3Root_c27050/f1p0/1145	i2_HQ_PC3Root_c35506/f3p1/2392	i1_LQ_PC3Root_c5867/f1p22/1927	i2_LQ_PC3Root_c51943/f1p8/2708	i0_LQ_PC3Root_c1062/f1p0/957	i1_LQ_PC3Root_c27755/f1p1/1261	i1_LQ_PC3Root_c24367/f1p1/1507	i3_LQ_PC3Root_c16714/f1p3/3254	i1_LQ_PC3Root_c7209/f1p0/1400	i3_LQ_PC3Root_c8483/f1p0/3311	i2_LQ_PC3Root_c25151/f1p0/2457	i2_LQ_PC3Root_c12018/f1p8/2922	i3_LQ_PC3Root_c16894/f1p1/3322	i4_LQ_PC3Root_c3208/f1p0/4759	i1_LQ_PC3Root_c17382/f1p0/1689
ko04113	Cellular Processes; Cell growth and death; Meiosis - yeast	169	i2_LQ_PC3Root_c68112/f1p0/2012	i2_LQ_PC3Root_c2994/f1p2/3018	i3_HQ_PC3Root_c1987/f2p4/3157	i2_LQ_PC3Root_c55220/f1p0/2092	i2_LQ_PC3Root_c60072/f1p3/2633	i5_LQ_PC3Root_c1472/f1p0/5101	i4_LQ_PC3Root_c8147/f1p41/4007	i2_HQ_PC3Root_c1255/f11p3/2974	i3_LQ_PC3Root_c9122/f1p6/3072	i1_LQ_PC3Root_c23604/f1p0/1740	i2_LQ_PC3Root_c19272/f1p0/2392	i2_LQ_PC3Root_c10621/f1p0/2437	i2_LQ_PC3Root_c33319/f1p6/2378	i3_LQ_PC3Root_c5500/f1p11/3473	i3_LQ_PC3Root_c4675/f1p22/3288	i3_LQ_PC3Root_c18858/f1p0/3971	i2_LQ_PC3Root_c2294/f5p0/2736	i3_LQ_PC3Root_c20647/f1p3/3432	i5_LQ_PC3Root_c1091/f1p0/5176	i2_LQ_PC3Root_c12002/f2p2/2331	i2_HQ_PC3Root_c1924/f4p2/2512	i3_LQ_PC3Root_c22732/f1p0/3486	i2_LQ_PC3Root_c64823/f3p4/2253	i2_HQ_PC3Root_c1520/f5p5/2935	i2_LQ_PC3Root_c11831/f2p1/3003	i2_LQ_PC3Root_c14246/f1p2/2118	i2_LQ_PC3Root_c8146/f1p3/2714	i5_LQ_PC3Root_c1132/f1p14/5208	i2_LQ_PC3Root_c32604/f1p1/2954	i2_LQ_PC3Root_c30343/f1p0/2207	i2_HQ_PC3Root_c24969/f2p2/2416	i1_HQ_PC3Root_c16736/f2p76/1725	i2_LQ_PC3Root_c37773/f1p1/2619	i3_LQ_PC3Root_c7889/f1p10/3483	i2_LQ_PC3Root_c49144/f1p2/2765	i2_HQ_PC3Root_c2376/f3p6/2365	i2_LQ_PC3Root_c31698/f1p0/2977	i3_HQ_PC3Root_c2475/f2p3/3165	i2_LQ_PC3Root_c49079/f1p4/2788	i2_LQ_PC3Root_c33011/f1p11/3204	i3_LQ_PC3Root_c4495/f1p5/3871	i4_LQ_PC3Root_c7578/f1p11/4034	i2_LQ_PC3Root_c9800/f1p1/2629	i3_LQ_PC3Root_c10277/f1p16/3905	i4_LQ_PC3Root_c2113/f1p2/4256	i1_LQ_PC3Root_c12864/f1p6/1881	i2_LQ_PC3Root_c3313/f1p3/2488
ko04114	Cellular Processes; Cell growth and death; Oocyte meiosis	184	i2_HQ_PC3Root_c12680/f4p6/2375	i2_LQ_PC3Root_c48178/f1p0/2235	i6_LQ_PC3Root_c469/f1p0/6147	i1_LQ_PC3Root_c18184/f1p4/1353	i6_LQ_PC3Root_c121/f1p0/6476	i3_LQ_PC3Root_c21423/f1p2/3644	i1_LQ_PC3Root_c14268/f1p0/1240	i3_HQ_PC3Root_c25410/f8p0/3229	i2_HQ_PC3Root_c57397/f2p4/2173	i2_LQ_PC3Root_c33266/f1p6/2856	i1_LQ_PC3Root_c8990/f1p15/1445	i3_HQ_PC3Root_c7266/f2p3/3193	i2_LQ_PC3Root_c51524/f1p1/2368	i1_LQ_PC3Root_c6016/f1p4/1599	i2_LQ_PC3Root_c11037/f1p0/2315	i3_LQ_PC3Root_c17581/f1p7/3319	i2_LQ_PC3Root_c4576/f1p0/2547	i1_LQ_PC3Root_c26760/f1p0/1054	i0_LQ_PC3Root_c2388/f1p5/858	i2_LQ_PC3Root_c13505/f1p1/2120	i3_LQ_PC3Root_c11169/f1p0/3327	i2_HQ_PC3Root_c7144/f2p2/3020	i1_LQ_PC3Root_c20526/f1p3/1420	i2_LQ_PC3Root_c4727/f1p2/2298	i1_LQ_PC3Root_c4668/f1p37/1905	i2_LQ_PC3Root_c7054/f1p0/2332	i1_LQ_PC3Root_c19461/f1p1/1812	i2_LQ_PC3Root_c18180/f1p2/2276	i1_LQ_PC3Root_c27460/f1p0/1217	i2_LQ_PC3Root_c10152/f1p5/2458	i1_LQ_PC3Root_c11802/f1p4/1898	i3_LQ_PC3Root_c21681/f1p6/3185	i2_HQ_PC3Root_c4486/f3p1/2870	i8_LQ_PC3Root_c9/f1p0/8676	i2_LQ_PC3Root_c37660/f1p2/2251	i2_LQ_PC3Root_c35332/f1p5/3007	i3_HQ_PC3Root_c15035/f12p0/3369	i2_LQ_PC3Root_c22036/f1p13/2873	i3_LQ_PC3Root_c11764/f1p7/3440	i1_LQ_PC3Root_c21751/f1p0/1528	i2_LQ_PC3Root_c25296/f1p4/2108	i2_LQ_PC3Root_c34697/f1p3/2871	i2_LQ_PC3Root_c17754/f1p0/2720	i1_HQ_PC3Root_c2604/f2p0/1447	i2_LQ_PC3Root_c52469/f1p1/2745	i2_HQ_PC3Root_c57607/f4p2/2151	i2_LQ_PC3Root_c10329/f1p5/2898
ko04115	Cellular Processes; Cell growth and death; p53 signaling pathway	54	i3_LQ_PC3Root_c6738/f1p0/3067	i1_LQ_PC3Root_c3202/f1p7/1456	i2_LQ_PC3Root_c56089/f1p7/2122	i1_LQ_PC3Root_c2965/f1p2/1977	i1_LQ_PC3Root_c20564/f1p0/2008	i0_LQ_PC3Root_c1694/f1p4/535	i4_LQ_PC3Root_c5703/f1p4/4658	i2_LQ_PC3Root_c36304/f1p0/2621	i5_LQ_PC3Root_c1101/f1p0/5357	i3_LQ_PC3Root_c10069/f1p6/3708	i3_HQ_PC3Root_c1982/f2p5/3175	i2_LQ_PC3Root_c30819/f1p8/2666	i2_HQ_PC3Root_c2392/f4p7/2899	i1_LQ_PC3Root_c8046/f1p5/1889	i2_LQ_PC3Root_c60816/f1p5/2193	i2_LQ_PC3Root_c47691/f1p4/2897	i1_LQ_PC3Root_c22071/f1p0/1866	i5_LQ_PC3Root_c1382/f1p7/5814	i1_LQ_PC3Root_c18006/f1p0/1701	i2_LQ_PC3Root_c55632/f1p2/2172	i1_LQ_PC3Root_c7576/f1p0/1931	i1_LQ_PC3Root_c17228/f1p2/1720	i2_LQ_PC3Root_c52456/f1p2/2305	i1_LQ_PC3Root_c22204/f1p0/1794	i1_LQ_PC3Root_c13323/f1p2/1288	i3_LQ_PC3Root_c5619/f1p1/3096	i1_LQ_PC3Root_c5336/f1p3/1433	i2_LQ_PC3Root_c32431/f1p0/2246	i5_LQ_PC3Root_c1414/f1p4/5646	i2_LQ_PC3Root_c31415/f1p7/2024	i1_LQ_PC3Root_c21902/f1p4/1709	i3_LQ_PC3Root_c13996/f1p7/3089	i1_LQ_PC3Root_c6770/f1p0/1680	i1_LQ_PC3Root_c3146/f1p0/1706	i4_LQ_PC3Root_c6572/f1p91/4183	i1_LQ_PC3Root_c2774/f2p0/1972	i1_LQ_PC3Root_c6889/f1p0/1595	i4_LQ_PC3Root_c6379/f1p0/4901	i2_LQ_PC3Root_c12846/f5p7/2320	i1_LQ_PC3Root_c26744/f1p0/1097	i1_LQ_PC3Root_c4416/f1p20/1914	i3_LQ_PC3Root_c18216/f1p1/3060	i3_LQ_PC3Root_c6500/f1p0/3178	i1_LQ_PC3Root_c21136/f1p3/1581	i1_LQ_PC3Root_c13437/f1p10/1219	i3_LQ_PC3Root_c3331/f1p0/3482	i2_LQ_PC3Root_c40950/f1p0/2088
ko04120	Genetic Information Processing; Folding, sorting and degradation; Ubiquitin mediated proteolysis	337	i2_HQ_PC3Root_c5135/f2p2/2834	i4_LQ_PC3Root_c1335/f1p0/4205	i6_LQ_PC3Root_c469/f1p0/6147	i4_LQ_PC3Root_c2349/f1p2/4361	i2_LQ_PC3Root_c55632/f1p2/2172	i9_LQ_PC3Root_c23/f1p0/9073	i3_LQ_PC3Root_c18818/f1p0/3712	i3_HQ_PC3Root_c25410/f8p0/3229	i1_LQ_PC3Root_c19417/f1p1/1913	i2_LQ_PC3Root_c31271/f1p0/2319	i3_LQ_PC3Root_c8062/f1p6/3582	i2_LQ_PC3Root_c38137/f1p0/2601	i5_LQ_PC3Root_c1268/f1p3/5822	i3_LQ_PC3Root_c6738/f1p0/3067	i0_LQ_PC3Root_c2545/f1p0/925	i7_LQ_PC3Root_c116/f1p0/7448	i0_LQ_PC3Root_c2091/f1p0/957	i3_LQ_PC3Root_c9492/f1p6/3726	i4_HQ_PC3Root_c7697/f5p0/4859	i3_LQ_PC3Root_c11169/f1p0/3327	i2_LQ_PC3Root_c56451/f1p0/2098	i1_HQ_PC3Root_c14789/f9p0/1808	i3_LQ_PC3Root_c20522/f1p3/3640	i2_LQ_PC3Root_c9423/f1p5/2671	i1_LQ_PC3Root_c4668/f1p37/1905	i3_LQ_PC3Root_c11676/f1p16/3583	i2_LQ_PC3Root_c31735/f1p4/2891	i2_LQ_PC3Root_c38987/f1p0/2530	i4_LQ_PC3Root_c5283/f1p0/4989	i2_LQ_PC3Root_c34026/f2p1/2903	i3_LQ_PC3Root_c10823/f1p0/3581	i1_LQ_PC3Root_c18479/f1p0/1604	i3_LQ_PC3Root_c17998/f1p0/3086	i3_LQ_PC3Root_c11283/f1p0/3316	i5_LQ_PC3Root_c803/f1p0/5314	i1_LQ_PC3Root_c24038/f1p6/1811	i3_LQ_PC3Root_c2801/f1p15/3452	i2_LQ_PC3Root_c49081/f1p4/2628	i1_LQ_PC3Root_c19502/f1p1/1989	i3_HQ_PC3Root_c15035/f12p0/3369	i2_LQ_PC3Root_c22036/f1p13/2873	i2_LQ_PC3Root_c31415/f1p7/2024	i3_LQ_PC3Root_c8093/f1p3/3625	i0_LQ_PC3Root_c320/f3p0/982	i0_LQ_PC3Root_c357/f2p0/970	i1_LQ_PC3Root_c22594/f1p0/1833	i11_LQ_PC3Root_c16/f1p0/11005
ko04122	Genetic Information Processing; Folding, sorting and degradation; Sulfur relay system	12	i1_LQ_PC3Root_c24532/f1p7/1625	i2_LQ_PC3Root_c19311/f1p1/2572	i0_LQ_PC3Root_c2169/f1p4/789	i0_LQ_PC3Root_c1317/f1p5/756	i0_LQ_PC3Root_c2432/f1p0/951	i1_HQ_PC3Root_c2162/f2p0/1651	i3_LQ_PC3Root_c4469/f1p0/3211	i1_LQ_PC3Root_c19244/f1p2/1972	i1_LQ_PC3Root_c3784/f2p4/1760	i1_LQ_PC3Root_c17773/f1p0/1442	i2_LQ_PC3Root_c47411/f1p1/2901	i1_LQ_PC3Root_c17656/f1p0/1622
ko04130	Genetic Information Processing; Folding, sorting and degradation; SNARE interactions in vesicular transport	31	i1_LQ_PC3Root_c7707/f1p2/2002	i1_LQ_PC3Root_c10213/f1p3/1523	i0_LQ_PC3Root_c622/f1p0/904	i1_LQ_PC3Root_c19630/f1p3/1827	i1_LQ_PC3Root_c2573/f2p6/1399	i1_LQ_PC3Root_c13411/f1p0/1225	i1_LQ_PC3Root_c7267/f1p0/1359	i1_LQ_PC3Root_c24304/f1p0/1624	i1_HQ_PC3Root_c28120/f4p5/1296	i1_LQ_PC3Root_c24380/f1p0/1735	i1_LQ_PC3Root_c5028/f1p35/1891	i1_LQ_PC3Root_c33472/f1p0/1056	i1_LQ_PC3Root_c22539/f1p80/1969	i0_LQ_PC3Root_c1311/f1p14/935	i1_LQ_PC3Root_c9627/f1p18/1329	i1_LQ_PC3Root_c13407/f1p0/1255	i1_LQ_PC3Root_c14318/f1p1/1215	i1_HQ_PC3Root_c8126/f2p2/1480	i1_LQ_PC3Root_c9999/f1p0/1408	i1_LQ_PC3Root_c12767/f1p40/1608	i1_LQ_PC3Root_c12190/f1p0/1448	i3_LQ_PC3Root_c17987/f1p1/3541	i1_HQ_PC3Root_c11917/f2p2/1388	i1_LQ_PC3Root_c19196/f1p0/1307	i1_LQ_PC3Root_c12637/f1p0/1391	i4_LQ_PC3Root_c4732/f1p0/4149	i1_LQ_PC3Root_c3345/f1p1/1702	i1_LQ_PC3Root_c10304/f1p7/1525	i1_LQ_PC3Root_c2656/f2p1/1898	i1_LQ_PC3Root_c17895/f1p52/1730	i2_HQ_PC3Root_c1158/f13p1/2167
ko04138	Cellular Processes; Transport and catabolism; Autophagy - yeast	233	i5_LQ_PC3Root_c325/f1p0/5996	i2_LQ_PC3Root_c21045/f1p7/2621	i3_LQ_PC3Root_c18832/f1p0/3720	i2_LQ_PC3Root_c9818/f1p7/2366	i3_LQ_PC3Root_c26619/f1p7/3020	i3_LQ_PC3Root_c22514/f1p3/3782	i4_LQ_PC3Root_c6096/f1p2/4899	i2_LQ_PC3Root_c17067/f1p4/3049	i2_LQ_PC3Root_c7554/f1p0/2718	i1_LQ_PC3Root_c10438/f1p0/1865	i2_LQ_PC3Root_c46263/f1p4/2832	i2_LQ_PC3Root_c10241/f1p8/2560	i2_LQ_PC3Root_c944/f5p3/3032	i3_LQ_PC3Root_c24455/f1p2/3049	i2_LQ_PC3Root_c9773/f1p4/2369	i5_LQ_PC3Root_c1339/f1p8/5344	i2_LQ_PC3Root_c31253/f1p0/3009	i3_LQ_PC3Root_c5293/f1p0/3736	i1_LQ_PC3Root_c5186/f1p0/1611	i3_LQ_PC3Root_c12464/f1p1/3500	i2_LQ_PC3Root_c17467/f1p0/2792	i2_LQ_PC3Root_c4453/f1p0/2413	i2_LQ_PC3Root_c32938/f1p4/2761	i2_HQ_PC3Root_c57397/f2p4/2173	i2_LQ_PC3Root_c48563/f1p4/2650	i1_HQ_PC3Root_c10129/f2p0/1802	i3_LQ_PC3Root_c22328/f1p0/3676	i3_LQ_PC3Root_c22208/f1p0/3592	i2_LQ_PC3Root_c25296/f1p4/2108	i1_LQ_PC3Root_c22658/f1p4/1981	i3_LQ_PC3Root_c7894/f1p0/3872	i1_HQ_PC3Root_c2680/f3p6/1764	i0_LQ_PC3Root_c2107/f1p2/676	i2_HQ_PC3Root_c25983/f2p5/2074	i3_LQ_PC3Root_c2628/f1p3/3862	i7_LQ_PC3Root_c65/f1p0/7638	i2_LQ_PC3Root_c49602/f1p7/2422	i4_LQ_PC3Root_c6105/f1p15/4264	i3_LQ_PC3Root_c10258/f1p307/3532	i4_LQ_PC3Root_c7506/f1p9/4010	i3_LQ_PC3Root_c3057/f1p20/3190	i3_LQ_PC3Root_c9158/f1p0/3473	i2_LQ_PC3Root_c50259/f1p1/2958	i2_LQ_PC3Root_c18070/f1p3/2858	i3_HQ_PC3Root_c9840/f2p0/4133	i2_HQ_PC3Root_c30091/f3p1/2952	i3_LQ_PC3Root_c6786/f1p0/3615
ko04139	Cellular Processes; Transport and catabolism; Mitophagy - yeast	90	i4_LQ_PC3Root_c1131/f2p1/5055	i3_LQ_PC3Root_c21019/f1p3/3150	i3_LQ_PC3Root_c13045/f1p0/3413	i3_LQ_PC3Root_c13821/f1p1/3102	i1_LQ_PC3Root_c11782/f1p0/1972	i3_LQ_PC3Root_c9293/f1p2/3109	i1_LQ_PC3Root_c21145/f1p4/1826	i1_LQ_PC3Root_c17997/f1p0/1323	i2_LQ_PC3Root_c24849/f1p0/2805	i3_HQ_PC3Root_c25033/f15p8/3305	i2_HQ_PC3Root_c27706/f23p10/2454	i2_LQ_PC3Root_c38949/f1p0/2340	i3_LQ_PC3Root_c22472/f1p0/3255	i3_LQ_PC3Root_c10527/f1p0/3891	i5_LQ_PC3Root_c1539/f1p0/5035	i2_LQ_PC3Root_c27322/f1p3/2126	i2_LQ_PC3Root_c50651/f1p1/2362	i3_HQ_PC3Root_c15178/f6p0/3230	i3_HQ_PC3Root_c2062/f2p6/3528	i3_LQ_PC3Root_c13124/f1p0/3255	i3_LQ_PC3Root_c19592/f1p1/3298	i3_LQ_PC3Root_c12044/f1p5/3293	i3_LQ_PC3Root_c3920/f1p0/3119	i3_LQ_PC3Root_c20669/f1p10/3127	i3_LQ_PC3Root_c7058/f1p10/3376	i3_LQ_PC3Root_c23009/f1p0/3283	i2_LQ_PC3Root_c48853/f1p10/2695	i4_LQ_PC3Root_c878/f2p0/4558	i3_LQ_PC3Root_c11713/f1p0/3589	i3_LQ_PC3Root_c19806/f1p0/3267	i3_LQ_PC3Root_c26636/f1p0/3042	i8_LQ_PC3Root_c61/f1p0/8101	i3_LQ_PC3Root_c12383/f1p0/3584	i3_LQ_PC3Root_c11720/f1p0/3223	i2_LQ_PC3Root_c5736/f2p1/2904	i2_LQ_PC3Root_c22149/f1p0/2279	i4_LQ_PC3Root_c2667/f1p6/4725	i1_HQ_PC3Root_c2504/f2p0/1671	i3_LQ_PC3Root_c22071/f1p0/3362	i2_HQ_PC3Root_c30091/f3p1/2952	i5_LQ_PC3Root_c357/f1p0/5279	i2_LQ_PC3Root_c50259/f1p1/2958	i3_LQ_PC3Root_c9648/f1p4/3363	i3_LQ_PC3Root_c12649/f1p1/3973	i3_LQ_PC3Root_c5633/f1p10/3488	i3_LQ_PC3Root_c23170/f1p8/3366	i3_HQ_PC3Root_c2286/f5p0/3525
ko04140	Cellular Processes; Transport and catabolism; Autophagy - animal	181	i3_LQ_PC3Root_c18786/f1p1/3225	i2_LQ_PC3Root_c20085/f1p0/2379	i8_LQ_PC3Root_c9/f1p0/8676	i2_LQ_PC3Root_c50122/f1p0/2528	i3_LQ_PC3Root_c16678/f1p0/3567	i4_LQ_PC3Root_c1802/f1p0/4772	i2_LQ_PC3Root_c7307/f1p8/2558	i3_LQ_PC3Root_c22766/f1p0/3589	i4_LQ_PC3Root_c2979/f1p1/4202	i2_LQ_PC3Root_c18180/f1p2/2276	i2_LQ_PC3Root_c53203/f1p4/2762	i2_HQ_PC3Root_c30091/f3p1/2952	i2_LQ_PC3Root_c50259/f1p1/2958	i3_LQ_PC3Root_c3057/f1p20/3190	i0_LQ_PC3Root_c1609/f1p0/996	i3_LQ_PC3Root_c3331/f1p0/3482	i4_LQ_PC3Root_c6105/f1p15/4264	i2_LQ_PC3Root_c17172/f1p0/2858	i3_LQ_PC3Root_c3885/f1p0/3212	i3_LQ_PC3Root_c12182/f1p3/3564	i2_LQ_PC3Root_c6822/f1p0/2452	i2_LQ_PC3Root_c50372/f1p4/2274	i7_LQ_PC3Root_c65/f1p0/7638	i2_LQ_PC3Root_c25296/f1p4/2108	i1_LQ_PC3Root_c22658/f1p4/1981	i3_LQ_PC3Root_c11672/f1p5/3284	i2_LQ_PC3Root_c37562/f1p4/2252	i0_LQ_PC3Root_c2107/f1p2/676	i3_LQ_PC3Root_c17794/f1p19/3487	i4_LQ_PC3Root_c2555/f1p0/4302	i3_LQ_PC3Root_c13996/f1p7/3089	i3_LQ_PC3Root_c22208/f1p0/3592	i2_LQ_PC3Root_c32938/f1p4/2761	i2_LQ_PC3Root_c41021/f1p2/2107	i2_LQ_PC3Root_c41185/f1p5/2042	i2_HQ_PC3Root_c57397/f2p4/2173	i1_HQ_PC3Root_c10129/f2p0/1802	i2_LQ_PC3Root_c45049/f1p0/2135	i2_LQ_PC3Root_c31253/f1p0/3009	i5_LQ_PC3Root_c1339/f1p8/5344	i1_LQ_PC3Root_c8046/f1p5/1889	i1_LQ_PC3Root_c5186/f1p0/1611	i2_LQ_PC3Root_c49936/f1p9/2357	i3_HQ_PC3Root_c2282/f2p0/3678	i2_LQ_PC3Root_c7092/f1p0/2544	i3_LQ_PC3Root_c24455/f1p2/3049	i3_HQ_PC3Root_c1321/f9p7/3202
ko04141	Genetic Information Processing; Folding, sorting and degradation; Protein processing in endoplasmic reticulum	581	i1_HQ_PC3Root_c14264/f2p0/1381	i5_LQ_PC3Root_c1100/f1p0/5572	i2_LQ_PC3Root_c60312/f1p19/2706	i2_HQ_PC3Root_c23986/f7p3/2733	i2_LQ_PC3Root_c49216/f1p0/2843	i2_LQ_PC3Root_c17579/f1p42/2567	i2_LQ_PC3Root_c23087/f1p7/2577	i2_LQ_PC3Root_c67736/f1p1/2038	i4_LQ_PC3Root_c2460/f1p3/4808	i1_LQ_PC3Root_c29721/f1p0/1921	i2_LQ_PC3Root_c37336/f1p0/2221	i1_LQ_PC3Root_c24154/f1p0/2001	i3_LQ_PC3Root_c21011/f1p9/3378	i0_LQ_PC3Root_c574/f1p0/636	i0_LQ_PC3Root_c2929/f1p0/1008	i2_LQ_PC3Root_c11172/f1p0/2171	i2_HQ_PC3Root_c41798/f15p4/2668	i2_LQ_PC3Root_c52917/f1p1/2216	i3_LQ_PC3Root_c17362/f1p3/3103	i3_LQ_PC3Root_c20328/f1p0/3598	i2_HQ_PC3Root_c21309/f2p29/2722	i2_HQ_PC3Root_c7880/f2p0/2490	i1_LQ_PC3Root_c11672/f1p5/1358	i4_HQ_PC3Root_c7828/f4p0/4081	i2_LQ_PC3Root_c1023/f13p13/3033	i3_LQ_PC3Root_c24808/f1p0/3023	i2_LQ_PC3Root_c10782/f1p0/2437	i2_LQ_PC3Root_c35492/f1p0/2658	i2_HQ_PC3Root_c2155/f15p13/2214	i2_LQ_PC3Root_c6274/f2p6/2432	i1_LQ_PC3Root_c4937/f1p2/1967	i2_HQ_PC3Root_c17684/f2p0/2725	i2_LQ_PC3Root_c31912/f1p24/2259	i3_LQ_PC3Root_c11168/f1p8/3836	i7_LQ_PC3Root_c123/f1p0/7418	i2_LQ_PC3Root_c2830/f1p11/3030	i2_LQ_PC3Root_c9917/f1p0/2744	i1_HQ_PC3Root_c6641/f3p0/1900	i2_LQ_PC3Root_c32858/f1p18/2243	i2_LQ_PC3Root_c19408/f1p3/2422	i2_LQ_PC3Root_c53451/f1p31/2412	i3_HQ_PC3Root_c718/f14p0/3618	i2_LQ_PC3Root_c34470/f1p28/2389	i4_LQ_PC3Root_c4629/f1p0/4668	i2_LQ_PC3Root_c36802/f1p29/2674	i3_LQ_PC3Root_c5074/f1p1/3371	i3_LQ_PC3Root_c5484/f1p1/3891
ko04142	Cellular Processes; Transport and catabolism; Lysosome	188	i2_LQ_PC3Root_c19870/f1p3/2178	i3_LQ_PC3Root_c22811/f1p3/3403	i1_LQ_PC3Root_c3525/f1p2/1959	i1_LQ_PC3Root_c3435/f1p0/1850	i2_LQ_PC3Root_c49358/f1p0/2439	i2_HQ_PC3Root_c10524/f3p2/3026	i1_LQ_PC3Root_c18596/f1p0/2017	i1_LQ_PC3Root_c17641/f1p6/1365	i3_LQ_PC3Root_c4369/f1p1/3689	i3_LQ_PC3Root_c23396/f1p1/3329	i2_LQ_PC3Root_c38424/f1p4/2559	i2_LQ_PC3Root_c8898/f1p21/3310	i3_LQ_PC3Root_c8584/f1p1/3106	i2_HQ_PC3Root_c58150/f4p0/2058	i2_LQ_PC3Root_c19469/f1p3/2426	i2_LQ_PC3Root_c20273/f1p5/2748	i7_LQ_PC3Root_c147/f1p0/7149	i2_HQ_PC3Root_c1557/f7p22/3253	i1_HQ_PC3Root_c9054/f2p6/1738	i1_LQ_PC3Root_c26584/f1p0/1389	i2_LQ_PC3Root_c35493/f1p19/2498	i2_LQ_PC3Root_c34900/f1p3/2724	i3_HQ_PC3Root_c1219/f4p5/3325	i1_LQ_PC3Root_c33324/f1p1/1009	i4_LQ_PC3Root_c4642/f1p0/4468	i3_LQ_PC3Root_c21103/f1p1/3293	i1_LQ_PC3Root_c10683/f1p6/1651	i2_HQ_PC3Root_c2382/f3p12/3048	i1_LQ_PC3Root_c20807/f1p0/1462	i2_LQ_PC3Root_c53436/f1p4/2631	i4_LQ_PC3Root_c2153/f1p26/4249	i1_LQ_PC3Root_c24847/f1p47/1866	i2_LQ_PC3Root_c41544/f1p3/2091	i2_HQ_PC3Root_c2375/f6p2/2448	i1_LQ_PC3Root_c21679/f1p21/1964	i2_LQ_PC3Root_c61546/f1p20/3146	i1_LQ_PC3Root_c2143/f2p3/1782	i3_LQ_PC3Root_c19680/f1p1/3142	i1_LQ_PC3Root_c12166/f1p2/1846	i4_LQ_PC3Root_c4487/f1p4/4371	i2_LQ_PC3Root_c32532/f1p0/2128	i1_LQ_PC3Root_c26992/f1p0/1207	i2_HQ_PC3Root_c14945/f12p3/2210	i2_LQ_PC3Root_c67901/f1p0/2037	i5_LQ_PC3Root_c1032/f1p0/5971	i3_LQ_PC3Root_c9634/f1p0/3443	i2_LQ_PC3Root_c32866/f1p0/2790
ko04144	Cellular Processes; Transport and catabolism; Endocytosis	500	i6_LQ_PC3Root_c202/f1p0/6746	i3_LQ_PC3Root_c20255/f1p0/3526	i2_LQ_PC3Root_c3476/f1p0/2456	i7_LQ_PC3Root_c31/f1p0/7226	i2_LQ_PC3Root_c52026/f1p2/2602	i2_LQ_PC3Root_c45821/f1p2/2304	i3_LQ_PC3Root_c21183/f1p3/3739	i2_LQ_PC3Root_c10931/f1p14/3092	i2_LQ_PC3Root_c3602/f1p5/2309	i3_LQ_PC3Root_c23161/f1p5/3312	i5_LQ_PC3Root_c1381/f1p0/5771	i2_LQ_PC3Root_c9826/f1p4/2512	i2_LQ_PC3Root_c34470/f1p28/2389	i3_LQ_PC3Root_c21754/f1p0/3725	i2_LQ_PC3Root_c47346/f1p2/2454	i1_LQ_PC3Root_c23442/f1p0/1306	i2_LQ_PC3Root_c53451/f1p31/2412	i2_LQ_PC3Root_c13352/f1p3/1941	i1_HQ_PC3Root_c28040/f2p0/1358	i1_LQ_PC3Root_c13186/f1p0/1244	i3_LQ_PC3Root_c6436/f1p2/3109	i2_LQ_PC3Root_c40337/f1p0/2085	i2_LQ_PC3Root_c48210/f1p1/2355	i4_LQ_PC3Root_c6442/f1p0/4258	i5_HQ_PC3Root_c99/f2p0/5325	i3_LQ_PC3Root_c7366/f1p0/3390	i5_HQ_PC3Root_c1618/f2p1/5137	i2_LQ_PC3Root_c36802/f1p29/2674	i2_HQ_PC3Root_c57677/f5p10/2120	i5_LQ_PC3Root_c1124/f1p0/5095	i3_HQ_PC3Root_c25385/f10p2/3098	i1_LQ_PC3Root_c6506/f1p28/1743	i1_LQ_PC3Root_c22389/f1p12/1404	i3_LQ_PC3Root_c4720/f1p1/3883	i2_LQ_PC3Root_c4383/f2p2/2594	i6_LQ_PC3Root_c27/f1p0/6256	i3_LQ_PC3Root_c11035/f1p0/3727	i1_LQ_PC3Root_c24445/f1p1/1897	i3_LQ_PC3Root_c24289/f1p3/3119	i2_LQ_PC3Root_c52726/f1p8/2700	i5_LQ_PC3Root_c1162/f1p8/5224	i2_HQ_PC3Root_c9666/f2p3/2273	i1_LQ_PC3Root_c13911/f1p2/1314	i5_HQ_PC3Root_c1613/f4p3/5594	i1_LQ_PC3Root_c29810/f1p0/1509	i4_LQ_PC3Root_c5316/f1p0/4138	i3_LQ_PC3Root_c12947/f1p6/3525
ko04145	Cellular Processes; Transport and catabolism; Phagosome	178	i2_LQ_PC3Root_c22669/f1p10/2222	i1_HQ_PC3Root_c16333/f3p0/1915	i1_HQ_PC3Root_c28040/f2p0/1358	i1_LQ_PC3Root_c32531/f1p11/1861	i1_LQ_PC3Root_c11373/f1p0/1750	i1_LQ_PC3Root_c31977/f1p0/1821	i1_HQ_PC3Root_c11897/f2p21/1834	i2_LQ_PC3Root_c53143/f1p1/2490	i1_LQ_PC3Root_c24656/f1p4/1804	i1_HQ_PC3Root_c31648/f18p1/1841	i3_LQ_PC3Root_c9055/f1p1/3439	i2_LQ_PC3Root_c67852/f1p16/2109	i1_HQ_PC3Root_c31670/f3p2/1884	i1_LQ_PC3Root_c31611/f2p0/1758	i1_LQ_PC3Root_c27286/f1p0/1353	i3_HQ_PC3Root_c23781/f2p18/3067	i1_LQ_PC3Root_c4245/f1p7/1774	i1_LQ_PC3Root_c30601/f1p0/1670	i3_LQ_PC3Root_c17299/f1p1/3447	i1_HQ_PC3Root_c2687/f2p2/1685	i2_LQ_PC3Root_c17637/f1p2/2966	i3_LQ_PC3Root_c5159/f1p6/3550	i1_LQ_PC3Root_c5594/f1p0/1728	i2_LQ_PC3Root_c33879/f1p6/3001	i1_LQ_PC3Root_c6964/f1p7/1854	i2_HQ_PC3Root_c32854/f2p0/2274	i4_LQ_PC3Root_c6298/f1p0/4433	i2_LQ_PC3Root_c30967/f1p0/2739	i5_LQ_PC3Root_c1177/f1p4/5479	i3_LQ_PC3Root_c12947/f1p6/3525	i2_LQ_PC3Root_c61234/f1p1/2879	i2_HQ_PC3Root_c65519/f12p20/2093	i2_LQ_PC3Root_c2300/f3p4/2998	i2_LQ_PC3Root_c45883/f1p0/2835	i3_LQ_PC3Root_c4671/f1p12/3359	i2_LQ_PC3Root_c20720/f1p0/2240	i4_LQ_PC3Root_c1517/f1p0/4694	i1_LQ_PC3Root_c25520/f1p0/1537	i1_LQ_PC3Root_c27800/f1p6/1071	i3_LQ_PC3Root_c22052/f1p0/3259	i1_LQ_PC3Root_c17262/f1p22/1555	i2_LQ_PC3Root_c18378/f1p0/2385	i3_LQ_PC3Root_c18112/f1p0/3108	i2_LQ_PC3Root_c57377/f5p5/2089	i1_LQ_PC3Root_c21061/f1p1/1676	i4_LQ_PC3Root_c5165/f1p13/4312	i2_LQ_PC3Root_c31662/f1p2/2782
ko04146	Cellular Processes; Transport and catabolism; Peroxisome	218	i2_LQ_PC3Root_c17514/f1p0/2429	i6_LQ_PC3Root_c244/f1p0/6651	i2_LQ_PC3Root_c3740/f1p6/2664	i1_LQ_PC3Root_c19483/f1p0/1616	i2_HQ_PC3Root_c65227/f3p3/2152	i2_LQ_PC3Root_c34520/f1p6/2271	i1_LQ_PC3Root_c9156/f2p2/1834	i3_LQ_PC3Root_c12186/f1p12/3302	i1_HQ_PC3Root_c7033/f4p0/1540	i2_LQ_PC3Root_c26511/f1p6/2080	i1_LQ_PC3Root_c9253/f1p1/1772	i4_LQ_PC3Root_c1528/f1p0/4340	i2_LQ_PC3Root_c54882/f1p1/2123	i1_LQ_PC3Root_c26843/f1p0/1379	i2_LQ_PC3Root_c27176/f1p1/2056	i4_LQ_PC3Root_c2717/f1p3/4377	i2_LQ_PC3Root_c9033/f1p1/2794	i4_LQ_PC3Root_c2916/f1p6/4642	i1_HQ_PC3Root_c1209/f21p0/1876	i2_LQ_PC3Root_c10345/f1p1/2547	i2_LQ_PC3Root_c13551/f1p6/2109	i2_HQ_PC3Root_c1822/f7p11/2409	i1_HQ_PC3Root_c3321/f2p1/1867	i2_LQ_PC3Root_c7707/f1p2/2399	i2_LQ_PC3Root_c45950/f1p0/2345	i2_HQ_PC3Root_c24208/f2p6/2681	i2_LQ_PC3Root_c12481/f1p6/2999	i0_LQ_PC3Root_c495/f2p0/968	i3_LQ_PC3Root_c10473/f1p0/3959	i6_LQ_PC3Root_c333/f1p0/6699	i2_LQ_PC3Root_c46710/f1p1/2445	i1_LQ_PC3Root_c19723/f1p6/1723	i1_LQ_PC3Root_c22319/f1p2/1677	i2_LQ_PC3Root_c37842/f1p1/2566	i1_LQ_PC3Root_c9825/f1p0/1996	i3_LQ_PC3Root_c6867/f1p13/3240	i1_LQ_PC3Root_c30397/f1p0/1485	i1_LQ_PC3Root_c3920/f1p0/1883	i2_LQ_PC3Root_c46338/f1p1/2870	i3_LQ_PC3Root_c3366/f1p6/3275	i3_HQ_PC3Root_c13453/f2p1/3037	i1_LQ_PC3Root_c7585/f1p0/1870	i3_LQ_PC3Root_c9729/f1p0/3551	i1_LQ_PC3Root_c23627/f1p1/1827	i1_HQ_PC3Root_c10372/f3p3/1388	i0_LQ_PC3Root_c680/f1p0/752	i3_LQ_PC3Root_c16694/f1p3/3327
ko04150	Environmental Information Processing; Signal transduction; mTOR signaling pathway	129	i2_LQ_PC3Root_c12136/f1p2/2845	i1_LQ_PC3Root_c24220/f1p0/1856	i2_LQ_PC3Root_c35542/f1p0/2211	i4_LQ_PC3Root_c6379/f1p0/4901	i2_LQ_PC3Root_c50370/f1p0/2978	i2_LQ_PC3Root_c57377/f5p5/2089	i5_LQ_PC3Root_c1414/f1p4/5646	i1_LQ_PC3Root_c13700/f1p3/1091	i2_LQ_PC3Root_c20720/f1p0/2240	i3_LQ_PC3Root_c5576/f1p4/3203	i1_LQ_PC3Root_c23138/f1p0/1859	i2_HQ_PC3Root_c24586/f2p2/2457	i3_HQ_PC3Root_c2286/f5p0/3525	i1_LQ_PC3Root_c5830/f1p0/2002	i1_LQ_PC3Root_c6964/f1p7/1854	i1_HQ_PC3Root_c31670/f3p2/1884	i2_LQ_PC3Root_c21458/f1p0/2745	i2_LQ_PC3Root_c11892/f2p0/2361	i2_HQ_PC3Root_c2690/f6p9/2405	i2_LQ_PC3Root_c58412/f1p4/2254	i2_LQ_PC3Root_c27613/f1p9/1987	i6_LQ_PC3Root_c229/f1p0/6638	i1_LQ_PC3Root_c30365/f1p0/1810	i2_LQ_PC3Root_c50013/f1p9/2555	i4_HQ_PC3Root_c1156/f2p0/4643	i2_LQ_PC3Root_c38689/f1p3/2605	i3_LQ_PC3Root_c20229/f1p0/3690	i3_LQ_PC3Root_c17671/f1p0/3542	i2_HQ_PC3Root_c1026/f29p4/2379	i1_LQ_PC3Root_c25431/f1p0/1928	i1_HQ_PC3Root_c25890/f3p0/1088	i4_LQ_PC3Root_c5749/f1p10/4190	i2_LQ_PC3Root_c41031/f1p1/2109	i2_HQ_PC3Root_c65158/f14p9/2331	i6_LQ_PC3Root_c453/f1p0/6246	i1_LQ_PC3Root_c8300/f1p4/1975	i4_LQ_PC3Root_c3930/f1p3/4315	i1_LQ_PC3Root_c5824/f1p0/1845	i4_LQ_PC3Root_c3971/f1p0/4855	i2_LQ_PC3Root_c34752/f1p0/2321	i3_LQ_PC3Root_c19257/f1p1/3624	i1_LQ_PC3Root_c8190/f1p0/1879	i8_LQ_PC3Root_c61/f1p0/8101	i2_HQ_PC3Root_c64635/f4p9/2221	i2_HQ_PC3Root_c7266/f2p3/2509	i1_LQ_PC3Root_c12345/f1p1/1517	i1_LQ_PC3Root_c33504/f1p2/1034
ko04151	Environmental Information Processing; Signal transduction; PI3K-Akt signaling pathway	272	i2_HQ_PC3Root_c2392/f4p7/2899	i1_LQ_PC3Root_c27054/f1p0/1241	i2_LQ_PC3Root_c56284/f1p0/2026	i2_LQ_PC3Root_c26818/f1p3/2153	i3_LQ_PC3Root_c21286/f1p0/3480	i1_LQ_PC3Root_c26484/f1p4/1107	i3_LQ_PC3Root_c3343/f1p0/3215	i2_LQ_PC3Root_c51762/f1p0/2391	i2_LQ_PC3Root_c49546/f1p63/2800	i2_LQ_PC3Root_c20915/f1p17/3031	i3_HQ_PC3Root_c1982/f2p5/3175	i1_HQ_PC3Root_c29549/f2p0/1620	i2_LQ_PC3Root_c36938/f1p0/2311	i2_LQ_PC3Root_c35914/f1p0/2397	i3_LQ_PC3Root_c13003/f1p2/3204	i2_LQ_PC3Root_c2787/f3p2/2675	i3_LQ_PC3Root_c14046/f1p6/3085	i1_LQ_PC3Root_c7349/f1p4/1906	i1_LQ_PC3Root_c20491/f1p0/1850	i2_LQ_PC3Root_c33706/f1p3/2997	i2_HQ_PC3Root_c13759/f11p3/2269	i2_LQ_PC3Root_c50582/f1p3/2136	i1_LQ_PC3Root_c9905/f1p9/1646	i2_LQ_PC3Root_c17034/f1p19/2473	i2_LQ_PC3Root_c53112/f1p0/2221	i1_LQ_PC3Root_c22659/f1p3/1569	i2_LQ_PC3Root_c18797/f1p29/2811	i2_LQ_PC3Root_c10300/f1p3/2321	i2_LQ_PC3Root_c35364/f1p1/2778	i2_HQ_PC3Root_c2246/f3p0/2234	i3_LQ_PC3Root_c20105/f1p0/3250	i2_LQ_PC3Root_c50203/f1p3/2741	i5_LQ_PC3Root_c1339/f1p8/5344	i2_LQ_PC3Root_c49936/f1p9/2357	i2_LQ_PC3Root_c7092/f1p0/2544	i2_HQ_PC3Root_c12680/f4p6/2375	i2_LQ_PC3Root_c34695/f1p0/2413	i1_HQ_PC3Root_c2227/f3p1/1753	i2_LQ_PC3Root_c18577/f1p2/2318	i2_LQ_PC3Root_c41185/f1p5/2042	i2_LQ_PC3Root_c33266/f1p6/2856	i2_LQ_PC3Root_c23418/f1p9/2934	i2_LQ_PC3Root_c30495/f1p21/2570	i2_HQ_PC3Root_c2266/f3p1/2384	i1_LQ_PC3Root_c13171/f1p0/1109	i1_HQ_PC3Root_c28122/f2p0/1360	i2_LQ_PC3Root_c51524/f1p1/2368
ko04152	Environmental Information Processing; Signal transduction; AMPK signaling pathway	231	i2_LQ_PC3Root_c33266/f1p6/2856	i2_HQ_PC3Root_c57397/f2p4/2173	i2_HQ_PC3Root_c10492/f5p1/2656	i2_LQ_PC3Root_c41021/f1p2/2107	i2_LQ_PC3Root_c41185/f1p5/2042	i1_LQ_PC3Root_c22492/f1p11/1730	i3_LQ_PC3Root_c22963/f1p1/3159	i3_HQ_PC3Root_c2282/f2p0/3678	i2_LQ_PC3Root_c7092/f1p0/2544	i2_LQ_PC3Root_c49936/f1p9/2357	i5_LQ_PC3Root_c1339/f1p8/5344	i2_LQ_PC3Root_c48615/f1p2/2905	i2_HQ_PC3Root_c12680/f4p6/2375	i4_LQ_PC3Root_c3011/f1p5/4297	i2_HQ_PC3Root_c7144/f2p2/3020	i1_LQ_PC3Root_c13916/f1p0/1126	i1_LQ_PC3Root_c12726/f1p0/1707	i2_LQ_PC3Root_c33121/f1p8/2426	i2_LQ_PC3Root_c11037/f1p0/2315	i3_LQ_PC3Root_c17581/f1p7/3319	i2_LQ_PC3Root_c35761/f1p34/3025	i2_LQ_PC3Root_c51524/f1p1/2368	i3_LQ_PC3Root_c18832/f1p0/3720	i2_HQ_PC3Root_c2266/f3p1/2384	i3_LQ_PC3Root_c20034/f1p0/3263	i2_LQ_PC3Root_c52568/f1p0/2579	i2_LQ_PC3Root_c50122/f1p0/2528	i3_LQ_PC3Root_c24420/f1p0/3044	i3_LQ_PC3Root_c22766/f1p0/3589	i3_LQ_PC3Root_c21681/f1p6/3185	i2_LQ_PC3Root_c17850/f1p1/2252	i2_HQ_PC3Root_c44665/f3p0/2990	i1_LQ_PC3Root_c19461/f1p1/1812	i2_LQ_PC3Root_c6822/f1p0/2452	i3_LQ_PC3Root_c3885/f1p0/3212	i2_LQ_PC3Root_c17172/f1p0/2858	i2_LQ_PC3Root_c22719/f1p0/2838	i2_LQ_PC3Root_c35235/f1p1/2673	i7_LQ_PC3Root_c65/f1p0/7638	i3_LQ_PC3Root_c12001/f1p7/3143	i2_LQ_PC3Root_c41617/f1p0/2120	i2_LQ_PC3Root_c17754/f1p0/2720	i3_LQ_PC3Root_c17794/f1p19/3487	i2_LQ_PC3Root_c25296/f1p4/2108	i2_LQ_PC3Root_c56284/f1p0/2026	i2_LQ_PC3Root_c48597/f1p0/2599	i2_LQ_PC3Root_c41636/f1p0/2063
ko04210	Cellular Processes; Cell growth and death; Apoptosis	56	i2_LQ_PC3Root_c26732/f1p3/2068	i1_LQ_PC3Root_c11373/f1p0/1750	i1_LQ_PC3Root_c23338/f1p7/1801	i3_HQ_PC3Root_c718/f14p0/3618	i3_LQ_PC3Root_c19026/f1p0/3160	i3_HQ_PC3Root_c1719/f6p0/3452	i1_HQ_PC3Root_c11897/f2p21/1834	i1_LQ_PC3Root_c24881/f1p1/1925	i3_HQ_PC3Root_c15134/f4p0/3577	i1_LQ_PC3Root_c9364/f1p171/1907	i5_LQ_PC3Root_c468/f1p0/5262	i3_LQ_PC3Root_c21103/f1p1/3293	i1_LQ_PC3Root_c19810/f1p3/1919	i3_LQ_PC3Root_c21268/f1p1/3405	i3_LQ_PC3Root_c6941/f1p0/3742	i2_LQ_PC3Root_c60548/f1p7/2099	i1_LQ_PC3Root_c12101/f1p1/1725	i1_LQ_PC3Root_c20807/f1p0/1462	i2_LQ_PC3Root_c51762/f1p0/2391	i3_LQ_PC3Root_c13933/f1p10/3056	i0_LQ_PC3Root_c1694/f1p4/535	i3_LQ_PC3Root_c3639/f1p26/3523	i2_LQ_PC3Root_c13353/f1p3/2122	i1_LQ_PC3Root_c6042/f1p1/1525	i1_LQ_PC3Root_c8249/f1p0/1727	i1_HQ_PC3Root_c10976/f2p2/1497	i2_LQ_PC3Root_c4576/f1p0/2547	i1_HQ_PC3Root_c2860/f4p0/1628	i1_LQ_PC3Root_c19628/f1p28/1990	i1_LQ_PC3Root_c18071/f1p2/1928	i2_LQ_PC3Root_c30967/f1p0/2739	i3_LQ_PC3Root_c13825/f1p0/3062	i1_LQ_PC3Root_c26584/f1p0/1389	i8_LQ_PC3Root_c9/f1p0/8676	i1_LQ_PC3Root_c28158/f39p0/1747	i3_LQ_PC3Root_c6066/f1p0/3476	i1_LQ_PC3Root_c8894/f1p10/1378	i1_LQ_PC3Root_c4318/f1p0/1692	i2_LQ_PC3Root_c33879/f1p6/3001	i1_LQ_PC3Root_c5284/f1p1/1471	i3_LQ_PC3Root_c12663/f1p0/3803	i2_LQ_PC3Root_c27100/f2p3/2136	i1_LQ_PC3Root_c24180/f1p1/1700	i2_LQ_PC3Root_c18180/f1p2/2276	i1_LQ_PC3Root_c25431/f1p0/1928	i1_LQ_PC3Root_c3525/f1p2/1959	i3_LQ_PC3Root_c12182/f1p3/3564
ko04211	Organismal Systems; Aging; Longevity regulating pathway	109	i1_LQ_PC3Root_c13171/f1p0/1109	i3_LQ_PC3Root_c18832/f1p0/3720	i2_LQ_PC3Root_c21458/f1p0/2745	i3_LQ_PC3Root_c19395/f1p0/3639	i2_LQ_PC3Root_c11892/f2p0/2361	i2_HQ_PC3Root_c2690/f6p9/2405	i2_LQ_PC3Root_c52568/f1p0/2579	i1_HQ_PC3Root_c1209/f21p0/1876	i1_LQ_PC3Root_c13916/f1p0/1126	i3_HQ_PC3Root_c1437/f5p6/3799	i3_HQ_PC3Root_c16268/f2p0/3795	i0_LQ_PC3Root_c495/f2p0/968	i2_LQ_PC3Root_c49936/f1p9/2357	i1_LQ_PC3Root_c4176/f1p1/1728	i2_LQ_PC3Root_c7092/f1p0/2544	i2_LQ_PC3Root_c59979/f1p1/2378	i3_HQ_PC3Root_c2282/f2p0/3678	i5_LQ_PC3Root_c1339/f1p8/5344	i4_LQ_PC3Root_c3011/f1p5/4297	i2_LQ_PC3Root_c50013/f1p9/2555	i2_LQ_PC3Root_c38689/f1p3/2605	i2_LQ_PC3Root_c41185/f1p5/2042	i2_LQ_PC3Root_c41021/f1p2/2107	i2_LQ_PC3Root_c58412/f1p4/2254	i3_LQ_PC3Root_c4085/f1p9/3532	i3_LQ_PC3Root_c24967/f1p0/3046	i1_HQ_PC3Root_c28144/f46p1/1748	i6_LQ_PC3Root_c229/f1p0/6638	i3_LQ_PC3Root_c17794/f1p19/3487	i4_LQ_PC3Root_c2775/f1p0/4695	i3_HQ_PC3Root_c3603/f2p0/3657	i2_LQ_PC3Root_c50369/f1p5/2753	i1_LQ_PC3Root_c5799/f1p0/1803	i3_LQ_PC3Root_c3698/f1p0/3456	i1_LQ_PC3Root_c13700/f1p3/1091	i4_LQ_PC3Root_c2590/f1p0/4150	i3_LQ_PC3Root_c3885/f1p0/3212	i2_LQ_PC3Root_c6822/f1p0/2452	i2_LQ_PC3Root_c12136/f1p2/2845	i2_LQ_PC3Root_c17172/f1p0/2858	i7_LQ_PC3Root_c65/f1p0/7638	i2_LQ_PC3Root_c50370/f1p0/2978	i0_LQ_PC3Root_c680/f1p0/752	i3_LQ_PC3Root_c20900/f1p5/3322	i2_LQ_PC3Root_c59809/f1p6/2396	i2_HQ_PC3Root_c30091/f3p1/2952	i2_LQ_PC3Root_c50259/f1p1/2958
ko04212	Organismal Systems; Aging; Longevity regulating pathway - worm	107	i3_LQ_PC3Root_c11548/f1p1/3781	i2_LQ_PC3Root_c59964/f1p5/2934	i1_LQ_PC3Root_c27050/f1p0/1145	i2_LQ_PC3Root_c50651/f1p1/2362	i3_LQ_PC3Root_c18025/f1p18/3306	i2_LQ_PC3Root_c7130/f1p5/2453	i2_LQ_PC3Root_c38949/f1p0/2340	i2_LQ_PC3Root_c24640/f2p5/2464	i1_HQ_PC3Root_c28506/f2p0/1292	i1_LQ_PC3Root_c3332/f1p0/1794	i2_LQ_PC3Root_c21885/f1p5/2460	i2_LQ_PC3Root_c30996/f1p0/2354	i1_LQ_PC3Root_c1300/f15p6/1809	i1_LQ_PC3Root_c23083/f1p5/1448	i3_LQ_PC3Root_c6500/f1p0/3178	i2_HQ_PC3Root_c65158/f14p9/2331	i1_LQ_PC3Root_c8424/f1p18/1844	i2_LQ_PC3Root_c35145/f1p0/2414	i3_LQ_PC3Root_c3076/f1p9/3374	i1_LQ_PC3Root_c17382/f1p0/1689	i1_HQ_PC3Root_c2263/f4p0/1728	i4_LQ_PC3Root_c5749/f1p10/4190	i1_LQ_PC3Root_c24367/f1p1/1507	i1_LQ_PC3Root_c9952/f1p0/1823	i1_LQ_PC3Root_c27755/f1p1/1261	i1_LQ_PC3Root_c20111/f1p0/1869	i1_LQ_PC3Root_c24103/f1p1/1718	i2_LQ_PC3Root_c5736/f2p1/2904	i2_LQ_PC3Root_c23345/f1p5/2793	i8_LQ_PC3Root_c61/f1p0/8101	i4_LQ_PC3Root_c8105/f1p4/4095	i1_LQ_PC3Root_c5867/f1p22/1927	i1_LQ_PC3Root_c4976/f1p0/1593	i3_HQ_PC3Root_c1982/f2p5/3175	i1_LQ_PC3Root_c4716/f1p0/1894	i3_LQ_PC3Root_c6941/f1p0/3742	i3_LQ_PC3Root_c4340/f1p0/3275	i2_LQ_PC3Root_c30819/f1p8/2666	i2_HQ_PC3Root_c2392/f4p7/2899	i1_LQ_PC3Root_c7959/f1p0/1730	i3_HQ_PC3Root_c12870/f2p8/3366	i2_LQ_PC3Root_c21698/f1p1/2857	i2_LQ_PC3Root_c52908/f1p5/2332	i0_LQ_PC3Root_c2539/f1p12/542	i3_LQ_PC3Root_c3462/f1p1/3694	i5_LQ_PC3Root_c1414/f1p4/5646	i0_LQ_PC3Root_c2107/f1p2/676
ko04213	Organismal Systems; Aging; Longevity regulating pathway - multiple species	202	i2_LQ_PC3Root_c7578/f1p11/2446	i2_LQ_PC3Root_c22854/f1p3/2351	i2_LQ_PC3Root_c37086/f1p9/2539	i2_LQ_PC3Root_c46785/f1p1/2194	i2_LQ_PC3Root_c19408/f1p3/2422	i1_LQ_PC3Root_c1300/f15p6/1809	i1_LQ_PC3Root_c4937/f1p2/1967	i2_LQ_PC3Root_c30996/f1p0/2354	i2_LQ_PC3Root_c9944/f1p1/2709	i1_LQ_PC3Root_c3332/f1p0/1794	i2_HQ_PC3Root_c17547/f2p0/2994	i3_LQ_PC3Root_c12276/f1p0/3631	i2_LQ_PC3Root_c31196/f1p2/2813	i1_HQ_PC3Root_c6641/f3p0/1900	i2_LQ_PC3Root_c28307/f4p9/2303	i2_LQ_PC3Root_c51064/f1p1/2378	i2_LQ_PC3Root_c11494/f1p7/2383	i2_HQ_PC3Root_c65158/f14p9/2331	i1_LQ_PC3Root_c5996/f1p0/1983	i2_HQ_PC3Root_c2155/f15p13/2214	i2_HQ_PC3Root_c7880/f2p0/2490	i1_LQ_PC3Root_c33552/f1p0/1030	i5_LQ_PC3Root_c94/f2p0/5257	i3_LQ_PC3Root_c20647/f1p3/3432	i8_LQ_PC3Root_c61/f1p0/8101	i3_LQ_PC3Root_c3033/f1p2/3667	i2_LQ_PC3Root_c52917/f1p1/2216	i0_LQ_PC3Root_c1853/f1p0/942	i2_LQ_PC3Root_c49756/f1p0/2338	i4_LQ_PC3Root_c3971/f1p0/4855	i2_LQ_PC3Root_c37410/f1p0/2194	i4_LQ_PC3Root_c3930/f1p3/4315	i1_LQ_PC3Root_c5824/f1p0/1845	i2_LQ_PC3Root_c50136/f1p9/2626	i2_LQ_PC3Root_c60571/f1p0/2349	i2_LQ_PC3Root_c67736/f1p1/2038	i3_LQ_PC3Root_c4340/f1p0/3275	i3_LQ_PC3Root_c9554/f1p0/3113	i1_LQ_PC3Root_c21766/f1p0/1988	i3_LQ_PC3Root_c8460/f1p4/3267	i2_HQ_PC3Root_c58240/f26p33/2380	i5_LQ_PC3Root_c1346/f1p0/5433	i1_LQ_PC3Root_c24087/f1p0/1318	i2_LQ_PC3Root_c5382/f5p8/2659	i5_LQ_PC3Root_c1100/f1p0/5572	i3_LQ_PC3Root_c3462/f1p1/3694	i2_LQ_PC3Root_c55817/f1p1/2036
ko04214	Cellular Processes; Cell growth and death; Apoptosis - fly	57	i0_LQ_PC3Root_c1958/f1p3/873	i1_LQ_PC3Root_c26447/f1p4/1236	i3_LQ_PC3Root_c5202/f1p7/3149	i3_HQ_PC3Root_c15132/f4p0/3238	i3_HQ_PC3Root_c1719/f6p0/3452	i2_LQ_PC3Root_c11358/f2p2/2371	i3_LQ_PC3Root_c26711/f1p0/3029	i3_LQ_PC3Root_c23782/f2p5/3078	i3_LQ_PC3Root_c22788/f1p5/3379	i2_HQ_PC3Root_c16526/f2p1/2612	i2_LQ_PC3Root_c24844/f1p10/2717	i0_LQ_PC3Root_c2545/f1p0/925	i1_LQ_PC3Root_c30320/f1p0/1579	i2_LQ_PC3Root_c4673/f1p0/2796	i2_HQ_PC3Root_c10084/f3p4/2663	i2_LQ_PC3Root_c21902/f1p4/2565	i3_LQ_PC3Root_c13933/f1p10/3056	i0_LQ_PC3Root_c1694/f1p4/535	i1_LQ_PC3Root_c17031/f1p1/1610	i3_LQ_PC3Root_c6941/f1p0/3742	i2_LQ_PC3Root_c36304/f1p0/2621	i5_LQ_PC3Root_c468/f1p0/5262	i2_LQ_PC3Root_c26932/f1p1/2126	i2_LQ_PC3Root_c18180/f1p2/2276	i3_LQ_PC3Root_c9293/f1p2/3109	i0_LQ_PC3Root_c2699/f1p8/978	i2_LQ_PC3Root_c50678/f1p7/2583	i3_LQ_PC3Root_c10684/f1p0/3356	i2_HQ_PC3Root_c961/f26p7/2287	i8_LQ_PC3Root_c9/f1p0/8676	i2_LQ_PC3Root_c36575/f1p0/2674	i2_HQ_PC3Root_c2252/f3p10/2855	i2_LQ_PC3Root_c13594/f1p0/2070	i2_LQ_PC3Root_c2842/f1p4/2602	i3_LQ_PC3Root_c18025/f1p18/3306	i2_LQ_PC3Root_c8411/f1p0/2698	i3_LQ_PC3Root_c9653/f1p0/3146	i5_LQ_PC3Root_c1539/f1p0/5035	i1_LQ_PC3Root_c26462/f1p0/1163	i3_HQ_PC3Root_c25702/f4p0/3080	i2_LQ_PC3Root_c54941/f1p9/2145	i4_LQ_PC3Root_c6572/f1p91/4183	i1_LQ_PC3Root_c22489/f1p0/1733	i2_LQ_PC3Root_c10849/f1p3/2664	i2_LQ_PC3Root_c38972/f1p3/2928	i3_LQ_PC3Root_c20669/f1p10/3127	i2_LQ_PC3Root_c22855/f1p3/2881
ko04215	Cellular Processes; Cell growth and death; Apoptosis - multiple species	16	i3_LQ_PC3Root_c10684/f1p0/3356	i2_LQ_PC3Root_c19519/f1p2/2256	i2_LQ_PC3Root_c11358/f2p2/2371	i3_LQ_PC3Root_c23782/f2p5/3078	i3_LQ_PC3Root_c26711/f1p0/3029	i2_HQ_PC3Root_c16526/f2p1/2612	i2_LQ_PC3Root_c26932/f1p1/2126	i2_LQ_PC3Root_c26969/f1p2/2144	i2_LQ_PC3Root_c38972/f1p3/2928	i0_LQ_PC3Root_c1694/f1p4/535	i2_LQ_PC3Root_c33340/f1p3/2806	i2_LQ_PC3Root_c8191/f1p2/2277	i2_LQ_PC3Root_c21096/f1p4/2850	i0_LQ_PC3Root_c2545/f1p0/925	i3_HQ_PC3Root_c25702/f4p0/3080	i2_LQ_PC3Root_c10849/f1p3/2664
ko04260	Organismal Systems; Circulatory system; Cardiac muscle contraction	48	i1_HQ_PC3Root_c18173/f2p1/1520	i3_LQ_PC3Root_c18418/f1p4/3423	i1_LQ_PC3Root_c24536/f1p0/1503	i1_LQ_PC3Root_c20224/f1p21/1525	i1_HQ_PC3Root_c8533/f2p0/1830	i3_LQ_PC3Root_c9147/f1p78/3288	i4_LQ_PC3Root_c5307/f1p3/4853	i5_LQ_PC3Root_c794/f1p0/5529	i2_LQ_PC3Root_c40536/f1p1/2059	i0_LQ_PC3Root_c3042/f1p5/760	i3_LQ_PC3Root_c12994/f1p0/4024	i3_HQ_PC3Root_c1974/f2p3/3735	i3_LQ_PC3Root_c9812/f1p0/3467	i3_LQ_PC3Root_c20031/f1p14/3491	i3_LQ_PC3Root_c12842/f1p0/3200	i3_LQ_PC3Root_c21540/f1p11/3670	i3_LQ_PC3Root_c11089/f1p0/3750	i5_LQ_PC3Root_c383/f1p0/5156	i3_LQ_PC3Root_c8214/f1p0/3727	i0_LQ_PC3Root_c465/f2p0/826	i3_LQ_PC3Root_c6318/f1p1/3464	i2_LQ_PC3Root_c11692/f1p0/2753	i3_LQ_PC3Root_c16675/f1p10/3138	i1_LQ_PC3Root_c26928/f1p0/1193	i1_LQ_PC3Root_c20379/f1p0/2027	i3_LQ_PC3Root_c6930/f1p2/3393	i2_LQ_PC3Root_c9955/f1p3/2994	i1_LQ_PC3Root_c10737/f1p10/1808	i1_LQ_PC3Root_c14311/f1p0/1242	i0_LQ_PC3Root_c1784/f1p5/977	i0_LQ_PC3Root_c1855/f1p0/581	i1_LQ_PC3Root_c18558/f1p0/1949	i5_LQ_PC3Root_c933/f1p0/5441	i5_LQ_PC3Root_c377/f1p0/5628	i1_LQ_PC3Root_c6922/f1p24/1340	i3_LQ_PC3Root_c5008/f1p2/3748	i3_LQ_PC3Root_c5166/f1p0/3475	i3_LQ_PC3Root_c5429/f1p0/3173	i3_LQ_PC3Root_c10234/f1p0/4080	i3_LQ_PC3Root_c8335/f1p0/3428	i1_LQ_PC3Root_c26311/f1p17/1168	i3_LQ_PC3Root_c8073/f1p4/3112	i3_LQ_PC3Root_c2265/f2p0/3307	i2_LQ_PC3Root_c14382/f1p0/2136	i1_LQ_PC3Root_c26233/f1p12/1137	i3_LQ_PC3Root_c18805/f1p0/3245	i2_LQ_PC3Root_c36711/f1p0/2530
ko04261	Organismal Systems; Circulatory system; Adrenergic signaling in cardiomyocytes	119	i2_LQ_PC3Root_c47506/f1p6/2991	i2_LQ_PC3Root_c40536/f1p1/2059	i3_LQ_PC3Root_c18418/f1p4/3423	i0_LQ_PC3Root_c376/f2p0/677	i2_LQ_PC3Root_c33266/f1p6/2856	i1_LQ_PC3Root_c13364/f1p4/1175	i2_HQ_PC3Root_c57397/f2p4/2173	i3_LQ_PC3Root_c11346/f1p0/3267	i2_HQ_PC3Root_c12680/f4p6/2375	i2_LQ_PC3Root_c8534/f1p3/2796	i2_HQ_PC3Root_c26931/f2p6/2146	i4_LQ_PC3Root_c2306/f1p5/4666	i0_LQ_PC3Root_c750/f1p0/570	i2_LQ_PC3Root_c33779/f1p1/2306	i3_LQ_PC3Root_c12994/f1p0/4024	i3_LQ_PC3Root_c21423/f1p2/3644	i2_HQ_PC3Root_c7144/f2p2/3020	i3_LQ_PC3Root_c18259/f1p0/3248	i1_LQ_PC3Root_c5177/f1p0/1841	i3_LQ_PC3Root_c8214/f1p0/3727	i3_LQ_PC3Root_c20034/f1p0/3263	i2_LQ_PC3Root_c51524/f1p1/2368	i1_LQ_PC3Root_c6016/f1p4/1599	i2_LQ_PC3Root_c11037/f1p0/2315	i3_LQ_PC3Root_c17581/f1p7/3319	i3_HQ_PC3Root_c25357/f22p0/3143	i2_HQ_PC3Root_c2266/f3p1/2384	i2_LQ_PC3Root_c14443/f1p0/2070	i3_LQ_PC3Root_c21681/f1p6/3185	i2_LQ_PC3Root_c9955/f1p3/2994	i3_LQ_PC3Root_c6930/f1p2/3393	i2_LQ_PC3Root_c17850/f1p1/2252	i3_LQ_PC3Root_c16942/f1p96/3165	i0_LQ_PC3Root_c1445/f1p0/752	i8_LQ_PC3Root_c9/f1p0/8676	i2_LQ_PC3Root_c49591/f1p1/2286	i2_LQ_PC3Root_c49422/f1p0/2438	i2_LQ_PC3Root_c7054/f1p0/2332	i2_LQ_PC3Root_c55256/f1p0/2153	i1_LQ_PC3Root_c19461/f1p1/1812	i2_LQ_PC3Root_c18180/f1p2/2276	i1_LQ_PC3Root_c27460/f1p0/1217	i1_LQ_PC3Root_c11802/f1p4/1898	i2_LQ_PC3Root_c34697/f1p3/2871	i2_LQ_PC3Root_c18939/f1p2/2409	i2_LQ_PC3Root_c19211/f1p0/2531	i2_LQ_PC3Root_c17754/f1p0/2720
ko04270	Organismal Systems; Circulatory system; Vascular smooth muscle contraction	34	i2_LQ_PC3Root_c34697/f1p3/2871	i2_LQ_PC3Root_c19211/f1p0/2531	i2_LQ_PC3Root_c46825/f1p168/3028	i0_LQ_PC3Root_c2350/f1p19/1001	i1_LQ_PC3Root_c10344/f1p0/1760	i2_LQ_PC3Root_c68112/f1p0/2012	i2_LQ_PC3Root_c12002/f2p2/2331	i8_LQ_PC3Root_c9/f1p0/8676	i1_LQ_PC3Root_c27361/f1p0/1253	i3_LQ_PC3Root_c20647/f1p3/3432	i2_LQ_PC3Root_c10621/f1p0/2437	i2_LQ_PC3Root_c7054/f1p0/2332	i2_LQ_PC3Root_c22523/f1p2/2720	i2_LQ_PC3Root_c4778/f2p2/2287	i2_LQ_PC3Root_c18180/f1p2/2276	i1_LQ_PC3Root_c27460/f1p0/1217	i1_LQ_PC3Root_c11802/f1p4/1898	i1_LQ_PC3Root_c19810/f1p3/1919	i1_HQ_PC3Root_c16736/f2p76/1725	i2_HQ_PC3Root_c24969/f2p2/2416	i1_LQ_PC3Root_c22673/f1p0/1487	i1_LQ_PC3Root_c12096/f1p8/1493	i2_LQ_PC3Root_c8146/f1p3/2714	i1_LQ_PC3Root_c6016/f1p4/1599	i2_LQ_PC3Root_c4576/f1p0/2547	i2_LQ_PC3Root_c14246/f1p2/2118	i0_LQ_PC3Root_c480/f2p0/728	i2_LQ_PC3Root_c61480/f1p2/2803	i1_LQ_PC3Root_c22059/f1p1/1522	i1_LQ_PC3Root_c23358/f1p4/1443	i0_LQ_PC3Root_c376/f2p0/677	i1_LQ_PC3Root_c13364/f1p4/1175	i0_LQ_PC3Root_c750/f1p0/570	i3_LQ_PC3Root_c21423/f1p2/3644
ko04310	Environmental Information Processing; Signal transduction; Wnt signaling pathway	100	i4_LQ_PC3Root_c1480/f1p0/5084	i2_HQ_PC3Root_c24586/f2p2/2457	i1_LQ_PC3Root_c4925/f1p0/1819	i2_LQ_PC3Root_c48821/f1p6/2460	i4_LQ_PC3Root_c4326/f1p0/4288	i1_LQ_PC3Root_c14197/f1p3/1134	i3_LQ_PC3Root_c17971/f1p3/3136	i1_LQ_PC3Root_c22430/f1p0/1854	i6_LQ_PC3Root_c280/f1p0/6571	i3_LQ_PC3Root_c11222/f1p0/3977	i1_LQ_PC3Root_c27555/f1p0/1223	i1_LQ_PC3Root_c18396/f1p1/1922	i2_LQ_PC3Root_c22595/f1p3/2323	i5_LQ_PC3Root_c416/f1p0/5224	i2_LQ_PC3Root_c17955/f1p0/2428	i2_LQ_PC3Root_c36614/f1p4/2260	i1_HQ_PC3Root_c2604/f2p0/1447	i1_LQ_PC3Root_c8178/f1p0/1384	i2_LQ_PC3Root_c12846/f5p7/2320	i1_LQ_PC3Root_c2774/f2p0/1972	i1_LQ_PC3Root_c6889/f1p0/1595	i2_LQ_PC3Root_c64360/f1p0/2054	i4_LQ_PC3Root_c3661/f1p3/4626	i2_LQ_PC3Root_c32431/f1p0/2246	i2_LQ_PC3Root_c37596/f1p1/2288	i2_LQ_PC3Root_c22036/f1p13/2873	i2_LQ_PC3Root_c31415/f1p7/2024	i1_LQ_PC3Root_c5985/f1p0/1602	i2_LQ_PC3Root_c22787/f1p0/2811	i2_LQ_PC3Root_c18577/f1p2/2318	i3_LQ_PC3Root_c2528/f1p0/3119	i1_LQ_PC3Root_c17228/f1p2/1720	i1_LQ_PC3Root_c7576/f1p0/1931	i1_LQ_PC3Root_c8990/f1p15/1445	i1_HQ_PC3Root_c2227/f3p1/1753	i2_LQ_PC3Root_c27613/f1p9/1987	i3_HQ_PC3Root_c25410/f8p0/3229	i1_LQ_PC3Root_c22204/f1p0/1794	i1_LQ_PC3Root_c32563/f1p0/1446	i1_LQ_PC3Root_c23511/f1p6/1523	i1_LQ_PC3Root_c30365/f1p0/1810	i2_LQ_PC3Root_c41165/f1p3/2034	i1_LQ_PC3Root_c22071/f1p0/1866	i1_LQ_PC3Root_c24568/f1p0/1520	i2_HQ_PC3Root_c54322/f3p1/2100	i2_LQ_PC3Root_c60816/f1p5/2193	i3_LQ_PC3Root_c11169/f1p0/3327
ko04320	Organismal Systems; Development; Dorso-ventral axis formation	4	i2_LQ_PC3Root_c18180/f1p2/2276	i2_LQ_PC3Root_c4576/f1p0/2547	i8_LQ_PC3Root_c9/f1p0/8676	i1_LQ_PC3Root_c19810/f1p3/1919
ko04330	Environmental Information Processing; Signal transduction; Notch signaling pathway	37	i5_LQ_PC3Root_c416/f1p0/5224	i2_LQ_PC3Root_c46672/f1p0/2503	i2_LQ_PC3Root_c7991/f1p0/2256	i3_LQ_PC3Root_c5519/f1p0/3258	i2_LQ_PC3Root_c31196/f1p2/2813	i2_LQ_PC3Root_c12607/f1p4/2632	i2_LQ_PC3Root_c40666/f1p3/2025	i2_HQ_PC3Root_c16632/f2p0/2518	i1_LQ_PC3Root_c10657/f1p8/1938	i2_HQ_PC3Root_c5930/f3p0/2295	i2_LQ_PC3Root_c32593/f1p1/2463	i2_LQ_PC3Root_c14153/f1p3/2104	i4_LQ_PC3Root_c3661/f1p3/4626	i4_LQ_PC3Root_c4326/f1p0/4288	i6_LQ_PC3Root_c253/f1p0/6783	i4_LQ_PC3Root_c1480/f1p0/5084	i2_LQ_PC3Root_c40012/f1p0/2150	i1_LQ_PC3Root_c22430/f1p0/1854	i2_HQ_PC3Root_c57785/f4p5/2271	i3_LQ_PC3Root_c17971/f1p3/3136	i3_LQ_PC3Root_c11222/f1p0/3977	i6_LQ_PC3Root_c280/f1p0/6571	i2_LQ_PC3Root_c61131/f1p1/2499	i1_LQ_PC3Root_c20069/f1p0/1790	i2_LQ_PC3Root_c34508/f1p0/2475	i2_LQ_PC3Root_c32499/f1p0/2509	i1_LQ_PC3Root_c3193/f1p3/1409	i1_HQ_PC3Root_c10701/f2p3/1844	i2_LQ_PC3Root_c11077/f1p4/2772	i5_LQ_PC3Root_c903/f1p0/5655	i2_HQ_PC3Root_c27836/f6p1/2651	i2_LQ_PC3Root_c34475/f1p3/2236	i3_LQ_PC3Root_c18120/f1p7/3782	i2_LQ_PC3Root_c3906/f1p4/2538	i2_LQ_PC3Root_c36341/f1p0/2305	i2_LQ_PC3Root_c5595/f1p3/2638	i2_HQ_PC3Root_c16488/f2p4/2638
ko04340	Environmental Information Processing; Signal transduction; Hedgehog signaling pathway	61	i4_LQ_PC3Root_c5569/f1p0/4451	i1_LQ_PC3Root_c25039/f1p1/1618	i2_LQ_PC3Root_c45852/f1p0/2511	i1_LQ_PC3Root_c13183/f1p0/1246	i1_LQ_PC3Root_c22659/f1p3/1569	i2_LQ_PC3Root_c22036/f1p13/2873	i1_LQ_PC3Root_c7956/f1p0/1436	i2_HQ_PC3Root_c7341/f2p4/2855	i1_HQ_PC3Root_c31776/f2p2/1637	i3_LQ_PC3Root_c24093/f1p1/3048	i2_LQ_PC3Root_c48266/f1p2/2644	i1_LQ_PC3Root_c9780/f1p0/1478	i2_LQ_PC3Root_c21511/f1p4/2942	i3_LQ_PC3Root_c8567/f1p13/3280	i2_LQ_PC3Root_c2830/f1p11/3030	i3_LQ_PC3Root_c13925/f1p5/3067	i2_LQ_PC3Root_c31546/f1p3/2090	i2_LQ_PC3Root_c1023/f13p13/3033	i2_LQ_PC3Root_c31735/f1p4/2891	i2_LQ_PC3Root_c21342/f1p4/2740	i3_LQ_PC3Root_c12119/f1p3/3136	i3_LQ_PC3Root_c26633/f1p0/3132	i2_LQ_PC3Root_c30824/f1p0/2323	i2_LQ_PC3Root_c41031/f1p1/2109	i3_LQ_PC3Root_c16375/f2p5/3294	i2_HQ_PC3Root_c24586/f2p2/2457	i2_LQ_PC3Root_c31313/f1p4/2239	i3_LQ_PC3Root_c11775/f1p1/3193	i2_HQ_PC3Root_c13759/f11p3/2269	i2_LQ_PC3Root_c48821/f1p6/2460	i2_LQ_PC3Root_c50582/f1p3/2136	i2_LQ_PC3Root_c46890/f1p0/2822	i3_LQ_PC3Root_c20647/f1p3/3432	i2_LQ_PC3Root_c59812/f1p0/2715	i2_LQ_PC3Root_c40740/f1p9/2036	i1_LQ_PC3Root_c3009/f1p0/1506	i2_LQ_PC3Root_c13909/f1p2/2061	i2_HQ_PC3Root_c57981/f3p9/2367	i3_LQ_PC3Root_c12559/f1p126/3500	i3_LQ_PC3Root_c11169/f1p0/3327	i3_LQ_PC3Root_c14635/f1p0/3050	i1_HQ_PC3Root_c977/f13p0/1808	i3_LQ_PC3Root_c11337/f1p3/3464	i1_LQ_PC3Root_c12017/f1p0/1717	i4_LQ_PC3Root_c3138/f1p2/4353	i3_LQ_PC3Root_c12890/f1p0/3249	i3_LQ_PC3Root_c9891/f1p0/3981
ko04341	Environmental Information Processing; Signal transduction; Hedgehog signaling pathway - fly	63	i3_LQ_PC3Root_c12559/f1p126/3500	i2_HQ_PC3Root_c57981/f3p9/2367	i2_LQ_PC3Root_c13909/f1p2/2061	i1_LQ_PC3Root_c3009/f1p0/1506	i2_LQ_PC3Root_c40740/f1p9/2036	i4_LQ_PC3Root_c3138/f1p2/4353	i3_LQ_PC3Root_c11337/f1p3/3464	i1_LQ_PC3Root_c12017/f1p0/1717	i1_HQ_PC3Root_c977/f13p0/1808	i0_LQ_PC3Root_c1650/f1p0/894	i3_LQ_PC3Root_c14635/f1p0/3050	i3_LQ_PC3Root_c11169/f1p0/3327	i3_LQ_PC3Root_c5635/f1p1/3421	i1_LQ_PC3Root_c30365/f1p0/1810	i2_HQ_PC3Root_c24116/f2p4/2845	i2_LQ_PC3Root_c34907/f1p4/3049	i3_LQ_PC3Root_c9891/f1p0/3981	i3_LQ_PC3Root_c12890/f1p0/3249	i2_LQ_PC3Root_c53427/f1p3/2228	i3_LQ_PC3Root_c18390/f1p2/3410	i3_HQ_PC3Root_c25410/f8p0/3229	i2_HQ_PC3Root_c64635/f4p9/2221	i2_LQ_PC3Root_c27613/f1p9/1987	i1_HQ_PC3Root_c2227/f3p1/1753	i3_LQ_PC3Root_c2528/f1p0/3119	i2_LQ_PC3Root_c18577/f1p2/2318	i1_HQ_PC3Root_c5378/f3p12/2011	i2_LQ_PC3Root_c38137/f1p0/2601	i1_LQ_PC3Root_c7956/f1p0/1436	i2_LQ_PC3Root_c22036/f1p13/2873	i1_LQ_PC3Root_c22659/f1p3/1569	i2_LQ_PC3Root_c45852/f1p0/2511	i1_LQ_PC3Root_c13183/f1p0/1246	i1_LQ_PC3Root_c25039/f1p1/1618	i4_LQ_PC3Root_c5569/f1p0/4451	i2_LQ_PC3Root_c2830/f1p11/3030	i2_LQ_PC3Root_c21511/f1p4/2942	i3_LQ_PC3Root_c8567/f1p13/3280	i1_LQ_PC3Root_c9780/f1p0/1478	i3_LQ_PC3Root_c24093/f1p1/3048	i2_LQ_PC3Root_c48266/f1p2/2644	i2_HQ_PC3Root_c7341/f2p4/2855	i1_HQ_PC3Root_c31776/f2p2/1637	i2_LQ_PC3Root_c30824/f1p0/2323	i1_LQ_PC3Root_c27357/f1p2/1211	i3_LQ_PC3Root_c26633/f1p0/3132	i3_LQ_PC3Root_c12119/f1p3/3136
ko04350	Environmental Information Processing; Signal transduction; TGF-beta signaling pathway	67	i2_HQ_PC3Root_c2690/f6p9/2405	i2_LQ_PC3Root_c52568/f1p0/2579	i3_HQ_PC3Root_c1457/f5p0/3876	i5_LQ_PC3Root_c903/f1p0/5655	i1_LQ_PC3Root_c5177/f1p0/1841	i2_LQ_PC3Root_c26707/f1p0/2057	i1_LQ_PC3Root_c3515/f1p2/1790	i3_LQ_PC3Root_c11169/f1p0/3327	i4_LQ_PC3Root_c2306/f1p5/4666	i2_LQ_PC3Root_c50013/f1p9/2555	i2_HQ_PC3Root_c12680/f4p6/2375	i2_HQ_PC3Root_c26931/f2p6/2146	i2_HQ_PC3Root_c22364/f2p0/2598	i3_LQ_PC3Root_c12923/f1p0/3624	i2_LQ_PC3Root_c49936/f1p9/2357	i4_LQ_PC3Root_c7523/f1p4/4013	i3_LQ_PC3Root_c2528/f1p0/3119	i2_LQ_PC3Root_c33266/f1p6/2856	i3_HQ_PC3Root_c25410/f8p0/3229	i2_HQ_PC3Root_c57397/f2p4/2173	i1_LQ_PC3Root_c19093/f1p0/1929	i2_LQ_PC3Root_c25296/f1p4/2108	i2_LQ_PC3Root_c22036/f1p13/2873	i5_LQ_PC3Root_c416/f1p0/5224	i2_LQ_PC3Root_c3313/f1p3/2488	i1_LQ_PC3Root_c12864/f1p6/1881	i1_LQ_PC3Root_c19461/f1p1/1812	i3_LQ_PC3Root_c11222/f1p0/3977	i6_LQ_PC3Root_c280/f1p0/6571	i2_LQ_PC3Root_c18180/f1p2/2276	i2_LQ_PC3Root_c40657/f1p0/2151	i4_LQ_PC3Root_c1480/f1p0/5084	i3_LQ_PC3Root_c16942/f1p96/3165	i4_LQ_PC3Root_c4326/f1p0/4288	i8_LQ_PC3Root_c9/f1p0/8676	i2_LQ_PC3Root_c50122/f1p0/2528	i2_LQ_PC3Root_c49422/f1p0/2438	i1_LQ_PC3Root_c4976/f1p0/1593	i2_LQ_PC3Root_c26818/f1p3/2153	i0_LQ_PC3Root_c1650/f1p0/894	i3_LQ_PC3Root_c10537/f1p0/3762	i2_LQ_PC3Root_c49144/f1p2/2765	i2_HQ_PC3Root_c2376/f3p6/2365	i4_LQ_PC3Root_c3138/f1p2/4353	i1_LQ_PC3Root_c17107/f1p10/1669	i2_LQ_PC3Root_c21698/f1p1/2857	i3_LQ_PC3Root_c4340/f1p0/3275
ko04360	Organismal Systems; Development; Axon guidance	39	i1_LQ_PC3Root_c25039/f1p1/1618	i1_LQ_PC3Root_c22659/f1p3/1569	i1_LQ_PC3Root_c27805/f1p8/1286	i0_LQ_PC3Root_c3065/f1p1/994	i1_HQ_PC3Root_c2604/f2p0/1447	i2_LQ_PC3Root_c30824/f1p0/2323	i3_LQ_PC3Root_c4078/f1p5/3817	i1_LQ_PC3Root_c27555/f1p0/1223	i2_LQ_PC3Root_c18180/f1p2/2276	i2_HQ_PC3Root_c13759/f11p3/2269	i2_LQ_PC3Root_c50582/f1p3/2136	i2_LQ_PC3Root_c48821/f1p6/2460	i2_LQ_PC3Root_c50257/f1p9/2951	i1_LQ_PC3Root_c2893/f2p5/1413	i2_HQ_PC3Root_c24586/f2p2/2457	i2_LQ_PC3Root_c41031/f1p1/2109	i3_LQ_PC3Root_c5781/f1p0/3627	i8_LQ_PC3Root_c9/f1p0/8676	i1_LQ_PC3Root_c27083/f1p0/1113	i2_LQ_PC3Root_c40740/f1p9/2036	i1_HQ_PC3Root_c28122/f2p0/1360	i1_LQ_PC3Root_c13358/f1p0/1151	i2_HQ_PC3Root_c57981/f3p9/2367	i1_LQ_PC3Root_c27286/f1p0/1353	i1_HQ_PC3Root_c9013/f2p0/1782	i3_LQ_PC3Root_c3343/f1p0/3215	i1_HQ_PC3Root_c977/f13p0/1808	i3_LQ_PC3Root_c9891/f1p0/3981	i1_HQ_PC3Root_c16685/f2p5/1651	i1_LQ_PC3Root_c30365/f1p0/1810	i2_LQ_PC3Root_c22787/f1p0/2811	i1_LQ_PC3Root_c32563/f1p0/1446	i2_LQ_PC3Root_c27613/f1p9/1987	i3_LQ_PC3Root_c18390/f1p2/3410	i2_HQ_PC3Root_c64635/f4p9/2221	i1_HQ_PC3Root_c2227/f3p1/1753	i1_LQ_PC3Root_c8990/f1p15/1445	i1_LQ_PC3Root_c25861/f4p0/1155	i2_LQ_PC3Root_c18577/f1p2/2318
ko04370	Environmental Information Processing; Signal transduction; VEGF signaling pathway	21	i2_LQ_PC3Root_c22787/f1p0/2811	i1_LQ_PC3Root_c2893/f2p5/1413	i1_LQ_PC3Root_c8990/f1p15/1445	i2_LQ_PC3Root_c14291/f1p2/2175	i8_LQ_PC3Root_c9/f1p0/8676	i1_LQ_PC3Root_c32563/f1p0/1446	i2_LQ_PC3Root_c18180/f1p2/2276	i1_LQ_PC3Root_c27555/f1p0/1223	i1_HQ_PC3Root_c16685/f2p5/1651	i3_LQ_PC3Root_c4078/f1p5/3817	i1_LQ_PC3Root_c27286/f1p0/1353	i1_LQ_PC3Root_c27805/f1p8/1286	i1_LQ_PC3Root_c19810/f1p3/1919	i1_LQ_PC3Root_c17983/f1p29/2008	i1_HQ_PC3Root_c2604/f2p0/1447	i3_LQ_PC3Root_c3343/f1p0/3215	i2_LQ_PC3Root_c54281/f3p2/2115	i2_LQ_PC3Root_c39928/f1p2/2057	i1_HQ_PC3Root_c28122/f2p0/1360	i1_LQ_PC3Root_c13358/f1p0/1151	i2_LQ_PC3Root_c4576/f1p0/2547
ko04371	Environmental Information Processing; Signal transduction; Apelin signaling pathway	85	i2_HQ_PC3Root_c65158/f14p9/2331	i2_LQ_PC3Root_c52187/f1p0/2389	i2_LQ_PC3Root_c26969/f1p2/2144	i2_LQ_PC3Root_c22523/f1p2/2720	i2_LQ_PC3Root_c51064/f1p1/2378	i3_LQ_PC3Root_c20647/f1p3/3432	i3_LQ_PC3Root_c22363/f1p3/3148	i2_LQ_PC3Root_c33706/f1p3/2997	i2_LQ_PC3Root_c53112/f1p0/2221	i1_HQ_PC3Root_c25890/f3p0/1088	i3_LQ_PC3Root_c11709/f1p0/3076	i0_LQ_PC3Root_c2350/f1p19/1001	i2_LQ_PC3Root_c38949/f1p0/2340	i2_LQ_PC3Root_c20424/f1p4/2409	i2_LQ_PC3Root_c24778/f1p0/2890	i1_LQ_PC3Root_c23659/f1p0/1675	i2_LQ_PC3Root_c17901/f1p1/2353	i3_LQ_PC3Root_c4340/f1p0/3275	i2_LQ_PC3Root_c21698/f1p1/2857	i2_LQ_PC3Root_c19519/f1p2/2256	i1_LQ_PC3Root_c33504/f1p2/1034	i2_HQ_PC3Root_c7266/f2p3/2509	i2_LQ_PC3Root_c56284/f1p0/2026	i2_LQ_PC3Root_c61480/f1p2/2803	i3_LQ_PC3Root_c3462/f1p1/3694	i0_LQ_PC3Root_c480/f2p0/728	i2_LQ_PC3Root_c27318/f1p0/2091	i1_LQ_PC3Root_c17741/f1p4/1797	i2_LQ_PC3Root_c49496/f1p0/2196	i1_LQ_PC3Root_c4976/f1p0/1593	i8_LQ_PC3Root_c61/f1p0/8101	i1_LQ_PC3Root_c22673/f1p0/1487	i1_LQ_PC3Root_c17983/f1p29/2008	i1_LQ_PC3Root_c5824/f1p0/1845	i4_LQ_PC3Root_c3930/f1p3/4315	i1_LQ_PC3Root_c27464/f1p1/1099	i1_LQ_PC3Root_c19810/f1p3/1919	i4_LQ_PC3Root_c3971/f1p0/4855	i2_LQ_PC3Root_c18180/f1p2/2276	i1_LQ_PC3Root_c11802/f1p4/1898	i2_LQ_PC3Root_c53203/f1p4/2762	i2_LQ_PC3Root_c17637/f1p2/2966	i2_LQ_PC3Root_c14291/f1p2/2175	i1_LQ_PC3Root_c27243/f1p31/1257	i8_LQ_PC3Root_c9/f1p0/8676	i2_LQ_PC3Root_c50122/f1p0/2528	i3_LQ_PC3Root_c5576/f1p4/3203
ko04380	Organismal Systems; Development; Osteoclast differentiation	24	i2_LQ_PC3Root_c18180/f1p2/2276	i1_LQ_PC3Root_c27555/f1p0/1223	i3_LQ_PC3Root_c4078/f1p5/3817	i1_HQ_PC3Root_c16685/f2p5/1651	i1_LQ_PC3Root_c25223/f1p1/1557	i1_LQ_PC3Root_c8990/f1p15/1445	i1_LQ_PC3Root_c32563/f1p0/1446	i8_LQ_PC3Root_c9/f1p0/8676	i2_LQ_PC3Root_c38596/f1p5/2436	i1_LQ_PC3Root_c2893/f2p5/1413	i2_LQ_PC3Root_c20273/f1p5/2748	i2_LQ_PC3Root_c22787/f1p0/2811	i1_LQ_PC3Root_c13358/f1p0/1151	i2_LQ_PC3Root_c4576/f1p0/2547	i1_HQ_PC3Root_c28122/f2p0/1360	i3_LQ_PC3Root_c19680/f1p1/3142	i3_LQ_PC3Root_c4369/f1p1/3689	i1_LQ_PC3Root_c17641/f1p6/1365	i1_HQ_PC3Root_c2604/f2p0/1447	i3_LQ_PC3Root_c3343/f1p0/3215	i1_LQ_PC3Root_c19810/f1p3/1919	i1_LQ_PC3Root_c27286/f1p0/1353	i1_LQ_PC3Root_c27805/f1p8/1286	i2_LQ_PC3Root_c3470/f1p2/2292
ko04390	Environmental Information Processing; Signal transduction; Hippo signaling pathway	96	i2_HQ_PC3Root_c12680/f4p6/2375	i2_HQ_PC3Root_c26931/f2p6/2146	i1_LQ_PC3Root_c18184/f1p4/1353	i4_LQ_PC3Root_c2306/f1p5/4666	i2_LQ_PC3Root_c24774/f1p1/2865	i3_LQ_PC3Root_c21423/f1p2/3644	i1_LQ_PC3Root_c30365/f1p0/1810	i1_LQ_PC3Root_c14268/f1p0/1240	i2_LQ_PC3Root_c47506/f1p6/2991	i3_LQ_PC3Root_c7313/f1p2/3362	i1_LQ_PC3Root_c13364/f1p4/1175	i2_HQ_PC3Root_c57397/f2p4/2173	i2_LQ_PC3Root_c27613/f1p9/1987	i2_LQ_PC3Root_c33266/f1p6/2856	i3_LQ_PC3Root_c11346/f1p0/3267	i1_HQ_PC3Root_c2227/f3p1/1753	i2_LQ_PC3Root_c18577/f1p2/2318	i1_LQ_PC3Root_c5177/f1p0/1841	i3_LQ_PC3Root_c20034/f1p0/3263	i2_LQ_PC3Root_c40740/f1p9/2036	i1_LQ_PC3Root_c6016/f1p4/1599	i1_LQ_PC3Root_c26760/f1p0/1054	i1_LQ_PC3Root_c14890/f2p3/1271	i2_LQ_PC3Root_c12445/f2p1/2853	i2_LQ_PC3Root_c13505/f1p1/2120	i1_LQ_PC3Root_c20526/f1p3/1420	i2_LQ_PC3Root_c7054/f1p0/2332	i1_LQ_PC3Root_c19461/f1p1/1812	i1_LQ_PC3Root_c19696/f1p0/1436	i1_LQ_PC3Root_c27460/f1p0/1217	i2_LQ_PC3Root_c48821/f1p6/2460	i2_HQ_PC3Root_c24586/f2p2/2457	i2_HQ_PC3Root_c4486/f3p1/2870	i3_LQ_PC3Root_c16942/f1p96/3165	i0_LQ_PC3Root_c1445/f1p0/752	i1_LQ_PC3Root_c25928/f1p0/1345	i2_LQ_PC3Root_c49422/f1p0/2438	i1_HQ_PC3Root_c2560/f4p17/1399	i1_LQ_PC3Root_c13871/f1p1/1111	i3_LQ_PC3Root_c11764/f1p7/3440	i2_LQ_PC3Root_c25296/f1p4/2108	i1_LQ_PC3Root_c21751/f1p0/1528	i2_LQ_PC3Root_c34697/f1p3/2871	i2_LQ_PC3Root_c19211/f1p0/2531	i1_LQ_PC3Root_c12864/f1p6/1881	i2_LQ_PC3Root_c22869/f1p3/2957	i2_LQ_PC3Root_c46825/f1p168/3028
ko04391	Environmental Information Processing; Signal transduction; Hippo signaling pathway - fly	82	i2_LQ_PC3Root_c31482/f1p6/2160	i1_LQ_PC3Root_c13871/f1p1/1111	i2_LQ_PC3Root_c40363/f1p1/2183	i2_LQ_PC3Root_c25296/f1p4/2108	i1_LQ_PC3Root_c21751/f1p0/1528	i3_LQ_PC3Root_c11764/f1p7/3440	i1_LQ_PC3Root_c30064/f1p0/1974	i2_LQ_PC3Root_c22869/f1p3/2957	i1_LQ_PC3Root_c12864/f1p6/1881	i2_LQ_PC3Root_c3313/f1p3/2488	i2_HQ_PC3Root_c28337/f2p0/2140	i1_LQ_PC3Root_c19696/f1p0/1436	i1_LQ_PC3Root_c19461/f1p1/1812	i2_HQ_PC3Root_c2784/f2p2/2602	i0_LQ_PC3Root_c1445/f1p0/752	i3_LQ_PC3Root_c16942/f1p96/3165	i1_LQ_PC3Root_c13563/f1p2/1282	i2_HQ_PC3Root_c4486/f3p1/2870	i2_LQ_PC3Root_c49422/f1p0/2438	i2_LQ_PC3Root_c46894/f1p1/2530	i1_LQ_PC3Root_c25928/f1p0/1345	i2_LQ_PC3Root_c32260/f1p6/2573	i1_HQ_PC3Root_c2560/f4p17/1399	i1_LQ_PC3Root_c5177/f1p0/1841	i3_LQ_PC3Root_c20034/f1p0/3263	i1_LQ_PC3Root_c26760/f1p0/1054	i1_LQ_PC3Root_c14890/f2p3/1271	i2_LQ_PC3Root_c12445/f2p1/2853	i2_LQ_PC3Root_c13505/f1p1/2120	i1_LQ_PC3Root_c20526/f1p3/1420	i2_HQ_PC3Root_c26931/f2p6/2146	i2_HQ_PC3Root_c12680/f4p6/2375	i2_LQ_PC3Root_c60854/f1p2/2345	i4_LQ_PC3Root_c2306/f1p5/4666	i1_LQ_PC3Root_c18184/f1p4/1353	i2_LQ_PC3Root_c24774/f1p1/2865	i1_LQ_PC3Root_c14268/f1p0/1240	i3_LQ_PC3Root_c7313/f1p2/3362	i2_LQ_PC3Root_c47506/f1p6/2991	i2_LQ_PC3Root_c33266/f1p6/2856	i2_HQ_PC3Root_c57397/f2p4/2173	i3_LQ_PC3Root_c11346/f1p0/3267	i2_HQ_PC3Root_c62490/f5p1/2105	i2_HQ_PC3Root_c36087/f2p1/2232	i3_LQ_PC3Root_c3881/f1p0/3558	i2_HQ_PC3Root_c34560/f2p0/2214	i2_LQ_PC3Root_c10300/f1p3/2321
ko04392	Environmental Information Processing; Signal transduction; Hippo signaling pathway -multiple species	31	i2_LQ_PC3Root_c66591/f1p1/2127	i2_LQ_PC3Root_c63958/f1p1/2125	i2_LQ_PC3Root_c2107/f2p2/2517	i2_LQ_PC3Root_c49397/f1p1/2999	i2_LQ_PC3Root_c50440/f1p1/2297	i3_LQ_PC3Root_c21466/f1p9/3768	i2_HQ_PC3Root_c11431/f4p3/2309	i2_LQ_PC3Root_c52972/f1p1/2398	i2_LQ_PC3Root_c31826/f1p0/2965	i3_LQ_PC3Root_c13135/f1p0/3508	i2_LQ_PC3Root_c20829/f1p0/2825	i2_LQ_PC3Root_c52506/f1p0/2296	i2_LQ_PC3Root_c48339/f1p0/2142	i2_LQ_PC3Root_c25183/f1p0/2430	i2_LQ_PC3Root_c4541/f1p1/2591	i1_HQ_PC3Root_c1892/f4p0/1894	i2_HQ_PC3Root_c27299/f2p6/2471	i2_LQ_PC3Root_c50293/f1p3/3006	i3_LQ_PC3Root_c21740/f1p0/3982	i2_LQ_PC3Root_c46690/f1p2/2491	i2_LQ_PC3Root_c30890/f1p1/2576	i4_LQ_PC3Root_c3253/f1p3/4210	i2_LQ_PC3Root_c32981/f1p1/2853	i2_LQ_PC3Root_c17696/f1p5/2656	i2_LQ_PC3Root_c36284/f1p2/3039	i1_LQ_PC3Root_c5035/f1p1/1943	i2_LQ_PC3Root_c49773/f1p4/2378	i2_LQ_PC3Root_c56176/f1p2/2405	i2_LQ_PC3Root_c47531/f1p2/2608	i2_LQ_PC3Root_c37006/f1p0/2226	i4_LQ_PC3Root_c3743/f1p0/4818
ko04510	Cellular Processes; Cellular community - eukaryotes; Focal adhesion	60	i2_LQ_PC3Root_c34697/f1p3/2871	i1_LQ_PC3Root_c25431/f1p0/1928	i1_LQ_PC3Root_c27805/f1p8/1286	i2_LQ_PC3Root_c19211/f1p0/2531	i2_LQ_PC3Root_c46825/f1p168/3028	i4_LQ_PC3Root_c6379/f1p0/4901	i1_LQ_PC3Root_c25039/f1p1/1618	i3_LQ_PC3Root_c13996/f1p7/3089	i2_LQ_PC3Root_c31972/f1p0/2346	i1_LQ_PC3Root_c10344/f1p0/1760	i5_LQ_PC3Root_c1414/f1p4/5646	i1_LQ_PC3Root_c22659/f1p3/1569	i2_LQ_PC3Root_c68112/f1p0/2012	i2_LQ_PC3Root_c50582/f1p3/2136	i2_HQ_PC3Root_c13759/f11p3/2269	i2_LQ_PC3Root_c48821/f1p6/2460	i2_LQ_PC3Root_c12002/f2p2/2331	i2_LQ_PC3Root_c7307/f1p8/2558	i2_LQ_PC3Root_c41031/f1p1/2109	i2_HQ_PC3Root_c24586/f2p2/2457	i8_LQ_PC3Root_c9/f1p0/8676	i4_LQ_PC3Root_c5749/f1p10/4190	i1_LQ_PC3Root_c27361/f1p0/1253	i3_LQ_PC3Root_c3331/f1p0/3482	i2_LQ_PC3Root_c10621/f1p0/2437	i2_LQ_PC3Root_c7054/f1p0/2332	i2_LQ_PC3Root_c4778/f2p2/2287	i3_LQ_PC3Root_c6500/f1p0/3178	i2_LQ_PC3Root_c30824/f1p0/2323	i2_LQ_PC3Root_c18180/f1p2/2276	i1_LQ_PC3Root_c27460/f1p0/1217	i3_HQ_PC3Root_c1982/f2p5/3175	i1_LQ_PC3Root_c27286/f1p0/1353	i1_LQ_PC3Root_c19810/f1p3/1919	i1_HQ_PC3Root_c9013/f2p0/1782	i1_HQ_PC3Root_c16736/f2p76/1725	i3_LQ_PC3Root_c3343/f1p0/3215	i2_HQ_PC3Root_c24969/f2p2/2416	i2_LQ_PC3Root_c51762/f1p0/2391	i1_HQ_PC3Root_c977/f13p0/1808	i2_LQ_PC3Root_c40740/f1p9/2036	i1_LQ_PC3Root_c6016/f1p4/1599	i2_LQ_PC3Root_c8146/f1p3/2714	i1_HQ_PC3Root_c28122/f2p0/1360	i2_LQ_PC3Root_c4576/f1p0/2547	i2_LQ_PC3Root_c14246/f1p2/2118	i2_HQ_PC3Root_c57981/f3p9/2367
ko04514	Environmental Information Processing; Signaling molecules and interaction; Cell adhesion molecules (CAMs)	1	i2_LQ_PC3Root_c3338/f1p0/2363
ko04520	Cellular Processes; Cellular community - eukaryotes; Adherens junction	32	i2_LQ_PC3Root_c22787/f1p0/2811	i1_LQ_PC3Root_c24568/f1p0/1520	i2_LQ_PC3Root_c41165/f1p3/2034	i2_LQ_PC3Root_c22149/f1p0/2279	i1_LQ_PC3Root_c27286/f1p0/1353	i1_LQ_PC3Root_c8763/f1p1/1878	i3_LQ_PC3Root_c3343/f1p0/3215	i2_LQ_PC3Root_c9854/f1p3/2258	i1_HQ_PC3Root_c2504/f2p0/1671	i1_HQ_PC3Root_c1900/f5p4/1638	i5_LQ_PC3Root_c903/f1p0/5655	i1_LQ_PC3Root_c5843/f1p3/1457	i3_LQ_PC3Root_c12383/f1p0/3584	i1_HQ_PC3Root_c28122/f2p0/1360	i4_LQ_PC3Root_c4326/f1p0/4288	i1_LQ_PC3Root_c17997/f1p0/1323	i4_LQ_PC3Root_c1480/f1p0/5084	i8_LQ_PC3Root_c9/f1p0/8676	i1_LQ_PC3Root_c14197/f1p3/1134	i3_LQ_PC3Root_c11222/f1p0/3977	i6_LQ_PC3Root_c280/f1p0/6571	i2_LQ_PC3Root_c18180/f1p2/2276	i2_LQ_PC3Root_c54799/f1p1/2049	i5_LQ_PC3Root_c416/f1p0/5224	i2_LQ_PC3Root_c7991/f1p0/2256	i1_LQ_PC3Root_c27805/f1p8/1286	i2_LQ_PC3Root_c22595/f1p3/2323	i2_LQ_PC3Root_c36614/f1p4/2260	i2_LQ_PC3Root_c64360/f1p0/2054	i2_LQ_PC3Root_c3338/f1p0/2363	i2_LQ_PC3Root_c40167/f1p1/2056	i2_LQ_PC3Root_c27322/f1p3/2126
ko04530	Cellular Processes; Cellular community - eukaryotes; Tight junction	158	i1_LQ_PC3Root_c4771/f1p0/1803	i1_LQ_PC3Root_c8249/f1p0/1727	i1_LQ_PC3Root_c6042/f1p1/1525	i2_LQ_PC3Root_c49144/f1p2/2765	i2_HQ_PC3Root_c2376/f3p6/2365	i4_LQ_PC3Root_c3930/f1p3/4315	i1_LQ_PC3Root_c5824/f1p0/1845	i4_LQ_PC3Root_c2363/f1p1/4964	i3_LQ_PC3Root_c5892/f1p11/3220	i4_LQ_PC3Root_c3971/f1p0/4855	i2_LQ_PC3Root_c17929/f1p6/3071	i1_LQ_PC3Root_c11192/f2p0/1494	i4_LQ_PC3Root_c3077/f1p0/4449	i1_HQ_PC3Root_c2860/f4p0/1628	i7_LQ_PC3Root_c82/f1p0/7335	i2_LQ_PC3Root_c34752/f1p0/2321	i2_LQ_PC3Root_c19569/f1p4/2252	i3_LQ_PC3Root_c18153/f1p13/3334	i1_LQ_PC3Root_c33504/f1p2/1034	i2_HQ_PC3Root_c7266/f2p3/2509	i1_LQ_PC3Root_c23338/f1p7/1801	i2_HQ_PC3Root_c11762/f2p2/2418	i3_LQ_PC3Root_c19210/f1p3/3074	i4_LQ_PC3Root_c7578/f1p11/4034	i3_LQ_PC3Root_c3961/f1p6/3450	i3_LQ_PC3Root_c18923/f1p0/3154	i4_LQ_PC3Root_c5485/f1p10/4699	i3_LQ_PC3Root_c23159/f1p1/3105	i3_LQ_PC3Root_c12945/f1p81/3485	i3_LQ_PC3Root_c25534/f1p0/3109	i3_LQ_PC3Root_c21349/f1p0/3127	i3_LQ_PC3Root_c17671/f1p0/3542	i2_LQ_PC3Root_c29887/f3p3/2842	i3_LQ_PC3Root_c11518/f2p7/3198	i1_LQ_PC3Root_c27805/f1p8/1286	i3_LQ_PC3Root_c20707/f1p0/3146	i4_LQ_PC3Root_c2213/f1p1/4711	i2_LQ_PC3Root_c36951/f1p0/2332	i1_LQ_PC3Root_c28158/f39p0/1747	i3_LQ_PC3Root_c13825/f1p0/3062	i3_LQ_PC3Root_c24449/f1p0/3016	i3_LQ_PC3Root_c20647/f1p3/3432	i3_LQ_PC3Root_c6066/f1p0/3476	i2_LQ_PC3Root_c64823/f3p4/2253	i2_LQ_PC3Root_c33319/f1p6/2378	i2_LQ_PC3Root_c37718/f1p0/2836	i2_LQ_PC3Root_c51064/f1p1/2378
ko04540	Cellular Processes; Cellular community - eukaryotes; Gap junction	46	i2_LQ_PC3Root_c27100/f2p3/2136	i1_LQ_PC3Root_c24180/f1p1/1700	i2_LQ_PC3Root_c18180/f1p2/2276	i2_LQ_PC3Root_c12746/f1p5/3142	i1_LQ_PC3Root_c5594/f1p0/1728	i2_LQ_PC3Root_c33879/f1p6/3001	i1_LQ_PC3Root_c4318/f1p0/1692	i3_LQ_PC3Root_c6066/f1p0/3476	i1_LQ_PC3Root_c19018/f1p1/1856	i3_LQ_PC3Root_c20647/f1p3/3432	i3_LQ_PC3Root_c13825/f1p0/3062	i1_LQ_PC3Root_c28158/f39p0/1747	i8_LQ_PC3Root_c9/f1p0/8676	i3_LQ_PC3Root_c4671/f1p12/3359	i2_LQ_PC3Root_c30967/f1p0/2739	i1_LQ_PC3Root_c9628/f1p2/1764	i2_LQ_PC3Root_c49117/f1p5/2792	i1_LQ_PC3Root_c6775/f1p11/1741	i1_LQ_PC3Root_c8465/f1p0/1662	i5_LQ_PC3Root_c1365/f1p112/5557	i1_HQ_PC3Root_c16333/f3p0/1915	i1_LQ_PC3Root_c24881/f1p1/1925	i1_LQ_PC3Root_c31977/f1p0/1821	i1_HQ_PC3Root_c11897/f2p21/1834	i1_LQ_PC3Root_c10846/f2p6/1699	i2_LQ_PC3Root_c26732/f1p3/2068	i1_LQ_PC3Root_c11373/f1p0/1750	i1_LQ_PC3Root_c32531/f1p11/1861	i1_LQ_PC3Root_c23338/f1p7/1801	i1_HQ_PC3Root_c2860/f4p0/1628	i2_LQ_PC3Root_c4576/f1p0/2547	i3_LQ_PC3Root_c14126/f1p0/3045	i1_LQ_PC3Root_c18071/f1p2/1928	i1_LQ_PC3Root_c19628/f1p28/1990	i2_HQ_PC3Root_c34142/f2p24/2282	i1_LQ_PC3Root_c9076/f1p0/1781	i2_LQ_PC3Root_c13353/f1p3/2122	i1_LQ_PC3Root_c6042/f1p1/1525	i1_LQ_PC3Root_c8249/f1p0/1727	i1_LQ_PC3Root_c19810/f1p3/1919	i1_LQ_PC3Root_c31611/f2p0/1758	i2_LQ_PC3Root_c60548/f1p7/2099	i1_LQ_PC3Root_c12101/f1p1/1725	i3_HQ_PC3Root_c23781/f2p18/3067	i2_LQ_PC3Root_c52608/f1p22/2196	i1_LQ_PC3Root_c30601/f1p0/1670
ko04550	Cellular Processes; Cellular community - eukaryotes; Signaling pathways regulating pluripotency of stem cells	25	i2_HQ_PC3Root_c64635/f4p9/2221	i2_LQ_PC3Root_c27613/f1p9/1987	i8_LQ_PC3Root_c9/f1p0/8676	i3_HQ_PC3Root_c15143/f7p0/3244	i2_LQ_PC3Root_c18577/f1p2/2318	i1_HQ_PC3Root_c2227/f3p1/1753	i4_LQ_PC3Root_c1609/f1p0/4306	i2_HQ_PC3Root_c13759/f11p3/2269	i2_LQ_PC3Root_c50582/f1p3/2136	i2_LQ_PC3Root_c48821/f1p6/2460	i2_LQ_PC3Root_c41031/f1p1/2109	i2_HQ_PC3Root_c24586/f2p2/2457	i3_LQ_PC3Root_c6522/f1p6/3235	i4_LQ_PC3Root_c3171/f1p0/4318	i2_LQ_PC3Root_c30824/f1p0/2323	i2_LQ_PC3Root_c18180/f1p2/2276	i1_LQ_PC3Root_c30365/f1p0/1810	i1_HQ_PC3Root_c977/f13p0/1808	i1_LQ_PC3Root_c19810/f1p3/1919	i2_LQ_PC3Root_c4576/f1p0/2547	i1_LQ_PC3Root_c22659/f1p3/1569	i2_HQ_PC3Root_c57981/f3p9/2367	i3_LQ_PC3Root_c7747/f1p2/3115	i1_LQ_PC3Root_c25039/f1p1/1618	i2_LQ_PC3Root_c40740/f1p9/2036
ko04611	Organismal Systems; Immune system; Platelet activation	23	i1_LQ_PC3Root_c10344/f1p0/1760	i2_LQ_PC3Root_c68112/f1p0/2012	i2_LQ_PC3Root_c8146/f1p3/2714	i1_LQ_PC3Root_c6016/f1p4/1599	i2_LQ_PC3Root_c14246/f1p2/2118	i2_LQ_PC3Root_c19211/f1p0/2531	i2_LQ_PC3Root_c34697/f1p3/2871	i2_LQ_PC3Root_c46825/f1p168/3028	i1_HQ_PC3Root_c16736/f2p76/1725	i2_HQ_PC3Root_c24969/f2p2/2416	i2_LQ_PC3Root_c7054/f1p0/2332	i2_LQ_PC3Root_c4778/f2p2/2287	i2_LQ_PC3Root_c10621/f1p0/2437	i1_LQ_PC3Root_c27460/f1p0/1217	i3_LQ_PC3Root_c21423/f1p2/3644	i2_LQ_PC3Root_c18180/f1p2/2276	i1_LQ_PC3Root_c22059/f1p1/1522	i1_LQ_PC3Root_c23358/f1p4/1443	i2_LQ_PC3Root_c12002/f2p2/2331	i1_LQ_PC3Root_c27361/f1p0/1253	i3_LQ_PC3Root_c20647/f1p3/3432	i8_LQ_PC3Root_c9/f1p0/8676	i1_LQ_PC3Root_c13364/f1p4/1175
ko04612	Organismal Systems; Immune system; Antigen processing and presentation	228	i3_LQ_PC3Root_c8121/f1p0/3251	i2_LQ_PC3Root_c47925/f1p59/2686	i2_LQ_PC3Root_c26817/f1p5/2077	i2_LQ_PC3Root_c4996/f2p3/2281	i2_LQ_PC3Root_c34695/f1p0/2413	i2_LQ_PC3Root_c65637/f434p61/2404	i1_LQ_PC3Root_c3135/f1p8/1729	i2_LQ_PC3Root_c33437/f1p1/2247	i3_LQ_PC3Root_c18351/f1p0/3877	i4_LQ_PC3Root_c2709/f1p0/4363	i2_HQ_PC3Root_c1391/f11p4/2278	i3_HQ_PC3Root_c25279/f29p1/3202	i3_LQ_PC3Root_c18448/f1p0/3876	i2_LQ_PC3Root_c30495/f1p21/2570	i1_LQ_PC3Root_c6940/f1p1/1483	i1_LQ_PC3Root_c3219/f2p0/1676	i3_LQ_PC3Root_c16616/f1p0/3276	i2_LQ_PC3Root_c24403/f1p15/2386	i2_LQ_PC3Root_c19330/f1p9/2459	i2_LQ_PC3Root_c4394/f1p0/2416	i2_LQ_PC3Root_c35723/f1p3/2384	i2_LQ_PC3Root_c38899/f1p0/2487	i2_LQ_PC3Root_c50344/f1p20/2772	i2_HQ_PC3Root_c2933/f3p1/2421	i3_LQ_PC3Root_c17778/f1p0/3481	i4_LQ_PC3Root_c4436/f1p3/4485	i3_LQ_PC3Root_c3658/f1p0/3210	i2_LQ_PC3Root_c3384/f1p13/2345	i2_LQ_PC3Root_c49778/f1p1/2398	i2_LQ_PC3Root_c24746/f1p30/2461	i2_LQ_PC3Root_c51069/f1p3/2187	i2_HQ_PC3Root_c27677/f13p7/2437	i2_LQ_PC3Root_c41199/f1p18/2115	i3_LQ_PC3Root_c12416/f1p0/4080	i2_LQ_PC3Root_c10337/f1p0/2205	i2_HQ_PC3Root_c57694/f62p13/2393	i2_LQ_PC3Root_c50526/f1p6/2349	i1_LQ_PC3Root_c4172/f1p0/1752	i2_LQ_PC3Root_c52208/f1p6/2447	i2_HQ_PC3Root_c7083/f3p1/2432	i2_LQ_PC3Root_c30412/f1p0/2237	i2_LQ_PC3Root_c61582/f1p0/2525	i2_LQ_PC3Root_c16848/f1p4/2540	i1_LQ_PC3Root_c13403/f1p0/1337	i2_LQ_PC3Root_c20782/f2p9/2809	i3_LQ_PC3Root_c4121/f1p0/3105	i3_LQ_PC3Root_c17417/f1p17/3379
ko04614	Organismal Systems; Endocrine system; Renin-angiotensin system	30	i3_LQ_PC3Root_c22617/f1p1/3208	i3_LQ_PC3Root_c18794/f1p0/3975	i2_LQ_PC3Root_c4085/f1p9/2677	i2_LQ_PC3Root_c61685/f1p2/2761	i3_LQ_PC3Root_c5207/f1p2/3302	i1_LQ_PC3Root_c17686/f1p0/1835	i2_LQ_PC3Root_c61185/f1p8/2936	i3_LQ_PC3Root_c19610/f1p0/3207	i2_LQ_PC3Root_c10742/f1p8/2962	i1_LQ_PC3Root_c23359/f1p1/1711	i2_LQ_PC3Root_c38119/f1p2/2483	i2_LQ_PC3Root_c2718/f1p9/2508	i3_LQ_PC3Root_c10921/f1p10/3419	i3_LQ_PC3Root_c22410/f1p8/3436	i2_HQ_PC3Root_c64976/f6p8/2917	i2_LQ_PC3Root_c22943/f1p1/2464	i2_LQ_PC3Root_c21003/f1p6/3320	i1_LQ_PC3Root_c4136/f1p0/1791	i1_HQ_PC3Root_c28564/f3p0/1674	i2_HQ_PC3Root_c2318/f4p2/2647	i3_LQ_PC3Root_c13143/f1p0/3976	i3_LQ_PC3Root_c17143/f1p0/3640	i2_LQ_PC3Root_c52157/f1p2/2585	i2_LQ_PC3Root_c20947/f1p2/2431	i2_LQ_PC3Root_c61119/f1p0/2256	i3_LQ_PC3Root_c11791/f1p0/3835	i1_LQ_PC3Root_c3101/f1p3/1871	i2_LQ_PC3Root_c12367/f1p9/2904	i2_LQ_PC3Root_c11480/f1p1/2902	i3_LQ_PC3Root_c4645/f1p0/3823
ko04620	Organismal Systems; Immune system; Toll-like receptor signaling pathway	187	i3_LQ_PC3Root_c23000/f1p4/3898	i2_LQ_PC3Root_c21439/f1p2/2649	i3_LQ_PC3Root_c21393/f1p9/3870	i1_HQ_PC3Root_c1534/f3p4/1848	i3_LQ_PC3Root_c3923/f1p0/3104	i2_LQ_PC3Root_c49940/f1p0/2229	i1_LQ_PC3Root_c27286/f1p0/1353	i2_LQ_PC3Root_c41685/f1p0/2113	i1_LQ_PC3Root_c17640/f1p0/1410	i1_HQ_PC3Root_c2397/f5p13/1890	i2_LQ_PC3Root_c37533/f1p3/2586	i2_LQ_PC3Root_c4058/f1p1/2410	i3_HQ_PC3Root_c12192/f3p8/3440	i2_LQ_PC3Root_c8701/f1p2/2397	i3_LQ_PC3Root_c7390/f1p0/3161	i2_HQ_PC3Root_c22084/f4p1/2317	i2_LQ_PC3Root_c31605/f1p7/2739	i2_LQ_PC3Root_c48940/f1p2/2432	i2_HQ_PC3Root_c10600/f4p4/2311	i2_LQ_PC3Root_c51958/f1p2/2522	i3_LQ_PC3Root_c14346/f1p0/3046	i2_HQ_PC3Root_c24117/f2p1/2694	i1_LQ_PC3Root_c19906/f1p0/1876	i1_LQ_PC3Root_c7588/f1p2/1854	i2_LQ_PC3Root_c13027/f1p3/2975	i2_HQ_PC3Root_c57149/f2p6/2078	i1_LQ_PC3Root_c13292/f1p0/1127	i2_HQ_PC3Root_c65049/f8p3/2756	i4_LQ_PC3Root_c3254/f1p4/4715	i2_LQ_PC3Root_c35569/f1p14/2667	i2_LQ_PC3Root_c27377/f1p6/2068	i1_LQ_PC3Root_c16999/f1p0/1865	i2_LQ_PC3Root_c50100/f1p3/2396	i1_LQ_PC3Root_c6320/f1p0/1557	i2_LQ_PC3Root_c31640/f1p1/2843	i2_LQ_PC3Root_c11641/f1p2/2216	i1_LQ_PC3Root_c33511/f1p0/1037	i1_HQ_PC3Root_c2831/f3p0/1670	i1_LQ_PC3Root_c7808/f1p0/1677	i4_HQ_PC3Root_c6840/f3p30/4107	i2_LQ_PC3Root_c24513/f1p11/2836	i2_LQ_PC3Root_c51591/f1p5/2237	i2_LQ_PC3Root_c33308/f1p1/2406	i2_HQ_PC3Root_c42354/f5p0/2122	i2_HQ_PC3Root_c22161/f3p1/2467	i2_HQ_PC3Root_c3273/f2p4/2277	i2_LQ_PC3Root_c52292/f1p2/2794
ko04621	Organismal Systems; Immune system; NOD-like receptor signaling pathway	252	i2_LQ_PC3Root_c13027/f1p3/2975	i2_HQ_PC3Root_c20913/f2p0/2406	i1_LQ_PC3Root_c25539/f1p0/1847	i1_LQ_PC3Root_c7588/f1p2/1854	i3_LQ_PC3Root_c3815/f1p0/3189	i1_LQ_PC3Root_c13292/f1p0/1127	i1_HQ_PC3Root_c1426/f10p2/1459	i2_HQ_PC3Root_c57149/f2p6/2078	i2_LQ_PC3Root_c51693/f1p0/2527	i2_LQ_PC3Root_c51958/f1p2/2522	i1_LQ_PC3Root_c19906/f1p0/1876	i1_LQ_PC3Root_c10481/f1p0/1613	i2_HQ_PC3Root_c12208/f4p1/2403	i2_HQ_PC3Root_c24117/f2p1/2694	i3_LQ_PC3Root_c14346/f1p0/3046	i2_LQ_PC3Root_c8411/f1p0/2698	i1_LQ_PC3Root_c33511/f1p0/1037	i1_LQ_PC3Root_c17569/f1p0/1969	i2_LQ_PC3Root_c11641/f1p2/2216	i2_LQ_PC3Root_c31640/f1p1/2843	i1_LQ_PC3Root_c27509/f1p2/1252	i4_HQ_PC3Root_c6840/f3p30/4107	i1_LQ_PC3Root_c7808/f1p0/1677	i2_LQ_PC3Root_c36575/f1p0/2674	i1_HQ_PC3Root_c2831/f3p0/1670	i4_LQ_PC3Root_c3254/f1p4/4715	i2_LQ_PC3Root_c48204/f1p1/2394	i2_HQ_PC3Root_c65049/f8p3/2756	i2_LQ_PC3Root_c10654/f3p16/2718	i1_LQ_PC3Root_c6320/f1p0/1557	i2_LQ_PC3Root_c50100/f1p3/2396	i1_LQ_PC3Root_c16999/f1p0/1865	i2_LQ_PC3Root_c35569/f1p14/2667	i2_LQ_PC3Root_c27377/f1p6/2068	i2_HQ_PC3Root_c44660/f2p9/2777	i1_HQ_PC3Root_c26118/f2p0/1136	i2_LQ_PC3Root_c41685/f1p0/2113	i1_LQ_PC3Root_c17640/f1p0/1410	i2_LQ_PC3Root_c4693/f1p1/2317	i2_LQ_PC3Root_c21439/f1p2/2649	i3_LQ_PC3Root_c23000/f1p4/3898	i2_LQ_PC3Root_c4673/f1p0/2796	i2_LQ_PC3Root_c49940/f1p0/2229	i3_LQ_PC3Root_c3923/f1p0/3104	i1_HQ_PC3Root_c1534/f3p4/1848	i3_LQ_PC3Root_c21393/f1p9/3870	i2_LQ_PC3Root_c31605/f1p7/2739
ko04622	Organismal Systems; Immune system; RIG-I-like receptor signaling pathway	49	i2_LQ_PC3Root_c53181/f1p3/2981	i3_LQ_PC3Root_c2607/f1p6/3217	i2_LQ_PC3Root_c37714/f1p7/2864	i2_LQ_PC3Root_c5918/f1p7/2692	i3_HQ_PC3Root_c3293/f2p13/3316	i2_LQ_PC3Root_c20914/f1p4/2519	i2_LQ_PC3Root_c17283/f1p3/2682	i2_HQ_PC3Root_c16592/f8p6/2634	i4_LQ_PC3Root_c6756/f1p7/4167	i3_HQ_PC3Root_c16412/f2p8/3240	i2_LQ_PC3Root_c20980/f3p1/2861	i2_LQ_PC3Root_c60894/f1p3/2680	i3_LQ_PC3Root_c10902/f1p10/3202	i2_LQ_PC3Root_c3923/f1p0/2312	i2_LQ_PC3Root_c8550/f1p1/2900	i3_LQ_PC3Root_c12656/f1p3/3312	i3_LQ_PC3Root_c12133/f1p0/3660	i2_LQ_PC3Root_c49923/f1p7/2543	i2_HQ_PC3Root_c1805/f9p3/2749	i2_LQ_PC3Root_c4289/f1p7/2750	i3_LQ_PC3Root_c13924/f1p1/3065	i2_LQ_PC3Root_c52300/f1p7/2383	i2_LQ_PC3Root_c2938/f1p0/2745	i3_LQ_PC3Root_c14606/f1p0/3014	i3_LQ_PC3Root_c21078/f1p22/3199	i3_LQ_PC3Root_c2539/f1p12/3110	i2_LQ_PC3Root_c16983/f1p6/2609	i4_LQ_PC3Root_c6929/f1p4/4065	i3_LQ_PC3Root_c20320/f1p31/3374	i3_LQ_PC3Root_c20059/f1p1/3095	i2_HQ_PC3Root_c2291/f2p7/2761	i3_LQ_PC3Root_c16598/f1p0/3329	i2_LQ_PC3Root_c9281/f2p3/2866	i2_LQ_PC3Root_c61709/f1p7/2694	i0_LQ_PC3Root_c1291/f1p0/846	i2_LQ_PC3Root_c36254/f1p0/2881	i2_LQ_PC3Root_c4231/f1p3/2986	i2_LQ_PC3Root_c49669/f1p4/2489	i2_LQ_PC3Root_c31693/f1p32/2872	i3_LQ_PC3Root_c17862/f1p5/3325	i2_LQ_PC3Root_c12444/f1p30/3050	i2_LQ_PC3Root_c33557/f1p0/2762	i2_LQ_PC3Root_c49519/f1p0/2795	i2_LQ_PC3Root_c61781/f1p0/2712	i3_LQ_PC3Root_c19004/f1p5/3888	i2_LQ_PC3Root_c50509/f1p3/2822	i2_HQ_PC3Root_c21148/f2p1/2856
ko04623	Organismal Systems; Immune system; Cytosolic DNA-sensing pathway	35	i2_LQ_PC3Root_c4482/f1p4/2690	i4_LQ_PC3Root_c7403/f1p0/4143	i2_LQ_PC3Root_c33016/f1p3/3006	i0_LQ_PC3Root_c2382/f1p12/1008	i4_LQ_PC3Root_c1566/f1p0/4263	i2_LQ_PC3Root_c40918/f1p0/2072	i2_LQ_PC3Root_c37696/f1p6/2980	i3_LQ_PC3Root_c8976/f1p9/4087	i1_LQ_PC3Root_c22352/f1p5/1695	i3_LQ_PC3Root_c21973/f1p26/3739	i4_LQ_PC3Root_c3361/f1p8/4816	i2_LQ_PC3Root_c23854/f1p4/3181	i4_LQ_PC3Root_c4689/f1p1/4923	i2_LQ_PC3Root_c8105/f1p4/2926	i1_LQ_PC3Root_c10714/f1p0/1811	i2_LQ_PC3Root_c37056/f1p4/3116	i1_LQ_PC3Root_c13699/f1p0/1251	i5_LQ_PC3Root_c350/f1p0/5423	i4_LQ_PC3Root_c6995/f1p11/4121	i0_LQ_PC3Root_c626/f1p0/871	i0_LQ_PC3Root_c2375/f1p2/886	i4_HQ_PC3Root_c1163/f2p0/4930	i4_LQ_PC3Root_c4054/f1p6/4608	i0_LQ_PC3Root_c592/f1p0/961	i4_LQ_PC3Root_c5346/f1p2/5010	i2_LQ_PC3Root_c21495/f1p2/2519	i2_LQ_PC3Root_c10323/f1p0/2382	i1_LQ_PC3Root_c16597/f2p11/1565	i2_LQ_PC3Root_c24563/f1p2/2481	i4_LQ_PC3Root_c2654/f1p0/4386	i2_HQ_PC3Root_c57544/f4p4/2173	i1_LQ_PC3Root_c18821/f1p41/1556	i4_LQ_PC3Root_c2800/f1p13/4570	i1_HQ_PC3Root_c2896/f4p0/1886	i2_LQ_PC3Root_c23186/f1p3/2711
ko04624	Organismal Systems; Immune system; Toll and Imd signaling pathway	188	i1_LQ_PC3Root_c30229/f1p3/1625	i2_HQ_PC3Root_c64751/f80p12/2799	i3_LQ_PC3Root_c6760/f1p1/3114	i3_LQ_PC3Root_c18728/f1p0/3277	i3_LQ_PC3Root_c7783/f1p0/3380	i2_HQ_PC3Root_c16156/f4p7/2380	i1_LQ_PC3Root_c10995/f1p0/1921	i3_LQ_PC3Root_c3919/f1p0/3551	i3_LQ_PC3Root_c3646/f1p4/3215	i2_LQ_PC3Root_c21695/f1p2/2331	i2_LQ_PC3Root_c47051/f1p5/2574	i2_LQ_PC3Root_c9135/f1p2/2287	i3_LQ_PC3Root_c4983/f1p5/3129	i3_LQ_PC3Root_c16944/f1p0/3078	i2_LQ_PC3Root_c11034/f1p0/2146	i2_LQ_PC3Root_c44760/f2p14/2812	i2_LQ_PC3Root_c24741/f1p1/2437	i2_LQ_PC3Root_c23161/f1p5/2168	i3_LQ_PC3Root_c11164/f1p0/3173	i3_LQ_PC3Root_c22090/f1p0/3123	i1_LQ_PC3Root_c23238/f1p10/1940	i2_HQ_PC3Root_c7877/f7p2/2389	i1_LQ_PC3Root_c13649/f1p1/1240	i2_LQ_PC3Root_c22561/f1p4/2903	i2_LQ_PC3Root_c20747/f1p1/2132	i2_LQ_PC3Root_c12518/f1p2/2901	i1_HQ_PC3Root_c8836/f2p8/1843	i3_LQ_PC3Root_c9849/f1p0/3232	i2_HQ_PC3Root_c55697/f3p8/2308	i2_LQ_PC3Root_c32612/f1p2/2729	i2_LQ_PC3Root_c40724/f1p2/2113	i3_HQ_PC3Root_c2153/f2p26/3285	i2_LQ_PC3Root_c21541/f1p1/2979	i0_LQ_PC3Root_c357/f2p0/970	i2_HQ_PC3Root_c23025/f2p3/2866	i6_LQ_PC3Root_c347/f1p0/6217	i2_LQ_PC3Root_c27047/f1p4/2195	i2_LQ_PC3Root_c30344/f1p0/2480	i2_LQ_PC3Root_c4410/f1p2/2616	i2_LQ_PC3Root_c17318/f1p0/2260	i2_LQ_PC3Root_c37518/f1p3/2307	i2_LQ_PC3Root_c24086/f1p4/2943	i2_LQ_PC3Root_c68014/f1p2/2009	i1_LQ_PC3Root_c12563/f1p0/1920	i2_LQ_PC3Root_c35502/f1p6/2709	i2_LQ_PC3Root_c60448/f1p7/2274	i2_LQ_PC3Root_c46489/f1p2/2762
ko04626	Organismal Systems; Environmental adaptation; Plant-pathogen interaction	288	i2_LQ_PC3Root_c5996/f1p0/2567	i3_LQ_PC3Root_c10365/f1p0/3924	i5_LQ_PC3Root_c1497/f1p16/5223	i3_HQ_PC3Root_c15021/f10p0/3652	i2_LQ_PC3Root_c32090/f1p6/3025	i2_LQ_PC3Root_c19651/f1p3/2322	i2_HQ_PC3Root_c65347/f14p2/2949	i2_LQ_PC3Root_c7460/f1p12/2650	i1_HQ_PC3Root_c1768/f5p0/2016	i2_LQ_PC3Root_c17689/f1p2/2790	i2_LQ_PC3Root_c49272/f1p8/2154	i0_LQ_PC3Root_c1646/f1p0/658	i2_LQ_PC3Root_c25436/f1p0/2680	i2_HQ_PC3Root_c12208/f4p1/2403	i3_HQ_PC3Root_c25124/f3p0/3517	i3_HQ_PC3Root_c23784/f2p5/3101	i4_LQ_PC3Root_c2422/f1p2/4863	i2_HQ_PC3Root_c20913/f2p0/2406	i4_HQ_PC3Root_c1099/f2p0/4194	i2_LQ_PC3Root_c68126/f1p1/2018	i4_LQ_PC3Root_c1671/f1p0/4543	i2_LQ_PC3Root_c18435/f1p14/2824	i2_LQ_PC3Root_c49457/f1p0/2420	i2_LQ_PC3Root_c25424/f1p19/3190	i2_LQ_PC3Root_c18037/f1p1/2333	i3_LQ_PC3Root_c7794/f1p14/3630	i3_LQ_PC3Root_c19599/f1p11/3730	i5_LQ_PC3Root_c902/f1p0/5835	i0_LQ_PC3Root_c376/f2p0/677	i4_LQ_PC3Root_c7188/f1p1/4098	i2_LQ_PC3Root_c16958/f1p2/2509	i3_LQ_PC3Root_c13074/f1p0/3480	i2_HQ_PC3Root_c64671/f3p3/2284	i4_LQ_PC3Root_c2754/f1p5/4291	i2_HQ_PC3Root_c2517/f8p6/2684	i2_LQ_PC3Root_c4693/f1p1/2317	i3_LQ_PC3Root_c21421/f1p0/3374	i2_LQ_PC3Root_c46090/f1p0/2607	i2_LQ_PC3Root_c48721/f1p5/2668	i1_LQ_PC3Root_c18165/f1p0/1946	i3_LQ_PC3Root_c19508/f1p38/3272	i1_LQ_PC3Root_c23165/f1p0/1902	i2_HQ_PC3Root_c3358/f3p9/2342	i2_HQ_PC3Root_c21309/f2p29/2722	i3_LQ_PC3Root_c24811/f1p9/3065	i4_LQ_PC3Root_c4529/f1p0/4678	i2_LQ_PC3Root_c4561/f1p4/2811
ko04630	Environmental Information Processing; Signal transduction; Jak-STAT signaling pathway	15	i2_LQ_PC3Root_c49568/f1p2/2353	i4_LQ_PC3Root_c1480/f1p0/5084	i6_LQ_PC3Root_c229/f1p0/6638	i7_LQ_PC3Root_c65/f1p0/7638	i5_LQ_PC3Root_c416/f1p0/5224	i2_LQ_PC3Root_c7991/f1p0/2256	i4_LQ_PC3Root_c4326/f1p0/4288	i6_LQ_PC3Root_c280/f1p0/6571	i3_LQ_PC3Root_c11222/f1p0/3977	i3_LQ_PC3Root_c11676/f1p16/3583	i8_LQ_PC3Root_c61/f1p0/8101	i3_LQ_PC3Root_c7342/f1p12/3503	i2_LQ_PC3Root_c38949/f1p0/2340	i5_LQ_PC3Root_c903/f1p0/5655	i3_HQ_PC3Root_c6551/f2p0/3579
ko04650	Organismal Systems; Immune system; Natural killer cell mediated cytotoxicity	17	i1_LQ_PC3Root_c27555/f1p0/1223	i2_LQ_PC3Root_c18180/f1p2/2276	i3_LQ_PC3Root_c4078/f1p5/3817	i1_HQ_PC3Root_c16685/f2p5/1651	i1_LQ_PC3Root_c8990/f1p15/1445	i1_LQ_PC3Root_c32563/f1p0/1446	i8_LQ_PC3Root_c9/f1p0/8676	i1_LQ_PC3Root_c2893/f2p5/1413	i2_LQ_PC3Root_c22787/f1p0/2811	i1_LQ_PC3Root_c13358/f1p0/1151	i2_LQ_PC3Root_c4576/f1p0/2547	i1_HQ_PC3Root_c28122/f2p0/1360	i1_HQ_PC3Root_c2604/f2p0/1447	i3_LQ_PC3Root_c3343/f1p0/3215	i1_LQ_PC3Root_c19810/f1p3/1919	i1_LQ_PC3Root_c27286/f1p0/1353	i1_LQ_PC3Root_c27805/f1p8/1286
ko04657	Organismal Systems; Immune system; IL-17 signaling pathway	103	i1_HQ_PC3Root_c977/f13p0/1808	i2_LQ_PC3Root_c40418/f1p2/2109	i1_HQ_PC3Root_c2644/f2p0/1884	i2_LQ_PC3Root_c61602/f1p18/2622	i3_LQ_PC3Root_c19771/f1p4/3294	i3_LQ_PC3Root_c2581/f1p1/3223	i1_LQ_PC3Root_c9568/f1p0/1705	i2_LQ_PC3Root_c20915/f1p17/3031	i2_LQ_PC3Root_c49546/f1p63/2800	i4_LQ_PC3Root_c4401/f1p0/4759	i2_HQ_PC3Root_c57981/f3p9/2367	i3_LQ_PC3Root_c21286/f1p0/3480	i3_LQ_PC3Root_c11874/f1p36/3836	i2_LQ_PC3Root_c8196/f1p11/2415	i2_HQ_PC3Root_c64635/f4p9/2221	i2_LQ_PC3Root_c24093/f1p1/2339	i1_HQ_PC3Root_c10854/f2p0/1864	i4_LQ_PC3Root_c5036/f1p1/4934	i2_HQ_PC3Root_c16702/f3p1/2373	i1_LQ_PC3Root_c24154/f1p0/2001	i2_LQ_PC3Root_c27123/f1p0/2120	i4_LQ_PC3Root_c2460/f1p3/4808	i2_LQ_PC3Root_c17579/f1p42/2567	i2_LQ_PC3Root_c49316/f1p19/2673	i2_LQ_PC3Root_c10184/f1p2/2293	i2_LQ_PC3Root_c51274/f1p27/2602	i2_LQ_PC3Root_c31912/f1p24/2259	i3_LQ_PC3Root_c20105/f1p0/3250	i2_HQ_PC3Root_c2359/f2p1/2516	i3_LQ_PC3Root_c24264/f1p0/3034	i1_HQ_PC3Root_c2218/f3p901/1736	i2_HQ_PC3Root_c19794/f3p4/2606	i1_LQ_PC3Root_c20164/f1p2/1895	i2_LQ_PC3Root_c2994/f1p2/3018	i3_LQ_PC3Root_c4242/f1p0/3691	i2_LQ_PC3Root_c50855/f1p2/2308	i2_LQ_PC3Root_c32858/f1p18/2243	i2_LQ_PC3Root_c18797/f1p29/2811	i1_LQ_PC3Root_c22659/f1p3/1569	i2_LQ_PC3Root_c57190/f87p20/2515	i2_LQ_PC3Root_c33113/f1p0/2444	i3_LQ_PC3Root_c24152/f1p0/3042	i3_LQ_PC3Root_c24931/f1p24/3038	i1_LQ_PC3Root_c25039/f1p1/1618	i1_HQ_PC3Root_c1893/f3p0/1636	i3_LQ_PC3Root_c13304/f1p0/3084	i1_LQ_PC3Root_c20491/f1p0/1850
ko04658	Organismal Systems; Immune system; Th1 and Th2 cell differentiation	10	i1_LQ_PC3Root_c27555/f1p0/1223	i2_LQ_PC3Root_c18180/f1p2/2276	i3_LQ_PC3Root_c4078/f1p5/3817	i1_LQ_PC3Root_c13358/f1p0/1151	i1_HQ_PC3Root_c16685/f2p5/1651	i1_LQ_PC3Root_c2893/f2p5/1413	i1_HQ_PC3Root_c2604/f2p0/1447	i1_LQ_PC3Root_c8990/f1p15/1445	i8_LQ_PC3Root_c9/f1p0/8676	i1_LQ_PC3Root_c32563/f1p0/1446
ko04659	Organismal Systems; Immune system; Th17 cell differentiation	50	i1_LQ_PC3Root_c2893/f2p5/1413	i2_HQ_PC3Root_c21309/f2p29/2722	i1_LQ_PC3Root_c20491/f1p0/1850	i8_LQ_PC3Root_c9/f1p0/8676	i2_LQ_PC3Root_c48204/f1p1/2394	i1_LQ_PC3Root_c21586/f1p0/1982	i3_LQ_PC3Root_c4078/f1p5/3817	i2_LQ_PC3Root_c18180/f1p2/2276	i1_LQ_PC3Root_c27555/f1p0/1223	i7_LQ_PC3Root_c65/f1p0/7638	i2_HQ_PC3Root_c20913/f2p0/2406	i2_HQ_PC3Root_c2359/f2p1/2516	i2_LQ_PC3Root_c31912/f1p24/2259	i3_LQ_PC3Root_c17417/f1p17/3379	i1_HQ_PC3Root_c2604/f2p0/1447	i2_LQ_PC3Root_c51274/f1p27/2602	i3_LQ_PC3Root_c4121/f1p0/3105	i2_LQ_PC3Root_c20782/f2p9/2809	i2_LQ_PC3Root_c49316/f1p19/2673	i2_LQ_PC3Root_c38949/f1p0/2340	i3_LQ_PC3Root_c24152/f1p0/3042	i2_LQ_PC3Root_c33113/f1p0/2444	i2_LQ_PC3Root_c57190/f87p20/2515	i2_LQ_PC3Root_c30412/f1p0/2237	i1_LQ_PC3Root_c10481/f1p0/1613	i2_HQ_PC3Root_c12208/f4p1/2403	i2_HQ_PC3Root_c7083/f3p1/2432	i3_LQ_PC3Root_c4242/f1p0/3691	i2_HQ_PC3Root_c19794/f3p4/2606	i2_HQ_PC3Root_c16702/f3p1/2373	i2_LQ_PC3Root_c30495/f1p21/2570	i6_LQ_PC3Root_c229/f1p0/6638	i2_LQ_PC3Root_c24093/f1p1/2339	i1_LQ_PC3Root_c32563/f1p0/1446	i1_LQ_PC3Root_c8990/f1p15/1445	i2_LQ_PC3Root_c8196/f1p11/2415	i2_LQ_PC3Root_c34695/f1p0/2413	i2_LQ_PC3Root_c46060/f1p1/2414	i2_LQ_PC3Root_c49457/f1p0/2420	i1_HQ_PC3Root_c16685/f2p5/1651	i1_LQ_PC3Root_c24154/f1p0/2001	i2_LQ_PC3Root_c20915/f1p17/3031	i2_LQ_PC3Root_c49778/f1p1/2398	i2_LQ_PC3Root_c61602/f1p18/2622	i2_LQ_PC3Root_c4693/f1p1/2317	i3_LQ_PC3Root_c11874/f1p36/3836	i8_LQ_PC3Root_c61/f1p0/8101
ko04660	Organismal Systems; Immune system; T cell receptor signaling pathway	30	i1_LQ_PC3Root_c19810/f1p3/1919	i1_LQ_PC3Root_c25431/f1p0/1928	i1_HQ_PC3Root_c977/f13p0/1808	i1_HQ_PC3Root_c2604/f2p0/1447	i2_LQ_PC3Root_c51762/f1p0/2391	i2_LQ_PC3Root_c40740/f1p9/2036	i1_LQ_PC3Root_c25039/f1p1/1618	i2_HQ_PC3Root_c57981/f3p9/2367	i1_LQ_PC3Root_c13358/f1p0/1151	i2_LQ_PC3Root_c4576/f1p0/2547	i1_LQ_PC3Root_c22659/f1p3/1569	i2_LQ_PC3Root_c41031/f1p1/2109	i2_HQ_PC3Root_c24586/f2p2/2457	i1_LQ_PC3Root_c2893/f2p5/1413	i2_LQ_PC3Root_c48821/f1p6/2460	i2_HQ_PC3Root_c13759/f11p3/2269	i2_LQ_PC3Root_c50582/f1p3/2136	i2_LQ_PC3Root_c18577/f1p2/2318	i1_LQ_PC3Root_c8990/f1p15/1445	i1_HQ_PC3Root_c2227/f3p1/1753	i2_HQ_PC3Root_c64635/f4p9/2221	i2_LQ_PC3Root_c27613/f1p9/1987	i1_LQ_PC3Root_c32563/f1p0/1446	i8_LQ_PC3Root_c9/f1p0/8676	i1_LQ_PC3Root_c27555/f1p0/1223	i1_LQ_PC3Root_c30365/f1p0/1810	i2_LQ_PC3Root_c18180/f1p2/2276	i3_LQ_PC3Root_c4078/f1p5/3817	i1_HQ_PC3Root_c16685/f2p5/1651	i2_LQ_PC3Root_c30824/f1p0/2323
ko04662	Organismal Systems; Immune system; B cell receptor signaling pathway	33	i1_LQ_PC3Root_c27555/f1p0/1223	i2_LQ_PC3Root_c18180/f1p2/2276	i2_LQ_PC3Root_c30824/f1p0/2323	i3_LQ_PC3Root_c4078/f1p5/3817	i2_LQ_PC3Root_c41031/f1p1/2109	i2_HQ_PC3Root_c24586/f2p2/2457	i2_LQ_PC3Root_c50582/f1p3/2136	i2_HQ_PC3Root_c13759/f11p3/2269	i2_LQ_PC3Root_c48821/f1p6/2460	i1_LQ_PC3Root_c2893/f2p5/1413	i8_LQ_PC3Root_c9/f1p0/8676	i1_LQ_PC3Root_c25039/f1p1/1618	i1_LQ_PC3Root_c22659/f1p3/1569	i1_LQ_PC3Root_c27805/f1p8/1286	i1_HQ_PC3Root_c2604/f2p0/1447	i1_LQ_PC3Root_c30365/f1p0/1810	i1_HQ_PC3Root_c16685/f2p5/1651	i2_LQ_PC3Root_c22787/f1p0/2811	i1_LQ_PC3Root_c8990/f1p15/1445	i1_HQ_PC3Root_c2227/f3p1/1753	i2_LQ_PC3Root_c18577/f1p2/2318	i1_LQ_PC3Root_c32563/f1p0/1446	i2_LQ_PC3Root_c27613/f1p9/1987	i2_HQ_PC3Root_c64635/f4p9/2221	i2_LQ_PC3Root_c40740/f1p9/2036	i2_HQ_PC3Root_c57981/f3p9/2367	i1_HQ_PC3Root_c28122/f2p0/1360	i1_LQ_PC3Root_c13358/f1p0/1151	i2_LQ_PC3Root_c4576/f1p0/2547	i1_LQ_PC3Root_c27286/f1p0/1353	i1_LQ_PC3Root_c19810/f1p3/1919	i1_HQ_PC3Root_c977/f13p0/1808	i3_LQ_PC3Root_c3343/f1p0/3215
ko04664	Organismal Systems; Immune system; Fc epsilon RI signaling pathway	11	i2_LQ_PC3Root_c18180/f1p2/2276	i2_LQ_PC3Root_c4576/f1p0/2547	i1_HQ_PC3Root_c28122/f2p0/1360	i1_LQ_PC3Root_c19810/f1p3/1919	i1_LQ_PC3Root_c27805/f1p8/1286	i1_LQ_PC3Root_c27286/f1p0/1353	i1_LQ_PC3Root_c25431/f1p0/1928	i2_LQ_PC3Root_c22787/f1p0/2811	i2_LQ_PC3Root_c51762/f1p0/2391	i3_LQ_PC3Root_c3343/f1p0/3215	i8_LQ_PC3Root_c9/f1p0/8676
ko04666	Organismal Systems; Immune system; Fc gamma R-mediated phagocytosis	118	i3_HQ_PC3Root_c15178/f6p0/3230	i3_HQ_PC3Root_c2062/f2p6/3528	i3_LQ_PC3Root_c1893/f3p0/3451	i2_LQ_PC3Root_c55716/f1p18/2673	i4_LQ_PC3Root_c1306/f1p4/4428	i2_LQ_PC3Root_c2808/f1p8/2765	i3_LQ_PC3Root_c10527/f1p0/3891	i2_LQ_PC3Root_c32014/f1p35/2363	i3_LQ_PC3Root_c22472/f1p0/3255	i3_LQ_PC3Root_c18642/f1p6/3112	i0_LQ_PC3Root_c3065/f1p1/994	i3_LQ_PC3Root_c7591/f1p10/3662	i2_HQ_PC3Root_c14865/f4p19/2596	i2_LQ_PC3Root_c26089/f1p8/2014	i2_LQ_PC3Root_c5060/f1p1/2196	i1_LQ_PC3Root_c27805/f1p8/1286	i3_LQ_PC3Root_c13124/f1p0/3255	i3_LQ_PC3Root_c19592/f1p1/3298	i2_LQ_PC3Root_c7875/f1p0/2224	i2_LQ_PC3Root_c36285/f1p18/3079	i2_HQ_PC3Root_c65158/f14p9/2331	i4_LQ_PC3Root_c6436/f1p2/4279	i8_LQ_PC3Root_c59/f1p0/8008	i3_LQ_PC3Root_c13821/f1p1/3102	i3_LQ_PC3Root_c22816/f1p0/3702	i3_LQ_PC3Root_c6733/f1p20/3193	i3_LQ_PC3Root_c21019/f1p3/3150	i2_LQ_PC3Root_c47302/f1p51/2899	i2_LQ_PC3Root_c10935/f1p18/2733	i2_LQ_PC3Root_c19619/f1p16/2496	i1_LQ_PC3Root_c30007/f1p0/1722	i2_LQ_PC3Root_c34967/f1p8/2753	i2_LQ_PC3Root_c50257/f1p9/2951	i3_LQ_PC3Root_c18953/f1p53/3069	i3_LQ_PC3Root_c8601/f1p0/3767	i1_LQ_PC3Root_c4976/f1p0/1593	i2_HQ_PC3Root_c41990/f2p0/2086	i1_LQ_PC3Root_c27083/f1p0/1113	i2_LQ_PC3Root_c56589/f1p0/2086	i4_LQ_PC3Root_c3876/f1p8/4127	i3_LQ_PC3Root_c12109/f1p11/3081	i1_LQ_PC3Root_c17983/f1p29/2008	i3_LQ_PC3Root_c3343/f1p0/3215	i1_LQ_PC3Root_c19810/f1p3/1919	i3_LQ_PC3Root_c11837/f1p5/3446	i3_LQ_PC3Root_c12704/f1p0/3115	i2_HQ_PC3Root_c32789/f3p9/2845
ko04668	Environmental Information Processing; Signal transduction; TNF signaling pathway	16	i2_LQ_PC3Root_c4673/f1p0/2796	i5_LQ_PC3Root_c1539/f1p0/5035	i2_LQ_PC3Root_c4576/f1p0/2547	i2_LQ_PC3Root_c8411/f1p0/2698	i3_LQ_PC3Root_c6305/f1p0/3377	i1_LQ_PC3Root_c19810/f1p3/1919	i3_LQ_PC3Root_c12044/f1p5/3293	i3_LQ_PC3Root_c3815/f1p0/3189	i3_LQ_PC3Root_c20669/f1p10/3127	i2_LQ_PC3Root_c51693/f1p0/2527	i2_LQ_PC3Root_c18180/f1p2/2276	i3_LQ_PC3Root_c9293/f1p2/3109	i8_LQ_PC3Root_c9/f1p0/8676	i2_LQ_PC3Root_c36575/f1p0/2674	i3_HQ_PC3Root_c15132/f4p0/3238	i3_LQ_PC3Root_c5202/f1p7/3149
ko04670	Organismal Systems; Immune system; Leukocyte transendothelial migration	5	i1_LQ_PC3Root_c27805/f1p8/1286	i1_LQ_PC3Root_c27286/f1p0/1353	i2_LQ_PC3Root_c22787/f1p0/2811	i3_LQ_PC3Root_c3343/f1p0/3215	i1_HQ_PC3Root_c28122/f2p0/1360
ko04710	Organismal Systems; Environmental adaptation; Circadian rhythm	42	i3_LQ_PC3Root_c22363/f1p3/3148	i3_LQ_PC3Root_c5576/f1p4/3203	i3_LQ_PC3Root_c16375/f2p5/3294	i2_LQ_PC3Root_c33706/f1p3/2997	i1_LQ_PC3Root_c23138/f1p0/1859	i1_LQ_PC3Root_c27357/f1p2/1211	i2_LQ_PC3Root_c52187/f1p0/2389	i2_LQ_PC3Root_c1023/f13p13/3033	i3_LQ_PC3Root_c13925/f1p5/3067	i2_LQ_PC3Root_c51064/f1p1/2378	i2_LQ_PC3Root_c17172/f1p0/2858	i3_LQ_PC3Root_c3885/f1p0/3212	i2_LQ_PC3Root_c2830/f1p11/3030	i2_LQ_PC3Root_c12136/f1p2/2845	i2_LQ_PC3Root_c6822/f1p0/2452	i2_LQ_PC3Root_c24778/f1p0/2890	i2_LQ_PC3Root_c50370/f1p0/2978	i2_LQ_PC3Root_c45852/f1p0/2511	i2_LQ_PC3Root_c53112/f1p0/2221	i2_LQ_PC3Root_c22036/f1p13/2873	i3_LQ_PC3Root_c17794/f1p19/3487	i1_LQ_PC3Root_c33504/f1p2/1034	i2_HQ_PC3Root_c7266/f2p3/2509	i3_LQ_PC3Root_c2528/f1p0/3119	i2_LQ_PC3Root_c41021/f1p2/2107	i2_LQ_PC3Root_c58412/f1p4/2254	i2_LQ_PC3Root_c41185/f1p5/2042	i2_LQ_PC3Root_c56284/f1p0/2026	i3_HQ_PC3Root_c25410/f8p0/3229	i2_LQ_PC3Root_c59979/f1p1/2378	i2_LQ_PC3Root_c7092/f1p0/2544	i2_LQ_PC3Root_c38689/f1p3/2605	i4_LQ_PC3Root_c3138/f1p2/4353	i4_LQ_PC3Root_c3930/f1p3/4315	i0_LQ_PC3Root_c1650/f1p0/894	i1_LQ_PC3Root_c5824/f1p0/1845	i3_LQ_PC3Root_c11169/f1p0/3327	i4_LQ_PC3Root_c3971/f1p0/4855	i2_LQ_PC3Root_c21458/f1p0/2745	i2_LQ_PC3Root_c27318/f1p0/2091	i1_LQ_PC3Root_c17741/f1p4/1797	i2_LQ_PC3Root_c11892/f2p0/2361
ko04711	Organismal Systems; Environmental adaptation; Circadian rhythm - fly	16	i2_LQ_PC3Root_c27613/f1p9/1987	i2_HQ_PC3Root_c64635/f4p9/2221	i2_LQ_PC3Root_c18577/f1p2/2318	i1_HQ_PC3Root_c2227/f3p1/1753	i2_LQ_PC3Root_c48821/f1p6/2460	i2_HQ_PC3Root_c13759/f11p3/2269	i2_LQ_PC3Root_c50582/f1p3/2136	i2_LQ_PC3Root_c41031/f1p1/2109	i2_HQ_PC3Root_c24586/f2p2/2457	i2_LQ_PC3Root_c30824/f1p0/2323	i1_LQ_PC3Root_c30365/f1p0/1810	i1_HQ_PC3Root_c977/f13p0/1808	i1_LQ_PC3Root_c22659/f1p3/1569	i2_HQ_PC3Root_c57981/f3p9/2367	i1_LQ_PC3Root_c25039/f1p1/1618	i2_LQ_PC3Root_c40740/f1p9/2036
ko04712	Organismal Systems; Environmental adaptation; Circadian rhythm - plant	74	i3_LQ_PC3Root_c5619/f1p1/3096	i2_LQ_PC3Root_c63916/f1p5/2097	i1_HQ_PC3Root_c14893/f2p4/1326	i6_LQ_PC3Root_c62/f1p0/6617	i5_LQ_PC3Root_c1221/f1p33/5061	i2_LQ_PC3Root_c64360/f1p0/2054	i4_HQ_PC3Root_c6860/f2p5/4075	i2_LQ_PC3Root_c36614/f1p4/2260	i2_LQ_PC3Root_c22595/f1p3/2323	i5_LQ_PC3Root_c1467/f1p0/5152	i4_LQ_PC3Root_c4618/f1p0/4265	i1_LQ_PC3Root_c4399/f1p3/1739	i1_LQ_PC3Root_c10003/f1p0/2014	i2_LQ_PC3Root_c60770/f1p25/3053	i4_LQ_PC3Root_c3687/f1p0/4324	i3_LQ_PC3Root_c18258/f1p0/3423	i1_LQ_PC3Root_c14197/f1p3/1134	i3_LQ_PC3Root_c10505/f1p0/3671	i5_LQ_PC3Root_c894/f1p0/5694	i1_LQ_PC3Root_c7698/f1p0/1744	i4_LQ_PC3Root_c3941/f1p167/4746	i1_LQ_PC3Root_c5843/f1p3/1457	i2_LQ_PC3Root_c48486/f1p2/2600	i1_HQ_PC3Root_c1900/f5p4/1638	i2_LQ_PC3Root_c9854/f1p3/2258	i2_LQ_PC3Root_c59756/f1p2/2298	i3_LQ_PC3Root_c4664/f1p1/3324	i2_LQ_PC3Root_c41165/f1p3/2034	i3_LQ_PC3Root_c18344/f1p0/3669	i1_LQ_PC3Root_c24568/f1p0/1520	i4_HQ_PC3Root_c1029/f3p0/4347	i2_LQ_PC3Root_c5265/f1p7/2717	i4_LQ_PC3Root_c1419/f1p0/4264	i2_LQ_PC3Root_c11544/f1p2/2567	i2_LQ_PC3Root_c4301/f1p23/2765	i4_LQ_PC3Root_c2834/f1p0/4320	i4_LQ_PC3Root_c6901/f1p21/4030	i3_LQ_PC3Root_c1993/f2p1/3332	i2_LQ_PC3Root_c9557/f1p6/2910	i4_HQ_PC3Root_c7815/f3p9/4135	i4_LQ_PC3Root_c2402/f1p5/4321	i2_LQ_PC3Root_c27322/f1p3/2126	i1_LQ_PC3Root_c6770/f1p0/1680	i3_LQ_PC3Root_c13759/f1p3/3091	i11_LQ_PC3Root_c9/f1p0/11893	i2_LQ_PC3Root_c60650/f1p2/2862	i1_HQ_PC3Root_c16775/f2p1/1664
ko04713	Organismal Systems; Environmental adaptation; Circadian entrainment	14	i8_LQ_PC3Root_c9/f1p0/8676	i5_LQ_PC3Root_c348/f1p0/5216	i0_LQ_PC3Root_c376/f2p0/677	i3_LQ_PC3Root_c20647/f1p3/3432	i0_LQ_PC3Root_c480/f2p0/728	i2_LQ_PC3Root_c61480/f1p2/2803	i1_LQ_PC3Root_c23659/f1p0/1675	i2_LQ_PC3Root_c18180/f1p2/2276	i1_LQ_PC3Root_c11802/f1p4/1898	i1_LQ_PC3Root_c22673/f1p0/1487	i2_LQ_PC3Root_c49496/f1p0/2196	i2_LQ_PC3Root_c22523/f1p2/2720	i0_LQ_PC3Root_c750/f1p0/570	i0_LQ_PC3Root_c2350/f1p19/1001
ko04720	Organismal Systems; Nervous system; Long-term potentiation	48	i2_LQ_PC3Root_c19211/f1p0/2531	i2_LQ_PC3Root_c7991/f1p0/2256	i5_LQ_PC3Root_c416/f1p0/5224	i2_LQ_PC3Root_c34697/f1p3/2871	i1_HQ_PC3Root_c2604/f2p0/1447	i2_LQ_PC3Root_c46825/f1p168/3028	i0_LQ_PC3Root_c2350/f1p19/1001	i1_LQ_PC3Root_c10344/f1p0/1760	i2_LQ_PC3Root_c68112/f1p0/2012	i4_LQ_PC3Root_c1480/f1p0/5084	i2_LQ_PC3Root_c12002/f2p2/2331	i1_LQ_PC3Root_c2893/f2p5/1413	i4_LQ_PC3Root_c4326/f1p0/4288	i1_LQ_PC3Root_c27361/f1p0/1253	i3_LQ_PC3Root_c20647/f1p3/3432	i8_LQ_PC3Root_c9/f1p0/8676	i6_LQ_PC3Root_c280/f1p0/6571	i2_LQ_PC3Root_c4778/f2p2/2287	i2_LQ_PC3Root_c22523/f1p2/2720	i3_LQ_PC3Root_c11222/f1p0/3977	i2_LQ_PC3Root_c7054/f1p0/2332	i2_LQ_PC3Root_c10621/f1p0/2437	i1_LQ_PC3Root_c11802/f1p4/1898	i1_LQ_PC3Root_c27555/f1p0/1223	i2_LQ_PC3Root_c18180/f1p2/2276	i1_LQ_PC3Root_c27460/f1p0/1217	i3_LQ_PC3Root_c4078/f1p5/3817	i1_LQ_PC3Root_c19810/f1p3/1919	i2_HQ_PC3Root_c24969/f2p2/2416	i1_HQ_PC3Root_c16736/f2p76/1725	i1_LQ_PC3Root_c22673/f1p0/1487	i5_LQ_PC3Root_c903/f1p0/5655	i2_LQ_PC3Root_c4576/f1p0/2547	i1_LQ_PC3Root_c13358/f1p0/1151	i2_LQ_PC3Root_c14246/f1p2/2118	i2_LQ_PC3Root_c8146/f1p3/2714	i1_LQ_PC3Root_c6016/f1p4/1599	i1_LQ_PC3Root_c23358/f1p4/1443	i1_LQ_PC3Root_c22059/f1p1/1522	i2_LQ_PC3Root_c61480/f1p2/2803	i0_LQ_PC3Root_c480/f2p0/728	i1_LQ_PC3Root_c8990/f1p15/1445	i0_LQ_PC3Root_c376/f2p0/677	i1_LQ_PC3Root_c13364/f1p4/1175	i1_LQ_PC3Root_c32563/f1p0/1446	i0_LQ_PC3Root_c750/f1p0/570	i3_LQ_PC3Root_c21423/f1p2/3644
ko04721	Organismal Systems; Nervous system; Synaptic vesicle cycle	112	i1_LQ_PC3Root_c13925/f1p5/1292	i2_LQ_PC3Root_c57377/f5p5/2089	i1_HQ_PC3Root_c5335/f5p7/1414	i2_HQ_PC3Root_c14864/f6p7/2921	i2_LQ_PC3Root_c31662/f1p2/2782	i1_LQ_PC3Root_c24220/f1p0/1856	i3_HQ_PC3Root_c8768/f2p2/3331	i2_LQ_PC3Root_c48018/f1p0/2146	i6_LQ_PC3Root_c27/f1p0/6256	i2_LQ_PC3Root_c49784/f1p1/2590	i1_LQ_PC3Root_c25520/f1p0/1537	i1_LQ_PC3Root_c13911/f1p2/1314	i4_LQ_PC3Root_c4732/f1p0/4149	i5_HQ_PC3Root_c1613/f4p3/5594	i2_LQ_PC3Root_c10316/f1p2/3064	i2_LQ_PC3Root_c20720/f1p0/2240	i3_LQ_PC3Root_c18112/f1p0/3108	i2_LQ_PC3Root_c18378/f1p0/2385	i2_LQ_PC3Root_c47265/f1p0/2262	i2_LQ_PC3Root_c38294/f1p11/2816	i1_LQ_PC3Root_c7707/f1p2/2002	i5_LQ_PC3Root_c841/f1p0/5538	i2_LQ_PC3Root_c45883/f1p0/2835	i6_LQ_PC3Root_c262/f1p0/6129	i3_LQ_PC3Root_c10159/f1p1/3586	i2_LQ_PC3Root_c22865/f1p4/2943	i1_LQ_PC3Root_c3787/f1p0/1485	i1_LQ_PC3Root_c24304/f1p0/1624	i3_LQ_PC3Root_c17219/f1p3/3633	i2_LQ_PC3Root_c34112/f1p2/2214	i4_LQ_PC3Root_c1681/f1p0/4274	i2_LQ_PC3Root_c7602/f1p10/2735	i3_LQ_PC3Root_c13593/f1p0/3048	i1_LQ_PC3Root_c24380/f1p0/1735	i5_LQ_PC3Root_c1500/f1p0/5147	i2_HQ_PC3Root_c24532/f3p7/2904	i1_LQ_PC3Root_c6964/f1p7/1854	i3_LQ_PC3Root_c19980/f1p29/3655	i1_HQ_PC3Root_c31670/f3p2/1884	i0_LQ_PC3Root_c1860/f1p0/765	i3_LQ_PC3Root_c17299/f1p1/3447	i3_LQ_PC3Root_c16610/f1p0/3489	i2_LQ_PC3Root_c944/f5p3/3032	i1_HQ_PC3Root_c26195/f2p0/1933	i1_LQ_PC3Root_c17497/f1p51/1966	i1_LQ_PC3Root_c31663/f1p5/1920	i0_LQ_PC3Root_c504/f1p0/858
ko04722	Organismal Systems; Nervous system; Neurotrophin signaling pathway	252	i2_LQ_PC3Root_c51373/f1p2/2267	i2_LQ_PC3Root_c26153/f1p3/2078	i2_LQ_PC3Root_c48496/f1p8/2500	i2_HQ_PC3Root_c13759/f11p3/2269	i2_LQ_PC3Root_c50582/f1p3/2136	i1_LQ_PC3Root_c9905/f1p9/1646	i1_LQ_PC3Root_c5550/f1p5/1907	i3_LQ_PC3Root_c11034/f1p0/3501	i3_LQ_PC3Root_c19111/f1p35/3419	i2_LQ_PC3Root_c51386/f1p15/2823	i2_LQ_PC3Root_c24565/f1p2/2598	i2_LQ_PC3Root_c30824/f1p0/2323	i2_LQ_PC3Root_c22870/f1p0/2648	i2_HQ_PC3Root_c2023/f7p3/2443	i0_LQ_PC3Root_c540/f1p0/637	i1_LQ_PC3Root_c21741/f1p0/1974	i2_LQ_PC3Root_c8735/f1p2/2238	i2_LQ_PC3Root_c24507/f1p0/2838	i2_LQ_PC3Root_c51825/f1p13/2867	i3_LQ_PC3Root_c22946/f1p0/3462	i2_LQ_PC3Root_c31146/f1p6/2509	i2_LQ_PC3Root_c61130/f1p1/2597	i2_LQ_PC3Root_c22523/f1p2/2720	i2_LQ_PC3Root_c50305/f1p0/2847	i3_LQ_PC3Root_c9532/f1p0/3676	i2_LQ_PC3Root_c20856/f1p2/2920	i4_LQ_PC3Root_c7396/f1p0/4051	i3_LQ_PC3Root_c18702/f1p0/3162	i2_LQ_PC3Root_c50203/f1p3/2741	i3_LQ_PC3Root_c5519/f1p0/3258	i2_LQ_PC3Root_c36778/f1p2/2247	i1_LQ_PC3Root_c11750/f1p43/1863	i2_LQ_PC3Root_c17314/f1p1/2288	i1_LQ_PC3Root_c22659/f1p3/1569	i2_LQ_PC3Root_c60847/f1p2/2202	i2_LQ_PC3Root_c17034/f1p19/2473	i1_LQ_PC3Root_c18113/f1p8/1527	i1_LQ_PC3Root_c25039/f1p1/1618	i3_LQ_PC3Root_c21773/f1p0/3304	i0_LQ_PC3Root_c2350/f1p19/1001	i2_LQ_PC3Root_c11136/f1p3/2755	i2_LQ_PC3Root_c59530/f1p0/2197	i1_LQ_PC3Root_c10140/f1p0/1382	i0_LQ_PC3Root_c480/f2p0/728	i2_LQ_PC3Root_c52137/f1p0/2598	i2_HQ_PC3Root_c16312/f4p0/2266	i1_HQ_PC3Root_c2423/f6p0/1769
ko04723	Organismal Systems; Nervous system; Retrograde endocannabinoid signaling	27	i2_LQ_PC3Root_c5384/f1p0/2177	i2_LQ_PC3Root_c48018/f1p0/2146	i5_LQ_PC3Root_c348/f1p0/5216	i1_LQ_PC3Root_c18155/f1p1/1574	i1_LQ_PC3Root_c3670/f1p1/1993	i1_LQ_PC3Root_c23394/f1p4/1568	i6_LQ_PC3Root_c36/f1p0/6402	i3_LQ_PC3Root_c19604/f1p1/3218	i2_LQ_PC3Root_c49496/f1p0/2196	i1_LQ_PC3Root_c17497/f1p51/1966	i2_LQ_PC3Root_c33041/f1p1/2122	i1_LQ_PC3Root_c22660/f1p0/1406	i1_LQ_PC3Root_c9036/f1p3/1867	i3_LQ_PC3Root_c20647/f1p3/3432	i1_LQ_PC3Root_c22853/f1p0/1539	i1_LQ_PC3Root_c20869/f1p2/1878	i8_LQ_PC3Root_c9/f1p0/8676	i2_LQ_PC3Root_c48843/f1p0/2872	i1_LQ_PC3Root_c5745/f1p4/1568	i2_HQ_PC3Root_c22992/f2p2/2213	i1_HQ_PC3Root_c10254/f2p29/1756	i3_LQ_PC3Root_c19260/f1p0/3754	i2_LQ_PC3Root_c18180/f1p2/2276	i2_HQ_PC3Root_c41988/f3p2/2148	i1_LQ_PC3Root_c6107/f1p0/1753	i1_LQ_PC3Root_c23659/f1p0/1675	i2_LQ_PC3Root_c34112/f1p2/2214
ko04724	Organismal Systems; Nervous system; Glutamatergic synapse	107	i5_LQ_PC3Root_c348/f1p0/5216	i3_LQ_PC3Root_c24780/f1p2/3055	i1_LQ_PC3Root_c5443/f1p5/1852	i1_HQ_PC3Root_c2604/f2p0/1447	i3_LQ_PC3Root_c23244/f1p13/3565	i3_LQ_PC3Root_c3835/f1p1/3070	i3_LQ_PC3Root_c4720/f1p1/3883	i2_LQ_PC3Root_c3366/f1p6/2328	i2_LQ_PC3Root_c18855/f1p6/2808	i4_LQ_PC3Root_c2529/f1p10/4784	i8_LQ_PC3Root_c9/f1p0/8676	i3_HQ_PC3Root_c9098/f2p1/3363	i1_LQ_PC3Root_c2933/f1p1/2010	i4_LQ_PC3Root_c1486/f1p0/4653	i2_LQ_PC3Root_c11310/f1p0/2351	i2_LQ_PC3Root_c18180/f1p2/2276	i1_LQ_PC3Root_c27555/f1p0/1223	i3_LQ_PC3Root_c3354/f1p0/3917	i2_LQ_PC3Root_c34981/f1p4/2558	i1_LQ_PC3Root_c4548/f1p7/1759	i2_LQ_PC3Root_c18200/f1p0/2869	i1_LQ_PC3Root_c18829/f1p0/1797	i3_LQ_PC3Root_c13824/f1p0/2996	i1_LQ_PC3Root_c12544/f1p0/1440	i4_LQ_PC3Root_c5364/f1p14/4328	i1_LQ_PC3Root_c17673/f1p0/1629	i3_LQ_PC3Root_c18309/f1p7/4042	i5_LQ_PC3Root_c1017/f1p3/5426	i3_LQ_PC3Root_c12235/f1p2/3381	i1_LQ_PC3Root_c20449/f1p0/1676	i1_LQ_PC3Root_c18008/f1p0/1920	i3_LQ_PC3Root_c5295/f1p3/3468	i2_HQ_PC3Root_c10991/f3p15/2662	i2_LQ_PC3Root_c47174/f1p18/2954	i3_LQ_PC3Root_c17187/f1p1/3716	i1_LQ_PC3Root_c32563/f1p0/1446	i5_LQ_PC3Root_c1659/f1p4/5085	i3_LQ_PC3Root_c7697/f1p0/3147	i3_LQ_PC3Root_c17993/f1p0/3587	i1_LQ_PC3Root_c8990/f1p15/1445	i1_LQ_PC3Root_c14032/f1p2/1294	i1_LQ_PC3Root_c7123/f1p0/1581	i4_LQ_PC3Root_c4793/f1p0/4224	i2_HQ_PC3Root_c20749/f2p6/2475	i5_LQ_PC3Root_c1400/f1p0/5274	i3_LQ_PC3Root_c6436/f1p2/3109	i1_HQ_PC3Root_c2296/f2p0/1616
ko04725	Organismal Systems; Nervous system; Cholinergic synapse	8	i3_LQ_PC3Root_c20647/f1p3/3432	i5_LQ_PC3Root_c348/f1p0/5216	i8_LQ_PC3Root_c9/f1p0/8676	i1_LQ_PC3Root_c19810/f1p3/1919	i2_LQ_PC3Root_c18180/f1p2/2276	i2_LQ_PC3Root_c4576/f1p0/2547	i1_LQ_PC3Root_c23659/f1p0/1675	i2_LQ_PC3Root_c49496/f1p0/2196
ko04726	Organismal Systems; Nervous system; Serotonergic synapse	8	i3_LQ_PC3Root_c20647/f1p3/3432	i8_LQ_PC3Root_c9/f1p0/8676	i5_LQ_PC3Root_c348/f1p0/5216	i1_LQ_PC3Root_c19810/f1p3/1919	i2_LQ_PC3Root_c18180/f1p2/2276	i1_LQ_PC3Root_c23659/f1p0/1675	i2_LQ_PC3Root_c4576/f1p0/2547	i2_LQ_PC3Root_c49496/f1p0/2196
ko04727	Organismal Systems; Nervous system; GABAergic synapse	64	i2_LQ_PC3Root_c34239/f1p8/2723	i2_LQ_PC3Root_c11886/f2p0/2900	i2_LQ_PC3Root_c67894/f1p169/2159	i1_LQ_PC3Root_c4394/f3p0/2007	i3_HQ_PC3Root_c25378/f8p8/3119	i2_LQ_PC3Root_c38061/f1p5/2573	i3_LQ_PC3Root_c11552/f1p2/3718	i1_LQ_PC3Root_c23659/f1p0/1675	i1_LQ_PC3Root_c5368/f1p609/1511	i2_LQ_PC3Root_c8807/f1p25/2374	i2_LQ_PC3Root_c64822/f3p3/2126	i2_HQ_PC3Root_c20938/f3p6/2744	i2_LQ_PC3Root_c20870/f1p9/2146	i3_LQ_PC3Root_c24457/f1p5/3060	i1_LQ_PC3Root_c3670/f1p1/1993	i2_LQ_PC3Root_c27753/f6p5/2622	i2_LQ_PC3Root_c2236/f2p6/2806	i2_LQ_PC3Root_c52383/f1p0/2912	i2_LQ_PC3Root_c49496/f1p0/2196	i3_LQ_PC3Root_c20647/f1p3/3432	i3_LQ_PC3Root_c17242/f1p0/3812	i2_LQ_PC3Root_c3876/f1p8/2414	i2_LQ_PC3Root_c2955/f1p1/2882	i3_LQ_PC3Root_c13001/f1p0/3288	i1_LQ_PC3Root_c19684/f1p0/1376	i5_LQ_PC3Root_c991/f1p0/5223	i1_LQ_PC3Root_c25061/f1p3/1553	i4_LQ_PC3Root_c3545/f1p0/4236	i1_LQ_PC3Root_c8976/f1p9/1413	i5_LQ_PC3Root_c528/f1p0/5050	i1_LQ_PC3Root_c14032/f1p2/1294	i1_LQ_PC3Root_c7123/f1p0/1581	i2_HQ_PC3Root_c20749/f2p6/2475	i2_LQ_PC3Root_c24455/f1p2/2916	i1_HQ_PC3Root_c2296/f2p0/1616	i1_LQ_PC3Root_c5790/f1p0/1327	i2_HQ_PC3Root_c41988/f3p2/2148	i1_LQ_PC3Root_c13826/f1p0/1295	i2_LQ_PC3Root_c5006/f1p7/2610	i2_LQ_PC3Root_c944/f5p3/3032	i1_LQ_PC3Root_c17673/f1p0/1629	i1_LQ_PC3Root_c18008/f1p0/1920	i1_LQ_PC3Root_c17497/f1p51/1966	i3_LQ_PC3Root_c17187/f1p1/3716	i1_LQ_PC3Root_c2933/f1p1/2010	i1_LQ_PC3Root_c18589/f1p10/1848	i2_LQ_PC3Root_c13615/f1p6/2117
ko04728	Organismal Systems; Nervous system; Dopaminergic synapse	131	i4_LQ_PC3Root_c2306/f1p5/4666	i0_LQ_PC3Root_c750/f1p0/570	i3_LQ_PC3Root_c18716/f1p0/3301	i2_HQ_PC3Root_c26931/f2p6/2146	i2_LQ_PC3Root_c8534/f1p3/2796	i1_LQ_PC3Root_c30365/f1p0/1810	i2_LQ_PC3Root_c33779/f1p1/2306	i2_LQ_PC3Root_c47506/f1p6/2991	i3_LQ_PC3Root_c11346/f1p0/3267	i0_LQ_PC3Root_c376/f2p0/677	i2_LQ_PC3Root_c27613/f1p9/1987	i1_LQ_PC3Root_c13364/f1p4/1175	i3_LQ_PC3Root_c18259/f1p0/3248	i1_LQ_PC3Root_c5177/f1p0/1841	i3_HQ_PC3Root_c25357/f22p0/3143	i3_LQ_PC3Root_c3537/f1p0/3305	i2_LQ_PC3Root_c55256/f1p0/2153	i0_LQ_PC3Root_c1445/f1p0/752	i3_LQ_PC3Root_c16942/f1p96/3165	i2_HQ_PC3Root_c24586/f2p2/2457	i2_LQ_PC3Root_c14443/f1p0/2070	i2_LQ_PC3Root_c49422/f1p0/2438	i2_LQ_PC3Root_c49591/f1p1/2286	i4_LQ_PC3Root_c2113/f1p2/4256	i2_LQ_PC3Root_c19211/f1p0/2531	i2_LQ_PC3Root_c18939/f1p2/2409	i2_LQ_PC3Root_c3313/f1p3/2488	i2_LQ_PC3Root_c46825/f1p168/3028	i1_LQ_PC3Root_c12864/f1p6/1881	i2_LQ_PC3Root_c22869/f1p3/2957	i4_LQ_PC3Root_c7578/f1p11/4034	i2_LQ_PC3Root_c61480/f1p2/2803	i2_LQ_PC3Root_c33011/f1p11/3204	i2_HQ_PC3Root_c64635/f4p9/2221	i3_LQ_PC3Root_c18153/f1p13/3334	i2_LQ_PC3Root_c49496/f1p0/2196	i2_LQ_PC3Root_c32604/f1p1/2954	i2_LQ_PC3Root_c14246/f1p2/2118	i4_LQ_PC3Root_c4049/f1p0/4647	i3_LQ_PC3Root_c7689/f1p1/3074	i2_LQ_PC3Root_c8146/f1p3/2714	i2_LQ_PC3Root_c49144/f1p2/2765	i2_HQ_PC3Root_c2376/f3p6/2365	i2_LQ_PC3Root_c31698/f1p0/2977	i2_HQ_PC3Root_c24969/f2p2/2416	i1_HQ_PC3Root_c16736/f2p76/1725	i3_LQ_PC3Root_c7659/f1p35/3840
ko04730	Organismal Systems; Nervous system; Long-term depression	28	i4_LQ_PC3Root_c7578/f1p11/4034	i1_LQ_PC3Root_c7349/f1p4/1906	i3_LQ_PC3Root_c16942/f1p96/3165	i2_LQ_PC3Root_c64823/f3p4/2253	i8_LQ_PC3Root_c9/f1p0/8676	i2_LQ_PC3Root_c49422/f1p0/2438	i2_HQ_PC3Root_c57397/f2p4/2173	i2_LQ_PC3Root_c33266/f1p6/2856	i1_LQ_PC3Root_c19461/f1p1/1812	i4_LQ_PC3Root_c2306/f1p5/4666	i2_HQ_PC3Root_c12680/f4p6/2375	i2_LQ_PC3Root_c33319/f1p6/2378	i2_HQ_PC3Root_c26931/f2p6/2146	i2_LQ_PC3Root_c18180/f1p2/2276	i2_LQ_PC3Root_c21211/f1p6/2671	i1_LQ_PC3Root_c19810/f1p3/1919	i2_LQ_PC3Root_c49144/f1p2/2765	i2_LQ_PC3Root_c67870/f1p4/2023	i2_HQ_PC3Root_c2376/f3p6/2365	i2_LQ_PC3Root_c3313/f1p3/2488	i1_LQ_PC3Root_c12864/f1p6/1881	i3_LQ_PC3Root_c3881/f1p0/3558	i1_LQ_PC3Root_c5177/f1p0/1841	i2_HQ_PC3Root_c56842/f13p3/2317	i2_LQ_PC3Root_c25296/f1p4/2108	i2_LQ_PC3Root_c26818/f1p3/2153	i2_LQ_PC3Root_c10300/f1p3/2321	i2_LQ_PC3Root_c4576/f1p0/2547
ko04740	Organismal Systems; Sensory system; Olfactory transduction	13	i2_LQ_PC3Root_c51395/f1p0/2773	i1_LQ_PC3Root_c11802/f1p4/1898	i1_LQ_PC3Root_c23659/f1p0/1675	i2_LQ_PC3Root_c49496/f1p0/2196	i0_LQ_PC3Root_c750/f1p0/570	i2_LQ_PC3Root_c22523/f1p2/2720	i0_LQ_PC3Root_c2350/f1p19/1001	i1_LQ_PC3Root_c22673/f1p0/1487	i3_LQ_PC3Root_c20647/f1p3/3432	i0_LQ_PC3Root_c376/f2p0/677	i5_LQ_PC3Root_c348/f1p0/5216	i2_LQ_PC3Root_c61480/f1p2/2803	i0_LQ_PC3Root_c480/f2p0/728
ko04742	Organismal Systems; Sensory system; Taste transduction	9	i1_LQ_PC3Root_c11300/f1p0/1834	i1_LQ_PC3Root_c18195/f1p0/1728	i1_LQ_PC3Root_c19268/f1p2/1601	i2_LQ_PC3Root_c51395/f1p0/2773	i2_LQ_PC3Root_c13018/f1p0/2409	i2_LQ_PC3Root_c63574/f1p0/2126	i3_LQ_PC3Root_c20647/f1p3/3432	i1_LQ_PC3Root_c4422/f1p1/1414	i2_LQ_PC3Root_c56340/f1p0/2103
ko04744	Organismal Systems; Sensory system; Phototransduction	11	i1_LQ_PC3Root_c22673/f1p0/1487	i2_LQ_PC3Root_c49496/f1p0/2196	i0_LQ_PC3Root_c750/f1p0/570	i0_LQ_PC3Root_c2350/f1p19/1001	i2_LQ_PC3Root_c22523/f1p2/2720	i1_LQ_PC3Root_c23659/f1p0/1675	i1_LQ_PC3Root_c11802/f1p4/1898	i0_LQ_PC3Root_c480/f2p0/728	i2_LQ_PC3Root_c61480/f1p2/2803	i0_LQ_PC3Root_c376/f2p0/677	i5_LQ_PC3Root_c348/f1p0/5216
ko04745	Organismal Systems; Sensory system; Phototransduction - fly	10	i0_LQ_PC3Root_c480/f2p0/728	i2_LQ_PC3Root_c61480/f1p2/2803	i0_LQ_PC3Root_c376/f2p0/677	i1_LQ_PC3Root_c20869/f1p2/1878	i1_LQ_PC3Root_c22673/f1p0/1487	i2_LQ_PC3Root_c22523/f1p2/2720	i0_LQ_PC3Root_c750/f1p0/570	i0_LQ_PC3Root_c2350/f1p19/1001	i3_LQ_PC3Root_c19604/f1p1/3218	i1_LQ_PC3Root_c11802/f1p4/1898
ko04750	Organismal Systems; Sensory system; Inflammatory mediator regulation of TRP channels	29	i2_LQ_PC3Root_c12002/f2p2/2331	i0_LQ_PC3Root_c480/f2p0/728	i1_LQ_PC3Root_c23358/f1p4/1443	i2_LQ_PC3Root_c61480/f1p2/2803	i1_LQ_PC3Root_c22059/f1p1/1522	i1_LQ_PC3Root_c13364/f1p4/1175	i0_LQ_PC3Root_c376/f2p0/677	i1_LQ_PC3Root_c27361/f1p0/1253	i3_LQ_PC3Root_c20647/f1p3/3432	i2_LQ_PC3Root_c10621/f1p0/2437	i0_LQ_PC3Root_c750/f1p0/570	i2_LQ_PC3Root_c4778/f2p2/2287	i2_LQ_PC3Root_c22523/f1p2/2720	i2_LQ_PC3Root_c7054/f1p0/2332	i1_LQ_PC3Root_c11802/f1p4/1898	i1_LQ_PC3Root_c27460/f1p0/1217	i3_LQ_PC3Root_c21423/f1p2/3644	i2_LQ_PC3Root_c34697/f1p3/2871	i2_LQ_PC3Root_c19211/f1p0/2531	i2_HQ_PC3Root_c24969/f2p2/2416	i1_HQ_PC3Root_c16736/f2p76/1725	i2_LQ_PC3Root_c46825/f1p168/3028	i1_LQ_PC3Root_c22673/f1p0/1487	i0_LQ_PC3Root_c2350/f1p19/1001	i1_LQ_PC3Root_c10344/f1p0/1760	i2_LQ_PC3Root_c14246/f1p2/2118	i1_LQ_PC3Root_c6016/f1p4/1599	i2_LQ_PC3Root_c8146/f1p3/2714	i2_LQ_PC3Root_c68112/f1p0/2012
ko04810	Cellular Processes; Cell motility; Regulation of actin cytoskeleton	91	i4_LQ_PC3Root_c1517/f1p0/4694	i1_LQ_PC3Root_c24445/f1p1/1897	i2_LQ_PC3Root_c19211/f1p0/2531	i1_LQ_PC3Root_c22389/f1p12/1404	i2_LQ_PC3Root_c33857/f1p6/2675	i2_LQ_PC3Root_c34697/f1p3/2871	i4_LQ_PC3Root_c4392/f1p1/4707	i5_LQ_PC3Root_c1519/f1p0/5097	i2_LQ_PC3Root_c46825/f1p168/3028	i4_LQ_PC3Root_c5165/f1p13/4312	i3_LQ_PC3Root_c12261/f1p3/3998	i2_LQ_PC3Root_c7054/f1p0/2332	i3_LQ_PC3Root_c22071/f1p0/3362	i3_LQ_PC3Root_c5159/f1p6/3550	i2_LQ_PC3Root_c18180/f1p2/2276	i1_LQ_PC3Root_c27460/f1p0/1217	i3_LQ_PC3Root_c18803/f1p0/3714	i5_LQ_PC3Root_c1177/f1p4/5479	i3_LQ_PC3Root_c23170/f1p8/3366	i2_LQ_PC3Root_c24017/f1p0/2592	i4_LQ_PC3Root_c3244/f1p2/4160	i2_LQ_PC3Root_c61234/f1p1/2879	i3_LQ_PC3Root_c5781/f1p0/3627	i8_LQ_PC3Root_c9/f1p0/8676	i4_LQ_PC3Root_c6577/f1p0/4178	i3_LQ_PC3Root_c3262/f1p0/3786	i1_LQ_PC3Root_c6016/f1p4/1599	i1_HQ_PC3Root_c28122/f2p0/1360	i2_LQ_PC3Root_c4576/f1p0/2547	i1_LQ_PC3Root_c4266/f1p8/1542	i1_LQ_PC3Root_c27286/f1p0/1353	i5_HQ_PC3Root_c81/f2p0/5603	i2_LQ_PC3Root_c31225/f1p6/2425	i4_LQ_PC3Root_c6758/f1p7/4344	i4_HQ_PC3Root_c7701/f7p0/4550	i3_LQ_PC3Root_c21423/f1p2/3644	i4_LQ_PC3Root_c2857/f1p0/4355	i2_LQ_PC3Root_c67836/f1p0/2032	i4_LQ_PC3Root_c4012/f1p0/4863	i2_LQ_PC3Root_c22787/f1p0/2811	i1_LQ_PC3Root_c25861/f4p0/1155	i4_LQ_PC3Root_c4597/f1p33/4413	i1_LQ_PC3Root_c13364/f1p4/1175	i3_LQ_PC3Root_c22472/f1p0/3255	i3_LQ_PC3Root_c10527/f1p0/3891	i1_LQ_PC3Root_c10344/f1p0/1760	i3_LQ_PC3Root_c5971/f1p7/3168
ko04910	Organismal Systems; Endocrine system; Insulin signaling pathway	199	i6_LQ_PC3Root_c229/f1p0/6638	i2_HQ_PC3Root_c11311/f2p0/2487	i2_LQ_PC3Root_c12743/f1p0/2402	i0_LQ_PC3Root_c376/f2p0/677	i2_LQ_PC3Root_c27613/f1p9/1987	i1_LQ_PC3Root_c13364/f1p4/1175	i2_LQ_PC3Root_c58412/f1p4/2254	i2_LQ_PC3Root_c5663/f1p2/2414	i0_LQ_PC3Root_c750/f1p0/570	i2_LQ_PC3Root_c38689/f1p3/2605	i2_LQ_PC3Root_c50013/f1p9/2555	i1_LQ_PC3Root_c4263/f1p0/1919	i1_LQ_PC3Root_c30365/f1p0/1810	i2_LQ_PC3Root_c59979/f1p1/2378	i2_HQ_PC3Root_c2146/f2p0/2560	i2_LQ_PC3Root_c20072/f1p3/2195	i2_LQ_PC3Root_c44728/f2p5/2396	i2_LQ_PC3Root_c25238/f1p3/2943	i2_HQ_PC3Root_c2690/f6p9/2405	i3_LQ_PC3Root_c19168/f1p0/3480	i3_LQ_PC3Root_c23147/f1p7/3364	i2_LQ_PC3Root_c11892/f2p0/2361	i2_LQ_PC3Root_c21458/f1p0/2745	i3_LQ_PC3Root_c6377/f1p0/3245	i2_HQ_PC3Root_c24586/f2p2/2457	i1_LQ_PC3Root_c23138/f1p0/1859	i3_LQ_PC3Root_c7784/f1p4/3077	i3_LQ_PC3Root_c5576/f1p4/3203	i2_LQ_PC3Root_c52677/f1p3/2420	i4_LQ_PC3Root_c3265/f1p0/4568	i3_LQ_PC3Root_c6372/f1p0/3754	i3_LQ_PC3Root_c12123/f1p0/3221	i3_LQ_PC3Root_c22122/f1p1/3708	i2_LQ_PC3Root_c50370/f1p0/2978	i2_LQ_PC3Root_c19211/f1p0/2531	i2_LQ_PC3Root_c46825/f1p168/3028	i2_LQ_PC3Root_c10046/f1p0/2479	i2_LQ_PC3Root_c12136/f1p2/2845	i2_LQ_PC3Root_c6203/f1p5/2567	i2_HQ_PC3Root_c42137/f6p5/2619	i1_LQ_PC3Root_c13700/f1p3/1091	i2_LQ_PC3Root_c25073/f1p1/2823	i2_LQ_PC3Root_c19140/f1p3/2170	i3_LQ_PC3Root_c3462/f1p1/3694	i2_LQ_PC3Root_c61480/f1p2/2803	i1_LQ_PC3Root_c5229/f1p0/1492	i5_LQ_PC3Root_c1346/f1p0/5433
ko04911	Organismal Systems; Endocrine system; Insulin secretion	21	i3_LQ_PC3Root_c18418/f1p4/3423	i3_LQ_PC3Root_c20647/f1p3/3432	i2_LQ_PC3Root_c9955/f1p3/2994	i3_LQ_PC3Root_c6930/f1p2/3393	i2_LQ_PC3Root_c40536/f1p1/2059	i3_LQ_PC3Root_c9147/f1p78/3288	i3_LQ_PC3Root_c16675/f1p10/3138	i1_HQ_PC3Root_c28190/f24p0/1831	i3_LQ_PC3Root_c9812/f1p0/3467	i3_LQ_PC3Root_c12994/f1p0/4024	i3_HQ_PC3Root_c1974/f2p3/3735	i3_LQ_PC3Root_c21540/f1p11/3670	i3_LQ_PC3Root_c5166/f1p0/3475	i3_LQ_PC3Root_c20031/f1p14/3491	i3_LQ_PC3Root_c5008/f1p2/3748	i5_LQ_PC3Root_c383/f1p0/5156	i3_LQ_PC3Root_c18805/f1p0/3245	i2_LQ_PC3Root_c33489/f1p4/2230	i3_LQ_PC3Root_c11089/f1p0/3750	i3_LQ_PC3Root_c6318/f1p1/3464	i3_LQ_PC3Root_c8214/f1p0/3727
ko04912	Organismal Systems; Endocrine system; GnRH signaling pathway	72	i2_LQ_PC3Root_c36285/f1p18/3079	i8_LQ_PC3Root_c59/f1p0/8008	i2_LQ_PC3Root_c22523/f1p2/2720	i4_LQ_PC3Root_c6436/f1p2/4279	i3_LQ_PC3Root_c22816/f1p0/3702	i3_LQ_PC3Root_c6733/f1p20/3193	i2_LQ_PC3Root_c47302/f1p51/2899	i3_LQ_PC3Root_c20647/f1p3/3432	i2_LQ_PC3Root_c10935/f1p18/2733	i2_LQ_PC3Root_c19619/f1p16/2496	i2_LQ_PC3Root_c34967/f1p8/2753	i3_LQ_PC3Root_c1893/f3p0/3451	i2_LQ_PC3Root_c55716/f1p18/2673	i4_LQ_PC3Root_c1306/f1p4/4428	i0_LQ_PC3Root_c2350/f1p19/1001	i2_LQ_PC3Root_c2808/f1p8/2765	i2_LQ_PC3Root_c32014/f1p35/2363	i3_LQ_PC3Root_c18642/f1p6/3112	i3_LQ_PC3Root_c7591/f1p10/3662	i2_HQ_PC3Root_c14865/f4p19/2596	i2_LQ_PC3Root_c5060/f1p1/2196	i2_LQ_PC3Root_c26089/f1p8/2014	i4_LQ_PC3Root_c6102/f1p33/4877	i3_LQ_PC3Root_c2590/f1p0/3279	i1_LQ_PC3Root_c24214/f1p0/2032	i2_LQ_PC3Root_c61480/f1p2/2803	i2_LQ_PC3Root_c19171/f1p0/2453	i0_LQ_PC3Root_c480/f2p0/728	i3_LQ_PC3Root_c18953/f1p53/3069	i3_LQ_PC3Root_c8601/f1p0/3767	i1_LQ_PC3Root_c22673/f1p0/1487	i3_LQ_PC3Root_c12109/f1p11/3081	i4_LQ_PC3Root_c3876/f1p8/4127	i3_LQ_PC3Root_c11837/f1p5/3446	i3_LQ_PC3Root_c12704/f1p0/3115	i1_LQ_PC3Root_c19810/f1p3/1919	i2_HQ_PC3Root_c32789/f3p9/2845	i3_LQ_PC3Root_c19790/f1p6/3947	i3_LQ_PC3Root_c14433/f1p0/3088	i1_LQ_PC3Root_c11802/f1p4/1898	i2_LQ_PC3Root_c18180/f1p2/2276	i2_LQ_PC3Root_c11310/f1p0/2351	i3_LQ_PC3Root_c13824/f1p0/2996	i2_LQ_PC3Root_c18200/f1p0/2869	i2_LQ_PC3Root_c34981/f1p4/2558	i3_LQ_PC3Root_c3354/f1p0/3917	i3_HQ_PC3Root_c9098/f2p1/3363
ko04913	Organismal Systems; Endocrine system; Ovarian steroidogenesis	7	i1_HQ_PC3Root_c10248/f2p0/1774	i1_LQ_PC3Root_c23431/f1p0/1899	i1_LQ_PC3Root_c9690/f1p0/1789	i3_LQ_PC3Root_c20647/f1p3/3432	i1_HQ_PC3Root_c1540/f7p0/1737	i1_LQ_PC3Root_c20831/f1p4/1787	i1_HQ_PC3Root_c2341/f2p1/1899
ko04914	Organismal Systems; Endocrine system; Progesterone-mediated oocyte maturation	100	i2_LQ_PC3Root_c19085/f1p8/3273	i3_LQ_PC3Root_c11874/f1p36/3836	i3_LQ_PC3Root_c21286/f1p0/3480	i1_LQ_PC3Root_c3202/f1p7/1456	i2_LQ_PC3Root_c5510/f1p1/2290	i1_LQ_PC3Root_c10957/f1p4/1915	i3_LQ_PC3Root_c5963/f2p2/3242	i3_LQ_PC3Root_c13565/f1p0/3041	i1_LQ_PC3Root_c19810/f1p3/1919	i2_LQ_PC3Root_c20915/f1p17/3031	i2_LQ_PC3Root_c61723/f1p0/2966	i2_LQ_PC3Root_c18027/f1p0/2371	i2_LQ_PC3Root_c61602/f1p18/2622	i3_LQ_PC3Root_c17759/f1p17/3530	i2_HQ_PC3Root_c57607/f4p2/2151	i1_LQ_PC3Root_c24154/f1p0/2001	i2_HQ_PC3Root_c16702/f3p1/2373	i2_LQ_PC3Root_c24093/f1p1/2339	i2_LQ_PC3Root_c8196/f1p11/2415	i3_LQ_PC3Root_c24152/f1p0/3042	i2_LQ_PC3Root_c57190/f87p20/2515	i2_LQ_PC3Root_c33113/f1p0/2444	i2_HQ_PC3Root_c19794/f3p4/2606	i4_LQ_PC3Root_c3888/f1p2/4184	i3_LQ_PC3Root_c4242/f1p0/3691	i2_LQ_PC3Root_c2994/f1p2/3018	i2_LQ_PC3Root_c25104/f1p1/2829	i2_HQ_PC3Root_c2359/f2p1/2516	i1_LQ_PC3Root_c23604/f1p0/1740	i2_LQ_PC3Root_c31912/f1p24/2259	i2_LQ_PC3Root_c37038/f1p8/2932	i2_LQ_PC3Root_c55220/f1p0/2092	i2_LQ_PC3Root_c49316/f1p19/2673	i3_LQ_PC3Root_c11864/f1p5/3387	i2_LQ_PC3Root_c46652/f1p8/2876	i5_LQ_PC3Root_c1472/f1p0/5101	i2_LQ_PC3Root_c51274/f1p27/2602	i3_LQ_PC3Root_c4675/f1p22/3288	i1_LQ_PC3Root_c21586/f1p0/1982	i2_LQ_PC3Root_c50864/f1p0/2637	i1_LQ_PC3Root_c19247/f1p1/1700	i3_LQ_PC3Root_c13141/f1p0/3483	i5_LQ_PC3Root_c1091/f1p0/5176	i2_HQ_PC3Root_c21309/f2p29/2722	i1_LQ_PC3Root_c20491/f1p0/1850	i3_LQ_PC3Root_c18858/f1p0/3971	i4_LQ_PC3Root_c7078/f1p6/4065
ko04915	Organismal Systems; Endocrine system; Estrogen signaling pathway	186	i2_LQ_PC3Root_c22523/f1p2/2720	i3_LQ_PC3Root_c22408/f1p13/3109	i2_LQ_PC3Root_c52591/f1p2/2228	i1_LQ_PC3Root_c20491/f1p0/1850	i2_LQ_PC3Root_c47235/f1p0/2200	i2_HQ_PC3Root_c16408/f3p9/2350	i4_LQ_PC3Root_c3825/f1p0/4454	i3_LQ_PC3Root_c24152/f1p0/3042	i0_LQ_PC3Root_c2350/f1p19/1001	i2_LQ_PC3Root_c18797/f1p29/2811	i2_HQ_PC3Root_c19794/f3p4/2606	i3_LQ_PC3Root_c24264/f1p0/3034	i2_HQ_PC3Root_c10811/f4p25/2936	i3_LQ_PC3Root_c20105/f1p0/3250	i2_LQ_PC3Root_c47595/f1p1/2146	i2_LQ_PC3Root_c51274/f1p27/2602	i2_LQ_PC3Root_c14433/f1p0/2097	i2_LQ_PC3Root_c33356/f1p3/2412	i2_LQ_PC3Root_c30453/f1p4/2736	i0_LQ_PC3Root_c480/f2p0/728	i2_LQ_PC3Root_c36658/f1p11/2420	i2_LQ_PC3Root_c23430/f1p52/2446	i2_LQ_PC3Root_c24093/f1p1/2339	i2_LQ_PC3Root_c4417/f1p11/2775	i2_LQ_PC3Root_c26190/f1p0/2052	i2_LQ_PC3Root_c8196/f1p11/2415	i2_LQ_PC3Root_c2389/f2p3/2305	i5_LQ_PC3Root_c1012/f1p7/5372	i2_HQ_PC3Root_c1849/f7p5/2783	i2_LQ_PC3Root_c26819/f1p1/2099	i2_LQ_PC3Root_c24995/f1p0/2818	i1_LQ_PC3Root_c22673/f1p0/1487	i2_LQ_PC3Root_c18205/f2p1/2414	i3_LQ_PC3Root_c21286/f1p0/3480	i2_LQ_PC3Root_c52160/f1p49/2377	i2_LQ_PC3Root_c33730/f1p0/2260	i2_LQ_PC3Root_c27379/f1p1/2053	i2_LQ_PC3Root_c68055/f1p0/2019	i2_LQ_PC3Root_c32504/f1p5/2707	i2_LQ_PC3Root_c50536/f1p9/2461	i2_LQ_PC3Root_c49546/f1p63/2800	i2_HQ_PC3Root_c12633/f6p1/2489	i1_LQ_PC3Root_c19810/f1p3/1919	i2_LQ_PC3Root_c20915/f1p17/3031	i2_LQ_PC3Root_c47199/f1p8/2593	i3_LQ_PC3Root_c19771/f1p4/3294	i2_LQ_PC3Root_c61602/f1p18/2622
ko04916	Organismal Systems; Endocrine system; Melanogenesis	37	i1_LQ_PC3Root_c11802/f1p4/1898	i2_LQ_PC3Root_c18180/f1p2/2276	i2_LQ_PC3Root_c30824/f1p0/2323	i6_LQ_PC3Root_c280/f1p0/6571	i2_LQ_PC3Root_c22523/f1p2/2720	i3_LQ_PC3Root_c11222/f1p0/3977	i3_LQ_PC3Root_c20647/f1p3/3432	i8_LQ_PC3Root_c9/f1p0/8676	i4_LQ_PC3Root_c1480/f1p0/5084	i2_HQ_PC3Root_c24586/f2p2/2457	i2_LQ_PC3Root_c41031/f1p1/2109	i2_HQ_PC3Root_c13759/f11p3/2269	i4_LQ_PC3Root_c4326/f1p0/4288	i2_LQ_PC3Root_c48821/f1p6/2460	i2_LQ_PC3Root_c50582/f1p3/2136	i1_LQ_PC3Root_c22659/f1p3/1569	i0_LQ_PC3Root_c2350/f1p19/1001	i1_LQ_PC3Root_c25039/f1p1/1618	i1_LQ_PC3Root_c11950/f1p0/1989	i5_LQ_PC3Root_c416/f1p0/5224	i2_LQ_PC3Root_c7991/f1p0/2256	i1_LQ_PC3Root_c30365/f1p0/1810	i0_LQ_PC3Root_c750/f1p0/570	i2_LQ_PC3Root_c18577/f1p2/2318	i1_HQ_PC3Root_c2227/f3p1/1753	i2_HQ_PC3Root_c64635/f4p9/2221	i2_LQ_PC3Root_c27613/f1p9/1987	i0_LQ_PC3Root_c376/f2p0/677	i2_LQ_PC3Root_c61480/f1p2/2803	i0_LQ_PC3Root_c480/f2p0/728	i2_HQ_PC3Root_c57981/f3p9/2367	i2_LQ_PC3Root_c4576/f1p0/2547	i2_LQ_PC3Root_c40740/f1p9/2036	i1_LQ_PC3Root_c22673/f1p0/1487	i5_LQ_PC3Root_c903/f1p0/5655	i1_HQ_PC3Root_c977/f13p0/1808	i1_LQ_PC3Root_c19810/f1p3/1919
ko04917	Organismal Systems; Endocrine system; Prolactin signaling pathway	25	i2_LQ_PC3Root_c18180/f1p2/2276	i1_LQ_PC3Root_c30365/f1p0/1810	i1_LQ_PC3Root_c20831/f1p4/1787	i2_LQ_PC3Root_c30824/f1p0/2323	i1_LQ_PC3Root_c9690/f1p0/1789	i1_HQ_PC3Root_c2227/f3p1/1753	i2_LQ_PC3Root_c18577/f1p2/2318	i8_LQ_PC3Root_c9/f1p0/8676	i2_LQ_PC3Root_c27613/f1p9/1987	i2_HQ_PC3Root_c64635/f4p9/2221	i2_HQ_PC3Root_c24586/f2p2/2457	i2_LQ_PC3Root_c41031/f1p1/2109	i2_HQ_PC3Root_c13759/f11p3/2269	i2_LQ_PC3Root_c50582/f1p3/2136	i1_HQ_PC3Root_c10248/f2p0/1774	i2_LQ_PC3Root_c48821/f1p6/2460	i2_HQ_PC3Root_c57981/f3p9/2367	i1_HQ_PC3Root_c2341/f2p1/1899	i1_LQ_PC3Root_c22659/f1p3/1569	i2_LQ_PC3Root_c4576/f1p0/2547	i2_LQ_PC3Root_c40740/f1p9/2036	i1_LQ_PC3Root_c25039/f1p1/1618	i1_HQ_PC3Root_c977/f13p0/1808	i1_LQ_PC3Root_c19810/f1p3/1919	i1_LQ_PC3Root_c23431/f1p0/1899
ko04918	Organismal Systems; Endocrine system; Thyroid hormone synthesis	91	i2_LQ_PC3Root_c27024/f1p1/2084	i2_LQ_PC3Root_c33749/f1p23/2396	i1_LQ_PC3Root_c29721/f1p0/1921	i4_LQ_PC3Root_c2460/f1p3/4808	i3_HQ_PC3Root_c1974/f2p3/3735	i3_LQ_PC3Root_c9812/f1p0/3467	i3_LQ_PC3Root_c9863/f1p0/3887	i2_LQ_PC3Root_c17579/f1p42/2567	i1_LQ_PC3Root_c20645/f1p0/1742	i3_LQ_PC3Root_c9147/f1p78/3288	i2_LQ_PC3Root_c17675/f1p0/2344	i0_LQ_PC3Root_c2413/f1p9/431	i0_LQ_PC3Root_c685/f1p21/847	i5_LQ_PC3Root_c383/f1p0/5156	i3_LQ_PC3Root_c11089/f1p0/3750	i3_LQ_PC3Root_c6318/f1p1/3464	i3_LQ_PC3Root_c21540/f1p11/3670	i3_LQ_PC3Root_c19771/f1p4/3294	i3_LQ_PC3Root_c21202/f1p24/3174	i2_LQ_PC3Root_c3395/f1p2/2385	i3_LQ_PC3Root_c20031/f1p14/3491	i1_LQ_PC3Root_c5351/f1p0/1600	i4_LQ_PC3Root_c4401/f1p0/4759	i2_LQ_PC3Root_c68083/f1p1/2009	i2_LQ_PC3Root_c49546/f1p63/2800	i1_LQ_PC3Root_c25264/f1p4/1861	i2_LQ_PC3Root_c61469/f1p47/2754	i3_LQ_PC3Root_c20647/f1p3/3432	i3_LQ_PC3Root_c13304/f1p0/3084	i2_LQ_PC3Root_c3544/f1p22/2532	i3_LQ_PC3Root_c16675/f1p10/3138	i2_LQ_PC3Root_c32858/f1p18/2243	i2_LQ_PC3Root_c18797/f1p29/2811	i3_LQ_PC3Root_c24931/f1p24/3038	i2_LQ_PC3Root_c50080/f1p0/2292	i3_LQ_PC3Root_c11168/f1p8/3836	i2_HQ_PC3Root_c19665/f2p0/2247	i0_LQ_PC3Root_c2011/f1p8/789	i5_LQ_PC3Root_c603/f1p0/6015	i3_LQ_PC3Root_c5008/f1p2/3748	i3_LQ_PC3Root_c5166/f1p0/3475	i3_LQ_PC3Root_c24264/f1p0/3034	i3_LQ_PC3Root_c20105/f1p0/3250	i2_LQ_PC3Root_c25424/f1p19/3190	i3_LQ_PC3Root_c12994/f1p0/4024	i2_HQ_PC3Root_c33542/f2p0/2162	i3_LQ_PC3Root_c18418/f1p4/3423
ko04919	Organismal Systems; Endocrine system; Thyroid hormone signaling pathway	116	i4_LQ_PC3Root_c3857/f1p43/5000	i5_LQ_PC3Root_c1257/f1p0/5444	i2_LQ_PC3Root_c4576/f1p0/2547	i5_LQ_PC3Root_c903/f1p0/5655	i2_LQ_PC3Root_c50580/f1p1/2597	i3_LQ_PC3Root_c9296/f1p3/3872	i1_LQ_PC3Root_c9957/f1p1/1911	i4_LQ_PC3Root_c4087/f1p5/4308	i3_LQ_PC3Root_c8214/f1p0/3727	i2_LQ_PC3Root_c40740/f1p9/2036	i5_LQ_PC3Root_c1110/f1p0/5595	i1_HQ_PC3Root_c10701/f2p3/1844	i1_LQ_PC3Root_c13916/f1p0/1126	i2_LQ_PC3Root_c5595/f1p3/2638	i3_LQ_PC3Root_c12994/f1p0/4024	i1_LQ_PC3Root_c30365/f1p0/1810	i5_LQ_PC3Root_c1224/f1p0/5171	i2_LQ_PC3Root_c45711/f1p4/2130	i1_LQ_PC3Root_c20060/f1p0/1607	i2_LQ_PC3Root_c36341/f1p0/2305	i2_HQ_PC3Root_c62929/f2p3/2033	i4_LQ_PC3Root_c6513/f1p2/4190	i3_LQ_PC3Root_c18418/f1p4/3423	i5_LQ_PC3Root_c995/f1p0/5469	i2_LQ_PC3Root_c27613/f1p9/1987	i2_LQ_PC3Root_c33157/f1p1/2520	i1_HQ_PC3Root_c2227/f3p1/1753	i2_LQ_PC3Root_c18577/f1p2/2318	i2_LQ_PC3Root_c40536/f1p1/2059	i5_LQ_PC3Root_c1122/f1p0/5844	i3_LQ_PC3Root_c9270/f1p0/3188	i6_LQ_PC3Root_c229/f1p0/6638	i2_LQ_PC3Root_c34475/f1p3/2236	i3_LQ_PC3Root_c18805/f1p0/3245	i1_LQ_PC3Root_c10657/f1p8/1938	i2_LQ_PC3Root_c32593/f1p1/2463	i2_LQ_PC3Root_c14153/f1p3/2104	i2_LQ_PC3Root_c41408/f1p3/2129	i2_LQ_PC3Root_c22719/f1p0/2838	i1_HQ_PC3Root_c27858/f19p0/1862	i5_LQ_PC3Root_c416/f1p0/5224	i7_LQ_PC3Root_c65/f1p0/7638	i4_LQ_PC3Root_c4369/f1p1/4917	i1_LQ_PC3Root_c18435/f1p14/1887	i3_HQ_PC3Root_c3520/f2p0/3889	i1_LQ_PC3Root_c20069/f1p0/1790	i2_LQ_PC3Root_c34508/f1p0/2475
ko04920	Organismal Systems; Endocrine system; Adipocytokine signaling pathway	103	i4_LQ_PC3Root_c3011/f1p5/4297	i2_HQ_PC3Root_c24570/f4p6/2623	i2_LQ_PC3Root_c54882/f1p1/2123	i2_LQ_PC3Root_c38689/f1p3/2605	i3_LQ_PC3Root_c12186/f1p12/3302	i2_LQ_PC3Root_c59979/f1p1/2378	i2_LQ_PC3Root_c7092/f1p0/2544	i3_HQ_PC3Root_c2282/f2p0/3678	i2_HQ_PC3Root_c30041/f2p2/2681	i2_LQ_PC3Root_c26511/f1p6/2080	i6_LQ_PC3Root_c229/f1p0/6638	i6_LQ_PC3Root_c244/f1p0/6651	i2_LQ_PC3Root_c41021/f1p2/2107	i2_LQ_PC3Root_c41185/f1p5/2042	i2_LQ_PC3Root_c58412/f1p4/2254	i2_LQ_PC3Root_c25076/f2p9/2760	i2_LQ_PC3Root_c11892/f2p0/2361	i3_LQ_PC3Root_c10311/f1p2/3318	i6_LQ_PC3Root_c333/f1p0/6699	i2_HQ_PC3Root_c10508/f2p0/2235	i2_LQ_PC3Root_c46710/f1p1/2445	i2_LQ_PC3Root_c21458/f1p0/2745	i2_LQ_PC3Root_c44961/f1p0/2245	i3_HQ_PC3Root_c16268/f2p0/3795	i2_LQ_PC3Root_c3240/f1p0/2389	i2_LQ_PC3Root_c10345/f1p1/2547	i2_LQ_PC3Root_c13551/f1p6/2109	i2_LQ_PC3Root_c59809/f1p6/2396	i2_LQ_PC3Root_c17185/f1p0/2704	i3_LQ_PC3Root_c16694/f1p3/3327	i1_LQ_PC3Root_c23138/f1p0/1859	i3_LQ_PC3Root_c22766/f1p0/3589	i1_LQ_PC3Root_c8231/f1p0/1767	i3_LQ_PC3Root_c3366/f1p6/3275	i3_LQ_PC3Root_c9729/f1p0/3551	i3_LQ_PC3Root_c5576/f1p4/3203	i3_LQ_PC3Root_c21067/f1p6/3216	i2_LQ_PC3Root_c46338/f1p1/2870	i2_LQ_PC3Root_c30231/f2p4/2572	i3_LQ_PC3Root_c10779/f1p0/3946	i3_LQ_PC3Root_c17794/f1p19/3487	i2_LQ_PC3Root_c50937/f1p0/2808	i1_LQ_PC3Root_c5799/f1p0/1803	i2_LQ_PC3Root_c50369/f1p5/2753	i3_HQ_PC3Root_c3603/f2p0/3657	i2_LQ_PC3Root_c9832/f1p0/2548	i7_LQ_PC3Root_c65/f1p0/7638
ko04921	Organismal Systems; Endocrine system; Oxytocin signaling pathway	116	i2_LQ_PC3Root_c21458/f1p0/2745	i1_LQ_PC3Root_c6016/f1p4/1599	i2_LQ_PC3Root_c35761/f1p34/3025	i2_LQ_PC3Root_c4576/f1p0/2547	i2_LQ_PC3Root_c11892/f2p0/2361	i2_LQ_PC3Root_c11715/f1p0/2511	i3_LQ_PC3Root_c3683/f1p1/3181	i3_HQ_PC3Root_c16268/f2p0/3795	i3_LQ_PC3Root_c21423/f1p2/3644	i3_HQ_PC3Root_c2282/f2p0/3678	i3_LQ_PC3Root_c22963/f1p1/3159	i2_LQ_PC3Root_c7092/f1p0/2544	i2_LQ_PC3Root_c59979/f1p1/2378	i0_LQ_PC3Root_c750/f1p0/570	i2_LQ_PC3Root_c38689/f1p3/2605	i4_LQ_PC3Root_c3011/f1p5/4297	i1_LQ_PC3Root_c8990/f1p15/1445	i2_LQ_PC3Root_c23778/f1p0/2964	i2_LQ_PC3Root_c41185/f1p5/2042	i2_LQ_PC3Root_c41021/f1p2/2107	i2_LQ_PC3Root_c58412/f1p4/2254	i1_LQ_PC3Root_c32563/f1p0/1446	i2_HQ_PC3Root_c24537/f3p0/2223	i0_LQ_PC3Root_c376/f2p0/677	i1_LQ_PC3Root_c13364/f1p4/1175	i3_HQ_PC3Root_c3603/f2p0/3657	i2_LQ_PC3Root_c50369/f1p5/2753	i3_LQ_PC3Root_c17794/f1p19/3487	i2_LQ_PC3Root_c46825/f1p168/3028	i2_LQ_PC3Root_c20983/f1p0/2472	i1_HQ_PC3Root_c2604/f2p0/1447	i2_LQ_PC3Root_c17172/f1p0/2858	i3_LQ_PC3Root_c3885/f1p0/3212	i2_LQ_PC3Root_c6822/f1p0/2452	i2_LQ_PC3Root_c12136/f1p2/2845	i2_LQ_PC3Root_c19211/f1p0/2531	i2_LQ_PC3Root_c50370/f1p0/2978	i3_LQ_PC3Root_c12001/f1p7/3143	i2_LQ_PC3Root_c34697/f1p3/2871	i2_LQ_PC3Root_c18180/f1p2/2276	i1_LQ_PC3Root_c27460/f1p0/1217	i1_LQ_PC3Root_c27555/f1p0/1223	i1_LQ_PC3Root_c11802/f1p4/1898	i2_LQ_PC3Root_c7054/f1p0/2332	i2_HQ_PC3Root_c44665/f3p0/2990	i2_LQ_PC3Root_c59809/f1p6/2396	i3_LQ_PC3Root_c24420/f1p0/3044
ko04922	Organismal Systems; Endocrine system; Glucagon signaling pathway	175	i2_LQ_PC3Root_c7991/f1p0/2256	i3_HQ_PC3Root_c14868/f17p0/3476	i2_LQ_PC3Root_c24778/f1p0/2890	i2_LQ_PC3Root_c61086/f1p4/2339	i2_LQ_PC3Root_c10405/f1p0/2622	i2_LQ_PC3Root_c10878/f1p0/2498	i2_LQ_PC3Root_c3898/f1p2/2510	i0_LQ_PC3Root_c2350/f1p19/1001	i2_LQ_PC3Root_c53112/f1p0/2221	i2_LQ_PC3Root_c26557/f1p0/2015	i2_LQ_PC3Root_c13464/f1p10/2180	i2_LQ_PC3Root_c33706/f1p3/2997	i3_LQ_PC3Root_c20247/f1p0/3256	i3_LQ_PC3Root_c22363/f1p3/3148	i2_LQ_PC3Root_c9617/f1p23/2298	i2_HQ_PC3Root_c57135/f2p10/2132	i2_LQ_PC3Root_c33791/f1p6/2877	i2_LQ_PC3Root_c52187/f1p0/2389	i2_LQ_PC3Root_c22523/f1p2/2720	i1_LQ_PC3Root_c8424/f1p18/1844	i3_LQ_PC3Root_c4078/f1p5/3817	i2_LQ_PC3Root_c34501/f1p25/2503	i4_LQ_PC3Root_c4868/f1p0/4340	i1_LQ_PC3Root_c14416/f1p0/1104	i2_HQ_PC3Root_c5559/f3p11/2457	i1_LQ_PC3Root_c22673/f1p0/1487	i3_LQ_PC3Root_c6419/f1p0/3551	i2_LQ_PC3Root_c7026/f1p25/3019	i1_LQ_PC3Root_c17741/f1p4/1797	i2_LQ_PC3Root_c27318/f1p0/2091	i1_LQ_PC3Root_c13358/f1p0/1151	i2_LQ_PC3Root_c12847/f1p0/2703	i3_LQ_PC3Root_c9027/f1p4/3806	i0_LQ_PC3Root_c480/f2p0/728	i3_LQ_PC3Root_c4507/f1p0/3690	i2_LQ_PC3Root_c26270/f1p10/2624	i2_LQ_PC3Root_c56284/f1p0/2026	i4_LQ_PC3Root_c7535/f1p0/4113	i1_LQ_PC3Root_c23740/f1p4/1989	i3_LQ_PC3Root_c8384/f1p3/3266	i1_LQ_PC3Root_c7767/f2p0/1722	i3_LQ_PC3Root_c5848/f1p0/3877	i2_HQ_PC3Root_c54048/f5p1/2055	i1_LQ_PC3Root_c12066/f1p0/1848	i2_LQ_PC3Root_c32545/f1p9/3051	i3_HQ_PC3Root_c8671/f6p0/3687	i3_LQ_PC3Root_c21983/f1p4/3303
ko04923	Organismal Systems; Endocrine system; Regulation of lipolysis in adipocytes	16	i3_LQ_PC3Root_c19260/f1p0/3754	i1_LQ_PC3Root_c6107/f1p0/1753	i2_LQ_PC3Root_c12743/f1p0/2402	i3_LQ_PC3Root_c20647/f1p3/3432	i1_LQ_PC3Root_c22660/f1p0/1406	i1_LQ_PC3Root_c22853/f1p0/1539	i1_LQ_PC3Root_c5745/f1p4/1568	i2_LQ_PC3Root_c48843/f1p0/2872	i1_HQ_PC3Root_c10254/f2p29/1756	i2_HQ_PC3Root_c22992/f2p2/2213	i6_LQ_PC3Root_c36/f1p0/6402	i2_LQ_PC3Root_c33041/f1p1/2122	i2_LQ_PC3Root_c5384/f1p0/2177	i1_LQ_PC3Root_c18155/f1p1/1574	i2_LQ_PC3Root_c41617/f1p0/2120	i1_LQ_PC3Root_c23394/f1p4/1568
ko04924	Organismal Systems; Endocrine system; Renin secretion	19	i1_HQ_PC3Root_c2604/f2p0/1447	i1_HQ_PC3Root_c1426/f10p2/1459	i0_LQ_PC3Root_c2350/f1p19/1001	i1_LQ_PC3Root_c22673/f1p0/1487	i2_LQ_PC3Root_c51395/f1p0/2773	i1_LQ_PC3Root_c13358/f1p0/1151	i2_LQ_PC3Root_c61480/f1p2/2803	i0_LQ_PC3Root_c480/f2p0/728	i1_LQ_PC3Root_c2893/f2p5/1413	i1_LQ_PC3Root_c8990/f1p15/1445	i3_LQ_PC3Root_c20647/f1p3/3432	i1_LQ_PC3Root_c32563/f1p0/1446	i0_LQ_PC3Root_c376/f2p0/677	i0_LQ_PC3Root_c750/f1p0/570	i2_LQ_PC3Root_c22523/f1p2/2720	i1_LQ_PC3Root_c27555/f1p0/1223	i1_LQ_PC3Root_c11802/f1p4/1898	i1_HQ_PC3Root_c16685/f2p5/1651	i3_LQ_PC3Root_c4078/f1p5/3817
ko04925	Organismal Systems; Endocrine system; Aldosterone synthesis and secretion	19	i2_LQ_PC3Root_c61480/f1p2/2803	i0_LQ_PC3Root_c480/f2p0/728	i2_LQ_PC3Root_c23778/f1p0/2964	i1_LQ_PC3Root_c7720/f1p3/1933	i2_LQ_PC3Root_c12743/f1p0/2402	i3_LQ_PC3Root_c20647/f1p3/3432	i2_HQ_PC3Root_c24537/f3p0/2223	i0_LQ_PC3Root_c376/f2p0/677	i1_LQ_PC3Root_c20869/f1p2/1878	i1_LQ_PC3Root_c11916/f1p1/1701	i0_LQ_PC3Root_c750/f1p0/570	i2_LQ_PC3Root_c22523/f1p2/2720	i1_LQ_PC3Root_c11802/f1p4/1898	i2_LQ_PC3Root_c41617/f1p0/2120	i2_LQ_PC3Root_c20983/f1p0/2472	i2_LQ_PC3Root_c11715/f1p0/2511	i0_LQ_PC3Root_c2350/f1p19/1001	i1_LQ_PC3Root_c22673/f1p0/1487	i3_LQ_PC3Root_c19604/f1p1/3218
ko04930	Human Diseases; Endocrine and metabolic diseases; Type II diabetes mellitus	79	i2_LQ_PC3Root_c3268/f1p1/2680	i2_LQ_PC3Root_c22560/f1p4/2620	i2_HQ_PC3Root_c26004/f2p26/2146	i2_LQ_PC3Root_c22453/f1p2/2539	i2_LQ_PC3Root_c61550/f1p22/3163	i3_LQ_PC3Root_c20965/f1p5/3206	i2_LQ_PC3Root_c26353/f1p8/2024	i2_LQ_PC3Root_c37758/f1p21/2391	i2_LQ_PC3Root_c34759/f1p18/2503	i2_HQ_PC3Root_c5332/f3p23/2344	i2_LQ_PC3Root_c3176/f1p20/2671	i6_LQ_PC3Root_c229/f1p0/6638	i3_LQ_PC3Root_c24551/f1p0/3038	i3_LQ_PC3Root_c24852/f1p1/3040	i1_LQ_PC3Root_c4263/f1p0/1919	i3_LQ_PC3Root_c14139/f1p0/3075	i4_LQ_PC3Root_c4359/f1p5/4820	i3_LQ_PC3Root_c21861/f1p14/3179	i2_LQ_PC3Root_c26120/f1p0/2094	i8_LQ_PC3Root_c31/f1p0/9044	i2_LQ_PC3Root_c5663/f1p2/2414	i3_LQ_PC3Root_c3966/f1p14/3322	i3_LQ_PC3Root_c15102/f8p0/3273	i2_HQ_PC3Root_c1733/f17p5/2373	i3_LQ_PC3Root_c21983/f1p4/3303	i2_LQ_PC3Root_c22473/f1p10/2351	i7_LQ_PC3Root_c65/f1p0/7638	i2_LQ_PC3Root_c64586/f4p6/2204	i2_LQ_PC3Root_c33339/f1p10/2559	i2_LQ_PC3Root_c13804/f1p0/2047	i3_LQ_PC3Root_c19484/f1p21/3218	i1_LQ_PC3Root_c11219/f1p4/1392	i2_LQ_PC3Root_c47663/f1p6/2296	i2_LQ_PC3Root_c25073/f1p1/2823	i2_LQ_PC3Root_c16977/f1p4/2503	i8_LQ_PC3Root_c9/f1p0/8676	i2_HQ_PC3Root_c65421/f13p23/2233	i2_LQ_PC3Root_c18911/f1p20/3050	i3_LQ_PC3Root_c6377/f1p0/3245	i2_LQ_PC3Root_c23857/f1p4/2357	i3_LQ_PC3Root_c16667/f1p0/3739	i2_LQ_PC3Root_c18180/f1p2/2276	i2_LQ_PC3Root_c52126/f1p1/2748	i6_LQ_PC3Root_c310/f1p0/7109	i2_LQ_PC3Root_c51952/f1p4/2736	i2_LQ_PC3Root_c34501/f1p25/2503	i2_LQ_PC3Root_c21213/f1p10/2227
ko04931	Human Diseases; Endocrine and metabolic diseases; Insulin resistance	174	i2_LQ_PC3Root_c19211/f1p0/2531	i3_LQ_PC3Root_c12655/f1p0/3838	i2_LQ_PC3Root_c50370/f1p0/2978	i2_LQ_PC3Root_c46825/f1p168/3028	i4_LQ_PC3Root_c6379/f1p0/4901	i1_HQ_PC3Root_c7586/f2p0/1580	i2_LQ_PC3Root_c12136/f1p2/2845	i3_LQ_PC3Root_c7542/f1p0/3777	i5_LQ_PC3Root_c1414/f1p4/5646	i2_LQ_PC3Root_c19140/f1p3/2170	i2_HQ_PC3Root_c24586/f2p2/2457	i1_LQ_PC3Root_c23138/f1p0/1859	i3_LQ_PC3Root_c7784/f1p4/3077	i1_LQ_PC3Root_c19234/f1p0/1477	i3_HQ_PC3Root_c1059/f7p0/4012	i3_LQ_PC3Root_c5576/f1p4/3203	i2_LQ_PC3Root_c61275/f1p8/2528	i2_LQ_PC3Root_c45053/f1p1/2408	i3_LQ_PC3Root_c6372/f1p0/3754	i3_LQ_PC3Root_c12123/f1p0/3221	i3_HQ_PC3Root_c2797/f3p0/3600	i2_HQ_PC3Root_c2690/f6p9/2405	i2_LQ_PC3Root_c11892/f2p0/2361	i3_LQ_PC3Root_c19168/f1p0/3480	i3_LQ_PC3Root_c23147/f1p7/3364	i2_LQ_PC3Root_c12138/f1p5/2902	i1_LQ_PC3Root_c13332/f1p0/1249	i2_LQ_PC3Root_c21458/f1p0/2745	i6_LQ_PC3Root_c229/f1p0/6638	i4_LQ_PC3Root_c6961/f1p4/4112	i2_LQ_PC3Root_c58412/f1p4/2254	i1_LQ_PC3Root_c13364/f1p4/1175	i2_LQ_PC3Root_c27613/f1p9/1987	i2_LQ_PC3Root_c38689/f1p3/2605	i2_LQ_PC3Root_c50013/f1p9/2555	i3_LQ_PC3Root_c11588/f1p0/3684	i1_LQ_PC3Root_c30365/f1p0/1810	i2_HQ_PC3Root_c1884/f8p8/2778	i2_LQ_PC3Root_c59979/f1p1/2378	i4_LQ_PC3Root_c4089/f1p3/4223	i4_LQ_PC3Root_c5645/f1p0/4553	i1_LQ_PC3Root_c25431/f1p0/1928	i3_HQ_PC3Root_c25262/f88p38/3392	i1_LQ_PC3Root_c17367/f1p0/1882	i2_HQ_PC3Root_c21396/f2p4/2490	i3_LQ_PC3Root_c19101/f1p5/3269	i2_LQ_PC3Root_c60593/f1p0/3020
ko04932	Human Diseases; Endocrine and metabolic diseases; Non-alcoholic fatty liver disease (NAFLD)	123	i1_LQ_PC3Root_c21279/f1p24/1781	i3_LQ_PC3Root_c24637/f1p0/3099	i1_HQ_PC3Root_c28523/f2p0/1284	i1_LQ_PC3Root_c26233/f1p12/1137	i1_LQ_PC3Root_c5799/f1p0/1803	i3_LQ_PC3Root_c11672/f1p5/3284	i3_LQ_PC3Root_c17794/f1p19/3487	i2_LQ_PC3Root_c36711/f1p0/2530	i3_LQ_PC3Root_c8073/f1p4/3112	i2_LQ_PC3Root_c50370/f1p0/2978	i3_LQ_PC3Root_c2265/f2p0/3307	i2_LQ_PC3Root_c17172/f1p0/2858	i3_LQ_PC3Root_c3885/f1p0/3212	i3_LQ_PC3Root_c5429/f1p0/3173	i3_LQ_PC3Root_c12182/f1p3/3564	i2_LQ_PC3Root_c12136/f1p2/2845	i2_LQ_PC3Root_c6822/f1p0/2452	i5_LQ_PC3Root_c933/f1p0/5441	i1_LQ_PC3Root_c12168/f1p1/1829	i2_LQ_PC3Root_c33180/f1p0/2871	i1_LQ_PC3Root_c10737/f1p10/1808	i0_LQ_PC3Root_c1784/f1p5/977	i1_LQ_PC3Root_c23296/f1p2/1892	i1_LQ_PC3Root_c23793/f1p0/2001	i2_HQ_PC3Root_c24586/f2p2/2457	i2_LQ_PC3Root_c3218/f1p0/2142	i0_LQ_PC3Root_c980/f1p0/874	i2_LQ_PC3Root_c48821/f1p6/2460	i1_LQ_PC3Root_c23138/f1p0/1859	i3_LQ_PC3Root_c5576/f1p4/3203	i1_HQ_PC3Root_c2714/f2p0/1381	i1_LQ_PC3Root_c10991/f1p15/1855	i2_LQ_PC3Root_c40740/f1p9/2036	i2_LQ_PC3Root_c11892/f2p0/2361	i2_LQ_PC3Root_c21458/f1p0/2745	i1_HQ_PC3Root_c28122/f2p0/1360	i1_LQ_PC3Root_c27286/f1p0/1353	i3_LQ_PC3Root_c21268/f1p1/3405	i1_LQ_PC3Root_c23027/f1p2/1720	i3_LQ_PC3Root_c22211/f1p5/3659	i1_LQ_PC3Root_c30274/f1p4/1848	i0_LQ_PC3Root_c1694/f1p4/535	i3_LQ_PC3Root_c3639/f1p26/3523	i2_HQ_PC3Root_c16241/f3p8/2817	i2_LQ_PC3Root_c38689/f1p3/2605	i1_LQ_PC3Root_c30365/f1p0/1810	i3_HQ_PC3Root_c15134/f4p0/3577
ko04933	Human Diseases; Endocrine and metabolic diseases; AGE-RAGE signaling pathway in diabetic complications	14	i4_LQ_PC3Root_c4369/f1p1/4917	i2_LQ_PC3Root_c22787/f1p0/2811	i3_LQ_PC3Root_c12290/f1p19/3201	i1_LQ_PC3Root_c27805/f1p8/1286	i2_LQ_PC3Root_c56343/f1p1/2103	i1_LQ_PC3Root_c27286/f1p0/1353	i8_LQ_PC3Root_c9/f1p0/8676	i2_LQ_PC3Root_c41408/f1p3/2129	i3_LQ_PC3Root_c3343/f1p0/3215	i2_HQ_PC3Root_c17492/f2p0/2907	i2_HQ_PC3Root_c62929/f2p3/2033	i4_LQ_PC3Root_c4087/f1p5/4308	i1_HQ_PC3Root_c28122/f2p0/1360	i2_LQ_PC3Root_c18180/f1p2/2276
ko04940	Human Diseases; Endocrine and metabolic diseases; Type I diabetes mellitus	27	i3_LQ_PC3Root_c22107/f1p1/4040	i2_HQ_PC3Root_c948/f17p5/2338	i1_LQ_PC3Root_c19373/f1p0/1566	i1_LQ_PC3Root_c18589/f1p10/1848	i2_HQ_PC3Root_c9971/f4p5/2433	i2_LQ_PC3Root_c34183/f1p5/2457	i2_LQ_PC3Root_c52908/f1p5/2332	i2_LQ_PC3Root_c37151/f1p5/2629	i2_HQ_PC3Root_c20923/f2p3/2173	i2_LQ_PC3Root_c47745/f1p5/2491	i2_LQ_PC3Root_c8751/f1p2/2583	i2_LQ_PC3Root_c17796/f1p5/2197	i1_LQ_PC3Root_c4846/f1p0/1703	i1_LQ_PC3Root_c20905/f1p0/1894	i1_LQ_PC3Root_c24103/f1p1/1718	i2_LQ_PC3Root_c23345/f1p5/2793	i2_LQ_PC3Root_c59964/f1p5/2934	i2_HQ_PC3Root_c28076/f24p5/2160	i2_LQ_PC3Root_c7130/f1p5/2453	i2_LQ_PC3Root_c20794/f1p4/2303	i2_LQ_PC3Root_c17355/f1p5/2722	i4_LQ_PC3Root_c5600/f1p1/4685	i2_LQ_PC3Root_c24640/f2p5/2464	i2_LQ_PC3Root_c30823/f1p5/2569	i2_LQ_PC3Root_c21885/f1p5/2460	i1_LQ_PC3Root_c9536/f1p5/1932	i2_LQ_PC3Root_c68200/f1p6/2046
ko04960	Organismal Systems; Excretory system; Aldosterone-regulated sodium reabsorption	22	i1_LQ_PC3Root_c25431/f1p0/1928	i3_LQ_PC3Root_c21540/f1p11/3670	i2_LQ_PC3Root_c51762/f1p0/2391	i3_LQ_PC3Root_c5008/f1p2/3748	i3_LQ_PC3Root_c5166/f1p0/3475	i3_LQ_PC3Root_c20031/f1p14/3491	i3_LQ_PC3Root_c6318/f1p1/3464	i3_LQ_PC3Root_c8214/f1p0/3727	i3_LQ_PC3Root_c18805/f1p0/3245	i5_LQ_PC3Root_c383/f1p0/5156	i3_LQ_PC3Root_c11089/f1p0/3750	i2_LQ_PC3Root_c40536/f1p1/2059	i3_LQ_PC3Root_c9147/f1p78/3288	i2_LQ_PC3Root_c9955/f1p3/2994	i3_LQ_PC3Root_c6930/f1p2/3393	i3_LQ_PC3Root_c16675/f1p10/3138	i8_LQ_PC3Root_c9/f1p0/8676	i3_LQ_PC3Root_c18418/f1p4/3423	i2_LQ_PC3Root_c18180/f1p2/2276	i3_LQ_PC3Root_c12994/f1p0/4024	i3_HQ_PC3Root_c1974/f2p3/3735	i3_LQ_PC3Root_c9812/f1p0/3467
ko04961	Organismal Systems; Excretory system; Endocrine and other factor-regulated calcium reabsorption	69	i3_LQ_PC3Root_c18805/f1p0/3245	i1_HQ_PC3Root_c26080/f2p0/1288	i1_LQ_PC3Root_c22023/f1p4/1328	i6_LQ_PC3Root_c27/f1p0/6256	i5_HQ_PC3Root_c1613/f4p3/5594	i1_LQ_PC3Root_c13911/f1p2/1314	i1_HQ_PC3Root_c26110/f2p0/1095	i3_HQ_PC3Root_c8768/f2p2/3331	i1_LQ_PC3Root_c5678/f1p5/1684	i1_LQ_PC3Root_c20443/f1p5/1457	i4_LQ_PC3Root_c1681/f1p0/4274	i2_LQ_PC3Root_c7602/f1p10/2735	i1_LQ_PC3Root_c3807/f1p0/1656	i5_LQ_PC3Root_c1500/f1p0/5147	i3_LQ_PC3Root_c7692/f1p3/3666	i3_LQ_PC3Root_c17219/f1p3/3633	i2_LQ_PC3Root_c9955/f1p3/2994	i3_LQ_PC3Root_c6930/f1p2/3393	i2_LQ_PC3Root_c38294/f1p11/2816	i2_LQ_PC3Root_c11633/f1p2/2950	i0_LQ_PC3Root_c600/f1p0/880	i3_LQ_PC3Root_c8214/f1p0/3727	i1_LQ_PC3Root_c3677/f1p0/1935	i3_LQ_PC3Root_c16610/f1p0/3489	i1_HQ_PC3Root_c26195/f2p0/1933	i1_LQ_PC3Root_c13807/f1p0/1072	i3_LQ_PC3Root_c19980/f1p29/3655	i3_LQ_PC3Root_c8189/f1p2/3482	i3_LQ_PC3Root_c12994/f1p0/4024	i1_HQ_PC3Root_c1488/f10p0/1995	i3_LQ_PC3Root_c18418/f1p4/3423	i4_LQ_PC3Root_c4232/f1p5/4481	i2_LQ_PC3Root_c40536/f1p1/2059	i2_LQ_PC3Root_c2762/f1p0/2160	i2_LQ_PC3Root_c13352/f1p3/1941	i4_LQ_PC3Root_c4127/f1p0/4398	i3_LQ_PC3Root_c10489/f1p0/3939	i3_LQ_PC3Root_c26700/f1p2/3038	i2_HQ_PC3Root_c16670/f3p5/2938	i3_LQ_PC3Root_c5008/f1p2/3748	i3_LQ_PC3Root_c5166/f1p0/3475	i3_LQ_PC3Root_c5189/f1p6/3269	i3_LQ_PC3Root_c8680/f1p0/3364	i2_LQ_PC3Root_c35580/f1p9/2309	i4_LQ_PC3Root_c4642/f1p0/4468	i5_LQ_PC3Root_c1393/f1p0/5839	i3_LQ_PC3Root_c20647/f1p3/3432
ko04962	Organismal Systems; Excretory system; Vasopressin-regulated water reabsorption	45	i3_HQ_PC3Root_c25378/f8p8/3119	i1_LQ_PC3Root_c13742/f1p46/1204	i2_LQ_PC3Root_c24455/f1p2/2916	i2_LQ_PC3Root_c11886/f2p0/2900	i1_LQ_PC3Root_c26122/f2p11/1211	i2_LQ_PC3Root_c12650/f1p2/2429	i1_LQ_PC3Root_c21463/f1p1/1537	i1_LQ_PC3Root_c29888/f1p0/1396	i4_LQ_PC3Root_c2032/f1p3/4172	i2_LQ_PC3Root_c17590/f1p2/2452	i1_LQ_PC3Root_c27621/f1p0/1255	i1_LQ_PC3Root_c10012/f1p0/1648	i1_LQ_PC3Root_c4775/f1p3/1426	i3_LQ_PC3Root_c24457/f1p5/3060	i1_LQ_PC3Root_c33227/f1p20/1044	i2_LQ_PC3Root_c944/f5p3/3032	i1_LQ_PC3Root_c3677/f1p0/1935	i1_LQ_PC3Root_c13807/f1p0/1072	i1_LQ_PC3Root_c24057/f1p16/1794	i3_LQ_PC3Root_c14487/f1p24/3095	i0_LQ_PC3Root_c600/f1p0/880	i0_LQ_PC3Root_c2627/f1p0/832	i1_LQ_PC3Root_c13436/f1p2/1181	i2_LQ_PC3Root_c11633/f1p2/2950	i2_LQ_PC3Root_c52383/f1p0/2912	i3_LQ_PC3Root_c17007/f1p0/3546	i4_LQ_PC3Root_c6298/f1p0/4433	i2_LQ_PC3Root_c33782/f1p1/2648	i3_LQ_PC3Root_c20647/f1p3/3432	i3_LQ_PC3Root_c7692/f1p3/3666	i3_LQ_PC3Root_c13001/f1p0/3288	i1_LQ_PC3Root_c3807/f1p0/1656	i0_LQ_PC3Root_c540/f1p0/637	i1_LQ_PC3Root_c5678/f1p5/1684	i2_LQ_PC3Root_c25068/f1p2/2201	i1_LQ_PC3Root_c20443/f1p5/1457	i3_LQ_PC3Root_c17211/f1p3/3435	i1_HQ_PC3Root_c26110/f2p0/1095	i2_LQ_PC3Root_c49784/f1p1/2590	i1_LQ_PC3Root_c27800/f1p6/1071	i3_LQ_PC3Root_c22052/f1p0/3259	i1_LQ_PC3Root_c22023/f1p4/1328	i5_LQ_PC3Root_c528/f1p0/5050	i1_HQ_PC3Root_c26080/f2p0/1288	i3_LQ_PC3Root_c26700/f1p2/3038
ko04964	Organismal Systems; Excretory system; Proximal tubule bicarbonate reclamation	25	i3_LQ_PC3Root_c3035/f1p0/3358	i3_LQ_PC3Root_c18418/f1p4/3423	i3_LQ_PC3Root_c16675/f1p10/3138	i3_LQ_PC3Root_c9199/f1p1/3520	i2_LQ_PC3Root_c40536/f1p1/2059	i3_LQ_PC3Root_c9147/f1p78/3288	i2_LQ_PC3Root_c9955/f1p3/2994	i3_LQ_PC3Root_c6930/f1p2/3393	i3_HQ_PC3Root_c1974/f2p3/3735	i3_LQ_PC3Root_c12994/f1p0/4024	i1_HQ_PC3Root_c5656/f3p0/1701	i3_LQ_PC3Root_c9812/f1p0/3467	i1_LQ_PC3Root_c24422/f1p2/1340	i3_LQ_PC3Root_c5008/f1p2/3748	i3_LQ_PC3Root_c5166/f1p0/3475	i3_LQ_PC3Root_c20031/f1p14/3491	i3_LQ_PC3Root_c21540/f1p11/3670	i0_LQ_PC3Root_c1376/f1p0/738	i3_LQ_PC3Root_c11089/f1p0/3750	i0_LQ_PC3Root_c1091/f1p0/804	i3_LQ_PC3Root_c18805/f1p0/3245	i5_LQ_PC3Root_c383/f1p0/5156	i3_LQ_PC3Root_c8214/f1p0/3727	i3_LQ_PC3Root_c6318/f1p1/3464	i1_LQ_PC3Root_c22299/f1p0/1869
ko04966	Organismal Systems; Excretory system; Collecting duct acid secretion	41	i3_LQ_PC3Root_c4451/f1p0/3099	i0_LQ_PC3Root_c504/f1p0/858	i1_LQ_PC3Root_c8190/f1p0/1879	i3_LQ_PC3Root_c19257/f1p1/3624	i2_LQ_PC3Root_c37830/f1p0/2793	i3_LQ_PC3Root_c23006/f1p3/3260	i1_LQ_PC3Root_c8300/f1p4/1975	i3_LQ_PC3Root_c17299/f1p1/3447	i0_LQ_PC3Root_c1860/f1p0/765	i1_HQ_PC3Root_c31670/f3p2/1884	i0_LQ_PC3Root_c1975/f1p0/424	i2_LQ_PC3Root_c68175/f1p9/2015	i0_LQ_PC3Root_c2071/f1p0/793	i1_LQ_PC3Root_c18469/f1p4/1927	i5_LQ_PC3Root_c908/f1p0/5172	i2_LQ_PC3Root_c31143/f1p15/2941	i1_LQ_PC3Root_c17744/f1p21/1844	i1_LQ_PC3Root_c18890/f1p4/1980	i2_LQ_PC3Root_c3060/f1p0/2757	i2_LQ_PC3Root_c18378/f1p0/2385	i3_LQ_PC3Root_c8584/f1p1/3106	i3_LQ_PC3Root_c18112/f1p0/3108	i2_LQ_PC3Root_c10316/f1p2/3064	i2_LQ_PC3Root_c20720/f1p0/2240	i1_LQ_PC3Root_c25520/f1p0/1537	i3_LQ_PC3Root_c16833/f1p4/3070	i2_LQ_PC3Root_c31662/f1p2/2782	i1_LQ_PC3Root_c24220/f1p0/1856	i1_HQ_PC3Root_c5335/f5p7/1414	i1_LQ_PC3Root_c13925/f1p5/1292	i2_HQ_PC3Root_c1026/f29p4/2379	i3_LQ_PC3Root_c13593/f1p0/3048	i2_LQ_PC3Root_c47388/f1p10/2953	i3_HQ_PC3Root_c1219/f4p5/3325	i1_LQ_PC3Root_c33324/f1p1/1009	i3_LQ_PC3Root_c10159/f1p1/3586	i2_LQ_PC3Root_c22865/f1p4/2943	i2_LQ_PC3Root_c45883/f1p0/2835	i6_LQ_PC3Root_c262/f1p0/6129	i1_LQ_PC3Root_c19460/f1p0/1549	i2_LQ_PC3Root_c47265/f1p0/2262
ko04970	Organismal Systems; Digestive system; Salivary secretion	28	i3_HQ_PC3Root_c1974/f2p3/3735	i3_LQ_PC3Root_c12994/f1p0/4024	i1_LQ_PC3Root_c11802/f1p4/1898	i3_LQ_PC3Root_c9812/f1p0/3467	i0_LQ_PC3Root_c750/f1p0/570	i2_LQ_PC3Root_c22523/f1p2/2720	i3_LQ_PC3Root_c18418/f1p4/3423	i0_LQ_PC3Root_c376/f2p0/677	i3_LQ_PC3Root_c20647/f1p3/3432	i2_LQ_PC3Root_c4360/f1p0/3017	i2_LQ_PC3Root_c40536/f1p1/2059	i3_LQ_PC3Root_c9147/f1p78/3288	i0_LQ_PC3Root_c480/f2p0/728	i3_LQ_PC3Root_c6930/f1p2/3393	i2_LQ_PC3Root_c9955/f1p3/2994	i2_LQ_PC3Root_c61480/f1p2/2803	i3_LQ_PC3Root_c16675/f1p10/3138	i3_LQ_PC3Root_c18805/f1p0/3245	i5_LQ_PC3Root_c383/f1p0/5156	i3_LQ_PC3Root_c11089/f1p0/3750	i3_LQ_PC3Root_c6318/f1p1/3464	i1_LQ_PC3Root_c22673/f1p0/1487	i3_LQ_PC3Root_c8214/f1p0/3727	i0_LQ_PC3Root_c2350/f1p19/1001	i3_LQ_PC3Root_c21540/f1p11/3670	i3_LQ_PC3Root_c5008/f1p2/3748	i3_LQ_PC3Root_c5166/f1p0/3475	i3_LQ_PC3Root_c20031/f1p14/3491
ko04971	Organismal Systems; Digestive system; Gastric acid secretion	27	i0_LQ_PC3Root_c376/f2p0/677	i3_LQ_PC3Root_c18418/f1p4/3423	i3_LQ_PC3Root_c20647/f1p3/3432	i2_LQ_PC3Root_c9955/f1p3/2994	i3_LQ_PC3Root_c6930/f1p2/3393	i2_LQ_PC3Root_c40536/f1p1/2059	i3_LQ_PC3Root_c9147/f1p78/3288	i0_LQ_PC3Root_c480/f2p0/728	i3_LQ_PC3Root_c16675/f1p10/3138	i2_LQ_PC3Root_c61480/f1p2/2803	i3_LQ_PC3Root_c9812/f1p0/3467	i1_LQ_PC3Root_c11802/f1p4/1898	i3_HQ_PC3Root_c1974/f2p3/3735	i3_LQ_PC3Root_c12994/f1p0/4024	i0_LQ_PC3Root_c750/f1p0/570	i2_LQ_PC3Root_c22523/f1p2/2720	i3_LQ_PC3Root_c21540/f1p11/3670	i3_LQ_PC3Root_c5166/f1p0/3475	i3_LQ_PC3Root_c20031/f1p14/3491	i3_LQ_PC3Root_c5008/f1p2/3748	i5_LQ_PC3Root_c383/f1p0/5156	i3_LQ_PC3Root_c18805/f1p0/3245	i3_LQ_PC3Root_c11089/f1p0/3750	i1_LQ_PC3Root_c22673/f1p0/1487	i3_LQ_PC3Root_c6318/f1p1/3464	i0_LQ_PC3Root_c2350/f1p19/1001	i3_LQ_PC3Root_c8214/f1p0/3727
ko04972	Organismal Systems; Digestive system; Pancreatic secretion	59	i1_LQ_PC3Root_c11549/f1p5/1358	i1_LQ_PC3Root_c22023/f1p4/1328	i3_LQ_PC3Root_c19882/f1p1/3309	i3_LQ_PC3Root_c5929/f1p0/3316	i3_LQ_PC3Root_c26700/f1p2/3038	i3_LQ_PC3Root_c18805/f1p0/3245	i1_HQ_PC3Root_c26080/f2p0/1288	i1_LQ_PC3Root_c27805/f1p8/1286	i1_LQ_PC3Root_c20443/f1p5/1457	i1_LQ_PC3Root_c5678/f1p5/1684	i1_HQ_PC3Root_c26110/f2p0/1095	i3_LQ_PC3Root_c5008/f1p2/3748	i3_LQ_PC3Root_c5166/f1p0/3475	i3_LQ_PC3Root_c21465/f1p0/3352	i1_LQ_PC3Root_c3807/f1p0/1656	i3_LQ_PC3Root_c7692/f1p3/3666	i3_LQ_PC3Root_c16675/f1p10/3138	i2_LQ_PC3Root_c22189/f1p4/2558	i2_LQ_PC3Root_c9955/f1p3/2994	i2_LQ_PC3Root_c23693/f1p0/2965	i3_LQ_PC3Root_c6930/f1p2/3393	i2_LQ_PC3Root_c33782/f1p1/2648	i3_LQ_PC3Root_c8214/f1p0/3727	i0_LQ_PC3Root_c600/f1p0/880	i1_LQ_PC3Root_c12096/f1p8/1493	i3_LQ_PC3Root_c6318/f1p1/3464	i2_LQ_PC3Root_c11633/f1p2/2950	i3_LQ_PC3Root_c11089/f1p0/3750	i1_LQ_PC3Root_c11192/f2p0/1494	i1_HQ_PC3Root_c28122/f2p0/1360	i5_LQ_PC3Root_c383/f1p0/5156	i1_LQ_PC3Root_c27286/f1p0/1353	i1_LQ_PC3Root_c14181/f1p0/1236	i2_LQ_PC3Root_c32664/f1p0/3132	i2_LQ_PC3Root_c21128/f1p0/3048	i1_LQ_PC3Root_c13807/f1p0/1072	i3_LQ_PC3Root_c20031/f1p14/3491	i3_LQ_PC3Root_c3343/f1p0/3215	i3_LQ_PC3Root_c21540/f1p11/3670	i1_LQ_PC3Root_c3677/f1p0/1935	i1_LQ_PC3Root_c3254/f1p4/1511	i3_LQ_PC3Root_c2833/f1p2/3290	i3_LQ_PC3Root_c7148/f1p0/3275	i3_LQ_PC3Root_c12994/f1p0/4024	i3_HQ_PC3Root_c1974/f2p3/3735	i1_LQ_PC3Root_c10012/f1p0/1648	i3_LQ_PC3Root_c9812/f1p0/3467
ko04973	Organismal Systems; Digestive system; Carbohydrate digestion and absorption	53	i1_LQ_PC3Root_c18195/f1p0/1728	i2_LQ_PC3Root_c25073/f1p1/2823	i4_LQ_PC3Root_c2328/f1p5/5055	i1_LQ_PC3Root_c19268/f1p2/1601	i3_LQ_PC3Root_c18805/f1p0/3245	i2_LQ_PC3Root_c64586/f4p6/2204	i3_LQ_PC3Root_c5008/f1p2/3748	i3_LQ_PC3Root_c5166/f1p0/3475	i2_LQ_PC3Root_c23428/f1p1/2616	i2_HQ_PC3Root_c42780/f4p1/2074	i1_HQ_PC3Root_c4209/f2p7/1467	i1_LQ_PC3Root_c22250/f1p4/1967	i0_LQ_PC3Root_c2150/f1p27/740	i3_LQ_PC3Root_c2834/f1p0/3073	i1_LQ_PC3Root_c5641/f1p0/1952	i1_HQ_PC3Root_c2646/f2p4/1627	i2_LQ_PC3Root_c52126/f1p1/2748	i3_LQ_PC3Root_c6377/f1p0/3245	i3_LQ_PC3Root_c16675/f1p10/3138	i2_LQ_PC3Root_c23857/f1p4/2357	i2_LQ_PC3Root_c9955/f1p3/2994	i3_LQ_PC3Root_c6930/f1p2/3393	i2_LQ_PC3Root_c56340/f1p0/2103	i1_LQ_PC3Root_c4422/f1p1/1414	i2_LQ_PC3Root_c63574/f1p0/2126	i3_LQ_PC3Root_c8214/f1p0/3727	i2_HQ_PC3Root_c29935/f3p1/2647	i1_LQ_PC3Root_c8711/f1p83/1493	i3_LQ_PC3Root_c22524/f1p5/3576	i3_LQ_PC3Root_c6318/f1p1/3464	i1_HQ_PC3Root_c14778/f3p6/2016	i1_LQ_PC3Root_c11300/f1p0/1834	i3_LQ_PC3Root_c11089/f1p0/3750	i2_LQ_PC3Root_c3462/f1p1/2736	i2_LQ_PC3Root_c33806/f1p0/2581	i5_LQ_PC3Root_c383/f1p0/5156	i1_LQ_PC3Root_c12593/f1p4/1874	i2_LQ_PC3Root_c13018/f1p0/2409	i2_LQ_PC3Root_c40008/f1p1/2050	i3_LQ_PC3Root_c20031/f1p14/3491	i3_LQ_PC3Root_c21540/f1p11/3670	i2_LQ_PC3Root_c3268/f1p1/2680	i2_LQ_PC3Root_c5663/f1p2/2414	i3_LQ_PC3Root_c12994/f1p0/4024	i3_HQ_PC3Root_c1974/f2p3/3735	i1_HQ_PC3Root_c2269/f3p0/2009	i3_LQ_PC3Root_c9812/f1p0/3467
ko04974	Organismal Systems; Digestive system; Protein digestion and absorption	39	i2_LQ_PC3Root_c5371/f1p0/2396	i4_LQ_PC3Root_c3545/f1p0/4236	i1_LQ_PC3Root_c5443/f1p5/1852	i3_LQ_PC3Root_c23244/f1p13/3565	i3_LQ_PC3Root_c5166/f1p0/3475	i3_LQ_PC3Root_c5008/f1p2/3748	i2_HQ_PC3Root_c45948/f3p1/2390	i1_HQ_PC3Root_c28564/f3p0/1674	i1_LQ_PC3Root_c4136/f1p0/1791	i3_LQ_PC3Root_c18805/f1p0/3245	i2_LQ_PC3Root_c9955/f1p3/2994	i3_LQ_PC3Root_c6930/f1p2/3393	i2_LQ_PC3Root_c3876/f1p8/2414	i3_LQ_PC3Root_c16675/f1p10/3138	i1_LQ_PC3Root_c2933/f1p1/2010	i2_LQ_PC3Root_c21308/f1p0/2427	i2_LQ_PC3Root_c11480/f1p1/2902	i4_LQ_PC3Root_c7378/f1p8/4085	i1_LQ_PC3Root_c3101/f1p3/1871	i3_LQ_PC3Root_c21540/f1p11/3670	i3_LQ_PC3Root_c20031/f1p14/3491	i2_LQ_PC3Root_c64822/f3p3/2126	i3_LQ_PC3Root_c6318/f1p1/3464	i3_LQ_PC3Root_c17187/f1p1/3716	i3_LQ_PC3Root_c8214/f1p0/3727	i5_LQ_PC3Root_c383/f1p0/5156	i2_LQ_PC3Root_c22943/f1p1/2464	i3_LQ_PC3Root_c11089/f1p0/3750	i3_LQ_PC3Root_c9147/f1p78/3288	i2_LQ_PC3Root_c40536/f1p1/2059	i2_LQ_PC3Root_c34239/f1p8/2723	i3_LQ_PC3Root_c18418/f1p4/3423	i1_LQ_PC3Root_c4394/f3p0/2007	i1_LQ_PC3Root_c17686/f1p0/1835	i3_LQ_PC3Root_c17730/f1p8/3166	i3_LQ_PC3Root_c9812/f1p0/3467	i2_HQ_PC3Root_c8316/f2p1/2770	i3_HQ_PC3Root_c1974/f2p3/3735	i3_LQ_PC3Root_c12994/f1p0/4024
ko04975	Organismal Systems; Digestive system; Fat digestion and absorption	11	i2_LQ_PC3Root_c61548/f1p0/2530	i2_LQ_PC3Root_c8713/f1p0/2207	i1_LQ_PC3Root_c23630/f1p6/1986	i1_LQ_PC3Root_c20135/f1p0/1967	i2_LQ_PC3Root_c18743/f1p1/2341	i1_LQ_PC3Root_c19304/f1p3/1916	i2_LQ_PC3Root_c38193/f1p1/2219	i1_LQ_PC3Root_c12096/f1p8/1493	i1_LQ_PC3Root_c8432/f1p3/1873	i1_LQ_PC3Root_c10158/f1p0/1468	i1_LQ_PC3Root_c1338/f6p0/1663
ko04976	Organismal Systems; Digestive system; Bile secretion	186	i2_LQ_PC3Root_c49883/f1p197/2879	i3_HQ_PC3Root_c798/f13p0/3933	i4_LQ_PC3Root_c2946/f1p0/4330	i2_LQ_PC3Root_c48509/f1p25/3043	i4_LQ_PC3Root_c7369/f1p5/4070	i4_HQ_PC3Root_c1021/f3p0/4255	i4_LQ_PC3Root_c3582/f1p2/4822	i6_LQ_PC3Root_c132/f1p0/6162	i2_LQ_PC3Root_c25122/f1p123/2471	i4_LQ_PC3Root_c5545/f1p0/4560	i4_HQ_PC3Root_c938/f3p0/4876	i4_LQ_PC3Root_c7235/f1p27/4125	i5_HQ_PC3Root_c41/f5p0/6079	i3_LQ_PC3Root_c8811/f1p0/3819	i8_LQ_PC3Root_c52/f1p0/8523	i5_LQ_PC3Root_c1119/f1p2/5469	i4_LQ_PC3Root_c5962/f1p4/4354	i4_LQ_PC3Root_c2791/f1p0/4646	i3_LQ_PC3Root_c22948/f1p0/4057	i7_LQ_PC3Root_c150/f1p0/7076	i4_LQ_PC3Root_c2866/f1p0/4286	i3_LQ_PC3Root_c10042/f1p0/3176	i4_LQ_PC3Root_c6804/f1p1/4205	i3_LQ_PC3Root_c23024/f1p0/3985	i4_LQ_PC3Root_c2359/f1p1/4880	i4_HQ_PC3Root_c1119/f2p2/4438	i1_LQ_PC3Root_c5265/f1p7/1971	i3_LQ_PC3Root_c16664/f1p6/3237	i3_LQ_PC3Root_c18418/f1p4/3423	i3_HQ_PC3Root_c11847/f3p0/3737	i5_LQ_PC3Root_c599/f1p0/5583	i4_LQ_PC3Root_c4342/f1p0/4648	i4_LQ_PC3Root_c6738/f1p0/4280	i4_LQ_PC3Root_c4739/f1p0/4959	i2_LQ_PC3Root_c40536/f1p1/2059	i3_LQ_PC3Root_c21145/f1p4/3490	i4_LQ_PC3Root_c1359/f1p7/4811	i3_LQ_PC3Root_c19786/f1p19/3778	i4_LQ_PC3Root_c3985/f1p0/5045	i4_LQ_PC3Root_c7350/f1p3/4170	i4_LQ_PC3Root_c1405/f1p2/4545	i3_LQ_PC3Root_c8214/f1p0/3727	i4_LQ_PC3Root_c4808/f1p2/5017	i4_LQ_PC3Root_c2951/f1p0/4515	i4_LQ_PC3Root_c5741/f1p0/4537	i3_LQ_PC3Root_c9488/f1p4/4081	i3_LQ_PC3Root_c4996/f1p3/3441
ko04977	Organismal Systems; Digestive system; Vitamin digestion and absorption	9	i4_LQ_PC3Root_c3713/f1p0/4553	i2_LQ_PC3Root_c13491/f1p0/2095	i3_LQ_PC3Root_c17076/f1p0/3202	i2_HQ_PC3Root_c6240/f5p6/2403	i2_LQ_PC3Root_c8580/f1p5/2404	i2_LQ_PC3Root_c7605/f1p5/2827	i2_LQ_PC3Root_c7405/f1p5/2631	i2_LQ_PC3Root_c47988/f1p3/2529	i2_LQ_PC3Root_c32722/f1p0/2583
ko04978	Organismal Systems; Digestive system; Mineral absorption	27	i2_LQ_PC3Root_c31853/f1p0/2279	i3_LQ_PC3Root_c16675/f1p10/3138	i3_LQ_PC3Root_c9147/f1p78/3288	i2_LQ_PC3Root_c40536/f1p1/2059	i2_LQ_PC3Root_c9955/f1p3/2994	i3_LQ_PC3Root_c6930/f1p2/3393	i1_LQ_PC3Root_c26368/f1p0/1080	i3_LQ_PC3Root_c18418/f1p4/3423	i1_LQ_PC3Root_c24582/f1p1/1427	i0_LQ_PC3Root_c2158/f1p1/543	i3_LQ_PC3Root_c16954/f1p13/3135	i3_HQ_PC3Root_c1974/f2p3/3735	i3_LQ_PC3Root_c12994/f1p0/4024	i3_LQ_PC3Root_c9812/f1p0/3467	i2_LQ_PC3Root_c30115/f1p1/2298	i3_LQ_PC3Root_c5008/f1p2/3748	i3_LQ_PC3Root_c20031/f1p14/3491	i3_LQ_PC3Root_c5166/f1p0/3475	i3_LQ_PC3Root_c21540/f1p11/3670	i2_LQ_PC3Root_c31293/f1p1/2450	i3_LQ_PC3Root_c8214/f1p0/3727	i3_LQ_PC3Root_c6318/f1p1/3464	i3_LQ_PC3Root_c11089/f1p0/3750	i2_LQ_PC3Root_c31356/f1p3/2665	i1_LQ_PC3Root_c9394/f1p0/1516	i3_LQ_PC3Root_c18805/f1p0/3245	i5_LQ_PC3Root_c383/f1p0/5156
ko05010	Human Diseases; Neurodegenerative diseases; Alzheimer's disease	169	i3_LQ_PC3Root_c21268/f1p1/3405	i1_LQ_PC3Root_c23027/f1p2/1720	i2_LQ_PC3Root_c21128/f1p0/3048	i3_LQ_PC3Root_c3639/f1p26/3523	i1_LQ_PC3Root_c10991/f1p15/1855	i2_LQ_PC3Root_c40740/f1p9/2036	i1_LQ_PC3Root_c17826/f1p7/1461	i1_LQ_PC3Root_c24027/f1p1/1778	i2_LQ_PC3Root_c50887/f1p4/2917	i4_LQ_PC3Root_c6254/f1p0/4183	i1_LQ_PC3Root_c8990/f1p15/1445	i1_HQ_PC3Root_c2227/f3p1/1753	i2_LQ_PC3Root_c18577/f1p2/2318	i2_LQ_PC3Root_c40702/f1p11/2143	i2_HQ_PC3Root_c16241/f3p8/2817	i2_LQ_PC3Root_c38494/f2p0/2170	i2_LQ_PC3Root_c30352/f1p5/3006	i1_HQ_PC3Root_c2604/f2p0/1447	i1_LQ_PC3Root_c5719/f1p0/1767	i3_LQ_PC3Root_c12182/f1p3/3564	i1_LQ_PC3Root_c21279/f1p24/1781	i3_LQ_PC3Root_c19882/f1p1/3309	i1_HQ_PC3Root_c28523/f2p0/1284	i4_LQ_PC3Root_c3661/f1p3/4626	i3_LQ_PC3Root_c11672/f1p5/3284	i3_LQ_PC3Root_c22680/f1p0/3278	i1_LQ_PC3Root_c17343/f1p5/1851	i2_LQ_PC3Root_c22189/f1p4/2558	i2_LQ_PC3Root_c48821/f1p6/2460	i3_LQ_PC3Root_c13185/f1p15/3533	i8_LQ_PC3Root_c9/f1p0/8676	i1_LQ_PC3Root_c30423/f1p6/1923	i1_LQ_PC3Root_c13050/f2p0/1337	i1_LQ_PC3Root_c22430/f1p0/1854	i5_LQ_PC3Root_c933/f1p0/5441	i3_LQ_PC3Root_c21465/f1p0/3352	i2_LQ_PC3Root_c18180/f1p2/2276	i1_LQ_PC3Root_c10737/f1p10/1808	i1_LQ_PC3Root_c18746/f1p0/1507	i1_LQ_PC3Root_c11802/f1p4/1898	i1_LQ_PC3Root_c23296/f1p2/1892	i3_LQ_PC3Root_c7546/f1p24/3265	i1_LQ_PC3Root_c25319/f1p4/1902	i1_LQ_PC3Root_c11391/f1p7/1446	i2_LQ_PC3Root_c32664/f1p0/3132	i1_HQ_PC3Root_c977/f13p0/1808	i3_LQ_PC3Root_c12842/f1p0/3200
ko05012	Human Diseases; Neurodegenerative diseases; Parkinson's disease	138	i1_LQ_PC3Root_c30274/f1p4/1848	i0_LQ_PC3Root_c1694/f1p4/535	i1_HQ_PC3Root_c26118/f2p0/1136	i3_LQ_PC3Root_c22211/f1p5/3659	i3_LQ_PC3Root_c20739/f1p9/3779	i2_LQ_PC3Root_c59504/f1p0/2317	i1_HQ_PC3Root_c12266/f2p0/1554	i2_LQ_PC3Root_c30582/f1p0/2275	i3_LQ_PC3Root_c19511/f1p52/3577	i1_LQ_PC3Root_c27405/f1p0/1295	i1_LQ_PC3Root_c2788/f2p3/1571	i1_LQ_PC3Root_c19060/f1p0/1433	i3_LQ_PC3Root_c13160/f1p0/3521	i4_LQ_PC3Root_c5307/f1p3/4853	i3_LQ_PC3Root_c18320/f1p8/3171	i5_LQ_PC3Root_c794/f1p0/5529	i1_LQ_PC3Root_c20357/f1p4/1453	i2_LQ_PC3Root_c11632/f1p1/2432	i3_LQ_PC3Root_c9230/f1p0/3080	i3_LQ_PC3Root_c5429/f1p0/3173	i3_LQ_PC3Root_c22814/f1p9/3732	i3_LQ_PC3Root_c2265/f2p0/3307	i3_LQ_PC3Root_c8073/f1p4/3112	i2_LQ_PC3Root_c36711/f1p0/2530	i1_LQ_PC3Root_c26233/f1p12/1137	i3_LQ_PC3Root_c1875/f3p0/3718	i2_LQ_PC3Root_c22546/f1p1/2802	i3_LQ_PC3Root_c24637/f1p0/3099	i3_LQ_PC3Root_c20450/f1p0/3493	i2_LQ_PC3Root_c55389/f1p0/2040	i4_LQ_PC3Root_c6019/f1p5/4515	i1_HQ_PC3Root_c2714/f2p0/1381	i1_LQ_PC3Root_c23793/f1p0/2001	i4_HQ_PC3Root_c1196/f2p4/4466	i4_HQ_PC3Root_c905/f4p0/4742	i0_LQ_PC3Root_c980/f1p0/874	i2_LQ_PC3Root_c3218/f1p0/2142	i0_LQ_PC3Root_c1784/f1p5/977	i1_LQ_PC3Root_c27235/f1p1/1343	i2_LQ_PC3Root_c33180/f1p0/2871	i1_LQ_PC3Root_c12168/f1p1/1829	i3_LQ_PC3Root_c22138/f1p100/3567	i2_LQ_PC3Root_c10261/f1p1/2952	i1_LQ_PC3Root_c22425/f1p4/1886	i0_LQ_PC3Root_c465/f2p0/826	i1_LQ_PC3Root_c20224/f1p21/1525	i1_LQ_PC3Root_c24536/f1p0/1503
ko05014	Human Diseases; Neurodegenerative diseases; Amyotrophic lateral sclerosis (ALS)	36	i4_LQ_PC3Root_c6316/f1p3/4235	i1_HQ_PC3Root_c2604/f2p0/1447	i1_LQ_PC3Root_c27805/f1p8/1286	i1_LQ_PC3Root_c10300/f1p3/1406	i2_LQ_PC3Root_c30996/f1p0/2354	i1_LQ_PC3Root_c1300/f15p6/1809	i1_LQ_PC3Root_c3332/f1p0/1794	i3_HQ_PC3Root_c1934/f2p1/3278	i0_LQ_PC3Root_c1778/f1p0/873	i1_LQ_PC3Root_c33552/f1p0/1030	i5_LQ_PC3Root_c94/f2p0/5257	i1_LQ_PC3Root_c8428/f1p0/1962	i1_LQ_PC3Root_c20111/f1p0/1869	i1_LQ_PC3Root_c2893/f2p5/1413	i0_LQ_PC3Root_c680/f1p0/752	i1_LQ_PC3Root_c27555/f1p0/1223	i3_LQ_PC3Root_c4078/f1p5/3817	i1_LQ_PC3Root_c7996/f2p4/1449	i1_HQ_PC3Root_c1209/f21p0/1876	i0_LQ_PC3Root_c1694/f1p4/535	i3_LQ_PC3Root_c3343/f1p0/3215	i1_LQ_PC3Root_c27286/f1p0/1353	i1_LQ_PC3Root_c4716/f1p0/1894	i0_LQ_PC3Root_c1853/f1p0/942	i1_LQ_PC3Root_c14219/f1p35/1218	i1_LQ_PC3Root_c13358/f1p0/1151	i1_HQ_PC3Root_c28122/f2p0/1360	i1_LQ_PC3Root_c8990/f1p15/1445	i1_LQ_PC3Root_c32563/f1p0/1446	i0_LQ_PC3Root_c2345/f1p12/885	i1_LQ_PC3Root_c4967/f2p3/1532	i1_HQ_PC3Root_c28144/f46p1/1748	i2_LQ_PC3Root_c22787/f1p0/2811	i1_LQ_PC3Root_c24087/f1p0/1318	i1_LQ_PC3Root_c4176/f1p1/1728	i1_HQ_PC3Root_c16685/f2p5/1651
ko05016	Human Diseases; Neurodegenerative diseases; Huntington's disease	202	i4_LQ_PC3Root_c1131/f2p1/5055	i1_LQ_PC3Root_c28445/f3p0/1862	i4_LQ_PC3Root_c4642/f1p0/4468	i1_LQ_PC3Root_c6361/f1p0/1774	i4_LQ_PC3Root_c7313/f1p2/4035	i0_LQ_PC3Root_c1855/f1p0/581	i3_LQ_PC3Root_c9818/f1p7/3685	i1_LQ_PC3Root_c21145/f1p4/1826	i1_LQ_PC3Root_c8384/f1p3/1744	i1_LQ_PC3Root_c20379/f1p0/2027	i7_LQ_PC3Root_c147/f1p0/7149	i1_LQ_PC3Root_c8430/f1p0/1500	i0_LQ_PC3Root_c592/f1p0/961	i2_LQ_PC3Root_c47661/f1p0/2187	i2_LQ_PC3Root_c46975/f1p3/2732	i1_LQ_PC3Root_c18342/f1p0/1544	i1_LQ_PC3Root_c27140/f1p0/1276	i2_LQ_PC3Root_c55986/f1p0/2066	i4_LQ_PC3Root_c2735/f1p3/4497	i2_LQ_PC3Root_c7991/f1p0/2256	i1_LQ_PC3Root_c2972/f1p0/1905	i2_LQ_PC3Root_c14382/f1p0/2136	i1_LQ_PC3Root_c26311/f1p17/1168	i1_LQ_PC3Root_c22849/f1p2/1995	i6_LQ_PC3Root_c199/f1p0/6262	i3_LQ_PC3Root_c10234/f1p0/4080	i0_LQ_PC3Root_c682/f1p0/476	i3_LQ_PC3Root_c20775/f1p0/3280	i0_LQ_PC3Root_c2070/f1p0/766	i4_HQ_PC3Root_c7666/f12p1/4430	i1_HQ_PC3Root_c8533/f2p0/1830	i0_LQ_PC3Root_c2345/f1p12/885	i1_HQ_PC3Root_c1013/f12p0/1658	i1_LQ_PC3Root_c23516/f1p0/1480	i3_LQ_PC3Root_c2802/f1p0/3882	i1_LQ_PC3Root_c24112/f1p0/1826	i1_LQ_PC3Root_c25414/f1p81/1625	i1_LQ_PC3Root_c14219/f1p35/1218	i2_LQ_PC3Root_c36076/f1p0/2385	i1_LQ_PC3Root_c10350/f1p4/1931	i4_LQ_PC3Root_c3086/f1p0/4305	i1_LQ_PC3Root_c25319/f1p4/1902	i1_LQ_PC3Root_c11391/f1p7/1446	i3_LQ_PC3Root_c12842/f1p0/3200	i4_LQ_PC3Root_c5268/f1p1/4615	i5_LQ_PC3Root_c933/f1p0/5441	i4_LQ_PC3Root_c1681/f1p0/4274
ko05020	Human Diseases; Neurodegenerative diseases; Prion diseases	45	i2_LQ_PC3Root_c12641/f1p6/2284	i2_LQ_PC3Root_c50080/f1p0/2292	i0_LQ_PC3Root_c1778/f1p0/873	i2_LQ_PC3Root_c3011/f1p5/3013	i3_LQ_PC3Root_c7819/f1p6/3824	i3_HQ_PC3Root_c1934/f2p1/3278	i2_LQ_PC3Root_c46492/f1p0/2233	i2_LQ_PC3Root_c19581/f1p7/2525	i2_LQ_PC3Root_c34524/f1p13/3210	i4_LQ_PC3Root_c6316/f1p3/4235	i2_HQ_PC3Root_c19665/f2p0/2247	i3_LQ_PC3Root_c11168/f1p8/3836	i2_LQ_PC3Root_c20952/f1p1/2969	i2_LQ_PC3Root_c18180/f1p2/2276	i2_LQ_PC3Root_c48151/f1p6/2969	i1_LQ_PC3Root_c33552/f1p0/1030	i2_LQ_PC3Root_c3544/f1p22/2532	i1_LQ_PC3Root_c4262/f1p0/1841	i3_LQ_PC3Root_c20647/f1p3/3432	i5_LQ_PC3Root_c94/f2p0/5257	i8_LQ_PC3Root_c9/f1p0/8676	i2_LQ_PC3Root_c17495/f1p5/2403	i2_LQ_PC3Root_c38924/f1p6/3057	i1_LQ_PC3Root_c14219/f1p35/1218	i2_LQ_PC3Root_c24104/f1p6/2290	i0_LQ_PC3Root_c1853/f1p0/942	i2_LQ_PC3Root_c4576/f1p0/2547	i2_LQ_PC3Root_c22156/f1p0/2433	i0_LQ_PC3Root_c685/f1p21/847	i2_LQ_PC3Root_c22077/f1p6/2876	i2_LQ_PC3Root_c10555/f1p5/2792	i1_LQ_PC3Root_c19810/f1p3/1919	i2_LQ_PC3Root_c45041/f1p9/2463	i3_LQ_PC3Root_c11055/f1p0/3116	i2_LQ_PC3Root_c64986/f4p9/2236	i2_LQ_PC3Root_c33673/f1p0/2260	i1_LQ_PC3Root_c20645/f1p0/1742	i2_HQ_PC3Root_c33542/f2p0/2162	i2_LQ_PC3Root_c33749/f1p23/2396	i0_LQ_PC3Root_c2345/f1p12/885	i2_LQ_PC3Root_c16293/f2p7/2718	i2_LQ_PC3Root_c8236/f1p7/2983	i2_LQ_PC3Root_c48145/f1p1/2677	i2_LQ_PC3Root_c17675/f1p0/2344	i1_LQ_PC3Root_c24087/f1p0/1318
ko05030	Human Diseases; Substance dependence; Cocaine addiction	1	i3_LQ_PC3Root_c20647/f1p3/3432
ko05031	Human Diseases; Substance dependence; Amphetamine addiction	37	i2_HQ_PC3Root_c24969/f2p2/2416	i1_HQ_PC3Root_c16736/f2p76/1725	i2_LQ_PC3Root_c14246/f1p2/2118	i1_LQ_PC3Root_c13358/f1p0/1151	i1_LQ_PC3Root_c6016/f1p4/1599	i2_LQ_PC3Root_c8146/f1p3/2714	i1_LQ_PC3Root_c22673/f1p0/1487	i1_LQ_PC3Root_c8990/f1p15/1445	i0_LQ_PC3Root_c376/f2p0/677	i1_LQ_PC3Root_c13364/f1p4/1175	i1_LQ_PC3Root_c32563/f1p0/1446	i1_LQ_PC3Root_c23358/f1p4/1443	i1_LQ_PC3Root_c22059/f1p1/1522	i2_LQ_PC3Root_c61480/f1p2/2803	i0_LQ_PC3Root_c480/f2p0/728	i3_LQ_PC3Root_c21423/f1p2/3644	i1_HQ_PC3Root_c16685/f2p5/1651	i0_LQ_PC3Root_c750/f1p0/570	i2_LQ_PC3Root_c46825/f1p168/3028	i1_HQ_PC3Root_c2604/f2p0/1447	i2_LQ_PC3Root_c19211/f1p0/2531	i2_LQ_PC3Root_c34697/f1p3/2871	i2_LQ_PC3Root_c68112/f1p0/2012	i0_LQ_PC3Root_c2350/f1p19/1001	i1_LQ_PC3Root_c10344/f1p0/1760	i3_LQ_PC3Root_c20647/f1p3/3432	i1_LQ_PC3Root_c27361/f1p0/1253	i2_LQ_PC3Root_c12002/f2p2/2331	i1_LQ_PC3Root_c2893/f2p5/1413	i1_LQ_PC3Root_c11802/f1p4/1898	i1_LQ_PC3Root_c27460/f1p0/1217	i1_LQ_PC3Root_c27555/f1p0/1223	i3_LQ_PC3Root_c4078/f1p5/3817	i2_LQ_PC3Root_c4778/f2p2/2287	i2_LQ_PC3Root_c22523/f1p2/2720	i2_LQ_PC3Root_c7054/f1p0/2332	i2_LQ_PC3Root_c10621/f1p0/2437
ko05032	Human Diseases; Substance dependence; Morphine addiction	11	i1_LQ_PC3Root_c23659/f1p0/1675	i2_LQ_PC3Root_c51395/f1p0/2773	i2_HQ_PC3Root_c41988/f3p2/2148	i1_LQ_PC3Root_c17497/f1p51/1966	i2_LQ_PC3Root_c49496/f1p0/2196	i2_LQ_PC3Root_c34112/f1p2/2214	i2_LQ_PC3Root_c52484/f1p0/2738	i5_LQ_PC3Root_c348/f1p0/5216	i3_LQ_PC3Root_c20647/f1p3/3432	i2_LQ_PC3Root_c48018/f1p0/2146	i1_LQ_PC3Root_c3670/f1p1/1993
ko05033	Human Diseases; Substance dependence; Nicotine addiction	5	i2_HQ_PC3Root_c41988/f3p2/2148	i2_LQ_PC3Root_c48018/f1p0/2146	i1_LQ_PC3Root_c17497/f1p51/1966	i1_LQ_PC3Root_c3670/f1p1/1993	i2_LQ_PC3Root_c34112/f1p2/2214
ko05034	Human Diseases; Substance dependence; Alcoholism	92	i1_LQ_PC3Root_c23659/f1p0/1675	i2_LQ_PC3Root_c61480/f1p2/2803	i1_LQ_PC3Root_c22059/f1p1/1522	i1_LQ_PC3Root_c23358/f1p4/1443	i0_LQ_PC3Root_c480/f2p0/728	i2_LQ_PC3Root_c47530/f1p10/2590	i0_LQ_PC3Root_c2417/f1p0/955	i1_LQ_PC3Root_c22906/f1p0/1533	i2_LQ_PC3Root_c51321/f1p0/2426	i2_LQ_PC3Root_c49496/f1p0/2196	i3_LQ_PC3Root_c18058/f1p8/3854	i3_LQ_PC3Root_c6765/f1p16/3504	i3_HQ_PC3Root_c2410/f2p0/3190	i1_LQ_PC3Root_c22673/f1p0/1487	i2_LQ_PC3Root_c30322/f1p0/2173	i3_LQ_PC3Root_c3028/f1p3/3512	i2_LQ_PC3Root_c8146/f1p3/2714	i2_LQ_PC3Root_c14246/f1p2/2118	i1_LQ_PC3Root_c19810/f1p3/1919	i0_LQ_PC3Root_c1728/f1p3/689	i2_HQ_PC3Root_c10551/f2p0/2509	i2_LQ_PC3Root_c33814/f1p1/2574	i2_LQ_PC3Root_c10873/f1p0/2284	i1_HQ_PC3Root_c16736/f2p76/1725	i3_LQ_PC3Root_c20495/f1p3/3248	i2_HQ_PC3Root_c24969/f2p2/2416	i0_LQ_PC3Root_c1341/f1p6/759	i2_LQ_PC3Root_c22523/f1p2/2720	i2_LQ_PC3Root_c4778/f2p2/2287	i2_LQ_PC3Root_c10621/f1p0/2437	i0_LQ_PC3Root_c1170/f1p6/797	i2_LQ_PC3Root_c12002/f2p2/2331	i2_LQ_PC3Root_c36856/f1p0/2654	i0_LQ_PC3Root_c559/f1p0/765	i1_LQ_PC3Root_c27361/f1p0/1253	i2_LQ_PC3Root_c60462/f1p0/2382	i2_LQ_PC3Root_c32947/f1p2/2711	i0_LQ_PC3Root_c2350/f1p19/1001	i1_LQ_PC3Root_c10344/f1p0/1760	i1_LQ_PC3Root_c19054/f1p20/1998	i2_LQ_PC3Root_c68112/f1p0/2012	i3_LQ_PC3Root_c7986/f1p0/3079	i2_LQ_PC3Root_c8654/f1p5/2857	i1_LQ_PC3Root_c12829/f1p12/1916	i2_LQ_PC3Root_c38670/f1p1/2930	i0_LQ_PC3Root_c1846/f1p10/590	i2_LQ_PC3Root_c50922/f1p1/2833
ko05100	Human Diseases; Infectious diseases: Bacterial; Bacterial invasion of epithelial cells	41	i7_LQ_PC3Root_c104/f1p0/7657	i1_LQ_PC3Root_c17405/f1p28/1766	i3_LQ_PC3Root_c8189/f1p2/3482	i0_LQ_PC3Root_c1901/f1p0/477	i3_LQ_PC3Root_c10161/f1p0/3897	i4_LQ_PC3Root_c2982/f1p0/4311	i4_LQ_PC3Root_c4232/f1p5/4481	i2_LQ_PC3Root_c22787/f1p0/2811	i1_LQ_PC3Root_c5504/f1p9/1432	i2_HQ_PC3Root_c41990/f2p0/2086	i2_LQ_PC3Root_c56589/f1p0/2086	i1_LQ_PC3Root_c4266/f1p8/1542	i1_HQ_PC3Root_c28122/f2p0/1360	i1_HQ_PC3Root_c9013/f2p0/1782	i0_LQ_PC3Root_c2388/f1p5/858	i1_LQ_PC3Root_c27286/f1p0/1353	i1_LQ_PC3Root_c29993/f1p0/1514	i3_LQ_PC3Root_c19980/f1p29/3655	i3_LQ_PC3Root_c16610/f1p0/3489	i3_LQ_PC3Root_c3343/f1p0/3215	i2_LQ_PC3Root_c35580/f1p9/2309	i4_LQ_PC3Root_c4642/f1p0/4468	i3_LQ_PC3Root_c17219/f1p3/3633	i3_LQ_PC3Root_c8680/f1p0/3364	i2_LQ_PC3Root_c7875/f1p0/2224	i5_LQ_PC3Root_c1500/f1p0/5147	i2_LQ_PC3Root_c7602/f1p10/2735	i4_LQ_PC3Root_c1681/f1p0/4274	i7_LQ_PC3Root_c147/f1p0/7149	i1_LQ_PC3Root_c30007/f1p0/1722	i2_LQ_PC3Root_c38294/f1p11/2816	i5_LQ_PC3Root_c1393/f1p0/5839	i5_HQ_PC3Root_c1613/f4p3/5594	i2_HQ_PC3Root_c16670/f3p5/2938	i6_LQ_PC3Root_c27/f1p0/6256	i1_LQ_PC3Root_c24445/f1p1/1897	i3_LQ_PC3Root_c10489/f1p0/3939	i4_LQ_PC3Root_c4127/f1p0/4398	i1_LQ_PC3Root_c22389/f1p12/1404	i1_LQ_PC3Root_c27805/f1p8/1286	i3_HQ_PC3Root_c8768/f2p2/3331
ko05110	Human Diseases; Infectious diseases: Bacterial; Vibrio cholerae infection	80	i1_LQ_PC3Root_c13925/f1p5/1292	i2_LQ_PC3Root_c60706/f1p10/2238	i1_LQ_PC3Root_c21061/f1p1/1676	i3_LQ_PC3Root_c11045/f1p21/3080	i2_LQ_PC3Root_c57377/f5p5/2089	i2_LQ_PC3Root_c31662/f1p2/2782	i1_LQ_PC3Root_c24220/f1p0/1856	i1_HQ_PC3Root_c5335/f5p7/1414	i1_LQ_PC3Root_c17262/f1p22/1555	i2_LQ_PC3Root_c20720/f1p0/2240	i2_LQ_PC3Root_c10316/f1p2/3064	i1_LQ_PC3Root_c25520/f1p0/1537	i3_LQ_PC3Root_c18112/f1p0/3108	i1_LQ_PC3Root_c9888/f1p0/1582	i2_LQ_PC3Root_c18378/f1p0/2385	i2_LQ_PC3Root_c47265/f1p0/2262	i5_LQ_PC3Root_c841/f1p0/5538	i6_LQ_PC3Root_c262/f1p0/6129	i2_LQ_PC3Root_c45883/f1p0/2835	i3_LQ_PC3Root_c10159/f1p1/3586	i2_LQ_PC3Root_c22865/f1p4/2943	i2_HQ_PC3Root_c44742/f2p11/2376	i2_HQ_PC3Root_c2015/f6p11/2306	i1_LQ_PC3Root_c6964/f1p7/1854	i3_LQ_PC3Root_c13593/f1p0/3048	i1_HQ_PC3Root_c31670/f3p2/1884	i0_LQ_PC3Root_c1860/f1p0/765	i3_LQ_PC3Root_c17299/f1p1/3447	i1_LQ_PC3Root_c24656/f1p4/1804	i0_LQ_PC3Root_c504/f1p0/858	i1_LQ_PC3Root_c31663/f1p5/1920	i1_LQ_PC3Root_c13305/f1p2/1184	i2_LQ_PC3Root_c45888/f1p10/2175	i0_HQ_PC3Root_c41/f12p0/854	i2_LQ_PC3Root_c52856/f1p17/2651	i3_LQ_PC3Root_c9055/f1p1/3439	i3_LQ_PC3Root_c4451/f1p0/3099	i1_LQ_PC3Root_c13186/f1p0/1244	i1_LQ_PC3Root_c17744/f1p21/1844	i2_LQ_PC3Root_c53143/f1p1/2490	i5_LQ_PC3Root_c908/f1p0/5172	i0_LQ_PC3Root_c1128/f1p4/883	i2_LQ_PC3Root_c22669/f1p10/2222	i2_HQ_PC3Root_c1026/f29p4/2379	i2_LQ_PC3Root_c19279/f1p1/2387	i3_LQ_PC3Root_c16833/f1p4/3070	i1_LQ_PC3Root_c7890/f1p8/1455
ko05111	Cellular Processes; Cellular community - prokaryotes; Biofilm formation - Vibrio cholerae	3	i1_LQ_PC3Root_c19109/f1p0/1828	i7_LQ_PC3Root_c62/f1p0/7246	i1_LQ_PC3Root_c18733/f1p1/1638
ko05120	Human Diseases; Infectious diseases: Bacterial; Epithelial cell signaling in Helicobacter pylori infection	51	i2_LQ_PC3Root_c47265/f1p0/2262	i1_LQ_PC3Root_c19460/f1p0/1549	i5_LQ_PC3Root_c841/f1p0/5538	i2_LQ_PC3Root_c45883/f1p0/2835	i6_LQ_PC3Root_c262/f1p0/6129	i2_LQ_PC3Root_c22865/f1p4/2943	i3_LQ_PC3Root_c10159/f1p1/3586	i1_LQ_PC3Root_c33324/f1p1/1009	i3_HQ_PC3Root_c1219/f4p5/3325	i2_LQ_PC3Root_c47388/f1p10/2953	i3_LQ_PC3Root_c13593/f1p0/3048	i1_LQ_PC3Root_c6964/f1p7/1854	i2_HQ_PC3Root_c1026/f29p4/2379	i1_LQ_PC3Root_c13925/f1p5/1292	i1_LQ_PC3Root_c27805/f1p8/1286	i2_LQ_PC3Root_c57377/f5p5/2089	i1_HQ_PC3Root_c5335/f5p7/1414	i2_LQ_PC3Root_c31662/f1p2/2782	i1_LQ_PC3Root_c24220/f1p0/1856	i3_LQ_PC3Root_c16833/f1p4/3070	i1_LQ_PC3Root_c25520/f1p0/1537	i2_LQ_PC3Root_c20720/f1p0/2240	i2_LQ_PC3Root_c10316/f1p2/3064	i3_LQ_PC3Root_c18112/f1p0/3108	i3_LQ_PC3Root_c8584/f1p1/3106	i2_LQ_PC3Root_c18378/f1p0/2385	i2_LQ_PC3Root_c22787/f1p0/2811	i1_LQ_PC3Root_c18890/f1p4/1980	i2_LQ_PC3Root_c3060/f1p0/2757	i1_LQ_PC3Root_c17744/f1p21/1844	i2_LQ_PC3Root_c31143/f1p15/2941	i5_LQ_PC3Root_c908/f1p0/5172	i1_LQ_PC3Root_c18469/f1p4/1927	i2_LQ_PC3Root_c40448/f1p5/2111	i0_LQ_PC3Root_c2071/f1p0/793	i2_LQ_PC3Root_c68175/f1p9/2015	i1_LQ_PC3Root_c27286/f1p0/1353	i0_LQ_PC3Root_c1975/f1p0/424	i1_HQ_PC3Root_c31670/f3p2/1884	i0_LQ_PC3Root_c1860/f1p0/765	i3_LQ_PC3Root_c17299/f1p1/3447	i3_LQ_PC3Root_c3343/f1p0/3215	i1_LQ_PC3Root_c8300/f1p4/1975	i2_LQ_PC3Root_c37830/f1p0/2793	i3_LQ_PC3Root_c23006/f1p3/3260	i3_LQ_PC3Root_c19257/f1p1/3624	i1_LQ_PC3Root_c8190/f1p0/1879
ko05130	Human Diseases; Infectious diseases: Bacterial; Pathogenic Escherichia coli infection	73	i1_LQ_PC3Root_c30007/f1p0/1722	i2_LQ_PC3Root_c31459/f1p0/2962	i3_LQ_PC3Root_c6066/f1p0/3476	i1_LQ_PC3Root_c28158/f39p0/1747	i3_LQ_PC3Root_c13825/f1p0/3062	i3_LQ_PC3Root_c20983/f1p0/3166	i2_LQ_PC3Root_c12746/f1p5/3142	i2_LQ_PC3Root_c13624/f1p6/2156	i1_LQ_PC3Root_c4318/f1p0/1692	i2_LQ_PC3Root_c52818/f1p32/2618	i2_LQ_PC3Root_c7875/f1p0/2224	i1_LQ_PC3Root_c24903/f1p6/1657	i5_LQ_PC3Root_c1365/f1p112/5557	i1_LQ_PC3Root_c8465/f1p0/1662	i3_LQ_PC3Root_c11468/f1p2/3203	i2_LQ_PC3Root_c21793/f1p34/2727	i1_LQ_PC3Root_c9628/f1p2/1764	i1_LQ_PC3Root_c10846/f2p6/1699	i1_LQ_PC3Root_c23338/f1p7/1801	i2_LQ_PC3Root_c46306/f1p7/2742	i2_LQ_PC3Root_c26732/f1p3/2068	i1_LQ_PC3Root_c5504/f1p9/1432	i2_LQ_PC3Root_c47086/f1p2/3056	i2_LQ_PC3Root_c33387/f1p7/2853	i0_LQ_PC3Root_c1901/f1p0/477	i2_LQ_PC3Root_c60548/f1p7/2099	i2_LQ_PC3Root_c52608/f1p22/2196	i1_LQ_PC3Root_c29993/f1p0/1514	i1_LQ_PC3Root_c6042/f1p1/1525	i1_LQ_PC3Root_c8249/f1p0/1727	i2_LQ_PC3Root_c56589/f1p0/2086	i2_LQ_PC3Root_c46230/f1p2/2490	i2_HQ_PC3Root_c41990/f2p0/2086	i2_LQ_PC3Root_c25287/f1p0/2112	i2_HQ_PC3Root_c19507/f2p0/2328	i1_LQ_PC3Root_c9076/f1p0/1781	i2_LQ_PC3Root_c59843/f1p27/2865	i2_HQ_PC3Root_c34142/f2p24/2282	i1_HQ_PC3Root_c2860/f4p0/1628	i3_LQ_PC3Root_c14126/f1p0/3045	i1_LQ_PC3Root_c19628/f1p28/1990	i2_LQ_PC3Root_c30967/f1p0/2739	i2_LQ_PC3Root_c23147/f1p7/2747	i1_LQ_PC3Root_c19018/f1p1/1856	i3_LQ_PC3Root_c4671/f1p12/3359	i3_LQ_PC3Root_c24754/f1p4/3005	i2_LQ_PC3Root_c33879/f1p6/3001
ko05131	Human Diseases; Infectious diseases: Bacterial; Shigellosis	29	i1_LQ_PC3Root_c5504/f1p9/1432	i8_LQ_PC3Root_c9/f1p0/8676	i2_LQ_PC3Root_c22787/f1p0/2811	i1_LQ_PC3Root_c25098/f1p0/1752	i1_LQ_PC3Root_c30007/f1p0/1722	i2_LQ_PC3Root_c68208/f1p2/2039	i4_LQ_PC3Root_c2857/f1p0/4355	i0_LQ_PC3Root_c1901/f1p0/477	i2_LQ_PC3Root_c18180/f1p2/2276	i2_LQ_PC3Root_c7875/f1p0/2224	i0_LQ_PC3Root_c1118/f1p0/881	i3_LQ_PC3Root_c3343/f1p0/3215	i1_LQ_PC3Root_c10786/f1p1/1563	i3_LQ_PC3Root_c20989/f1p9/3567	i1_LQ_PC3Root_c29993/f1p0/1514	i1_LQ_PC3Root_c27286/f1p0/1353	i0_LQ_PC3Root_c2388/f1p5/858	i1_LQ_PC3Root_c27805/f1p8/1286	i1_LQ_PC3Root_c22389/f1p12/1404	i1_HQ_PC3Root_c28122/f2p0/1360	i1_LQ_PC3Root_c3925/f1p0/1736	i1_LQ_PC3Root_c4266/f1p8/1542	i1_LQ_PC3Root_c18515/f1p3/1691	i1_HQ_PC3Root_c9639/f3p1/1857	i1_LQ_PC3Root_c6849/f1p0/1618	i1_LQ_PC3Root_c24445/f1p1/1897	i4_LQ_PC3Root_c5864/f1p0/4744	i2_LQ_PC3Root_c56589/f1p0/2086	i2_HQ_PC3Root_c41990/f2p0/2086
ko05132	Human Diseases; Infectious diseases: Bacterial; Salmonella infection	29	i3_LQ_PC3Root_c3343/f1p0/3215	i3_LQ_PC3Root_c20989/f1p9/3567	i1_LQ_PC3Root_c29993/f1p0/1514	i1_LQ_PC3Root_c27286/f1p0/1353	i1_LQ_PC3Root_c27805/f1p8/1286	i1_LQ_PC3Root_c22389/f1p12/1404	i2_LQ_PC3Root_c25068/f1p2/2201	i1_HQ_PC3Root_c28122/f2p0/1360	i1_LQ_PC3Root_c4266/f1p8/1542	i3_LQ_PC3Root_c22052/f1p0/3259	i1_LQ_PC3Root_c24445/f1p1/1897	i2_LQ_PC3Root_c56589/f1p0/2086	i2_HQ_PC3Root_c41990/f2p0/2086	i2_LQ_PC3Root_c31972/f1p0/2346	i8_LQ_PC3Root_c9/f1p0/8676	i1_LQ_PC3Root_c5504/f1p9/1432	i2_LQ_PC3Root_c12650/f1p2/2429	i2_LQ_PC3Root_c22787/f1p0/2811	i1_HQ_PC3Root_c28040/f2p0/1358	i3_LQ_PC3Root_c12947/f1p6/3525	i1_LQ_PC3Root_c30007/f1p0/1722	i4_LQ_PC3Root_c2032/f1p3/4172	i4_LQ_PC3Root_c2857/f1p0/4355	i0_LQ_PC3Root_c1901/f1p0/477	i2_LQ_PC3Root_c18180/f1p2/2276	i2_LQ_PC3Root_c7875/f1p0/2224	i0_LQ_PC3Root_c1609/f1p0/996	i1_LQ_PC3Root_c10101/f1p0/1457	i0_LQ_PC3Root_c1118/f1p0/881
ko05133	Human Diseases; Infectious diseases: Bacterial; Pertussis	193	i2_LQ_PC3Root_c18845/f1p3/2937	i2_LQ_PC3Root_c35481/f1p4/2518	i3_LQ_PC3Root_c22719/f1p0/3317	i2_LQ_PC3Root_c61480/f1p2/2803	i3_LQ_PC3Root_c8799/f1p3/3569	i2_HQ_PC3Root_c16519/f4p0/2464	i1_LQ_PC3Root_c11065/f1p0/1853	i3_LQ_PC3Root_c6677/f1p6/3135	i2_LQ_PC3Root_c36202/f1p2/2179	i2_HQ_PC3Root_c10601/f3p1/2443	i1_LQ_PC3Root_c12477/f1p2/1833	i2_HQ_PC3Root_c3273/f2p4/2277	i2_LQ_PC3Root_c52292/f1p2/2794	i2_HQ_PC3Root_c22161/f3p1/2467	i2_LQ_PC3Root_c33308/f1p1/2406	i2_LQ_PC3Root_c51591/f1p5/2237	i2_HQ_PC3Root_c42354/f5p0/2122	i2_LQ_PC3Root_c24513/f1p11/2836	i2_LQ_PC3Root_c2974/f1p0/2228	i2_LQ_PC3Root_c23056/f1p0/2167	i2_HQ_PC3Root_c2259/f2p4/2510	i2_LQ_PC3Root_c66577/f1p3/2603	i3_LQ_PC3Root_c8723/f1p0/3828	i4_LQ_PC3Root_c2067/f1p5/4582	i2_HQ_PC3Root_c50116/f2p4/2678	i2_LQ_PC3Root_c50257/f1p9/2951	i3_LQ_PC3Root_c11933/f1p0/3758	i2_LQ_PC3Root_c4137/f1p12/3048	i2_LQ_PC3Root_c39853/f2p1/2136	i4_LQ_PC3Root_c6027/f1p2/4373	i2_LQ_PC3Root_c32859/f1p1/2623	i2_HQ_PC3Root_c42016/f19p4/2209	i7_LQ_PC3Root_c117/f1p0/7296	i2_HQ_PC3Root_c58871/f10p13/2732	i2_LQ_PC3Root_c10325/f1p2/2434	i2_LQ_PC3Root_c20908/f1p2/2741	i3_LQ_PC3Root_c3981/f1p7/3995	i3_LQ_PC3Root_c12790/f1p34/3364	i2_LQ_PC3Root_c30740/f1p2/2622	i3_LQ_PC3Root_c2763/f1p0/3386	i3_LQ_PC3Root_c8876/f1p0/3208	i3_LQ_PC3Root_c6881/f1p35/3404	i2_LQ_PC3Root_c49942/f1p2/2551	i2_LQ_PC3Root_c20610/f1p2/2503	i3_LQ_PC3Root_c12732/f1p0/3975	i2_LQ_PC3Root_c36025/f1p5/2366	i4_LQ_PC3Root_c3158/f1p2/4371
ko05134	Human Diseases; Infectious diseases: Bacterial; Legionellosis	221	i2_LQ_PC3Root_c52386/f1p3/2237	i5_LQ_PC3Root_c1162/f1p8/5224	i4_LQ_PC3Root_c5600/f1p1/4685	i3_LQ_PC3Root_c11127/f1p6/3466	i2_LQ_PC3Root_c52726/f1p8/2700	i2_HQ_PC3Root_c9666/f2p3/2273	i2_HQ_PC3Root_c28076/f24p5/2160	i2_LQ_PC3Root_c19666/f1p9/2646	i1_LQ_PC3Root_c12868/f1p1/2005	i2_HQ_PC3Root_c21911/f2p3/2244	i1_LQ_PC3Root_c4846/f1p0/1703	i2_LQ_PC3Root_c8751/f1p2/2583	i3_LQ_PC3Root_c22260/f1p5/3689	i2_LQ_PC3Root_c30933/f1p0/2191	i1_HQ_PC3Root_c11850/f2p3/1656	i2_LQ_PC3Root_c32024/f1p0/2835	i2_LQ_PC3Root_c33053/f1p6/2510	i2_HQ_PC3Root_c2175/f9p3/2272	i2_LQ_PC3Root_c38622/f1p1/2344	i4_LQ_PC3Root_c4225/f1p0/4584	i2_LQ_PC3Root_c35017/f1p0/2796	i2_HQ_PC3Root_c948/f17p5/2338	i6_LQ_PC3Root_c413/f1p0/6182	i1_LQ_PC3Root_c17097/f1p58/1609	i3_LQ_PC3Root_c3271/f1p1/3582	i3_LQ_PC3Root_c22616/f1p19/3997	i2_LQ_PC3Root_c17405/f1p28/2365	i1_LQ_PC3Root_c24943/f1p0/1640	i1_HQ_PC3Root_c26000/f3p0/1255	i2_LQ_PC3Root_c4933/f1p1/2137	i1_LQ_PC3Root_c9902/f1p0/1688	i1_LQ_PC3Root_c11342/f1p0/1835	i4_LQ_PC3Root_c5316/f1p0/4138	i3_LQ_PC3Root_c8496/f1p0/3454	i1_LQ_PC3Root_c17265/f1p0/1889	i1_HQ_PC3Root_c16688/f2p0/1818	i2_LQ_PC3Root_c11104/f1p22/2418	i2_LQ_PC3Root_c17355/f1p5/2722	i1_LQ_PC3Root_c20774/f1p1/1582	i2_LQ_PC3Root_c16728/f1p25/2384	i1_LQ_PC3Root_c23581/f1p0/1742	i2_LQ_PC3Root_c10931/f1p14/3092	i2_HQ_PC3Root_c20923/f2p3/2173	i2_LQ_PC3Root_c12034/f1p4/2296	i1_LQ_PC3Root_c24513/f1p11/1659	i2_LQ_PC3Root_c45821/f1p2/2304	i2_LQ_PC3Root_c30629/f1p0/2505
ko05140	Human Diseases; Infectious diseases: Parasitic; Leishmaniasis	184	i2_HQ_PC3Root_c57149/f2p6/2078	i1_LQ_PC3Root_c13292/f1p0/1127	i1_LQ_PC3Root_c7588/f1p2/1854	i2_LQ_PC3Root_c13027/f1p3/2975	i3_LQ_PC3Root_c14346/f1p0/3046	i2_HQ_PC3Root_c24117/f2p1/2694	i1_LQ_PC3Root_c19906/f1p0/1876	i2_LQ_PC3Root_c51958/f1p2/2522	i1_HQ_PC3Root_c2831/f3p0/1670	i1_LQ_PC3Root_c7808/f1p0/1677	i4_HQ_PC3Root_c6840/f3p30/4107	i2_LQ_PC3Root_c31640/f1p1/2843	i2_LQ_PC3Root_c11641/f1p2/2216	i1_LQ_PC3Root_c33511/f1p0/1037	i2_LQ_PC3Root_c35569/f1p14/2667	i1_LQ_PC3Root_c16999/f1p0/1865	i2_LQ_PC3Root_c27377/f1p6/2068	i1_LQ_PC3Root_c6320/f1p0/1557	i2_LQ_PC3Root_c50100/f1p3/2396	i2_HQ_PC3Root_c65049/f8p3/2756	i3_LQ_PC3Root_c9140/f1p0/3242	i4_LQ_PC3Root_c3254/f1p4/4715	i1_LQ_PC3Root_c17640/f1p0/1410	i2_LQ_PC3Root_c41685/f1p0/2113	i3_LQ_PC3Root_c21393/f1p9/3870	i1_HQ_PC3Root_c1534/f3p4/1848	i3_LQ_PC3Root_c3923/f1p0/3104	i2_LQ_PC3Root_c49940/f1p0/2229	i3_LQ_PC3Root_c23000/f1p4/3898	i2_LQ_PC3Root_c21439/f1p2/2649	i2_LQ_PC3Root_c48940/f1p2/2432	i2_HQ_PC3Root_c10600/f4p4/2311	i2_HQ_PC3Root_c22084/f4p1/2317	i2_LQ_PC3Root_c31605/f1p7/2739	i3_HQ_PC3Root_c12192/f3p8/3440	i2_LQ_PC3Root_c8701/f1p2/2397	i3_LQ_PC3Root_c7390/f1p0/3161	i1_HQ_PC3Root_c2397/f5p13/1890	i2_LQ_PC3Root_c4058/f1p1/2410	i2_LQ_PC3Root_c37533/f1p3/2586	i2_LQ_PC3Root_c10325/f1p2/2434	i2_LQ_PC3Root_c20908/f1p2/2741	i3_LQ_PC3Root_c3981/f1p7/3995	i3_LQ_PC3Root_c12790/f1p34/3364	i2_LQ_PC3Root_c30740/f1p2/2622	i3_LQ_PC3Root_c2763/f1p0/3386	i3_LQ_PC3Root_c8876/f1p0/3208
ko05142	Human Diseases; Infectious diseases: Parasitic; Chagas disease (American trypanosomiasis)	223	i2_HQ_PC3Root_c57149/f2p6/2078	i2_LQ_PC3Root_c3313/f1p3/2488	i1_LQ_PC3Root_c13292/f1p0/1127	i2_LQ_PC3Root_c22869/f1p3/2957	i1_LQ_PC3Root_c12864/f1p6/1881	i1_LQ_PC3Root_c7588/f1p2/1854	i2_LQ_PC3Root_c13027/f1p3/2975	i2_HQ_PC3Root_c24117/f2p1/2694	i3_LQ_PC3Root_c14346/f1p0/3046	i1_LQ_PC3Root_c19906/f1p0/1876	i2_LQ_PC3Root_c51958/f1p2/2522	i1_HQ_PC3Root_c2831/f3p0/1670	i2_LQ_PC3Root_c49422/f1p0/2438	i1_LQ_PC3Root_c7808/f1p0/1677	i4_HQ_PC3Root_c6840/f3p30/4107	i0_LQ_PC3Root_c1445/f1p0/752	i3_LQ_PC3Root_c16942/f1p96/3165	i2_LQ_PC3Root_c31640/f1p1/2843	i2_LQ_PC3Root_c11641/f1p2/2216	i1_LQ_PC3Root_c33511/f1p0/1037	i1_LQ_PC3Root_c16999/f1p0/1865	i2_LQ_PC3Root_c27377/f1p6/2068	i2_LQ_PC3Root_c35569/f1p14/2667	i1_LQ_PC3Root_c6320/f1p0/1557	i2_LQ_PC3Root_c50100/f1p3/2396	i2_HQ_PC3Root_c65049/f8p3/2756	i1_HQ_PC3Root_c2687/f2p2/1685	i4_LQ_PC3Root_c3254/f1p4/4715	i1_LQ_PC3Root_c17640/f1p0/1410	i1_LQ_PC3Root_c4245/f1p7/1774	i2_LQ_PC3Root_c41685/f1p0/2113	i1_HQ_PC3Root_c1534/f3p4/1848	i3_LQ_PC3Root_c21393/f1p9/3870	i3_LQ_PC3Root_c3923/f1p0/3104	i2_LQ_PC3Root_c49940/f1p0/2229	i3_LQ_PC3Root_c23000/f1p4/3898	i2_LQ_PC3Root_c21439/f1p2/2649	i1_LQ_PC3Root_c5177/f1p0/1841	i1_HQ_PC3Root_c31648/f18p1/1841	i3_LQ_PC3Root_c11346/f1p0/3267	i2_LQ_PC3Root_c48940/f1p2/2432	i2_HQ_PC3Root_c10600/f4p4/2311	i2_LQ_PC3Root_c31605/f1p7/2739	i2_HQ_PC3Root_c22084/f4p1/2317	i2_LQ_PC3Root_c47506/f1p6/2991	i3_HQ_PC3Root_c12192/f3p8/3440	i2_LQ_PC3Root_c8701/f1p2/2397
ko05143	Human Diseases; Infectious diseases: Parasitic; African trypanosomiasis	12	i2_LQ_PC3Root_c20947/f1p2/2431	i2_LQ_PC3Root_c52157/f1p2/2585	i1_LQ_PC3Root_c11231/f1p3/1642	i3_LQ_PC3Root_c14086/f1p0/3071	i3_LQ_PC3Root_c22508/f1p7/3252	i2_LQ_PC3Root_c30503/f1p4/2122	i2_LQ_PC3Root_c38119/f1p2/2483	i2_LQ_PC3Root_c17100/f1p4/2540	i2_HQ_PC3Root_c2318/f4p2/2647	i2_LQ_PC3Root_c61369/f1p0/2942	i2_LQ_PC3Root_c61685/f1p2/2761	i3_LQ_PC3Root_c9140/f1p0/3242
ko05145	Human Diseases; Infectious diseases: Parasitic; Toxoplasmosis	339	i6_LQ_PC3Root_c347/f1p0/6217	i2_LQ_PC3Root_c21541/f1p1/2979	i2_LQ_PC3Root_c12518/f1p2/2901	i2_LQ_PC3Root_c22349/f1p0/2414	i2_LQ_PC3Root_c52443/f1p0/2306	i2_LQ_PC3Root_c23227/f1p12/2264	i2_LQ_PC3Root_c16848/f1p4/2540	i1_LQ_PC3Root_c13403/f1p0/1337	i2_LQ_PC3Root_c20747/f1p1/2132	i2_HQ_PC3Root_c27677/f13p7/2437	i2_HQ_PC3Root_c2332/f5p3/2246	i2_LQ_PC3Root_c46489/f1p2/2762	i2_LQ_PC3Root_c18786/f1p1/2813	i2_HQ_PC3Root_c57651/f5p0/2164	i2_LQ_PC3Root_c50526/f1p6/2349	i2_LQ_PC3Root_c10337/f1p0/2205	i6_LQ_PC3Root_c358/f1p0/6523	i2_HQ_PC3Root_c57694/f62p13/2393	i1_LQ_PC3Root_c12521/f1p0/1588	i2_LQ_PC3Root_c68014/f1p2/2009	i2_LQ_PC3Root_c47051/f1p5/2574	i2_LQ_PC3Root_c50344/f1p20/2772	i3_HQ_PC3Root_c25612/f8p0/3079	i2_LQ_PC3Root_c3384/f1p13/2345	i2_LQ_PC3Root_c19330/f1p9/2459	i2_LQ_PC3Root_c4394/f1p0/2416	i2_HQ_PC3Root_c64623/f10p3/2422	i2_LQ_PC3Root_c21695/f1p2/2331	i3_LQ_PC3Root_c7783/f1p0/3380	i3_LQ_PC3Root_c6760/f1p1/3114	i2_LQ_PC3Root_c24746/f1p30/2461	i3_LQ_PC3Root_c18728/f1p0/3277	i3_LQ_PC3Root_c22090/f1p0/3123	i2_LQ_PC3Root_c33437/f1p1/2247	i2_LQ_PC3Root_c4391/f1p10/2894	i2_HQ_PC3Root_c7877/f7p2/2389	i2_LQ_PC3Root_c4996/f2p3/2281	i2_LQ_PC3Root_c65637/f434p61/2404	i2_LQ_PC3Root_c52671/f1p0/2712	i2_LQ_PC3Root_c24741/f1p1/2437	i2_LQ_PC3Root_c23161/f1p5/2168	i4_LQ_PC3Root_c2709/f1p0/4363	i3_LQ_PC3Root_c16944/f1p0/3078	i5_LQ_PC3Root_c745/f1p0/5194	i2_LQ_PC3Root_c44760/f2p14/2812	i2_LQ_PC3Root_c51532/f1p2/2588	i2_LQ_PC3Root_c60847/f1p2/2202
ko05146	Human Diseases; Infectious diseases: Parasitic; Amoebiasis	21	i3_LQ_PC3Root_c17211/f1p3/3435	i1_LQ_PC3Root_c33227/f1p20/1044	i1_LQ_PC3Root_c22184/f1p0/1701	i1_HQ_PC3Root_c829/f15p0/1884	i1_HQ_PC3Root_c3403/f2p11/1818	i1_LQ_PC3Root_c27800/f1p6/1071	i3_LQ_PC3Root_c20647/f1p3/3432	i1_LQ_PC3Root_c26122/f2p11/1211	i3_LQ_PC3Root_c12947/f1p6/3525	i1_HQ_PC3Root_c28040/f2p0/1358	i4_LQ_PC3Root_c6298/f1p0/4433	i1_LQ_PC3Root_c13742/f1p46/1204	i3_LQ_PC3Root_c14249/f1p0/3056	i1_LQ_PC3Root_c27621/f1p0/1255	i2_LQ_PC3Root_c17590/f1p2/2452	i1_LQ_PC3Root_c29888/f1p0/1396	i1_LQ_PC3Root_c10101/f1p0/1457	i1_LQ_PC3Root_c10119/f1p2/1537	i0_LQ_PC3Root_c1609/f1p0/996	i2_LQ_PC3Root_c41224/f1p5/2043	i3_LQ_PC3Root_c13240/f1p2/3111
ko05152	Human Diseases; Infectious diseases: Bacterial; Tuberculosis	305	i2_LQ_PC3Root_c10325/f1p2/2434	i2_LQ_PC3Root_c30740/f1p2/2622	i3_LQ_PC3Root_c3981/f1p7/3995	i3_LQ_PC3Root_c12790/f1p34/3364	i3_LQ_PC3Root_c2763/f1p0/3386	i3_LQ_PC3Root_c11709/f1p0/3076	i3_LQ_PC3Root_c6881/f1p35/3404	i4_LQ_PC3Root_c3158/f1p2/4371	i2_LQ_PC3Root_c7130/f1p5/2453	i2_HQ_PC3Root_c2259/f2p4/2510	i2_LQ_PC3Root_c23056/f1p0/2167	i2_LQ_PC3Root_c2974/f1p0/2228	i2_HQ_PC3Root_c50116/f2p4/2678	i2_LQ_PC3Root_c66577/f1p3/2603	i3_LQ_PC3Root_c11933/f1p0/3758	i1_LQ_PC3Root_c2893/f2p5/1413	i2_LQ_PC3Root_c1988/f7p7/2801	i2_LQ_PC3Root_c47388/f1p10/2953	i2_LQ_PC3Root_c4137/f1p12/3048	i2_LQ_PC3Root_c32859/f1p1/2623	i4_LQ_PC3Root_c6027/f1p2/4373	i2_LQ_PC3Root_c39853/f2p1/2136	i1_LQ_PC3Root_c17983/f1p29/2008	i3_LQ_PC3Root_c23006/f1p3/3260	i2_HQ_PC3Root_c3273/f2p4/2277	i2_LQ_PC3Root_c52292/f1p2/2794	i2_HQ_PC3Root_c22161/f3p1/2467	i2_LQ_PC3Root_c60617/f1p0/2685	i2_HQ_PC3Root_c42354/f5p0/2122	i2_LQ_PC3Root_c33308/f1p1/2406	i2_LQ_PC3Root_c51591/f1p5/2237	i2_LQ_PC3Root_c24513/f1p11/2836	i1_LQ_PC3Root_c26122/f2p11/1211	i2_LQ_PC3Root_c35481/f1p4/2518	i2_LQ_PC3Root_c61480/f1p2/2803	i2_LQ_PC3Root_c52908/f1p5/2332	i1_LQ_PC3Root_c33284/f1p0/1030	i3_LQ_PC3Root_c8799/f1p3/3569	i2_LQ_PC3Root_c17590/f1p2/2452	i1_LQ_PC3Root_c27621/f1p0/1255	i1_HQ_PC3Root_c16685/f2p5/1651	i2_HQ_PC3Root_c16519/f4p0/2464	i2_LQ_PC3Root_c36202/f1p2/2179	i2_HQ_PC3Root_c57149/f2p6/2078	i1_LQ_PC3Root_c7588/f1p2/1854	i2_LQ_PC3Root_c57377/f5p5/2089	i2_LQ_PC3Root_c13027/f1p3/2975
ko05160	Human Diseases; Infectious diseases: Viral; Hepatitis C	70	i2_LQ_PC3Root_c49422/f1p0/2438	i8_LQ_PC3Root_c9/f1p0/8676	i3_LQ_PC3Root_c16942/f1p96/3165	i3_LQ_PC3Root_c16678/f1p0/3567	i0_LQ_PC3Root_c1445/f1p0/752	i2_HQ_PC3Root_c24586/f2p2/2457	i4_LQ_PC3Root_c1802/f1p0/4772	i2_LQ_PC3Root_c48821/f1p6/2460	i4_LQ_PC3Root_c4044/f1p0/4291	i4_LQ_PC3Root_c2979/f1p1/4202	i2_LQ_PC3Root_c18180/f1p2/2276	i3_LQ_PC3Root_c3057/f1p20/3190	i1_LQ_PC3Root_c19461/f1p1/1812	i3_LQ_PC3Root_c11676/f1p16/3583	i3_LQ_PC3Root_c7342/f1p12/3503	i2_LQ_PC3Root_c3313/f1p3/2488	i2_LQ_PC3Root_c22869/f1p3/2957	i1_LQ_PC3Root_c12864/f1p6/1881	i2_LQ_PC3Root_c25296/f1p4/2108	i2_LQ_PC3Root_c18577/f1p2/2318	i3_LQ_PC3Root_c11346/f1p0/3267	i1_HQ_PC3Root_c2227/f3p1/1753	i2_HQ_PC3Root_c57397/f2p4/2173	i2_LQ_PC3Root_c33266/f1p6/2856	i2_LQ_PC3Root_c27613/f1p9/1987	i2_LQ_PC3Root_c47506/f1p6/2991	i1_LQ_PC3Root_c30365/f1p0/1810	i2_LQ_PC3Root_c38848/f1p8/2946	i4_LQ_PC3Root_c2306/f1p5/4666	i2_HQ_PC3Root_c26931/f2p6/2146	i2_HQ_PC3Root_c12680/f4p6/2375	i2_LQ_PC3Root_c40740/f1p9/2036	i3_LQ_PC3Root_c20034/f1p0/3263	i1_HQ_PC3Root_c1530/f7p7/1812	i1_LQ_PC3Root_c5177/f1p0/1841	i2_LQ_PC3Root_c64823/f3p4/2253	i1_LQ_PC3Root_c7349/f1p4/1906	i2_LQ_PC3Root_c41031/f1p1/2109	i2_LQ_PC3Root_c50582/f1p3/2136	i2_HQ_PC3Root_c13759/f11p3/2269	i4_LQ_PC3Root_c6566/f1p0/4869	i2_LQ_PC3Root_c35914/f1p0/2397	i2_LQ_PC3Root_c21211/f1p6/2671	i2_LQ_PC3Root_c30824/f1p0/2323	i3_HQ_PC3Root_c6551/f2p0/3579	i2_LQ_PC3Root_c11634/f1p2/2483	i2_LQ_PC3Root_c37718/f1p0/2836
ko05161	Human Diseases; Infectious diseases: Viral; Hepatitis B	71	i3_LQ_PC3Root_c6500/f1p0/3178	i2_LQ_PC3Root_c36254/f1p0/2881	i3_LQ_PC3Root_c16308/f2p0/4004	i2_LQ_PC3Root_c27395/f1p0/2022	i4_LQ_PC3Root_c5749/f1p10/4190	i2_HQ_PC3Root_c39778/f2p1/2195	i3_LQ_PC3Root_c16598/f1p0/3329	i3_LQ_PC3Root_c20059/f1p1/3095	i3_LQ_PC3Root_c22334/f1p19/3253	i3_HQ_PC3Root_c11595/f2p3/3713	i2_HQ_PC3Root_c21148/f2p1/2856	i2_LQ_PC3Root_c33557/f1p0/2762	i2_LQ_PC3Root_c12444/f1p30/3050	i3_LQ_PC3Root_c17862/f1p5/3325	i2_LQ_PC3Root_c7991/f1p0/2256	i3_LQ_PC3Root_c19004/f1p5/3888	i2_HQ_PC3Root_c2392/f4p7/2899	i2_LQ_PC3Root_c30819/f1p8/2666	i3_LQ_PC3Root_c10902/f1p10/3202	i3_LQ_PC3Root_c9985/f1p0/3827	i4_LQ_PC3Root_c6756/f1p7/4167	i2_LQ_PC3Root_c5510/f1p1/2290	i1_LQ_PC3Root_c3202/f1p7/1456	i4_LQ_PC3Root_c6929/f1p4/4065	i3_LQ_PC3Root_c2539/f1p12/3110	i3_LQ_PC3Root_c21078/f1p22/3199	i1_LQ_PC3Root_c4771/f1p0/1803	i2_LQ_PC3Root_c54981/f1p1/2087	i2_LQ_PC3Root_c18027/f1p0/2371	i3_HQ_PC3Root_c1982/f2p5/3175	i3_LQ_PC3Root_c13924/f1p1/3065	i1_LQ_PC3Root_c19810/f1p3/1919	i3_LQ_PC3Root_c12133/f1p0/3660	i2_LQ_PC3Root_c18180/f1p2/2276	i2_LQ_PC3Root_c4231/f1p3/2986	i3_LQ_PC3Root_c3331/f1p0/3482	i3_LQ_PC3Root_c11222/f1p0/3977	i6_LQ_PC3Root_c280/f1p0/6571	i8_LQ_PC3Root_c9/f1p0/8676	i4_LQ_PC3Root_c4326/f1p0/4288	i2_LQ_PC3Root_c7307/f1p8/2558	i4_LQ_PC3Root_c1480/f1p0/5084	i5_LQ_PC3Root_c1414/f1p4/5646	i2_LQ_PC3Root_c40887/f1p0/2066	i2_LQ_PC3Root_c33755/f1p1/2175	i3_LQ_PC3Root_c13996/f1p7/3089	i2_LQ_PC3Root_c49519/f1p0/2795
ko05162	Human Diseases; Infectious diseases: Viral; Measles	352	i2_LQ_PC3Root_c24565/f1p2/2598	i2_LQ_PC3Root_c22870/f1p0/2648	i3_LQ_PC3Root_c22408/f1p13/3109	i2_LQ_PC3Root_c61130/f1p1/2597	i2_LQ_PC3Root_c51373/f1p2/2267	i2_LQ_PC3Root_c47235/f1p0/2200	i2_LQ_PC3Root_c52591/f1p2/2228	i2_HQ_PC3Root_c13759/f11p3/2269	i2_LQ_PC3Root_c50582/f1p3/2136	i1_LQ_PC3Root_c17997/f1p0/1323	i2_LQ_PC3Root_c51386/f1p15/2823	i3_LQ_PC3Root_c19111/f1p35/3419	i2_LQ_PC3Root_c60847/f1p2/2202	i1_LQ_PC3Root_c22659/f1p3/1569	i2_LQ_PC3Root_c47431/f1p7/2252	i3_LQ_PC3Root_c21773/f1p0/3304	i3_LQ_PC3Root_c9532/f1p0/3676	i2_LQ_PC3Root_c47595/f1p1/2146	i2_LQ_PC3Root_c20856/f1p2/2920	i1_LQ_PC3Root_c4596/f1p0/1403	i3_LQ_PC3Root_c18702/f1p0/3162	i2_LQ_PC3Root_c36778/f1p2/2247	i1_LQ_PC3Root_c11750/f1p43/1863	i2_LQ_PC3Root_c14433/f1p0/2097	i2_HQ_PC3Root_c16312/f4p0/2266	i5_LQ_PC3Root_c1382/f1p7/5814	i1_LQ_PC3Root_c10140/f1p0/1382	i2_LQ_PC3Root_c26190/f1p0/2052	i2_LQ_PC3Root_c36658/f1p11/2420	i5_LQ_PC3Root_c610/f1p0/5079	i2_LQ_PC3Root_c52160/f1p49/2377	i2_LQ_PC3Root_c33730/f1p0/2260	i2_LQ_PC3Root_c45814/f1p0/2186	i2_LQ_PC3Root_c26819/f1p1/2099	i2_LQ_PC3Root_c24995/f1p0/2818	i2_LQ_PC3Root_c49249/f1p7/2168	i2_LQ_PC3Root_c18205/f2p1/2414	i7_LQ_PC3Root_c5/f1p0/7670	i2_LQ_PC3Root_c68055/f1p0/2019	i2_HQ_PC3Root_c8222/f5p0/2340	i2_LQ_PC3Root_c50536/f1p9/2461	i5_LQ_PC3Root_c1101/f1p0/5357	i2_HQ_PC3Root_c57651/f5p0/2164	i2_LQ_PC3Root_c46489/f1p2/2762	i2_LQ_PC3Root_c18786/f1p1/2813	i2_HQ_PC3Root_c27677/f13p7/2437	i2_LQ_PC3Root_c50526/f1p6/2349
ko05164	Human Diseases; Infectious diseases: Viral; Influenza A	396	i2_LQ_PC3Root_c7591/f1p10/2133	i2_HQ_PC3Root_c16312/f4p0/2266	i3_LQ_PC3Root_c23383/f1p1/3822	i2_LQ_PC3Root_c14433/f1p0/2097	i2_LQ_PC3Root_c36658/f1p11/2420	i1_LQ_PC3Root_c14093/f1p0/1158	i1_LQ_PC3Root_c10140/f1p0/1382	i2_LQ_PC3Root_c26190/f1p0/2052	i2_LQ_PC3Root_c24995/f1p0/2818	i2_LQ_PC3Root_c45814/f1p0/2186	i2_LQ_PC3Root_c26819/f1p1/2099	i2_LQ_PC3Root_c18205/f2p1/2414	i2_LQ_PC3Root_c49249/f1p7/2168	i2_LQ_PC3Root_c52160/f1p49/2377	i2_LQ_PC3Root_c33730/f1p0/2260	i5_LQ_PC3Root_c610/f1p0/5079	i2_LQ_PC3Root_c50536/f1p9/2461	i2_LQ_PC3Root_c68055/f1p0/2019	i2_HQ_PC3Root_c8222/f5p0/2340	i0_LQ_PC3Root_c973/f1p0/897	i2_LQ_PC3Root_c61130/f1p1/2597	i2_LQ_PC3Root_c22870/f1p0/2648	i2_LQ_PC3Root_c24565/f1p2/2598	i3_LQ_PC3Root_c22408/f1p13/3109	i2_LQ_PC3Root_c52591/f1p2/2228	i2_LQ_PC3Root_c50582/f1p3/2136	i2_HQ_PC3Root_c13759/f11p3/2269	i2_LQ_PC3Root_c51386/f1p15/2823	i3_LQ_PC3Root_c19111/f1p35/3419	i2_LQ_PC3Root_c51373/f1p2/2267	i2_LQ_PC3Root_c47235/f1p0/2200	i3_LQ_PC3Root_c21773/f1p0/3304	i2_LQ_PC3Root_c60847/f1p2/2202	i1_LQ_PC3Root_c22659/f1p3/1569	i3_LQ_PC3Root_c18702/f1p0/3162	i2_LQ_PC3Root_c7991/f1p0/2256	i1_LQ_PC3Root_c11750/f1p43/1863	i2_LQ_PC3Root_c36778/f1p2/2247	i2_LQ_PC3Root_c47595/f1p1/2146	i3_LQ_PC3Root_c4200/f1p5/3961	i3_LQ_PC3Root_c9532/f1p0/3676	i1_LQ_PC3Root_c4596/f1p0/1403	i2_LQ_PC3Root_c20856/f1p2/2920	i2_LQ_PC3Root_c30741/f1p0/2294	i2_LQ_PC3Root_c65637/f434p61/2404	i2_LQ_PC3Root_c4996/f2p3/2281	i2_HQ_PC3Root_c7877/f7p2/2389
ko05166	Human Diseases; Infectious diseases: Viral; HTLV-I infection	180	i2_LQ_PC3Root_c47863/f1p8/2631	i1_LQ_PC3Root_c9775/f1p4/1746	i1_HQ_PC3Root_c2604/f2p0/1447	i1_HQ_PC3Root_c839/f22p0/1629	i2_LQ_PC3Root_c35332/f1p5/3007	i3_LQ_PC3Root_c9665/f1p0/3406	i2_LQ_PC3Root_c32593/f1p1/2463	i2_LQ_PC3Root_c37660/f1p2/2251	i2_LQ_PC3Root_c33755/f1p1/2175	i2_LQ_PC3Root_c24332/f1p0/2972	i5_LQ_PC3Root_c445/f1p0/6036	i2_LQ_PC3Root_c40887/f1p0/2066	i3_HQ_PC3Root_c15035/f12p0/3369	i2_LQ_PC3Root_c27246/f1p0/2094	i4_LQ_PC3Root_c4326/f1p0/4288	i2_LQ_PC3Root_c48821/f1p6/2460	i2_LQ_PC3Root_c24025/f1p1/2171	i4_LQ_PC3Root_c2296/f1p0/4159	i1_LQ_PC3Root_c12302/f1p0/1776	i1_LQ_PC3Root_c4172/f1p0/1752	i1_HQ_PC3Root_c5727/f2p4/1472	i2_LQ_PC3Root_c41199/f1p18/2115	i1_LQ_PC3Root_c4668/f1p37/1905	i5_LQ_PC3Root_c1305/f1p10/5634	i3_HQ_PC3Root_c6750/f2p2/3810	i2_LQ_PC3Root_c10152/f1p5/2458	i4_LQ_PC3Root_c3223/f1p2/4341	i2_LQ_PC3Root_c68087/f1p10/2021	i2_LQ_PC3Root_c24403/f1p15/2386	i2_LQ_PC3Root_c40740/f1p9/2036	i3_LQ_PC3Root_c21450/f1p1/3297	i3_LQ_PC3Root_c21365/f1p5/3294	i3_HQ_PC3Root_c7266/f2p3/3193	i2_HQ_PC3Root_c30263/f3p2/2501	i2_LQ_PC3Root_c4909/f1p1/2134	i1_LQ_PC3Root_c6940/f1p1/1483	i2_LQ_PC3Root_c18577/f1p2/2318	i1_LQ_PC3Root_c27208/f1p6/1227	i2_HQ_PC3Root_c18874/f2p2/2221	i1_LQ_PC3Root_c8990/f1p15/1445	i2_HQ_PC3Root_c8301/f7p2/2426	i1_HQ_PC3Root_c2227/f3p1/1753	i2_LQ_PC3Root_c22074/f1p2/2632	i1_LQ_PC3Root_c5671/f1p18/1988	i6_LQ_PC3Root_c469/f1p0/6147	i1_LQ_PC3Root_c25315/f1p4/1662	i1_LQ_PC3Root_c19119/f1p1/1393
ko05168	Human Diseases; Infectious diseases: Viral; Herpes simplex infection	194	i1_LQ_PC3Root_c7100/f1p0/1796	i3_LQ_PC3Root_c16678/f1p0/3567	i6_LQ_PC3Root_c266/f1p0/6209	i1_LQ_PC3Root_c21860/f1p0/1952	i4_LQ_PC3Root_c1802/f1p0/4772	i4_LQ_PC3Root_c4326/f1p0/4288	i2_LQ_PC3Root_c60409/f1p4/2967	i1_LQ_PC3Root_c27460/f1p0/1217	i4_LQ_PC3Root_c2979/f1p1/4202	i3_LQ_PC3Root_c3057/f1p20/3190	i2_LQ_PC3Root_c7054/f1p0/2332	i3_LQ_PC3Root_c13292/f1p0/3892	i4_LQ_PC3Root_c5268/f1p1/4615	i2_LQ_PC3Root_c36614/f1p4/2260	i2_LQ_PC3Root_c22595/f1p3/2323	i2_LQ_PC3Root_c34697/f1p3/2871	i4_LQ_PC3Root_c5190/f1p7/4309	i2_LQ_PC3Root_c22036/f1p13/2873	i2_LQ_PC3Root_c52610/f1p5/2209	i4_LQ_PC3Root_c5989/f1p3/4247	i2_LQ_PC3Root_c64360/f1p0/2054	i1_LQ_PC3Root_c9943/f1p1/1845	i2_LQ_PC3Root_c52472/f1p4/3033	i3_HQ_PC3Root_c25410/f8p0/3229	i2_HQ_PC3Root_c16510/f5p5/2467	i3_LQ_PC3Root_c17338/f1p0/3868	i1_LQ_PC3Root_c27577/f1p0/1225	i3_LQ_PC3Root_c21841/f1p0/4045	i3_LQ_PC3Root_c21423/f1p2/3644	i4_LQ_PC3Root_c6388/f1p0/4676	i2_LQ_PC3Root_c32967/f1p1/2349	i2_LQ_PC3Root_c25004/f1p38/2796	i3_LQ_PC3Root_c11169/f1p0/3327	i4_LQ_PC3Root_c6966/f1p29/4066	i1_LQ_PC3Root_c10638/f1p0/1623	i3_LQ_PC3Root_c17221/f1p3/3099	i1_LQ_PC3Root_c8553/f1p2/1531	i1_HQ_PC3Root_c16753/f2p0/1770	i1_LQ_PC3Root_c6016/f1p4/1599	i1_LQ_PC3Root_c23243/f1p1/1734	i4_LQ_PC3Root_c2850/f1p5/4282	i2_LQ_PC3Root_c22842/f1p8/2566	i3_LQ_PC3Root_c21728/f1p0/3986	i2_LQ_PC3Root_c20554/f1p4/2986	i4_LQ_PC3Root_c5883/f1p18/4282	i2_LQ_PC3Root_c47661/f1p0/2187	i4_LQ_PC3Root_c5737/f1p4/4673
[truncated: 1,157 more rows]
[truncated: 5,000 more columns]
