# Supplementary material for: Characterization and Analysis of the Full-Length Transcriptomes of Multiple Organs in Pseudotaxus chienii (W.C.Cheng) W.C.Cheng
Source: Int J Mol Sci. 2020 Jun 17;21(12):4305. doi: 10.3390/ijms21124305 (PMC7352595; doi:10.3390/ijms21124305)
Supplement: Supplementary file 1 [file ijms-21-04305-s001.zip › Supplementary Files/Table S9.xlsx]

## Sheet: sheet
Table S9. Identification of transcription factors (TFs) in four organs of P. chienii.
root
TF_ID	Family	Hyperlink
i3_LQ_PC3Root_c12173/f1p0/3320-0F	C3H	http://planttfdb.cbi.pku.edu.cn/family.php?fam=C3H
i3_LQ_PC3Root_c12234/f1p17/3835-0F	Trihelix	http://planttfdb.cbi.pku.edu.cn/family.php?fam=Trihelix
i3_LQ_PC3Root_c12332/f1p8/3174-1F	NF-X1	http://planttfdb.cbi.pku.edu.cn/family.php?fam=NF-X1
i3_LQ_PC3Root_c12416/f1p0/4080-1F	NF-YA	http://planttfdb.cbi.pku.edu.cn/family.php?fam=NF-YA
i3_LQ_PC3Root_c13873/f1p15/3081-2F	C2H2	http://planttfdb.cbi.pku.edu.cn/family.php?fam=C2H2
i3_LQ_PC3Root_c13950/f1p2/3031-2F	bHLH	http://planttfdb.cbi.pku.edu.cn/family.php?fam=bHLH
i3_LQ_PC3Root_c14058/f1p0/3054-1F	WRKY	http://planttfdb.cbi.pku.edu.cn/family.php?fam=WRKY
i3_LQ_PC3Root_c14058/f1p0/3054-2F	WRKY	http://planttfdb.cbi.pku.edu.cn/family.php?fam=WRKY
i3_LQ_PC3Root_c16883/f1p1/3147-1F	GRAS	http://planttfdb.cbi.pku.edu.cn/family.php?fam=GRAS
i3_LQ_PC3Root_c17001/f1p0/3435-2F	WRKY	http://planttfdb.cbi.pku.edu.cn/family.php?fam=WRKY
i3_LQ_PC3Root_c17005/f1p0/3194-0F	NAC	http://planttfdb.cbi.pku.edu.cn/family.php?fam=NAC
i3_LQ_PC3Root_c18138/f1p2/3713-2F	AP2/ERF-RAV	--
i3_LQ_PC3Root_c18215/f1p0/3518-2F	C2C2-CO-like	--
i3_LQ_PC3Root_c18224/f1p0/3624-1F	B3-ARF	--
i3_LQ_PC3Root_c18241/f1p0/3123-1F	C2C2-GATA	--
i3_LQ_PC3Root_c18258/f1p0/3423-0F	bHLH	http://planttfdb.cbi.pku.edu.cn/family.php?fam=bHLH
i3_LQ_PC3Root_c18314/f1p0/3296-1F	bZIP	http://planttfdb.cbi.pku.edu.cn/family.php?fam=bZIP
i3_LQ_PC3Root_c18317/f1p0/3781-1F	C2H2	http://planttfdb.cbi.pku.edu.cn/family.php?fam=C2H2
i3_LQ_PC3Root_c18322/f1p5/3866-1F	RWP-RK	--
i3_LQ_PC3Root_c18451/f1p12/3137-1F	zn-clus	--
i3_LQ_PC3Root_c19852/f1p1/3399-0F	bZIP	http://planttfdb.cbi.pku.edu.cn/family.php?fam=bZIP
i3_LQ_PC3Root_c21013/f1p2/3437-1F	GARP-G2-like	--
i3_LQ_PC3Root_c21063/f1p62/3750-2F	MYB-related	http://planttfdb.cbi.pku.edu.cn/family.php?fam=MYB_related
i3_LQ_PC3Root_c21105/f1p0/3767-1F	C2H2	http://planttfdb.cbi.pku.edu.cn/family.php?fam=C2H2
i3_LQ_PC3Root_c21214/f1p3/3308-1F	bHLH	http://planttfdb.cbi.pku.edu.cn/family.php?fam=bHLH
i3_LQ_PC3Root_c21281/f1p5/3753-0F	C2H2	http://planttfdb.cbi.pku.edu.cn/family.php?fam=C2H2
i3_LQ_PC3Root_c22186/f1p0/3177-1F	NAC	http://planttfdb.cbi.pku.edu.cn/family.php?fam=NAC
i3_LQ_PC3Root_c22189/f1p4/3942-0F	C3H	http://planttfdb.cbi.pku.edu.cn/family.php?fam=C3H
i3_LQ_PC3Root_c22259/f1p3/3867-1F	SBP	http://planttfdb.cbi.pku.edu.cn/family.php?fam=SBP
i3_LQ_PC3Root_c22273/f1p0/3687-0F	C3H	http://planttfdb.cbi.pku.edu.cn/family.php?fam=C3H
i3_LQ_PC3Root_c22283/f1p10/3330-2F	Trihelix	http://planttfdb.cbi.pku.edu.cn/family.php?fam=Trihelix
i3_LQ_PC3Root_c22370/f1p0/3679-1F	bHLH	http://planttfdb.cbi.pku.edu.cn/family.php?fam=bHLH
i3_LQ_PC3Root_c22461/f1p1/3139-1F	HB-HD-ZIP	--
i3_LQ_PC3Root_c22556/f1p0/3688-2F	TUB	--
i3_LQ_PC3Root_c22657/f1p5/3071-1F	GRAS	http://planttfdb.cbi.pku.edu.cn/family.php?fam=GRAS
i3_LQ_PC3Root_c24069/f1p4/3024-1F	C3H	http://planttfdb.cbi.pku.edu.cn/family.php?fam=C3H
i3_LQ_PC3Root_c24117/f1p1/3075-1F	Trihelix	http://planttfdb.cbi.pku.edu.cn/family.php?fam=Trihelix
i3_LQ_PC3Root_c24205/f1p3/3048-2F	NAC	http://planttfdb.cbi.pku.edu.cn/family.php?fam=NAC
i3_LQ_PC3Root_c24217/f1p0/3045-2F	zn-clus	--
i3_LQ_PC3Root_c24240/f1p0/3105-1F	HB-HD-ZIP	--
i3_LQ_PC3Root_c24322/f1p0/3064-2F	C2H2	http://planttfdb.cbi.pku.edu.cn/family.php?fam=C2H2
i3_LQ_PC3Root_c24407/f1p0/3038-0F	C2H2	http://planttfdb.cbi.pku.edu.cn/family.php?fam=C2H2
i3_LQ_PC3Root_c24458/f1p7/3046-2F	C3H	http://planttfdb.cbi.pku.edu.cn/family.php?fam=C3H
i3_LQ_PC3Root_c24512/f1p0/3031-1F	GRAS	http://planttfdb.cbi.pku.edu.cn/family.php?fam=GRAS
i3_LQ_PC3Root_c24609/f1p6/3061-1F	HSF	http://planttfdb.cbi.pku.edu.cn/family.php?fam=HSF
i4_LQ_PC3Root_c1106/f2p0/4508-0F	RWP-RK	--
i4_LQ_PC3Root_c1367/f1p5/4598-0F	GRAS	http://planttfdb.cbi.pku.edu.cn/family.php?fam=GRAS
i4_LQ_PC3Root_c1367/f1p5/4598-2F	GRAS	http://planttfdb.cbi.pku.edu.cn/family.php?fam=GRAS
i4_LQ_PC3Root_c1970/f1p34/4375-1F	Tify	--
i4_LQ_PC3Root_c2057/f1p0/4270-2F	C2H2	http://planttfdb.cbi.pku.edu.cn/family.php?fam=C2H2
i4_LQ_PC3Root_c2154/f1p1/4537-2F	EIL	http://planttfdb.cbi.pku.edu.cn/family.php?fam=EIL
i4_LQ_PC3Root_c2296/f1p0/4159-1F	MYB	http://planttfdb.cbi.pku.edu.cn/family.php?fam=MYB
i4_LQ_PC3Root_c2298/f1p51/4207-0F	B3-ARF	--
i4_LQ_PC3Root_c2379/f1p1/4656-2F	B3	http://planttfdb.cbi.pku.edu.cn/family.php?fam=B3
i4_LQ_PC3Root_c2397/f1p13/4552-0F	WRKY	http://planttfdb.cbi.pku.edu.cn/family.php?fam=WRKY
i4_LQ_PC3Root_c2397/f1p13/4552-2F	WRKY	http://planttfdb.cbi.pku.edu.cn/family.php?fam=WRKY
i4_LQ_PC3Root_c2425/f1p4/4257-2F	MYB-related	http://planttfdb.cbi.pku.edu.cn/family.php?fam=MYB_related
i4_LQ_PC3Root_c2494/f1p0/4230-1F	HB-PHD	http://planttfdb.cbi.pku.edu.cn/family.php?fam=HB-PHD
i4_LQ_PC3Root_c2515/f1p1/4186-2F	NF-X1	http://planttfdb.cbi.pku.edu.cn/family.php?fam=NF-X1
i4_LQ_PC3Root_c2608/f1p3/4737-0F	MYB	http://planttfdb.cbi.pku.edu.cn/family.php?fam=MYB
i4_LQ_PC3Root_c2634/f1p2/4426-0F	MYB	http://planttfdb.cbi.pku.edu.cn/family.php?fam=MYB
i4_LQ_PC3Root_c2651/f1p4/4645-0F	B3-ARF	--
i4_LQ_PC3Root_c2681/f1p3/4342-1F	HB-BELL	--
i4_LQ_PC3Root_c2699/f1p8/4751-2F	bZIP	http://planttfdb.cbi.pku.edu.cn/family.php?fam=bZIP
i4_LQ_PC3Root_c3482/f1p1/4112-0F	zn-clus	--
i4_LQ_PC3Root_c3514/f1p6/4386-0F	TUB	--
i4_LQ_PC3Root_c3601/f1p0/4182-0F	C3H	http://planttfdb.cbi.pku.edu.cn/family.php?fam=C3H
i4_LQ_PC3Root_c3714/f1p0/4268-1F	HB-other	http://planttfdb.cbi.pku.edu.cn/family.php?fam=HB-other
i4_LQ_PC3Root_c3726/f1p28/4369-1F	SBP	http://planttfdb.cbi.pku.edu.cn/family.php?fam=SBP
i4_LQ_PC3Root_c3774/f1p8/4462-1F	MYB-related	http://planttfdb.cbi.pku.edu.cn/family.php?fam=MYB_related
i4_LQ_PC3Root_c3882/f1p1/4206-0F	C2H2	http://planttfdb.cbi.pku.edu.cn/family.php?fam=C2H2
i4_LQ_PC3Root_c3982/f1p3/4324-2F	SBP	http://planttfdb.cbi.pku.edu.cn/family.php?fam=SBP
i4_LQ_PC3Root_c3987/f1p5/4655-2F	zn-clus	--
i4_LQ_PC3Root_c4059/f1p8/4380-0F	MYB	http://planttfdb.cbi.pku.edu.cn/family.php?fam=MYB
i4_LQ_PC3Root_c4157/f1p0/4875-1F	HB-other	http://planttfdb.cbi.pku.edu.cn/family.php?fam=HB-other
i4_LQ_PC3Root_c4777/f1p8/4644-1F	MYB-related	http://planttfdb.cbi.pku.edu.cn/family.php?fam=MYB_related
i4_LQ_PC3Root_c4946/f1p6/4313-2F	RWP-RK	--
i4_LQ_PC3Root_c5008/f1p2/4293-0F	C3H	http://planttfdb.cbi.pku.edu.cn/family.php?fam=C3H
i4_LQ_PC3Root_c5099/f1p0/4371-0F	WRKY	http://planttfdb.cbi.pku.edu.cn/family.php?fam=WRKY
i4_LQ_PC3Root_c5099/f1p0/4371-1F	WRKY	http://planttfdb.cbi.pku.edu.cn/family.php?fam=WRKY
i4_LQ_PC3Root_c5099/f1p0/4371-2F	WRKY	http://planttfdb.cbi.pku.edu.cn/family.php?fam=WRKY
i4_LQ_PC3Root_c5166/f1p0/4250-1F	EIL	http://planttfdb.cbi.pku.edu.cn/family.php?fam=EIL
i4_LQ_PC3Root_c5224/f1p20/4672-0F	C3H	http://planttfdb.cbi.pku.edu.cn/family.php?fam=C3H
i4_LQ_PC3Root_c5362/f1p1/4450-1F	B3-ARF	--
i4_LQ_PC3Root_c5422/f1p4/4613-1F	zn-clus	--
i4_LQ_PC3Root_c5528/f1p0/4356-0F	MYB-related	http://planttfdb.cbi.pku.edu.cn/family.php?fam=MYB_related
i4_LQ_PC3Root_c5533/f1p2/4298-0F	C3H	http://planttfdb.cbi.pku.edu.cn/family.php?fam=C3H
i4_LQ_PC3Root_c5585/f1p0/4615-1F	MYB-related	http://planttfdb.cbi.pku.edu.cn/family.php?fam=MYB_related
i4_LQ_PC3Root_c5602/f1p0/4477-1F	CAMTA	http://planttfdb.cbi.pku.edu.cn/family.php?fam=CAMTA
i4_LQ_PC3Root_c6331/f1p0/4254-2F	Trihelix	http://planttfdb.cbi.pku.edu.cn/family.php?fam=Trihelix
i4_LQ_PC3Root_c6341/f1p0/5146-1F	HB-other	http://planttfdb.cbi.pku.edu.cn/family.php?fam=HB-other
i4_LQ_PC3Root_c6415/f1p9/4459-0F	B3-ARF	--
i4_LQ_PC3Root_c6528/f1p0/4398-1F	zn-clus	--
i4_LQ_PC3Root_c6777/f1p0/4433-2F	C2H2	http://planttfdb.cbi.pku.edu.cn/family.php?fam=C2H2
i4_LQ_PC3Root_c6793/f1p0/4393-0F	B3-ARF	--
i4_LQ_PC3Root_c6925/f1p0/4119-1F	C2C2-GATA	--
i4_LQ_PC3Root_c6938/f1p1/4041-0F	Tify	--
i4_LQ_PC3Root_c6994/f1p0/4181-0F	NF-YA	http://planttfdb.cbi.pku.edu.cn/family.php?fam=NF-YA
i4_LQ_PC3Root_c7090/f1p10/4092-1F	SBP	http://planttfdb.cbi.pku.edu.cn/family.php?fam=SBP
i4_LQ_PC3Root_c7094/f1p0/4044-0F	C3H	http://planttfdb.cbi.pku.edu.cn/family.php?fam=C3H
i4_LQ_PC3Root_c7109/f1p0/4173-0F	Trihelix	http://planttfdb.cbi.pku.edu.cn/family.php?fam=Trihelix
i5_LQ_PC3Root_c1110/f1p0/5595-0F	MYB	http://planttfdb.cbi.pku.edu.cn/family.php?fam=MYB
i5_LQ_PC3Root_c1221/f1p33/5061-2F	MYB-related	http://planttfdb.cbi.pku.edu.cn/family.php?fam=MYB_related
i5_LQ_PC3Root_c1224/f1p0/5171-0F	MYB	http://planttfdb.cbi.pku.edu.cn/family.php?fam=MYB
i5_LQ_PC3Root_c1284/f1p0/5407-2F	MYB	http://planttfdb.cbi.pku.edu.cn/family.php?fam=MYB
i5_LQ_PC3Root_c1372/f1p0/5559-2F	C3H	http://planttfdb.cbi.pku.edu.cn/family.php?fam=C3H
i5_LQ_PC3Root_c1463/f1p0/5088-2F	NF-X1	http://planttfdb.cbi.pku.edu.cn/family.php?fam=NF-X1
i5_LQ_PC3Root_c147/f1p0/5253-0F	WRKY	http://planttfdb.cbi.pku.edu.cn/family.php?fam=WRKY
i5_LQ_PC3Root_c147/f1p0/5253-2F	WRKY	http://planttfdb.cbi.pku.edu.cn/family.php?fam=WRKY
i5_LQ_PC3Root_c1485/f1p0/5031-2F	HB-BELL	--
i5_LQ_PC3Root_c1585/f1p0/5029-1F	MYB-related	http://planttfdb.cbi.pku.edu.cn/family.php?fam=MYB_related
i5_LQ_PC3Root_c1649/f1p8/5365-0F	SBP	http://planttfdb.cbi.pku.edu.cn/family.php?fam=SBP
i5_LQ_PC3Root_c178/f1p0/5344-0F	C2H2	http://planttfdb.cbi.pku.edu.cn/family.php?fam=C2H2
i5_LQ_PC3Root_c182/f1p0/5178-0F	GRAS	http://planttfdb.cbi.pku.edu.cn/family.php?fam=GRAS
i5_LQ_PC3Root_c218/f1p0/5146-1F	C2H2	http://planttfdb.cbi.pku.edu.cn/family.php?fam=C2H2
i5_LQ_PC3Root_c334/f1p0/5429-0F	C3H	http://planttfdb.cbi.pku.edu.cn/family.php?fam=C3H
i5_LQ_PC3Root_c346/f1p0/5273-0F	C2H2	http://planttfdb.cbi.pku.edu.cn/family.php?fam=C2H2
i5_LQ_PC3Root_c441/f1p0/5331-0F	C3H	http://planttfdb.cbi.pku.edu.cn/family.php?fam=C3H
i5_LQ_PC3Root_c480/f1p0/5265-0F	C2C2-GATA	--
i5_LQ_PC3Root_c507/f1p13/5762-2F	Trihelix	http://planttfdb.cbi.pku.edu.cn/family.php?fam=Trihelix
i5_LQ_PC3Root_c561/f1p0/5204-1F	C3H	http://planttfdb.cbi.pku.edu.cn/family.php?fam=C3H
i5_LQ_PC3Root_c605/f1p0/5154-0F	C3H	http://planttfdb.cbi.pku.edu.cn/family.php?fam=C3H
i6_LQ_PC3Root_c73/f1p0/6372-0F	GARP-G2-like	--
i6_LQ_PC3Root_c99/f1p0/6498-1F	GRAS	http://planttfdb.cbi.pku.edu.cn/family.php?fam=GRAS
i7_LQ_PC3Root_c132/f1p0/8119-2F	HSF	http://planttfdb.cbi.pku.edu.cn/family.php?fam=HSF
i7_LQ_PC3Root_c139/f1p0/7007-1F	SBP	http://planttfdb.cbi.pku.edu.cn/family.php?fam=SBP
i7_LQ_PC3Root_c56/f1p0/7051-0F	WRKY	http://planttfdb.cbi.pku.edu.cn/family.php?fam=WRKY
i7_LQ_PC3Root_c56/f1p0/7051-2F	WRKY	http://planttfdb.cbi.pku.edu.cn/family.php?fam=WRKY
i8_LQ_PC3Root_c14/f1p0/8045-1F	C3H	http://planttfdb.cbi.pku.edu.cn/family.php?fam=C3H
i8_LQ_PC3Root_c32/f1p0/8307-1F	Trihelix	http://planttfdb.cbi.pku.edu.cn/family.php?fam=Trihelix
i8_LQ_PC3Root_c40/f1p0/8770-2F	WRKY	http://planttfdb.cbi.pku.edu.cn/family.php?fam=WRKY
i0_HQ_PC3Root_c136/f7p0/930-1F	CSD	--
i0_HQ_PC3Root_c3539/f4p0/934-2F	AP2/ERF-ERF	--
i0_LQ_PC3Root_c2207/f1p8/744-1F	GeBP	http://planttfdb.cbi.pku.edu.cn/family.php?fam=GeBP
i1_HQ_PC3Root_c1309/f7p0/1835-1F	HB-KNOX	--
i1_HQ_PC3Root_c1392/f12p0/1911-0F	WRKY	http://planttfdb.cbi.pku.edu.cn/family.php?fam=WRKY
i1_HQ_PC3Root_c14744/f6p5/1422-2F	bHLH	http://planttfdb.cbi.pku.edu.cn/family.php?fam=bHLH
i1_HQ_PC3Root_c1758/f4p0/1386-1F	C2C2-GATA	--
i1_HQ_PC3Root_c1759/f5p4/1772-1F	GRAS	http://planttfdb.cbi.pku.edu.cn/family.php?fam=GRAS
i1_HQ_PC3Root_c1833/f3p0/1838-0F	bHLH	http://planttfdb.cbi.pku.edu.cn/family.php?fam=bHLH
i1_HQ_PC3Root_c1963/f3p3/1621-2F	bHLH	http://planttfdb.cbi.pku.edu.cn/family.php?fam=bHLH
i1_HQ_PC3Root_c1978/f4p1/1896-0F	C2H2	http://planttfdb.cbi.pku.edu.cn/family.php?fam=C2H2
i1_HQ_PC3Root_c2474/f2p9/2010-1F	WRKY	http://planttfdb.cbi.pku.edu.cn/family.php?fam=WRKY
i1_HQ_PC3Root_c2478/f3p3/1777-0F	BBR-BPC	--
i1_HQ_PC3Root_c30776/f2p2/1284-0F	NAC	http://planttfdb.cbi.pku.edu.cn/family.php?fam=NAC
i1_LQ_PC3Root_c10039/f1p2/1806-1F	C2H2	http://planttfdb.cbi.pku.edu.cn/family.php?fam=C2H2
i1_LQ_PC3Root_c10042/f1p0/1800-2F	C3H	http://planttfdb.cbi.pku.edu.cn/family.php?fam=C3H
i1_LQ_PC3Root_c11568/f1p3/1417-2F	WRKY	http://planttfdb.cbi.pku.edu.cn/family.php?fam=WRKY
i1_LQ_PC3Root_c11680/f1p15/1480-0F	LOB	--
i1_LQ_PC3Root_c13517/f1p0/1156-2F	Trihelix	http://planttfdb.cbi.pku.edu.cn/family.php?fam=Trihelix
i1_LQ_PC3Root_c13662/f1p0/1223-2F	C2C2-GATA	--
i1_LQ_PC3Root_c13666/f1p1/1181-2F	MYB-related	http://planttfdb.cbi.pku.edu.cn/family.php?fam=MYB_related
i1_LQ_PC3Root_c17107/f1p10/1669-1F	E2F-DP	http://planttfdb.cbi.pku.edu.cn/family.php?fam=E2F/DP
i1_LQ_PC3Root_c17113/f1p0/1621-1F	C3H	http://planttfdb.cbi.pku.edu.cn/family.php?fam=C3H
i1_LQ_PC3Root_c17170/f1p0/1910-2F	Tify	--
i1_LQ_PC3Root_c17181/f1p0/1892-0F	GRAS	http://planttfdb.cbi.pku.edu.cn/family.php?fam=GRAS
i1_LQ_PC3Root_c18621/f1p2/1836-2F	C3H	http://planttfdb.cbi.pku.edu.cn/family.php?fam=C3H
i1_LQ_PC3Root_c18696/f1p0/1434-2F	C2C2-LSD	--
i1_LQ_PC3Root_c20141/f1p8/1614-0F	C2H2	http://planttfdb.cbi.pku.edu.cn/family.php?fam=C2H2
i1_LQ_PC3Root_c20141/f1p8/1614-2F	C2H2	http://planttfdb.cbi.pku.edu.cn/family.php?fam=C2H2
i1_LQ_PC3Root_c20209/f1p0/1759-0F	CPP	http://planttfdb.cbi.pku.edu.cn/family.php?fam=CPP
i1_LQ_PC3Root_c21637/f2p0/1533-1F	Tify	--
i1_LQ_PC3Root_c21663/f1p0/1644-2F	C2C2-Dof	--
i1_LQ_PC3Root_c21710/f1p2/1995-1F	NAC	http://planttfdb.cbi.pku.edu.cn/family.php?fam=NAC
i1_LQ_PC3Root_c21736/f1p1/1377-1F	MYB	http://planttfdb.cbi.pku.edu.cn/family.php?fam=MYB
i1_LQ_PC3Root_c21761/f1p0/1846-1F	MYB	http://planttfdb.cbi.pku.edu.cn/family.php?fam=MYB
i1_LQ_PC3Root_c23121/f1p3/1917-2F	Tify	--
i1_LQ_PC3Root_c23261/f1p2/1632-1F	DBB	http://planttfdb.cbi.pku.edu.cn/family.php?fam=DBB
i1_LQ_PC3Root_c27028/f1p1/1259-0F	MYB	http://planttfdb.cbi.pku.edu.cn/family.php?fam=MYB
i1_LQ_PC3Root_c27095/f1p0/1124-0F	AP2/ERF-ERF	--
i1_LQ_PC3Root_c27126/f1p0/1181-2F	bHLH	http://planttfdb.cbi.pku.edu.cn/family.php?fam=bHLH
i1_LQ_PC3Root_c3219/f2p0/1676-1F	NF-YA	http://planttfdb.cbi.pku.edu.cn/family.php?fam=NF-YA
i1_LQ_PC3Root_c4816/f1p9/1438-2F	AP2/ERF-ERF	--
i1_LQ_PC3Root_c4941/f1p5/1831-1F	GRAS	http://planttfdb.cbi.pku.edu.cn/family.php?fam=GRAS
i1_LQ_PC3Root_c4981/f1p0/1802-0F	HSF	http://planttfdb.cbi.pku.edu.cn/family.php?fam=HSF
i1_LQ_PC3Root_c6447/f1p1/1836-2F	MYB	http://planttfdb.cbi.pku.edu.cn/family.php?fam=MYB
i1_LQ_PC3Root_c6448/f1p0/1782-1F	Tify	--
i1_LQ_PC3Root_c6474/f1p4/1933-2F	GARP-G2-like	--
i1_LQ_PC3Root_c6480/f1p0/1766-2F	C2C2-GATA	--
i1_LQ_PC3Root_c6502/f1p0/1375-0F	MYB-related	http://planttfdb.cbi.pku.edu.cn/family.php?fam=MYB_related
i1_LQ_PC3Root_c6626/f1p0/1812-0F	GARP-G2-like	--
i1_LQ_PC3Root_c8155/f1p0/1909-0F	C3H	http://planttfdb.cbi.pku.edu.cn/family.php?fam=C3H
i1_LQ_PC3Root_c8183/f1p0/1576-2F	bZIP	http://planttfdb.cbi.pku.edu.cn/family.php?fam=bZIP
i1_LQ_PC3Root_c8243/f1p4/1741-1F	MYB	http://planttfdb.cbi.pku.edu.cn/family.php?fam=MYB
i1_LQ_PC3Root_c8275/f1p0/1605-1F	MYB	http://planttfdb.cbi.pku.edu.cn/family.php?fam=MYB
i1_LQ_PC3Root_c8329/f1p1/1776-1F	NF-YC	http://planttfdb.cbi.pku.edu.cn/family.php?fam=NF-YC
i1_LQ_PC3Root_c8350/f1p0/1897-0F	bHLH	http://planttfdb.cbi.pku.edu.cn/family.php?fam=bHLH
i1_LQ_PC3Root_c9860/f1p4/1816-2F	bZIP	http://planttfdb.cbi.pku.edu.cn/family.php?fam=bZIP
i1_LQ_PC3Root_c9946/f1p14/1909-1F	OFP	--
i1_LQ_PC3Root_c9947/f1p0/1810-0F	NF-YA	http://planttfdb.cbi.pku.edu.cn/family.php?fam=NF-YA
i1_LQ_PC3Root_c9961/f2p6/1933-2F	Trihelix	http://planttfdb.cbi.pku.edu.cn/family.php?fam=Trihelix
i2_HQ_PC3Root_c16175/f3p2/2984-0F	GRAS	http://planttfdb.cbi.pku.edu.cn/family.php?fam=GRAS
i2_HQ_PC3Root_c16222/f5p1/2820-0F	C2H2	http://planttfdb.cbi.pku.edu.cn/family.php?fam=C2H2
i2_HQ_PC3Root_c16442/f3p4/2520-0F	Tify	--
i2_HQ_PC3Root_c16446/f4p2/2465-1F	HSF	http://planttfdb.cbi.pku.edu.cn/family.php?fam=HSF
i2_HQ_PC3Root_c2010/f2p3/2436-1F	Trihelix	http://planttfdb.cbi.pku.edu.cn/family.php?fam=Trihelix
i2_HQ_PC3Root_c2040/f3p2/2510-0F	HSF	http://planttfdb.cbi.pku.edu.cn/family.php?fam=HSF
i2_HQ_PC3Root_c2089/f4p2/2546-2F	C3H	http://planttfdb.cbi.pku.edu.cn/family.php?fam=C3H
i2_HQ_PC3Root_c2222/f5p4/2350-0F	BES1	http://planttfdb.cbi.pku.edu.cn/family.php?fam=BES1
i2_HQ_PC3Root_c25797/f3p0/2106-2F	C3H	http://planttfdb.cbi.pku.edu.cn/family.php?fam=C3H
i2_HQ_PC3Root_c25919/f2p0/2107-1F	GeBP	http://planttfdb.cbi.pku.edu.cn/family.php?fam=GeBP
i2_HQ_PC3Root_c25924/f2p1/2108-1F	Trihelix	http://planttfdb.cbi.pku.edu.cn/family.php?fam=Trihelix
i2_HQ_PC3Root_c27514/f3p2/2618-1F	bZIP	http://planttfdb.cbi.pku.edu.cn/family.php?fam=bZIP
i2_HQ_PC3Root_c27741/f14p4/2541-0F	BES1	http://planttfdb.cbi.pku.edu.cn/family.php?fam=BES1
i2_HQ_PC3Root_c42013/f14p4/3001-1F	VOZ	http://planttfdb.cbi.pku.edu.cn/family.php?fam=VOZ
i2_HQ_PC3Root_c42036/f3p2/2301-2F	bZIP	http://planttfdb.cbi.pku.edu.cn/family.php?fam=bZIP
i2_HQ_PC3Root_c58030/f2p0/2077-1F	LOB	--
i2_HQ_PC3Root_c58099/f8p2/2074-2F	NF-YA	http://planttfdb.cbi.pku.edu.cn/family.php?fam=NF-YA
i2_HQ_PC3Root_c65549/f5p1/2088-2F	AP2/ERF-ERF	--
i2_HQ_PC3Root_c65716/f14p9/2960-1F	GRAS	http://planttfdb.cbi.pku.edu.cn/family.php?fam=GRAS
i2_HQ_PC3Root_c7069/f2p5/2833-1F	WRKY	http://planttfdb.cbi.pku.edu.cn/family.php?fam=WRKY
i2_HQ_PC3Root_c7188/f4p1/2545-0F	MYB	http://planttfdb.cbi.pku.edu.cn/family.php?fam=MYB
i2_HQ_PC3Root_c7376/f2p0/2372-1F	AP2/ERF-ERF	--
i2_HQ_PC3Root_c7742/f2p7/2551-2F	Tify	--
i2_LQ_PC3Root_c11323/f3p10/3039-0F	C2H2	http://planttfdb.cbi.pku.edu.cn/family.php?fam=C2H2
i2_LQ_PC3Root_c11379/f1p7/2426-2F	TCP	http://planttfdb.cbi.pku.edu.cn/family.php?fam=TCP
i2_LQ_PC3Root_c11395/f1p2/2759-1F	HB-other	http://planttfdb.cbi.pku.edu.cn/family.php?fam=HB-other
i2_LQ_PC3Root_c11398/f1p0/2142-2F	C2C2-GATA	--
i2_LQ_PC3Root_c11428/f1p0/2377-0F	C2C2-GATA	--
i2_LQ_PC3Root_c13339/f1p1/2033-2F	bZIP	http://planttfdb.cbi.pku.edu.cn/family.php?fam=bZIP
i2_LQ_PC3Root_c13387/f1p4/2094-0F	WRKY	http://planttfdb.cbi.pku.edu.cn/family.php?fam=WRKY
i2_LQ_PC3Root_c13444/f1p0/2076-2F	C2H2	http://planttfdb.cbi.pku.edu.cn/family.php?fam=C2H2
i2_LQ_PC3Root_c13587/f1p1/2151-2F	Tify	--
i2_LQ_PC3Root_c17252/f1p0/2249-2F	zn-clus	--
i2_LQ_PC3Root_c17301/f1p0/2131-0F	zn-clus	--
i2_LQ_PC3Root_c17308/f1p0/2291-1F	C2H2	http://planttfdb.cbi.pku.edu.cn/family.php?fam=C2H2
i2_LQ_PC3Root_c18937/f2p0/2958-1F	AP2/ERF-AP2	--
i2_LQ_PC3Root_c18956/f1p1/2205-0F	C2C2-Dof	--
i2_LQ_PC3Root_c18960/f1p10/2316-2F	GRAS	http://planttfdb.cbi.pku.edu.cn/family.php?fam=GRAS
i2_LQ_PC3Root_c20592/f1p0/2363-2F	zn-clus	--
i2_LQ_PC3Root_c20596/f1p1/3050-2F	C2H2	http://planttfdb.cbi.pku.edu.cn/family.php?fam=C2H2
i2_LQ_PC3Root_c20625/f1p1/2800-1F	WRKY	http://planttfdb.cbi.pku.edu.cn/family.php?fam=WRKY
i2_LQ_PC3Root_c20691/f1p13/2366-0F	WRKY	http://planttfdb.cbi.pku.edu.cn/family.php?fam=WRKY
i2_LQ_PC3Root_c22178/f1p4/2970-2F	GARP-G2-like	--
i2_LQ_PC3Root_c22277/f1p1/2248-2F	GRAS	http://planttfdb.cbi.pku.edu.cn/family.php?fam=GRAS
i2_LQ_PC3Root_c22340/f1p0/2382-0F	CPP	http://planttfdb.cbi.pku.edu.cn/family.php?fam=CPP
i2_LQ_PC3Root_c22341/f1p0/2345-2F	C2H2	http://planttfdb.cbi.pku.edu.cn/family.php?fam=C2H2
i2_LQ_PC3Root_c22346/f1p2/3064-1F	C2H2	http://planttfdb.cbi.pku.edu.cn/family.php?fam=C2H2
i2_LQ_PC3Root_c23883/f1p3/2684-1F	Trihelix	http://planttfdb.cbi.pku.edu.cn/family.php?fam=Trihelix
i2_LQ_PC3Root_c23899/f1p0/2521-2F	MYB-related	http://planttfdb.cbi.pku.edu.cn/family.php?fam=MYB_related
i2_LQ_PC3Root_c23926/f3p9/2727-0F	GRAS	http://planttfdb.cbi.pku.edu.cn/family.php?fam=GRAS
i2_LQ_PC3Root_c26242/f1p0/2145-1F	bZIP	http://planttfdb.cbi.pku.edu.cn/family.php?fam=bZIP
i2_LQ_PC3Root_c30675/f1p5/2153-1F	C3H	http://planttfdb.cbi.pku.edu.cn/family.php?fam=C3H
i2_LQ_PC3Root_c30700/f1p0/2378-2F	C2H2	http://planttfdb.cbi.pku.edu.cn/family.php?fam=C2H2
i2_LQ_PC3Root_c30714/f1p7/2590-1F	bZIP	http://planttfdb.cbi.pku.edu.cn/family.php?fam=bZIP
i2_LQ_PC3Root_c30761/f1p1/2479-1F	C2C2-GATA	--
i2_LQ_PC3Root_c32264/f1p0/2666-0F	C2H2	http://planttfdb.cbi.pku.edu.cn/family.php?fam=C2H2
i2_LQ_PC3Root_c32318/f1p1/2374-1F	zf-HD	http://planttfdb.cbi.pku.edu.cn/family.php?fam=ZF-HD
i2_LQ_PC3Root_c33767/f1p2/2288-0F	TUB	--
i2_LQ_PC3Root_c33815/f1p1/3000-0F	MYB-related	http://planttfdb.cbi.pku.edu.cn/family.php?fam=MYB_related
i2_LQ_PC3Root_c33901/f1p0/2151-1F	B3	http://planttfdb.cbi.pku.edu.cn/family.php?fam=B3
i2_LQ_PC3Root_c33901/f1p0/2151-2F	B3	http://planttfdb.cbi.pku.edu.cn/family.php?fam=B3
i2_LQ_PC3Root_c33903/f1p0/2467-2F	bHLH	http://planttfdb.cbi.pku.edu.cn/family.php?fam=bHLH
i2_LQ_PC3Root_c35523/f1p0/2204-0F	GRAS	http://planttfdb.cbi.pku.edu.cn/family.php?fam=GRAS
i2_LQ_PC3Root_c35532/f1p1/2282-2F	GARP-G2-like	--
i2_LQ_PC3Root_c35541/f1p0/2791-0F	bHLH	http://planttfdb.cbi.pku.edu.cn/family.php?fam=bHLH
i2_LQ_PC3Root_c37131/f1p0/2707-0F	bZIP	http://planttfdb.cbi.pku.edu.cn/family.php?fam=bZIP
i2_LQ_PC3Root_c3742/f1p2/2976-1F	GARP-G2-like	--
i2_LQ_PC3Root_c38733/f1p2/2222-1F	C2C2-CO-like	--
i2_LQ_PC3Root_c38741/f1p8/2720-2F	bHLH	http://planttfdb.cbi.pku.edu.cn/family.php?fam=bHLH
i2_LQ_PC3Root_c38742/f1p2/2835-2F	TCP	http://planttfdb.cbi.pku.edu.cn/family.php?fam=TCP
i2_LQ_PC3Root_c38762/f2p1/2428-2F	C3H	http://planttfdb.cbi.pku.edu.cn/family.php?fam=C3H
i2_LQ_PC3Root_c38811/f1p1/2899-0F	AP2/ERF-ERF	--
i2_LQ_PC3Root_c38862/f1p2/2146-2F	Trihelix	http://planttfdb.cbi.pku.edu.cn/family.php?fam=Trihelix
i2_LQ_PC3Root_c38875/f1p2/2470-0F	TCP	http://planttfdb.cbi.pku.edu.cn/family.php?fam=TCP
i2_LQ_PC3Root_c44959/f1p1/2580-1F	C2H2	http://planttfdb.cbi.pku.edu.cn/family.php?fam=C2H2
i2_LQ_PC3Root_c45015/f1p0/2588-1F	zn-clus	--
i2_LQ_PC3Root_c46579/f1p0/2788-0F	zn-clus	--
i2_LQ_PC3Root_c46595/f1p6/2774-1F	Tify	--
i2_LQ_PC3Root_c46629/f1p7/2711-2F	TUB	--
i2_LQ_PC3Root_c46630/f1p2/2447-0F	HSF	http://planttfdb.cbi.pku.edu.cn/family.php?fam=HSF
i2_LQ_PC3Root_c46634/f1p0/2203-1F	bZIP	http://planttfdb.cbi.pku.edu.cn/family.php?fam=bZIP
i2_LQ_PC3Root_c46662/f1p2/2212-0F	WRKY	http://planttfdb.cbi.pku.edu.cn/family.php?fam=WRKY
i2_LQ_PC3Root_c48117/f1p0/2182-0F	C2H2	http://planttfdb.cbi.pku.edu.cn/family.php?fam=C2H2
i2_LQ_PC3Root_c48128/f1p3/2763-2F	bZIP	http://planttfdb.cbi.pku.edu.cn/family.php?fam=bZIP
i2_LQ_PC3Root_c48196/f1p2/2483-0F	bZIP	http://planttfdb.cbi.pku.edu.cn/family.php?fam=bZIP
i2_LQ_PC3Root_c48233/f1p2/2668-1F	Tify	--
i2_LQ_PC3Root_c48259/f1p5/2633-1F	WRKY	http://planttfdb.cbi.pku.edu.cn/family.php?fam=WRKY
i2_LQ_PC3Root_c49694/f1p0/2783-0F	C3H	http://planttfdb.cbi.pku.edu.cn/family.php?fam=C3H
i2_LQ_PC3Root_c49694/f1p0/2783-1F	C3H	http://planttfdb.cbi.pku.edu.cn/family.php?fam=C3H
i2_LQ_PC3Root_c49766/f1p3/2983-1F	GRAS	http://planttfdb.cbi.pku.edu.cn/family.php?fam=GRAS
i2_LQ_PC3Root_c49822/f1p17/2455-1F	Tify	--
i2_LQ_PC3Root_c49829/f1p0/2218-0F	C3H	http://planttfdb.cbi.pku.edu.cn/family.php?fam=C3H
i2_LQ_PC3Root_c52862/f1p1/2973-1F	VOZ	http://planttfdb.cbi.pku.edu.cn/family.php?fam=VOZ
i2_LQ_PC3Root_c52872/f1p1/2795-2F	GARP-ARR-B	--
i2_LQ_PC3Root_c52975/f1p9/2140-2F	NAC	http://planttfdb.cbi.pku.edu.cn/family.php?fam=NAC
i2_LQ_PC3Root_c52984/f1p0/2571-2F	bZIP	http://planttfdb.cbi.pku.edu.cn/family.php?fam=bZIP
i2_LQ_PC3Root_c53004/f1p2/2857-0F	HSF	http://planttfdb.cbi.pku.edu.cn/family.php?fam=HSF
i2_LQ_PC3Root_c53022/f1p0/2894-2F	AP2/ERF-AP2	--
i2_LQ_PC3Root_c56282/f1p0/2082-2F	C2H2	http://planttfdb.cbi.pku.edu.cn/family.php?fam=C2H2
i2_LQ_PC3Root_c56440/f1p2/2117-0F	HB-HD-ZIP	--
i2_LQ_PC3Root_c5702/f1p0/2122-2F	WRKY	http://planttfdb.cbi.pku.edu.cn/family.php?fam=WRKY
i2_LQ_PC3Root_c5726/f1p2/2398-2F	bHLH	http://planttfdb.cbi.pku.edu.cn/family.php?fam=bHLH
i2_LQ_PC3Root_c60824/f1p0/2174-1F	bZIP	http://planttfdb.cbi.pku.edu.cn/family.php?fam=bZIP
i2_LQ_PC3Root_c60843/f1p1/2297-1F	MYB-related	http://planttfdb.cbi.pku.edu.cn/family.php?fam=MYB_related
i2_LQ_PC3Root_c60898/f1p1/2918-0F	zn-clus	--
i2_LQ_PC3Root_c7514/f1p1/2284-0F	MYB	http://planttfdb.cbi.pku.edu.cn/family.php?fam=MYB
i2_LQ_PC3Root_c9293/f1p2/2778-1F	HSF	http://planttfdb.cbi.pku.edu.cn/family.php?fam=HSF
i2_LQ_PC3Root_c9400/f1p3/2332-1F	bZIP	http://planttfdb.cbi.pku.edu.cn/family.php?fam=bZIP
i2_LQ_PC3Root_c9438/f1p0/2824-2F	zn-clus	--
i3_HQ_PC3Root_c15169/f3p0/3240-2F	GRAS	http://planttfdb.cbi.pku.edu.cn/family.php?fam=GRAS
i3_HQ_PC3Root_c15171/f3p0/3618-0F	B3-ARF	--
i3_HQ_PC3Root_c15201/f4p0/3289-1F	NAC	http://planttfdb.cbi.pku.edu.cn/family.php?fam=NAC
i3_HQ_PC3Root_c2028/f4p0/3836-2F	CAMTA	http://planttfdb.cbi.pku.edu.cn/family.php?fam=CAMTA
i3_HQ_PC3Root_c2082/f2p0/4024-2F	B3-ARF	--
i3_HQ_PC3Root_c2104/f2p0/3580-1F	C2H2	http://planttfdb.cbi.pku.edu.cn/family.php?fam=C2H2
i3_HQ_PC3Root_c2161/f2p6/3244-2F	HB-HD-ZIP	--
i3_LQ_PC3Root_c3399/f1p4/3080-2F	GRAS	http://planttfdb.cbi.pku.edu.cn/family.php?fam=GRAS
i3_LQ_PC3Root_c4850/f1p1/3230-1F	bZIP	http://planttfdb.cbi.pku.edu.cn/family.php?fam=bZIP
i3_LQ_PC3Root_c4854/f1p11/3088-0F	GRAS	http://planttfdb.cbi.pku.edu.cn/family.php?fam=GRAS
i3_LQ_PC3Root_c4854/f1p11/3088-2F	GRAS	http://planttfdb.cbi.pku.edu.cn/family.php?fam=GRAS
i3_LQ_PC3Root_c4890/f1p0/3610-1F	EIL	http://planttfdb.cbi.pku.edu.cn/family.php?fam=EIL
i3_LQ_PC3Root_c6376/f1p0/3179-0F	bHLH	http://planttfdb.cbi.pku.edu.cn/family.php?fam=bHLH
i3_LQ_PC3Root_c7930/f1p10/3651-0F	C2C2-GATA	--
i4_HQ_PC3Root_c895/f4p0/4512-0F	CAMTA	http://planttfdb.cbi.pku.edu.cn/family.php?fam=CAMTA
i4_HQ_PC3Root_c903/f4p0/4968-2F	SBP	http://planttfdb.cbi.pku.edu.cn/family.php?fam=SBP
i0_LQ_PC3Root_c1253/f1p0/1002-1F	bZIP	http://planttfdb.cbi.pku.edu.cn/family.php?fam=bZIP
i0_LQ_PC3Root_c2606/f1p4/627-1F	Tify	--
i0_LQ_PC3Root_c2629/f1p5/852-1F	bHLH	http://planttfdb.cbi.pku.edu.cn/family.php?fam=bHLH
i1_HQ_PC3Root_c14841/f3p0/1361-1F	Alfin-like	--
i1_HQ_PC3Root_c16290/f3p0/1890-2F	GeBP	http://planttfdb.cbi.pku.edu.cn/family.php?fam=GeBP
i1_HQ_PC3Root_c16387/f3p3/1829-1F	bHLH	http://planttfdb.cbi.pku.edu.cn/family.php?fam=bHLH
i1_HQ_PC3Root_c16409/f3p6/1526-1F	MYB-related	http://planttfdb.cbi.pku.edu.cn/family.php?fam=MYB_related
i1_HQ_PC3Root_c16433/f2p4/1802-0F	NAC	http://planttfdb.cbi.pku.edu.cn/family.php?fam=NAC
i1_HQ_PC3Root_c16440/f2p1/1829-1F	LIM	--
i1_HQ_PC3Root_c2318/f4p2/1820-0F	MYB-related	http://planttfdb.cbi.pku.edu.cn/family.php?fam=MYB_related
i1_HQ_PC3Root_c2413/f2p9/1576-0F	MYB-related	http://planttfdb.cbi.pku.edu.cn/family.php?fam=MYB_related
i1_HQ_PC3Root_c31559/f2p0/1245-0F	WRKY	http://planttfdb.cbi.pku.edu.cn/family.php?fam=WRKY
i1_HQ_PC3Root_c3840/f2p4/1611-2F	Trihelix	http://planttfdb.cbi.pku.edu.cn/family.php?fam=Trihelix
i1_LQ_PC3Root_c10097/f1p1/1483-1F	C3H	http://planttfdb.cbi.pku.edu.cn/family.php?fam=C3H
i1_LQ_PC3Root_c10156/f1p0/1973-1F	AP2/ERF-ERF	--
i1_LQ_PC3Root_c11981/f1p0/2015-0F	C2H2	http://planttfdb.cbi.pku.edu.cn/family.php?fam=C2H2
i1_LQ_PC3Root_c13678/f1p7/1167-2F	MYB	http://planttfdb.cbi.pku.edu.cn/family.php?fam=MYB
i1_LQ_PC3Root_c13708/f1p5/1178-0F	MADS-MIKC	--
i1_LQ_PC3Root_c13917/f1p0/1110-0F	Tify	--
i1_LQ_PC3Root_c17474/f1p4/1885-0F	WRKY	http://planttfdb.cbi.pku.edu.cn/family.php?fam=WRKY
i1_LQ_PC3Root_c18906/f1p0/1930-0F	AP2/ERF-ERF	--
i1_LQ_PC3Root_c18929/f1p0/1569-2F	NAC	http://planttfdb.cbi.pku.edu.cn/family.php?fam=NAC
i1_LQ_PC3Root_c18964/f1p0/1943-2F	GRAS	http://planttfdb.cbi.pku.edu.cn/family.php?fam=GRAS
i1_LQ_PC3Root_c20439/f1p0/1722-0F	C2H2	http://planttfdb.cbi.pku.edu.cn/family.php?fam=C2H2
i1_LQ_PC3Root_c21848/f1p0/1760-0F	MYB-related	http://planttfdb.cbi.pku.edu.cn/family.php?fam=MYB_related
i1_LQ_PC3Root_c21899/f1p2/1364-1F	WRKY	http://planttfdb.cbi.pku.edu.cn/family.php?fam=WRKY
i1_LQ_PC3Root_c23381/f1p27/1832-2F	HB-other	http://planttfdb.cbi.pku.edu.cn/family.php?fam=HB-other
i1_LQ_PC3Root_c23388/f1p14/1979-0F	C3H	http://planttfdb.cbi.pku.edu.cn/family.php?fam=C3H
i1_LQ_PC3Root_c24890/f1p6/1484-1F	C2C2-Dof	--
i1_LQ_PC3Root_c24944/f1p71/1899-1F	WRKY	http://planttfdb.cbi.pku.edu.cn/family.php?fam=WRKY
i1_LQ_PC3Root_c24950/f1p7/1547-1F	MYB	http://planttfdb.cbi.pku.edu.cn/family.php?fam=MYB
i1_LQ_PC3Root_c24957/f1p1/1982-2F	C3H	http://planttfdb.cbi.pku.edu.cn/family.php?fam=C3H
i1_LQ_PC3Root_c24970/f1p27/1555-2F	MYB-related	http://planttfdb.cbi.pku.edu.cn/family.php?fam=MYB_related
i1_LQ_PC3Root_c27243/f1p31/1257-0F	MADS-M-type	--
i1_LQ_PC3Root_c27258/f1p0/1268-2F	MADS-MIKC	--
i1_LQ_PC3Root_c27409/f1p0/1078-2F	AP2/ERF-ERF	--
i1_LQ_PC3Root_c33284/f1p0/1030-2F	NF-YC	http://planttfdb.cbi.pku.edu.cn/family.php?fam=NF-YC
i1_LQ_PC3Root_c33333/f1p0/1037-0F	bHLH	http://planttfdb.cbi.pku.edu.cn/family.php?fam=bHLH
i1_LQ_PC3Root_c33353/f1p0/1025-1F	bHLH	http://planttfdb.cbi.pku.edu.cn/family.php?fam=bHLH
i1_LQ_PC3Root_c3515/f1p2/1790-2F	E2F-DP	http://planttfdb.cbi.pku.edu.cn/family.php?fam=E2F/DP
i1_LQ_PC3Root_c3572/f1p0/1607-1F	C3H	http://planttfdb.cbi.pku.edu.cn/family.php?fam=C3H
i1_LQ_PC3Root_c5010/f1p10/1988-1F	Tify	--
i1_LQ_PC3Root_c5171/f1p6/1996-0F	NAC	http://planttfdb.cbi.pku.edu.cn/family.php?fam=NAC
i1_LQ_PC3Root_c5226/f1p0/1494-0F	Tify	--
i1_LQ_PC3Root_c6679/f1p0/1978-0F	B3	http://planttfdb.cbi.pku.edu.cn/family.php?fam=B3
i1_LQ_PC3Root_c6787/f1p0/1473-2F	bHLH	http://planttfdb.cbi.pku.edu.cn/family.php?fam=bHLH
i1_LQ_PC3Root_c6788/f1p0/1559-0F	C2C2-GATA	--
i1_LQ_PC3Root_c6809/f1p0/1830-2F	TUB	--
i1_LQ_PC3Root_c6826/f1p0/1621-1F	HB-WOX	--
i1_LQ_PC3Root_c8441/f1p6/1826-0F	C2H2	http://planttfdb.cbi.pku.edu.cn/family.php?fam=C2H2
i1_LQ_PC3Root_c8441/f1p6/1826-1F	C2H2	http://planttfdb.cbi.pku.edu.cn/family.php?fam=C2H2
i1_LQ_PC3Root_c8550/f1p1/1976-1F	Trihelix	http://planttfdb.cbi.pku.edu.cn/family.php?fam=Trihelix
i1_LQ_PC3Root_c8564/f1p2/1504-0F	bZIP	http://planttfdb.cbi.pku.edu.cn/family.php?fam=bZIP
i2_HQ_PC3Root_c16463/f5p0/2709-0F	MYB-related	http://planttfdb.cbi.pku.edu.cn/family.php?fam=MYB_related
i2_HQ_PC3Root_c16507/f2p1/2778-0F	MYB-related	http://planttfdb.cbi.pku.edu.cn/family.php?fam=MYB_related
i2_HQ_PC3Root_c16572/f2p0/2498-0F	bZIP	http://planttfdb.cbi.pku.edu.cn/family.php?fam=bZIP
i2_HQ_PC3Root_c16646/f10p2/2452-0F	bHLH	http://planttfdb.cbi.pku.edu.cn/family.php?fam=bHLH
i2_HQ_PC3Root_c2446/f2p0/2281-2F	GeBP	http://planttfdb.cbi.pku.edu.cn/family.php?fam=GeBP
i2_HQ_PC3Root_c2448/f3p5/2548-1F	C3H	http://planttfdb.cbi.pku.edu.cn/family.php?fam=C3H
i2_HQ_PC3Root_c2449/f7p3/2525-2F	Trihelix	http://planttfdb.cbi.pku.edu.cn/family.php?fam=Trihelix
i2_HQ_PC3Root_c27826/f10p1/2443-2F	GRAS	http://planttfdb.cbi.pku.edu.cn/family.php?fam=GRAS
i2_HQ_PC3Root_c27844/f3p10/2901-0F	bHLH	http://planttfdb.cbi.pku.edu.cn/family.php?fam=bHLH
i2_HQ_PC3Root_c28000/f2p3/2128-0F	WRKY	http://planttfdb.cbi.pku.edu.cn/family.php?fam=WRKY
i2_HQ_PC3Root_c29934/f7p1/2551-0F	AP2/ERF-ERF	--
i2_HQ_PC3Root_c42809/f3p2/2530-1F	C3H	http://planttfdb.cbi.pku.edu.cn/family.php?fam=C3H
i2_HQ_PC3Root_c66067/f4p0/2790-1F	C3H	http://planttfdb.cbi.pku.edu.cn/family.php?fam=C3H
i2_HQ_PC3Root_c8025/f2p5/2540-2F	C3H	http://planttfdb.cbi.pku.edu.cn/family.php?fam=C3H
i2_HQ_PC3Root_c8620/f3p0/2590-0F	Trihelix	http://planttfdb.cbi.pku.edu.cn/family.php?fam=Trihelix
i2_LQ_PC3Root_c11503/f1p1/2757-2F	SBP	http://planttfdb.cbi.pku.edu.cn/family.php?fam=SBP
i2_LQ_PC3Root_c13754/f1p1/2086-2F	GeBP	http://planttfdb.cbi.pku.edu.cn/family.php?fam=GeBP
i2_LQ_PC3Root_c17489/f1p0/2136-1F	C2H2	http://planttfdb.cbi.pku.edu.cn/family.php?fam=C2H2
i2_LQ_PC3Root_c19050/f1p3/2862-1F	MYB-related	http://planttfdb.cbi.pku.edu.cn/family.php?fam=MYB_related
i2_LQ_PC3Root_c19121/f1p4/3122-1F	C3H	http://planttfdb.cbi.pku.edu.cn/family.php?fam=C3H
i2_LQ_PC3Root_c20716/f1p0/2965-1F	Trihelix	http://planttfdb.cbi.pku.edu.cn/family.php?fam=Trihelix
i2_LQ_PC3Root_c20750/f1p8/2734-0F	bHLH	http://planttfdb.cbi.pku.edu.cn/family.php?fam=bHLH
i2_LQ_PC3Root_c20754/f1p3/2527-2F	GRAS	http://planttfdb.cbi.pku.edu.cn/family.php?fam=GRAS
i2_LQ_PC3Root_c20793/f1p0/2636-0F	HSF	http://planttfdb.cbi.pku.edu.cn/family.php?fam=HSF
i2_LQ_PC3Root_c20833/f1p5/2623-0F	AP2/ERF-AP2	--
i2_LQ_PC3Root_c20866/f1p0/2751-0F	C2C2-GATA	--
i2_LQ_PC3Root_c22449/f1p1/2604-2F	TCP	http://planttfdb.cbi.pku.edu.cn/family.php?fam=TCP
i2_LQ_PC3Root_c22485/f1p3/2914-0F	bZIP	http://planttfdb.cbi.pku.edu.cn/family.php?fam=bZIP
i2_LQ_PC3Root_c22545/f1p13/2352-2F	WRKY	http://planttfdb.cbi.pku.edu.cn/family.php?fam=WRKY
i2_LQ_PC3Root_c24059/f1p1/2490-2F	C3H	http://planttfdb.cbi.pku.edu.cn/family.php?fam=C3H
i2_LQ_PC3Root_c24079/f1p2/2699-2F	B3	http://planttfdb.cbi.pku.edu.cn/family.php?fam=B3
i2_LQ_PC3Root_c24158/f1p0/2642-2F	bHLH	http://planttfdb.cbi.pku.edu.cn/family.php?fam=bHLH
i2_LQ_PC3Root_c26306/f1p1/2089-2F	WRKY	http://planttfdb.cbi.pku.edu.cn/family.php?fam=WRKY
i2_LQ_PC3Root_c26376/f1p2/2020-2F	NF-YA	http://planttfdb.cbi.pku.edu.cn/family.php?fam=NF-YA
i2_LQ_PC3Root_c26384/f1p0/2129-0F	MYB-related	http://planttfdb.cbi.pku.edu.cn/family.php?fam=MYB_related
i2_LQ_PC3Root_c26384/f1p0/2129-2F	MYB-related	http://planttfdb.cbi.pku.edu.cn/family.php?fam=MYB_related
i2_LQ_PC3Root_c26473/f1p4/2508-1F	BES1	http://planttfdb.cbi.pku.edu.cn/family.php?fam=BES1
i2_LQ_PC3Root_c30917/f1p0/2560-2F	zn-clus	--
i2_LQ_PC3Root_c30938/f1p0/2971-2F	HB-other	http://planttfdb.cbi.pku.edu.cn/family.php?fam=HB-other
i2_LQ_PC3Root_c34083/f1p0/2709-2F	TUB	--
i2_LQ_PC3Root_c34101/f1p6/2427-1F	bHLH	http://planttfdb.cbi.pku.edu.cn/family.php?fam=bHLH
i2_LQ_PC3Root_c35629/f1p3/2986-1F	HB-other	http://planttfdb.cbi.pku.edu.cn/family.php?fam=HB-other
i2_LQ_PC3Root_c35636/f1p0/2828-2F	NAC	http://planttfdb.cbi.pku.edu.cn/family.php?fam=NAC
i2_LQ_PC3Root_c35679/f1p2/2860-0F	Trihelix	http://planttfdb.cbi.pku.edu.cn/family.php?fam=Trihelix
i2_LQ_PC3Root_c35679/f1p2/2860-1F	Trihelix	http://planttfdb.cbi.pku.edu.cn/family.php?fam=Trihelix
i2_LQ_PC3Root_c35707/f1p1/2845-2F	C2C2-GATA	--
i2_LQ_PC3Root_c35768/f1p1/2478-1F	bHLH	http://planttfdb.cbi.pku.edu.cn/family.php?fam=bHLH
i2_LQ_PC3Root_c37349/f1p0/2347-2F	E2F-DP	http://planttfdb.cbi.pku.edu.cn/family.php?fam=E2F/DP
i2_LQ_PC3Root_c37376/f1p3/2835-1F	bHLH	http://planttfdb.cbi.pku.edu.cn/family.php?fam=bHLH
i2_LQ_PC3Root_c37473/f1p0/2887-0F	zn-clus	--
i2_LQ_PC3Root_c38890/f1p2/3023-0F	C2H2	http://planttfdb.cbi.pku.edu.cn/family.php?fam=C2H2
i2_LQ_PC3Root_c38913/f1p1/2549-1F	Tify	--
i2_LQ_PC3Root_c3993/f1p1/3009-0F	C2H2	http://planttfdb.cbi.pku.edu.cn/family.php?fam=C2H2
i2_LQ_PC3Root_c4052/f1p1/2518-1F	GRAS	http://planttfdb.cbi.pku.edu.cn/family.php?fam=GRAS
i2_LQ_PC3Root_c4080/f1p1/2704-0F	B3-ARF	--
i2_LQ_PC3Root_c46726/f1p4/2788-2F	WRKY	http://planttfdb.cbi.pku.edu.cn/family.php?fam=WRKY
i2_LQ_PC3Root_c46753/f1p3/2764-0F	bZIP	http://planttfdb.cbi.pku.edu.cn/family.php?fam=bZIP
i2_LQ_PC3Root_c46826/f1p1/2663-1F	GRAS	http://planttfdb.cbi.pku.edu.cn/family.php?fam=GRAS
i2_LQ_PC3Root_c46904/f1p0/2173-2F	zn-clus	--
i2_LQ_PC3Root_c48317/f1p2/2409-2F	C3H	http://planttfdb.cbi.pku.edu.cn/family.php?fam=C3H
i2_LQ_PC3Root_c49897/f1p2/2662-0F	C2H2	http://planttfdb.cbi.pku.edu.cn/family.php?fam=C2H2
i2_LQ_PC3Root_c49905/f1p4/2722-2F	WRKY	http://planttfdb.cbi.pku.edu.cn/family.php?fam=WRKY
i2_LQ_PC3Root_c51441/f1p1/2452-1F	GRAS	http://planttfdb.cbi.pku.edu.cn/family.php?fam=GRAS
i2_LQ_PC3Root_c51457/f1p1/2435-1F	C3H	http://planttfdb.cbi.pku.edu.cn/family.php?fam=C3H
i2_LQ_PC3Root_c51477/f1p0/2712-1F	zn-clus	--
i2_LQ_PC3Root_c51516/f1p6/2878-0F	MYB-related	http://planttfdb.cbi.pku.edu.cn/family.php?fam=MYB_related
i2_LQ_PC3Root_c51567/f1p9/2682-0F	C2H2	http://planttfdb.cbi.pku.edu.cn/family.php?fam=C2H2
i2_LQ_PC3Root_c53078/f1p2/2442-2F	HB-HD-ZIP	--
i2_LQ_PC3Root_c53086/f1p11/2732-0F	B3-ARF	--
i2_LQ_PC3Root_c53129/f1p1/2321-2F	WRKY	http://planttfdb.cbi.pku.edu.cn/family.php?fam=WRKY
i2_LQ_PC3Root_c57156/f2p0/2185-1F	C2H2	http://planttfdb.cbi.pku.edu.cn/family.php?fam=C2H2
i2_LQ_PC3Root_c58046/f2p2/2150-0F	B3	http://planttfdb.cbi.pku.edu.cn/family.php?fam=B3
i2_LQ_PC3Root_c5868/f1p0/2344-1F	C2H2	http://planttfdb.cbi.pku.edu.cn/family.php?fam=C2H2
i2_LQ_PC3Root_c5917/f1p1/2901-2F	C2C2-GATA	--
i2_LQ_PC3Root_c5932/f1p0/2788-2F	HSF	http://planttfdb.cbi.pku.edu.cn/family.php?fam=HSF
i2_LQ_PC3Root_c5985/f1p0/2922-2F	HB-other	http://planttfdb.cbi.pku.edu.cn/family.php?fam=HB-other
i2_LQ_PC3Root_c61059/f1p0/2893-2F	C2H2	http://planttfdb.cbi.pku.edu.cn/family.php?fam=C2H2
i2_LQ_PC3Root_c61085/f1p1/2657-0F	zn-clus	--
i2_LQ_PC3Root_c65721/f1p6/2104-0F	WRKY	http://planttfdb.cbi.pku.edu.cn/family.php?fam=WRKY
i2_LQ_PC3Root_c7692/f1p3/2877-1F	WRKY	http://planttfdb.cbi.pku.edu.cn/family.php?fam=WRKY
i2_LQ_PC3Root_c9486/f1p2/2382-1F	C3H	http://planttfdb.cbi.pku.edu.cn/family.php?fam=C3H
i2_LQ_PC3Root_c9553/f1p1/2573-2F	NAC	http://planttfdb.cbi.pku.edu.cn/family.php?fam=NAC
i3_HQ_PC3Root_c16151/f4p0/3595-1F	WRKY	http://planttfdb.cbi.pku.edu.cn/family.php?fam=WRKY
i3_HQ_PC3Root_c16199/f3p3/3520-0F	NAC	http://planttfdb.cbi.pku.edu.cn/family.php?fam=NAC
i3_HQ_PC3Root_c16210/f3p10/3240-2F	C2H2	http://planttfdb.cbi.pku.edu.cn/family.php?fam=C2H2
i3_HQ_PC3Root_c16253/f2p0/4033-2F	C3H	http://planttfdb.cbi.pku.edu.cn/family.php?fam=C3H
i3_HQ_PC3Root_c16304/f2p0/3201-2F	HB-BELL	--
i3_HQ_PC3Root_c2292/f2p0/3263-0F	HB-PHD	http://planttfdb.cbi.pku.edu.cn/family.php?fam=HB-PHD
i3_HQ_PC3Root_c2295/f2p0/3276-0F	HB-other	http://planttfdb.cbi.pku.edu.cn/family.php?fam=HB-other
i3_LQ_PC3Root_c3509/f1p0/3094-1F	C2H2	http://planttfdb.cbi.pku.edu.cn/family.php?fam=C2H2
i3_LQ_PC3Root_c3512/f1p4/3231-1F	MADS-M-type	--
i3_LQ_PC3Root_c3519/f1p0/3894-0F	B3-ARF	--
i3_LQ_PC3Root_c4942/f2p3/3730-2F	B3-ARF	--
i3_LQ_PC3Root_c4973/f1p0/3259-1F	HB-PHD	http://planttfdb.cbi.pku.edu.cn/family.php?fam=HB-PHD
i3_LQ_PC3Root_c6455/f1p0/3307-2F	GARP-ARR-B	--
i3_LQ_PC3Root_c6463/f1p0/3758-1F	HB-BELL	--
i3_LQ_PC3Root_c6483/f1p0/3376-2F	zn-clus	--
i3_LQ_PC3Root_c6541/f1p0/3714-0F	zn-clus	--
i3_LQ_PC3Root_c8032/f1p0/3632-0F	B3-ARF	--
i3_LQ_PC3Root_c9530/f1p6/3658-1F	C3H	http://planttfdb.cbi.pku.edu.cn/family.php?fam=C3H
i3_LQ_PC3Root_c9579/f1p0/3349-1F	TUB	--
i3_LQ_PC3Root_c9592/f1p2/3578-0F	B3-ARF	--
i3_LQ_PC3Root_c9664/f1p0/3087-0F	GARP-ARR-B	--
i4_HQ_PC3Root_c1067/f2p7/4294-0F	MYB-related	http://planttfdb.cbi.pku.edu.cn/family.php?fam=MYB_related
i4_HQ_PC3Root_c914/f4p0/4716-0F	B3-ARF	--
i0_LQ_PC3Root_c1527/f1p17/764-1F	Tify	--
i0_LQ_PC3Root_c1704/f1p11/894-2F	S1Fa-like	http://planttfdb.cbi.pku.edu.cn/family.php?fam=S1Fa-like
i0_LQ_PC3Root_c2876/f1p0/833-1F	Tify	--
i0_LQ_PC3Root_c2901/f1p0/889-2F	WRKY	http://planttfdb.cbi.pku.edu.cn/family.php?fam=WRKY
i0_LQ_PC3Root_c2985/f1p0/670-1F	NF-YB	http://planttfdb.cbi.pku.edu.cn/family.php?fam=NF-YB
i0_LQ_PC3Root_c3047/f1p0/763-2F	C2H2	http://planttfdb.cbi.pku.edu.cn/family.php?fam=C2H2
i1_HQ_PC3Root_c16650/f2p12/1699-1F	WRKY	http://planttfdb.cbi.pku.edu.cn/family.php?fam=WRKY
i1_HQ_PC3Root_c16679/f2p29/1777-1F	HB-WOX	--
i1_HQ_PC3Root_c4275/f4p1/1732-1F	C3H	http://planttfdb.cbi.pku.edu.cn/family.php?fam=C3H
i1_HQ_PC3Root_c4395/f5p0/1624-1F	AP2/ERF-ERF	--
i1_HQ_PC3Root_c4612/f2p2/1591-2F	GRAS	http://planttfdb.cbi.pku.edu.cn/family.php?fam=GRAS
i1_HQ_PC3Root_c4738/f2p3/1949-2F	AP2/ERF-ERF	--
i1_HQ_PC3Root_c4855/f2p0/1641-2F	HSF	http://planttfdb.cbi.pku.edu.cn/family.php?fam=HSF
i1_HQ_PC3Root_c4991/f5p8/1779-2F	MYB	http://planttfdb.cbi.pku.edu.cn/family.php?fam=MYB
i1_HQ_PC3Root_c5420/f2p0/1966-1F	Trihelix	http://planttfdb.cbi.pku.edu.cn/family.php?fam=Trihelix
i1_HQ_PC3Root_c5525/f2p0/1898-0F	WRKY	http://planttfdb.cbi.pku.edu.cn/family.php?fam=WRKY
i1_HQ_PC3Root_c6122/f2p3/1564-0F	NF-YC	http://planttfdb.cbi.pku.edu.cn/family.php?fam=NF-YC
i1_HQ_PC3Root_c6184/f2p8/1888-2F	HSF	http://planttfdb.cbi.pku.edu.cn/family.php?fam=HSF
i1_LQ_PC3Root_c10328/f1p11/1517-2F	C3H	http://planttfdb.cbi.pku.edu.cn/family.php?fam=C3H
i1_LQ_PC3Root_c10386/f1p0/1921-0F	LIM	--
i1_LQ_PC3Root_c10513/f1p5/1483-2F	WRKY	http://planttfdb.cbi.pku.edu.cn/family.php?fam=WRKY
i1_LQ_PC3Root_c12038/f1p0/1474-2F	Trihelix	http://planttfdb.cbi.pku.edu.cn/family.php?fam=Trihelix
i1_LQ_PC3Root_c12076/f1p1/1449-1F	MYB	http://planttfdb.cbi.pku.edu.cn/family.php?fam=MYB
i1_LQ_PC3Root_c12100/f2p3/1668-1F	HSF	http://planttfdb.cbi.pku.edu.cn/family.php?fam=HSF
i1_LQ_PC3Root_c12174/f1p0/1909-1F	MYB-related	http://planttfdb.cbi.pku.edu.cn/family.php?fam=MYB_related
i1_LQ_PC3Root_c12238/f1p5/1752-0F	NAC	http://planttfdb.cbi.pku.edu.cn/family.php?fam=NAC
i1_LQ_PC3Root_c12238/f1p5/1752-1F	NAC	http://planttfdb.cbi.pku.edu.cn/family.php?fam=NAC
i1_LQ_PC3Root_c14081/f1p0/1143-0F	NAC	http://planttfdb.cbi.pku.edu.cn/family.php?fam=NAC
i1_LQ_PC3Root_c14089/f1p1/1067-0F	MYB-related	http://planttfdb.cbi.pku.edu.cn/family.php?fam=MYB_related
i1_LQ_PC3Root_c14116/f1p1/1229-2F	AP2/ERF-ERF	--
i1_LQ_PC3Root_c14123/f1p0/1242-1F	LOB	--
i1_LQ_PC3Root_c1565/f3p3/1885-2F	bHLH	http://planttfdb.cbi.pku.edu.cn/family.php?fam=bHLH
i1_LQ_PC3Root_c17491/f1p5/1916-2F	MYB-related	http://planttfdb.cbi.pku.edu.cn/family.php?fam=MYB_related
i1_LQ_PC3Root_c17517/f1p0/1990-1F	HB-HD-ZIP	--
i1_LQ_PC3Root_c17530/f1p4/1643-2F	NF-YA	http://planttfdb.cbi.pku.edu.cn/family.php?fam=NF-YA
i1_LQ_PC3Root_c17584/f1p1/1489-1F	MYB	http://planttfdb.cbi.pku.edu.cn/family.php?fam=MYB
i1_LQ_PC3Root_c17633/f1p3/1767-1F	MYB-related	http://planttfdb.cbi.pku.edu.cn/family.php?fam=MYB_related
i1_LQ_PC3Root_c18983/f1p2/1554-2F	Trihelix	http://planttfdb.cbi.pku.edu.cn/family.php?fam=Trihelix
i1_LQ_PC3Root_c19040/f1p0/1607-2F	C2H2	http://planttfdb.cbi.pku.edu.cn/family.php?fam=C2H2
i1_LQ_PC3Root_c19076/f1p23/1456-2F	C2H2	http://planttfdb.cbi.pku.edu.cn/family.php?fam=C2H2
i1_LQ_PC3Root_c19093/f1p0/1929-0F	E2F-DP	http://planttfdb.cbi.pku.edu.cn/family.php?fam=E2F/DP
i1_LQ_PC3Root_c20588/f1p1/1711-0F	C2H2	http://planttfdb.cbi.pku.edu.cn/family.php?fam=C2H2
i1_LQ_PC3Root_c22115/f1p19/1796-1F	CPP	http://planttfdb.cbi.pku.edu.cn/family.php?fam=CPP
i1_LQ_PC3Root_c22148/f1p12/1909-1F	C3H	http://planttfdb.cbi.pku.edu.cn/family.php?fam=C3H
i1_LQ_PC3Root_c23496/f1p2/1498-2F	Alfin-like	--
i1_LQ_PC3Root_c23507/f1p0/1429-2F	Tify	--
i1_LQ_PC3Root_c23522/f1p0/1537-1F	C2H2	http://planttfdb.cbi.pku.edu.cn/family.php?fam=C2H2
i1_LQ_PC3Root_c23545/f1p0/1565-0F	NF-YA	http://planttfdb.cbi.pku.edu.cn/family.php?fam=NF-YA
i1_LQ_PC3Root_c23574/f1p0/1703-1F	C2H2	http://planttfdb.cbi.pku.edu.cn/family.php?fam=C2H2
i1_LQ_PC3Root_c23578/f1p1/1969-2F	GARP-ARR-B	--
i1_LQ_PC3Root_c23615/f1p0/1395-1F	bZIP	http://planttfdb.cbi.pku.edu.cn/family.php?fam=bZIP
i1_LQ_PC3Root_c23639/f1p1/1684-2F	MYB	http://planttfdb.cbi.pku.edu.cn/family.php?fam=MYB
i1_LQ_PC3Root_c23684/f1p3/1748-2F	C2H2	http://planttfdb.cbi.pku.edu.cn/family.php?fam=C2H2
i1_LQ_PC3Root_c25038/f1p11/1508-1F	C3H	http://planttfdb.cbi.pku.edu.cn/family.php?fam=C3H
i1_LQ_PC3Root_c25161/f1p0/1313-0F	MYB	http://planttfdb.cbi.pku.edu.cn/family.php?fam=MYB
i1_LQ_PC3Root_c27634/f1p0/1255-1F	LIM	--
i1_LQ_PC3Root_c27641/f1p0/1278-0F	C2H2	http://planttfdb.cbi.pku.edu.cn/family.php?fam=C2H2
i1_LQ_PC3Root_c27656/f1p0/1072-0F	bHLH	http://planttfdb.cbi.pku.edu.cn/family.php?fam=bHLH
i1_LQ_PC3Root_c3625/f1p3/1875-0F	E2F-DP	http://planttfdb.cbi.pku.edu.cn/family.php?fam=E2F/DP
i1_LQ_PC3Root_c3701/f1p0/1910-0F	HB-other	http://planttfdb.cbi.pku.edu.cn/family.php?fam=HB-other
i1_LQ_PC3Root_c5237/f1p0/1791-2F	WRKY	http://planttfdb.cbi.pku.edu.cn/family.php?fam=WRKY
i1_LQ_PC3Root_c5263/f1p0/1340-2F	C3H	http://planttfdb.cbi.pku.edu.cn/family.php?fam=C3H
i1_LQ_PC3Root_c5285/f1p0/1621-1F	Tify	--
i1_LQ_PC3Root_c5349/f1p0/1836-1F	C2H2	http://planttfdb.cbi.pku.edu.cn/family.php?fam=C2H2
i1_LQ_PC3Root_c6896/f1p1/1559-0F	AP2/ERF-ERF	--
i1_LQ_PC3Root_c7036/f1p3/1868-2F	bZIP	http://planttfdb.cbi.pku.edu.cn/family.php?fam=bZIP
i1_LQ_PC3Root_c7075/f1p0/1797-1F	C3H	http://planttfdb.cbi.pku.edu.cn/family.php?fam=C3H
i1_LQ_PC3Root_c8596/f2p0/1468-2F	HB-HD-ZIP	--
i1_LQ_PC3Root_c8655/f1p0/1819-0F	C2C2-Dof	--
i2_HQ_PC3Root_c10168/f2p0/2315-1F	bHLH	http://planttfdb.cbi.pku.edu.cn/family.php?fam=bHLH
i2_HQ_PC3Root_c17023/f2p5/2770-1F	C3H	http://planttfdb.cbi.pku.edu.cn/family.php?fam=C3H
i2_HQ_PC3Root_c17111/f2p3/2873-0F	NF-YC	http://planttfdb.cbi.pku.edu.cn/family.php?fam=NF-YC
i2_HQ_PC3Root_c17135/f4p1/2876-1F	GARP-G2-like	--
i2_HQ_PC3Root_c17231/f3p3/2988-0F	HB-BELL	--
i2_HQ_PC3Root_c17773/f2p0/2519-2F	NF-YB	http://planttfdb.cbi.pku.edu.cn/family.php?fam=NF-YB
i2_HQ_PC3Root_c2478/f3p3/2979-2F	BSD	--
i2_HQ_PC3Root_c2622/f2p0/2957-1F	HB-other	http://planttfdb.cbi.pku.edu.cn/family.php?fam=HB-other
i2_HQ_PC3Root_c2635/f2p3/2541-0F	bZIP	http://planttfdb.cbi.pku.edu.cn/family.php?fam=bZIP
i2_HQ_PC3Root_c29992/f4p5/2338-2F	WRKY	http://planttfdb.cbi.pku.edu.cn/family.php?fam=WRKY
i2_HQ_PC3Root_c30039/f4p0/2794-1F	bHLH	http://planttfdb.cbi.pku.edu.cn/family.php?fam=bHLH
i2_HQ_PC3Root_c30219/f2p8/2688-0F	bZIP	http://planttfdb.cbi.pku.edu.cn/family.php?fam=bZIP
i2_HQ_PC3Root_c44837/f2p2/2428-0F	GRAS	http://planttfdb.cbi.pku.edu.cn/family.php?fam=GRAS
i2_HQ_PC3Root_c8986/f3p2/2693-0F	bHLH	http://planttfdb.cbi.pku.edu.cn/family.php?fam=bHLH
i2_HQ_PC3Root_c9056/f4p4/2497-0F	bZIP	http://planttfdb.cbi.pku.edu.cn/family.php?fam=bZIP
i2_HQ_PC3Root_c9107/f2p3/2593-1F	GRAS	http://planttfdb.cbi.pku.edu.cn/family.php?fam=GRAS
i2_HQ_PC3Root_c9441/f2p1/2912-1F	C2H2	http://planttfdb.cbi.pku.edu.cn/family.php?fam=C2H2
i2_HQ_PC3Root_c9513/f2p2/2703-0F	MYB-related	http://planttfdb.cbi.pku.edu.cn/family.php?fam=MYB_related
i2_LQ_PC3Root_c11866/f1p1/2769-1F	C2H2	http://planttfdb.cbi.pku.edu.cn/family.php?fam=C2H2
i2_LQ_PC3Root_c1388/f11p17/2407-2F	Tify	--
i2_LQ_PC3Root_c14137/f1p0/2085-0F	bHLH	http://planttfdb.cbi.pku.edu.cn/family.php?fam=bHLH
i2_LQ_PC3Root_c17588/f1p6/2856-1F	GRAS	http://planttfdb.cbi.pku.edu.cn/family.php?fam=GRAS
i2_LQ_PC3Root_c17656/f1p0/2378-0F	GRAS	http://planttfdb.cbi.pku.edu.cn/family.php?fam=GRAS
i2_LQ_PC3Root_c19310/f1p2/2615-1F	C2H2	http://planttfdb.cbi.pku.edu.cn/family.php?fam=C2H2
i2_LQ_PC3Root_c19310/f1p2/2615-2F	C2H2	http://planttfdb.cbi.pku.edu.cn/family.php?fam=C2H2
i2_LQ_PC3Root_c19387/f1p1/3004-1F	MYB	http://planttfdb.cbi.pku.edu.cn/family.php?fam=MYB
i2_LQ_PC3Root_c1988/f7p7/2801-0F	NF-YA	http://planttfdb.cbi.pku.edu.cn/family.php?fam=NF-YA
i2_LQ_PC3Root_c2018/f4p6/2770-1F	MYB-related	http://planttfdb.cbi.pku.edu.cn/family.php?fam=MYB_related
i2_LQ_PC3Root_c20918/f1p1/2852-0F	C2C2-GATA	--
i2_LQ_PC3Root_c20933/f1p1/2349-2F	AP2/ERF-ERF	--
i2_LQ_PC3Root_c21022/f1p0/2566-2F	C2H2	http://planttfdb.cbi.pku.edu.cn/family.php?fam=C2H2
i2_LQ_PC3Root_c22575/f2p0/2830-2F	C2C2-GATA	--
i2_LQ_PC3Root_c22726/f1p3/2439-0F	bZIP	http://planttfdb.cbi.pku.edu.cn/family.php?fam=bZIP
i2_LQ_PC3Root_c24213/f1p0/2672-2F	C2C2-GATA	--
i2_LQ_PC3Root_c24249/f1p0/2743-2F	C2H2	http://planttfdb.cbi.pku.edu.cn/family.php?fam=C2H2
i2_LQ_PC3Root_c24306/f1p0/2129-2F	MYB-related	http://planttfdb.cbi.pku.edu.cn/family.php?fam=MYB_related
i2_LQ_PC3Root_c24314/f1p1/2458-1F	AP2/ERF-ERF	--
i2_LQ_PC3Root_c24330/f1p0/2449-1F	AP2/ERF-ERF	--
i2_LQ_PC3Root_c24401/f1p1/2362-1F	zf-HD	http://planttfdb.cbi.pku.edu.cn/family.php?fam=ZF-HD
i2_LQ_PC3Root_c26586/f1p0/2028-2F	bZIP	http://planttfdb.cbi.pku.edu.cn/family.php?fam=bZIP
i2_LQ_PC3Root_c26675/f1p0/2112-1F	CPP	http://planttfdb.cbi.pku.edu.cn/family.php?fam=CPP
i2_LQ_PC3Root_c26893/f1p1/2074-1F	bZIP	http://planttfdb.cbi.pku.edu.cn/family.php?fam=bZIP
i2_LQ_PC3Root_c32579/f1p4/2652-2F	GARP-G2-like	--
i2_LQ_PC3Root_c32714/f1p2/2122-1F	WRKY	http://planttfdb.cbi.pku.edu.cn/family.php?fam=WRKY
i2_LQ_PC3Root_c32756/f1p0/3088-2F	zn-clus	--
i2_LQ_PC3Root_c34215/f1p1/2541-0F	MYB-related	http://planttfdb.cbi.pku.edu.cn/family.php?fam=MYB_related
i2_LQ_PC3Root_c34252/f1p5/2033-0F	bHLH	http://planttfdb.cbi.pku.edu.cn/family.php?fam=bHLH
i2_LQ_PC3Root_c34270/f1p1/2449-0F	C3H	http://planttfdb.cbi.pku.edu.cn/family.php?fam=C3H
i2_LQ_PC3Root_c34291/f1p0/2532-0F	GeBP	http://planttfdb.cbi.pku.edu.cn/family.php?fam=GeBP
i2_LQ_PC3Root_c34309/f1p13/2588-0F	WRKY	http://planttfdb.cbi.pku.edu.cn/family.php?fam=WRKY
i2_LQ_PC3Root_c35926/f1p1/2848-0F	C3H	http://planttfdb.cbi.pku.edu.cn/family.php?fam=C3H
i2_LQ_PC3Root_c37614/f1p1/2443-0F	HSF	http://planttfdb.cbi.pku.edu.cn/family.php?fam=HSF
i2_LQ_PC3Root_c37620/f1p0/2884-1F	zn-clus	--
i2_LQ_PC3Root_c40293/f1p0/2056-0F	C2C2-GATA	--
i2_LQ_PC3Root_c4167/f1p0/2154-1F	bZIP	http://planttfdb.cbi.pku.edu.cn/family.php?fam=bZIP
i2_LQ_PC3Root_c45381/f1p2/2342-2F	MYB	http://planttfdb.cbi.pku.edu.cn/family.php?fam=MYB
i2_LQ_PC3Root_c45382/f1p0/2441-0F	MYB	http://planttfdb.cbi.pku.edu.cn/family.php?fam=MYB
i2_LQ_PC3Root_c45430/f1p1/2752-1F	zn-clus	--
i2_LQ_PC3Root_c47008/f1p2/2759-0F	Trihelix	http://planttfdb.cbi.pku.edu.cn/family.php?fam=Trihelix
i2_LQ_PC3Root_c47008/f1p2/2759-1F	Trihelix	http://planttfdb.cbi.pku.edu.cn/family.php?fam=Trihelix
i2_LQ_PC3Root_c47017/f1p8/2641-1F	WRKY	http://planttfdb.cbi.pku.edu.cn/family.php?fam=WRKY
i2_LQ_PC3Root_c47066/f1p1/2474-1F	Trihelix	http://planttfdb.cbi.pku.edu.cn/family.php?fam=Trihelix
i2_LQ_PC3Root_c48613/f1p0/2459-1F	C2C2-GATA	--
i2_LQ_PC3Root_c50046/f1p6/2884-1F	GARP-ARR-B	--
i2_LQ_PC3Root_c50062/f1p7/2947-0F	MYB-related	http://planttfdb.cbi.pku.edu.cn/family.php?fam=MYB_related
i2_LQ_PC3Root_c50086/f1p0/2465-0F	C2H2	http://planttfdb.cbi.pku.edu.cn/family.php?fam=C2H2
i2_LQ_PC3Root_c50138/f1p0/2464-1F	C2H2	http://planttfdb.cbi.pku.edu.cn/family.php?fam=C2H2
i2_LQ_PC3Root_c50160/f1p0/2179-2F	C2H2	http://planttfdb.cbi.pku.edu.cn/family.php?fam=C2H2
i2_LQ_PC3Root_c50189/f2p9/2960-1F	GRAS	http://planttfdb.cbi.pku.edu.cn/family.php?fam=GRAS
i2_LQ_PC3Root_c50222/f1p0/2669-2F	C2H2	http://planttfdb.cbi.pku.edu.cn/family.php?fam=C2H2
i2_LQ_PC3Root_c51639/f1p0/2339-1F	zn-clus	--
i2_LQ_PC3Root_c51659/f1p9/3050-2F	GRAS	http://planttfdb.cbi.pku.edu.cn/family.php?fam=GRAS
i2_LQ_PC3Root_c51662/f1p0/2967-1F	bHLH	http://planttfdb.cbi.pku.edu.cn/family.php?fam=bHLH
i2_LQ_PC3Root_c51695/f1p0/2345-2F	Trihelix	http://planttfdb.cbi.pku.edu.cn/family.php?fam=Trihelix
i2_LQ_PC3Root_c51761/f1p0/2281-2F	MYB-related	http://planttfdb.cbi.pku.edu.cn/family.php?fam=MYB_related
i2_LQ_PC3Root_c51782/f1p0/2781-1F	GARP-G2-like	--
i2_LQ_PC3Root_c53241/f1p1/2596-2F	GRAS	http://planttfdb.cbi.pku.edu.cn/family.php?fam=GRAS
i2_LQ_PC3Root_c53266/f1p2/2389-2F	bZIP	http://planttfdb.cbi.pku.edu.cn/family.php?fam=bZIP
i2_LQ_PC3Root_c53324/f1p0/2369-1F	C2H2	http://planttfdb.cbi.pku.edu.cn/family.php?fam=C2H2
i2_LQ_PC3Root_c53366/f1p3/2720-1F	C2H2	http://planttfdb.cbi.pku.edu.cn/family.php?fam=C2H2
i2_LQ_PC3Root_c59575/f1p0/2899-2F	bZIP	http://planttfdb.cbi.pku.edu.cn/family.php?fam=bZIP
i2_LQ_PC3Root_c6021/f1p0/2581-0F	C3H	http://planttfdb.cbi.pku.edu.cn/family.php?fam=C3H
i2_LQ_PC3Root_c6033/f1p1/2177-0F	GARP-G2-like	--
i2_LQ_PC3Root_c6061/f1p1/2307-1F	C2H2	http://planttfdb.cbi.pku.edu.cn/family.php?fam=C2H2
i2_LQ_PC3Root_c6188/f1p1/2799-2F	GeBP	http://planttfdb.cbi.pku.edu.cn/family.php?fam=GeBP
i2_LQ_PC3Root_c6193/f1p0/2817-1F	C2H2	http://planttfdb.cbi.pku.edu.cn/family.php?fam=C2H2
i2_LQ_PC3Root_c7915/f1p0/2861-0F	Trihelix	http://planttfdb.cbi.pku.edu.cn/family.php?fam=Trihelix
i2_LQ_PC3Root_c8031/f1p0/2666-2F	GRAS	http://planttfdb.cbi.pku.edu.cn/family.php?fam=GRAS
i2_LQ_PC3Root_c8105/f1p4/2926-2F	AP2/ERF-ERF	--
i2_LQ_PC3Root_c9771/f1p1/2427-1F	HSF	http://planttfdb.cbi.pku.edu.cn/family.php?fam=HSF
i2_LQ_PC3Root_c9841/f1p1/2191-2F	MYB	http://planttfdb.cbi.pku.edu.cn/family.php?fam=MYB
i3_HQ_PC3Root_c16456/f2p0/3132-0F	HB-other	http://planttfdb.cbi.pku.edu.cn/family.php?fam=HB-other
i3_HQ_PC3Root_c2375/f4p2/3522-1F	HB-BELL	--
i3_HQ_PC3Root_c2481/f3p0/3724-0F	HB-BELL	--
i3_LQ_PC3Root_c10013/f1p5/3537-1F	TUB	--
i3_LQ_PC3Root_c10047/f1p17/3230-2F	bHLH	http://planttfdb.cbi.pku.edu.cn/family.php?fam=bHLH
i3_LQ_PC3Root_c1310/f10p8/3571-0F	EIL	http://planttfdb.cbi.pku.edu.cn/family.php?fam=EIL
i3_LQ_PC3Root_c1629/f5p32/3903-2F	C2H2	http://planttfdb.cbi.pku.edu.cn/family.php?fam=C2H2
i3_LQ_PC3Root_c1718/f5p0/3430-0F	NAC	http://planttfdb.cbi.pku.edu.cn/family.php?fam=NAC
i3_LQ_PC3Root_c1920/f2p0/4173-1F	GARP-G2-like	--
i3_LQ_PC3Root_c1993/f2p1/3332-1F	bHLH	http://planttfdb.cbi.pku.edu.cn/family.php?fam=bHLH
i3_LQ_PC3Root_c3650/f1p26/3417-2F	B3-ARF	--
i3_LQ_PC3Root_c5091/f1p1/3774-1F	CAMTA	http://planttfdb.cbi.pku.edu.cn/family.php?fam=CAMTA
i3_LQ_PC3Root_c5094/f1p0/3602-1F	GRAS	http://planttfdb.cbi.pku.edu.cn/family.php?fam=GRAS
i3_LQ_PC3Root_c6616/f1p2/3844-0F	C2C2-GATA	--
i3_LQ_PC3Root_c6616/f1p2/3844-1F	C2C2-GATA	--
i3_LQ_PC3Root_c8087/f1p0/3354-0F	HB-HD-ZIP	--
i3_LQ_PC3Root_c8127/f1p8/3281-2F	HB-WOX	--
i3_LQ_PC3Root_c8164/f1p1/3787-2F	bZIP	http://planttfdb.cbi.pku.edu.cn/family.php?fam=bZIP
i3_LQ_PC3Root_c9759/f1p0/3369-2F	B3-ARF	--
i3_LQ_PC3Root_c9811/f1p0/3945-1F	B3-ARF	--
i3_LQ_PC3Root_c9855/f1p4/3407-0F	B3-ARF	--
i3_LQ_PC3Root_c9896/f1p0/3400-1F	HB-BELL	--
i3_LQ_PC3Root_c9900/f1p0/3461-2F	GRAS	http://planttfdb.cbi.pku.edu.cn/family.php?fam=GRAS
i3_LQ_PC3Root_c9963/f1p3/3187-2F	zn-clus	--
i4_HQ_PC3Root_c1090/f2p0/4214-2F	C3H	http://planttfdb.cbi.pku.edu.cn/family.php?fam=C3H
i4_HQ_PC3Root_c1104/f2p3/4240-1F	HB-HD-ZIP	--
i4_HQ_PC3Root_c1206/f2p0/4725-1F	B3-ARF	--
i0_LQ_PC3Root_c1856/f1p0/766-2F	WRKY	http://planttfdb.cbi.pku.edu.cn/family.php?fam=WRKY
i0_LQ_PC3Root_c1922/f1p0/730-1F	Tify	--
i0_LQ_PC3Root_c1957/f1p44/663-2F	LOB	--
i0_LQ_PC3Root_c2000/f1p18/902-0F	ULT	--
i0_LQ_PC3Root_c2020/f1p0/698-0F	AP2/ERF-ERF	--
i0_LQ_PC3Root_c3109/f1p0/713-1F	CSD	--
i1_HQ_PC3Root_c25792/f6p0/1146-1F	Trihelix	http://planttfdb.cbi.pku.edu.cn/family.php?fam=Trihelix
i1_HQ_PC3Root_c26212/f2p0/1159-0F	bHLH	http://planttfdb.cbi.pku.edu.cn/family.php?fam=bHLH
i1_HQ_PC3Root_c7994/f2p0/1908-1F	bZIP	http://planttfdb.cbi.pku.edu.cn/family.php?fam=bZIP
i1_HQ_PC3Root_c8200/f2p1/1869-1F	TUB	--
i1_LQ_PC3Root_c10604/f1p2/2017-1F	HB-KNOX	--
i1_LQ_PC3Root_c10647/f1p1/1593-2F	GRAS	http://planttfdb.cbi.pku.edu.cn/family.php?fam=GRAS
i1_LQ_PC3Root_c10705/f1p0/1661-1F	bHLH	http://planttfdb.cbi.pku.edu.cn/family.php?fam=bHLH
i1_LQ_PC3Root_c12258/f1p6/2019-0F	C2H2	http://planttfdb.cbi.pku.edu.cn/family.php?fam=C2H2
i1_LQ_PC3Root_c12314/f1p0/1981-1F	B3	http://planttfdb.cbi.pku.edu.cn/family.php?fam=B3
i1_LQ_PC3Root_c14300/f1p0/1186-1F	AP2/ERF-ERF	--
i1_LQ_PC3Root_c14451/f1p0/1263-1F	C2H2	http://planttfdb.cbi.pku.edu.cn/family.php?fam=C2H2
i1_LQ_PC3Root_c1736/f7p7/1641-1F	Trihelix	http://planttfdb.cbi.pku.edu.cn/family.php?fam=Trihelix
i1_LQ_PC3Root_c17702/f1p0/1706-2F	Trihelix	http://planttfdb.cbi.pku.edu.cn/family.php?fam=Trihelix
i1_LQ_PC3Root_c17791/f1p0/1653-1F	MYB	http://planttfdb.cbi.pku.edu.cn/family.php?fam=MYB
i1_LQ_PC3Root_c17812/f1p4/1502-0F	MYB	http://planttfdb.cbi.pku.edu.cn/family.php?fam=MYB
i1_LQ_PC3Root_c19175/f1p12/1992-0F	bHLH	http://planttfdb.cbi.pku.edu.cn/family.php?fam=bHLH
i1_LQ_PC3Root_c19245/f1p10/1565-1F	C3H	http://planttfdb.cbi.pku.edu.cn/family.php?fam=C3H
i1_LQ_PC3Root_c19245/f1p10/1565-2F	C3H	http://planttfdb.cbi.pku.edu.cn/family.php?fam=C3H
i1_LQ_PC3Root_c19307/f1p0/1907-1F	MYB-related	http://planttfdb.cbi.pku.edu.cn/family.php?fam=MYB_related
i1_LQ_PC3Root_c19372/f1p28/1738-0F	BES1	http://planttfdb.cbi.pku.edu.cn/family.php?fam=BES1
i1_LQ_PC3Root_c19383/f1p0/1828-1F	WRKY	http://planttfdb.cbi.pku.edu.cn/family.php?fam=WRKY
i1_LQ_PC3Root_c20731/f1p46/1824-0F	bHLH	http://planttfdb.cbi.pku.edu.cn/family.php?fam=bHLH
i1_LQ_PC3Root_c20885/f1p92/1989-1F	C3H	http://planttfdb.cbi.pku.edu.cn/family.php?fam=C3H
i1_LQ_PC3Root_c22228/f1p0/1469-1F	Trihelix	http://planttfdb.cbi.pku.edu.cn/family.php?fam=Trihelix
i1_LQ_PC3Root_c2325/f1p5/1560-0F	Tify	--
i1_LQ_PC3Root_c2363/f2p1/1663-2F	GRAS	http://planttfdb.cbi.pku.edu.cn/family.php?fam=GRAS
i1_LQ_PC3Root_c23703/f1p0/1740-2F	C2H2	http://planttfdb.cbi.pku.edu.cn/family.php?fam=C2H2
i1_LQ_PC3Root_c23719/f1p0/1891-0F	Tify	--
i1_LQ_PC3Root_c23786/f1p0/1883-0F	bZIP	http://planttfdb.cbi.pku.edu.cn/family.php?fam=bZIP
i1_LQ_PC3Root_c23796/f1p0/1775-2F	HB-BELL	--
i1_LQ_PC3Root_c25213/f1p5/2045-2F	WRKY	http://planttfdb.cbi.pku.edu.cn/family.php?fam=WRKY
i1_LQ_PC3Root_c25317/f1p3/1667-1F	MYB	http://planttfdb.cbi.pku.edu.cn/family.php?fam=MYB
i1_LQ_PC3Root_c25387/f1p0/1955-0F	MYB	http://planttfdb.cbi.pku.edu.cn/family.php?fam=MYB
i1_LQ_PC3Root_c28452/f3p0/1652-0F	AP2/ERF-ERF	--
i1_LQ_PC3Root_c29357/f1p0/1624-0F	AP2/ERF-ERF	--
i1_LQ_PC3Root_c3898/f1p2/1803-1F	C3H	http://planttfdb.cbi.pku.edu.cn/family.php?fam=C3H
i1_LQ_PC3Root_c3932/f1p1/1380-0F	HB-HD-ZIP	--
i1_LQ_PC3Root_c5556/f1p9/1627-0F	GRAS	http://planttfdb.cbi.pku.edu.cn/family.php?fam=GRAS
i1_LQ_PC3Root_c5596/f1p3/1387-2F	AP2/ERF-ERF	--
i1_LQ_PC3Root_c8824/f1p18/1529-0F	AP2/ERF-ERF	--
i1_LQ_PC3Root_c8916/f1p7/2007-1F	C2H2	http://planttfdb.cbi.pku.edu.cn/family.php?fam=C2H2
i1_LQ_PC3Root_c8938/f1p5/1997-1F	Tify	--
i2_HQ_PC3Root_c10362/f9p1/2603-0F	TUB	--
i2_HQ_PC3Root_c10549/f2p3/2722-2F	C2H2	http://planttfdb.cbi.pku.edu.cn/family.php?fam=C2H2
i2_HQ_PC3Root_c10759/f2p3/2434-2F	C2H2	http://planttfdb.cbi.pku.edu.cn/family.php?fam=C2H2
i2_HQ_PC3Root_c10900/f2p0/2784-2F	C2H2	http://planttfdb.cbi.pku.edu.cn/family.php?fam=C2H2
i2_HQ_PC3Root_c1138/f15p3/2906-0F	C3H	http://planttfdb.cbi.pku.edu.cn/family.php?fam=C3H
i2_HQ_PC3Root_c1171/f18p2/2510-1F	C3H	http://planttfdb.cbi.pku.edu.cn/family.php?fam=C3H
i2_HQ_PC3Root_c18625/f3p7/2392-1F	TCP	http://planttfdb.cbi.pku.edu.cn/family.php?fam=TCP
i2_HQ_PC3Root_c3030/f2p2/2911-2F	NAC	http://planttfdb.cbi.pku.edu.cn/family.php?fam=NAC
i2_HQ_PC3Root_c30737/f3p0/2664-2F	GRAS	http://planttfdb.cbi.pku.edu.cn/family.php?fam=GRAS
i2_HQ_PC3Root_c3126/f3p0/2666-1F	Trihelix	http://planttfdb.cbi.pku.edu.cn/family.php?fam=Trihelix
i2_HQ_PC3Root_c32300/f2p0/2743-0F	C2C2-GATA	--
i2_HQ_PC3Root_c32596/f3p0/2831-2F	C3H	http://planttfdb.cbi.pku.edu.cn/family.php?fam=C3H
i2_HQ_PC3Root_c32740/f2p1/2438-1F	bHLH	http://planttfdb.cbi.pku.edu.cn/family.php?fam=bHLH
i2_HQ_PC3Root_c54179/f4p4/2081-1F	Trihelix	http://planttfdb.cbi.pku.edu.cn/family.php?fam=Trihelix
i2_HQ_PC3Root_c54602/f2p0/2107-2F	C2H2	http://planttfdb.cbi.pku.edu.cn/family.php?fam=C2H2
i2_HQ_PC3Root_c54634/f2p3/2060-1F	GRAS	http://planttfdb.cbi.pku.edu.cn/family.php?fam=GRAS
i2_HQ_PC3Root_c54634/f2p3/2060-2F	GRAS	http://planttfdb.cbi.pku.edu.cn/family.php?fam=GRAS
i2_HQ_PC3Root_c64669/f4p3/2160-2F	C2C2-Dof	--
i2_LQ_PC3Root_c10098/f1p1/2611-1F	C2H2	http://planttfdb.cbi.pku.edu.cn/family.php?fam=C2H2
i2_LQ_PC3Root_c10100/f1p4/2905-1F	B3	http://planttfdb.cbi.pku.edu.cn/family.php?fam=B3
i2_LQ_PC3Root_c10100/f1p4/2905-2F	B3	http://planttfdb.cbi.pku.edu.cn/family.php?fam=B3
i2_LQ_PC3Root_c10126/f1p0/2202-0F	bZIP	http://planttfdb.cbi.pku.edu.cn/family.php?fam=bZIP
i2_LQ_PC3Root_c11909/f2p0/3061-2F	C2H2	http://planttfdb.cbi.pku.edu.cn/family.php?fam=C2H2
i2_LQ_PC3Root_c11910/f1p6/2283-0F	GRAS	http://planttfdb.cbi.pku.edu.cn/family.php?fam=GRAS
i2_LQ_PC3Root_c14228/f1p0/2095-1F	SAP	http://planttfdb.cbi.pku.edu.cn/family.php?fam=SAP
i2_LQ_PC3Root_c14288/f1p0/2038-0F	C2H2	http://planttfdb.cbi.pku.edu.cn/family.php?fam=C2H2
i2_LQ_PC3Root_c14354/f1p2/2028-1F	HB-other	http://planttfdb.cbi.pku.edu.cn/family.php?fam=HB-other
i2_LQ_PC3Root_c14378/f1p1/2093-1F	Tify	--
i2_LQ_PC3Root_c17786/f1p29/2773-1F	Tify	--
i2_LQ_PC3Root_c17848/f1p3/2914-1F	WRKY	http://planttfdb.cbi.pku.edu.cn/family.php?fam=WRKY
i2_LQ_PC3Root_c17901/f1p1/2353-2F	MADS-M-type	--
i2_LQ_PC3Root_c19442/f1p6/2604-1F	C2H2	http://planttfdb.cbi.pku.edu.cn/family.php?fam=C2H2
i2_LQ_PC3Root_c19455/f1p0/2967-2F	C2H2	http://planttfdb.cbi.pku.edu.cn/family.php?fam=C2H2
i2_LQ_PC3Root_c21129/f1p0/2491-0F	C2H2	http://planttfdb.cbi.pku.edu.cn/family.php?fam=C2H2
i2_LQ_PC3Root_c21139/f1p0/2993-0F	MYB-related	http://planttfdb.cbi.pku.edu.cn/family.php?fam=MYB_related
i2_LQ_PC3Root_c21201/f1p0/2164-1F	C3H	http://planttfdb.cbi.pku.edu.cn/family.php?fam=C3H
i2_LQ_PC3Root_c21222/f1p0/2931-1F	C2C2-GATA	--
i2_LQ_PC3Root_c21290/f1p2/2796-1F	HB-HD-ZIP	--
i2_LQ_PC3Root_c22826/f1p0/2352-1F	MYB	http://planttfdb.cbi.pku.edu.cn/family.php?fam=MYB
i2_LQ_PC3Root_c22839/f1p0/2762-0F	AP2/ERF-AP2	--
i2_LQ_PC3Root_c22882/f1p4/2384-0F	HB-KNOX	--
i2_LQ_PC3Root_c22907/f1p1/2186-2F	C2C2-GATA	--
i2_LQ_PC3Root_c24569/f1p3/3030-1F	Trihelix	http://planttfdb.cbi.pku.edu.cn/family.php?fam=Trihelix
i2_LQ_PC3Root_c24575/f1p0/2968-0F	C2H2	http://planttfdb.cbi.pku.edu.cn/family.php?fam=C2H2
i2_LQ_PC3Root_c2566/f2p0/3032-0F	bHLH	http://planttfdb.cbi.pku.edu.cn/family.php?fam=bHLH
i2_LQ_PC3Root_c27203/f1p0/2016-1F	C2H2	http://planttfdb.cbi.pku.edu.cn/family.php?fam=C2H2
i2_LQ_PC3Root_c2788/f7p3/2473-0F	bZIP	http://planttfdb.cbi.pku.edu.cn/family.php?fam=bZIP
i2_LQ_PC3Root_c31219/f1p3/2750-0F	GARP-G2-like	--
i2_LQ_PC3Root_c31325/f1p0/2694-0F	MYB-related	http://planttfdb.cbi.pku.edu.cn/family.php?fam=MYB_related
i2_LQ_PC3Root_c31325/f1p0/2694-1F	MYB-related	http://planttfdb.cbi.pku.edu.cn/family.php?fam=MYB_related
i2_LQ_PC3Root_c32799/f1p2/2453-2F	GARP-G2-like	--
i2_LQ_PC3Root_c32828/f1p0/3005-2F	HB-other	http://planttfdb.cbi.pku.edu.cn/family.php?fam=HB-other
i2_LQ_PC3Root_c32842/f1p0/2220-1F	MYB-related	http://planttfdb.cbi.pku.edu.cn/family.php?fam=MYB_related
i2_LQ_PC3Root_c32870/f1p0/2678-1F	C2H2	http://planttfdb.cbi.pku.edu.cn/family.php?fam=C2H2
i2_LQ_PC3Root_c32901/f1p4/2143-2F	BES1	http://planttfdb.cbi.pku.edu.cn/family.php?fam=BES1
i2_LQ_PC3Root_c32925/f1p0/2424-1F	GRAS	http://planttfdb.cbi.pku.edu.cn/family.php?fam=GRAS
i2_LQ_PC3Root_c36051/f1p2/2505-2F	RWP-RK	--
i2_LQ_PC3Root_c36205/f1p10/2624-2F	GRAS	http://planttfdb.cbi.pku.edu.cn/family.php?fam=GRAS
i2_LQ_PC3Root_c36210/f1p3/2498-1F	GRAS	http://planttfdb.cbi.pku.edu.cn/family.php?fam=GRAS
i2_LQ_PC3Root_c37678/f1p3/3039-2F	GRAS	http://planttfdb.cbi.pku.edu.cn/family.php?fam=GRAS
i2_LQ_PC3Root_c37720/f1p0/2746-0F	zn-clus	--
i2_LQ_PC3Root_c37794/f1p1/2147-2F	C2H2	http://planttfdb.cbi.pku.edu.cn/family.php?fam=C2H2
i2_LQ_PC3Root_c4443/f1p0/2208-1F	HB-WOX	--
i2_LQ_PC3Root_c4482/f1p4/2690-2F	AP2/ERF-ERF	--
i2_LQ_PC3Root_c45631/f1p0/2548-1F	C2C2-GATA	--
i2_LQ_PC3Root_c45654/f1p3/2543-1F	HB-KNOX	--
i2_LQ_PC3Root_c47169/f1p0/2335-2F	C2H2	http://planttfdb.cbi.pku.edu.cn/family.php?fam=C2H2
i2_LQ_PC3Root_c47247/f1p0/3016-1F	C3H	http://planttfdb.cbi.pku.edu.cn/family.php?fam=C3H
i2_LQ_PC3Root_c47248/f1p2/2696-1F	bHLH	http://planttfdb.cbi.pku.edu.cn/family.php?fam=bHLH
i2_LQ_PC3Root_c48692/f1p0/2433-1F	bZIP	http://planttfdb.cbi.pku.edu.cn/family.php?fam=bZIP
i2_LQ_PC3Root_c48707/f1p0/2879-2F	HB-other	http://planttfdb.cbi.pku.edu.cn/family.php?fam=HB-other
i2_LQ_PC3Root_c48721/f1p5/2668-2F	WRKY	http://planttfdb.cbi.pku.edu.cn/family.php?fam=WRKY
i2_LQ_PC3Root_c48777/f1p0/2784-0F	MYB-related	http://planttfdb.cbi.pku.edu.cn/family.php?fam=MYB_related
i2_LQ_PC3Root_c48838/f1p0/3070-2F	zn-clus	--
i2_LQ_PC3Root_c50274/f1p0/2976-2F	C3H	http://planttfdb.cbi.pku.edu.cn/family.php?fam=C3H
i2_LQ_PC3Root_c50347/f1p2/2725-1F	WRKY	http://planttfdb.cbi.pku.edu.cn/family.php?fam=WRKY
i2_LQ_PC3Root_c50392/f1p0/2541-2F	C2H2	http://planttfdb.cbi.pku.edu.cn/family.php?fam=C2H2
i2_LQ_PC3Root_c51858/f1p1/2907-2F	NAC	http://planttfdb.cbi.pku.edu.cn/family.php?fam=NAC
i2_LQ_PC3Root_c51954/f1p0/2468-0F	WRKY	http://planttfdb.cbi.pku.edu.cn/family.php?fam=WRKY
i2_LQ_PC3Root_c53373/f1p1/2133-0F	bHLH	http://planttfdb.cbi.pku.edu.cn/family.php?fam=bHLH
i2_LQ_PC3Root_c53416/f1p0/2735-1F	C2H2	http://planttfdb.cbi.pku.edu.cn/family.php?fam=C2H2
i2_LQ_PC3Root_c59698/f1p1/2390-0F	bHLH	http://planttfdb.cbi.pku.edu.cn/family.php?fam=bHLH
i2_LQ_PC3Root_c59720/f1p0/2922-0F	C3H	http://planttfdb.cbi.pku.edu.cn/family.php?fam=C3H
i2_LQ_PC3Root_c59729/f1p5/2912-2F	WRKY	http://planttfdb.cbi.pku.edu.cn/family.php?fam=WRKY
i2_LQ_PC3Root_c59797/f1p1/2440-2F	HSF	http://planttfdb.cbi.pku.edu.cn/family.php?fam=HSF
i2_LQ_PC3Root_c59804/f1p12/2255-0F	B3	http://planttfdb.cbi.pku.edu.cn/family.php?fam=B3
i2_LQ_PC3Root_c61464/f1p8/2654-0F	bHLH	http://planttfdb.cbi.pku.edu.cn/family.php?fam=bHLH
i2_LQ_PC3Root_c61508/f1p1/2859-0F	GRF	http://planttfdb.cbi.pku.edu.cn/family.php?fam=GRF
i2_LQ_PC3Root_c61597/f1p17/2480-1F	Tify	--
i2_LQ_PC3Root_c61628/f1p2/2540-1F	C2H2	http://planttfdb.cbi.pku.edu.cn/family.php?fam=C2H2
i2_LQ_PC3Root_c6233/f2p1/3003-1F	C2H2	http://planttfdb.cbi.pku.edu.cn/family.php?fam=C2H2
i2_LQ_PC3Root_c6341/f1p0/2242-0F	HB-other	http://planttfdb.cbi.pku.edu.cn/family.php?fam=HB-other
i2_LQ_PC3Root_c6381/f1p7/3042-2F	GRAS	http://planttfdb.cbi.pku.edu.cn/family.php?fam=GRAS
i2_LQ_PC3Root_c8212/f1p0/2231-2F	bHLH	http://planttfdb.cbi.pku.edu.cn/family.php?fam=bHLH
i2_LQ_PC3Root_c8231/f1p0/2595-2F	C2H2	http://planttfdb.cbi.pku.edu.cn/family.php?fam=C2H2
i2_LQ_PC3Root_c8328/f1p2/2585-1F	bZIP	http://planttfdb.cbi.pku.edu.cn/family.php?fam=bZIP
i2_LQ_PC3Root_c9948/f1p0/2517-2F	zn-clus	--
i3_HQ_PC3Root_c1099/f7p0/3517-0F	EIL	http://planttfdb.cbi.pku.edu.cn/family.php?fam=EIL
i3_HQ_PC3Root_c23820/f2p0/3074-0F	GARP-G2-like	--
i3_HQ_PC3Root_c2975/f3p1/3849-0F	C2H2	http://planttfdb.cbi.pku.edu.cn/family.php?fam=C2H2
i3_HQ_PC3Root_c3607/f3p5/3146-1F	Trihelix	http://planttfdb.cbi.pku.edu.cn/family.php?fam=Trihelix
i3_HQ_PC3Root_c3921/f2p0/3382-1F	GARP-ARR-B	--
i3_HQ_PC3Root_c4749/f2p0/3756-0F	bHLH	http://planttfdb.cbi.pku.edu.cn/family.php?fam=bHLH
i3_LQ_PC3Root_c10070/f1p0/3138-1F	C2H2	http://planttfdb.cbi.pku.edu.cn/family.php?fam=C2H2
i3_LQ_PC3Root_c10093/f1p0/3255-1F	zn-clus	--
i3_LQ_PC3Root_c10116/f1p0/3687-2F	C2H2	http://planttfdb.cbi.pku.edu.cn/family.php?fam=C2H2
i3_LQ_PC3Root_c10123/f1p0/3726-0F	B3-ARF	--
i3_LQ_PC3Root_c10342/f1p19/3729-0F	MYB	http://planttfdb.cbi.pku.edu.cn/family.php?fam=MYB
i3_LQ_PC3Root_c2183/f2p0/3283-2F	B3-ARF	--
i3_LQ_PC3Root_c2422/f3p2/3492-0F	B3-ARF	--
i3_LQ_PC3Root_c3752/f1p3/3853-2F	MADS-M-type	--
i3_LQ_PC3Root_c6717/f1p0/3094-2F	C2H2	http://planttfdb.cbi.pku.edu.cn/family.php?fam=C2H2
i3_LQ_PC3Root_c8261/f1p1/3764-0F	NF-X1	http://planttfdb.cbi.pku.edu.cn/family.php?fam=NF-X1
i4_HQ_PC3Root_c1219/f2p5/4238-0F	NAC	http://planttfdb.cbi.pku.edu.cn/family.php?fam=NAC
i1_HQ_PC3Root_c10080/f2p0/1688-2F	C2H2	http://planttfdb.cbi.pku.edu.cn/family.php?fam=C2H2
i1_HQ_PC3Root_c11529/f3p0/1992-0F	C3H	http://planttfdb.cbi.pku.edu.cn/family.php?fam=C3H
i1_HQ_PC3Root_c27906/f8p0/1877-0F	GARP-G2-like	--
i1_HQ_PC3Root_c27914/f6p0/1875-0F	WRKY	http://planttfdb.cbi.pku.edu.cn/family.php?fam=WRKY
i1_HQ_PC3Root_c9324/f3p4/1833-1F	GeBP	http://planttfdb.cbi.pku.edu.cn/family.php?fam=GeBP
i1_HQ_PC3Root_c9853/f2p2/1400-2F	PLATZ	--
i1_LQ_PC3Root_c10756/f1p2/1844-2F	C2C2-GATA	--
i1_LQ_PC3Root_c10835/f1p0/1509-0F	bHLH	http://planttfdb.cbi.pku.edu.cn/family.php?fam=bHLH
i1_LQ_PC3Root_c10838/f1p2/1467-1F	WRKY	http://planttfdb.cbi.pku.edu.cn/family.php?fam=WRKY
i1_LQ_PC3Root_c12597/f1p0/2022-0F	bHLH	http://planttfdb.cbi.pku.edu.cn/family.php?fam=bHLH
i1_LQ_PC3Root_c16486/f2p1/1765-0F	MADS-M-type	--
i1_LQ_PC3Root_c16823/f2p5/1746-2F	LOB	--
i1_LQ_PC3Root_c16828/f2p9/1623-0F	MYB	http://planttfdb.cbi.pku.edu.cn/family.php?fam=MYB
i1_LQ_PC3Root_c17912/f1p3/1561-2F	bHLH	http://planttfdb.cbi.pku.edu.cn/family.php?fam=bHLH
i1_LQ_PC3Root_c18060/f1p0/1788-2F	B3	http://planttfdb.cbi.pku.edu.cn/family.php?fam=B3
i1_LQ_PC3Root_c18063/f1p0/2016-0F	bZIP	http://planttfdb.cbi.pku.edu.cn/family.php?fam=bZIP
i1_LQ_PC3Root_c18101/f1p0/1655-0F	C3H	http://planttfdb.cbi.pku.edu.cn/family.php?fam=C3H
i1_LQ_PC3Root_c19467/f1p1/1871-2F	C2H2	http://planttfdb.cbi.pku.edu.cn/family.php?fam=C2H2
i1_LQ_PC3Root_c20911/f1p22/1724-0F	bHLH	http://planttfdb.cbi.pku.edu.cn/family.php?fam=bHLH
i1_LQ_PC3Root_c20933/f1p1/1897-1F	AP2/ERF-ERF	--
i1_LQ_PC3Root_c21017/f1p0/1777-0F	C3H	http://planttfdb.cbi.pku.edu.cn/family.php?fam=C3H
i1_LQ_PC3Root_c21056/f1p13/1956-2F	HSF	http://planttfdb.cbi.pku.edu.cn/family.php?fam=HSF
i1_LQ_PC3Root_c21103/f1p1/1819-1F	WRKY	http://planttfdb.cbi.pku.edu.cn/family.php?fam=WRKY
i1_LQ_PC3Root_c22410/f1p8/1808-2F	Tify	--
i1_LQ_PC3Root_c22453/f1p2/1986-2F	RWP-RK	--
i1_LQ_PC3Root_c23998/f1p7/1592-1F	C3H	http://planttfdb.cbi.pku.edu.cn/family.php?fam=C3H
i1_LQ_PC3Root_c2501/f4p4/1787-0F	MYB-related	http://planttfdb.cbi.pku.edu.cn/family.php?fam=MYB_related
i1_LQ_PC3Root_c2506/f2p7/1852-0F	Trihelix	http://planttfdb.cbi.pku.edu.cn/family.php?fam=Trihelix
i1_LQ_PC3Root_c2506/f2p7/1852-1F	Trihelix	http://planttfdb.cbi.pku.edu.cn/family.php?fam=Trihelix
i1_LQ_PC3Root_c25512/f1p0/1760-0F	HSF	http://planttfdb.cbi.pku.edu.cn/family.php?fam=HSF
i1_LQ_PC3Root_c25512/f1p0/1760-2F	HSF	http://planttfdb.cbi.pku.edu.cn/family.php?fam=HSF
i1_LQ_PC3Root_c25519/f1p0/1355-0F	WRKY	http://planttfdb.cbi.pku.edu.cn/family.php?fam=WRKY
i1_LQ_PC3Root_c2700/f4p5/1996-0F	AP2/ERF-RAV	--
i1_LQ_PC3Root_c2768/f2p1/1785-2F	bZIP	http://planttfdb.cbi.pku.edu.cn/family.php?fam=bZIP
i1_LQ_PC3Root_c30082/f1p0/1542-0F	bZIP	http://planttfdb.cbi.pku.edu.cn/family.php?fam=bZIP
i1_LQ_PC3Root_c30182/f1p21/1948-2F	C2C2-Dof	--
i1_LQ_PC3Root_c30211/f1p17/1870-0F	bZIP	http://planttfdb.cbi.pku.edu.cn/family.php?fam=bZIP
i1_LQ_PC3Root_c4091/f1p0/1505-0F	MYB	http://planttfdb.cbi.pku.edu.cn/family.php?fam=MYB
i1_LQ_PC3Root_c4213/f1p3/2004-2F	zn-clus	--
i1_LQ_PC3Root_c4218/f1p7/1479-2F	zf-HD	http://planttfdb.cbi.pku.edu.cn/family.php?fam=ZF-HD
i1_LQ_PC3Root_c4225/f1p0/1720-1F	NF-YA	http://planttfdb.cbi.pku.edu.cn/family.php?fam=NF-YA
i1_LQ_PC3Root_c4243/f2p0/1792-1F	NF-YC	http://planttfdb.cbi.pku.edu.cn/family.php?fam=NF-YC
i1_LQ_PC3Root_c5755/f1p34/1608-1F	C3H	http://planttfdb.cbi.pku.edu.cn/family.php?fam=C3H
i1_LQ_PC3Root_c5795/f1p0/1915-2F	MYB	http://planttfdb.cbi.pku.edu.cn/family.php?fam=MYB
i1_LQ_PC3Root_c7505/f1p0/1371-2F	Alfin-like	--
i1_LQ_PC3Root_c9065/f1p1/1570-0F	Trihelix	http://planttfdb.cbi.pku.edu.cn/family.php?fam=Trihelix
i1_LQ_PC3Root_c9066/f1p6/1903-1F	C2C2-GATA	--
i1_LQ_PC3Root_c9155/f1p2/1659-2F	NF-YA	http://planttfdb.cbi.pku.edu.cn/family.php?fam=NF-YA
i1_LQ_PC3Root_c9206/f1p0/1752-0F	PLATZ	--
i2_HQ_PC3Root_c11183/f3p6/3000-2F	bZIP	http://planttfdb.cbi.pku.edu.cn/family.php?fam=bZIP
i2_HQ_PC3Root_c11241/f6p1/2883-0F	TCP	http://planttfdb.cbi.pku.edu.cn/family.php?fam=TCP
i2_HQ_PC3Root_c11548/f2p1/2435-0F	bZIP	http://planttfdb.cbi.pku.edu.cn/family.php?fam=bZIP
i2_HQ_PC3Root_c11721/f6p1/2685-2F	C2H2	http://planttfdb.cbi.pku.edu.cn/family.php?fam=C2H2
i2_HQ_PC3Root_c11952/f5p4/2691-2F	C3H	http://planttfdb.cbi.pku.edu.cn/family.php?fam=C3H
i2_HQ_PC3Root_c12214/f2p4/2367-2F	C3H	http://planttfdb.cbi.pku.edu.cn/family.php?fam=C3H
i2_HQ_PC3Root_c1434/f7p3/2960-0F	bZIP	http://planttfdb.cbi.pku.edu.cn/family.php?fam=bZIP
i2_HQ_PC3Root_c1710/f3p0/2371-0F	bZIP	http://planttfdb.cbi.pku.edu.cn/family.php?fam=bZIP
i2_HQ_PC3Root_c20363/f3p10/2284-2F	GRAS	http://planttfdb.cbi.pku.edu.cn/family.php?fam=GRAS
i2_HQ_PC3Root_c20894/f5p0/2527-1F	bZIP	http://planttfdb.cbi.pku.edu.cn/family.php?fam=bZIP
i2_HQ_PC3Root_c21340/f3p5/2478-0F	Tify	--
i2_HQ_PC3Root_c35486/f2p6/2387-2F	WRKY	http://planttfdb.cbi.pku.edu.cn/family.php?fam=WRKY
i2_HQ_PC3Root_c35701/f2p1/2960-2F	C2H2	http://planttfdb.cbi.pku.edu.cn/family.php?fam=C2H2
i2_HQ_PC3Root_c3964/f3p3/2242-1F	NAC	http://planttfdb.cbi.pku.edu.cn/family.php?fam=NAC
i2_HQ_PC3Root_c4069/f2p0/2782-1F	GRAS	http://planttfdb.cbi.pku.edu.cn/family.php?fam=GRAS
i2_HQ_PC3Root_c4329/f3p3/2951-1F	HB-BELL	--
i2_HQ_PC3Root_c4554/f2p2/2399-1F	GARP-G2-like	--
i2_HQ_PC3Root_c56966/f6p4/2432-2F	BES1	http://planttfdb.cbi.pku.edu.cn/family.php?fam=BES1
i2_HQ_PC3Root_c56976/f5p1/3027-0F	Trihelix	http://planttfdb.cbi.pku.edu.cn/family.php?fam=Trihelix
i2_HQ_PC3Root_c64929/f2p3/2248-2F	TCP	http://planttfdb.cbi.pku.edu.cn/family.php?fam=TCP
i2_HQ_PC3Root_c65043/f22p10/2867-2F	bHLH	http://planttfdb.cbi.pku.edu.cn/family.php?fam=bHLH
i2_LQ_PC3Root_c10202/f1p1/2885-0F	WRKY	http://planttfdb.cbi.pku.edu.cn/family.php?fam=WRKY
i2_LQ_PC3Root_c10304/f1p7/2491-2F	NF-YA	http://planttfdb.cbi.pku.edu.cn/family.php?fam=NF-YA
i2_LQ_PC3Root_c10389/f1p2/2953-2F	B3-ARF	--
i2_LQ_PC3Root_c12154/f1p2/2217-0F	bHLH	http://planttfdb.cbi.pku.edu.cn/family.php?fam=bHLH
i2_LQ_PC3Root_c12229/f1p0/2394-0F	GARP-G2-like	--
i2_LQ_PC3Root_c12262/f1p1/2434-1F	GRAS	http://planttfdb.cbi.pku.edu.cn/family.php?fam=GRAS
i2_LQ_PC3Root_c12327/f1p4/2877-1F	BES1	http://planttfdb.cbi.pku.edu.cn/family.php?fam=BES1
i2_LQ_PC3Root_c14904/f7p2/2191-0F	AP2/ERF-ERF	--
i2_LQ_PC3Root_c18013/f1p11/2210-0F	WRKY	http://planttfdb.cbi.pku.edu.cn/family.php?fam=WRKY
i2_LQ_PC3Root_c18059/f1p1/2483-2F	C2C2-Dof	--
i2_LQ_PC3Root_c18110/f1p2/2799-1F	bHLH	http://planttfdb.cbi.pku.edu.cn/family.php?fam=bHLH
i2_LQ_PC3Root_c18155/f1p1/3119-2F	GRAS	http://planttfdb.cbi.pku.edu.cn/family.php?fam=GRAS
i2_LQ_PC3Root_c19656/f1p1/2221-1F	bHLH	http://planttfdb.cbi.pku.edu.cn/family.php?fam=bHLH
i2_LQ_PC3Root_c19663/f2p0/2672-1F	bHLH	http://planttfdb.cbi.pku.edu.cn/family.php?fam=bHLH
i2_LQ_PC3Root_c21451/f1p0/2267-1F	GARP-G2-like	--
i2_LQ_PC3Root_c21454/f1p2/2198-1F	HSF	http://planttfdb.cbi.pku.edu.cn/family.php?fam=HSF
i2_LQ_PC3Root_c22949/f1p1/2236-1F	AP2/ERF-ERF	--
i2_LQ_PC3Root_c23070/f1p2/2516-2F	C3H	http://planttfdb.cbi.pku.edu.cn/family.php?fam=C3H
i2_LQ_PC3Root_c23139/f1p0/2804-2F	C3H	http://planttfdb.cbi.pku.edu.cn/family.php?fam=C3H
i2_LQ_PC3Root_c27275/f1p1/2114-1F	Trihelix	http://planttfdb.cbi.pku.edu.cn/family.php?fam=Trihelix
i2_LQ_PC3Root_c27576/f1p3/2137-1F	GRAS	http://planttfdb.cbi.pku.edu.cn/family.php?fam=GRAS
i2_LQ_PC3Root_c2863/f1p0/2768-0F	C2H2	http://planttfdb.cbi.pku.edu.cn/family.php?fam=C2H2
i2_LQ_PC3Root_c3025/f1p2/2476-2F	GRAS	http://planttfdb.cbi.pku.edu.cn/family.php?fam=GRAS
i2_LQ_PC3Root_c31405/f1p0/2717-1F	C2C2-GATA	--
i2_LQ_PC3Root_c31441/f1p2/2348-1F	bHLH	http://planttfdb.cbi.pku.edu.cn/family.php?fam=bHLH
i2_LQ_PC3Root_c33013/f1p1/2747-0F	SBP	http://planttfdb.cbi.pku.edu.cn/family.php?fam=SBP
i2_LQ_PC3Root_c33049/f1p2/2528-1F	bHLH	http://planttfdb.cbi.pku.edu.cn/family.php?fam=bHLH
i2_LQ_PC3Root_c33052/f1p1/3031-0F	GRAS	http://planttfdb.cbi.pku.edu.cn/family.php?fam=GRAS
i2_LQ_PC3Root_c33073/f1p1/2891-0F	HB-HD-ZIP	--
i2_LQ_PC3Root_c33086/f1p1/2265-0F	TCP	http://planttfdb.cbi.pku.edu.cn/family.php?fam=TCP
i2_LQ_PC3Root_c33143/f1p0/2835-2F	C2C2-CO-like	--
i2_LQ_PC3Root_c34566/f1p0/2310-1F	C3H	http://planttfdb.cbi.pku.edu.cn/family.php?fam=C3H
i2_LQ_PC3Root_c36317/f1p0/2396-1F	C2H2	http://planttfdb.cbi.pku.edu.cn/family.php?fam=C2H2
i2_LQ_PC3Root_c37899/f2p2/3028-0F	HB-other	http://planttfdb.cbi.pku.edu.cn/family.php?fam=HB-other
i2_LQ_PC3Root_c37971/f1p18/2739-2F	WRKY	http://planttfdb.cbi.pku.edu.cn/family.php?fam=WRKY
i2_LQ_PC3Root_c37980/f1p0/2827-2F	GRAS	http://planttfdb.cbi.pku.edu.cn/family.php?fam=GRAS
i2_LQ_PC3Root_c38027/f1p5/2154-2F	Tify	--
i2_LQ_PC3Root_c40887/f1p0/2066-0F	E2F-DP	http://planttfdb.cbi.pku.edu.cn/family.php?fam=E2F/DP
i2_LQ_PC3Root_c40892/f1p0/2031-0F	SAP	http://planttfdb.cbi.pku.edu.cn/family.php?fam=SAP
i2_LQ_PC3Root_c40995/f1p4/2141-2F	C3H	http://planttfdb.cbi.pku.edu.cn/family.php?fam=C3H
i2_LQ_PC3Root_c41067/f1p1/2189-0F	TUB	--
i2_LQ_PC3Root_c41128/f1p0/2055-0F	C2H2	http://planttfdb.cbi.pku.edu.cn/family.php?fam=C2H2
i2_LQ_PC3Root_c45720/f1p2/2907-1F	NAC	http://planttfdb.cbi.pku.edu.cn/family.php?fam=NAC
i2_LQ_PC3Root_c45726/f1p5/2947-1F	WRKY	http://planttfdb.cbi.pku.edu.cn/family.php?fam=WRKY
i2_LQ_PC3Root_c45771/f1p4/2212-2F	bZIP	http://planttfdb.cbi.pku.edu.cn/family.php?fam=bZIP
i2_LQ_PC3Root_c45891/f1p2/2981-0F	GRAS	http://planttfdb.cbi.pku.edu.cn/family.php?fam=GRAS
i2_LQ_PC3Root_c4723/f1p1/2559-1F	GARP-G2-like	--
i2_LQ_PC3Root_c47262/f1p1/2633-1F	C2H2	http://planttfdb.cbi.pku.edu.cn/family.php?fam=C2H2
i2_LQ_PC3Root_c47338/f1p7/2646-0F	TUB	--
i2_LQ_PC3Root_c47430/f1p1/2682-2F	TCP	http://planttfdb.cbi.pku.edu.cn/family.php?fam=TCP
i2_LQ_PC3Root_c48900/f1p0/2801-2F	C2C2-GATA	--
i2_LQ_PC3Root_c48923/f1p0/2746-0F	C2H2	http://planttfdb.cbi.pku.edu.cn/family.php?fam=C2H2
i2_LQ_PC3Root_c48932/f1p0/2887-0F	MYB	http://planttfdb.cbi.pku.edu.cn/family.php?fam=MYB
i2_LQ_PC3Root_c49017/f1p6/2998-2F	C3H	http://planttfdb.cbi.pku.edu.cn/family.php?fam=C3H
i2_LQ_PC3Root_c49060/f1p0/2236-0F	zn-clus	--
i2_LQ_PC3Root_c49061/f1p17/2779-2F	bHLH	http://planttfdb.cbi.pku.edu.cn/family.php?fam=bHLH
i2_LQ_PC3Root_c49062/f1p11/2936-1F	C2H2	http://planttfdb.cbi.pku.edu.cn/family.php?fam=C2H2
i2_LQ_PC3Root_c49062/f1p11/2936-2F	C2H2	http://planttfdb.cbi.pku.edu.cn/family.php?fam=C2H2
i2_LQ_PC3Root_c50575/f1p0/2739-1F	C2H2	http://planttfdb.cbi.pku.edu.cn/family.php?fam=C2H2
i2_LQ_PC3Root_c50577/f1p3/2501-2F	C3H	http://planttfdb.cbi.pku.edu.cn/family.php?fam=C3H
i2_LQ_PC3Root_c50613/f1p0/2829-2F	GARP-ARR-B	--
i2_LQ_PC3Root_c52055/f1p1/2530-0F	C2H2	http://planttfdb.cbi.pku.edu.cn/family.php?fam=C2H2
i2_LQ_PC3Root_c52089/f1p1/2572-2F	C2H2	http://planttfdb.cbi.pku.edu.cn/family.php?fam=C2H2
i2_LQ_PC3Root_c54757/f1p8/2045-1F	WRKY	http://planttfdb.cbi.pku.edu.cn/family.php?fam=WRKY
i2_LQ_PC3Root_c54810/f1p0/2107-1F	HB-WOX	--
i2_LQ_PC3Root_c54981/f1p1/2087-1F	E2F-DP	http://planttfdb.cbi.pku.edu.cn/family.php?fam=E2F/DP
i2_LQ_PC3Root_c59887/f1p0/2583-2F	C2H2	http://planttfdb.cbi.pku.edu.cn/family.php?fam=C2H2
i2_LQ_PC3Root_c59895/f1p1/2581-1F	WRKY	http://planttfdb.cbi.pku.edu.cn/family.php?fam=WRKY
i2_LQ_PC3Root_c59901/f1p5/2602-1F	Tify	--
i2_LQ_PC3Root_c59991/f1p5/2858-2F	bHLH	http://planttfdb.cbi.pku.edu.cn/family.php?fam=bHLH
i2_LQ_PC3Root_c61739/f1p0/2468-1F	C3H	http://planttfdb.cbi.pku.edu.cn/family.php?fam=C3H
i2_LQ_PC3Root_c62812/f2p0/2167-2F	C2C2-Dof	--
i2_LQ_PC3Root_c6461/f1p4/2657-0F	HB-other	http://planttfdb.cbi.pku.edu.cn/family.php?fam=HB-other
i2_LQ_PC3Root_c6501/f1p2/2860-0F	C2H2	http://planttfdb.cbi.pku.edu.cn/family.php?fam=C2H2
i2_LQ_PC3Root_c6501/f1p2/2860-2F	C2H2	http://planttfdb.cbi.pku.edu.cn/family.php?fam=C2H2
i2_LQ_PC3Root_c6559/f1p8/2225-2F	GeBP	http://planttfdb.cbi.pku.edu.cn/family.php?fam=GeBP
i2_LQ_PC3Root_c6579/f1p6/2624-1F	NF-YA	http://planttfdb.cbi.pku.edu.cn/family.php?fam=NF-YA
i2_LQ_PC3Root_c66826/f1p1/2553-1F	C2H2	http://planttfdb.cbi.pku.edu.cn/family.php?fam=C2H2
i2_LQ_PC3Root_c8373/f1p1/2287-2F	Tify	--
i2_LQ_PC3Root_c8490/f1p10/2337-2F	GRAS	http://planttfdb.cbi.pku.edu.cn/family.php?fam=GRAS
i3_HQ_PC3Root_c25133/f3p0/3086-2F	C2H2	http://planttfdb.cbi.pku.edu.cn/family.php?fam=C2H2
i3_HQ_PC3Root_c25143/f2p3/3127-1F	HB-BELL	--
i3_HQ_PC3Root_c25228/f14p3/3205-2F	bHLH	http://planttfdb.cbi.pku.edu.cn/family.php?fam=bHLH
i3_HQ_PC3Root_c25277/f34p62/3585-1F	EIL	http://planttfdb.cbi.pku.edu.cn/family.php?fam=EIL
i3_LQ_PC3Root_c10457/f1p3/3276-0F	C3H	http://planttfdb.cbi.pku.edu.cn/family.php?fam=C3H
i3_LQ_PC3Root_c10484/f1p2/3635-1F	B3-ARF	--
i3_LQ_PC3Root_c10714/f1p0/3483-1F	MYB	http://planttfdb.cbi.pku.edu.cn/family.php?fam=MYB
i3_LQ_PC3Root_c11023/f1p4/3338-2F	B3-ARF	--
i3_LQ_PC3Root_c11066/f1p0/3784-1F	C2H2	http://planttfdb.cbi.pku.edu.cn/family.php?fam=C2H2
i3_LQ_PC3Root_c11072/f1p1/3447-2F	C2H2	http://planttfdb.cbi.pku.edu.cn/family.php?fam=C2H2
i3_LQ_PC3Root_c11117/f1p0/3323-2F	C2H2	http://planttfdb.cbi.pku.edu.cn/family.php?fam=C2H2
i3_LQ_PC3Root_c12519/f1p3/3132-0F	HB-BELL	--
i3_LQ_PC3Root_c12557/f1p0/3394-1F	zn-clus	--
i3_LQ_PC3Root_c14132/f1p0/3160-1F	C2H2	http://planttfdb.cbi.pku.edu.cn/family.php?fam=C2H2
i3_LQ_PC3Root_c14153/f1p3/3356-1F	zn-clus	--
i3_LQ_PC3Root_c2511/f1p0/3802-0F	HB-BELL	--
i3_LQ_PC3Root_c2514/f1p8/3121-2F	WRKY	http://planttfdb.cbi.pku.edu.cn/family.php?fam=WRKY
i3_LQ_PC3Root_c2558/f1p0/3479-1F	MYB	http://planttfdb.cbi.pku.edu.cn/family.php?fam=MYB
i3_LQ_PC3Root_c3839/f1p5/3523-1F	C3H	http://planttfdb.cbi.pku.edu.cn/family.php?fam=C3H
i3_LQ_PC3Root_c3878/f1p26/3528-0F	C2H2	http://planttfdb.cbi.pku.edu.cn/family.php?fam=C2H2
i3_LQ_PC3Root_c3878/f1p26/3528-1F	C2H2	http://planttfdb.cbi.pku.edu.cn/family.php?fam=C2H2
i3_LQ_PC3Root_c3878/f1p26/3528-2F	C2H2	http://planttfdb.cbi.pku.edu.cn/family.php?fam=C2H2
i3_LQ_PC3Root_c5342/f1p8/3510-2F	C2C2-GATA	--
i3_LQ_PC3Root_c6907/f1p0/3153-0F	GRAS	http://planttfdb.cbi.pku.edu.cn/family.php?fam=GRAS
i3_LQ_PC3Root_c6907/f1p0/3153-1F	GRAS	http://planttfdb.cbi.pku.edu.cn/family.php?fam=GRAS
i3_LQ_PC3Root_c6907/f1p0/3153-2F	GRAS	http://planttfdb.cbi.pku.edu.cn/family.php?fam=GRAS
i3_LQ_PC3Root_c8363/f1p0/3479-2F	B3-ARF	--
i4_HQ_PC3Root_c7688/f8p1/4413-0F	HB-BELL	--
i4_HQ_PC3Root_c7720/f5p3/4308-0F	C2H2	http://planttfdb.cbi.pku.edu.cn/family.php?fam=C2H2
i1_LQ_PC3Root_c11035/f1p0/1386-1F	C2C2-GATA	--
i1_LQ_PC3Root_c11221/f1p0/1930-0F	MADS-M-type	--
i1_LQ_PC3Root_c16944/f1p0/1825-2F	GeBP	http://planttfdb.cbi.pku.edu.cn/family.php?fam=GeBP
i1_LQ_PC3Root_c17063/f1p0/1923-1F	C3H	http://planttfdb.cbi.pku.edu.cn/family.php?fam=C3H
i1_LQ_PC3Root_c18142/f1p3/1899-1F	C2H2	http://planttfdb.cbi.pku.edu.cn/family.php?fam=C2H2
i1_LQ_PC3Root_c18298/f1p0/1919-1F	C2H2	http://planttfdb.cbi.pku.edu.cn/family.php?fam=C2H2
i1_LQ_PC3Root_c18299/f1p1/1610-1F	WRKY	http://planttfdb.cbi.pku.edu.cn/family.php?fam=WRKY
i1_LQ_PC3Root_c19617/f1p3/1870-1F	NAC	http://planttfdb.cbi.pku.edu.cn/family.php?fam=NAC
i1_LQ_PC3Root_c19817/f1p0/1913-2F	HSF	http://planttfdb.cbi.pku.edu.cn/family.php?fam=HSF
i1_LQ_PC3Root_c21170/f1p0/1582-0F	C2H2	http://planttfdb.cbi.pku.edu.cn/family.php?fam=C2H2
i1_LQ_PC3Root_c22574/f1p5/1824-2F	WRKY	http://planttfdb.cbi.pku.edu.cn/family.php?fam=WRKY
i1_LQ_PC3Root_c22582/f1p6/1675-1F	AP2/ERF-ERF	--
i1_LQ_PC3Root_c22677/f1p0/1383-2F	BES1	http://planttfdb.cbi.pku.edu.cn/family.php?fam=BES1
i1_LQ_PC3Root_c22733/f1p0/1873-1F	C2H2	http://planttfdb.cbi.pku.edu.cn/family.php?fam=C2H2
i1_LQ_PC3Root_c26360/f1p2/1145-0F	MYB	http://planttfdb.cbi.pku.edu.cn/family.php?fam=MYB
i1_LQ_PC3Root_c26424/f1p0/1659-0F	MYB	http://planttfdb.cbi.pku.edu.cn/family.php?fam=MYB
i1_LQ_PC3Root_c26456/f1p0/1250-0F	AP2/ERF-ERF	--
i1_LQ_PC3Root_c4348/f1p0/1880-0F	AP2/ERF-ERF	--
i1_LQ_PC3Root_c5944/f2p15/1956-1F	C2C2-Dof	--
i1_LQ_PC3Root_c7612/f1p0/1450-0F	bHLH	http://planttfdb.cbi.pku.edu.cn/family.php?fam=bHLH
i1_LQ_PC3Root_c9380/f1p11/1779-0F	C2C2-GATA	--
i1_LQ_PC3Root_c9380/f1p11/1779-2F	C2C2-GATA	--
i1_LQ_PC3Root_c9487/f1p0/1905-2F	MYB-related	http://planttfdb.cbi.pku.edu.cn/family.php?fam=MYB_related
i2_HQ_PC3Root_c13051/f5p2/2701-1F	WRKY	http://planttfdb.cbi.pku.edu.cn/family.php?fam=WRKY
i2_HQ_PC3Root_c1769/f5p17/2318-1F	Tify	--
i2_HQ_PC3Root_c1792/f5p5/2827-2F	bZIP	http://planttfdb.cbi.pku.edu.cn/family.php?fam=bZIP
i2_HQ_PC3Root_c1808/f4p0/2321-2F	MYB-related	http://planttfdb.cbi.pku.edu.cn/family.php?fam=MYB_related
i2_HQ_PC3Root_c1886/f5p6/2555-2F	bHLH	http://planttfdb.cbi.pku.edu.cn/family.php?fam=bHLH
i2_HQ_PC3Root_c1890/f9p3/2664-1F	C2H2	http://planttfdb.cbi.pku.edu.cn/family.php?fam=C2H2
i2_HQ_PC3Root_c1912/f2p0/2888-1F	C2H2	http://planttfdb.cbi.pku.edu.cn/family.php?fam=C2H2
i2_HQ_PC3Root_c22089/f2p4/2819-1F	WRKY	http://planttfdb.cbi.pku.edu.cn/family.php?fam=WRKY
i2_HQ_PC3Root_c22364/f2p0/2598-0F	E2F-DP	http://planttfdb.cbi.pku.edu.cn/family.php?fam=E2F/DP
i2_HQ_PC3Root_c23578/f2p1/2739-0F	SBP	http://planttfdb.cbi.pku.edu.cn/family.php?fam=SBP
i2_HQ_PC3Root_c37676/f3p12/2920-0F	WRKY	http://planttfdb.cbi.pku.edu.cn/family.php?fam=WRKY
i2_HQ_PC3Root_c38836/f2p0/2351-0F	CPP	http://planttfdb.cbi.pku.edu.cn/family.php?fam=CPP
i2_HQ_PC3Root_c39784/f2p3/2954-1F	GARP-G2-like	--
i2_HQ_PC3Root_c4974/f3p3/2411-1F	MYB	http://planttfdb.cbi.pku.edu.cn/family.php?fam=MYB
i2_HQ_PC3Root_c5361/f6p1/2450-2F	C2C2-Dof	--
i2_HQ_PC3Root_c5386/f2p0/2322-0F	E2F-DP	http://planttfdb.cbi.pku.edu.cn/family.php?fam=E2F/DP
i2_HQ_PC3Root_c5421/f2p2/2588-2F	bHLH	http://planttfdb.cbi.pku.edu.cn/family.php?fam=bHLH
i2_HQ_PC3Root_c5568/f5p0/2205-0F	C2C2-GATA	--
i2_HQ_PC3Root_c5596/f3p3/2826-0F	C3H	http://planttfdb.cbi.pku.edu.cn/family.php?fam=C3H
i2_HQ_PC3Root_c5655/f2p0/2336-2F	MYB	http://planttfdb.cbi.pku.edu.cn/family.php?fam=MYB
i2_HQ_PC3Root_c57171/f4p2/2140-0F	Trihelix	http://planttfdb.cbi.pku.edu.cn/family.php?fam=Trihelix
i2_HQ_PC3Root_c57395/f31p4/2603-1F	BES1	http://planttfdb.cbi.pku.edu.cn/family.php?fam=BES1
i2_HQ_PC3Root_c57544/f4p4/2173-2F	AP2/ERF-ERF	--
i2_HQ_PC3Root_c5763/f3p2/2731-1F	bHLH	http://planttfdb.cbi.pku.edu.cn/family.php?fam=bHLH
i2_HQ_PC3Root_c65155/f28p8/2590-2F	bHLH	http://planttfdb.cbi.pku.edu.cn/family.php?fam=bHLH
i2_LQ_PC3Root_c10586/f1p3/2504-0F	MYB-related	http://planttfdb.cbi.pku.edu.cn/family.php?fam=MYB_related
i2_LQ_PC3Root_c16813/f1p2/2283-1F	HB-other	http://planttfdb.cbi.pku.edu.cn/family.php?fam=HB-other
i2_LQ_PC3Root_c16830/f1p0/2120-1F	bHLH	http://planttfdb.cbi.pku.edu.cn/family.php?fam=bHLH
i2_LQ_PC3Root_c16843/f1p4/2368-2F	Trihelix	http://planttfdb.cbi.pku.edu.cn/family.php?fam=Trihelix
i2_LQ_PC3Root_c16887/f2p2/2494-0F	MYB-related	http://planttfdb.cbi.pku.edu.cn/family.php?fam=MYB_related
i2_LQ_PC3Root_c16888/f1p0/2264-0F	C2H2	http://planttfdb.cbi.pku.edu.cn/family.php?fam=C2H2
i2_LQ_PC3Root_c16908/f1p1/2834-2F	MYB	http://planttfdb.cbi.pku.edu.cn/family.php?fam=MYB
i2_LQ_PC3Root_c18212/f1p0/2444-1F	C2C2-CO-like	--
i2_LQ_PC3Root_c18218/f1p2/2423-2F	Trihelix	http://planttfdb.cbi.pku.edu.cn/family.php?fam=Trihelix
i2_LQ_PC3Root_c18246/f2p2/3057-2F	C2H2	http://planttfdb.cbi.pku.edu.cn/family.php?fam=C2H2
i2_LQ_PC3Root_c18247/f1p0/2743-0F	C2C2-GATA	--
i2_LQ_PC3Root_c18247/f1p0/2743-2F	C2C2-GATA	--
i2_LQ_PC3Root_c18263/f1p4/2593-1F	WRKY	http://planttfdb.cbi.pku.edu.cn/family.php?fam=WRKY
i2_LQ_PC3Root_c18283/f1p2/2260-0F	bZIP	http://planttfdb.cbi.pku.edu.cn/family.php?fam=bZIP
i2_LQ_PC3Root_c18359/f1p10/2188-0F	MYB-related	http://planttfdb.cbi.pku.edu.cn/family.php?fam=MYB_related
i2_LQ_PC3Root_c19908/f1p2/2841-1F	bZIP	http://planttfdb.cbi.pku.edu.cn/family.php?fam=bZIP
i2_LQ_PC3Root_c20040/f1p1/2205-0F	MYB	http://planttfdb.cbi.pku.edu.cn/family.php?fam=MYB
i2_LQ_PC3Root_c21572/f1p1/2716-0F	C3H	http://planttfdb.cbi.pku.edu.cn/family.php?fam=C3H
i2_LQ_PC3Root_c23188/f1p0/2322-1F	HSF	http://planttfdb.cbi.pku.edu.cn/family.php?fam=HSF
i2_LQ_PC3Root_c23240/f1p0/2386-1F	C2H2	http://planttfdb.cbi.pku.edu.cn/family.php?fam=C2H2
i2_LQ_PC3Root_c23331/f2p0/2358-0F	bZIP	http://planttfdb.cbi.pku.edu.cn/family.php?fam=bZIP
i2_LQ_PC3Root_c23350/f1p1/2931-0F	Tify	--
i2_LQ_PC3Root_c24930/f1p1/2438-1F	C3H	http://planttfdb.cbi.pku.edu.cn/family.php?fam=C3H
i2_LQ_PC3Root_c25023/f1p0/2522-0F	zn-clus	--
i2_LQ_PC3Root_c28078/f1p9/2501-0F	GRAS	http://planttfdb.cbi.pku.edu.cn/family.php?fam=GRAS
i2_LQ_PC3Root_c30011/f3p8/2506-1F	bHLH	http://planttfdb.cbi.pku.edu.cn/family.php?fam=bHLH
i2_LQ_PC3Root_c30099/f3p0/2666-0F	WRKY	http://planttfdb.cbi.pku.edu.cn/family.php?fam=WRKY
i2_LQ_PC3Root_c30212/f2p0/2785-1F	C2H2	http://planttfdb.cbi.pku.edu.cn/family.php?fam=C2H2
i2_LQ_PC3Root_c30223/f2p0/2408-0F	WRKY	http://planttfdb.cbi.pku.edu.cn/family.php?fam=WRKY
i2_LQ_PC3Root_c3081/f1p4/3026-2F	C3H	http://planttfdb.cbi.pku.edu.cn/family.php?fam=C3H
i2_LQ_PC3Root_c31625/f1p3/2707-0F	C3H	http://planttfdb.cbi.pku.edu.cn/family.php?fam=C3H
i2_LQ_PC3Root_c31631/f1p5/2623-2F	Tify	--
i2_LQ_PC3Root_c31675/f1p2/2843-0F	HSF	http://planttfdb.cbi.pku.edu.cn/family.php?fam=HSF
i2_LQ_PC3Root_c31742/f1p0/2974-0F	C2C2-GATA	--
i2_LQ_PC3Root_c31742/f1p0/2974-2F	C2C2-GATA	--
i2_LQ_PC3Root_c3225/f1p0/2591-0F	SRS	http://planttfdb.cbi.pku.edu.cn/family.php?fam=SRS
i2_LQ_PC3Root_c3290/f1p0/2821-1F	Trihelix	http://planttfdb.cbi.pku.edu.cn/family.php?fam=Trihelix
i2_LQ_PC3Root_c33352/f1p0/2494-0F	bZIP	http://planttfdb.cbi.pku.edu.cn/family.php?fam=bZIP
i2_LQ_PC3Root_c34841/f1p1/2579-0F	WRKY	http://planttfdb.cbi.pku.edu.cn/family.php?fam=WRKY
i2_LQ_PC3Root_c34898/f1p8/2697-0F	bZIP	http://planttfdb.cbi.pku.edu.cn/family.php?fam=bZIP
i2_LQ_PC3Root_c36496/f1p17/2341-0F	Tify	--
i2_LQ_PC3Root_c36500/f1p3/2348-2F	TUB	--
i2_LQ_PC3Root_c36561/f1p0/2994-2F	GARP-G2-like	--
i2_LQ_PC3Root_c36645/f1p15/2276-2F	NAC	http://planttfdb.cbi.pku.edu.cn/family.php?fam=NAC
i2_LQ_PC3Root_c36657/f1p4/2755-2F	GARP-G2-like	--
i2_LQ_PC3Root_c38202/f1p0/2836-1F	zn-clus	--
i2_LQ_PC3Root_c38205/f1p8/2688-2F	bZIP	http://planttfdb.cbi.pku.edu.cn/family.php?fam=bZIP
i2_LQ_PC3Root_c41520/f1p1/2054-0F	Trihelix	http://planttfdb.cbi.pku.edu.cn/family.php?fam=Trihelix
i2_LQ_PC3Root_c41569/f1p0/2042-1F	C3H	http://planttfdb.cbi.pku.edu.cn/family.php?fam=C3H
i2_LQ_PC3Root_c41569/f1p0/2042-2F	C3H	http://planttfdb.cbi.pku.edu.cn/family.php?fam=C3H
i2_LQ_PC3Root_c41593/f1p0/2096-2F	zn-clus	--
i2_LQ_PC3Root_c45953/f1p1/2901-1F	Trihelix	http://planttfdb.cbi.pku.edu.cn/family.php?fam=Trihelix
i2_LQ_PC3Root_c45953/f1p1/2901-2F	Trihelix	http://planttfdb.cbi.pku.edu.cn/family.php?fam=Trihelix
i2_LQ_PC3Root_c45954/f1p3/2791-0F	bHLH	http://planttfdb.cbi.pku.edu.cn/family.php?fam=bHLH
i2_LQ_PC3Root_c46103/f1p1/2198-2F	C2H2	http://planttfdb.cbi.pku.edu.cn/family.php?fam=C2H2
i2_LQ_PC3Root_c47507/f1p2/2974-0F	Trihelix	http://planttfdb.cbi.pku.edu.cn/family.php?fam=Trihelix
i2_LQ_PC3Root_c47537/f1p6/2857-1F	Tify	--
i2_LQ_PC3Root_c47570/f1p0/2376-2F	C2H2	http://planttfdb.cbi.pku.edu.cn/family.php?fam=C2H2
i2_LQ_PC3Root_c47589/f1p13/2880-2F	B3-ARF	--
i2_LQ_PC3Root_c49128/f1p0/2546-0F	C2H2	http://planttfdb.cbi.pku.edu.cn/family.php?fam=C2H2
i2_LQ_PC3Root_c49231/f1p1/3057-2F	C2C2-Dof	--
i2_LQ_PC3Root_c49242/f1p0/2572-2F	bHLH	http://planttfdb.cbi.pku.edu.cn/family.php?fam=bHLH
i2_LQ_PC3Root_c4937/f1p2/2865-0F	bHLH	http://planttfdb.cbi.pku.edu.cn/family.php?fam=bHLH
i2_LQ_PC3Root_c5055/f1p0/2248-0F	MYB	http://planttfdb.cbi.pku.edu.cn/family.php?fam=MYB
i2_LQ_PC3Root_c50698/f1p5/2937-0F	Tify	--
i2_LQ_PC3Root_c50770/f1p0/2835-2F	C2H2	http://planttfdb.cbi.pku.edu.cn/family.php?fam=C2H2
i2_LQ_PC3Root_c50799/f1p1/2877-1F	C2H2	http://planttfdb.cbi.pku.edu.cn/family.php?fam=C2H2
i2_LQ_PC3Root_c55365/f1p1/2108-0F	C2C2-GATA	--
i2_LQ_PC3Root_c55437/f1p0/2034-0F	C2C2-GATA	--
i2_LQ_PC3Root_c60066/f1p0/2644-2F	MYB-related	http://planttfdb.cbi.pku.edu.cn/family.php?fam=MYB_related
i2_LQ_PC3Root_c60094/f1p1/2449-1F	C2H2	http://planttfdb.cbi.pku.edu.cn/family.php?fam=C2H2
i2_LQ_PC3Root_c60123/f1p0/2839-2F	HSF	http://planttfdb.cbi.pku.edu.cn/family.php?fam=HSF
i2_LQ_PC3Root_c6688/f1p0/2884-1F	C2H2	http://planttfdb.cbi.pku.edu.cn/family.php?fam=C2H2
i2_LQ_PC3Root_c6691/f1p0/3025-0F	AP2/ERF-AP2	--
i2_LQ_PC3Root_c6750/f1p2/2441-0F	bZIP	http://planttfdb.cbi.pku.edu.cn/family.php?fam=bZIP
i2_LQ_PC3Root_c6856/f1p10/2661-2F	WRKY	http://planttfdb.cbi.pku.edu.cn/family.php?fam=WRKY
i2_LQ_PC3Root_c6859/f1p7/2851-1F	NF-YA	http://planttfdb.cbi.pku.edu.cn/family.php?fam=NF-YA
i2_LQ_PC3Root_c8671/f1p0/2505-2F	C2H2	http://planttfdb.cbi.pku.edu.cn/family.php?fam=C2H2
i2_LQ_PC3Root_c8704/f1p6/2501-1F	NF-YA	http://planttfdb.cbi.pku.edu.cn/family.php?fam=NF-YA
i2_LQ_PC3Root_c8795/f1p1/2976-2F	Trihelix	http://planttfdb.cbi.pku.edu.cn/family.php?fam=Trihelix
i2_LQ_PC3Root_c8799/f1p3/1991-2F	bZIP	http://planttfdb.cbi.pku.edu.cn/family.php?fam=bZIP
i3_HQ_PC3Root_c10139/f5p0/3699-1F	C3H	http://planttfdb.cbi.pku.edu.cn/family.php?fam=C3H
i3_HQ_PC3Root_c1445/f3p0/3217-0F	EIL	http://planttfdb.cbi.pku.edu.cn/family.php?fam=EIL
i3_HQ_PC3Root_c1643/f5p2/3233-1F	C3H	http://planttfdb.cbi.pku.edu.cn/family.php?fam=C3H
i3_HQ_PC3Root_c1694/f5p4/3554-2F	NF-X1	http://planttfdb.cbi.pku.edu.cn/family.php?fam=NF-X1
i3_HQ_PC3Root_c25387/f15p0/3144-1F	NAC	http://planttfdb.cbi.pku.edu.cn/family.php?fam=NAC
i3_HQ_PC3Root_c25426/f14p19/3882-1F	B3-ARF	--
i3_HQ_PC3Root_c7878/f2p1/3226-2F	B3-ARF	--
i3_LQ_PC3Root_c10795/f1p0/3625-2F	WRKY	http://planttfdb.cbi.pku.edu.cn/family.php?fam=WRKY
i3_LQ_PC3Root_c10806/f1p3/3412-2F	STAT	http://planttfdb.cbi.pku.edu.cn/family.php?fam=STAT
i3_LQ_PC3Root_c10848/f1p0/3106-0F	bHLH	http://planttfdb.cbi.pku.edu.cn/family.php?fam=bHLH
i3_LQ_PC3Root_c10899/f1p7/3116-0F	C3H	http://planttfdb.cbi.pku.edu.cn/family.php?fam=C3H
i3_LQ_PC3Root_c11136/f1p3/3115-0F	bHLH	http://planttfdb.cbi.pku.edu.cn/family.php?fam=bHLH
i3_LQ_PC3Root_c11216/f1p0/3121-1F	VOZ	http://planttfdb.cbi.pku.edu.cn/family.php?fam=VOZ
i3_LQ_PC3Root_c11221/f1p0/3160-2F	MYB-related	http://planttfdb.cbi.pku.edu.cn/family.php?fam=MYB_related
i3_LQ_PC3Root_c12604/f1p4/3284-2F	HB-other	http://planttfdb.cbi.pku.edu.cn/family.php?fam=HB-other
i3_LQ_PC3Root_c12617/f1p7/3260-0F	GRAS	http://planttfdb.cbi.pku.edu.cn/family.php?fam=GRAS
i3_LQ_PC3Root_c12687/f1p19/3202-2F	NAC	http://planttfdb.cbi.pku.edu.cn/family.php?fam=NAC
i3_LQ_PC3Root_c12699/f1p1/3152-0F	zn-clus	--
i3_LQ_PC3Root_c14192/f1p0/3043-2F	zn-clus	--
i3_LQ_PC3Root_c18497/f1p0/3952-0F	C3H	http://planttfdb.cbi.pku.edu.cn/family.php?fam=C3H
i3_LQ_PC3Root_c18500/f1p0/3232-2F	C2H2	http://planttfdb.cbi.pku.edu.cn/family.php?fam=C2H2
i3_LQ_PC3Root_c18506/f1p1/3183-0F	bZIP	http://planttfdb.cbi.pku.edu.cn/family.php?fam=bZIP
i3_LQ_PC3Root_c18552/f1p84/3900-0F	CAMTA	http://planttfdb.cbi.pku.edu.cn/family.php?fam=CAMTA
i3_LQ_PC3Root_c18599/f1p0/3938-1F	MADS-M-type	--
i3_LQ_PC3Root_c19928/f1p6/3138-2F	C2H2	http://planttfdb.cbi.pku.edu.cn/family.php?fam=C2H2
i3_LQ_PC3Root_c19936/f1p7/3133-2F	NAC	http://planttfdb.cbi.pku.edu.cn/family.php?fam=NAC
i3_LQ_PC3Root_c19941/f1p0/3457-2F	C3H	http://planttfdb.cbi.pku.edu.cn/family.php?fam=C3H
i3_LQ_PC3Root_c2729/f1p0/3496-2F	C3H	http://planttfdb.cbi.pku.edu.cn/family.php?fam=C3H
i3_LQ_PC3Root_c2768/f1p1/3440-0F	LOB	--
i3_LQ_PC3Root_c2768/f1p1/3440-2F	LOB	--
i3_LQ_PC3Root_c3919/f1p0/3551-1F	Trihelix	http://planttfdb.cbi.pku.edu.cn/family.php?fam=Trihelix
i3_LQ_PC3Root_c3967/f1p14/3153-2F	bHLH	http://planttfdb.cbi.pku.edu.cn/family.php?fam=bHLH
i3_LQ_PC3Root_c5416/f1p11/3376-1F	C3H	http://planttfdb.cbi.pku.edu.cn/family.php?fam=C3H
i3_LQ_PC3Root_c5483/f1p0/3075-1F	Trihelix	http://planttfdb.cbi.pku.edu.cn/family.php?fam=Trihelix
i3_LQ_PC3Root_c6984/f1p0/3067-2F	bZIP	http://planttfdb.cbi.pku.edu.cn/family.php?fam=bZIP
i3_LQ_PC3Root_c7062/f1p0/3945-2F	GARP-ARR-B	--
i3_LQ_PC3Root_c7092/f1p0/3170-1F	HB-BELL	--
i3_LQ_PC3Root_c8450/f1p3/3549-1F	GARP-ARR-B	--
i3_LQ_PC3Root_c8485/f1p3/3129-0F	C2H2	http://planttfdb.cbi.pku.edu.cn/family.php?fam=C2H2
i1_LQ_PC3Root_c13253/f1p0/1236-2F	Trihelix	http://planttfdb.cbi.pku.edu.cn/family.php?fam=Trihelix
i1_LQ_PC3Root_c13347/f1p0/1207-0F	NAC	http://planttfdb.cbi.pku.edu.cn/family.php?fam=NAC
i1_LQ_PC3Root_c13360/f1p0/1231-0F	MADS-MIKC	--
i1_LQ_PC3Root_c21393/f1p9/1961-0F	MADS-M-type	--
i1_LQ_PC3Root_c21395/f1p0/1967-0F	MYB-related	http://planttfdb.cbi.pku.edu.cn/family.php?fam=MYB_related
i1_LQ_PC3Root_c22810/f1p1/1951-1F	C2C2-GATA	--
i1_LQ_PC3Root_c22877/f1p0/2002-0F	B3	http://planttfdb.cbi.pku.edu.cn/family.php?fam=B3
i1_LQ_PC3Root_c22900/f1p21/1970-1F	WRKY	http://planttfdb.cbi.pku.edu.cn/family.php?fam=WRKY
i1_LQ_PC3Root_c24359/f1p0/1958-0F	HB-HD-ZIP	--
i1_LQ_PC3Root_c24441/f1p0/1690-0F	HB-other	http://planttfdb.cbi.pku.edu.cn/family.php?fam=HB-other
i1_LQ_PC3Root_c24509/f1p0/2013-1F	B3	http://planttfdb.cbi.pku.edu.cn/family.php?fam=B3
i1_LQ_PC3Root_c26702/f1p0/1167-0F	Trihelix	http://planttfdb.cbi.pku.edu.cn/family.php?fam=Trihelix
i1_LQ_PC3Root_c4552/f1p5/1859-1F	bZIP	http://planttfdb.cbi.pku.edu.cn/family.php?fam=bZIP
i1_LQ_PC3Root_c4702/f1p0/1945-2F	AP2/ERF-AP2	--
i1_LQ_PC3Root_c6128/f1p0/1536-2F	GRAS	http://planttfdb.cbi.pku.edu.cn/family.php?fam=GRAS
i1_LQ_PC3Root_c6179/f1p14/1752-2F	C2H2	http://planttfdb.cbi.pku.edu.cn/family.php?fam=C2H2
i1_LQ_PC3Root_c6252/f1p0/1915-2F	bHLH	http://planttfdb.cbi.pku.edu.cn/family.php?fam=bHLH
i1_LQ_PC3Root_c7923/f1p6/1854-1F	MYB-related	http://planttfdb.cbi.pku.edu.cn/family.php?fam=MYB_related
i1_LQ_PC3Root_c9559/f1p1/1784-2F	MYB	http://planttfdb.cbi.pku.edu.cn/family.php?fam=MYB
i1_LQ_PC3Root_c9619/f1p0/1695-1F	bHLH	http://planttfdb.cbi.pku.edu.cn/family.php?fam=bHLH
i1_LQ_PC3Root_c9708/f1p4/1524-0F	AP2/ERF-ERF	--
i1_LQ_PC3Root_c9718/f1p1/1995-0F	C2H2	http://planttfdb.cbi.pku.edu.cn/family.php?fam=C2H2
i2_HQ_PC3Root_c14778/f10p6/3006-2F	C3H	http://planttfdb.cbi.pku.edu.cn/family.php?fam=C3H
i2_HQ_PC3Root_c14832/f7p7/2664-0F	NF-YA	http://planttfdb.cbi.pku.edu.cn/family.php?fam=NF-YA
i2_HQ_PC3Root_c23770/f2p0/3005-1F	EIL	http://planttfdb.cbi.pku.edu.cn/family.php?fam=EIL
i2_HQ_PC3Root_c23967/f3p11/2502-1F	WRKY	http://planttfdb.cbi.pku.edu.cn/family.php?fam=WRKY
i2_HQ_PC3Root_c24255/f2p4/2481-2F	C3H	http://planttfdb.cbi.pku.edu.cn/family.php?fam=C3H
i2_HQ_PC3Root_c24864/f2p7/2650-1F	Tify	--
i2_HQ_PC3Root_c41710/f56p18/2555-0F	WRKY	http://planttfdb.cbi.pku.edu.cn/family.php?fam=WRKY
i2_HQ_PC3Root_c6269/f3p9/2535-2F	GRAS	http://planttfdb.cbi.pku.edu.cn/family.php?fam=GRAS
i2_HQ_PC3Root_c6378/f3p2/2858-1F	zn-clus	--
i2_HQ_PC3Root_c6466/f2p2/2871-0F	C2H2	http://planttfdb.cbi.pku.edu.cn/family.php?fam=C2H2
i2_HQ_PC3Root_c6546/f4p2/2758-1F	bHLH	http://planttfdb.cbi.pku.edu.cn/family.php?fam=bHLH
i2_LQ_PC3Root_c10698/f1p0/2151-2F	C2H2	http://planttfdb.cbi.pku.edu.cn/family.php?fam=C2H2
i2_LQ_PC3Root_c10724/f1p3/2816-0F	C3H	http://planttfdb.cbi.pku.edu.cn/family.php?fam=C3H
i2_LQ_PC3Root_c10724/f1p3/2816-2F	C3H	http://planttfdb.cbi.pku.edu.cn/family.php?fam=C3H
i2_LQ_PC3Root_c10746/f1p0/2409-2F	C3H	http://planttfdb.cbi.pku.edu.cn/family.php?fam=C3H
i2_LQ_PC3Root_c10800/f1p3/2192-2F	TCP	http://planttfdb.cbi.pku.edu.cn/family.php?fam=TCP
i2_LQ_PC3Root_c10824/f1p1/2877-0F	bHLH	http://planttfdb.cbi.pku.edu.cn/family.php?fam=bHLH
i2_LQ_PC3Root_c10861/f1p0/2975-0F	BBR-BPC	--
i2_LQ_PC3Root_c10877/f1p0/2384-1F	C3H	http://planttfdb.cbi.pku.edu.cn/family.php?fam=C3H
i2_LQ_PC3Root_c12609/f1p19/2642-0F	WRKY	http://planttfdb.cbi.pku.edu.cn/family.php?fam=WRKY
i2_LQ_PC3Root_c12626/f2p0/3068-1F	AP2/ERF-AP2	--
i2_LQ_PC3Root_c12632/f1p0/2612-1F	PLATZ	--
i2_LQ_PC3Root_c12718/f1p1/2369-0F	bHLH	http://planttfdb.cbi.pku.edu.cn/family.php?fam=bHLH
i2_LQ_PC3Root_c17126/f1p0/2269-2F	bZIP	http://planttfdb.cbi.pku.edu.cn/family.php?fam=bZIP
i2_LQ_PC3Root_c17189/f1p0/2347-0F	C2H2	http://planttfdb.cbi.pku.edu.cn/family.php?fam=C2H2
i2_LQ_PC3Root_c18515/f1p3/2911-1F	Trihelix	http://planttfdb.cbi.pku.edu.cn/family.php?fam=Trihelix
i2_LQ_PC3Root_c18597/f1p1/2592-0F	WRKY	http://planttfdb.cbi.pku.edu.cn/family.php?fam=WRKY
i2_LQ_PC3Root_c18597/f1p1/2592-1F	WRKY	http://planttfdb.cbi.pku.edu.cn/family.php?fam=WRKY
i2_LQ_PC3Root_c20101/f1p0/2533-0F	C2H2	http://planttfdb.cbi.pku.edu.cn/family.php?fam=C2H2
i2_LQ_PC3Root_c21812/f1p0/2358-0F	MADS-M-type	--
i2_LQ_PC3Root_c21853/f1p6/2244-1F	GRAS	http://planttfdb.cbi.pku.edu.cn/family.php?fam=GRAS
i2_LQ_PC3Root_c23399/f1p8/2705-2F	bHLH	http://planttfdb.cbi.pku.edu.cn/family.php?fam=bHLH
i2_LQ_PC3Root_c23461/f1p0/2890-2F	AP2/ERF-AP2	--
i2_LQ_PC3Root_c23495/f1p5/2663-0F	HB-BELL	--
i2_LQ_PC3Root_c25228/f1p3/2842-2F	bHLH	http://planttfdb.cbi.pku.edu.cn/family.php?fam=bHLH
i2_LQ_PC3Root_c30433/f1p0/2230-1F	Tify	--
i2_LQ_PC3Root_c30491/f1p1/2691-1F	TCP	http://planttfdb.cbi.pku.edu.cn/family.php?fam=TCP
i2_LQ_PC3Root_c31844/f1p5/2551-1F	bZIP	http://planttfdb.cbi.pku.edu.cn/family.php?fam=bZIP
i2_LQ_PC3Root_c31926/f1p1/2703-2F	NAC	http://planttfdb.cbi.pku.edu.cn/family.php?fam=NAC
i2_LQ_PC3Root_c31946/f1p1/3005-1F	zn-clus	--
i2_LQ_PC3Root_c33459/f1p0/2830-1F	bHLH	http://planttfdb.cbi.pku.edu.cn/family.php?fam=bHLH
i2_LQ_PC3Root_c33476/f1p0/2652-0F	C2H2	http://planttfdb.cbi.pku.edu.cn/family.php?fam=C2H2
i2_LQ_PC3Root_c33506/f1p3/2479-1F	TUB	--
i2_LQ_PC3Root_c35136/f1p0/2519-0F	SAP	http://planttfdb.cbi.pku.edu.cn/family.php?fam=SAP
i2_LQ_PC3Root_c36666/f1p1/2639-1F	AP2/ERF-ERF	--
i2_LQ_PC3Root_c36669/f1p0/2240-2F	GARP-G2-like	--
i2_LQ_PC3Root_c36692/f1p4/2708-0F	HB-other	http://planttfdb.cbi.pku.edu.cn/family.php?fam=HB-other
i2_LQ_PC3Root_c36730/f1p1/2704-1F	C2H2	http://planttfdb.cbi.pku.edu.cn/family.php?fam=C2H2
i2_LQ_PC3Root_c36783/f1p0/2636-2F	TUB	--
i2_LQ_PC3Root_c38381/f1p0/2945-0F	C2H2	http://planttfdb.cbi.pku.edu.cn/family.php?fam=C2H2
i2_LQ_PC3Root_c38420/f1p1/2561-0F	GARP-G2-like	--
i2_LQ_PC3Root_c38439/f1p1/2645-1F	C2C2-GATA	--
i2_LQ_PC3Root_c38451/f1p7/2589-0F	TCP	http://planttfdb.cbi.pku.edu.cn/family.php?fam=TCP
i2_LQ_PC3Root_c41621/f1p8/2050-2F	C2C2-LSD	--
i2_LQ_PC3Root_c41674/f1p2/1995-2F	HSF	http://planttfdb.cbi.pku.edu.cn/family.php?fam=HSF
i2_LQ_PC3Root_c41838/f4p10/2392-0F	GRAS	http://planttfdb.cbi.pku.edu.cn/family.php?fam=GRAS
i2_LQ_PC3Root_c44694/f2p3/2549-2F	bZIP	http://planttfdb.cbi.pku.edu.cn/family.php?fam=bZIP
i2_LQ_PC3Root_c46113/f1p0/2996-0F	AP2/ERF-ERF	--
i2_LQ_PC3Root_c46113/f1p0/2996-1F	AP2/ERF-ERF	--
i2_LQ_PC3Root_c46241/f1p3/2812-2F	C3H	http://planttfdb.cbi.pku.edu.cn/family.php?fam=C3H
i2_LQ_PC3Root_c47652/f1p3/3053-2F	MYB-related	http://planttfdb.cbi.pku.edu.cn/family.php?fam=MYB_related
i2_LQ_PC3Root_c47673/f1p9/2685-1F	WRKY	http://planttfdb.cbi.pku.edu.cn/family.php?fam=WRKY
i2_LQ_PC3Root_c47699/f1p0/2868-2F	C3H	http://planttfdb.cbi.pku.edu.cn/family.php?fam=C3H
i2_LQ_PC3Root_c47734/f1p4/2494-1F	GARP-G2-like	--
i2_LQ_PC3Root_c47782/f1p2/2809-1F	bZIP	http://planttfdb.cbi.pku.edu.cn/family.php?fam=bZIP
i2_LQ_PC3Root_c49292/f1p3/2693-2F	BES1	http://planttfdb.cbi.pku.edu.cn/family.php?fam=BES1
i2_LQ_PC3Root_c49377/f1p0/2458-1F	NAC	http://planttfdb.cbi.pku.edu.cn/family.php?fam=NAC
i2_LQ_PC3Root_c49393/f1p2/2812-1F	C2H2	http://planttfdb.cbi.pku.edu.cn/family.php?fam=C2H2
i2_LQ_PC3Root_c5084/f3p1/2444-1F	zf-HD	http://planttfdb.cbi.pku.edu.cn/family.php?fam=ZF-HD
i2_LQ_PC3Root_c50862/f1p1/2635-2F	C2H2	http://planttfdb.cbi.pku.edu.cn/family.php?fam=C2H2
i2_LQ_PC3Root_c50940/f1p1/3052-2F	C2H2	http://planttfdb.cbi.pku.edu.cn/family.php?fam=C2H2
i2_LQ_PC3Root_c50991/f1p4/3046-2F	GARP-ARR-B	--
i2_LQ_PC3Root_c5222/f1p1/2325-0F	C2H2	http://planttfdb.cbi.pku.edu.cn/family.php?fam=C2H2
i2_LQ_PC3Root_c52511/f1p0/2776-1F	bHLH	http://planttfdb.cbi.pku.edu.cn/family.php?fam=bHLH
i2_LQ_PC3Root_c52635/f1p3/2477-0F	HB-KNOX	--
i2_LQ_PC3Root_c52649/f1p0/2761-2F	C2C2-Dof	--
i2_LQ_PC3Root_c55573/f1p0/2037-2F	HB-other	http://planttfdb.cbi.pku.edu.cn/family.php?fam=HB-other
i2_LQ_PC3Root_c55776/f1p1/2027-2F	bZIP	http://planttfdb.cbi.pku.edu.cn/family.php?fam=bZIP
i2_LQ_PC3Root_c55795/f1p2/2119-2F	C2H2	http://planttfdb.cbi.pku.edu.cn/family.php?fam=C2H2
i2_LQ_PC3Root_c60321/f1p3/3037-1F	GARP-G2-like	--
i2_LQ_PC3Root_c60373/f1p1/2249-2F	C2C2-Dof	--
i2_LQ_PC3Root_c60518/f1p4/2275-2F	HB-KNOX	--
i2_LQ_PC3Root_c60519/f1p1/2783-0F	zn-clus	--
i2_LQ_PC3Root_c64252/f1p0/2121-0F	AP2/ERF-ERF	--
i2_LQ_PC3Root_c67779/f1p0/2016-0F	bZIP	http://planttfdb.cbi.pku.edu.cn/family.php?fam=bZIP
i2_LQ_PC3Root_c67882/f1p0/2018-1F	MYB-related	http://planttfdb.cbi.pku.edu.cn/family.php?fam=MYB_related
i2_LQ_PC3Root_c67913/f1p2/2016-1F	OFP	--
i2_LQ_PC3Root_c7024/f1p0/2318-1F	C2H2	http://planttfdb.cbi.pku.edu.cn/family.php?fam=C2H2
i2_LQ_PC3Root_c7031/f1p1/3026-0F	Trihelix	http://planttfdb.cbi.pku.edu.cn/family.php?fam=Trihelix
i2_LQ_PC3Root_c7034/f1p0/2465-2F	zn-clus	--
i2_LQ_PC3Root_c8974/f1p0/2256-0F	MYB-related	http://planttfdb.cbi.pku.edu.cn/family.php?fam=MYB_related
i2_LQ_PC3Root_c8974/f1p0/2256-2F	MYB-related	http://planttfdb.cbi.pku.edu.cn/family.php?fam=MYB_related
i2_LQ_PC3Root_c9038/f1p15/2833-0F	Tify	--
i2_LQ_PC3Root_c9044/f1p1/2613-1F	GRAS	http://planttfdb.cbi.pku.edu.cn/family.php?fam=GRAS
i3_HQ_PC3Root_c11741/f2p2/3719-1F	C2C2-GATA	--
i3_HQ_PC3Root_c1884/f5p8/3293-0F	bHLH	http://planttfdb.cbi.pku.edu.cn/family.php?fam=bHLH
i3_HQ_PC3Root_c1896/f2p0/3449-2F	EIL	http://planttfdb.cbi.pku.edu.cn/family.php?fam=EIL
i3_LQ_PC3Root_c11310/f1p0/3930-1F	Trihelix	http://planttfdb.cbi.pku.edu.cn/family.php?fam=Trihelix
i3_LQ_PC3Root_c11319/f1p2/3505-2F	B3-ARF	--
i3_LQ_PC3Root_c11332/f1p10/3877-1F	C2H2	http://planttfdb.cbi.pku.edu.cn/family.php?fam=C2H2
i3_LQ_PC3Root_c12715/f1p0/3253-2F	LIM	--
i3_LQ_PC3Root_c12769/f1p2/3200-1F	EIL	http://planttfdb.cbi.pku.edu.cn/family.php?fam=EIL
i3_LQ_PC3Root_c12780/f1p3/3802-2F	NF-YA	http://planttfdb.cbi.pku.edu.cn/family.php?fam=NF-YA
i3_LQ_PC3Root_c12796/f1p0/3780-2F	C2H2	http://planttfdb.cbi.pku.edu.cn/family.php?fam=C2H2
i3_LQ_PC3Root_c14378/f1p1/3050-0F	VOZ	http://planttfdb.cbi.pku.edu.cn/family.php?fam=VOZ
i3_LQ_PC3Root_c14448/f1p0/3054-0F	zn-clus	--
i3_LQ_PC3Root_c17258/f1p0/3421-1F	Tify	--
i3_LQ_PC3Root_c18718/f1p19/3622-1F	MYB	http://planttfdb.cbi.pku.edu.cn/family.php?fam=MYB
i3_LQ_PC3Root_c18766/f1p0/3502-0F	bHLH	http://planttfdb.cbi.pku.edu.cn/family.php?fam=bHLH
i3_LQ_PC3Root_c18814/f1p0/3101-0F	HSF	http://planttfdb.cbi.pku.edu.cn/family.php?fam=HSF
i3_LQ_PC3Root_c19075/f1p5/3416-1F	C2C2-GATA	--
i3_LQ_PC3Root_c19076/f1p23/3533-2F	TUB	--
i3_LQ_PC3Root_c19097/f1p0/3082-1F	GRAS	http://planttfdb.cbi.pku.edu.cn/family.php?fam=GRAS
i3_LQ_PC3Root_c19126/f1p2/3805-1F	SBP	http://planttfdb.cbi.pku.edu.cn/family.php?fam=SBP
i3_LQ_PC3Root_c19130/f1p2/3991-1F	B3	http://planttfdb.cbi.pku.edu.cn/family.php?fam=B3
i3_LQ_PC3Root_c20068/f1p6/3375-1F	bHLH	http://planttfdb.cbi.pku.edu.cn/family.php?fam=bHLH
i3_LQ_PC3Root_c22776/f1p5/3445-2F	bHLH	http://planttfdb.cbi.pku.edu.cn/family.php?fam=bHLH
i3_LQ_PC3Root_c22823/f1p1/3651-0F	GRAS	http://planttfdb.cbi.pku.edu.cn/family.php?fam=GRAS
i3_LQ_PC3Root_c22829/f1p5/3643-0F	B3-ARF	--
i3_LQ_PC3Root_c24743/f1p11/3047-1F	C2H2	http://planttfdb.cbi.pku.edu.cn/family.php?fam=C2H2
i3_LQ_PC3Root_c24743/f1p11/3047-2F	C2H2	http://planttfdb.cbi.pku.edu.cn/family.php?fam=C2H2
i3_LQ_PC3Root_c24818/f1p0/3064-0F	zn-clus	--
i3_LQ_PC3Root_c24824/f1p16/3079-1F	AP2/ERF-RAV	--
i3_LQ_PC3Root_c24827/f1p1/3073-0F	bZIP	http://planttfdb.cbi.pku.edu.cn/family.php?fam=bZIP
i3_LQ_PC3Root_c24848/f1p0/3067-1F	C3H	http://planttfdb.cbi.pku.edu.cn/family.php?fam=C3H
i3_LQ_PC3Root_c2845/f1p7/3954-0F	B3-ARF	--
i3_LQ_PC3Root_c2847/f2p1/3432-0F	SBP	http://planttfdb.cbi.pku.edu.cn/family.php?fam=SBP
i3_LQ_PC3Root_c2864/f1p1/3193-1F	C3H	http://planttfdb.cbi.pku.edu.cn/family.php?fam=C3H
i3_LQ_PC3Root_c2901/f1p0/3673-2F	bHLH	http://planttfdb.cbi.pku.edu.cn/family.php?fam=bHLH
i3_LQ_PC3Root_c4084/f1p6/3618-2F	C3H	http://planttfdb.cbi.pku.edu.cn/family.php?fam=C3H
i3_LQ_PC3Root_c5598/f1p0/3562-1F	WRKY	http://planttfdb.cbi.pku.edu.cn/family.php?fam=WRKY
i3_LQ_PC3Root_c5606/f1p4/3929-0F	GRAS	http://planttfdb.cbi.pku.edu.cn/family.php?fam=GRAS
i3_LQ_PC3Root_c5644/f1p1/3142-0F	Tify	--
i3_LQ_PC3Root_c5664/f1p1/3381-0F	C2C2-GATA	--
i3_LQ_PC3Root_c7119/f1p0/3454-0F	HB-other	http://planttfdb.cbi.pku.edu.cn/family.php?fam=HB-other
i3_LQ_PC3Root_c7153/f1p2/3582-1F	NAC	http://planttfdb.cbi.pku.edu.cn/family.php?fam=NAC
i3_LQ_PC3Root_c8689/f1p5/3944-1F	CAMTA	http://planttfdb.cbi.pku.edu.cn/family.php?fam=CAMTA
i3_LQ_PC3Root_c8690/f1p0/3285-1F	GRAS	http://planttfdb.cbi.pku.edu.cn/family.php?fam=GRAS
i4_LQ_PC3Root_c1431/f1p2/4168-1F	HB-BELL	--
i4_LQ_PC3Root_c4271/f1p0/4548-1F	C2C2-GATA	--
i4_LQ_PC3Root_c5695/f1p12/4264-1F	SBP	http://planttfdb.cbi.pku.edu.cn/family.php?fam=SBP
i0_LQ_PC3Root_c483/f2p0/727-2F	AP2/ERF-ERF	--
i0_LQ_PC3Root_c706/f1p0/638-0F	AP2/ERF-ERF	--
i0_LQ_PC3Root_c711/f1p15/770-2F	AP2/ERF-ERF	--
i1_LQ_PC3Root_c11490/f1p0/1554-2F	C3H	http://planttfdb.cbi.pku.edu.cn/family.php?fam=C3H
i1_LQ_PC3Root_c11521/f1p3/1751-1F	bZIP	http://planttfdb.cbi.pku.edu.cn/family.php?fam=bZIP
i1_LQ_PC3Root_c13405/f1p0/1090-2F	WRKY	http://planttfdb.cbi.pku.edu.cn/family.php?fam=WRKY
i1_LQ_PC3Root_c18551/f1p30/1892-2F	HB-KNOX	--
i1_LQ_PC3Root_c21568/f1p4/1500-0F	MYB	http://planttfdb.cbi.pku.edu.cn/family.php?fam=MYB
i1_LQ_PC3Root_c23056/f1p0/1969-2F	C2C2-Dof	--
i1_LQ_PC3Root_c23088/f1p0/1994-1F	MADS-M-type	--
i1_LQ_PC3Root_c23102/f1p0/1687-0F	Tify	--
i1_LQ_PC3Root_c24635/f1p105/1562-0F	bHLH	http://planttfdb.cbi.pku.edu.cn/family.php?fam=bHLH
i1_LQ_PC3Root_c4787/f1p2/1904-2F	Tify	--
i1_LQ_PC3Root_c4802/f1p0/1628-0F	C3H	http://planttfdb.cbi.pku.edu.cn/family.php?fam=C3H
i1_LQ_PC3Root_c6352/f1p0/1881-1F	bHLH	http://planttfdb.cbi.pku.edu.cn/family.php?fam=bHLH
i1_LQ_PC3Root_c8024/f1p0/1780-0F	C2C2-Dof	--
i1_LQ_PC3Root_c8054/f2p13/1764-2F	GeBP	http://planttfdb.cbi.pku.edu.cn/family.php?fam=GeBP
i1_LQ_PC3Root_c8087/f1p0/1504-0F	bHLH	http://planttfdb.cbi.pku.edu.cn/family.php?fam=bHLH
i2_LQ_PC3Root_c10957/f1p4/2629-2F	HB-KNOX	--
i2_LQ_PC3Root_c11129/f1p0/2328-0F	WRKY	http://planttfdb.cbi.pku.edu.cn/family.php?fam=WRKY
i2_LQ_PC3Root_c12849/f1p3/3027-0F	C2H2	http://planttfdb.cbi.pku.edu.cn/family.php?fam=C2H2
i2_LQ_PC3Root_c12955/f1p4/2515-0F	WRKY	http://planttfdb.cbi.pku.edu.cn/family.php?fam=WRKY
i2_LQ_PC3Root_c13039/f1p0/2505-0F	C3H	http://planttfdb.cbi.pku.edu.cn/family.php?fam=C3H
i2_LQ_PC3Root_c13289/f1p0/2112-1F	C2H2	http://planttfdb.cbi.pku.edu.cn/family.php?fam=C2H2
i2_LQ_PC3Root_c17222/f1p5/3495-1F	RWP-RK	--
i2_LQ_PC3Root_c18663/f1p4/2948-0F	AP2/ERF-ERF	--
i2_LQ_PC3Root_c18699/f1p2/2790-0F	TCP	http://planttfdb.cbi.pku.edu.cn/family.php?fam=TCP
i2_LQ_PC3Root_c18757/f1p0/2766-1F	C2H2	http://planttfdb.cbi.pku.edu.cn/family.php?fam=C2H2
i2_LQ_PC3Root_c18763/f3p5/2380-1F	Tify	--
i2_LQ_PC3Root_c18770/f1p3/2815-1F	bZIP	http://planttfdb.cbi.pku.edu.cn/family.php?fam=bZIP
i2_LQ_PC3Root_c18793/f1p1/2448-1F	Tify	--
i2_LQ_PC3Root_c18805/f1p0/2902-1F	bZIP	http://planttfdb.cbi.pku.edu.cn/family.php?fam=bZIP
i2_LQ_PC3Root_c18860/f1p1/3019-0F	zn-clus	--
i2_LQ_PC3Root_c20338/f1p0/2405-1F	C2H2	http://planttfdb.cbi.pku.edu.cn/family.php?fam=C2H2
i2_LQ_PC3Root_c20365/f1p1/2224-2F	bZIP	http://planttfdb.cbi.pku.edu.cn/family.php?fam=bZIP
i2_LQ_PC3Root_c20381/f1p2/2330-1F	NF-YB	http://planttfdb.cbi.pku.edu.cn/family.php?fam=NF-YB
i2_LQ_PC3Root_c20423/f1p1/2708-1F	TCP	http://planttfdb.cbi.pku.edu.cn/family.php?fam=TCP
i2_LQ_PC3Root_c20436/f1p2/2789-1F	Trihelix	http://planttfdb.cbi.pku.edu.cn/family.php?fam=Trihelix
i2_LQ_PC3Root_c21959/f1p2/2421-1F	bHLH	http://planttfdb.cbi.pku.edu.cn/family.php?fam=bHLH
i2_LQ_PC3Root_c21985/f1p9/2829-2F	GRAS	http://planttfdb.cbi.pku.edu.cn/family.php?fam=GRAS
i2_LQ_PC3Root_c22013/f1p2/2883-1F	C2H2	http://planttfdb.cbi.pku.edu.cn/family.php?fam=C2H2
i2_LQ_PC3Root_c23595/f1p3/2142-2F	B3-ARF	--
i2_LQ_PC3Root_c23652/f1p2/2864-0F	Trihelix	http://planttfdb.cbi.pku.edu.cn/family.php?fam=Trihelix
i2_LQ_PC3Root_c23760/f1p2/2488-1F	bZIP	http://planttfdb.cbi.pku.edu.cn/family.php?fam=bZIP
i2_LQ_PC3Root_c23762/f1p0/2614-2F	MYB	http://planttfdb.cbi.pku.edu.cn/family.php?fam=MYB
i2_LQ_PC3Root_c25324/f1p3/2311-2F	TCP	http://planttfdb.cbi.pku.edu.cn/family.php?fam=TCP
i2_LQ_PC3Root_c25363/f1p5/2583-2F	C3H	http://planttfdb.cbi.pku.edu.cn/family.php?fam=C3H
i2_LQ_PC3Root_c30609/f1p1/2319-1F	AP2/ERF-ERF	--
i2_LQ_PC3Root_c31969/f1p4/2978-1F	BES1	http://planttfdb.cbi.pku.edu.cn/family.php?fam=BES1
i2_LQ_PC3Root_c32000/f1p0/2322-0F	MADS-M-type	--
i2_LQ_PC3Root_c32029/f1p0/2799-1F	TCP	http://planttfdb.cbi.pku.edu.cn/family.php?fam=TCP
i2_LQ_PC3Root_c32036/f1p1/2137-2F	bZIP	http://planttfdb.cbi.pku.edu.cn/family.php?fam=bZIP
i2_LQ_PC3Root_c32049/f1p5/2362-0F	Tify	--
i2_LQ_PC3Root_c32050/f1p0/2831-0F	WRKY	http://planttfdb.cbi.pku.edu.cn/family.php?fam=WRKY
i2_LQ_PC3Root_c32078/f1p11/2924-1F	C2H2	http://planttfdb.cbi.pku.edu.cn/family.php?fam=C2H2
i2_LQ_PC3Root_c32083/f1p3/2627-2F	C2H2	http://planttfdb.cbi.pku.edu.cn/family.php?fam=C2H2
i2_LQ_PC3Root_c32090/f1p6/3025-1F	WRKY	http://planttfdb.cbi.pku.edu.cn/family.php?fam=WRKY
i2_LQ_PC3Root_c33595/f1p0/2416-0F	GARP-G2-like	--
i2_LQ_PC3Root_c33644/f1p5/2808-1F	AP2/ERF-ERF	--
i2_LQ_PC3Root_c33755/f1p1/2175-2F	E2F-DP	http://planttfdb.cbi.pku.edu.cn/family.php?fam=E2F/DP
i2_LQ_PC3Root_c35166/f1p1/2854-1F	C2H2	http://planttfdb.cbi.pku.edu.cn/family.php?fam=C2H2
i2_LQ_PC3Root_c35188/f1p9/2491-0F	HB-BELL	--
i2_LQ_PC3Root_c35381/f1p2/2865-0F	HSF	http://planttfdb.cbi.pku.edu.cn/family.php?fam=HSF
i2_LQ_PC3Root_c3561/f2p10/3113-1F	GRAS	http://planttfdb.cbi.pku.edu.cn/family.php?fam=GRAS
i2_LQ_PC3Root_c3664/f1p0/2728-1F	C2H2	http://planttfdb.cbi.pku.edu.cn/family.php?fam=C2H2
i2_LQ_PC3Root_c36996/f1p1/2818-2F	MYB-related	http://planttfdb.cbi.pku.edu.cn/family.php?fam=MYB_related
i2_LQ_PC3Root_c37020/f1p4/2745-0F	GARP-ARR-B	--
i2_LQ_PC3Root_c37045/f1p3/2596-0F	C2H2	http://planttfdb.cbi.pku.edu.cn/family.php?fam=C2H2
i2_LQ_PC3Root_c3708/f1p0/2708-0F	C2H2	http://planttfdb.cbi.pku.edu.cn/family.php?fam=C2H2
i2_LQ_PC3Root_c38505/f1p1/2890-2F	zn-clus	--
i2_LQ_PC3Root_c38638/f1p1/2345-0F	WRKY	http://planttfdb.cbi.pku.edu.cn/family.php?fam=WRKY
i2_LQ_PC3Root_c46349/f1p4/2924-0F	VOZ	http://planttfdb.cbi.pku.edu.cn/family.php?fam=VOZ
i2_LQ_PC3Root_c46371/f1p1/2232-0F	GRAS	http://planttfdb.cbi.pku.edu.cn/family.php?fam=GRAS
i2_LQ_PC3Root_c46461/f1p3/2884-2F	TUB	--
i2_LQ_PC3Root_c46475/f1p1/2529-2F	MYB-related	http://planttfdb.cbi.pku.edu.cn/family.php?fam=MYB_related
i2_LQ_PC3Root_c47891/f1p7/2437-2F	Tify	--
i2_LQ_PC3Root_c49528/f1p3/2601-0F	Trihelix	http://planttfdb.cbi.pku.edu.cn/family.php?fam=Trihelix
i2_LQ_PC3Root_c49570/f1p0/2691-0F	bHLH	http://planttfdb.cbi.pku.edu.cn/family.php?fam=bHLH
i2_LQ_PC3Root_c49626/f1p2/2534-2F	Trihelix	http://planttfdb.cbi.pku.edu.cn/family.php?fam=Trihelix
i2_LQ_PC3Root_c51052/f1p0/2161-2F	C2H2	http://planttfdb.cbi.pku.edu.cn/family.php?fam=C2H2
i2_LQ_PC3Root_c51069/f1p3/2187-0F	NF-YC	http://planttfdb.cbi.pku.edu.cn/family.php?fam=NF-YC
i2_LQ_PC3Root_c51084/f1p0/2801-1F	zn-clus	--
i2_LQ_PC3Root_c51189/f1p0/2947-1F	GRAS	http://planttfdb.cbi.pku.edu.cn/family.php?fam=GRAS
i2_LQ_PC3Root_c52659/f1p2/2608-2F	bZIP	http://planttfdb.cbi.pku.edu.cn/family.php?fam=bZIP
i2_LQ_PC3Root_c52767/f1p0/2555-2F	zn-clus	--
i2_LQ_PC3Root_c52768/f1p0/2656-0F	HB-HD-ZIP	--
i2_LQ_PC3Root_c52774/f1p1/2193-1F	GRAS	http://planttfdb.cbi.pku.edu.cn/family.php?fam=GRAS
i2_LQ_PC3Root_c52776/f1p2/3038-1F	Trihelix	http://planttfdb.cbi.pku.edu.cn/family.php?fam=Trihelix
i2_LQ_PC3Root_c5320/f1p34/2562-1F	Trihelix	http://planttfdb.cbi.pku.edu.cn/family.php?fam=Trihelix
i2_LQ_PC3Root_c5372/f1p0/2361-1F	C3H	http://planttfdb.cbi.pku.edu.cn/family.php?fam=C3H
i2_LQ_PC3Root_c5446/f1p1/2613-1F	AP2/ERF-ERF	--
i2_LQ_PC3Root_c5538/f1p2/3000-1F	C2H2	http://planttfdb.cbi.pku.edu.cn/family.php?fam=C2H2
i2_LQ_PC3Root_c5587/f1p3/2739-0F	GARP-G2-like	--
i2_LQ_PC3Root_c56016/f1p1/2064-2F	AP2/ERF-ERF	--
i2_LQ_PC3Root_c60617/f1p0/2685-1F	NF-YA	http://planttfdb.cbi.pku.edu.cn/family.php?fam=NF-YA
i2_LQ_PC3Root_c60627/f1p8/2355-2F	WRKY	http://planttfdb.cbi.pku.edu.cn/family.php?fam=WRKY
i2_LQ_PC3Root_c60628/f1p2/2593-2F	MYB	http://planttfdb.cbi.pku.edu.cn/family.php?fam=MYB
i2_LQ_PC3Root_c60664/f1p1/2301-1F	MADS-M-type	--
i2_LQ_PC3Root_c60688/f1p2/2234-0F	B3-ARF	--
i2_LQ_PC3Root_c64672/f2p1/2062-0F	TUB	--
i2_LQ_PC3Root_c7328/f1p0/2856-1F	zn-clus	--
i2_LQ_PC3Root_c7377/f4p1/2962-1F	MYB-related	http://planttfdb.cbi.pku.edu.cn/family.php?fam=MYB_related
i2_LQ_PC3Root_c7386/f2p0/2466-0F	C2H2	http://planttfdb.cbi.pku.edu.cn/family.php?fam=C2H2
i2_LQ_PC3Root_c7387/f1p0/2711-1F	AP2/ERF-ERF	--
i2_LQ_PC3Root_c9073/f1p0/3030-0F	MYB	http://planttfdb.cbi.pku.edu.cn/family.php?fam=MYB
i2_LQ_PC3Root_c9081/f1p0/2478-0F	bZIP	http://planttfdb.cbi.pku.edu.cn/family.php?fam=bZIP
i2_LQ_PC3Root_c9096/f2p7/3054-2F	HB-other	http://planttfdb.cbi.pku.edu.cn/family.php?fam=HB-other
i2_LQ_PC3Root_c9117/f3p0/2500-2F	bZIP	http://planttfdb.cbi.pku.edu.cn/family.php?fam=bZIP
i2_LQ_PC3Root_c9172/f3p3/2708-1F	NAC	http://planttfdb.cbi.pku.edu.cn/family.php?fam=NAC
i2_LQ_PC3Root_c9210/f1p1/2525-1F	MYB-related	http://planttfdb.cbi.pku.edu.cn/family.php?fam=MYB_related
i3_HQ_PC3Root_c13118/f2p0/3409-0F	C3H	http://planttfdb.cbi.pku.edu.cn/family.php?fam=C3H
i3_HQ_PC3Root_c13231/f2p4/3731-1F	C3H	http://planttfdb.cbi.pku.edu.cn/family.php?fam=C3H
i3_HQ_PC3Root_c15007/f14p0/3202-0F	B3-ARF	--
i3_HQ_PC3Root_c1957/f5p44/3969-1F	B3	http://planttfdb.cbi.pku.edu.cn/family.php?fam=B3
i3_HQ_PC3Root_c1965/f2p5/3167-2F	C2H2	http://planttfdb.cbi.pku.edu.cn/family.php?fam=C2H2
i3_HQ_PC3Root_c2011/f2p8/3348-2F	NAC	http://planttfdb.cbi.pku.edu.cn/family.php?fam=NAC
i3_LQ_PC3Root_c11399/f1p0/3515-1F	C3H	http://planttfdb.cbi.pku.edu.cn/family.php?fam=C3H
i3_LQ_PC3Root_c11424/f1p0/3071-1F	AP2/ERF-AP2	--
i3_LQ_PC3Root_c11545/f1p61/3111-2F	C2H2	http://planttfdb.cbi.pku.edu.cn/family.php?fam=C2H2
i3_LQ_PC3Root_c12958/f1p0/3522-1F	MYB-related	http://planttfdb.cbi.pku.edu.cn/family.php?fam=MYB_related
i3_LQ_PC3Root_c12966/f1p2/3177-0F	AP2/ERF-ERF	--
i3_LQ_PC3Root_c12970/f1p21/3507-2F	C2H2	http://planttfdb.cbi.pku.edu.cn/family.php?fam=C2H2
i3_LQ_PC3Root_c13034/f1p9/3878-2F	Trihelix	http://planttfdb.cbi.pku.edu.cn/family.php?fam=Trihelix
i3_LQ_PC3Root_c14665/f1p0/3086-0F	GARP-G2-like	--
i3_LQ_PC3Root_c17403/f1p1/3801-2F	HB-HD-ZIP	--
i3_LQ_PC3Root_c17433/f1p0/3655-0F	VOZ	http://planttfdb.cbi.pku.edu.cn/family.php?fam=VOZ
i3_LQ_PC3Root_c17487/f1p0/3636-0F	C3H	http://planttfdb.cbi.pku.edu.cn/family.php?fam=C3H
i3_LQ_PC3Root_c17491/f1p5/3125-1F	NAC	http://planttfdb.cbi.pku.edu.cn/family.php?fam=NAC
i3_LQ_PC3Root_c19174/f1p1/3231-1F	AP2/ERF-ERF	--
i3_LQ_PC3Root_c19196/f1p0/3506-1F	B3-ARF	--
i3_LQ_PC3Root_c19208/f1p0/3100-2F	NAC	http://planttfdb.cbi.pku.edu.cn/family.php?fam=NAC
i3_LQ_PC3Root_c19261/f1p0/3484-2F	C3H	http://planttfdb.cbi.pku.edu.cn/family.php?fam=C3H
i3_LQ_PC3Root_c19262/f1p4/3153-1F	C3H	http://planttfdb.cbi.pku.edu.cn/family.php?fam=C3H
i3_LQ_PC3Root_c19338/f1p0/3787-2F	bHLH	http://planttfdb.cbi.pku.edu.cn/family.php?fam=bHLH
i3_LQ_PC3Root_c19350/f1p8/3728-1F	bHLH	http://planttfdb.cbi.pku.edu.cn/family.php?fam=bHLH
i3_LQ_PC3Root_c19360/f1p2/3672-1F	MYB	http://planttfdb.cbi.pku.edu.cn/family.php?fam=MYB
i3_LQ_PC3Root_c20099/f1p0/3206-1F	C2H2	http://planttfdb.cbi.pku.edu.cn/family.php?fam=C2H2
i3_LQ_PC3Root_c20207/f1p0/3836-2F	EIL	http://planttfdb.cbi.pku.edu.cn/family.php?fam=EIL
i3_LQ_PC3Root_c20239/f1p0/3146-1F	C2H2	http://planttfdb.cbi.pku.edu.cn/family.php?fam=C2H2
i3_LQ_PC3Root_c21463/f1p1/3105-2F	zn-clus	--
i3_LQ_PC3Root_c21502/f1p0/3171-1F	C2C2-Dof	--
i3_LQ_PC3Root_c21549/f1p0/3201-1F	C3H	http://planttfdb.cbi.pku.edu.cn/family.php?fam=C3H
i3_LQ_PC3Root_c21595/f1p0/3169-2F	EIL	http://planttfdb.cbi.pku.edu.cn/family.php?fam=EIL
i3_LQ_PC3Root_c22852/f1p0/3608-2F	C3H	http://planttfdb.cbi.pku.edu.cn/family.php?fam=C3H
i3_LQ_PC3Root_c23014/f1p0/3132-0F	C2H2	http://planttfdb.cbi.pku.edu.cn/family.php?fam=C2H2
i3_LQ_PC3Root_c23017/f1p1/3184-2F	zn-clus	--
i3_LQ_PC3Root_c23022/f1p22/3440-1F	C3H	http://planttfdb.cbi.pku.edu.cn/family.php?fam=C3H
i3_LQ_PC3Root_c24936/f1p0/3081-2F	C2H2	http://planttfdb.cbi.pku.edu.cn/family.php?fam=C2H2
i3_LQ_PC3Root_c25195/f3p0/3128-2F	GRAS	http://planttfdb.cbi.pku.edu.cn/family.php?fam=GRAS
i3_LQ_PC3Root_c2999/f1p3/3644-1F	B3-ARF	--
i3_LQ_PC3Root_c3062/f1p16/3533-0F	C2C2-GATA	--
i3_LQ_PC3Root_c3064/f1p4/3408-1F	EIL	http://planttfdb.cbi.pku.edu.cn/family.php?fam=EIL
i3_LQ_PC3Root_c4189/f1p0/3082-0F	NAC	http://planttfdb.cbi.pku.edu.cn/family.php?fam=NAC
i3_LQ_PC3Root_c4189/f1p0/3082-1F	NAC	http://planttfdb.cbi.pku.edu.cn/family.php?fam=NAC
i3_LQ_PC3Root_c4197/f1p6/3740-2F	C2H2	http://planttfdb.cbi.pku.edu.cn/family.php?fam=C2H2
i3_LQ_PC3Root_c4247/f1p0/3622-0F	NF-X1	http://planttfdb.cbi.pku.edu.cn/family.php?fam=NF-X1
i3_LQ_PC3Root_c4284/f1p1/3125-1F	GRAS	http://planttfdb.cbi.pku.edu.cn/family.php?fam=GRAS
i3_LQ_PC3Root_c4328/f2p0/3537-2F	C3H	http://planttfdb.cbi.pku.edu.cn/family.php?fam=C3H
i3_LQ_PC3Root_c7360/f1p4/3237-1F	C2H2	http://planttfdb.cbi.pku.edu.cn/family.php?fam=C2H2
i3_LQ_PC3Root_c7378/f1p8/3153-0F	bHLH	http://planttfdb.cbi.pku.edu.cn/family.php?fam=bHLH
i3_LQ_PC3Root_c8709/f1p1/3200-2F	HB-other	http://planttfdb.cbi.pku.edu.cn/family.php?fam=HB-other
i3_LQ_PC3Root_c8737/f1p0/3218-1F	B3-ARF	--
i3_LQ_PC3Root_c8769/f1p0/3530-1F	zn-clus	--
i3_LQ_PC3Root_c8854/f1p3/3138-1F	bHLH	http://planttfdb.cbi.pku.edu.cn/family.php?fam=bHLH
i3_LQ_PC3Root_c8897/f1p1/3627-1F	bZIP	http://planttfdb.cbi.pku.edu.cn/family.php?fam=bZIP
i3_LQ_PC3Root_c8899/f1p0/3604-1F	Trihelix	http://planttfdb.cbi.pku.edu.cn/family.php?fam=Trihelix
i4_LQ_PC3Root_c1552/f1p0/4262-2F	C2H2	http://planttfdb.cbi.pku.edu.cn/family.php?fam=C2H2
i4_LQ_PC3Root_c2917/f1p11/4892-2F	TCP	http://planttfdb.cbi.pku.edu.cn/family.php?fam=TCP
i4_LQ_PC3Root_c2930/f1p3/4479-2F	B3-ARF	--
i4_LQ_PC3Root_c2988/f1p0/4728-2F	B3-ARF	--
i4_LQ_PC3Root_c4354/f1p1/4187-1F	NF-YA	http://planttfdb.cbi.pku.edu.cn/family.php?fam=NF-YA
i4_LQ_PC3Root_c4356/f1p5/4207-0F	B3	http://planttfdb.cbi.pku.edu.cn/family.php?fam=B3
i4_LQ_PC3Root_c5722/f1p21/4230-1F	C3H	http://planttfdb.cbi.pku.edu.cn/family.php?fam=C3H
i4_LQ_PC3Root_c5735/f1p0/4317-2F	zn-clus	--
i4_LQ_PC3Root_c7190/f1p1/4103-0F	NF-YA	http://planttfdb.cbi.pku.edu.cn/family.php?fam=NF-YA
i4_LQ_PC3Root_c7294/f1p0/4021-1F	C3H	http://planttfdb.cbi.pku.edu.cn/family.php?fam=C3H
i4_LQ_PC3Root_c7294/f1p0/4021-2F	C3H	http://planttfdb.cbi.pku.edu.cn/family.php?fam=C3H
i5_LQ_PC3Root_c754/f1p0/5286-1F	C2H2	http://planttfdb.cbi.pku.edu.cn/family.php?fam=C2H2
i5_LQ_PC3Root_c757/f1p0/5684-0F	Trihelix	http://planttfdb.cbi.pku.edu.cn/family.php?fam=Trihelix
i5_LQ_PC3Root_c796/f1p0/5119-0F	MADS-M-type	--
i6_LQ_PC3Root_c284/f1p0/6229-0F	C2H2	http://planttfdb.cbi.pku.edu.cn/family.php?fam=C2H2
i6_LQ_PC3Root_c331/f1p0/6844-0F	C2H2	http://planttfdb.cbi.pku.edu.cn/family.php?fam=C2H2
i3_LQ_PC3Root_c11590/f1p0/3499-0F	C2C2-GATA	--
i3_LQ_PC3Root_c11590/f1p0/3499-1F	C2C2-GATA	--
i3_LQ_PC3Root_c11603/f1p0/3823-0F	B3	http://planttfdb.cbi.pku.edu.cn/family.php?fam=B3
i3_LQ_PC3Root_c11686/f1p0/3408-0F	WRKY	http://planttfdb.cbi.pku.edu.cn/family.php?fam=WRKY
i3_LQ_PC3Root_c11790/f1p0/3304-0F	HB-BELL	--
i3_LQ_PC3Root_c11815/f1p0/3255-1F	bHLH	http://planttfdb.cbi.pku.edu.cn/family.php?fam=bHLH
i3_LQ_PC3Root_c11996/f1p4/3837-1F	MYB-related	http://planttfdb.cbi.pku.edu.cn/family.php?fam=MYB_related
i3_LQ_PC3Root_c12034/f1p4/3825-2F	B3-ARF	--
i3_LQ_PC3Root_c12041/f1p36/3402-1F	C2H2	http://planttfdb.cbi.pku.edu.cn/family.php?fam=C2H2
i3_LQ_PC3Root_c12053/f1p1/3135-0F	MYB-related	http://planttfdb.cbi.pku.edu.cn/family.php?fam=MYB_related
i3_LQ_PC3Root_c12098/f1p1/3425-1F	GRAS	http://planttfdb.cbi.pku.edu.cn/family.php?fam=GRAS
i3_LQ_PC3Root_c13101/f1p0/3162-1F	C3H	http://planttfdb.cbi.pku.edu.cn/family.php?fam=C3H
i3_LQ_PC3Root_c13250/f1p0/3426-1F	zn-clus	--
i3_LQ_PC3Root_c13564/f1p0/3058-2F	NF-YB	http://planttfdb.cbi.pku.edu.cn/family.php?fam=NF-YB
i3_LQ_PC3Root_c13569/f1p0/3079-1F	NAC	http://planttfdb.cbi.pku.edu.cn/family.php?fam=NAC
i3_LQ_PC3Root_c13571/f1p4/3103-2F	zn-clus	--
i3_LQ_PC3Root_c13614/f1p0/3006-1F	GARP-G2-like	--
i3_LQ_PC3Root_c13657/f1p3/3057-0F	C2H2	http://planttfdb.cbi.pku.edu.cn/family.php?fam=C2H2
i3_LQ_PC3Root_c13680/f1p0/3051-0F	bHLH	http://planttfdb.cbi.pku.edu.cn/family.php?fam=bHLH
i3_LQ_PC3Root_c14756/f1p0/3050-0F	NAC	http://planttfdb.cbi.pku.edu.cn/family.php?fam=NAC
i3_LQ_PC3Root_c14756/f1p0/3050-1F	NAC	http://planttfdb.cbi.pku.edu.cn/family.php?fam=NAC
i3_LQ_PC3Root_c15289/f2p0/3081-2F	NAC	http://planttfdb.cbi.pku.edu.cn/family.php?fam=NAC
i3_LQ_PC3Root_c16479/f1p0/3634-2F	C2H2	http://planttfdb.cbi.pku.edu.cn/family.php?fam=C2H2
i3_LQ_PC3Root_c16518/f1p6/3573-0F	B3-ARF	--
i3_LQ_PC3Root_c16612/f1p0/3640-2F	B3-ARF	--
i3_LQ_PC3Root_c16672/f1p0/3509-2F	B3	http://planttfdb.cbi.pku.edu.cn/family.php?fam=B3
i3_LQ_PC3Root_c16692/f1p11/3618-1F	MYB-related	http://planttfdb.cbi.pku.edu.cn/family.php?fam=MYB_related
i3_LQ_PC3Root_c16706/f1p0/3306-0F	zn-clus	--
i3_LQ_PC3Root_c16749/f1p0/3119-2F	bZIP	http://planttfdb.cbi.pku.edu.cn/family.php?fam=bZIP
i3_LQ_PC3Root_c16799/f1p0/3101-1F	RWP-RK	--
i3_LQ_PC3Root_c16810/f1p0/3777-1F	C3H	http://planttfdb.cbi.pku.edu.cn/family.php?fam=C3H
i3_LQ_PC3Root_c16827/f1p2/4078-1F	RWP-RK	--
i3_LQ_PC3Root_c16844/f1p2/3496-2F	bZIP	http://planttfdb.cbi.pku.edu.cn/family.php?fam=bZIP
i3_LQ_PC3Root_c16861/f1p4/3184-2F	GARP-G2-like	--
i3_LQ_PC3Root_c16865/f1p3/3109-2F	bZIP	http://planttfdb.cbi.pku.edu.cn/family.php?fam=bZIP
i3_LQ_PC3Root_c17643/f1p0/3586-0F	C2H2	http://planttfdb.cbi.pku.edu.cn/family.php?fam=C2H2
i3_LQ_PC3Root_c17655/f1p0/3471-2F	Trihelix	http://planttfdb.cbi.pku.edu.cn/family.php?fam=Trihelix
i3_LQ_PC3Root_c17996/f1p0/3356-2F	zn-clus	--
i3_LQ_PC3Root_c18024/f1p8/3976-1F	C2H2	http://planttfdb.cbi.pku.edu.cn/family.php?fam=C2H2
i3_LQ_PC3Root_c18054/f1p11/3108-2F	C2H2	http://planttfdb.cbi.pku.edu.cn/family.php?fam=C2H2
i3_LQ_PC3Root_c18078/f1p2/3209-1F	bHLH	http://planttfdb.cbi.pku.edu.cn/family.php?fam=bHLH
i3_LQ_PC3Root_c19487/f1p2/3464-1F	C2H2	http://planttfdb.cbi.pku.edu.cn/family.php?fam=C2H2
i3_LQ_PC3Root_c19708/f1p5/3931-2F	B3-ARF	--
i3_LQ_PC3Root_c19761/f1p7/3868-1F	SBP	http://planttfdb.cbi.pku.edu.cn/family.php?fam=SBP
i3_LQ_PC3Root_c19798/f1p1/3135-2F	MYB-related	http://planttfdb.cbi.pku.edu.cn/family.php?fam=MYB_related
i3_LQ_PC3Root_c20280/f1p1/3621-2F	GRAS	http://planttfdb.cbi.pku.edu.cn/family.php?fam=GRAS
i3_LQ_PC3Root_c20338/f1p0/3940-0F	NF-X1	http://planttfdb.cbi.pku.edu.cn/family.php?fam=NF-X1
i3_LQ_PC3Root_c20390/f1p6/4070-1F	B3-ARF	--
i3_LQ_PC3Root_c20532/f1p0/3819-0F	EIL	http://planttfdb.cbi.pku.edu.cn/family.php?fam=EIL
i3_LQ_PC3Root_c20638/f1p14/3796-0F	HB-PHD	http://planttfdb.cbi.pku.edu.cn/family.php?fam=HB-PHD
i3_LQ_PC3Root_c20686/f1p13/3139-2F	C3H	http://planttfdb.cbi.pku.edu.cn/family.php?fam=C3H
i3_LQ_PC3Root_c20693/f1p2/3492-2F	C2H2	http://planttfdb.cbi.pku.edu.cn/family.php?fam=C2H2
i3_LQ_PC3Root_c20725/f1p3/3682-1F	HB-other	http://planttfdb.cbi.pku.edu.cn/family.php?fam=HB-other
i3_LQ_PC3Root_c20726/f1p8/3556-1F	C3H	http://planttfdb.cbi.pku.edu.cn/family.php?fam=C3H
i3_LQ_PC3Root_c20782/f1p9/3690-0F	bHLH	http://planttfdb.cbi.pku.edu.cn/family.php?fam=bHLH
i3_LQ_PC3Root_c21630/f1p0/3182-1F	HB-other	http://planttfdb.cbi.pku.edu.cn/family.php?fam=HB-other
i3_LQ_PC3Root_c21645/f1p0/3345-2F	C3H	http://planttfdb.cbi.pku.edu.cn/family.php?fam=C3H
i3_LQ_PC3Root_c21663/f1p0/4098-0F	C3H	http://planttfdb.cbi.pku.edu.cn/family.php?fam=C3H
i3_LQ_PC3Root_c21716/f1p5/3579-1F	HB-BELL	--
i3_LQ_PC3Root_c21757/f1p0/3220-1F	NAC	http://planttfdb.cbi.pku.edu.cn/family.php?fam=NAC
i3_LQ_PC3Root_c21808/f1p4/3537-0F	B3-ARF	--
i3_LQ_PC3Root_c21917/f1p5/3728-2F	AP2/ERF-AP2	--
i3_LQ_PC3Root_c21940/f1p2/3074-0F	HB-HD-ZIP	--
i3_LQ_PC3Root_c22042/f1p17/3239-1F	bHLH	http://planttfdb.cbi.pku.edu.cn/family.php?fam=bHLH
i3_LQ_PC3Root_c22047/f1p16/3086-2F	bZIP	http://planttfdb.cbi.pku.edu.cn/family.php?fam=bZIP
i3_LQ_PC3Root_c22053/f1p12/3157-0F	NAC	http://planttfdb.cbi.pku.edu.cn/family.php?fam=NAC
i3_LQ_PC3Root_c22102/f1p0/3287-1F	HB-BELL	--
i3_LQ_PC3Root_c23063/f1p5/4012-2F	C3H	http://planttfdb.cbi.pku.edu.cn/family.php?fam=C3H
i3_LQ_PC3Root_c23117/f1p1/3109-1F	C2C2-Dof	--
i3_LQ_PC3Root_c23291/f1p0/3112-0F	C2C2-GATA	--
i3_LQ_PC3Root_c23328/f1p0/3112-1F	AP2/ERF-ERF	--
i3_LQ_PC3Root_c23406/f1p14/3983-1F	SBP	http://planttfdb.cbi.pku.edu.cn/family.php?fam=SBP
i3_LQ_PC3Root_c23408/f1p1/3504-1F	C3H	http://planttfdb.cbi.pku.edu.cn/family.php?fam=C3H
i3_LQ_PC3Root_c23411/f1p6/3251-0F	MYB	http://planttfdb.cbi.pku.edu.cn/family.php?fam=MYB
i3_LQ_PC3Root_c23418/f1p9/3507-2F	B3	http://planttfdb.cbi.pku.edu.cn/family.php?fam=B3
i3_LQ_PC3Root_c23431/f1p0/3644-2F	bHLH	http://planttfdb.cbi.pku.edu.cn/family.php?fam=bHLH
i3_LQ_PC3Root_c23930/f1p7/3137-1F	GRAS	http://planttfdb.cbi.pku.edu.cn/family.php?fam=GRAS
i3_LQ_PC3Root_c25961/f1p0/3225-2F	C2H2	http://planttfdb.cbi.pku.edu.cn/family.php?fam=C2H2
i3_LQ_PC3Root_c26376/f1p2/3167-2F	C3H	http://planttfdb.cbi.pku.edu.cn/family.php?fam=C3H
i3_LQ_PC3Root_c26661/f1p0/3078-1F	C2H2	http://planttfdb.cbi.pku.edu.cn/family.php?fam=C2H2
i3_LQ_PC3Root_c26661/f1p0/3078-2F	C2H2	http://planttfdb.cbi.pku.edu.cn/family.php?fam=C2H2
i3_LQ_PC3Root_c26672/f1p0/3029-0F	HB-HD-ZIP	--
i3_LQ_PC3Root_c26688/f1p4/3026-2F	bHLH	http://planttfdb.cbi.pku.edu.cn/family.php?fam=bHLH
i3_LQ_PC3Root_c26732/f1p3/3021-0F	MYB-related	http://planttfdb.cbi.pku.edu.cn/family.php?fam=MYB_related
i3_LQ_PC3Root_c26749/f1p0/3047-2F	GRAS	http://planttfdb.cbi.pku.edu.cn/family.php?fam=GRAS
i3_LQ_PC3Root_c26755/f1p0/3022-0F	C2H2	http://planttfdb.cbi.pku.edu.cn/family.php?fam=C2H2
i3_LQ_PC3Root_c26773/f1p0/3039-0F	GRAS	http://planttfdb.cbi.pku.edu.cn/family.php?fam=GRAS
i3_LQ_PC3Root_c26774/f1p14/3080-1F	GRAS	http://planttfdb.cbi.pku.edu.cn/family.php?fam=GRAS
i3_LQ_PC3Root_c3244/f1p2/3168-2F	AP2/ERF-AP2	--
i3_LQ_PC3Root_c3338/f1p0/3788-2F	MADS-MIKC	--
i3_LQ_PC3Root_c3339/f1p5/3170-0F	B3-ARF	--
i3_LQ_PC3Root_c4373/f1p3/3436-0F	C3H	http://planttfdb.cbi.pku.edu.cn/family.php?fam=C3H
i3_LQ_PC3Root_c4386/f3p0/3248-0F	GRAS	http://planttfdb.cbi.pku.edu.cn/family.php?fam=GRAS
i3_LQ_PC3Root_c4431/f1p1/3769-2F	C3H	http://planttfdb.cbi.pku.edu.cn/family.php?fam=C3H
i3_LQ_PC3Root_c4473/f1p0/3773-2F	B3-ARF	--
i3_LQ_PC3Root_c4627/f1p0/3361-1F	SBP	http://planttfdb.cbi.pku.edu.cn/family.php?fam=SBP
i3_LQ_PC3Root_c4664/f1p1/3324-2F	bHLH	http://planttfdb.cbi.pku.edu.cn/family.php?fam=bHLH
i3_LQ_PC3Root_c4683/f1p1/3361-2F	zn-clus	--
i3_LQ_PC3Root_c4697/f1p4/3856-0F	GARP-ARR-B	--
i3_LQ_PC3Root_c5934/f1p0/3909-0F	bHLH	http://planttfdb.cbi.pku.edu.cn/family.php?fam=bHLH
i3_LQ_PC3Root_c5987/f1p2/3675-2F	CAMTA	http://planttfdb.cbi.pku.edu.cn/family.php?fam=CAMTA
i3_LQ_PC3Root_c6009/f1p3/3755-2F	B3	http://planttfdb.cbi.pku.edu.cn/family.php?fam=B3
i3_LQ_PC3Root_c6011/f1p16/3583-0F	RWP-RK	--
i3_LQ_PC3Root_c6067/f1p6/3126-0F	C2H2	http://planttfdb.cbi.pku.edu.cn/family.php?fam=C2H2
i3_LQ_PC3Root_c6091/f1p9/4119-0F	B3-ARF	--
i3_LQ_PC3Root_c6131/f1p2/3767-0F	MYB-related	http://planttfdb.cbi.pku.edu.cn/family.php?fam=MYB_related
i3_LQ_PC3Root_c6188/f1p1/3247-2F	NAC	http://planttfdb.cbi.pku.edu.cn/family.php?fam=NAC
i3_LQ_PC3Root_c6204/f1p6/3123-0F	B3-ARF	--
i3_LQ_PC3Root_c6279/f1p0/3103-1F	GRAS	http://planttfdb.cbi.pku.edu.cn/family.php?fam=GRAS
i3_LQ_PC3Root_c6337/f1p0/3543-2F	EIL	http://planttfdb.cbi.pku.edu.cn/family.php?fam=EIL
i3_LQ_PC3Root_c7456/f1p0/3102-0F	C2H2	http://planttfdb.cbi.pku.edu.cn/family.php?fam=C2H2
i3_LQ_PC3Root_c7502/f1p0/3472-2F	SBP	http://planttfdb.cbi.pku.edu.cn/family.php?fam=SBP
i3_LQ_PC3Root_c7562/f1p5/3903-0F	bHLH	http://planttfdb.cbi.pku.edu.cn/family.php?fam=bHLH
i3_LQ_PC3Root_c7652/f1p4/3096-2F	C2H2	http://planttfdb.cbi.pku.edu.cn/family.php?fam=C2H2
i3_LQ_PC3Root_c7800/f1p39/3177-1F	GRAS	http://planttfdb.cbi.pku.edu.cn/family.php?fam=GRAS
i3_LQ_PC3Root_c9084/f1p0/3687-0F	C3H	http://planttfdb.cbi.pku.edu.cn/family.php?fam=C3H
i3_LQ_PC3Root_c9120/f1p1/3391-0F	C2H2	http://planttfdb.cbi.pku.edu.cn/family.php?fam=C2H2
i3_LQ_PC3Root_c9207/f1p10/3286-0F	GRAS	http://planttfdb.cbi.pku.edu.cn/family.php?fam=GRAS
i3_LQ_PC3Root_c9217/f1p10/3791-0F	C3H	http://planttfdb.cbi.pku.edu.cn/family.php?fam=C3H
i3_LQ_PC3Root_c9311/f1p0/3234-2F	Tify	--
i3_LQ_PC3Root_c9313/f1p3/3410-1F	HSF	http://planttfdb.cbi.pku.edu.cn/family.php?fam=HSF
i3_LQ_PC3Root_c9372/f1p3/3477-2F	C3H	http://planttfdb.cbi.pku.edu.cn/family.php?fam=C3H
i3_LQ_PC3Root_c9381/f1p0/3461-0F	C2C2-Dof	--
i4_LQ_PC3Root_c1646/f1p0/5146-2F	C3H	http://planttfdb.cbi.pku.edu.cn/family.php?fam=C3H
i4_LQ_PC3Root_c1668/f1p0/4083-2F	TCP	http://planttfdb.cbi.pku.edu.cn/family.php?fam=TCP
i4_LQ_PC3Root_c1713/f1p0/4331-2F	C3H	http://planttfdb.cbi.pku.edu.cn/family.php?fam=C3H
i4_LQ_PC3Root_c1729/f1p0/4692-0F	HB-BELL	--
i4_LQ_PC3Root_c1764/f1p2/4248-1F	S1Fa-like	http://planttfdb.cbi.pku.edu.cn/family.php?fam=S1Fa-like
i4_LQ_PC3Root_c1779/f1p0/4206-1F	C2H2	http://planttfdb.cbi.pku.edu.cn/family.php?fam=C2H2
i4_LQ_PC3Root_c3104/f1p1/4463-0F	MYB-related	http://planttfdb.cbi.pku.edu.cn/family.php?fam=MYB_related
i4_LQ_PC3Root_c3175/f1p1/4454-2F	MYB	http://planttfdb.cbi.pku.edu.cn/family.php?fam=MYB
i4_LQ_PC3Root_c4498/f1p1/4876-2F	C2H2	http://planttfdb.cbi.pku.edu.cn/family.php?fam=C2H2
i4_LQ_PC3Root_c4615/f1p0/4101-0F	MYB-related	http://planttfdb.cbi.pku.edu.cn/family.php?fam=MYB_related
i4_LQ_PC3Root_c4685/f1p19/4806-2F	WRKY	http://planttfdb.cbi.pku.edu.cn/family.php?fam=WRKY
i4_LQ_PC3Root_c5864/f1p0/4744-1F	C3H	http://planttfdb.cbi.pku.edu.cn/family.php?fam=C3H
i4_LQ_PC3Root_c5909/f1p0/4417-0F	C3H	http://planttfdb.cbi.pku.edu.cn/family.php?fam=C3H
i4_LQ_PC3Root_c5929/f1p0/4956-0F	bZIP	http://planttfdb.cbi.pku.edu.cn/family.php?fam=bZIP
i4_LQ_PC3Root_c6124/f1p5/4743-0F	B3-ARF	--
i4_LQ_PC3Root_c6185/f1p10/4375-0F	B3	http://planttfdb.cbi.pku.edu.cn/family.php?fam=B3
i4_LQ_PC3Root_c6200/f1p0/4906-2F	SBP	http://planttfdb.cbi.pku.edu.cn/family.php?fam=SBP
i4_LQ_PC3Root_c7356/f1p5/4108-1F	MYB-related	http://planttfdb.cbi.pku.edu.cn/family.php?fam=MYB_related
i4_LQ_PC3Root_c7401/f1p0/4033-0F	HB-PHD	http://planttfdb.cbi.pku.edu.cn/family.php?fam=HB-PHD
i4_LQ_PC3Root_c7437/f1p0/4059-2F	GRAS	http://planttfdb.cbi.pku.edu.cn/family.php?fam=GRAS
i4_LQ_PC3Root_c7459/f1p9/4119-2F	Tify	--
i4_LQ_PC3Root_c7475/f1p1/4079-2F	CAMTA	http://planttfdb.cbi.pku.edu.cn/family.php?fam=CAMTA
i4_LQ_PC3Root_c7498/f1p0/4113-0F	B3	http://planttfdb.cbi.pku.edu.cn/family.php?fam=B3
i4_LQ_PC3Root_c7526/f1p14/4023-1F	B3	http://planttfdb.cbi.pku.edu.cn/family.php?fam=B3
i4_LQ_PC3Root_c7574/f1p115/4142-1F	C2H2	http://planttfdb.cbi.pku.edu.cn/family.php?fam=C2H2
i4_LQ_PC3Root_c7580/f1p3/4120-0F	B3	http://planttfdb.cbi.pku.edu.cn/family.php?fam=B3
i4_LQ_PC3Root_c7580/f1p3/4120-2F	B3	http://planttfdb.cbi.pku.edu.cn/family.php?fam=B3
i4_LQ_PC3Root_c8083/f1p8/4062-0F	bHLH	http://planttfdb.cbi.pku.edu.cn/family.php?fam=bHLH
i5_LQ_PC3Root_c1025/f1p0/5937-0F	Trihelix	http://planttfdb.cbi.pku.edu.cn/family.php?fam=Trihelix
i5_LQ_PC3Root_c1081/f1p0/5184-0F	C2H2	http://planttfdb.cbi.pku.edu.cn/family.php?fam=C2H2
i5_LQ_PC3Root_c830/f1p0/5362-2F	C2H2	http://planttfdb.cbi.pku.edu.cn/family.php?fam=C2H2
i5_LQ_PC3Root_c929/f1p4/5523-0F	C2H2	http://planttfdb.cbi.pku.edu.cn/family.php?fam=C2H2
i5_LQ_PC3Root_c929/f1p4/5523-1F	C2H2	http://planttfdb.cbi.pku.edu.cn/family.php?fam=C2H2
i5_LQ_PC3Root_c929/f1p4/5523-2F	C2H2	http://planttfdb.cbi.pku.edu.cn/family.php?fam=C2H2
i5_LQ_PC3Root_c965/f1p0/5276-1F	C2H2	http://planttfdb.cbi.pku.edu.cn/family.php?fam=C2H2
i6_LQ_PC3Root_c373/f1p0/6698-0F	C3H	http://planttfdb.cbi.pku.edu.cn/family.php?fam=C3H
i6_LQ_PC3Root_c392/f1p0/6888-2F	C3H	http://planttfdb.cbi.pku.edu.cn/family.php?fam=C3H
i6_LQ_PC3Root_c399/f1p0/6911-2F	C3H	http://planttfdb.cbi.pku.edu.cn/family.php?fam=C3H
i7_LQ_PC3Root_c15/f1p0/7678-2F	C2H2	http://planttfdb.cbi.pku.edu.cn/family.php?fam=C2H2
i7_LQ_PC3Root_c17/f1p0/7456-2F	bHLH	http://planttfdb.cbi.pku.edu.cn/family.php?fam=bHLH
stem
TF_ID	Family	Hyperlink
i10_LQ_PC3Stem_c14/f1p0/10773-2F	C2H2	http://planttfdb.cbi.pku.edu.cn/family.php?fam=C2H2
i3_LQ_PC3Stem_c10615/f1p57/3220-2F	MADS-M-type	--
i3_LQ_PC3Stem_c10686/f1p0/3509-0F	zn-clus	--
i3_LQ_PC3Stem_c10709/f1p0/3786-1F	B3-ARF	--
i3_LQ_PC3Stem_c10722/f2p1/4117-0F	B3-ARF	--
i3_LQ_PC3Stem_c10731/f1p4/3917-2F	B3-ARF	--
i3_LQ_PC3Stem_c10835/f1p0/3512-1F	GRAS	http://planttfdb.cbi.pku.edu.cn/family.php?fam=GRAS
i3_LQ_PC3Stem_c10867/f1p0/3564-1F	BES1	http://planttfdb.cbi.pku.edu.cn/family.php?fam=BES1
i3_LQ_PC3Stem_c10906/f1p22/3163-2F	zn-clus	--
i3_LQ_PC3Stem_c10924/f1p3/3261-1F	zn-clus	--
i3_LQ_PC3Stem_c10964/f1p3/3682-0F	Trihelix	http://planttfdb.cbi.pku.edu.cn/family.php?fam=Trihelix
i3_LQ_PC3Stem_c10998/f1p0/3468-0F	C2C2-GATA	--
i3_LQ_PC3Stem_c11001/f1p0/3226-2F	C2H2	http://planttfdb.cbi.pku.edu.cn/family.php?fam=C2H2
i3_LQ_PC3Stem_c11020/f1p1/4025-1F	zn-clus	--
i3_LQ_PC3Stem_c11036/f1p5/3263-0F	NF-X1	http://planttfdb.cbi.pku.edu.cn/family.php?fam=NF-X1
i3_LQ_PC3Stem_c11040/f1p0/3565-2F	HB-BELL	--
i3_LQ_PC3Stem_c12196/f1p6/3412-2F	bHLH	http://planttfdb.cbi.pku.edu.cn/family.php?fam=bHLH
i3_LQ_PC3Stem_c12208/f1p0/3311-0F	EIL	http://planttfdb.cbi.pku.edu.cn/family.php?fam=EIL
i3_LQ_PC3Stem_c12235/f1p0/3308-2F	zn-clus	--
i3_LQ_PC3Stem_c12238/f1p3/3484-1F	C2H2	http://planttfdb.cbi.pku.edu.cn/family.php?fam=C2H2
i3_LQ_PC3Stem_c12313/f1p0/3144-1F	EIL	http://planttfdb.cbi.pku.edu.cn/family.php?fam=EIL
i3_LQ_PC3Stem_c12321/f1p0/3283-0F	C2H2	http://planttfdb.cbi.pku.edu.cn/family.php?fam=C2H2
i3_LQ_PC3Stem_c12343/f1p0/3351-1F	C2H2	http://planttfdb.cbi.pku.edu.cn/family.php?fam=C2H2
i3_LQ_PC3Stem_c12351/f1p0/3439-1F	zn-clus	--
i3_LQ_PC3Stem_c12361/f1p3/3168-1F	bHLH	http://planttfdb.cbi.pku.edu.cn/family.php?fam=bHLH
i3_LQ_PC3Stem_c12370/f1p0/3212-1F	C3H	http://planttfdb.cbi.pku.edu.cn/family.php?fam=C3H
i3_LQ_PC3Stem_c12424/f1p10/3128-2F	zn-clus	--
i3_LQ_PC3Stem_c12472/f1p0/3618-2F	C3H	http://planttfdb.cbi.pku.edu.cn/family.php?fam=C3H
i3_LQ_PC3Stem_c12484/f1p3/3357-0F	E2F-DP	http://planttfdb.cbi.pku.edu.cn/family.php?fam=E2F/DP
i3_LQ_PC3Stem_c12497/f1p4/3756-1F	zn-clus	--
i3_LQ_PC3Stem_c12550/f1p0/3219-1F	VOZ	http://planttfdb.cbi.pku.edu.cn/family.php?fam=VOZ
i3_LQ_PC3Stem_c12577/f1p0/3176-2F	B3-ARF	--
i3_LQ_PC3Stem_c12580/f1p0/3445-2F	bHLH	http://planttfdb.cbi.pku.edu.cn/family.php?fam=bHLH
i3_LQ_PC3Stem_c12644/f1p0/3809-1F	B3	http://planttfdb.cbi.pku.edu.cn/family.php?fam=B3
i3_LQ_PC3Stem_c12651/f1p1/3702-1F	CAMTA	http://planttfdb.cbi.pku.edu.cn/family.php?fam=CAMTA
i3_LQ_PC3Stem_c12667/f2p0/3147-2F	C2H2	http://planttfdb.cbi.pku.edu.cn/family.php?fam=C2H2
i3_LQ_PC3Stem_c14054/f1p0/3055-1F	zn-clus	--
i3_LQ_PC3Stem_c14072/f1p0/3043-1F	C2H2	http://planttfdb.cbi.pku.edu.cn/family.php?fam=C2H2
i3_LQ_PC3Stem_c14116/f1p0/3016-1F	C2C2-CO-like	--
i3_LQ_PC3Stem_c14143/f1p0/3061-2F	STAT	http://planttfdb.cbi.pku.edu.cn/family.php?fam=STAT
i3_LQ_PC3Stem_c14189/f1p1/3038-2F	GARP-G2-like	--
i3_LQ_PC3Stem_c14191/f1p0/3031-2F	zn-clus	--
i3_LQ_PC3Stem_c14195/f1p0/3053-1F	bZIP	http://planttfdb.cbi.pku.edu.cn/family.php?fam=bZIP
i3_LQ_PC3Stem_c14206/f1p0/3069-2F	bZIP	http://planttfdb.cbi.pku.edu.cn/family.php?fam=bZIP
i3_LQ_PC3Stem_c14254/f1p0/3080-0F	C2H2	http://planttfdb.cbi.pku.edu.cn/family.php?fam=C2H2
i3_LQ_PC3Stem_c14259/f1p1/3048-2F	C2H2	http://planttfdb.cbi.pku.edu.cn/family.php?fam=C2H2
i3_LQ_PC3Stem_c14330/f1p0/3121-0F	B3-ARF	--
i3_LQ_PC3Stem_c14373/f1p0/3082-1F	zn-clus	--
i3_LQ_PC3Stem_c14392/f1p0/3026-0F	GARP-G2-like	--
i3_LQ_PC3Stem_c17309/f1p0/3727-2F	B3	http://planttfdb.cbi.pku.edu.cn/family.php?fam=B3
i3_LQ_PC3Stem_c17310/f1p0/3198-0F	GARP-G2-like	--
i3_LQ_PC3Stem_c17326/f1p0/3887-2F	C2H2	http://planttfdb.cbi.pku.edu.cn/family.php?fam=C2H2
i3_LQ_PC3Stem_c17330/f1p11/3128-0F	C2H2	http://planttfdb.cbi.pku.edu.cn/family.php?fam=C2H2
i3_LQ_PC3Stem_c17337/f1p0/4094-0F	Trihelix	http://planttfdb.cbi.pku.edu.cn/family.php?fam=Trihelix
i3_LQ_PC3Stem_c17351/f1p0/3429-0F	HB-BELL	--
i3_LQ_PC3Stem_c17369/f1p3/3310-2F	AP2/ERF-AP2	--
i3_LQ_PC3Stem_c17371/f1p1/3064-2F	HB-BELL	--
i3_LQ_PC3Stem_c17374/f1p0/3254-1F	bHLH	http://planttfdb.cbi.pku.edu.cn/family.php?fam=bHLH
i3_LQ_PC3Stem_c17540/f1p0/3818-0F	B3-ARF	--
i3_LQ_PC3Stem_c17585/f1p0/3347-1F	zn-clus	--
i3_LQ_PC3Stem_c17609/f1p0/3339-1F	GRAS	http://planttfdb.cbi.pku.edu.cn/family.php?fam=GRAS
i3_LQ_PC3Stem_c17610/f1p1/3535-1F	zn-clus	--
i3_LQ_PC3Stem_c17612/f1p1/3445-2F	MYB-related	http://planttfdb.cbi.pku.edu.cn/family.php?fam=MYB_related
i3_LQ_PC3Stem_c17660/f1p2/3121-2F	C3H	http://planttfdb.cbi.pku.edu.cn/family.php?fam=C3H
i3_LQ_PC3Stem_c17672/f1p0/3652-0F	zn-clus	--
i3_LQ_PC3Stem_c17673/f1p0/3274-1F	C3H	http://planttfdb.cbi.pku.edu.cn/family.php?fam=C3H
i3_LQ_PC3Stem_c18571/f1p0/3765-0F	CSD	--
i3_LQ_PC3Stem_c18574/f1p0/3243-0F	zn-clus	--
i3_LQ_PC3Stem_c18603/f1p124/3795-2F	C3H	http://planttfdb.cbi.pku.edu.cn/family.php?fam=C3H
i3_LQ_PC3Stem_c18672/f1p0/3423-0F	C2C2-GATA	--
i3_LQ_PC3Stem_c18672/f1p0/3423-1F	C2C2-GATA	--
i3_LQ_PC3Stem_c18731/f1p8/3340-2F	SBP	http://planttfdb.cbi.pku.edu.cn/family.php?fam=SBP
i3_LQ_PC3Stem_c18746/f1p1/3095-2F	Trihelix	http://planttfdb.cbi.pku.edu.cn/family.php?fam=Trihelix
i3_LQ_PC3Stem_c18766/f1p1/3668-2F	MYB-related	http://planttfdb.cbi.pku.edu.cn/family.php?fam=MYB_related
i3_LQ_PC3Stem_c18790/f1p0/3890-2F	C2H2	http://planttfdb.cbi.pku.edu.cn/family.php?fam=C2H2
i3_LQ_PC3Stem_c18864/f1p0/3587-2F	bHLH	http://planttfdb.cbi.pku.edu.cn/family.php?fam=bHLH
i3_LQ_PC3Stem_c18870/f1p5/3084-1F	zn-clus	--
i3_LQ_PC3Stem_c18895/f1p1/3621-0F	C2C2-GATA	--
i3_LQ_PC3Stem_c18895/f1p1/3621-2F	C2C2-GATA	--
i3_LQ_PC3Stem_c18913/f1p1/3171-1F	zn-clus	--
i3_LQ_PC3Stem_c18937/f1p9/3110-0F	NAC	http://planttfdb.cbi.pku.edu.cn/family.php?fam=NAC
i3_LQ_PC3Stem_c18952/f1p0/3415-0F	C2H2	http://planttfdb.cbi.pku.edu.cn/family.php?fam=C2H2
i3_LQ_PC3Stem_c18971/f1p0/3957-2F	C3H	http://planttfdb.cbi.pku.edu.cn/family.php?fam=C3H
i3_LQ_PC3Stem_c19040/f1p1/3081-0F	B3-ARF	--
i3_LQ_PC3Stem_c19054/f1p3/3135-2F	MYB	http://planttfdb.cbi.pku.edu.cn/family.php?fam=MYB
i3_LQ_PC3Stem_c19067/f1p0/3798-2F	MYB	http://planttfdb.cbi.pku.edu.cn/family.php?fam=MYB
i3_LQ_PC3Stem_c19068/f1p0/3134-0F	zn-clus	--
i3_LQ_PC3Stem_c19938/f1p0/3287-1F	bZIP	http://planttfdb.cbi.pku.edu.cn/family.php?fam=bZIP
i3_LQ_PC3Stem_c19971/f1p0/3076-1F	HB-PHD	http://planttfdb.cbi.pku.edu.cn/family.php?fam=HB-PHD
i3_LQ_PC3Stem_c20057/f1p0/3260-0F	bZIP	http://planttfdb.cbi.pku.edu.cn/family.php?fam=bZIP
i3_LQ_PC3Stem_c20088/f1p0/3802-2F	bHLH	http://planttfdb.cbi.pku.edu.cn/family.php?fam=bHLH
i3_LQ_PC3Stem_c20136/f1p1/4012-2F	CPP	http://planttfdb.cbi.pku.edu.cn/family.php?fam=CPP
i3_LQ_PC3Stem_c20147/f1p1/3218-1F	zn-clus	--
i3_LQ_PC3Stem_c20173/f1p0/3131-1F	bZIP	http://planttfdb.cbi.pku.edu.cn/family.php?fam=bZIP
i3_LQ_PC3Stem_c20297/f1p6/3359-0F	C2H2	http://planttfdb.cbi.pku.edu.cn/family.php?fam=C2H2
i3_LQ_PC3Stem_c20307/f1p2/3090-1F	C3H	http://planttfdb.cbi.pku.edu.cn/family.php?fam=C3H
i3_LQ_PC3Stem_c20313/f1p0/3235-1F	C3H	http://planttfdb.cbi.pku.edu.cn/family.php?fam=C3H
i3_LQ_PC3Stem_c20326/f1p0/3714-0F	HB-PHD	http://planttfdb.cbi.pku.edu.cn/family.php?fam=HB-PHD
i3_LQ_PC3Stem_c20340/f1p0/3245-2F	zn-clus	--
i3_LQ_PC3Stem_c20341/f1p0/3084-0F	zn-clus	--
i3_LQ_PC3Stem_c20394/f1p0/3437-0F	EIL	http://planttfdb.cbi.pku.edu.cn/family.php?fam=EIL
i3_LQ_PC3Stem_c21323/f1p0/3296-2F	NAC	http://planttfdb.cbi.pku.edu.cn/family.php?fam=NAC
i3_LQ_PC3Stem_c21345/f1p0/3612-2F	bHLH	http://planttfdb.cbi.pku.edu.cn/family.php?fam=bHLH
i3_LQ_PC3Stem_c21411/f1p0/3135-1F	bHLH	http://planttfdb.cbi.pku.edu.cn/family.php?fam=bHLH
i3_LQ_PC3Stem_c21477/f1p0/3305-1F	GRAS	http://planttfdb.cbi.pku.edu.cn/family.php?fam=GRAS
i3_LQ_PC3Stem_c21585/f1p3/3749-0F	AP2/ERF-ERF	--
i3_LQ_PC3Stem_c21591/f1p2/3433-2F	zn-clus	--
i3_LQ_PC3Stem_c21616/f1p0/3591-1F	TUB	--
i3_LQ_PC3Stem_c21641/f1p0/3450-0F	HB-PHD	http://planttfdb.cbi.pku.edu.cn/family.php?fam=HB-PHD
i3_LQ_PC3Stem_c21661/f1p0/3456-2F	GRAS	http://planttfdb.cbi.pku.edu.cn/family.php?fam=GRAS
i3_LQ_PC3Stem_c21815/f1p0/3316-0F	NAC	http://planttfdb.cbi.pku.edu.cn/family.php?fam=NAC
i3_LQ_PC3Stem_c22570/f1p2/3132-0F	C2H2	http://planttfdb.cbi.pku.edu.cn/family.php?fam=C2H2
i3_LQ_PC3Stem_c22676/f1p0/3653-0F	C2H2	http://planttfdb.cbi.pku.edu.cn/family.php?fam=C2H2
i3_LQ_PC3Stem_c22695/f1p0/3284-0F	Trihelix	http://planttfdb.cbi.pku.edu.cn/family.php?fam=Trihelix
i3_LQ_PC3Stem_c22706/f1p0/3265-2F	C2H2	http://planttfdb.cbi.pku.edu.cn/family.php?fam=C2H2
i3_LQ_PC3Stem_c22732/f1p0/3169-2F	MYB-related	http://planttfdb.cbi.pku.edu.cn/family.php?fam=MYB_related
i3_LQ_PC3Stem_c22736/f1p0/3489-1F	HB-HD-ZIP	--
i3_LQ_PC3Stem_c22737/f1p4/3542-2F	C2H2	http://planttfdb.cbi.pku.edu.cn/family.php?fam=C2H2
i3_LQ_PC3Stem_c22753/f1p0/3156-2F	zn-clus	--
i3_LQ_PC3Stem_c22807/f1p0/3091-2F	C2H2	http://planttfdb.cbi.pku.edu.cn/family.php?fam=C2H2
i3_LQ_PC3Stem_c22853/f1p5/3805-0F	C2H2	http://planttfdb.cbi.pku.edu.cn/family.php?fam=C2H2
i3_LQ_PC3Stem_c22870/f1p3/3126-1F	HB-BELL	--
i3_LQ_PC3Stem_c22882/f1p0/3978-0F	B3-ARF	--
i3_LQ_PC3Stem_c22904/f1p12/3289-2F	B3-ARF	--
i3_LQ_PC3Stem_c22931/f1p3/3771-0F	B3-ARF	--
i3_LQ_PC3Stem_c22983/f1p0/3947-2F	B3-ARF	--
i3_LQ_PC3Stem_c23008/f1p0/3835-1F	C2H2	http://planttfdb.cbi.pku.edu.cn/family.php?fam=C2H2
i3_LQ_PC3Stem_c23069/f1p0/3808-0F	C2H2	http://planttfdb.cbi.pku.edu.cn/family.php?fam=C2H2
i3_LQ_PC3Stem_c23072/f1p0/3470-2F	HB-HD-ZIP	--
i3_LQ_PC3Stem_c23109/f1p0/3518-1F	NAC	http://planttfdb.cbi.pku.edu.cn/family.php?fam=NAC
i3_LQ_PC3Stem_c23144/f1p1/3333-2F	B3-ARF	--
i3_LQ_PC3Stem_c23167/f1p0/3145-2F	HB-other	http://planttfdb.cbi.pku.edu.cn/family.php?fam=HB-other
i3_LQ_PC3Stem_c23175/f1p0/3725-2F	B3	http://planttfdb.cbi.pku.edu.cn/family.php?fam=B3
i3_LQ_PC3Stem_c23210/f1p0/3188-1F	zn-clus	--
i3_LQ_PC3Stem_c23216/f1p12/3862-0F	C2H2	http://planttfdb.cbi.pku.edu.cn/family.php?fam=C2H2
i3_LQ_PC3Stem_c23216/f1p12/3862-2F	zn-clus	--
i3_LQ_PC3Stem_c24054/f1p0/3081-2F	bZIP	http://planttfdb.cbi.pku.edu.cn/family.php?fam=bZIP
i3_LQ_PC3Stem_c24058/f1p12/3665-1F	B3-ARF	--
i3_LQ_PC3Stem_c24117/f1p0/3204-1F	C2H2	http://planttfdb.cbi.pku.edu.cn/family.php?fam=C2H2
i3_LQ_PC3Stem_c24164/f1p0/3612-0F	B3-ARF	--
i3_LQ_PC3Stem_c24207/f1p0/3283-0F	HB-HD-ZIP	--
i3_LQ_PC3Stem_c24233/f1p113/3402-2F	C2C2-GATA	--
i3_LQ_PC3Stem_c24310/f1p4/3737-1F	RWP-RK	--
i3_LQ_PC3Stem_c24345/f1p1/3173-0F	C2H2	http://planttfdb.cbi.pku.edu.cn/family.php?fam=C2H2
i3_LQ_PC3Stem_c24349/f1p0/3139-2F	C2H2	http://planttfdb.cbi.pku.edu.cn/family.php?fam=C2H2
i3_LQ_PC3Stem_c25037/f1p0/3046-1F	zn-clus	--
i3_LQ_PC3Stem_c25142/f1p0/3077-2F	zn-clus	--
i3_LQ_PC3Stem_c25167/f1p5/3081-2F	zn-clus	--
i3_LQ_PC3Stem_c27322/f1p1/3278-0F	bHLH	http://planttfdb.cbi.pku.edu.cn/family.php?fam=bHLH
i3_LQ_PC3Stem_c27327/f1p2/3962-0F	zn-clus	--
i3_LQ_PC3Stem_c27374/f1p0/3480-0F	GRAS	http://planttfdb.cbi.pku.edu.cn/family.php?fam=GRAS
i3_LQ_PC3Stem_c28034/f1p0/3044-1F	HB-other	http://planttfdb.cbi.pku.edu.cn/family.php?fam=HB-other
i3_LQ_PC3Stem_c4701/f1p0/3890-2F	C2H2	http://planttfdb.cbi.pku.edu.cn/family.php?fam=C2H2
i3_LQ_PC3Stem_c4743/f1p8/3408-0F	C2H2	http://planttfdb.cbi.pku.edu.cn/family.php?fam=C2H2
i3_LQ_PC3Stem_c4761/f1p0/3402-1F	C2H2	http://planttfdb.cbi.pku.edu.cn/family.php?fam=C2H2
i3_LQ_PC3Stem_c4851/f1p0/3755-0F	MYB	http://planttfdb.cbi.pku.edu.cn/family.php?fam=MYB
i3_LQ_PC3Stem_c4862/f1p0/3865-0F	MYB-related	http://planttfdb.cbi.pku.edu.cn/family.php?fam=MYB_related
i3_LQ_PC3Stem_c6234/f1p0/3868-1F	B3-ARF	--
i3_LQ_PC3Stem_c6258/f1p2/3663-2F	B3-ARF	--
i3_LQ_PC3Stem_c6322/f1p0/3561-1F	C2H2	http://planttfdb.cbi.pku.edu.cn/family.php?fam=C2H2
i3_LQ_PC3Stem_c6330/f1p0/3358-0F	HB-other	http://planttfdb.cbi.pku.edu.cn/family.php?fam=HB-other
i3_LQ_PC3Stem_c6336/f1p2/3970-1F	MYB-related	http://planttfdb.cbi.pku.edu.cn/family.php?fam=MYB_related
i3_LQ_PC3Stem_c6354/f1p4/3778-2F	HSF	http://planttfdb.cbi.pku.edu.cn/family.php?fam=HSF
i3_LQ_PC3Stem_c6357/f1p0/3423-0F	zn-clus	--
i3_LQ_PC3Stem_c7803/f1p0/3331-1F	GRAS	http://planttfdb.cbi.pku.edu.cn/family.php?fam=GRAS
i3_LQ_PC3Stem_c7813/f1p0/3641-2F	zn-clus	--
i3_LQ_PC3Stem_c7918/f1p0/3347-0F	NAC	http://planttfdb.cbi.pku.edu.cn/family.php?fam=NAC
i3_LQ_PC3Stem_c7934/f1p0/3088-0F	HB-other	http://planttfdb.cbi.pku.edu.cn/family.php?fam=HB-other
i3_LQ_PC3Stem_c7940/f1p0/3150-1F	bHLH	http://planttfdb.cbi.pku.edu.cn/family.php?fam=bHLH
i3_LQ_PC3Stem_c7943/f1p0/3274-1F	C3H	http://planttfdb.cbi.pku.edu.cn/family.php?fam=C3H
i3_LQ_PC3Stem_c7953/f1p2/3279-0F	zn-clus	--
i3_LQ_PC3Stem_c8955/f1p0/3490-2F	zn-clus	--
i3_LQ_PC3Stem_c8975/f2p0/4001-0F	B3	http://planttfdb.cbi.pku.edu.cn/family.php?fam=B3
i3_LQ_PC3Stem_c8975/f2p0/4001-2F	AP2/ERF-ERF	--
i3_LQ_PC3Stem_c9308/f1p0/3342-1F	zn-clus	--
i3_LQ_PC3Stem_c9372/f1p0/3286-0F	C2H2	http://planttfdb.cbi.pku.edu.cn/family.php?fam=C2H2
i3_LQ_PC3Stem_c9422/f1p0/3131-0F	zn-clus	--
i3_LQ_PC3Stem_c9439/f1p5/3572-1F	zn-clus	--
i4_LQ_PC3Stem_c1425/f1p4/4677-2F	bZIP	http://planttfdb.cbi.pku.edu.cn/family.php?fam=bZIP
i4_LQ_PC3Stem_c1592/f1p7/4552-0F	BES1	http://planttfdb.cbi.pku.edu.cn/family.php?fam=BES1
i4_LQ_PC3Stem_c1695/f1p0/4127-0F	HB-BELL	--
i4_LQ_PC3Stem_c1732/f1p0/4171-1F	AP2/ERF-ERF	--
i4_LQ_PC3Stem_c1738/f1p4/4498-0F	HB-BELL	--
i4_LQ_PC3Stem_c1740/f1p0/4317-0F	C2H2	http://planttfdb.cbi.pku.edu.cn/family.php?fam=C2H2
i4_LQ_PC3Stem_c1741/f1p1/4209-0F	MYB-related	http://planttfdb.cbi.pku.edu.cn/family.php?fam=MYB_related
i4_LQ_PC3Stem_c1760/f1p10/4919-1F	B3-ARF	--
i4_LQ_PC3Stem_c1766/f1p1/4211-1F	C2C2-GATA	--
i4_LQ_PC3Stem_c1816/f1p0/4404-1F	C2H2	http://planttfdb.cbi.pku.edu.cn/family.php?fam=C2H2
i4_LQ_PC3Stem_c1922/f1p13/4649-1F	NAC	http://planttfdb.cbi.pku.edu.cn/family.php?fam=NAC
i4_LQ_PC3Stem_c1974/f1p3/4116-1F	SBP	http://planttfdb.cbi.pku.edu.cn/family.php?fam=SBP
i4_LQ_PC3Stem_c2655/f1p1/4105-1F	CAMTA	http://planttfdb.cbi.pku.edu.cn/family.php?fam=CAMTA
i4_LQ_PC3Stem_c2716/f1p0/4620-0F	EIL	http://planttfdb.cbi.pku.edu.cn/family.php?fam=EIL
i4_LQ_PC3Stem_c2747/f1p0/4165-2F	NAC	http://planttfdb.cbi.pku.edu.cn/family.php?fam=NAC
i4_LQ_PC3Stem_c2771/f1p1/4790-1F	C2H2	http://planttfdb.cbi.pku.edu.cn/family.php?fam=C2H2
i4_LQ_PC3Stem_c2802/f1p1/4350-1F	bHLH	http://planttfdb.cbi.pku.edu.cn/family.php?fam=bHLH
i4_LQ_PC3Stem_c2868/f1p0/4573-2F	B3	http://planttfdb.cbi.pku.edu.cn/family.php?fam=B3
i4_LQ_PC3Stem_c2880/f1p1/4953-0F	zn-clus	--
i4_LQ_PC3Stem_c2936/f1p1/4125-1F	C2H2	http://planttfdb.cbi.pku.edu.cn/family.php?fam=C2H2
i4_LQ_PC3Stem_c2952/f1p1/4652-2F	C3H	http://planttfdb.cbi.pku.edu.cn/family.php?fam=C3H
i4_LQ_PC3Stem_c3010/f1p0/4553-2F	B3	http://planttfdb.cbi.pku.edu.cn/family.php?fam=B3
i4_LQ_PC3Stem_c3049/f1p8/4916-0F	B3-ARF	--
i4_LQ_PC3Stem_c3060/f1p0/4457-0F	MYB-related	http://planttfdb.cbi.pku.edu.cn/family.php?fam=MYB_related
i4_LQ_PC3Stem_c3069/f1p0/4256-0F	bZIP	http://planttfdb.cbi.pku.edu.cn/family.php?fam=bZIP
i4_LQ_PC3Stem_c3079/f1p14/4420-0F	SBP	http://planttfdb.cbi.pku.edu.cn/family.php?fam=SBP
i4_LQ_PC3Stem_c3101/f1p0/4591-1F	LIM	--
i4_LQ_PC3Stem_c3830/f1p0/4197-2F	HB-BELL	--
i4_LQ_PC3Stem_c3842/f1p0/4263-0F	C3H	http://planttfdb.cbi.pku.edu.cn/family.php?fam=C3H
i4_LQ_PC3Stem_c3964/f1p0/4437-0F	C2H2	http://planttfdb.cbi.pku.edu.cn/family.php?fam=C2H2
i4_LQ_PC3Stem_c3980/f1p0/4098-0F	C2H2	http://planttfdb.cbi.pku.edu.cn/family.php?fam=C2H2
i4_LQ_PC3Stem_c4009/f1p0/4662-0F	HB-BELL	--
i4_LQ_PC3Stem_c4155/f1p0/4105-0F	MYB	http://planttfdb.cbi.pku.edu.cn/family.php?fam=MYB
i4_LQ_PC3Stem_c4287/f1p0/4297-1F	zn-clus	--
i4_LQ_PC3Stem_c4305/f1p0/4280-2F	C3H	http://planttfdb.cbi.pku.edu.cn/family.php?fam=C3H
i4_LQ_PC3Stem_c4336/f1p18/4165-1F	SBP	http://planttfdb.cbi.pku.edu.cn/family.php?fam=SBP
i4_LQ_PC3Stem_c4396/f1p1/4177-2F	RWP-RK	--
i4_LQ_PC3Stem_c4450/f1p1/4404-1F	C2H2	http://planttfdb.cbi.pku.edu.cn/family.php?fam=C2H2
i4_LQ_PC3Stem_c5143/f1p1/4065-1F	C3H	http://planttfdb.cbi.pku.edu.cn/family.php?fam=C3H
i4_LQ_PC3Stem_c5271/f1p0/4344-0F	C2C2-GATA	--
i4_LQ_PC3Stem_c5271/f1p0/4344-2F	C2C2-GATA	--
i4_LQ_PC3Stem_c5335/f1p1/4123-1F	HB-HD-ZIP	--
i4_LQ_PC3Stem_c5339/f1p3/4261-0F	HB-BELL	--
i4_LQ_PC3Stem_c5384/f1p0/4094-2F	C3H	http://planttfdb.cbi.pku.edu.cn/family.php?fam=C3H
i4_LQ_PC3Stem_c5408/f1p0/4290-1F	bHLH	http://planttfdb.cbi.pku.edu.cn/family.php?fam=bHLH
i4_LQ_PC3Stem_c5432/f1p15/4363-0F	B3	http://planttfdb.cbi.pku.edu.cn/family.php?fam=B3
i4_LQ_PC3Stem_c5460/f1p0/4990-0F	C3H	http://planttfdb.cbi.pku.edu.cn/family.php?fam=C3H
i4_LQ_PC3Stem_c5573/f1p0/4935-0F	zn-clus	--
i4_LQ_PC3Stem_c5577/f1p2/4777-0F	C2H2	http://planttfdb.cbi.pku.edu.cn/family.php?fam=C2H2
i4_LQ_PC3Stem_c5581/f1p0/4929-2F	zn-clus	--
i4_LQ_PC3Stem_c5698/f1p0/4065-0F	zn-clus	--
i4_LQ_PC3Stem_c5796/f1p4/4101-1F	C2H2	http://planttfdb.cbi.pku.edu.cn/family.php?fam=C2H2
i4_LQ_PC3Stem_c5815/f1p2/4038-1F	MYB-related	http://planttfdb.cbi.pku.edu.cn/family.php?fam=MYB_related
i4_LQ_PC3Stem_c5820/f1p0/4065-1F	C2H2	http://planttfdb.cbi.pku.edu.cn/family.php?fam=C2H2
i4_LQ_PC3Stem_c5843/f1p0/4098-0F	GARP-ARR-B	--
i5_LQ_PC3Stem_c1447/f1p0/5093-0F	Trihelix	http://planttfdb.cbi.pku.edu.cn/family.php?fam=Trihelix
i5_LQ_PC3Stem_c1447/f1p0/5093-1F	Trihelix	http://planttfdb.cbi.pku.edu.cn/family.php?fam=Trihelix
i5_LQ_PC3Stem_c1454/f1p0/5167-2F	SBP	http://planttfdb.cbi.pku.edu.cn/family.php?fam=SBP
i5_LQ_PC3Stem_c1636/f1p2/5241-2F	C2H2	http://planttfdb.cbi.pku.edu.cn/family.php?fam=C2H2
i5_LQ_PC3Stem_c1664/f1p0/5528-1F	SBP	http://planttfdb.cbi.pku.edu.cn/family.php?fam=SBP
i5_LQ_PC3Stem_c1664/f1p0/5528-2F	SBP	http://planttfdb.cbi.pku.edu.cn/family.php?fam=SBP
i5_LQ_PC3Stem_c1688/f1p0/5404-1F	Tify	--
i5_LQ_PC3Stem_c1712/f1p2/5887-0F	LOB	--
i5_LQ_PC3Stem_c1746/f1p0/5704-1F	NAC	http://planttfdb.cbi.pku.edu.cn/family.php?fam=NAC
i5_LQ_PC3Stem_c1800/f1p0/5082-1F	C3H	http://planttfdb.cbi.pku.edu.cn/family.php?fam=C3H
i5_LQ_PC3Stem_c1868/f1p0/5090-0F	MYB-related	http://planttfdb.cbi.pku.edu.cn/family.php?fam=MYB_related
i5_LQ_PC3Stem_c1883/f1p2/5058-1F	C3H	http://planttfdb.cbi.pku.edu.cn/family.php?fam=C3H
i5_LQ_PC3Stem_c1886/f1p0/5083-0F	zn-clus	--
i5_LQ_PC3Stem_c2037/f1p1/5080-0F	C2H2	http://planttfdb.cbi.pku.edu.cn/family.php?fam=C2H2
i5_LQ_PC3Stem_c292/f1p0/5412-2F	C2H2	http://planttfdb.cbi.pku.edu.cn/family.php?fam=C2H2
i5_LQ_PC3Stem_c350/f1p0/5093-1F	C3H	http://planttfdb.cbi.pku.edu.cn/family.php?fam=C3H
i5_LQ_PC3Stem_c394/f1p0/5887-2F	WRKY	http://planttfdb.cbi.pku.edu.cn/family.php?fam=WRKY
i5_LQ_PC3Stem_c400/f1p0/5489-1F	B3	http://planttfdb.cbi.pku.edu.cn/family.php?fam=B3
i5_LQ_PC3Stem_c509/f1p3/5431-2F	SBP	http://planttfdb.cbi.pku.edu.cn/family.php?fam=SBP
i5_LQ_PC3Stem_c520/f1p0/5876-0F	EIL	http://planttfdb.cbi.pku.edu.cn/family.php?fam=EIL
i5_LQ_PC3Stem_c567/f1p0/5406-1F	SBP	http://planttfdb.cbi.pku.edu.cn/family.php?fam=SBP
i5_LQ_PC3Stem_c570/f1p0/5620-2F	C2H2	http://planttfdb.cbi.pku.edu.cn/family.php?fam=C2H2
i5_LQ_PC3Stem_c653/f1p0/5798-2F	C3H	http://planttfdb.cbi.pku.edu.cn/family.php?fam=C3H
i5_LQ_PC3Stem_c719/f1p0/5266-1F	HB-BELL	--
i5_LQ_PC3Stem_c737/f1p0/5324-2F	zn-clus	--
i5_LQ_PC3Stem_c739/f1p0/5712-1F	C2H2	http://planttfdb.cbi.pku.edu.cn/family.php?fam=C2H2
i5_LQ_PC3Stem_c750/f1p1/5680-2F	MYB	http://planttfdb.cbi.pku.edu.cn/family.php?fam=MYB
i5_LQ_PC3Stem_c760/f1p0/5243-1F	C3H	http://planttfdb.cbi.pku.edu.cn/family.php?fam=C3H
i5_LQ_PC3Stem_c786/f1p0/5564-1F	C2H2	http://planttfdb.cbi.pku.edu.cn/family.php?fam=C2H2
i5_LQ_PC3Stem_c802/f1p0/5901-0F	AP2/ERF-ERF	--
i5_LQ_PC3Stem_c802/f1p0/5901-1F	B3	http://planttfdb.cbi.pku.edu.cn/family.php?fam=B3
i5_LQ_PC3Stem_c862/f1p0/5348-2F	SBP	http://planttfdb.cbi.pku.edu.cn/family.php?fam=SBP
i6_LQ_PC3Stem_c102/f1p0/6211-2F	C2H2	http://planttfdb.cbi.pku.edu.cn/family.php?fam=C2H2
i6_LQ_PC3Stem_c137/f1p0/6489-0F	C3H	http://planttfdb.cbi.pku.edu.cn/family.php?fam=C3H
i6_LQ_PC3Stem_c167/f1p0/6842-1F	C3H	http://planttfdb.cbi.pku.edu.cn/family.php?fam=C3H
i7_LQ_PC3Stem_c104/f1p0/8002-2F	C3H	http://planttfdb.cbi.pku.edu.cn/family.php?fam=C3H
i7_LQ_PC3Stem_c51/f1p0/8104-0F	MYB-related	http://planttfdb.cbi.pku.edu.cn/family.php?fam=MYB_related
i7_LQ_PC3Stem_c51/f1p0/8104-2F	MYB-related	http://planttfdb.cbi.pku.edu.cn/family.php?fam=MYB_related
i8_LQ_PC3Stem_c29/f1p0/8476-1F	MYB-related	http://planttfdb.cbi.pku.edu.cn/family.php?fam=MYB_related
i9_LQ_PC3Stem_c13/f1p0/10000-1F	SBP	http://planttfdb.cbi.pku.edu.cn/family.php?fam=SBP
i0_HQ_PC3Stem_c1158/f2p0/777-1F	zf-HD	http://planttfdb.cbi.pku.edu.cn/family.php?fam=ZF-HD
i0_HQ_PC3Stem_c482/f4p0/682-0F	LOB	--
i0_HQ_PC3Stem_c529/f4p0/987-0F	Tify	--
i0_HQ_PC3Stem_c675/f3p2/793-2F	AP2/ERF-ERF	--
i0_LQ_PC3Stem_c10064/f1p0/510-2F	HB-WOX	--
i0_LQ_PC3Stem_c10268/f1p0/817-2F	AP2/ERF-ERF	--
i0_LQ_PC3Stem_c11410/f1p4/895-1F	AP2/ERF-ERF	--
i0_LQ_PC3Stem_c11519/f1p0/967-1F	MADS-MIKC	--
i0_LQ_PC3Stem_c11526/f1p0/811-0F	C2H2	http://planttfdb.cbi.pku.edu.cn/family.php?fam=C2H2
i0_LQ_PC3Stem_c2558/f1p6/915-1F	AP2/ERF-ERF	--
i0_LQ_PC3Stem_c3634/f1p0/910-2F	C2H2	http://planttfdb.cbi.pku.edu.cn/family.php?fam=C2H2
i0_LQ_PC3Stem_c3744/f1p14/642-1F	AP2/ERF-ERF	--
i0_LQ_PC3Stem_c3766/f1p2/971-0F	LOB	--
i0_LQ_PC3Stem_c6274/f1p0/739-2F	NF-YB	http://planttfdb.cbi.pku.edu.cn/family.php?fam=NF-YB
i0_LQ_PC3Stem_c6367/f1p4/875-1F	MYB-related	http://planttfdb.cbi.pku.edu.cn/family.php?fam=MYB_related
i0_LQ_PC3Stem_c7538/f1p1/928-2F	HB-HD-ZIP	--
i0_LQ_PC3Stem_c8779/f1p0/837-2F	NF-YB	http://planttfdb.cbi.pku.edu.cn/family.php?fam=NF-YB
i0_LQ_PC3Stem_c8793/f1p0/711-0F	CSD	--
i0_LQ_PC3Stem_c8833/f1p0/827-2F	zn-clus	--
i1_HQ_PC3Stem_c16755/f2p0/1953-2F	Trihelix	http://planttfdb.cbi.pku.edu.cn/family.php?fam=Trihelix
i1_HQ_PC3Stem_c16826/f4p0/1808-2F	WRKY	http://planttfdb.cbi.pku.edu.cn/family.php?fam=WRKY
i1_HQ_PC3Stem_c16919/f2p0/1151-0F	Alfin-like	--
i1_HQ_PC3Stem_c2182/f3p0/1802-2F	C2H2	http://planttfdb.cbi.pku.edu.cn/family.php?fam=C2H2
i1_HQ_PC3Stem_c2190/f2p0/1687-0F	LOB	--
i1_HQ_PC3Stem_c2219/f2p0/1869-1F	C2C2-Dof	--
i1_HQ_PC3Stem_c2298/f4p0/1475-1F	MYB-related	http://planttfdb.cbi.pku.edu.cn/family.php?fam=MYB_related
i1_HQ_PC3Stem_c588/f7p0/1837-2F	bZIP	http://planttfdb.cbi.pku.edu.cn/family.php?fam=bZIP
i1_HQ_PC3Stem_c676/f9p6/1559-2F	Trihelix	http://planttfdb.cbi.pku.edu.cn/family.php?fam=Trihelix
i1_LQ_PC3Stem_c10661/f1p3/1579-2F	C2H2	http://planttfdb.cbi.pku.edu.cn/family.php?fam=C2H2
i1_LQ_PC3Stem_c10679/f1p0/1960-1F	bHLH	http://planttfdb.cbi.pku.edu.cn/family.php?fam=bHLH
i1_LQ_PC3Stem_c10684/f1p4/1405-2F	C3H	http://planttfdb.cbi.pku.edu.cn/family.php?fam=C3H
i1_LQ_PC3Stem_c10777/f1p2/2042-0F	HSF	http://planttfdb.cbi.pku.edu.cn/family.php?fam=HSF
i1_LQ_PC3Stem_c12077/f1p2/1712-0F	MYB	http://planttfdb.cbi.pku.edu.cn/family.php?fam=MYB
i1_LQ_PC3Stem_c12155/f1p1/1584-0F	C3H	http://planttfdb.cbi.pku.edu.cn/family.php?fam=C3H
i1_LQ_PC3Stem_c12172/f1p0/1940-0F	GeBP	http://planttfdb.cbi.pku.edu.cn/family.php?fam=GeBP
i1_LQ_PC3Stem_c12179/f1p0/1293-2F	AP2/ERF-ERF	--
i1_LQ_PC3Stem_c12225/f1p0/1310-2F	bHLH	http://planttfdb.cbi.pku.edu.cn/family.php?fam=bHLH
i1_LQ_PC3Stem_c12237/f1p2/1770-1F	Tify	--
i1_LQ_PC3Stem_c13610/f1p0/1708-1F	GeBP	http://planttfdb.cbi.pku.edu.cn/family.php?fam=GeBP
i1_LQ_PC3Stem_c15264/f1p0/1130-0F	zn-clus	--
i1_LQ_PC3Stem_c18908/f1p0/1906-1F	CPP	http://planttfdb.cbi.pku.edu.cn/family.php?fam=CPP
i1_LQ_PC3Stem_c19030/f1p0/1951-1F	GARP-G2-like	--
i1_LQ_PC3Stem_c20284/f1p0/1609-2F	HB-WOX	--
i1_LQ_PC3Stem_c21501/f1p0/1652-1F	bHLH	http://planttfdb.cbi.pku.edu.cn/family.php?fam=bHLH
[truncated: 6,322 more rows]
